# Supplementary material for: pGlycoQuant with a deep residual network for quantitative glycoproteomics at intact glycopeptide level
Source: Nat Commun. 2022 Dec 7;13:7539. doi: 10.1038/s41467-022-35172-x (PMC9729625; doi:10.1038/s41467-022-35172-x)
Supplement: Supplementary file 4 — Supplementary Data 1 [file 41467_2022_35172_MOESM4_ESM.xlsx]

## Sheet: original_spectra
GlySpec	PepSpec	RawName	Scan	RT	PrecursorMH	PrecursorMZ	Charge	Rank	Peptide	Mod	PeptideMH	Glycan(H,N,A,F)	GlycanComposition	PlausibleStruct	GlyID	GlyFrag	GlyMass	GlySite	TotalScore	PepScore	GlyScore	CoreMatched	MassDeviation	PPM	GlyIonRatio	byIonRatio	czIonRatio	GlyDecoy	PepDecoy	IsSmallGlycan	GlycanPEP	GlycanFDR	PeptidePEP	PeptideFDR	TotalFDR	Proteins	Genes	ProSites	Supp_Info	Empty_Separator	Intensity(20220323_IgG_Glycopeptide_1ug_Quant_test-rep1)	Intensity(20220323_IgG_Glycopeptide_1ug_Quant_test-rep2)	Intensity(20220323_IgG_Glycopeptide_1ug_Quant_test-rep3)	RT_Start_Sec.(20220323_IgG_Glycopeptide_1ug_Quant_test-rep1)	RT_Length_Sec.(20220323_IgG_Glycopeptide_1ug_Quant_test-rep1)	RT_Start_Sec.(20220323_IgG_Glycopeptide_1ug_Quant_test-rep2)	RT_Length_Sec.(20220323_IgG_Glycopeptide_1ug_Quant_test-rep2)	RT_Start_Sec.(20220323_IgG_Glycopeptide_1ug_Quant_test-rep3)	RT_Length_Sec.(20220323_IgG_Glycopeptide_1ug_Quant_test-rep3)
20220323_IgG_Glycopeptide_1ug_Quant_test-rep3.7444.7444.3.2.dta	20220323_IgG_Glycopeptide_1ug_Quant_test-rep3.7444.7444.3.2.dta	20220323_IgG_Glycopeptide_1ug_Quant_test-rep3	7444	2129.31	3129.24	1043.75	3	1	EEQFJSTFR		1157.52	5 5 0 1	H(5)N(5)F(1)	(N(F)(N(H(N)(H(N(H)))(H(N(H))))))	1175	0 1 0 0;0 1 0 1;0 2 0 0;0 2 0 1;1 2 0 0;1 2 0 1;1 3 0 0;1 3 0 1;2 2 0 0;2 2 0 1;2 3 0 0;2 3 0 1;2 4 0 0;2 4 0 1;3 2 0 0;3 2 0 1;3 3 0 0;3 3 0 1;3 4 0 0;3 4 0 1;3 5 0 0;3 5 0 1;4 3 0 0;4 3 0 1;4 4 0 0;4 4 0 1;4 5 0 0;4 5 0 1;5 4 0 0;5 4 0 1;5 5 0 0;	1971.72	5	35.513	7.94007	86.7199	9	0.0019	0.60612	0.69697	0.5	0	0	0	0	0	0	-1	0	0	sp|P01859|IGHG2_HUMAN	IGHG2	176	null		3.23944e+07	3.15105e+07	2.99669e+07	2112.79	31.88	2103.89	32.35	2107.11	30.66
20220323_IgG_Glycopeptide_1ug_Quant_test-rep3.7363.7363.3.4.dta	20220323_IgG_Glycopeptide_1ug_Quant_test-rep3.7363.7363.3.4.dta	20220323_IgG_Glycopeptide_1ug_Quant_test-rep3	7363	2107.02	3072.22	1024.75	3	1	EEQFJSTFR		1157.52	5 4 0 2	H(5)N(4)F(2)	(N(F)(N(H(H(N(H)))(H(N(H)(F))))))	502	0 1 0 0;0 1 0 1;0 2 0 0;0 2 0 1;1 2 0 0;1 2 0 1;2 2 0 0;2 2 0 1;2 3 0 0;2 3 0 1;2 3 0 2;3 2 0 0;3 2 0 1;3 3 0 0;3 3 0 1;3 3 0 2;3 4 0 0;3 4 0 1;3 4 0 2;4 3 0 0;4 3 0 1;4 3 0 2;4 4 0 0;4 4 0 1;4 4 0 2;5 4 0 0;5 4 0 1;	1914.7	5	43.2407	9.81622	105.315	9	0.00227	0.73803	0.7931	0.5625	0	0	0	0	0	0	-1	0	0	sp|P01859|IGHG2_HUMAN	IGHG2	176	null		1.71198e+08	2.12723e+08	1.84694e+08	2115.74	23.18	2100.94	23.57	2098.28	24.17
20220323_IgG_Glycopeptide_1ug_Quant_test-rep3.4483.4483.3.2.dta	20220323_IgG_Glycopeptide_1ug_Quant_test-rep3.4483.4483.3.2.dta	20220323_IgG_Glycopeptide_1ug_Quant_test-rep3	4483	1342.38	2764.11	922.041	3	1	EEQFJSTFR		1157.52	4 4 0 1	H(4)N(4)F(1)	(N(F)(N(H(H(N))(H(N(H))))))	670	0 1 0 0;0 1 0 1;0 2 0 0;0 2 0 1;1 2 0 0;1 2 0 1;2 2 0 0;2 2 0 1;2 3 0 0;2 3 0 1;3 2 0 0;3 2 0 1;3 3 0 0;3 3 0 1;3 4 0 0;3 4 0 1;4 3 0 0;4 3 0 1;4 4 0 0;	1606.59	5	25.4928	8.36155	57.3078	8	-4e-05	-0.01496	0.7619	0.5625	0	0	0	0	0	0	-1	0	0	sp|P01859|IGHG2_HUMAN	IGHG2	176	null		1.97458e+06	2.26205e+06	2.73962e+07	1219.3	44.37	1374.91	44.02	1315.72	47.73
20220323_IgG_Glycopeptide_1ug_Quant_test-rep3.7715.7715.3.0.dta	20220323_IgG_Glycopeptide_1ug_Quant_test-rep3.7715.7715.3.0.dta	20220323_IgG_Glycopeptide_1ug_Quant_test-rep3	7715	2198.42	2602.06	868.024	3	1	EEQFJSTFR		1157.52	3 4 0 1	H(3)N(4)F(1)	(N(F)(N(H(H(N))(H(N)))))	679	0 1 0 0;0 1 0 1;0 2 0 0;0 2 0 1;1 2 0 0;1 2 0 1;2 2 0 0;2 2 0 1;2 3 0 0;2 3 0 1;3 2 0 0;3 2 0 1;3 3 0 0;3 3 0 1;3 4 0 0;	1444.53	5	96.5675	70.8642	144.302	9	0.00167	0.64337	1	1.1875	0	0	0	0	0	0	-1	0	0	sp|P01859|IGHG2_HUMAN	IGHG2	176	null		6.12166e+09	1.32787e+10	6.51189e+09	2185.49	31.86	2177.75	32.29	2172.25	34.78
20220323_IgG_Glycopeptide_1ug_Quant_test-rep3.8212.8212.3.2.dta	20220323_IgG_Glycopeptide_1ug_Quant_test-rep3.8212.8212.3.2.dta	20220323_IgG_Glycopeptide_1ug_Quant_test-rep3	8212	2329.22	2926.16	976.059	3	1	EEQFJSTFR		1157.52	5 4 0 1	H(5)N(4)F(1)	(N(N(H(H(N(H)))(H(N(H(F)))))))	2037	0 1 0 0;0 2 0 0;1 2 0 0;2 2 0 0;2 3 0 0;3 2 0 0;3 3 0 0;3 3 0 1;3 4 0 0;4 3 0 0;4 3 0 1;4 4 0 0;4 4 0 1;5 4 0 0;	1768.64	5	23.4011	9.8824	48.5073	7	-0.0004	-0.13799	0.6875	0.5625	0	0	0	0	0	0	-1	0	0	sp|P01859|IGHG2_HUMAN	IGHG2	176	null		2.58695e+08	1.00377e+09	2.53628e+08	2303.58	161.81	2283.34	161.89	2289.29	157.41
20220323_IgG_Glycopeptide_1ug_Quant_test-rep3.6488.6488.3.0.dta	20220323_IgG_Glycopeptide_1ug_Quant_test-rep3.6488.6488.3.0.dta	20220323_IgG_Glycopeptide_1ug_Quant_test-rep3	6488	1871.53	3452.33	1151.45	3	1	EEQYJSTYR		1189.51	5 5 1 1	H(5)N(5)A(1)F(1)	(N(F)(N(H(N)(H(N(H)))(H(N(H(A)))))))	1162	0 1 0 0;0 1 0 1;0 2 0 0;0 2 0 1;1 2 0 0;1 2 0 1;1 3 0 0;1 3 0 1;2 2 0 0;2 2 0 1;2 3 0 0;2 3 0 1;2 4 0 0;2 4 0 1;3 2 0 0;3 2 0 1;3 3 0 0;3 3 0 1;3 3 1 0;3 3 1 1;3 4 0 0;3 4 0 1;3 4 1 0;3 4 1 1;3 5 0 0;3 5 0 1;4 3 0 0;4 3 0 1;4 3 1 0;4 3 1 1;4 4 0 0;4 4 0 1;4 4 1 0;4 4 1 1;4 5 0 0;4 5 0 1;4 5 1 0;4 5 1 1;5 4 0 0;5 4 0 1;5 4 1 0;5 4 1 1;5 5 0 0;5 5 0 1;5 5 1 0;	2262.81	5	27.18	11.0738	57.0916	7	0.00215	0.62223	0.55319	0.625	0	0	0	0	0	0	-1	0	0	sp|P01857|IGHG1_HUMAN	IGHG1	180	null		2.95814e+08	2.89156e+08	2.98358e+08	1862.82	35.2	1851.14	35.18	1847.04	38.31
20220323_IgG_Glycopeptide_1ug_Quant_test-rep3.8132.8132.3.0.dta	20220323_IgG_Glycopeptide_1ug_Quant_test-rep3.8132.8132.3.0.dta	20220323_IgG_Glycopeptide_1ug_Quant_test-rep3	8132	2307.73	2602.06	868.023	3	1	EEQFJSTFR		1157.52	3 4 0 1	H(3)N(4)F(1)	(N(F)(N(H(H(N))(H(N)))))	679	0 1 0 0;0 1 0 1;0 2 0 0;0 2 0 1;1 2 0 0;1 2 0 1;2 2 0 0;2 2 0 1;2 3 0 0;2 3 0 1;3 2 0 0;3 2 0 1;3 3 0 0;3 3 0 1;3 4 0 0;	1444.53	5	45.721	20.0823	93.3359	9	-0.0007	-0.27091	0.94118	0.875	0	0	0	0	0	0	-1	0	0	sp|P01859|IGHG2_HUMAN	IGHG2	176	null		5.12867e+09	1.06982e+10	4.49165e+09	2202.86	168.34	2195.25	170.5	2189.56	168.14
20220323_IgG_Glycopeptide_1ug_Quant_test-rep3.7667.7667.2.0.dta	20220323_IgG_Glycopeptide_1ug_Quant_test-rep3.7667.7667.2.0.dta	20220323_IgG_Glycopeptide_1ug_Quant_test-rep3	7667	2186.41	2764.11	1382.56	2	1	EEQFJSTFR		1157.52	4 4 0 1	H(4)N(4)F(1)	(N(F)(N(H(H(N))(H(N(H))))))	670	0 1 0 0;0 1 0 1;0 2 0 0;0 2 0 1;1 2 0 0;1 2 0 1;2 2 0 0;2 2 0 1;2 3 0 0;2 3 0 1;3 2 0 0;3 2 0 1;3 3 0 0;3 3 0 1;3 4 0 0;3 4 0 1;4 3 0 0;4 3 0 1;4 4 0 0;	1606.59	5	67.8182	18.3929	159.608	9	0.00021	0.07729	1	0.625	0	0	0	0	0	0	-1	0	0	sp|P01859|IGHG2_HUMAN	IGHG2	176	null		1.14313e+10	1.94253e+10	1.324e+10	2159.24	49.41	2151.05	50.07	2146.88	51.27
20220323_IgG_Glycopeptide_1ug_Quant_test-rep3.9611.9611.3.3.dta	20220323_IgG_Glycopeptide_1ug_Quant_test-rep3.9611.9611.3.3.dta	20220323_IgG_Glycopeptide_1ug_Quant_test-rep3	9611	2704.88	3233.24	1078.42	3	1	EEQFJSTFR		1157.52	6 4 1 0	H(6)N(4)A(1)	(N(N(H(H(N(H(H))))(H(N(H(A)))))))	1845	0 1 0 0;0 2 0 0;1 2 0 0;2 2 0 0;2 3 0 0;3 2 0 0;3 3 0 0;3 3 1 0;3 4 0 0;4 3 0 0;4 3 1 0;4 4 0 0;4 4 1 0;5 3 0 0;5 4 0 0;5 4 1 0;6 4 0 0;	2075.73	5	9.71816	1.86337	24.3056	7	-0.00764	-2.36448	0.42105	0.25	0	0	0	0	0	0	-1	0.00547645	0.00547645	sp|P01859|IGHG2_HUMAN	IGHG2	176	null		5.61537e+07	1.03217e+08	8.62391e+07	2674.88	23.57	2681.02	23.6	2683.97	26.52
20220323_IgG_Glycopeptide_1ug_Quant_test-rep3.7378.7378.3.1.dta	20220323_IgG_Glycopeptide_1ug_Quant_test-rep3.7378.7378.3.1.dta	20220323_IgG_Glycopeptide_1ug_Quant_test-rep3	7378	2111.27	2805.14	935.717	3	1	EEQFJSTFR		1157.52	3 5 0 1	H(3)N(5)F(1)	(N(F)(N(H(N)(H(N))(H(N)))))	1341	0 1 0 0;0 1 0 1;0 2 0 0;0 2 0 1;1 2 0 0;1 2 0 1;1 3 0 0;1 3 0 1;2 2 0 0;2 2 0 1;2 3 0 0;2 3 0 1;2 4 0 0;2 4 0 1;3 2 0 0;3 2 0 1;3 3 0 0;3 3 0 1;3 4 0 0;3 4 0 1;3 5 0 0;	1647.61	5	27.4624	8.3195	63.0135	9	0.00144	0.51318	0.65217	0.5625	0	0	0	0	0	0	-1	0	0	sp|P01859|IGHG2_HUMAN	IGHG2	176	null		1.29944e+07	2.26802e+07	24821571	2101.13	34.86	2095.13	35.27	2095.35	36
20220323_IgG_Glycopeptide_1ug_Quant_test-rep3.8528.8528.2.0.dta	20220323_IgG_Glycopeptide_1ug_Quant_test-rep3.8528.8528.2.0.dta	20220323_IgG_Glycopeptide_1ug_Quant_test-rep3	8528	2414.42	2764.11	1382.56	2	1	EEQFJSTFR		1157.52	4 4 0 1	H(4)N(4)F(1)	(N(F)(N(H(H(N))(H(N(H))))))	670	0 1 0 0;0 1 0 1;0 2 0 0;0 2 0 1;1 2 0 0;1 2 0 1;2 2 0 0;2 2 0 1;2 3 0 0;2 3 0 1;3 2 0 0;3 2 0 1;3 3 0 0;3 3 0 1;3 4 0 0;3 4 0 1;4 3 0 0;4 3 0 1;4 4 0 0;	1606.59	5	35.1606	12.3695	77.4868	9	0.00141	0.50926	0.90476	0.625	0	0	0	0	0	0	-1	0	0	sp|P01859|IGHG2_HUMAN	IGHG2	176	null		8.46001e+07	1.01684e+08	7.36709e+07	2409.48	76.56	2398.14	76.75	2404.79	77.31
20220323_IgG_Glycopeptide_1ug_Quant_test-rep3.6132.6132.2.1.dta	20220323_IgG_Glycopeptide_1ug_Quant_test-rep3.6132.6132.2.1.dta	20220323_IgG_Glycopeptide_1ug_Quant_test-rep3	6132	1777.34	2414.97	1207.99	2	1	EEQYJSTFR		1173.52	3 3 0 1	H(3)N(3)F(1)	(N(F)(N(H(H)(H(N)))))	720	0 1 0 0;0 1 0 1;0 2 0 0;0 2 0 1;1 2 0 0;1 2 0 1;2 2 0 0;2 2 0 1;2 3 0 0;2 3 0 1;3 2 0 0;3 2 0 1;3 3 0 0;	1241.45	5	30.4305	4.27901	78.9975	9	0.00116	0.481	1	0.3125	0	0	0	0	0	0	-1	0	0	sp|P01860|IGHG3_HUMAN	IGHG3	227	null		2.68007e+07	2.8729e+07	2.98461e+07	1769.24	38.06	1756.48	38.5	1749.44	41.36
20220323_IgG_Glycopeptide_1ug_Quant_test-rep3.4951.4951.2.2.dta	20220323_IgG_Glycopeptide_1ug_Quant_test-rep3.4951.4951.2.2.dta	20220323_IgG_Glycopeptide_1ug_Quant_test-rep3	4951	1467.25	2634.05	1317.53	2	1	EEQYJSTYR		1189.51	3 4 0 1	H(3)N(4)F(1)	(N(F)(N(H(H(N))(H(N)))))	679	0 1 0 0;0 1 0 1;0 2 0 0;0 2 0 1;1 2 0 0;1 2 0 1;2 2 0 0;2 2 0 1;2 3 0 0;2 3 0 1;3 2 0 0;3 2 0 1;3 3 0 0;3 3 0 1;3 4 0 0;	1444.53	5	42.1819	14.0915	94.3497	9	0.00134	0.50761	1	0.6875	0	0	0	0	0	0	-1	0	0	sp|P01857|IGHG1_HUMAN	IGHG1	180	null		3.78357e+09	6.97206e+09	4.19922e+09	1453.3	64.82	1468.58	64.6	1451.8	68.05
20220323_IgG_Glycopeptide_1ug_Quant_test-rep3.7949.7949.2.1.dta	20220323_IgG_Glycopeptide_1ug_Quant_test-rep3.7949.7949.2.1.dta	20220323_IgG_Glycopeptide_1ug_Quant_test-rep3	7949	2258.33	2967.19	1484.1	2	1	EEQFJSTFR		1157.52	4 5 0 1	H(4)N(5)F(1)	(N(F)(N(H(H(N))(H(N)(N(H))))))	677	0 1 0 0;0 1 0 1;0 2 0 0;0 2 0 1;1 2 0 0;1 2 0 1;2 2 0 0;2 2 0 1;2 3 0 0;2 3 0 1;2 4 0 0;2 4 0 1;3 2 0 0;3 2 0 1;3 3 0 0;3 3 0 1;3 4 0 0;3 4 0 1;3 5 0 0;3 5 0 1;4 3 0 0;4 3 0 1;4 4 0 0;4 4 0 1;4 5 0 0;	1809.67	5	8.88085	5.03731	16.0189	6	0.00025	0.08328	0.48148	0.4375	0	0	0	0	0	0	-1	0	0	sp|P01859|IGHG2_HUMAN	IGHG2	176	null		1.41084e+09	1.7333e+09	1.53391e+09	2208.65	86.03	2204.11	87.94	2198.14	91.15
20220323_IgG_Glycopeptide_1ug_Quant_test-rep3.5879.5879.3.1.dta	20220323_IgG_Glycopeptide_1ug_Quant_test-rep3.5879.5879.3.1.dta	20220323_IgG_Glycopeptide_1ug_Quant_test-rep3	5879	1711.7	2780.1	927.373	3	1	EEQFJSTYR		1173.52	4 4 0 1	H(4)N(4)F(1)	(N(F)(N(H(H(N))(H(N(H))))))	670	0 1 0 0;0 1 0 1;0 2 0 0;0 2 0 1;1 2 0 0;1 2 0 1;2 2 0 0;2 2 0 1;2 3 0 0;2 3 0 1;3 2 0 0;3 2 0 1;3 3 0 0;3 3 0 1;3 4 0 0;3 4 0 1;4 3 0 0;4 3 0 1;4 4 0 0;	1606.59	5	27.493	5.49515	68.3461	9	-7e-05	-0.02495	0.7619	0.5625	0	0	0	0	0	0	-1	0	0	sp|P01861|IGHG4_HUMAN	IGHG4	177	null		2.09377e+09	2.74636e+09	2.25621e+09	1692.74	103.07	1686.02	103.11	1675.8	106.22
20220323_IgG_Glycopeptide_1ug_Quant_test-rep3.5196.5196.3.1.dta	20220323_IgG_Glycopeptide_1ug_Quant_test-rep3.5196.5196.3.1.dta	20220323_IgG_Glycopeptide_1ug_Quant_test-rep3	5196	1529	2796.1	932.705	3	1	EEQYJSTYR		1189.51	4 4 0 1	H(4)N(4)F(1)	(N(F)(N(H(H(N))(H(N(H))))))	670	0 1 0 0;0 1 0 1;0 2 0 0;0 2 0 1;1 2 0 0;1 2 0 1;2 2 0 0;2 2 0 1;2 3 0 0;2 3 0 1;3 2 0 0;3 2 0 1;3 3 0 0;3 3 0 1;3 4 0 0;3 4 0 1;4 3 0 0;4 3 0 1;4 4 0 0;	1606.59	5	55.3555	23.8513	113.863	9	0.00214	0.76666	0.90476	0.8125	0	0	0	0	0	0	-1	0	0	sp|P01857|IGHG1_HUMAN	IGHG1	180	null		7.26302e+09	1.49023e+10	8.16004e+09	1462.06	76.64	1480.29	76.53	1463.7	79.53
20220323_IgG_Glycopeptide_1ug_Quant_test-rep3.7466.7466.3.0.dta	20220323_IgG_Glycopeptide_1ug_Quant_test-rep3.7466.7466.3.0.dta	20220323_IgG_Glycopeptide_1ug_Quant_test-rep3	7466	2135.33	2764.11	922.042	3	1	EEQFJSTFR		1157.52	4 4 0 1	H(4)N(4)F(1)	(N(F)(N(H(H(H))(H(N)(N)))))	89	0 1 0 0;0 1 0 1;0 2 0 0;0 2 0 1;1 2 0 0;1 2 0 1;2 2 0 0;2 2 0 1;2 3 0 0;2 3 0 1;2 4 0 0;2 4 0 1;3 2 0 0;3 2 0 1;3 3 0 0;3 3 0 1;3 4 0 0;3 4 0 1;4 2 0 0;4 2 0 1;4 3 0 0;4 3 0 1;4 4 0 0;	1606.59	5	59.5877	36.3169	102.805	9	0.00195	0.7057	0.84	1.0625	0	0	0	0	0	0	-1	0	0	sp|P01859|IGHG2_HUMAN	IGHG2	176	null		1.38247e+10	2.65129e+10	1.68677e+10	2121.52	81.34	2112.7	82.56	2115.96	76.48
20220323_IgG_Glycopeptide_1ug_Quant_test-rep3.6511.6511.3.3.dta	20220323_IgG_Glycopeptide_1ug_Quant_test-rep3.6511.6511.3.3.dta	20220323_IgG_Glycopeptide_1ug_Quant_test-rep3	6511	1877.71	3306.27	1102.76	3	1	EEQYJSTYR		1189.51	5 5 1 0	H(5)N(5)A(1)	(N(N(H(N)(H(N(H)))(H(N(H(A)))))))	2735	0 1 0 0;0 2 0 0;1 2 0 0;1 3 0 0;2 2 0 0;2 3 0 0;2 4 0 0;3 2 0 0;3 3 0 0;3 3 1 0;3 4 0 0;3 4 1 0;3 5 0 0;4 3 0 0;4 3 1 0;4 4 0 0;4 4 1 0;4 5 0 0;4 5 1 0;5 4 0 0;5 4 1 0;5 5 0 0;	2116.76	5	14.5508	9.53308	23.8695	5	0.00164	0.49511	0.54167	0.625	0	0	0	0	0	0	-1	0	0	sp|P01857|IGHG1_HUMAN	IGHG1	180	null		6.58867e+06	1.29051e+07	1.05297e+07	1880.42	26.42	1871.6	26.53	1864.75	29.52
20220323_IgG_Glycopeptide_1ug_Quant_test-rep3.5197.5197.3.1.dta	20220323_IgG_Glycopeptide_1ug_Quant_test-rep3.5197.5197.3.1.dta	20220323_IgG_Glycopeptide_1ug_Quant_test-rep3	5197	1529.19	2958.15	986.722	3	1	EEQYJSTYR		1189.51	5 4 0 1	H(5)N(4)F(1)	(N(F)(N(H(H(N))(H(N(H(H)))))))	659	0 1 0 0;0 1 0 1;0 2 0 0;0 2 0 1;1 2 0 0;1 2 0 1;2 2 0 0;2 2 0 1;2 3 0 0;2 3 0 1;3 2 0 0;3 2 0 1;3 3 0 0;3 3 0 1;3 4 0 0;3 4 0 1;4 3 0 0;4 3 0 1;4 4 0 0;4 4 0 1;5 3 0 0;5 3 0 1;5 4 0 0;	1768.64	5	33.5087	9.01837	78.9907	9	0.00102	0.34353	0.72	0.5625	0	0	0	0	0	0	-1	0	0	sp|P01857|IGHG1_HUMAN	IGHG1	180	null		4.86097e+09	9.79652e+09	5.30483e+09	1459.1	79.6	1477.37	79.45	1460.68	82.55
20220323_IgG_Glycopeptide_1ug_Quant_test-rep3.9972.9972.3.0.dta	20220323_IgG_Glycopeptide_1ug_Quant_test-rep3.9972.9972.3.0.dta	20220323_IgG_Glycopeptide_1ug_Quant_test-rep3	9972	2798.48	3217.26	1073.09	3	1	EEQFJSTFR		1157.52	5 4 1 1	H(5)N(4)A(1)F(1)	(N(F)(N(H(H(N(H)))(H(N(H(A)))))))	490	0 1 0 0;0 1 0 1;0 2 0 0;0 2 0 1;1 2 0 0;1 2 0 1;2 2 0 0;2 2 0 1;2 3 0 0;2 3 0 1;3 2 0 0;3 2 0 1;3 3 0 0;3 3 0 1;3 3 1 0;3 3 1 1;3 4 0 0;3 4 0 1;4 3 0 0;4 3 0 1;4 3 1 0;4 3 1 1;4 4 0 0;4 4 0 1;4 4 1 0;4 4 1 1;5 4 0 0;5 4 0 1;5 4 1 0;	2059.73	5	48.3042	18.5316	103.596	9	0.00071	0.21997	0.77419	0.6875	0	0	0	0	0	0	-1	0	0	sp|P01859|IGHG2_HUMAN	IGHG2	176	null		8.93203e+09	1.58154e+10	1.0784e+10	2704.56	129.02	2710.54	129.33	2713.42	131.62
20220323_IgG_Glycopeptide_1ug_Quant_test-rep3.5323.5323.3.0.dta	20220323_IgG_Glycopeptide_1ug_Quant_test-rep3.5323.5323.3.0.dta	20220323_IgG_Glycopeptide_1ug_Quant_test-rep3	5323	1561.83	2812.1	938.039	3	1	EEQYJSTYR		1189.51	5 4 0 0	H(5)N(4)	(N(N(H(H(H))(H(N)(N(H))))))	1666	0 1 0 0;0 2 0 0;1 2 0 0;2 2 0 0;2 3 0 0;2 4 0 0;3 2 0 0;3 3 0 0;3 4 0 0;4 2 0 0;4 3 0 0;4 4 0 0;5 3 0 0;	1622.58	5	23.5825	9.17359	50.3419	7	0.01018	3.62007	0.73333	0.5625	0	0	0	0	0	0	-1	0	0	sp|P01857|IGHG1_HUMAN	IGHG1	180	null		2.5552e+07	6.08077e+07	2.37887e+07	1547.62	133.31	1562.77	132.1	1543.23	135.52
20220323_IgG_Glycopeptide_1ug_Quant_test-rep3.6038.6038.4.1.dta	20220323_IgG_Glycopeptide_1ug_Quant_test-rep3.6038.6038.4.1.dta	20220323_IgG_Glycopeptide_1ug_Quant_test-rep3	6038	1753.44	3305.28	827.076	4	1	EEQFJSTYR		1173.52	4 3 2 2	H(4)N(3)A(2)F(2)	(N(F)(N(H(H)(H(N(F)(H(A(A))))))))	688	0 1 0 0;0 1 0 1;0 2 0 0;0 2 0 1;1 2 0 0;1 2 0 1;2 2 0 0;2 2 0 1;2 3 0 0;2 3 0 1;2 3 0 2;3 2 0 0;3 2 0 1;3 3 0 0;3 3 0 1;3 3 0 2;3 3 1 0;3 3 1 1;3 3 1 2;3 3 2 0;3 3 2 1;3 3 2 2;4 3 0 0;4 3 0 1;4 3 0 2;4 3 1 0;4 3 1 1;4 3 1 2;4 3 2 0;4 3 2 1;	2131.76	5	2.6242	3.10711	1.72736	4	0.00701	2.12215	0.15625	0.3125	0	0	0	0	0	0	-1	0	0	sp|P01861|IGHG4_HUMAN	IGHG4	177	null		1.22088e+07	5.91421e+06	1.06071e+07	1751.59	20.59	1741.89	20.45	1734.84	23.54
20220323_IgG_Glycopeptide_1ug_Quant_test-rep3.8417.8417.3.1.dta	20220323_IgG_Glycopeptide_1ug_Quant_test-rep3.8417.8417.3.1.dta	20220323_IgG_Glycopeptide_1ug_Quant_test-rep3	8417	2384.42	2926.16	976.059	3	1	EEQFJSTFR		1157.52	5 4 0 1	H(5)N(4)F(1)	(N(F)(N(H(H(N(H)))(H(N(H))))))	509	0 1 0 0;0 1 0 1;0 2 0 0;0 2 0 1;1 2 0 0;1 2 0 1;2 2 0 0;2 2 0 1;2 3 0 0;2 3 0 1;3 2 0 0;3 2 0 1;3 3 0 0;3 3 0 1;3 4 0 0;3 4 0 1;4 3 0 0;4 3 0 1;4 4 0 0;4 4 0 1;5 4 0 0;	1768.64	5	23.2103	7.80187	51.8259	8	0.00017	0.05783	0.69565	0.5625	0	0	0	0	0	0	-1	0	0	sp|P01859|IGHG2_HUMAN	IGHG2	176	null		469298981	1.47027e+09	3.04199e+08	2205.75	191.92	2204.11	194.03	2289.29	189.9
20220323_IgG_Glycopeptide_1ug_Quant_test-rep3.4847.4847.3.0.dta	20220323_IgG_Glycopeptide_1ug_Quant_test-rep3.4847.4847.3.0.dta	20220323_IgG_Glycopeptide_1ug_Quant_test-rep3	4847	1440.4	3120.21	1040.74	3	1	EEQYJSTYR		1189.51	6 4 0 1	H(6)N(4)F(1)	(N(F)(N(H(H(N(H)))(H(H(N(H)))))))	479	0 1 0 0;0 1 0 1;0 2 0 0;0 2 0 1;1 2 0 0;1 2 0 1;2 2 0 0;2 2 0 1;2 3 0 0;2 3 0 1;3 2 0 0;3 2 0 1;3 3 0 0;3 3 0 1;4 2 0 0;4 2 0 1;4 3 0 0;4 3 0 1;4 4 0 0;4 4 0 1;5 3 0 0;5 3 0 1;5 4 0 0;5 4 0 1;6 4 0 0;	1930.69	5	58.5767	14.2528	140.892	9	0.0022	0.70469	0.96296	0.6875	0	0	0	0	0	0	-1	0	0	sp|P01857|IGHG1_HUMAN	IGHG1	180	null		6.56598e+07	9.54056e+07	4.55094e+07	1430.37	20.02	1442.37	20.48	1422.47	23.47
20220323_IgG_Glycopeptide_1ug_Quant_test-rep3.7710.7710.2.0.dta	20220323_IgG_Glycopeptide_1ug_Quant_test-rep3.7710.7710.2.0.dta	20220323_IgG_Glycopeptide_1ug_Quant_test-rep3	7710	2197.22	3129.24	1565.13	2	1	EEQFJSTFR		1157.52	5 5 0 1	H(5)N(5)F(1)	(N(F)(N(H(N)(H(N(H)))(H(N(H))))))	1175	0 1 0 0;0 1 0 1;0 2 0 0;0 2 0 1;1 2 0 0;1 2 0 1;1 3 0 0;1 3 0 1;2 2 0 0;2 2 0 1;2 3 0 0;2 3 0 1;2 4 0 0;2 4 0 1;3 2 0 0;3 2 0 1;3 3 0 0;3 3 0 1;3 4 0 0;3 4 0 1;3 5 0 0;3 5 0 1;4 3 0 0;4 3 0 1;4 4 0 0;4 4 0 1;4 5 0 0;4 5 0 1;5 4 0 0;5 4 0 1;5 5 0 0;	1971.72	5	63.7977	19.7838	145.538	9	0.00263	0.841	0.90909	0.6875	0	0	0	0	0	0	-1	0	0	sp|P01859|IGHG2_HUMAN	IGHG2	176	null		9.47432e+07	1.87943e+08	1.38632e+08	2202.86	20.48	2195.25	20.67	2189.56	23.29
20220323_IgG_Glycopeptide_1ug_Quant_test-rep3.8311.8311.2.1.dta	20220323_IgG_Glycopeptide_1ug_Quant_test-rep3.8311.8311.2.1.dta	20220323_IgG_Glycopeptide_1ug_Quant_test-rep3	8311	2355.49	2602.06	1301.53	2	1	EEQFJSTFR		1157.52	3 4 0 1	H(3)N(4)F(1)	(N(F)(N(H(H(N))(H(N)))))	679	0 1 0 0;0 1 0 1;0 2 0 0;0 2 0 1;1 2 0 0;1 2 0 1;2 2 0 0;2 2 0 1;2 3 0 0;2 3 0 1;3 2 0 0;3 2 0 1;3 3 0 0;3 3 0 1;3 4 0 0;	1444.53	5	39.8142	13.0505	89.5182	9	0.0019	0.7283	0.94118	0.6875	0	0	0	0	0	0	-1	0	0	sp|P01859|IGHG2_HUMAN	IGHG2	176	null		1.53953e+08	3.31106e+08	1.59102e+08	2297.65	120.7	2283.34	120.73	2289.29	118.41
20220323_IgG_Glycopeptide_1ug_Quant_test-rep3.4982.4982.3.0.dta	20220323_IgG_Glycopeptide_1ug_Quant_test-rep3.4982.4982.3.0.dta	20220323_IgG_Glycopeptide_1ug_Quant_test-rep3	4982	1475.36	2812.1	938.037	3	1	EEQYJSTYR		1189.51	5 4 0 0	H(5)N(4)	(N(N(H(H(N))(H(N(H(H)))))))	2207	0 1 0 0;0 2 0 0;1 2 0 0;2 2 0 0;2 3 0 0;3 2 0 0;3 3 0 0;3 4 0 0;4 3 0 0;4 4 0 0;5 3 0 0;	1622.58	5	42.4213	31.9431	61.8809	7	0.00235	0.83462	0.84615	0.875	0	0	0	0	0	0	-1	0	0	sp|P01857|IGHG1_HUMAN	IGHG1	180	null		1.3248e+09	2.25306e+09	1.17037e+09	1441.53	53.05	1457.07	52.58	1437.16	56.16
20220323_IgG_Glycopeptide_1ug_Quant_test-rep3.8529.8529.3.0.dta	20220323_IgG_Glycopeptide_1ug_Quant_test-rep3.8529.8529.3.0.dta	20220323_IgG_Glycopeptide_1ug_Quant_test-rep3	8529	2414.69	2602.06	868.024	3	1	EEQFJSTFR		1157.52	3 4 0 1	H(3)N(4)F(1)	(N(F)(N(H(H(N))(H(N)))))	679	0 1 0 0;0 1 0 1;0 2 0 0;0 2 0 1;1 2 0 0;1 2 0 1;2 2 0 0;2 2 0 1;2 3 0 0;2 3 0 1;3 2 0 0;3 2 0 1;3 3 0 0;3 3 0 1;3 4 0 0;	1444.53	5	39.2467	15.1487	84.0001	9	4e-05	0.01387	0.94118	0.6875	0	0	0	0	0	0	-1	0	0	sp|P01859|IGHG2_HUMAN	IGHG2	176	null		5.04709e+08	9.74402e+08	1.30229e+08	2235.23	168.35	2224.85	170.34	2310.4	168.79
20220323_IgG_Glycopeptide_1ug_Quant_test-rep3.5445.5445.3.2.dta	20220323_IgG_Glycopeptide_1ug_Quant_test-rep3.5445.5445.3.2.dta	20220323_IgG_Glycopeptide_1ug_Quant_test-rep3	5445	1594.54	2650.04	884.018	3	1	EEQYJSTYR		1189.51	4 4 0 0	H(4)N(4)	(N(N(H(H(N))(H(N(H))))))	2218	0 1 0 0;0 2 0 0;1 2 0 0;2 2 0 0;2 3 0 0;3 2 0 0;3 3 0 0;3 4 0 0;4 3 0 0;	1460.53	5	22.0697	9.06621	46.2192	7	-0.00025	-0.09379	0.81818	0.5625	0	0	0	0	0	0	-1	0	0	sp|P01857|IGHG1_HUMAN	IGHG1	180	null		2.28504e+07	4.59464e+07	1.91933e+07	1547.62	162.81	1565.79	161.23	1546.19	164.93
20220323_IgG_Glycopeptide_1ug_Quant_test-rep3.8331.8331.3.2.dta	20220323_IgG_Glycopeptide_1ug_Quant_test-rep3.8331.8331.3.2.dta	20220323_IgG_Glycopeptide_1ug_Quant_test-rep3	8331	2360.97	2659.08	887.031	3	1	EEQFJSTFR		1157.52	3 5 0 0	H(3)N(5)	(N(N(H(N)(H(N))(H(N)))))	2919	0 1 0 0;0 2 0 0;1 2 0 0;1 3 0 0;2 2 0 0;2 3 0 0;2 4 0 0;3 2 0 0;3 3 0 0;3 4 0 0;	1501.56	5	4.76832	5.51643	3.37897	3	0.00242	0.90872	0.41667	0.4375	0	0	0	0	0	0	-1	0	0	sp|P01859|IGHG2_HUMAN	IGHG2	176	null		4.46547e+08	4.47166e+08	2.58177e+08	2338.78	32.42	2333.43	32.32	2331.39	35.24
20220323_IgG_Glycopeptide_1ug_Quant_test-rep3.7916.7916.2.0.dta	20220323_IgG_Glycopeptide_1ug_Quant_test-rep3.7916.7916.2.0.dta	20220323_IgG_Glycopeptide_1ug_Quant_test-rep3	7916	2249.47	2805.14	1403.07	2	1	EEQFJSTFR		1157.52	3 5 0 1	H(3)N(5)F(1)	(N(F)(N(H(N)(H(N))(H(N)))))	1341	0 1 0 0;0 1 0 1;0 2 0 0;0 2 0 1;1 2 0 0;1 2 0 1;1 3 0 0;1 3 0 1;2 2 0 0;2 2 0 1;2 3 0 0;2 3 0 1;2 4 0 0;2 4 0 1;3 2 0 0;3 2 0 1;3 3 0 0;3 3 0 1;3 4 0 0;3 4 0 1;3 5 0 0;	1647.61	5	53.2512	17.6912	119.291	9	0.00103	0.36738	1	0.75	0	0	0	0	0	0	-1	0	0	sp|P01859|IGHG2_HUMAN	IGHG2	176	null		2.40712e+09	3.34464e+09	2.15567e+09	2229.38	41.27	2221.92	41.27	2215.75	44.07
20220323_IgG_Glycopeptide_1ug_Quant_test-rep3.8829.8829.3.0.dta	20220323_IgG_Glycopeptide_1ug_Quant_test-rep3.8829.8829.3.0.dta	20220323_IgG_Glycopeptide_1ug_Quant_test-rep3	8829	2496.04	2602.05	868.023	3	1	EEQFJSTFR		1157.52	3 4 0 1	H(3)N(4)F(1)	(N(F)(N(H(H(N))(H(N)))))	679	0 1 0 0;0 1 0 1;0 2 0 0;0 2 0 1;1 2 0 0;1 2 0 1;2 2 0 0;2 2 0 1;2 3 0 0;2 3 0 1;3 2 0 0;3 2 0 1;3 3 0 0;3 3 0 1;3 4 0 0;	1444.53	5	13.6773	1.76875	35.793	8	-0.00127	-0.48651	0.76471	0.25	0	0	0	0	0	0	-1	0.00547645	0.00547645	sp|P01859|IGHG2_HUMAN	IGHG2	176	null		3.71079e+07	4.1859e+07	1.73346e+07	2435.77	62.02	2448.2	61.56	2482.09	62.44
20220323_IgG_Glycopeptide_1ug_Quant_test-rep3.5925.5925.2.2.dta	20220323_IgG_Glycopeptide_1ug_Quant_test-rep3.5925.5925.2.2.dta	20220323_IgG_Glycopeptide_1ug_Quant_test-rep3	5925	1723.6	2796.1	1398.55	2	1	EEQYJSTYR		1189.51	4 4 0 1	H(4)N(4)F(1)	(N(F)(N(H(H(N))(H(N(H))))))	670	0 1 0 0;0 1 0 1;0 2 0 0;0 2 0 1;1 2 0 0;1 2 0 1;2 2 0 0;2 2 0 1;2 3 0 0;2 3 0 1;3 2 0 0;3 2 0 1;3 3 0 0;3 3 0 1;3 4 0 0;3 4 0 1;4 3 0 0;4 3 0 1;4 4 0 0;	1606.59	5	20.1012	3.58203	50.7796	8	0.00185	0.66294	0.80952	0.375	0	0	0	0	0	0	-1	0	0	sp|P01857|IGHG1_HUMAN	IGHG1	180	null		8.68497e+07	1.2138e+08	1.06858e+08	1719.2	50.04	1712.38	49.97	1702.25	53.22
20220323_IgG_Glycopeptide_1ug_Quant_test-rep3.5518.5518.3.1.dta	20220323_IgG_Glycopeptide_1ug_Quant_test-rep3.5518.5518.3.1.dta	20220323_IgG_Glycopeptide_1ug_Quant_test-rep3	5518	1614.12	2796.1	932.705	3	1	EEQYJSTYR		1189.51	4 4 0 1	H(4)N(4)F(1)	(N(F)(N(H(H(N))(H(N(H))))))	670	0 1 0 0;0 1 0 1;0 2 0 0;0 2 0 1;1 2 0 0;1 2 0 1;2 2 0 0;2 2 0 1;2 3 0 0;2 3 0 1;3 2 0 0;3 2 0 1;3 3 0 0;3 3 0 1;3 4 0 0;3 4 0 1;4 3 0 0;4 3 0 1;4 4 0 0;	1606.59	5	34.9625	11.3113	78.8861	9	0.00115	0.41045	0.80952	0.6875	0	0	0	0	0	0	-1	0	0	sp|P01857|IGHG1_HUMAN	IGHG1	180	null		4.18928e+09	8.96455e+09	4.06022e+09	1494.57	201.13	1512.62	199.75	1496.24	203.05
20220323_IgG_Glycopeptide_1ug_Quant_test-rep3.5364.5364.3.1.dta	20220323_IgG_Glycopeptide_1ug_Quant_test-rep3.5364.5364.3.1.dta	20220323_IgG_Glycopeptide_1ug_Quant_test-rep3	5364	1572.94	2837.13	946.38	3	1	EEQYJSTYR		1189.51	3 5 0 1	H(3)N(5)F(1)	(N(F)(N(H(N)(H(N))(H(N)))))	1341	0 1 0 0;0 1 0 1;0 2 0 0;0 2 0 1;1 2 0 0;1 2 0 1;1 3 0 0;1 3 0 1;2 2 0 0;2 2 0 1;2 3 0 0;2 3 0 1;2 4 0 0;2 4 0 1;3 2 0 0;3 2 0 1;3 3 0 0;3 3 0 1;3 4 0 0;3 4 0 1;3 5 0 0;	1647.61	5	46.648	9.88924	114.914	9	0.00116	0.40835	0.95652	0.5625	0	0	0	0	0	0	-1	0	0	sp|P01857|IGHG1_HUMAN	IGHG1	180	null		2.24845e+09	3.8248e+09	2.36321e+09	1526.99	62.14	1539.15	61.56	1525.77	64.39
20220323_IgG_Glycopeptide_1ug_Quant_test-rep3.9292.9292.3.0.dta	20220323_IgG_Glycopeptide_1ug_Quant_test-rep3.9292.9292.3.0.dta	20220323_IgG_Glycopeptide_1ug_Quant_test-rep3	9292	2619.04	2764.11	922.041	3	1	EEQFJSTFR		1157.52	4 4 0 1	H(4)N(4)F(1)	(N(F)(N(H(H(N))(H(N(H))))))	670	0 1 0 0;0 1 0 1;0 2 0 0;0 2 0 1;1 2 0 0;1 2 0 1;2 2 0 0;2 2 0 1;2 3 0 0;2 3 0 1;3 2 0 0;3 2 0 1;3 3 0 0;3 3 0 1;3 4 0 0;3 4 0 1;4 3 0 0;4 3 0 1;4 4 0 0;	1606.59	5	37.0722	9.98101	87.3843	9	0.00082	0.29545	0.90476	0.5625	0	0	0	0	0	0	-1	0	0	sp|P01859|IGHG2_HUMAN	IGHG2	176	null		4.00563e+08	5.43716e+08	3.8201e+08	2394.73	226.99	2389.35	226.45	2500.21	224.9
20220323_IgG_Glycopeptide_1ug_Quant_test-rep3.8436.8436.3.1.dta	20220323_IgG_Glycopeptide_1ug_Quant_test-rep3.8436.8436.3.1.dta	20220323_IgG_Glycopeptide_1ug_Quant_test-rep3	8436	2389.62	3743.42	1248.48	3	1	EEQYJSTYR		1189.51	5 5 2 1	H(5)N(5)A(2)F(1)	(N(F)(N(H(N)(H(N(H(A))))(H(N(H(A)))))))	951	0 1 0 0;0 1 0 1;0 2 0 0;0 2 0 1;1 2 0 0;1 2 0 1;1 3 0 0;1 3 0 1;2 2 0 0;2 2 0 1;2 3 0 0;2 3 0 1;2 4 0 0;2 4 0 1;3 2 0 0;3 2 0 1;3 3 0 0;3 3 0 1;3 3 1 0;3 3 1 1;3 4 0 0;3 4 0 1;3 4 1 0;3 4 1 1;3 5 0 0;3 5 0 1;4 3 0 0;4 3 0 1;4 3 1 0;4 3 1 1;4 4 0 0;4 4 0 1;4 4 1 0;4 4 1 1;4 5 0 0;4 5 0 1;4 5 1 0;4 5 1 1;5 4 0 0;5 4 0 1;5 4 1 0;5 4 1 1;5 4 2 0;5 4 2 1;5 5 0 0;5 5 0 1;5 5 1 0;5 5 1 1;5 5 2 0;	2553.91	5	16.9472	6.74396	35.8962	7	0.00312	0.8339	0.41176	0.4375	0	0	0	0	0	0	-1	0	0	sp|P01857|IGHG1_HUMAN	IGHG1	180	null		1.9595e+07	3.30704e+07	3.25615e+07	2385.89	20.66	2386.4	20.69	2381.19	23.6
20220323_IgG_Glycopeptide_1ug_Quant_test-rep3.5404.5404.3.2.dta	20220323_IgG_Glycopeptide_1ug_Quant_test-rep3.5404.5404.3.2.dta	20220323_IgG_Glycopeptide_1ug_Quant_test-rep3	5404	1583.74	2812.1	938.039	3	1	EEQYJSTYR		1189.51	5 4 0 0	H(5)N(4)	(N(N(H(H(N(H)))(H(N(H))))))	2054	0 1 0 0;0 2 0 0;1 2 0 0;2 2 0 0;2 3 0 0;3 2 0 0;3 3 0 0;3 4 0 0;4 3 0 0;4 4 0 0;	1622.58	5	30.8655	15.3544	59.6718	7	0.00843	2.99599	0.91667	0.6875	0	0	0	0	0	0	-1	0	0	sp|P01857|IGHG1_HUMAN	IGHG1	180	null		2.87048e+07	6.54312e+07	2.75356e+07	1547.62	156.92	1559.81	155.48	1543.23	159.02
20220323_IgG_Glycopeptide_1ug_Quant_test-rep3.5309.5309.3.1.dta	20220323_IgG_Glycopeptide_1ug_Quant_test-rep3.5309.5309.3.1.dta	20220323_IgG_Glycopeptide_1ug_Quant_test-rep3	5309	1558.15	2999.18	1000.4	3	1	EEQYJSTYR		1189.51	4 5 0 1	H(4)N(5)F(1)	(N(F)(N(H(N)(H(N))(H(N(H))))))	1333	0 1 0 0;0 1 0 1;0 2 0 0;0 2 0 1;1 2 0 0;1 2 0 1;1 3 0 0;1 3 0 1;2 2 0 0;2 2 0 1;2 3 0 0;2 3 0 1;2 4 0 0;2 4 0 1;3 2 0 0;3 2 0 1;3 3 0 0;3 3 0 1;3 4 0 0;3 4 0 1;3 5 0 0;3 5 0 1;4 3 0 0;4 3 0 1;4 4 0 0;4 4 0 1;4 5 0 0;	1809.67	5	51.9571	11.5923	126.92	9	0.00337	1.12468	0.82759	0.5625	0	0	0	0	0	0	-1	0	0	sp|P01857|IGHG1_HUMAN	IGHG1	180	null		3.60869e+09	6.237e+09	4.36275e+09	1521.03	44.44	1536.15	44.02	1522.85	46.87
20220323_IgG_Glycopeptide_1ug_Quant_test-rep3.6109.6109.3.0.dta	20220323_IgG_Glycopeptide_1ug_Quant_test-rep3.6109.6109.3.0.dta	20220323_IgG_Glycopeptide_1ug_Quant_test-rep3	6109	1771.42	3249.25	1083.75	3	1	EEQYJSTYR		1189.51	5 4 1 1	H(5)N(4)A(1)F(1)	(N(F)(N(H(H(N(H)))(H(N(H(A)))))))	490	0 1 0 0;0 1 0 1;0 2 0 0;0 2 0 1;1 2 0 0;1 2 0 1;2 2 0 0;2 2 0 1;2 3 0 0;2 3 0 1;3 2 0 0;3 2 0 1;3 3 0 0;3 3 0 1;3 3 1 0;3 3 1 1;3 4 0 0;3 4 0 1;4 3 0 0;4 3 0 1;4 3 1 0;4 3 1 1;4 4 0 0;4 4 0 1;4 4 1 0;4 4 1 1;5 4 0 0;5 4 0 1;5 4 1 0;	2059.73	5	36.8212	10.7167	85.301	9	0.00108	0.33352	0.67742	0.5625	0	0	0	0	0	0	-1	0	0	sp|P01857|IGHG1_HUMAN	IGHG1	180	null		1.36076e+08	1.58561e+08	1.45934e+08	1763.32	38.32	1756.48	38.5	1746.51	41.36
20220323_IgG_Glycopeptide_1ug_Quant_test-rep3.7189.7189.2.0.dta	20220323_IgG_Glycopeptide_1ug_Quant_test-rep3.7189.7189.2.0.dta	20220323_IgG_Glycopeptide_1ug_Quant_test-rep3	7189	2060.79	2602.06	1301.53	2	1	EEQFJSTFR		1157.52	3 4 0 1	H(3)N(4)F(1)	(N(F)(N(H(H)(N)(H(N)))))	753	0 1 0 0;0 1 0 1;0 2 0 0;0 2 0 1;1 2 0 0;1 2 0 1;1 3 0 0;1 3 0 1;2 2 0 0;2 2 0 1;2 3 0 0;2 3 0 1;2 4 0 0;2 4 0 1;3 2 0 0;3 2 0 1;3 3 0 0;3 3 0 1;3 4 0 0;	1444.53	5	65.9966	43.1595	108.408	9	0.00268	1.02883	0.90476	1.0625	0	0	0	0	0	0	-1	0	0	sp|P01859|IGHG2_HUMAN	IGHG2	176	null		4.5296e+07	3.61177e+07	4.07291e+07	2062.92	17.7	2048.36	17.45	2051.31	20.67
20220323_IgG_Glycopeptide_1ug_Quant_test-rep3.6164.6164.3.0.dta	20220323_IgG_Glycopeptide_1ug_Quant_test-rep3.6164.6164.3.0.dta	20220323_IgG_Glycopeptide_1ug_Quant_test-rep3	6164	1785.82	3699.56	1233.86	3	1	TKPREEQFJSTFR		1639.82	5 4 1 1	H(5)N(4)A(1)F(1)	(N(F)(N(H(H(N(H)))(H(N(H(A)))))))	490	0 1 0 0;0 1 0 1;0 2 0 0;0 2 0 1;1 2 0 0;1 2 0 1;2 2 0 0;2 2 0 1;2 3 0 0;2 3 0 1;3 2 0 0;3 2 0 1;3 3 0 0;3 3 0 1;3 3 1 0;3 3 1 1;3 4 0 0;3 4 0 1;4 3 0 0;4 3 0 1;4 3 1 0;4 3 1 1;4 4 0 0;4 4 0 1;4 4 1 0;4 4 1 1;5 4 0 0;5 4 0 1;5 4 1 0;	2059.73	9	9.99101	2.46272	23.9721	6	0.00355	0.9603	0.51613	0.20833	0	0	0	0	0	0	-1	0.00243902	0.00243902	sp|P01859|IGHG2_HUMAN	IGHG2	176	null		6.55748e+06	5.79846e+06	7.7535e+06	1784.11	23.19	1774.28	23.63	1767.3	26.46
20220323_IgG_Glycopeptide_1ug_Quant_test-rep3.7432.7432.2.0.dta	20220323_IgG_Glycopeptide_1ug_Quant_test-rep3.7432.7432.2.0.dta	20220323_IgG_Glycopeptide_1ug_Quant_test-rep3	7432	2126	2373.95	1187.48	2	1	EEQFJSTFR		1157.52	5 2 0 0	H(5)N(2)	(N(N(H(H)(H(H(H))))))	2249	0 1 0 0;0 2 0 0;1 2 0 0;2 2 0 0;3 2 0 0;4 2 0 0;	1216.42	5	30.5142	18.6442	52.5585	7	0.0012	0.50468	1	0.6875	0	0	0	0	0	0	-1	0	0	sp|P01859|IGHG2_HUMAN	IGHG2	176	null		4.98009e+06	3.7049e+06	5.67195e+06	2124.45	20.22	2112.7	20.62	2113.04	21.23
20220323_IgG_Glycopeptide_1ug_Quant_test-rep3.8598.8598.2.1.dta	20220323_IgG_Glycopeptide_1ug_Quant_test-rep3.8598.8598.2.1.dta	20220323_IgG_Glycopeptide_1ug_Quant_test-rep3	8598	2433.65	2764.11	1382.56	2	1	EEQFJSTFR		1157.52	4 4 0 1	H(4)N(4)F(1)	(N(F)(N(H(H(N))(H(N(H))))))	670	0 1 0 0;0 1 0 1;0 2 0 0;0 2 0 1;1 2 0 0;1 2 0 1;2 2 0 0;2 2 0 1;2 3 0 0;2 3 0 1;3 2 0 0;3 2 0 1;3 3 0 0;3 3 0 1;3 4 0 0;3 4 0 1;4 3 0 0;4 3 0 1;4 4 0 0;	1606.59	5	37.7716	8.51134	92.112	9	0.0014	0.50709	0.90476	0.5625	0	0	0	0	0	0	-1	0	0	sp|P01859|IGHG2_HUMAN	IGHG2	176	null		8.33457e+07	1.13633e+08	7.36709e+07	2341.77	76.59	2389.35	76.63	2404.79	77.31
20220323_IgG_Glycopeptide_1ug_Quant_test-rep3.4607.4607.2.0.dta	20220323_IgG_Glycopeptide_1ug_Quant_test-rep3.4607.4607.2.0.dta	20220323_IgG_Glycopeptide_1ug_Quant_test-rep3	4607	1375.58	2812.1	1406.55	2	1	EEQYJSTYR		1189.51	5 4 0 0	H(5)N(4)	(N(N(H(H(N(H)))(H(N(H))))))	2054	0 1 0 0;0 2 0 0;1 2 0 0;2 2 0 0;2 3 0 0;3 2 0 0;3 3 0 0;3 4 0 0;4 3 0 0;4 4 0 0;	1622.58	5	14.0862	7.31038	26.6698	6	0.00211	0.74998	0.75	0.5	0	0	0	0	0	0	-1	0	0	sp|P01857|IGHG1_HUMAN	IGHG1	180	null		5808483	1.89924e+07	1.42082e+07	1371.43	58.94	1389.52	58.73	1366.38	61.93
20220323_IgG_Glycopeptide_1ug_Quant_test-rep3.5141.5141.2.3.dta	20220323_IgG_Glycopeptide_1ug_Quant_test-rep3.5141.5141.2.3.dta	20220323_IgG_Glycopeptide_1ug_Quant_test-rep3	5141	1514.79	2837.13	1419.07	2	1	EEQYJSTYR		1189.51	3 5 0 1	H(3)N(5)F(1)	(N(F)(N(H(N)(H(N))(H(N)))))	1341	0 1 0 0;0 1 0 1;0 2 0 0;0 2 0 1;1 2 0 0;1 2 0 1;1 3 0 0;1 3 0 1;2 2 0 0;2 2 0 1;2 3 0 0;2 3 0 1;2 4 0 0;2 4 0 1;3 2 0 0;3 2 0 1;3 3 0 0;3 3 0 1;3 4 0 0;3 4 0 1;3 5 0 0;	1647.61	5	36.9466	11.9602	83.35	9	0.00256	0.9011	0.82609	0.6875	0	0	0	0	0	0	-1	0	0	sp|P01857|IGHG1_HUMAN	IGHG1	180	null		5.59606e+08	8.97627e+08	5.81957e+08	1503.48	47.14	1521.35	47.57	1505.05	49.86
20220323_IgG_Glycopeptide_1ug_Quant_test-rep3.6068.6068.3.0.dta	20220323_IgG_Glycopeptide_1ug_Quant_test-rep3.6068.6068.3.0.dta	20220323_IgG_Glycopeptide_1ug_Quant_test-rep3	6068	1761.19	2942.16	981.391	3	1	EEQYJSTFR		1173.52	5 4 0 1	H(5)N(4)F(1)	(N(F)(N(H(H(N(H)))(H(N(H))))))	509	0 1 0 0;0 1 0 1;0 2 0 0;0 2 0 1;1 2 0 0;1 2 0 1;2 2 0 0;2 2 0 1;2 3 0 0;2 3 0 1;3 2 0 0;3 2 0 1;3 3 0 0;3 3 0 1;3 4 0 0;3 4 0 1;4 3 0 0;4 3 0 1;4 4 0 0;4 4 0 1;5 4 0 0;	1768.64	5	60.1386	28.9287	118.1	9	0.0032	1.08907	0.78261	0.875	0	0	0	0	0	0	-1	0	0	sp|P01860|IGHG3_HUMAN	IGHG3	227	null		1.48545e+09	1.81028e+09	1.70748e+09	1751.59	32.52	1744.91	32.3	1734.84	35.44
20220323_IgG_Glycopeptide_1ug_Quant_test-rep3.9855.9855.2.0.dta	20220323_IgG_Glycopeptide_1ug_Quant_test-rep3.9855.9855.2.0.dta	20220323_IgG_Glycopeptide_1ug_Quant_test-rep3	9855	2767.7	2764.11	1382.56	2	1	EEQFJSTFR		1157.52	4 4 0 1	H(4)N(4)F(1)	(N(F)(N(H(H(N))(H(N(H))))))	670	0 1 0 0;0 1 0 1;0 2 0 0;0 2 0 1;1 2 0 0;1 2 0 1;2 2 0 0;2 2 0 1;2 3 0 0;2 3 0 1;3 2 0 0;3 2 0 1;3 3 0 0;3 3 0 1;3 4 0 0;3 4 0 1;4 3 0 0;4 3 0 1;4 4 0 0;	1606.59	5	17.1929	4.9402	39.948	9	0.0047	1.69951	0.7619	0.4375	0	0	0	0	0	0	-1	0	0	sp|P01859|IGHG2_HUMAN	IGHG2	176	null		1.17384e+08	1.81326e+08	1.3748e+08	2618.78	194.22	2542	194.9	2648.17	193.92
20220323_IgG_Glycopeptide_1ug_Quant_test-rep3.4814.4814.3.0.dta	20220323_IgG_Glycopeptide_1ug_Quant_test-rep3.4814.4814.3.0.dta	20220323_IgG_Glycopeptide_1ug_Quant_test-rep3	4814	1431.57	2958.15	986.722	3	1	EEQYJSTYR		1189.51	5 4 0 1	H(5)N(4)F(1)	(N(F)(N(H(H(H))(H(N)(N(H))))))	86	0 1 0 0;0 1 0 1;0 2 0 0;0 2 0 1;1 2 0 0;1 2 0 1;2 2 0 0;2 2 0 1;2 3 0 0;2 3 0 1;2 4 0 0;2 4 0 1;3 2 0 0;3 2 0 1;3 3 0 0;3 3 0 1;3 4 0 0;3 4 0 1;4 2 0 0;4 2 0 1;4 3 0 0;4 3 0 1;4 4 0 0;4 4 0 1;5 3 0 0;5 3 0 1;5 4 0 0;	1768.64	5	54.4954	28.1117	103.494	8	0.00125	0.42162	0.82759	0.8125	0	0	0	0	0	0	-1	0	0	sp|P01857|IGHG1_HUMAN	IGHG1	180	null		2.14079e+08	3.65221e+08	2.28522e+08	1424.46	28.83	1433.66	29.2	1410.68	32.34
20220323_IgG_Glycopeptide_1ug_Quant_test-rep3.9338.9338.2.1.dta	20220323_IgG_Glycopeptide_1ug_Quant_test-rep3.9338.9338.2.1.dta	20220323_IgG_Glycopeptide_1ug_Quant_test-rep3	9338	2631.43	2764.11	1382.56	2	1	EEQFJSTFR		1157.52	4 4 0 1	H(4)N(4)F(1)	(N(F)(N(H(H(N))(H(N(H))))))	670	0 1 0 0;0 1 0 1;0 2 0 0;0 2 0 1;1 2 0 0;1 2 0 1;2 2 0 0;2 2 0 1;2 3 0 0;2 3 0 1;3 2 0 0;3 2 0 1;3 3 0 0;3 3 0 1;3 4 0 0;3 4 0 1;4 3 0 0;4 3 0 1;4 4 0 0;	1606.59	5	35.9999	9.81409	84.6308	9	0.00247	0.89274	0.95238	0.625	0	0	0	0	0	0	-1	0	0	sp|P01859|IGHG2_HUMAN	IGHG2	176	null		1.2304e+08	1.22202e+08	1.07395e+08	2509.66	141.72	2603.9	141.8	2609.48	139.01
20220323_IgG_Glycopeptide_1ug_Quant_test-rep3.4608.4608.2.1.dta	20220323_IgG_Glycopeptide_1ug_Quant_test-rep3.4608.4608.2.1.dta	20220323_IgG_Glycopeptide_1ug_Quant_test-rep3	4608	1375.86	2650.04	1325.53	2	1	EEQYJSTYR		1189.51	4 4 0 0	H(4)N(4)	(N(N(H(H(N))(H(N(H))))))	2218	0 1 0 0;0 2 0 0;1 2 0 0;2 2 0 0;2 3 0 0;3 2 0 0;3 3 0 0;3 4 0 0;4 3 0 0;	1460.53	5	19.7876	2.94919	51.0589	7	0.00247	0.93299	1	0.3125	0	0	0	0	0	0	-1	0	0	sp|P01857|IGHG1_HUMAN	IGHG1	180	null		99540.9	1.15135e+07	6.76948e+06	1371.43	20.63	1389.52	20.58	1366.38	23.88
20220323_IgG_Glycopeptide_1ug_Quant_test-rep3.6482.6482.3.2.dta	20220323_IgG_Glycopeptide_1ug_Quant_test-rep3.6482.6482.3.2.dta	20220323_IgG_Glycopeptide_1ug_Quant_test-rep3	6482	1869.98	3120.21	1040.74	3	1	EEQYJSTYR		1189.51	6 4 0 1	H(6)N(4)F(1)	(N(N(H(H(H))(H(N(H))(N(H)(F))))))	1659	0 1 0 0;0 2 0 0;1 2 0 0;2 2 0 0;2 3 0 0;2 3 0 1;2 4 0 0;2 4 0 1;3 2 0 0;3 3 0 0;3 3 0 1;3 4 0 0;3 4 0 1;4 2 0 0;4 3 0 0;4 3 0 1;4 4 0 0;4 4 0 1;5 3 0 0;5 3 0 1;5 4 0 0;5 4 0 1;6 4 0 0;	1930.69	5	7.94112	3.49561	16.1971	6	0.00316	1.0114	0.4	0.375	0	0	0	0	0	0	-1	0	0	sp|P01857|IGHG1_HUMAN	IGHG1	180	null		1.21675e+07	2.14379e+07	8.05836e+06	1842.38	79.24	1839.27	79.4	1831.91	80.07
20220323_IgG_Glycopeptide_1ug_Quant_test-rep3.8081.8081.2.0.dta	20220323_IgG_Glycopeptide_1ug_Quant_test-rep3.8081.8081.2.0.dta	20220323_IgG_Glycopeptide_1ug_Quant_test-rep3	8081	2294.18	2926.16	1463.58	2	1	EEQFJSTFR		1157.52	5 4 0 1	H(5)N(4)F(1)	(N(F)(N(H(H(N(H)))(H(N(H))))))	509	0 1 0 0;0 1 0 1;0 2 0 0;0 2 0 1;1 2 0 0;1 2 0 1;2 2 0 0;2 2 0 1;2 3 0 0;2 3 0 1;3 2 0 0;3 2 0 1;3 3 0 0;3 3 0 1;3 4 0 0;3 4 0 1;4 3 0 0;4 3 0 1;4 4 0 0;4 4 0 1;5 4 0 0;	1768.64	5	14.5367	4.90079	32.4321	8	-0.00033	-0.11407	0.65217	0.4375	0	0	0	0	0	0	-1	0	0	sp|P01859|IGHG2_HUMAN	IGHG2	176	null		8.26254e+07	2.41135e+08	8.08325e+07	2241.15	121.17	2239.64	123.15	2224.61	121.47
20220323_IgG_Glycopeptide_1ug_Quant_test-rep3.7694.7694.3.0.dta	20220323_IgG_Glycopeptide_1ug_Quant_test-rep3.7694.7694.3.0.dta	20220323_IgG_Glycopeptide_1ug_Quant_test-rep3	7694	2192.71	2764.11	922.042	3	1	EEQFJSTFR		1157.52	4 4 0 1	H(4)N(4)F(1)	(N(F)(N(H(H(N))(H(N(H))))))	670	0 1 0 0;0 1 0 1;0 2 0 0;0 2 0 1;1 2 0 0;1 2 0 1;2 2 0 0;2 2 0 1;2 3 0 0;2 3 0 1;3 2 0 0;3 2 0 1;3 3 0 0;3 3 0 1;3 4 0 0;3 4 0 1;4 3 0 0;4 3 0 1;4 4 0 0;	1606.59	5	78.2676	39.1626	150.891	9	0.00304	1.09968	0.95238	0.875	0	0	0	0	0	0	-1	0	0	sp|P01859|IGHG2_HUMAN	IGHG2	176	null		1.36742e+10	2.66407e+10	1.6641e+10	2159.24	52.32	2151.05	53.06	2146.88	54.21
20220323_IgG_Glycopeptide_1ug_Quant_test-rep3.6162.6162.2.0.dta	20220323_IgG_Glycopeptide_1ug_Quant_test-rep3.6162.6162.2.0.dta	20220323_IgG_Glycopeptide_1ug_Quant_test-rep3	6162	1785.23	2618.05	1309.53	2	1	EEQYJSTFR		1173.52	3 4 0 1	H(3)N(4)F(1)	(N(F)(N(H(H(N))(H(N)))))	679	0 1 0 0;0 1 0 1;0 2 0 0;0 2 0 1;1 2 0 0;1 2 0 1;2 2 0 0;2 2 0 1;2 3 0 0;2 3 0 1;3 2 0 0;3 2 0 1;3 3 0 0;3 3 0 1;3 4 0 0;	1444.53	5	69.326	36.1586	130.923	9	0.00242	0.924	1	0.875	0	0	0	0	0	0	-1	0	0	sp|P01860|IGHG3_HUMAN	IGHG3	227	null		1.38665e+09	1.76607e+09	1.93305e+09	1778.14	26.4	1768.33	26.64	1761.29	29.51
20220323_IgG_Glycopeptide_1ug_Quant_test-rep3.10025.10025.3.2.dta	20220323_IgG_Glycopeptide_1ug_Quant_test-rep3.10025.10025.3.2.dta	20220323_IgG_Glycopeptide_1ug_Quant_test-rep3	10025	2812.95	2967.18	989.733	3	1	EEQFJSTFR		1157.52	4 5 0 1	H(4)N(5)F(1)	(N(F)(N(H(H(N)(N))(H(N(H))))))	635	0 1 0 0;0 1 0 1;0 2 0 0;0 2 0 1;1 2 0 0;1 2 0 1;2 2 0 0;2 2 0 1;2 3 0 0;2 3 0 1;2 4 0 0;2 4 0 1;3 2 0 0;3 2 0 1;3 3 0 0;3 3 0 1;3 4 0 0;3 4 0 1;3 5 0 0;3 5 0 1;4 3 0 0;4 3 0 1;4 4 0 0;4 4 0 1;4 5 0 0;	1809.67	5	10.472	8.16159	14.7628	7	-0.00504	-1.69955	0.40741	0.5	0	0	0	0	0	0	-1	0	0	sp|P01859|IGHG2_HUMAN	IGHG2	176	null		5.84223e+08	7.50899e+08	8.47456e+08	2765.73	168.15	2769.32	167.57	2760.16	170.12
20220323_IgG_Glycopeptide_1ug_Quant_test-rep3.5826.5826.3.1.dta	20220323_IgG_Glycopeptide_1ug_Quant_test-rep3.5826.5826.3.1.dta	20220323_IgG_Glycopeptide_1ug_Quant_test-rep3	5826	1697.52	2634.05	878.687	3	1	EEQYJSTYR		1189.51	3 4 0 1	H(3)N(4)F(1)	(N(F)(N(H(H(N))(H(N)))))	679	0 1 0 0;0 1 0 1;0 2 0 0;0 2 0 1;1 2 0 0;1 2 0 1;2 2 0 0;2 2 0 1;2 3 0 0;2 3 0 1;3 2 0 0;3 2 0 1;3 3 0 0;3 3 0 1;3 4 0 0;	1444.53	5	30.9549	5.20726	78.7719	9	-0.00026	-0.09868	0.94118	0.4375	0	0	0	0	0	0	-1	0	0	sp|P01857|IGHG1_HUMAN	IGHG1	180	null		1.77843e+08	2.50588e+08	2.31962e+08	1657.37	117.78	1650.7	117.64	1640.33	120.96
20220323_IgG_Glycopeptide_1ug_Quant_test-rep3.12274.12274.3.0.dta	20220323_IgG_Glycopeptide_1ug_Quant_test-rep3.12274.12274.3.0.dta	20220323_IgG_Glycopeptide_1ug_Quant_test-rep3	12274	3413.75	3524.35	1175.45	3	1	EEQFJSTFR		1157.52	6 4 2 0	H(6)N(4)A(2)	(N(N(H(H(N(H(A))))(H(N(H(H)(A)))))))	1792	0 1 0 0;0 2 0 0;1 2 0 0;2 2 0 0;2 3 0 0;3 2 0 0;3 3 0 0;3 3 1 0;3 4 0 0;4 3 0 0;4 3 1 0;4 4 0 0;4 4 1 0;5 3 0 0;5 3 1 0;5 4 0 0;5 4 1 0;5 4 2 0;6 4 0 0;6 4 1 0;	2366.83	5	26.6881	11.6451	54.6251	7	0.00258	0.73305	0.63636	0.5625	0	0	0	0	0	0	-1	0	0	sp|P01859|IGHG2_HUMAN	IGHG2	176	null		1.005e+06	1.94846e+06	2.32676e+06	3398.82	23.64	3403.19	23.56	3401.64	26.55
20220323_IgG_Glycopeptide_1ug_Quant_test-rep3.11091.11091.3.0.dta	20220323_IgG_Glycopeptide_1ug_Quant_test-rep3.11091.11091.3.0.dta	20220323_IgG_Glycopeptide_1ug_Quant_test-rep3	11091	3096.39	3217.26	1073.09	3	1	EEQFJSTFR		1157.52	5 4 1 1	H(5)N(4)A(1)F(1)	(N(F)(N(H(H(N(H)))(H(N(H(A)))))))	490	0 1 0 0;0 1 0 1;0 2 0 0;0 2 0 1;1 2 0 0;1 2 0 1;2 2 0 0;2 2 0 1;2 3 0 0;2 3 0 1;3 2 0 0;3 2 0 1;3 3 0 0;3 3 0 1;3 3 1 0;3 3 1 1;3 4 0 0;3 4 0 1;4 3 0 0;4 3 0 1;4 3 1 0;4 3 1 1;4 4 0 0;4 4 0 1;4 4 1 0;4 4 1 1;5 4 0 0;5 4 0 1;5 4 1 0;	2059.73	5	17.4329	4.01193	42.3574	9	0.00067	0.20971	0.54839	0.3125	0	0	0	0	0	0	-1	0	0	sp|P01859|IGHG2_HUMAN	IGHG2	176	null		1.83205e+08	3.13086e+08	1.86596e+08	2963.25	232.36	2928.11	233.02	2977.17	235.62
20220323_IgG_Glycopeptide_1ug_Quant_test-rep3.7839.7839.2.0.dta	20220323_IgG_Glycopeptide_1ug_Quant_test-rep3.7839.7839.2.0.dta	20220323_IgG_Glycopeptide_1ug_Quant_test-rep3	7839	2229.25	2805.14	1403.07	2	1	EEQFJSTFR		1157.52	3 5 0 1	H(3)N(5)F(1)	(N(F)(N(H(N)(H(N))(H(N)))))	1341	0 1 0 0;0 1 0 1;0 2 0 0;0 2 0 1;1 2 0 0;1 2 0 1;1 3 0 0;1 3 0 1;2 2 0 0;2 2 0 1;2 3 0 0;2 3 0 1;2 4 0 0;2 4 0 1;3 2 0 0;3 2 0 1;3 3 0 0;3 3 0 1;3 4 0 0;3 4 0 1;3 5 0 0;	1647.61	5	88.4582	32.4231	192.523	9	0.00106	0.37736	1	0.8125	0	0	0	0	0	0	-1	0	0	sp|P01859|IGHG2_HUMAN	IGHG2	176	null		2.31517e+09	3.05268e+09	2.09345e+09	2229.38	20.54	2221.92	20.63	2215.75	23.46
20220323_IgG_Glycopeptide_1ug_Quant_test-rep3.8488.8488.3.1.dta	20220323_IgG_Glycopeptide_1ug_Quant_test-rep3.8488.8488.3.1.dta	20220323_IgG_Glycopeptide_1ug_Quant_test-rep3	8488	2403.57	3128.22	1043.41	3	1	EEQFJSTYR		1173.52	4 5 1 0	H(4)N(5)A(1)	(N(N(H(H(N)(N))(H(N(H(A)))))))	2170	0 1 0 0;0 2 0 0;1 2 0 0;2 2 0 0;2 3 0 0;2 4 0 0;3 2 0 0;3 3 0 0;3 3 1 0;3 4 0 0;3 5 0 0;4 3 0 0;4 3 1 0;4 4 0 0;4 4 1 0;4 5 0 0;	1954.7	5	3.67163	5.40114	0.45969	2	-8e-05	-0.02705	0.16667	0.5	0	0	0	0	0	0	-1	0	0	sp|P01861|IGHG4_HUMAN	IGHG4	177	null		7.04114e+06	5.99302e+06	5.13449e+06	2371.2	50.11	2374.62	50.06	2375.31	50.7
20220323_IgG_Glycopeptide_1ug_Quant_test-rep3.10308.10308.2.3.dta	20220323_IgG_Glycopeptide_1ug_Quant_test-rep3.10308.10308.2.3.dta	20220323_IgG_Glycopeptide_1ug_Quant_test-rep3	10308	2888.89	2805.13	1403.07	2	1	EEQFJSTFR		1157.52	3 5 0 1	H(3)N(5)F(1)	(N(F)(N(H(H(N))(H(N)(N)))))	678	0 1 0 0;0 1 0 1;0 2 0 0;0 2 0 1;1 2 0 0;1 2 0 1;2 2 0 0;2 2 0 1;2 3 0 0;2 3 0 1;2 4 0 0;2 4 0 1;3 2 0 0;3 2 0 1;3 3 0 0;3 3 0 1;3 4 0 0;3 4 0 1;3 5 0 0;	1647.61	5	2.62909	3.48319	1.0429	3	-0.00632	-2.25353	0.19048	0.375	0	0	0	0	0	0	-1	0	0	sp|P01859|IGHG2_HUMAN	IGHG2	176	null		3.28223e+08	3.72596e+08	4.22539e+08	2854.19	123.76	2851.52	123.75	2845.04	126.27
20220323_IgG_Glycopeptide_1ug_Quant_test-rep3.8199.8199.3.0.dta	20220323_IgG_Glycopeptide_1ug_Quant_test-rep3.8199.8199.3.0.dta	20220323_IgG_Glycopeptide_1ug_Quant_test-rep3	8199	2325.79	3075.31	1025.77	3	1	TKPREEQYJSTYR		1671.81	4 3 0 1	H(4)N(3)F(1)	(N(F)(N(H(H(H))(H(N)))))	90	0 1 0 0;0 1 0 1;0 2 0 0;0 2 0 1;1 2 0 0;1 2 0 1;2 2 0 0;2 2 0 1;2 3 0 0;2 3 0 1;3 2 0 0;3 2 0 1;3 3 0 0;3 3 0 1;4 2 0 0;4 2 0 1;4 3 0 0;	1403.51	9	2.97842	2.66482	3.56082	3	-0.00833	-2.70796	0.36842	0.25	0	0	0	0	0	0	-1	0.00125628	0.00125628	sp|P01857|IGHG1_HUMAN	IGHG1	180	null		1.02727e+07	1.75748e+07	1.63601e+07	2321.25	26.38	2315.56	26.69	2313.33	26.87
20220323_IgG_Glycopeptide_1ug_Quant_test-rep3.4926.4926.3.0.dta	20220323_IgG_Glycopeptide_1ug_Quant_test-rep3.4926.4926.3.0.dta	20220323_IgG_Glycopeptide_1ug_Quant_test-rep3	4926	1460.96	2487.99	830.002	3	1	EEQYJSTYR		1189.51	3 4 0 0	H(3)N(4)	(N(N(H(H)(N)(H(N)))))	2323	0 1 0 0;0 2 0 0;1 2 0 0;1 3 0 0;2 2 0 0;2 3 0 0;2 4 0 0;3 2 0 0;3 3 0 0;	1298.48	5	69.4259	68.8503	70.4948	7	0.0037	1.4879	0.90909	1.25	0	0	0	0	0	0	-1	0	0	sp|P01857|IGHG1_HUMAN	IGHG1	180	null		4.39222e+08	8.38326e+08	4.8564e+08	1453.3	17.71	1468.58	17.53	1448.86	20.77
20220323_IgG_Glycopeptide_1ug_Quant_test-rep3.4974.4974.3.1.dta	20220323_IgG_Glycopeptide_1ug_Quant_test-rep3.4974.4974.3.1.dta	20220323_IgG_Glycopeptide_1ug_Quant_test-rep3	4974	1473.28	2650.04	884.02	3	1	EEQYJSTYR		1189.51	4 4 0 0	H(4)N(4)	(N(N(H(H(N))(H(N(H))))))	2218	0 1 0 0;0 2 0 0;1 2 0 0;2 2 0 0;2 3 0 0;3 2 0 0;3 3 0 0;3 4 0 0;4 3 0 0;	1460.53	5	31.6324	16.9642	58.8735	7	0.00334	1.25902	0.90909	0.75	0	0	0	0	0	0	-1	0	0	sp|P01857|IGHG1_HUMAN	IGHG1	180	null		9.97894e+08	1.96684e+09	9.90657e+08	1447.45	35.66	1462.86	35.05	1443.02	38.38
20220323_IgG_Glycopeptide_1ug_Quant_test-rep3.8484.8484.3.5.dta	20220323_IgG_Glycopeptide_1ug_Quant_test-rep3.8484.8484.3.5.dta	20220323_IgG_Glycopeptide_1ug_Quant_test-rep3	8484	2402.41	2926.16	976.059	3	1	EEQFJSTFR		1157.52	5 4 0 1	H(5)N(4)F(1)	(N(F)(N(H(H(N(H)))(H(N(H))))))	509	0 1 0 0;0 1 0 1;0 2 0 0;0 2 0 1;1 2 0 0;1 2 0 1;2 2 0 0;2 2 0 1;2 3 0 0;2 3 0 1;3 2 0 0;3 2 0 1;3 3 0 0;3 3 0 1;3 4 0 0;3 4 0 1;4 3 0 0;4 3 0 1;4 4 0 0;4 4 0 1;5 4 0 0;	1768.64	5	8.5833	5.52018	14.2719	8	2e-05	0.00554	0.34783	0.4375	0	0	0	0	0	0	-1	0	0	sp|P01859|IGHG2_HUMAN	IGHG2	176	null		4.74778e+08	1.57351e+09	3.04199e+08	2202.86	191.87	2180.66	193.97	2289.29	189.9
20220323_IgG_Glycopeptide_1ug_Quant_test-rep3.6197.6197.2.0.dta	20220323_IgG_Glycopeptide_1ug_Quant_test-rep3.6197.6197.2.0.dta	20220323_IgG_Glycopeptide_1ug_Quant_test-rep3	6197	1794.65	2780.11	1390.56	2	1	EEQYJSTFR		1173.52	4 4 0 1	H(4)N(4)F(1)	(N(F)(N(H(H)(H(N)(N(H))))))	718	0 1 0 0;0 1 0 1;0 2 0 0;0 2 0 1;1 2 0 0;1 2 0 1;2 2 0 0;2 2 0 1;2 3 0 0;2 3 0 1;2 4 0 0;2 4 0 1;3 2 0 0;3 2 0 1;3 3 0 0;3 3 0 1;3 4 0 0;3 4 0 1;4 3 0 0;4 3 0 1;4 4 0 0;	1606.59	5	25.842	3.28074	67.7416	9	0.00338	1.21637	0.86957	0.3125	0	0	0	0	0	0	-1	0	0	sp|P01860|IGHG3_HUMAN	IGHG3	227	null		1.16199e+09	1.33142e+09	1.26911e+09	1757.52	64.37	1753.55	64.96	1743.6	67.89
20220323_IgG_Glycopeptide_1ug_Quant_test-rep3.3557.3557.3.3.dta	20220323_IgG_Glycopeptide_1ug_Quant_test-rep3.3557.3557.3.3.dta	20220323_IgG_Glycopeptide_1ug_Quant_test-rep3	3557	1092.49	2958.15	986.723	3	1	EEQYJSTYR		1189.51	5 4 0 1	H(5)N(4)F(1)	(N(F)(N(H(H(N(H)))(H(N(H))))))	509	0 1 0 0;0 1 0 1;0 2 0 0;0 2 0 1;1 2 0 0;1 2 0 1;2 2 0 0;2 2 0 1;2 3 0 0;2 3 0 1;3 2 0 0;3 2 0 1;3 3 0 0;3 3 0 1;3 4 0 0;3 4 0 1;4 3 0 0;4 3 0 1;4 4 0 0;4 4 0 1;5 4 0 0;	1768.64	5	17.1462	1.80808	45.6313	9	0.00264	0.89117	0.69565	0.25	0	0	0	0	0	0	-1	0.00547645	0.00547645	sp|P01857|IGHG1_HUMAN	IGHG1	180	null		5.53959e+06	8.86522e+06	8594770	1081.19	26.52	1087.12	26.34	1077.28	29.32
20220323_IgG_Glycopeptide_1ug_Quant_test-rep3.6420.6420.3.0.dta	20220323_IgG_Glycopeptide_1ug_Quant_test-rep3.6420.6420.3.0.dta	20220323_IgG_Glycopeptide_1ug_Quant_test-rep3	6420	1853.3	3452.33	1151.45	3	1	EEQYJSTYR		1189.51	5 5 1 1	H(5)N(5)A(1)F(1)	(N(F)(N(H(N)(H(N(H)))(H(N(H(A)))))))	1162	0 1 0 0;0 1 0 1;0 2 0 0;0 2 0 1;1 2 0 0;1 2 0 1;1 3 0 0;1 3 0 1;2 2 0 0;2 2 0 1;2 3 0 0;2 3 0 1;2 4 0 0;2 4 0 1;3 2 0 0;3 2 0 1;3 3 0 0;3 3 0 1;3 3 1 0;3 3 1 1;3 4 0 0;3 4 0 1;3 4 1 0;3 4 1 1;3 5 0 0;3 5 0 1;4 3 0 0;4 3 0 1;4 3 1 0;4 3 1 1;4 4 0 0;4 4 0 1;4 4 1 0;4 4 1 1;4 5 0 0;4 5 0 1;4 5 1 0;4 5 1 1;5 4 0 0;5 4 0 1;5 4 1 0;5 4 1 1;5 5 0 0;5 5 0 1;5 5 1 0;	2262.81	5	46.7062	15.0337	105.527	8	0.00218	0.63092	0.68085	0.6875	0	0	0	0	0	0	-1	0	0	sp|P01857|IGHG1_HUMAN	IGHG1	180	null		2.39925e+08	2.03832e+08	2.23673e+08	1859.89	20.54	1848.21	20.43	1844.04	23.66
20220323_IgG_Glycopeptide_1ug_Quant_test-rep3.5172.5172.3.0.dta	20220323_IgG_Glycopeptide_1ug_Quant_test-rep3.5172.5172.3.0.dta	20220323_IgG_Glycopeptide_1ug_Quant_test-rep3	5172	1522.74	2853.12	951.713	3	1	EEQYJSTYR		1189.51	4 5 0 0	H(4)N(5)	(N(N(H(N)(H(N))(H(N(H))))))	2911	0 1 0 0;0 2 0 0;1 2 0 0;1 3 0 0;2 2 0 0;2 3 0 0;2 4 0 0;3 2 0 0;3 3 0 0;3 4 0 0;3 5 0 0;4 3 0 0;4 4 0 0;	1663.61	5	17.6821	7.04861	37.4301	6	0.00383	1.34376	0.6	0.4375	0	0	0	0	0	0	-1	0	0	sp|P01857|IGHG1_HUMAN	IGHG1	180	null		3.07421e+08	6.85652e+08	5.60268e+08	1506.41	17.64	1521.35	17.8	1508.01	20.7
20220323_IgG_Glycopeptide_1ug_Quant_test-rep3.8354.8354.3.2.dta	20220323_IgG_Glycopeptide_1ug_Quant_test-rep3.8354.8354.3.2.dta	20220323_IgG_Glycopeptide_1ug_Quant_test-rep3	8354	2367.21	2821.13	941.048	3	1	EEQFJSTFR		1157.52	4 5 0 0	H(4)N(5)	(N(N(H(N)(H(N))(H(N(H))))))	2911	0 1 0 0;0 2 0 0;1 2 0 0;1 3 0 0;2 2 0 0;2 3 0 0;2 4 0 0;3 2 0 0;3 3 0 0;3 4 0 0;3 5 0 0;4 3 0 0;4 4 0 0;	1663.61	5	12.3423	7.52396	21.2908	5	0.00039	0.13999	0.6	0.5	0	0	0	0	0	0	-1	0	0	sp|P01859|IGHG2_HUMAN	IGHG2	176	null		600421129	7.48207e+08	5.44349e+08	2312.4	85.28	2309.67	85.51	2307.44	85.55
20220323_IgG_Glycopeptide_1ug_Quant_test-rep3.4771.4771.3.0.dta	20220323_IgG_Glycopeptide_1ug_Quant_test-rep3.4771.4771.3.0.dta	20220323_IgG_Glycopeptide_1ug_Quant_test-rep3	4771	1420.11	2796.1	932.705	3	1	EEQYJSTYR		1189.51	4 4 0 1	H(4)N(4)F(1)	(N(F)(N(H(H(N))(H(N(H))))))	670	0 1 0 0;0 1 0 1;0 2 0 0;0 2 0 1;1 2 0 0;1 2 0 1;2 2 0 0;2 2 0 1;2 3 0 0;2 3 0 1;3 2 0 0;3 2 0 1;3 3 0 0;3 3 0 1;3 4 0 0;3 4 0 1;4 3 0 0;4 3 0 1;4 4 0 0;	1606.59	5	44.7235	20.3582	89.9733	9	0.00283	1.01128	0.85714	0.75	0	0	0	0	0	0	-1	0	0	sp|P01857|IGHG1_HUMAN	IGHG1	180	null		1.90257e+08	2.82046e+08	1.83198e+08	1427.43	22.96	1433.66	23.41	1410.68	26.48
20220323_IgG_Glycopeptide_1ug_Quant_test-rep3.5464.5464.2.1.dta	20220323_IgG_Glycopeptide_1ug_Quant_test-rep3.5464.5464.2.1.dta	20220323_IgG_Glycopeptide_1ug_Quant_test-rep3	5464	1599.6	2837.13	1419.07	2	1	EEQYJSTYR		1189.51	3 5 0 1	H(3)N(5)F(1)	(N(F)(N(H(H(N))(H(N)(N)))))	678	0 1 0 0;0 1 0 1;0 2 0 0;0 2 0 1;1 2 0 0;1 2 0 1;2 2 0 0;2 2 0 1;2 3 0 0;2 3 0 1;2 4 0 0;2 4 0 1;3 2 0 0;3 2 0 1;3 3 0 0;3 3 0 1;3 4 0 0;3 4 0 1;3 5 0 0;	1647.61	5	7.18681	3.57729	13.8902	7	0.0042	1.48127	0.47619	0.375	0	0	0	0	0	0	-1	0	0	sp|P01857|IGHG1_HUMAN	IGHG1	180	null		6.12283e+08	9.74612e+08	5.98028e+08	1524.05	109.65	1542.02	108.67	1525.77	111.77
20220323_IgG_Glycopeptide_1ug_Quant_test-rep3.5136.5136.2.10.dta	20220323_IgG_Glycopeptide_1ug_Quant_test-rep3.5136.5136.2.10.dta	20220323_IgG_Glycopeptide_1ug_Quant_test-rep3	5136	1513.51	2691.07	1346.04	2	1	EEQYJSTYR		1189.51	3 5 0 0	H(3)N(5)	(N(N(H(N)(H(N))(H(N)))))	2919	0 1 0 0;0 2 0 0;1 2 0 0;1 3 0 0;2 2 0 0;2 3 0 0;2 4 0 0;3 2 0 0;3 3 0 0;3 4 0 0;	1501.56	5	42.9034	20.2111	85.0461	7	0.00309	1.148	1	0.75	0	0	0	0	0	0	-1	0	0	sp|P01857|IGHG1_HUMAN	IGHG1	180	null		6.01846e+07	1.23e+08	8.85433e+07	1503.48	17.55	1518.4	17.75	1505.05	20.72
20220323_IgG_Glycopeptide_1ug_Quant_test-rep3.4924.4924.2.1.dta	20220323_IgG_Glycopeptide_1ug_Quant_test-rep3.4924.4924.2.1.dta	20220323_IgG_Glycopeptide_1ug_Quant_test-rep3	4924	1460.58	2771.07	1386.04	2	1	EEQYJSTYR		1189.51	6 3 0 0	H(6)N(3)	(N(N(H(H(H)(H))(H(N(H))))))	1593	0 1 0 0;0 2 0 0;1 2 0 0;2 2 0 0;2 3 0 0;3 2 0 0;3 3 0 0;4 2 0 0;4 3 0 0;5 2 0 0;5 3 0 0;	1581.56	5	13.7881	1.79138	36.0676	7	-0.00081	-0.29226	0.76923	0.25	0	0	0	0	0	0	-1	0.00547645	0.00547645	sp|P01857|IGHG1_HUMAN	IGHG1	180	null		691176	801023	2.10062e+06	1441.53	20.53	1459.92	20.37	1443.02	23.67
20220323_IgG_Glycopeptide_1ug_Quant_test-rep3.7857.7857.3.0.dta	20220323_IgG_Glycopeptide_1ug_Quant_test-rep3.7857.7857.3.0.dta	20220323_IgG_Glycopeptide_1ug_Quant_test-rep3	7857	2233.72	2602.06	868.023	3	1	EEQFJSTFR		1157.52	3 4 0 1	H(3)N(4)F(1)	(N(F)(N(H(H(N))(H(N)))))	679	0 1 0 0;0 1 0 1;0 2 0 0;0 2 0 1;1 2 0 0;1 2 0 1;2 2 0 0;2 2 0 1;2 3 0 0;2 3 0 1;3 2 0 0;3 2 0 1;3 3 0 0;3 3 0 1;3 4 0 0;	1444.53	5	54.4474	37.4312	86.0491	9	-0.00032	-0.12449	0.88235	1.0625	0	0	0	0	0	0	-1	0	0	sp|P01859|IGHG2_HUMAN	IGHG2	176	null		6.79827e+09	1.45214e+10	6.88979e+09	2185.49	91.05	2177.75	91.27	2172.25	93.5
20220323_IgG_Glycopeptide_1ug_Quant_test-rep3.10713.10713.3.0.dta	20220323_IgG_Glycopeptide_1ug_Quant_test-rep3.10713.10713.3.0.dta	20220323_IgG_Glycopeptide_1ug_Quant_test-rep3	10713	2996.04	3217.26	1073.09	3	1	EEQFJSTFR		1157.52	5 4 1 1	H(5)N(4)A(1)F(1)	(N(F)(N(H(H(N(H)))(H(N(H(A)))))))	490	0 1 0 0;0 1 0 1;0 2 0 0;0 2 0 1;1 2 0 0;1 2 0 1;2 2 0 0;2 2 0 1;2 3 0 0;2 3 0 1;3 2 0 0;3 2 0 1;3 3 0 0;3 3 0 1;3 3 1 0;3 3 1 1;3 4 0 0;3 4 0 1;4 3 0 0;4 3 0 1;4 3 1 0;4 3 1 1;4 4 0 0;4 4 0 1;4 4 1 0;4 4 1 1;5 4 0 0;5 4 0 1;5 4 1 0;	2059.73	5	14.7439	1.84441	38.7	8	0.00028	0.08569	0.58065	0.25	0	0	0	0	0	0	-1	0.00547645	0.00547645	sp|P01859|IGHG2_HUMAN	IGHG2	176	null		4.652e+08	1.19311e+09	2.16696e+08	2756.96	232.72	2760.4	232.54	2877.5	235.1
20220323_IgG_Glycopeptide_1ug_Quant_test-rep3.7388.7388.3.1.dta	20220323_IgG_Glycopeptide_1ug_Quant_test-rep3.7388.7388.3.1.dta	20220323_IgG_Glycopeptide_1ug_Quant_test-rep3	7388	2113.92	2780.1	927.373	3	1	EEQFJSTFR		1157.52	5 4 0 0	H(5)N(4)	(N(N(H(H(N(H)))(H(N(H))))))	2054	0 1 0 0;0 2 0 0;1 2 0 0;2 2 0 0;2 3 0 0;3 2 0 0;3 3 0 0;3 4 0 0;4 3 0 0;4 4 0 0;	1622.58	5	37.1074	27.1669	55.5683	7	-0.00046	-0.16617	0.83333	0.75	0	0	0	0	0	0	-1	0	0	sp|P01859|IGHG2_HUMAN	IGHG2	176	null		4.44612e+08	5.45933e+08	4.75563e+08	2095.26	49.41	2086.3	49.94	2083.73	50.54
20220323_IgG_Glycopeptide_1ug_Quant_test-rep3.10044.10044.3.0.dta	20220323_IgG_Glycopeptide_1ug_Quant_test-rep3.10044.10044.3.0.dta	20220323_IgG_Glycopeptide_1ug_Quant_test-rep3	10044	2818.13	3055.21	1019.07	3	1	EEQFJSTFR		1157.52	4 4 1 1	H(4)N(4)A(1)F(1)	(N(F)(N(H(H(N))(H(N(H(A)))))))	657	0 1 0 0;0 1 0 1;0 2 0 0;0 2 0 1;1 2 0 0;1 2 0 1;2 2 0 0;2 2 0 1;2 3 0 0;2 3 0 1;3 2 0 0;3 2 0 1;3 3 0 0;3 3 0 1;3 3 1 0;3 3 1 1;3 4 0 0;3 4 0 1;4 3 0 0;4 3 0 1;4 3 1 0;4 3 1 1;4 4 0 0;4 4 0 1;4 4 1 0;	1897.68	5	42.1234	21.8666	79.7432	9	0.00076	0.2501	0.74074	0.8125	0	0	0	0	0	0	-1	0	0	sp|P01859|IGHG2_HUMAN	IGHG2	176	null		6.46739e+09	9.55647e+09	7.28281e+09	2736.31	94.35	2745.7	94.17	2748.49	96.55
20220323_IgG_Glycopeptide_1ug_Quant_test-rep3.7977.7977.3.0.dta	20220323_IgG_Glycopeptide_1ug_Quant_test-rep3.7977.7977.3.0.dta	20220323_IgG_Glycopeptide_1ug_Quant_test-rep3	7977	2266.03	2764.11	922.041	3	1	EEQFJSTFR		1157.52	4 4 0 1	H(4)N(4)F(1)	(N(F)(N(H(H(N))(H(N(H))))))	670	0 1 0 0;0 1 0 1;0 2 0 0;0 2 0 1;1 2 0 0;1 2 0 1;2 2 0 0;2 2 0 1;2 3 0 0;2 3 0 1;3 2 0 0;3 2 0 1;3 3 0 0;3 3 0 1;3 4 0 0;3 4 0 1;4 3 0 0;4 3 0 1;4 4 0 0;	1606.59	5	55.0926	25.5523	109.953	9	0.00083	0.29979	0.90476	0.75	0	0	0	0	0	0	-1	0	0	sp|P01859|IGHG2_HUMAN	IGHG2	176	null		1.46435e+10	2.94635e+10	1.7332e+10	2159.24	162.01	2151.05	164.51	2146.88	163.52
20220323_IgG_Glycopeptide_1ug_Quant_test-rep3.6241.6241.2.0.dta	20220323_IgG_Glycopeptide_1ug_Quant_test-rep3.6241.6241.2.0.dta	20220323_IgG_Glycopeptide_1ug_Quant_test-rep3	6241	1806.49	2983.19	1492.1	2	1	EEQFJSTYR		1173.52	4 5 0 1	H(4)N(5)F(1)	(N(F)(N(H(N)(H(N))(H(N(H))))))	1333	0 1 0 0;0 1 0 1;0 2 0 0;0 2 0 1;1 2 0 0;1 2 0 1;1 3 0 0;1 3 0 1;2 2 0 0;2 2 0 1;2 3 0 0;2 3 0 1;2 4 0 0;2 4 0 1;3 2 0 0;3 2 0 1;3 3 0 0;3 3 0 1;3 4 0 0;3 4 0 1;3 5 0 0;3 5 0 1;4 3 0 0;4 3 0 1;4 4 0 0;4 4 0 1;4 5 0 0;	1809.67	5	44.3492	15.5964	97.7473	8	0.00435	1.4572	0.86207	0.625	0	0	0	0	0	0	-1	0	0	sp|P01861|IGHG4_HUMAN	IGHG4	177	null		6.46673e+07	7.38939e+07	8.22975e+07	1810.25	32.13	1803.8	32.52	1796.71	35.19
20220323_IgG_Glycopeptide_1ug_Quant_test-rep3.8364.8364.3.1.dta	20220323_IgG_Glycopeptide_1ug_Quant_test-rep3.8364.8364.3.1.dta	20220323_IgG_Glycopeptide_1ug_Quant_test-rep3	8364	2370.43	2967.18	989.732	3	1	EEQFJSTFR		1157.52	4 5 0 1	H(4)N(5)F(1)	(N(F)(N(H(N)(H(N))(H(N(H))))))	1333	0 1 0 0;0 1 0 1;0 2 0 0;0 2 0 1;1 2 0 0;1 2 0 1;1 3 0 0;1 3 0 1;2 2 0 0;2 2 0 1;2 3 0 0;2 3 0 1;2 4 0 0;2 4 0 1;3 2 0 0;3 2 0 1;3 3 0 0;3 3 0 1;3 4 0 0;3 4 0 1;3 5 0 0;3 5 0 1;4 3 0 0;4 3 0 1;4 4 0 0;4 4 0 1;4 5 0 0;	1809.67	5	15.0548	9.47484	25.4175	7	-0.0054	-1.82088	0.44828	0.5625	0	0	0	0	0	0	-1	0	0	sp|P01859|IGHG2_HUMAN	IGHG2	176	null		1.49465e+08	1.28855e+08	1.27295e+08	2294.18	118.25	2333.43	120.7	2289.29	118.41
20220323_IgG_Glycopeptide_1ug_Quant_test-rep3.6552.6552.3.0.dta	20220323_IgG_Glycopeptide_1ug_Quant_test-rep3.6552.6552.3.0.dta	20220323_IgG_Glycopeptide_1ug_Quant_test-rep3	6552	1888.57	3290.28	1097.43	3	1	EEQYJSTYR		1189.51	4 5 1 1	H(4)N(5)A(1)F(1)	(N(F)(N(H(N)(H(N))(H(N(H(A)))))))	1323	0 1 0 0;0 1 0 1;0 2 0 0;0 2 0 1;1 2 0 0;1 2 0 1;1 3 0 0;1 3 0 1;2 2 0 0;2 2 0 1;2 3 0 0;2 3 0 1;2 4 0 0;2 4 0 1;3 2 0 0;3 2 0 1;3 3 0 0;3 3 0 1;3 3 1 0;3 3 1 1;3 4 0 0;3 4 0 1;3 4 1 0;3 4 1 1;3 5 0 0;3 5 0 1;4 3 0 0;4 3 0 1;4 3 1 0;4 3 1 1;4 4 0 0;4 4 0 1;4 4 1 0;4 4 1 1;4 5 0 0;4 5 0 1;4 5 1 0;	2100.76	5	32.6073	12.5471	69.8619	8	0.00247	0.74936	0.53846	0.5625	0	0	0	0	0	0	-1	0	0	sp|P01857|IGHG1_HUMAN	IGHG1	180	null		2.59647e+08	3.32469e+08	3.56949e+08	1886.25	20.6	1877.51	20.63	1873.58	23.66
20220323_IgG_Glycopeptide_1ug_Quant_test-rep3.7537.7537.2.1.dta	20220323_IgG_Glycopeptide_1ug_Quant_test-rep3.7537.7537.2.1.dta	20220323_IgG_Glycopeptide_1ug_Quant_test-rep3	7537	2154	2561.03	1281.02	2	1	EEQFJSTFR		1157.52	4 3 0 1	H(4)N(3)F(1)	(N(F)(N(H(H)(H(N(H))))))	712	0 1 0 0;0 1 0 1;0 2 0 0;0 2 0 1;1 2 0 0;1 2 0 1;2 2 0 0;2 2 0 1;2 3 0 0;2 3 0 1;3 2 0 0;3 2 0 1;3 3 0 0;3 3 0 1;4 3 0 0;	1403.51	5	30.6984	6.88764	74.9185	9	-0.00041	-0.16158	1	0.4375	0	0	0	0	0	0	-1	0	0	sp|P01859|IGHG2_HUMAN	IGHG2	176	null		1.41744e+08	2.81862e+08	1.57139e+08	2141.75	69.81	2130.4	70.72	2131.36	66.79
20220323_IgG_Glycopeptide_1ug_Quant_test-rep3.9132.9132.3.2.dta	20220323_IgG_Glycopeptide_1ug_Quant_test-rep3.9132.9132.3.2.dta	20220323_IgG_Glycopeptide_1ug_Quant_test-rep3	9132	2576.39	2780.11	927.376	3	1	EEQFJSTFR		1157.52	5 4 0 0	H(5)N(4)	(N(N(H(H(N(H)))(H(N(H))))))	2054	0 1 0 0;0 2 0 0;1 2 0 0;2 2 0 0;2 3 0 0;3 2 0 0;3 3 0 0;3 4 0 0;4 3 0 0;4 4 0 0;	1622.58	5	17.3653	2.73746	44.5312	7	0.01091	3.92467	0.83333	0.25	0	0	0	0	0	0	-1	0.00125628	0.00125628	sp|P01859|IGHG2_HUMAN	IGHG2	176	null		6.68557e+06	8.74887e+06	7.26272e+06	2553.73	53.27	2553.79	53.08	2553.35	56.13
20220323_IgG_Glycopeptide_1ug_Quant_test-rep3.6524.6524.2.1.dta	20220323_IgG_Glycopeptide_1ug_Quant_test-rep3.6524.6524.2.1.dta	20220323_IgG_Glycopeptide_1ug_Quant_test-rep3	6524	1881.2	2796.11	1398.56	2	1	EEQYJSTYR		1189.51	4 4 0 1	H(4)N(4)F(1)	(N(F)(N(H(H(N))(H(N(H))))))	670	0 1 0 0;0 1 0 1;0 2 0 0;0 2 0 1;1 2 0 0;1 2 0 1;2 2 0 0;2 2 0 1;2 3 0 0;2 3 0 1;3 2 0 0;3 2 0 1;3 3 0 0;3 3 0 1;3 4 0 0;3 4 0 1;4 3 0 0;4 3 0 1;4 4 0 0;	1606.59	5	8.41535	1.77404	20.7492	6	0.00638	2.28162	0.71429	0.25	0	0	0	0	0	0	-1	0.00547645	0.00547645	sp|P01857|IGHG1_HUMAN	IGHG1	180	null		3.00742e+07	4.32849e+07	3.96207e+07	1839.41	164.67	1833.32	164.93	1829.04	162.52
20220323_IgG_Glycopeptide_1ug_Quant_test-rep3.5354.5354.2.3.dta	20220323_IgG_Glycopeptide_1ug_Quant_test-rep3.5354.5354.2.3.dta	20220323_IgG_Glycopeptide_1ug_Quant_test-rep3	5354	1570.28	2796.1	1398.55	2	1	EEQYJSTYR		1189.51	4 4 0 1	H(4)N(4)F(1)	(N(F)(N(H(H(N))(H(N(H))))))	670	0 1 0 0;0 1 0 1;0 2 0 0;0 2 0 1;1 2 0 0;1 2 0 1;2 2 0 0;2 2 0 1;2 3 0 0;2 3 0 1;3 2 0 0;3 2 0 1;3 3 0 0;3 3 0 1;3 4 0 0;3 4 0 1;4 3 0 0;4 3 0 1;4 4 0 0;	1606.59	5	30.7457	6.09261	76.5299	9	0.00339	1.21371	0.95238	0.5	0	0	0	0	0	0	-1	0	0	sp|P01857|IGHG1_HUMAN	IGHG1	180	null		4.66645e+09	8.98657e+09	5.57237e+09	1462.06	144.7	1480.29	143.96	1463.7	147.17
20220323_IgG_Glycopeptide_1ug_Quant_test-rep3.5238.5238.2.0.dta	20220323_IgG_Glycopeptide_1ug_Quant_test-rep3.5238.5238.2.0.dta	20220323_IgG_Glycopeptide_1ug_Quant_test-rep3	5238	1540.21	2837.13	1419.07	2	1	EEQYJSTYR		1189.51	3 5 0 1	H(3)N(5)F(1)	(N(F)(N(H(N)(H(N))(H(N)))))	1341	0 1 0 0;0 1 0 1;0 2 0 0;0 2 0 1;1 2 0 0;1 2 0 1;1 3 0 0;1 3 0 1;2 2 0 0;2 2 0 1;2 3 0 0;2 3 0 1;2 4 0 0;2 4 0 1;3 2 0 0;3 2 0 1;3 3 0 0;3 3 0 1;3 4 0 0;3 4 0 1;3 5 0 0;	1647.61	5	69.6661	20.5849	160.817	9	0.002	0.70584	1	0.6875	0	0	0	0	0	0	-1	0	0	sp|P01857|IGHG1_HUMAN	IGHG1	180	null		5.5173e+08	8.85744e+08	5.75809e+08	1524.05	26.58	1542.02	26.9	1525.77	29.14
20220323_IgG_Glycopeptide_1ug_Quant_test-rep3.6388.6388.3.0.dta	20220323_IgG_Glycopeptide_1ug_Quant_test-rep3.6388.6388.3.0.dta	20220323_IgG_Glycopeptide_1ug_Quant_test-rep3	6388	1844.79	3265.23	1089.08	3	1	EEQYJSTYR		1189.51	6 4 1 0	H(6)N(4)A(1)	(N(N(H(H(N(H(H))))(H(N(H(A)))))))	1845	0 1 0 0;0 2 0 0;1 2 0 0;2 2 0 0;2 3 0 0;3 2 0 0;3 3 0 0;3 3 1 0;3 4 0 0;4 3 0 0;4 3 1 0;4 4 0 0;4 4 1 0;5 3 0 0;5 4 0 0;5 4 1 0;6 4 0 0;	2075.73	5	23.1109	10.991	45.6193	7	-0.00888	-2.71954	0.63158	0.625	0	0	0	0	0	0	-1	0	0	sp|P01857|IGHG1_HUMAN	IGHG1	180	null		7.13436e+06	2.66546e+07	5.21877e+06	1839.41	32.17	1833.32	32.38	1829.04	32.78
20220323_IgG_Glycopeptide_1ug_Quant_test-rep3.8803.8803.3.0.dta	20220323_IgG_Glycopeptide_1ug_Quant_test-rep3.8803.8803.3.0.dta	20220323_IgG_Glycopeptide_1ug_Quant_test-rep3	8803	2489.08	2764.11	922.041	3	1	EEQFJSTFR		1157.52	4 4 0 1	H(4)N(4)F(1)	(N(F)(N(H(H(N))(H(N(H))))))	670	0 1 0 0;0 1 0 1;0 2 0 0;0 2 0 1;1 2 0 0;1 2 0 1;2 2 0 0;2 2 0 1;2 3 0 0;2 3 0 1;3 2 0 0;3 2 0 1;3 3 0 0;3 3 0 1;3 4 0 0;3 4 0 1;4 3 0 0;4 3 0 1;4 4 0 0;	1606.59	5	35.5013	7.50681	87.491	9	-0.00128	-0.46212	0.85714	0.5625	0	0	0	0	0	0	-1	0	0	sp|P01859|IGHG2_HUMAN	IGHG2	176	null		2.2909e+08	2.94374e+08	2.30018e+08	2435.77	123.9	2448.2	123.23	2482.09	124.43
20220323_IgG_Glycopeptide_1ug_Quant_test-rep3.6306.6306.3.0.dta	20220323_IgG_Glycopeptide_1ug_Quant_test-rep3.6306.6306.3.0.dta	20220323_IgG_Glycopeptide_1ug_Quant_test-rep3	6306	1823.57	3103.19	1035.07	3	1	EEQYJSTYR		1189.51	5 4 1 0	H(5)N(4)A(1)	(N(N(H(H(N(H)))(H(N(H(A)))))))	2036	0 1 0 0;0 2 0 0;1 2 0 0;2 2 0 0;2 3 0 0;3 2 0 0;3 3 0 0;3 3 1 0;3 4 0 0;4 3 0 0;4 3 1 0;4 4 0 0;4 4 1 0;5 4 0 0;	1913.68	5	31.4762	10.5902	70.2644	7	0.00388	1.25177	0.8125	0.625	0	0	0	0	0	0	-1	0	0	sp|P01857|IGHG1_HUMAN	IGHG1	180	null		7.05856e+08	1.07157e+09	9.25095e+08	1813.32	23.18	1809.7	23.62	1802.64	26.4
20220323_IgG_Glycopeptide_1ug_Quant_test-rep3.7962.7962.3.0.dta	20220323_IgG_Glycopeptide_1ug_Quant_test-rep3.7962.7962.3.0.dta	20220323_IgG_Glycopeptide_1ug_Quant_test-rep3	7962	2261.8	3233.25	1078.42	3	1	EEQYJSTFR		1173.52	5 4 1 1	H(5)N(4)A(1)F(1)	(N(F)(N(H(H(N(H)))(H(N(H(A)))))))	490	0 1 0 0;0 1 0 1;0 2 0 0;0 2 0 1;1 2 0 0;1 2 0 1;2 2 0 0;2 2 0 1;2 3 0 0;2 3 0 1;3 2 0 0;3 2 0 1;3 3 0 0;3 3 0 1;3 3 1 0;3 3 1 1;3 4 0 0;3 4 0 1;4 3 0 0;4 3 0 1;4 3 1 0;4 3 1 1;4 4 0 0;4 4 0 1;4 4 1 0;4 4 1 1;5 4 0 0;5 4 0 1;5 4 1 0;	2059.73	5	10.51	5.49849	19.8171	7	0.0014	0.43198	0.3871	0.4375	0	0	0	0	0	0	-1	0	0	sp|P01860|IGHG3_HUMAN	IGHG3	227	null		9.72083e+08	1.49584e+09	1.19765e+09	2246.99	32.5	2242.55	32.16	2236.35	35.3
20220323_IgG_Glycopeptide_1ug_Quant_test-rep3.17158.17158.4.1.dta	20220323_IgG_Glycopeptide_1ug_Quant_test-rep3.17158.17158.4.1.dta	20220323_IgG_Glycopeptide_1ug_Quant_test-rep3	17158	4722.48	4377.02	1095.01	4	1	EEQFJSTFRVVSVLTVVHQDWLNGK		2932.5	3 4 0 1	H(3)N(4)F(1)	(N(F)(N(H(H(N))(H(N)))))	679	0 1 0 0;0 1 0 1;0 2 0 0;0 2 0 1;1 2 0 0;1 2 0 1;2 2 0 0;2 2 0 1;2 3 0 0;2 3 0 1;3 2 0 0;3 2 0 1;3 3 0 0;3 3 0 1;3 4 0 0;	1444.53	5	22.3842	11.3118	42.9472	7	-0.00686	-1.56634	0.82353	0.33333	0	0	0	0	0	0	-1	0	0	sp|P01859|IGHG2_HUMAN	IGHG2	176	null		383773	8.14966e+06	6.05932e+06	4710.39	13.46	4700.93	14.68	4709.69	17.49
20220323_IgG_Glycopeptide_1ug_Quant_test-rep3.6308.6308.2.0.dta	20220323_IgG_Glycopeptide_1ug_Quant_test-rep3.6308.6308.2.0.dta	20220323_IgG_Glycopeptide_1ug_Quant_test-rep3	6308	1824.02	3176.23	1588.62	2	1	EEQFJSTYR		1173.52	5 3 1 2	H(5)N(3)A(1)F(2)	(N(F)(N(H(H(H))(H(N(F)(H(A)))))))	58	0 1 0 0;0 1 0 1;0 2 0 0;0 2 0 1;1 2 0 0;1 2 0 1;2 2 0 0;2 2 0 1;2 3 0 0;2 3 0 1;2 3 0 2;3 2 0 0;3 2 0 1;3 3 0 0;3 3 0 1;3 3 0 2;3 3 1 0;3 3 1 1;3 3 1 2;4 2 0 0;4 2 0 1;4 3 0 0;4 3 0 1;4 3 0 2;4 3 1 0;4 3 1 1;4 3 1 2;5 3 0 0;5 3 0 1;5 3 0 2;5 3 1 0;5 3 1 1;	2002.71	5	1.57628	1.77787	1.20191	2	-0.00505	-1.59138	0.20588	0.25	0	0	0	0	0	0	-1	0.00547645	0.00547645	sp|P01861|IGHG4_HUMAN	IGHG4	177	null		8.38689e+06	1.95946e+07	1.86282e+07	1821.88	17.52	1815.58	17.74	1808.55	20.49
20220323_IgG_Glycopeptide_1ug_Quant_test-rep3.6308.6308.2.4.dta	20220323_IgG_Glycopeptide_1ug_Quant_test-rep3.6308.6308.2.4.dta	20220323_IgG_Glycopeptide_1ug_Quant_test-rep3	6308	1824.02	3177.23	1589.12	2	1	EEQYJSTYR		1189.51	6 5 0 0	H(6)N(5)	(N(N(H(H(N(H)))(H(N(H(N(H))))))))	2041	0 1 0 0;0 2 0 0;1 2 0 0;2 2 0 0;2 3 0 0;3 2 0 0;3 3 0 0;3 4 0 0;4 3 0 0;4 4 0 0;4 5 0 0;5 4 0 0;5 5 0 0;	1987.71	5	16.8185	1.77787	44.7512	7	-0.00034	-0.10794	0.8	0.25	0	0	0	0	0	0	-1	0.00547645	0.00547645	sp|P01857|IGHG1_HUMAN	IGHG1	180	null		3.94975e+07	6.93922e+07	7.92595e+07	1821.88	17.52	1815.58	17.74	1808.55	20.49
20220323_IgG_Glycopeptide_1ug_Quant_test-rep3.4680.4680.2.1.dta	20220323_IgG_Glycopeptide_1ug_Quant_test-rep3.4680.4680.2.1.dta	20220323_IgG_Glycopeptide_1ug_Quant_test-rep3	4680	1395.76	2650.04	1325.52	2	1	EEQYJSTYR		1189.51	4 4 0 0	H(4)N(4)	(N(N(H(H(N))(H(N(H))))))	2218	0 1 0 0;0 2 0 0;1 2 0 0;2 2 0 0;2 3 0 0;3 2 0 0;3 3 0 0;3 4 0 0;4 3 0 0;	1460.53	5	7.0315	1.72167	16.8926	6	0.00181	0.68318	0.72727	0.25	0	0	0	0	0	0	-1	0.00763359	0.00763359	sp|P01857|IGHG1_HUMAN	IGHG1	180	null		6.47372e+06	2.6108e+07	1.5874e+07	1371.43	58.94	1389.52	58.73	1366.38	61.93
20220323_IgG_Glycopeptide_1ug_Quant_test-rep3.6449.6449.3.1.dta	20220323_IgG_Glycopeptide_1ug_Quant_test-rep3.6449.6449.3.1.dta	20220323_IgG_Glycopeptide_1ug_Quant_test-rep3	6449	1861.17	3040.2	1014.07	3	1	EEQYJSTYR		1189.51	3 6 0 1	H(3)N(6)F(1)	(N(F)(N(H(H(N)(N))(H(N)(N)))))	644	0 1 0 0;0 1 0 1;0 2 0 0;0 2 0 1;1 2 0 0;1 2 0 1;2 2 0 0;2 2 0 1;2 3 0 0;2 3 0 1;2 4 0 0;2 4 0 1;3 2 0 0;3 2 0 1;3 3 0 0;3 3 0 1;3 4 0 0;3 4 0 1;3 5 0 0;3 5 0 1;3 6 0 0;	1850.69	5	2.19177	1.68308	3.13649	5	-0.00817	-2.68798	0.21739	0.25	0	0	0	0	0	0	-1	0.00971922	0.00971922	sp|P01857|IGHG1_HUMAN	IGHG1	180	null		5.70428e+06	6.34081e+06	5.54852e+06	1848.14	35.42	1839.27	35.29	1832.38	38.26
20220323_IgG_Glycopeptide_1ug_Quant_test-rep3.8819.8819.3.2.dta	20220323_IgG_Glycopeptide_1ug_Quant_test-rep3.8819.8819.3.2.dta	20220323_IgG_Glycopeptide_1ug_Quant_test-rep3	8819	2493.41	3731.55	1244.52	3	1	TKPREEQYJSTYR		1671.81	5 4 1 1	H(5)N(4)A(1)F(1)	(N(N(H(H(H))(H(N)(N(F)(H(A)))))))	1662	0 1 0 0;0 2 0 0;1 2 0 0;2 2 0 0;2 3 0 0;2 3 0 1;2 4 0 0;2 4 0 1;3 2 0 0;3 3 0 0;3 3 0 1;3 3 1 0;3 3 1 1;3 4 0 0;3 4 0 1;3 4 1 0;3 4 1 1;4 2 0 0;4 3 0 0;4 3 0 1;4 3 1 0;4 3 1 1;4 4 0 0;4 4 0 1;4 4 1 0;4 4 1 1;5 3 0 0;5 3 0 1;5 3 1 0;5 3 1 1;5 4 0 0;5 4 0 1;5 4 1 0;	2059.73	9	1.30335	1.76895	0.43867	2	0.01023	2.74033	0.08571	0.16667	0	0	0	0	0	0	-1	0.00547645	0.00547645	sp|P01857|IGHG1_HUMAN	IGHG1	180	null		1.23863e+08	1.50404e+08	1.61425e+08	2480.08	20.71	2483.67	20.48	2482.09	21.1
20220323_IgG_Glycopeptide_1ug_Quant_test-rep3.9559.9559.3.1.dta	20220323_IgG_Glycopeptide_1ug_Quant_test-rep3.9559.9559.3.1.dta	20220323_IgG_Glycopeptide_1ug_Quant_test-rep3	9559	2691.06	3014.18	1005.4	3	1	EEQFJSTFR		1157.52	5 3 1 1	H(5)N(3)A(1)F(1)	(N(F)(N(H(H(H))(H(N(H(A)))))))	68	0 1 0 0;0 1 0 1;0 2 0 0;0 2 0 1;1 2 0 0;1 2 0 1;2 2 0 0;2 2 0 1;2 3 0 0;2 3 0 1;3 2 0 0;3 2 0 1;3 3 0 0;3 3 0 1;3 3 1 0;3 3 1 1;4 2 0 0;4 2 0 1;4 3 0 0;4 3 0 1;4 3 1 0;4 3 1 1;5 3 0 0;5 3 0 1;5 3 1 0;	1856.66	5	33.893	18.5195	62.4437	9	-0.00027	-0.0905	0.59259	0.6875	0	0	0	0	0	0	-1	0	0	sp|P01859|IGHG2_HUMAN	IGHG2	176	null		1.23252e+07	2.49797e+07	2.62568e+07	2674.88	20.62	2681.02	20.65	2681.06	23.52
20220323_IgG_Glycopeptide_1ug_Quant_test-rep3.5749.5749.3.0.dta	20220323_IgG_Glycopeptide_1ug_Quant_test-rep3.5749.5749.3.0.dta	20220323_IgG_Glycopeptide_1ug_Quant_test-rep3	5749	1676.69	2634.05	878.687	3	1	EEQYJSTYR		1189.51	3 4 0 1	H(3)N(4)F(1)	(N(F)(N(H(H(N))(H(N)))))	679	0 1 0 0;0 1 0 1;0 2 0 0;0 2 0 1;1 2 0 0;1 2 0 1;2 2 0 0;2 2 0 1;2 3 0 0;2 3 0 1;3 2 0 0;3 2 0 1;3 3 0 0;3 3 0 1;3 4 0 0;	1444.53	5	37.9379	13.902	82.5761	9	-0.00015	-0.0554	0.94118	0.6875	0	0	0	0	0	0	-1	0	0	sp|P01857|IGHG1_HUMAN	IGHG1	180	null		2.1562e+08	3.60608e+08	2.61572e+08	1615.96	159.19	1609.53	158.8	1599.03	162.27
20220323_IgG_Glycopeptide_1ug_Quant_test-rep3.5562.5562.2.0.dta	20220323_IgG_Glycopeptide_1ug_Quant_test-rep3.5562.5562.2.0.dta	20220323_IgG_Glycopeptide_1ug_Quant_test-rep3	5562	1625.94	2796.1	1398.55	2	1	EEQYJSTYR		1189.51	4 4 0 1	H(4)N(4)F(1)	(N(N(H(H(N))(H(N(H(F)))))))	2206	0 1 0 0;0 2 0 0;1 2 0 0;2 2 0 0;2 3 0 0;3 2 0 0;3 3 0 0;3 3 0 1;3 4 0 0;4 3 0 0;4 3 0 1;4 4 0 0;	1606.59	5	11.4235	1.82143	29.2559	6	0.00282	1.00842	0.78571	0.25	0	0	0	0	0	0	-1	0.00547645	0.00547645	sp|P01857|IGHG1_HUMAN	IGHG1	180	null		1.30135e+09	2.26985e+09	1.05841e+09	1506.41	230.42	1524.32	229.23	1508.01	232.71
20220323_IgG_Glycopeptide_1ug_Quant_test-rep3.7731.7731.3.1.dta	20220323_IgG_Glycopeptide_1ug_Quant_test-rep3.7731.7731.3.1.dta	20220323_IgG_Glycopeptide_1ug_Quant_test-rep3	7731	2201.9	2821.13	941.048	3	1	EEQFJSTFR		1157.52	4 5 0 0	H(4)N(5)	(N(N(H(N)(H(N))(H(N(H))))))	2911	0 1 0 0;0 2 0 0;1 2 0 0;1 3 0 0;2 2 0 0;2 3 0 0;2 4 0 0;3 2 0 0;3 3 0 0;3 4 0 0;3 5 0 0;4 3 0 0;4 4 0 0;	1663.61	5	28.6751	12.9013	57.9692	7	-0.0018	-0.63949	0.8	0.6875	0	0	0	0	0	0	-1	0	0	sp|P01859|IGHG2_HUMAN	IGHG2	176	null		4.00276e+07	7.2053e+07	3.48658e+07	2191.26	26.09	2183.45	26.59	2177.92	29.11
20220323_IgG_Glycopeptide_1ug_Quant_test-rep3.6025.6025.2.0.dta	20220323_IgG_Glycopeptide_1ug_Quant_test-rep3.6025.6025.2.0.dta	20220323_IgG_Glycopeptide_1ug_Quant_test-rep3	6025	1750.34	2707.08	1354.04	2	1	EEQFJSTFR		1157.52	4 3 0 2	H(4)N(3)F(2)	(N(F)(N(H(H(H))(H(N(F))))))	64	0 1 0 0;0 1 0 1;0 2 0 0;0 2 0 1;1 2 0 0;1 2 0 1;2 2 0 0;2 2 0 1;2 3 0 0;2 3 0 1;2 3 0 2;3 2 0 0;3 2 0 1;3 3 0 0;3 3 0 1;3 3 0 2;4 2 0 0;4 2 0 1;4 3 0 0;4 3 0 1;	1549.57	5	8.3271	11.2828	2.83802	3	-0.00945	-3.4896	0.27273	0.625	0	0	0	0	0	0	-1	0	0	sp|P01859|IGHG2_HUMAN	IGHG2	176	null		1.6895e+07	1.91342e+07	1.68034e+07	1757.52	44.12	1753.55	44.35	1740.71	47.16
20220323_IgG_Glycopeptide_1ug_Quant_test-rep3.5876.5876.3.0.dta	20220323_IgG_Glycopeptide_1ug_Quant_test-rep3.5876.5876.3.0.dta	20220323_IgG_Glycopeptide_1ug_Quant_test-rep3	5876	1711	2958.15	986.722	3	1	EEQYJSTYR		1189.51	5 4 0 1	H(5)N(4)F(1)	(N(F)(N(H(H(N(H)))(H(N(H))))))	509	0 1 0 0;0 1 0 1;0 2 0 0;0 2 0 1;1 2 0 0;1 2 0 1;2 2 0 0;2 2 0 1;2 3 0 0;2 3 0 1;3 2 0 0;3 2 0 1;3 3 0 0;3 3 0 1;3 4 0 0;3 4 0 1;4 3 0 0;4 3 0 1;4 4 0 0;4 4 0 1;5 4 0 0;	1768.64	5	27.4994	7.68973	64.2889	9	-0.00027	-0.09052	0.69565	0.5625	0	0	0	0	0	0	-1	0	0	sp|P01857|IGHG1_HUMAN	IGHG1	180	null		2.51842e+08	5.23115e+08	2.6575e+08	1609.71	232.67	1606.59	232.68	1593.1	235.94
20220323_IgG_Glycopeptide_1ug_Quant_test-rep3.8091.8091.2.1.dta	20220323_IgG_Glycopeptide_1ug_Quant_test-rep3.8091.8091.2.1.dta	20220323_IgG_Glycopeptide_1ug_Quant_test-rep3	8091	2296.84	2618.05	1309.53	2	1	EEQFJSTFR		1157.52	4 4 0 0	H(4)N(4)	(N(N(H(H(N))(H(N(H))))))	2218	0 1 0 0;0 2 0 0;1 2 0 0;2 2 0 0;2 3 0 0;3 2 0 0;3 3 0 0;3 4 0 0;4 3 0 0;	1460.53	5	18.5245	7.251	39.461	7	0.00078	0.29658	0.90909	0.5	0	0	0	0	0	0	-1	0	0	sp|P01859|IGHG2_HUMAN	IGHG2	176	null		1.66548e+07	1.96846e+07	1.21829e+07	2294.68	26.57	2286.27	26.35	2286.36	26.97
20220323_IgG_Glycopeptide_1ug_Quant_test-rep3.11320.11320.3.1.dta	20220323_IgG_Glycopeptide_1ug_Quant_test-rep3.11320.11320.3.1.dta	20220323_IgG_Glycopeptide_1ug_Quant_test-rep3	11320	3157.76	3217.26	1073.09	3	1	EEQFJSTFR		1157.52	5 4 1 1	H(5)N(4)A(1)F(1)	(N(F)(N(H(H(N(H)))(H(N(H(A)))))))	490	0 1 0 0;0 1 0 1;0 2 0 0;0 2 0 1;1 2 0 0;1 2 0 1;2 2 0 0;2 2 0 1;2 3 0 0;2 3 0 1;3 2 0 0;3 2 0 1;3 3 0 0;3 3 0 1;3 3 1 0;3 3 1 1;3 4 0 0;3 4 0 1;4 3 0 0;4 3 0 1;4 3 1 0;4 3 1 1;4 4 0 0;4 4 0 1;4 4 1 0;4 4 1 1;5 4 0 0;5 4 0 1;5 4 1 0;	2059.73	5	10.5544	3.16015	24.2865	7	0.00094	0.29363	0.48387	0.375	0	0	0	0	0	0	-1	0	0	sp|P01859|IGHG2_HUMAN	IGHG2	176	null		1.84081e+08	3.0123e+08	1.97522e+08	3033.56	232.56	2951.75	233.01	3039.05	235.81
20220323_IgG_Glycopeptide_1ug_Quant_test-rep3.6305.6305.3.0.dta	20220323_IgG_Glycopeptide_1ug_Quant_test-rep3.6305.6305.3.0.dta	20220323_IgG_Glycopeptide_1ug_Quant_test-rep3	6305	1823.47	2821.13	941.049	3	1	EEQFJSTYR		1173.52	3 5 0 1	H(3)N(5)F(1)	(N(F)(N(H(N)(H(N))(H(N)))))	1341	0 1 0 0;0 1 0 1;0 2 0 0;0 2 0 1;1 2 0 0;1 2 0 1;1 3 0 0;1 3 0 1;2 2 0 0;2 2 0 1;2 3 0 0;2 3 0 1;2 4 0 0;2 4 0 1;3 2 0 0;3 2 0 1;3 3 0 0;3 3 0 1;3 4 0 0;3 4 0 1;3 5 0 0;	1647.61	5	73.551	32.162	150.416	9	0.00212	0.75237	0.95652	0.75	0	0	0	0	0	0	-1	0	0	sp|P01861|IGHG4_HUMAN	IGHG4	177	null		4.33967e+08	5.78253e+08	6.08982e+08	1821.88	29.19	1812.64	29.63	1808.55	29.66
20220323_IgG_Glycopeptide_1ug_Quant_test-rep3.8179.8179.3.0.dta	20220323_IgG_Glycopeptide_1ug_Quant_test-rep3.8179.8179.3.0.dta	20220323_IgG_Glycopeptide_1ug_Quant_test-rep3	8179	2320.54	2764.11	922.041	3	1	EEQFJSTFR		1157.52	4 4 0 1	H(4)N(4)F(1)	(N(F)(N(H(H(N))(H(N(H))))))	670	0 1 0 0;0 1 0 1;0 2 0 0;0 2 0 1;1 2 0 0;1 2 0 1;2 2 0 0;2 2 0 1;2 3 0 0;2 3 0 1;3 2 0 0;3 2 0 1;3 3 0 0;3 3 0 1;3 4 0 0;3 4 0 1;4 3 0 0;4 3 0 1;4 4 0 0;	1606.59	5	35.0385	7.55728	86.075	9	-5e-05	-0.0193	0.80952	0.5625	0	0	0	0	0	0	-1	0	0	sp|P01859|IGHG2_HUMAN	IGHG2	176	null		3.84662e+08	8.08747e+08	3.71232e+08	2297.65	152.9	2300.9	153.23	2289.29	148.54
20220323_IgG_Glycopeptide_1ug_Quant_test-rep3.7458.7458.2.1.dta	20220323_IgG_Glycopeptide_1ug_Quant_test-rep3.7458.7458.2.1.dta	20220323_IgG_Glycopeptide_1ug_Quant_test-rep3	7458	2133.08	2561.03	1281.02	2	1	EEQFJSTFR		1157.52	4 3 0 1	H(4)N(3)F(1)	(N(F)(N(H(H(H))(H(N)))))	90	0 1 0 0;0 1 0 1;0 2 0 0;0 2 0 1;1 2 0 0;1 2 0 1;2 2 0 0;2 2 0 1;2 3 0 0;2 3 0 1;3 2 0 0;3 2 0 1;3 3 0 0;3 3 0 1;4 2 0 0;4 2 0 1;4 3 0 0;	1403.51	5	20.1397	6.692	45.114	8	-0.00089	-0.34745	0.78947	0.4375	0	0	0	0	0	0	-1	0	0	sp|P01859|IGHG2_HUMAN	IGHG2	176	null		1.3954e+08	2.68717e+08	1.52009e+08	2135.99	66.87	2124.51	67.76	2125.43	64.13
20220323_IgG_Glycopeptide_1ug_Quant_test-rep3.5406.5406.3.1.dta	20220323_IgG_Glycopeptide_1ug_Quant_test-rep3.5406.5406.3.1.dta	20220323_IgG_Glycopeptide_1ug_Quant_test-rep3	5406	1584.17	2999.18	1000.4	3	1	EEQYJSTYR		1189.51	4 5 0 1	H(4)N(5)F(1)	(N(F)(N(H(N)(H(N))(H(N(H))))))	1333	0 1 0 0;0 1 0 1;0 2 0 0;0 2 0 1;1 2 0 0;1 2 0 1;1 3 0 0;1 3 0 1;2 2 0 0;2 2 0 1;2 3 0 0;2 3 0 1;2 4 0 0;2 4 0 1;3 2 0 0;3 2 0 1;3 3 0 0;3 3 0 1;3 4 0 0;3 4 0 1;3 5 0 0;3 5 0 1;4 3 0 0;4 3 0 1;4 4 0 0;4 4 0 1;4 5 0 0;	1809.67	5	34.2496	11.262	76.9409	8	0.00237	0.79059	0.7931	0.625	0	0	0	0	0	0	-1	0	0	sp|P01857|IGHG1_HUMAN	IGHG1	180	null		3.74297e+09	6.61449e+09	4.43852e+09	1521.03	88.67	1536.15	88.1	1522.85	90.98
20220323_IgG_Glycopeptide_1ug_Quant_test-rep3.6574.6574.3.0.dta	20220323_IgG_Glycopeptide_1ug_Quant_test-rep3.6574.6574.3.0.dta	20220323_IgG_Glycopeptide_1ug_Quant_test-rep3	6574	1894.57	3249.25	1083.75	3	1	EEQYJSTYR		1189.51	5 4 1 1	H(5)N(4)A(1)F(1)	(N(F)(N(H(H(N(H)))(H(N(H(A)))))))	490	0 1 0 0;0 1 0 1;0 2 0 0;0 2 0 1;1 2 0 0;1 2 0 1;2 2 0 0;2 2 0 1;2 3 0 0;2 3 0 1;3 2 0 0;3 2 0 1;3 3 0 0;3 3 0 1;3 3 1 0;3 3 1 1;3 4 0 0;3 4 0 1;4 3 0 0;4 3 0 1;4 3 1 0;4 3 1 1;4 4 0 0;4 4 0 1;4 4 1 0;4 4 1 1;5 4 0 0;5 4 0 1;5 4 1 0;	2059.73	5	34.8044	8.63663	83.4016	9	0.00133	0.40923	0.70968	0.5625	0	0	0	0	0	0	-1	0	0	sp|P01857|IGHG1_HUMAN	IGHG1	180	null		4.99961e+09	7.47537e+09	4.71122e+09	1830.66	123.43	1824.46	123.71	1814.41	123.77
20220323_IgG_Glycopeptide_1ug_Quant_test-rep3.8615.8615.3.1.dta	20220323_IgG_Glycopeptide_1ug_Quant_test-rep3.8615.8615.3.1.dta	20220323_IgG_Glycopeptide_1ug_Quant_test-rep3	8615	2438.12	3556.32	1186.11	3	1	EEQYJSTYR		1189.51	6 4 2 0	H(6)N(4)A(2)	(N(N(H(H(N(H(A))))(H(N(H(H)(A)))))))	1792	0 1 0 0;0 2 0 0;1 2 0 0;2 2 0 0;2 3 0 0;3 2 0 0;3 3 0 0;3 3 1 0;3 4 0 0;4 3 0 0;4 3 1 0;4 4 0 0;4 4 1 0;5 3 0 0;5 3 1 0;5 4 0 0;5 4 1 0;5 4 2 0;6 4 0 0;6 4 1 0;	2366.83	5	22.8068	9.66661	47.21	7	-0.01344	-3.77791	0.59091	0.5625	0	0	0	0	0	0	-1	0	0	sp|P01857|IGHG1_HUMAN	IGHG1	180	null		330123	933751	481698	2430.03	23.49	2430.51	23.61	2426.01	26.8
20220323_IgG_Glycopeptide_1ug_Quant_test-rep3.8615.8615.3.4.dta	20220323_IgG_Glycopeptide_1ug_Quant_test-rep3.8615.8615.3.4.dta	20220323_IgG_Glycopeptide_1ug_Quant_test-rep3	8615	2438.12	3558.37	1186.8	3	1	EEQFJSTYR		1173.52	7 4 0 3	H(7)N(4)F(3)	(N(F)(N(H(H(H)(H))(H(N(H)(F))(N(H)(F))))))	40	0 1 0 0;0 1 0 1;0 2 0 0;0 2 0 1;1 2 0 0;1 2 0 1;2 2 0 0;2 2 0 1;2 3 0 0;2 3 0 1;2 3 0 2;2 4 0 0;2 4 0 1;2 4 0 2;2 4 0 3;3 2 0 0;3 2 0 1;3 3 0 0;3 3 0 1;3 3 0 2;3 4 0 0;3 4 0 1;3 4 0 2;3 4 0 3;4 2 0 0;4 2 0 1;4 3 0 0;4 3 0 1;4 3 0 2;4 4 0 0;4 4 0 1;4 4 0 2;4 4 0 3;5 2 0 0;5 2 0 1;5 3 0 0;5 3 0 1;5 3 0 2;5 4 0 0;5 4 0 1;5 4 0 2;5 4 0 3;6 3 0 0;6 3 0 1;6 3 0 2;6 4 0 0;6 4 0 1;6 4 0 2;6 4 0 3;7 4 0 0…	2384.86	5	7.39587	8.17597	5.94713	3	-0.00479	-1.34535	0.2963	0.5625	0	0	0	0	0	0	-1	0	0	sp|P01861|IGHG4_HUMAN	IGHG4	177	null		6.4144e+06	7.8545e+06	8.41999e+06	2430.03	20.53	2430.51	20.65	2426.01	23.64
20220323_IgG_Glycopeptide_1ug_Quant_test-rep3.5311.5311.2.2.dta	20220323_IgG_Glycopeptide_1ug_Quant_test-rep3.5311.5311.2.2.dta	20220323_IgG_Glycopeptide_1ug_Quant_test-rep3	5311	1558.59	2837.13	1419.07	2	1	EEQYJSTYR		1189.51	3 5 0 1	H(3)N(5)F(1)	(N(F)(N(H(N)(H(N))(H(N)))))	1341	0 1 0 0;0 1 0 1;0 2 0 0;0 2 0 1;1 2 0 0;1 2 0 1;1 3 0 0;1 3 0 1;2 2 0 0;2 2 0 1;2 3 0 0;2 3 0 1;2 4 0 0;2 4 0 1;3 2 0 0;3 2 0 1;3 3 0 0;3 3 0 1;3 4 0 0;3 4 0 1;3 5 0 0;	1647.61	5	32.1058	3.18429	85.8171	9	0.00198	0.69667	0.86957	0.3125	0	0	0	0	0	0	-1	0	0	sp|P01857|IGHG1_HUMAN	IGHG1	180	null		5.9377e+08	9.34037e+08	5.86824e+08	1524.05	41.43	1542.02	41.09	1525.77	43.94
20220323_IgG_Glycopeptide_1ug_Quant_test-rep3.6003.6003.2.1.dta	20220323_IgG_Glycopeptide_1ug_Quant_test-rep3.6003.6003.2.1.dta	20220323_IgG_Glycopeptide_1ug_Quant_test-rep3	6003	1744.47	2780.11	1390.56	2	1	EEQFJSTYR		1173.52	4 4 0 1	H(4)N(4)F(1)	(N(F)(N(H(H(N))(H(N(H))))))	670	0 1 0 0;0 1 0 1;0 2 0 0;0 2 0 1;1 2 0 0;1 2 0 1;2 2 0 0;2 2 0 1;2 3 0 0;2 3 0 1;3 2 0 0;3 2 0 1;3 3 0 0;3 3 0 1;3 4 0 0;3 4 0 1;4 3 0 0;4 3 0 1;4 4 0 0;	1606.59	5	21.685	8.06405	46.981	8	0.00244	0.87826	0.7619	0.5625	0	0	0	0	0	0	-1	0	0	sp|P01861|IGHG4_HUMAN	IGHG4	177	null		1.11826e+09	1.2723e+09	1.25467e+09	1745.69	47.19	1741.89	47.24	1731.87	50.16
20220323_IgG_Glycopeptide_1ug_Quant_test-rep3.7634.7634.2.0.dta	20220323_IgG_Glycopeptide_1ug_Quant_test-rep3.7634.7634.2.0.dta	20220323_IgG_Glycopeptide_1ug_Quant_test-rep3	7634	2178.21	2926.16	1463.58	2	1	EEQFJSTFR		1157.52	5 4 0 1	H(5)N(4)F(1)	(N(F)(N(H(H(N))(H(N(H(H)))))))	659	0 1 0 0;0 1 0 1;0 2 0 0;0 2 0 1;1 2 0 0;1 2 0 1;2 2 0 0;2 2 0 1;2 3 0 0;2 3 0 1;3 2 0 0;3 2 0 1;3 3 0 0;3 3 0 1;3 4 0 0;3 4 0 1;4 3 0 0;4 3 0 1;4 4 0 0;4 4 0 1;5 3 0 0;5 3 0 1;5 4 0 0;	1768.64	5	42.1521	10.7018	100.56	9	-4e-05	-0.01291	0.92	0.625	0	0	0	0	0	0	-1	0	0	sp|P01859|IGHG2_HUMAN	IGHG2	176	null		4.54667e+09	6.62316e+09	5.40753e+09	2141.75	61.11	2133.32	61.94	2131.36	58.2
20220323_IgG_Glycopeptide_1ug_Quant_test-rep3.5040.5040.2.0.dta	20220323_IgG_Glycopeptide_1ug_Quant_test-rep3.5040.5040.2.0.dta	20220323_IgG_Glycopeptide_1ug_Quant_test-rep3	5040	1490.24	2691.07	1346.04	2	1	EEQYJSTYR		1189.51	3 5 0 0	H(3)N(5)	(N(N(H(H(N))(H(N(N))))))	2219	0 1 0 0;0 2 0 0;1 2 0 0;2 2 0 0;2 3 0 0;2 4 0 0;3 2 0 0;3 3 0 0;3 4 0 0;	1501.56	5	25.4046	10.3426	53.3769	7	0.00308	1.14503	0.90909	0.625	0	0	0	0	0	0	-1	0	0	sp|P01857|IGHG1_HUMAN	IGHG1	180	null		3.41829e+06	1.90991e+06	4.56396e+06	1479.92	14.65	1491.98	14.66	1478.38	17.86
20220323_IgG_Glycopeptide_1ug_Quant_test-rep3.4396.4396.2.1.dta	20220323_IgG_Glycopeptide_1ug_Quant_test-rep3.4396.4396.2.1.dta	20220323_IgG_Glycopeptide_1ug_Quant_test-rep3	4396	1318.63	2926.17	1463.59	2	1	EEQFJSTFR		1157.52	5 4 0 1	H(5)N(4)F(1)	(N(F)(N(H(H(N(H)))(H(N(H))))))	509	0 1 0 0;0 1 0 1;0 2 0 0;0 2 0 1;1 2 0 0;1 2 0 1;2 2 0 0;2 2 0 1;2 3 0 0;2 3 0 1;3 2 0 0;3 2 0 1;3 3 0 0;3 3 0 1;3 4 0 0;3 4 0 1;4 3 0 0;4 3 0 1;4 4 0 0;4 4 0 1;5 4 0 0;	1768.64	5	7.5426	7.706	7.23914	5	0.00611	2.0895	0.3913	0.5625	0	0	0	0	0	0	-1	0	0	sp|P01859|IGHG2_HUMAN	IGHG2	176	null		43123.6	212230	1.5015e+06	1219.3	23.46	1424.81	23.44	1306.85	27.07
20220323_IgG_Glycopeptide_1ug_Quant_test-rep3.9930.9930.3.0.dta	20220323_IgG_Glycopeptide_1ug_Quant_test-rep3.9930.9930.3.0.dta	20220323_IgG_Glycopeptide_1ug_Quant_test-rep3	9930	2787.21	2706.07	902.694	3	1	EEQFJSTFR		1157.52	4 3 1 0	H(4)N(3)A(1)	(N(N(H(H)(H(N(H(A)))))))	2270	0 1 0 0;0 2 0 0;1 2 0 0;2 2 0 0;2 3 0 0;3 2 0 0;3 3 0 0;3 3 1 0;4 3 0 0;	1548.54	5	9.79317	2.04285	24.1866	7	0.00106	0.39299	0.63636	0.3125	0	0	0	0	0	0	-1	0.00364964	0.00364964	sp|P01859|IGHG2_HUMAN	IGHG2	176	null		3.79682e+06	5.21035e+06	4.13006e+06	2759.88	17.67	2766.36	17.67	2771.74	20.53
20220323_IgG_Glycopeptide_1ug_Quant_test-rep3.8346.8346.3.0.dta	20220323_IgG_Glycopeptide_1ug_Quant_test-rep3.8346.8346.3.0.dta	20220323_IgG_Glycopeptide_1ug_Quant_test-rep3	8346	2365.11	3289.27	1097.09	3	1	EEQFJSTFR		1157.52	4 3 2 2	H(4)N(3)A(2)F(2)	(N(F)(N(H(H)(H(N(F)(H(A(A))))))))	688	0 1 0 0;0 1 0 1;0 2 0 0;0 2 0 1;1 2 0 0;1 2 0 1;2 2 0 0;2 2 0 1;2 3 0 0;2 3 0 1;2 3 0 2;3 2 0 0;3 2 0 1;3 3 0 0;3 3 0 1;3 3 0 2;3 3 1 0;3 3 1 1;3 3 1 2;3 3 2 0;3 3 2 1;3 3 2 2;4 3 0 0;4 3 0 1;4 3 0 2;4 3 1 0;4 3 1 1;4 3 1 2;4 3 2 0;4 3 2 1;	2131.76	5	1.30175	1.76269	0.44572	2	-0.01121	-3.40674	0.125	0.25	0	0	0	0	0	0	-1	0.00547645	0.00547645	sp|P01859|IGHG2_HUMAN	IGHG2	176	null		4.80604e+06	6.04458e+06	2.8111e+06	2335.85	47.13	2336.32	47.12	2331.39	49.8
20220323_IgG_Glycopeptide_1ug_Quant_test-rep3.4580.4580.3.1.dta	20220323_IgG_Glycopeptide_1ug_Quant_test-rep3.4580.4580.3.1.dta	20220323_IgG_Glycopeptide_1ug_Quant_test-rep3	4580	1368.39	2780.1	927.372	3	1	EEQFJSTFR		1157.52	5 4 0 0	H(5)N(4)	(N(N(H(H(N))(H(H)(H)(N)))))	2192	0 1 0 0;0 2 0 0;1 2 0 0;2 2 0 0;2 3 0 0;3 2 0 0;3 3 0 0;3 4 0 0;4 2 0 0;4 3 0 0;4 4 0 0;5 2 0 0;5 3 0 0;	1622.58	5	9.74611	1.74416	24.6069	7	-0.00315	-1.13304	0.6	0.25	0	0	0	0	0	0	-1	0.00547645	0.00547645	sp|P01859|IGHG2_HUMAN	IGHG2	176	null		3.08906e+06	1.13183e+06	5.29339e+06	1412.59	34.86	1366.09	35.19	1339.83	38.39
20220323_IgG_Glycopeptide_1ug_Quant_test-rep3.7410.7410.2.1.dta	20220323_IgG_Glycopeptide_1ug_Quant_test-rep3.7410.7410.2.1.dta	20220323_IgG_Glycopeptide_1ug_Quant_test-rep3	7410	2120.01	2805.14	1403.07	2	1	EEQFJSTFR		1157.52	3 5 0 1	H(3)N(5)F(1)	(N(F)(N(H(N)(H(N))(H(N)))))	1341	0 1 0 0;0 1 0 1;0 2 0 0;0 2 0 1;1 2 0 0;1 2 0 1;1 3 0 0;1 3 0 1;2 2 0 0;2 2 0 1;2 3 0 0;2 3 0 1;2 4 0 0;2 4 0 1;3 2 0 0;3 2 0 1;3 3 0 0;3 3 0 1;3 4 0 0;3 4 0 1;3 5 0 0;	1647.61	5	12.6593	5.3462	26.2407	7	0.00074	0.26542	0.65217	0.4375	0	0	0	0	0	0	-1	0	0	sp|P01859|IGHG2_HUMAN	IGHG2	176	null		4.91409e+06	4.97606e+06	6.06924e+06	2106.92	32.01	2100.94	32.37	2101.24	33.03
20220323_IgG_Glycopeptide_1ug_Quant_test-rep3.6179.6179.3.2.dta	20220323_IgG_Glycopeptide_1ug_Quant_test-rep3.6179.6179.3.2.dta	20220323_IgG_Glycopeptide_1ug_Quant_test-rep3	6179	1789.87	2812.1	938.038	3	1	EEQYJSTYR		1189.51	5 4 0 0	H(5)N(4)	(N(N(H(H(N(H)))(H(N(H))))))	2054	0 1 0 0;0 2 0 0;1 2 0 0;2 2 0 0;2 3 0 0;3 2 0 0;3 3 0 0;3 4 0 0;4 3 0 0;4 4 0 0;	1622.58	5	13.0222	3.27139	31.1308	7	0.00528	1.87797	0.75	0.3125	0	0	0	0	0	0	-1	0	0	sp|P01857|IGHG1_HUMAN	IGHG1	180	null		4.77366e+06	8.80014e+06	4.56192e+06	1787.03	40.7	1783.22	41.25	1770.28	44.14
20220323_IgG_Glycopeptide_1ug_Quant_test-rep3.7533.7533.3.0.dta	20220323_IgG_Glycopeptide_1ug_Quant_test-rep3.7533.7533.3.0.dta	20220323_IgG_Glycopeptide_1ug_Quant_test-rep3	7533	2152.97	2764.11	922.042	3	1	EEQFJSTFR		1157.52	4 4 0 1	H(4)N(4)F(1)	(N(F)(N(H(H(N))(H(N(H))))))	670	0 1 0 0;0 1 0 1;0 2 0 0;0 2 0 1;1 2 0 0;1 2 0 1;2 2 0 0;2 2 0 1;2 3 0 0;2 3 0 1;3 2 0 0;3 2 0 1;3 3 0 0;3 3 0 1;3 4 0 0;3 4 0 1;4 3 0 0;4 3 0 1;4 4 0 0;	1606.59	5	82.6455	63.1588	118.835	9	0.00299	1.0834	0.85714	1.1875	0	0	0	0	0	0	-1	0	0	sp|P01859|IGHG2_HUMAN	IGHG2	176	null		1.35401e+10	2.63601e+10	1.65931e+10	2156.33	49.43	2148.05	50.11	2146.42	49.11
20220323_IgG_Glycopeptide_1ug_Quant_test-rep3.5682.5682.3.1.dta	20220323_IgG_Glycopeptide_1ug_Quant_test-rep3.5682.5682.3.1.dta	20220323_IgG_Glycopeptide_1ug_Quant_test-rep3	5682	1658.63	2999.18	1000.4	3	1	EEQYJSTYR		1189.51	4 5 0 1	H(4)N(5)F(1)	(N(F)(N(H(N)(H(N))(H(N(H))))))	1333	0 1 0 0;0 1 0 1;0 2 0 0;0 2 0 1;1 2 0 0;1 2 0 1;1 3 0 0;1 3 0 1;2 2 0 0;2 2 0 1;2 3 0 0;2 3 0 1;2 4 0 0;2 4 0 1;3 2 0 0;3 2 0 1;3 3 0 0;3 3 0 1;3 4 0 0;3 4 0 1;3 5 0 0;3 5 0 1;4 3 0 0;4 3 0 1;4 4 0 0;4 4 0 1;4 5 0 0;	1809.67	5	6.11344	2.93958	12.0077	6	0.0013	0.43349	0.31034	0.3125	0	0	0	0	0	0	-1	0	0	sp|P01857|IGHG1_HUMAN	IGHG1	180	null		6.65317e+08	4.68989e+09	2.75827e+09	1550.63	200.96	1553.83	199.73	1540.3	203.3
20220323_IgG_Glycopeptide_1ug_Quant_test-rep3.5019.5019.2.0.dta	20220323_IgG_Glycopeptide_1ug_Quant_test-rep3.5019.5019.2.0.dta	20220323_IgG_Glycopeptide_1ug_Quant_test-rep3	5019	1484.7	2634.05	1317.53	2	1	EEQYJSTYR		1189.51	3 4 0 1	H(3)N(4)F(1)	(N(F)(N(H(H)(N)(H(N)))))	753	0 1 0 0;0 1 0 1;0 2 0 0;0 2 0 1;1 2 0 0;1 2 0 1;1 3 0 0;1 3 0 1;2 2 0 0;2 2 0 1;2 3 0 0;2 3 0 1;2 4 0 0;2 4 0 1;3 2 0 0;3 2 0 1;3 3 0 0;3 3 0 1;3 4 0 0;	1444.53	5	64.349	37.2911	114.6	9	0.00136	0.51445	0.90476	0.875	0	0	0	0	0	0	-1	0	0	sp|P01857|IGHG1_HUMAN	IGHG1	180	null		3.75175e+09	6.92057e+09	4.15511e+09	1476.93	41.18	1491.98	41.2	1475.46	44.39
20220323_IgG_Glycopeptide_1ug_Quant_test-rep3.6536.6536.3.0.dta	20220323_IgG_Glycopeptide_1ug_Quant_test-rep3.6536.6536.3.0.dta	20220323_IgG_Glycopeptide_1ug_Quant_test-rep3	6536	1884.42	2821.13	941.049	3	1	EEQYJSTFR		1173.52	3 5 0 1	H(3)N(5)F(1)	(N(F)(N(H(N)(H(N))(H(N)))))	1341	0 1 0 0;0 1 0 1;0 2 0 0;0 2 0 1;1 2 0 0;1 2 0 1;1 3 0 0;1 3 0 1;2 2 0 0;2 2 0 1;2 3 0 0;2 3 0 1;2 4 0 0;2 4 0 1;3 2 0 0;3 2 0 1;3 3 0 0;3 3 0 1;3 4 0 0;3 4 0 1;3 5 0 0;	1647.61	5	8.35555	1.99219	20.1732	6	0.00242	0.85659	0.56522	0.1875	0	0	0	0	0	0	-1	0.00547645	0.00547645	sp|P01860|IGHG3_HUMAN	IGHG3	227	null		4.65481e+08	6.4144e+08	6.30922e+08	1754.55	114.09	1744.91	115.09	1811.49	114.87
20220323_IgG_Glycopeptide_1ug_Quant_test-rep3.10136.10136.2.2.dta	20220323_IgG_Glycopeptide_1ug_Quant_test-rep3.10136.10136.2.2.dta	20220323_IgG_Glycopeptide_1ug_Quant_test-rep3	10136	2842.66	2805.13	1403.07	2	1	EEQFJSTFR		1157.52	3 5 0 1	H(3)N(5)F(1)	(N(F)(N(H(H(N))(H(N)(N)))))	678	0 1 0 0;0 1 0 1;0 2 0 0;0 2 0 1;1 2 0 0;1 2 0 1;2 2 0 0;2 2 0 1;2 3 0 0;2 3 0 1;2 4 0 0;2 4 0 1;3 2 0 0;3 2 0 1;3 3 0 0;3 3 0 1;3 4 0 0;3 4 0 1;3 5 0 0;	1647.61	5	4.15136	6.00308	0.71246	3	-0.00572	-2.03821	0.14286	0.5	0	0	0	0	0	0	-1	0	0	sp|P01859|IGHG2_HUMAN	IGHG2	176	null		2.73572e+08	3.44202e+08	3.93697e+08	2795.27	170.94	2795.9	170.54	2786.31	173.26
20220323_IgG_Glycopeptide_1ug_Quant_test-rep3.9419.9419.4.2.dta	20220323_IgG_Glycopeptide_1ug_Quant_test-rep3.9419.9419.4.2.dta	20220323_IgG_Glycopeptide_1ug_Quant_test-rep3	9419	2653.32	3712.46	928.87	4	1	EEQFJSTFR		1157.52	5 5 1 3	H(5)N(5)A(1)F(3)	(N(F)(N(H(H(N(H(A))))(H(N(F))(N(H)(F))))))	218	0 1 0 0;0 1 0 1;0 2 0 0;0 2 0 1;1 2 0 0;1 2 0 1;2 2 0 0;2 2 0 1;2 3 0 0;2 3 0 1;2 3 0 2;2 4 0 0;2 4 0 1;2 4 0 2;2 4 0 3;3 2 0 0;3 2 0 1;3 3 0 0;3 3 0 1;3 3 0 2;3 3 1 0;3 3 1 1;3 4 0 0;3 4 0 1;3 4 0 2;3 4 0 3;3 5 0 0;3 5 0 1;3 5 0 2;3 5 0 3;4 3 0 0;4 3 0 1;4 3 0 2;4 3 1 0;4 3 1 1;4 4 0 0;4 4 0 1;4 4 0 2;4 4 0 3;4 4 1 0;4 4 1 1;4 4 1 2;4 5 0 0;4 5 0 1;4 5 0 2;4 5 0 3;4 5 1 0;4 5 1 1;4 5 1 2;4 5 1 3…	2554.93	5	15.8715	5.4536	35.2189	9	0.00721	1.94144	0.23077	0.5	0	0	0	0	0	0	-1	0	0	sp|P01859|IGHG2_HUMAN	IGHG2	176	null		313884	302493	557851	2630.59	17.83	2639.68	17.73	2645.25	18.19
20220323_IgG_Glycopeptide_1ug_Quant_test-rep3.5115.5115.2.0.dta	20220323_IgG_Glycopeptide_1ug_Quant_test-rep3.5115.5115.2.0.dta	20220323_IgG_Glycopeptide_1ug_Quant_test-rep3	5115	1508.71	2430.97	1215.99	2	1	EEQYJSTYR		1189.51	3 3 0 1	H(3)N(3)F(1)	(N(F)(N(H(H)(H(N)))))	720	0 1 0 0;0 1 0 1;0 2 0 0;0 2 0 1;1 2 0 0;1 2 0 1;2 2 0 0;2 2 0 1;2 3 0 0;2 3 0 1;3 2 0 0;3 2 0 1;3 3 0 0;	1241.45	5	32.4725	8.68199	76.6548	9	0.00011	0.04344	1	0.625	0	0	0	0	0	0	-1	0	0	sp|P01857|IGHG1_HUMAN	IGHG1	180	null		8.08941e+07	1.83071e+08	9.85698e+07	1459.1	59.01	1477.37	58.78	1457.76	62.09
20220323_IgG_Glycopeptide_1ug_Quant_test-rep3.5815.5815.3.0.dta	20220323_IgG_Glycopeptide_1ug_Quant_test-rep3.5815.5815.3.0.dta	20220323_IgG_Glycopeptide_1ug_Quant_test-rep3	5815	1694.58	2974.16	992.057	3	1	EEQYJSTYR		1189.51	6 4 0 0	H(6)N(4)	(N(N(H(H(N(H)))(H(H(N(H)))))))	2023	0 1 0 0;0 2 0 0;1 2 0 0;2 2 0 0;2 3 0 0;3 2 0 0;3 3 0 0;4 2 0 0;4 3 0 0;4 4 0 0;5 3 0 0;5 4 0 0;	1784.63	5	13.8559	5.59029	29.2064	6	0.0106	3.56423	0.64286	0.5625	0	0	0	0	0	0	-1	0	0	sp|P01857|IGHG1_HUMAN	IGHG1	180	null		284443	1.2719e+06	380376	1677.97	14.77	1674.25	14.72	1681.71	17.57
20220323_IgG_Glycopeptide_1ug_Quant_test-rep3.9677.9677.3.0.dta	20220323_IgG_Glycopeptide_1ug_Quant_test-rep3.9677.9677.3.0.dta	20220323_IgG_Glycopeptide_1ug_Quant_test-rep3	9677	2722.53	3234.28	1078.77	3	1	EEQFJSTFR		1157.52	6 4 0 2	H(6)N(4)F(2)	(N(F)(N(H(H(N(H)))(H(N(H(H)(F)))))))	492	0 1 0 0;0 1 0 1;0 2 0 0;0 2 0 1;1 2 0 0;1 2 0 1;2 2 0 0;2 2 0 1;2 3 0 0;2 3 0 1;3 2 0 0;3 2 0 1;3 3 0 0;3 3 0 1;3 3 0 2;3 4 0 0;3 4 0 1;4 3 0 0;4 3 0 1;4 3 0 2;4 4 0 0;4 4 0 1;4 4 0 2;5 3 0 0;5 3 0 1;5 3 0 2;5 4 0 0;5 4 0 1;5 4 0 2;6 4 0 0;6 4 0 1;	2076.75	5	46.0769	17.8034	98.5847	9	0.00882	2.72703	0.66667	0.625	0	0	0	0	0	0	-1	0	0	sp|P01859|IGHG2_HUMAN	IGHG2	176	null		3.31715e+08	5.04348e+08	3.69882e+08	2701.4	34.92	2710.54	35.16	2710.49	38
20220323_IgG_Glycopeptide_1ug_Quant_test-rep3.6174.6174.3.0.dta	20220323_IgG_Glycopeptide_1ug_Quant_test-rep3.6174.6174.3.0.dta	20220323_IgG_Glycopeptide_1ug_Quant_test-rep3	6174	1788.44	3395.31	1132.44	3	1	EEQYJSTYR		1189.51	5 4 1 2	H(5)N(4)A(1)F(2)	(N(F)(N(H(H(N(H(A))))(H(N(H(F)))))))	227	0 1 0 0;0 1 0 1;0 2 0 0;0 2 0 1;1 2 0 0;1 2 0 1;2 2 0 0;2 2 0 1;2 3 0 0;2 3 0 1;3 2 0 0;3 2 0 1;3 3 0 0;3 3 0 1;3 3 0 2;3 3 1 0;3 3 1 1;3 4 0 0;3 4 0 1;4 3 0 0;4 3 0 1;4 3 0 2;4 3 1 0;4 3 1 1;4 4 0 0;4 4 0 1;4 4 0 2;4 4 1 0;4 4 1 1;5 4 0 0;5 4 0 1;5 4 0 2;5 4 1 0;5 4 1 1;	2205.79	5	58.0823	20.4631	127.946	9	0.0017	0.49977	0.80556	0.75	0	0	0	0	0	0	-1	0	0	sp|P01857|IGHG1_HUMAN	IGHG1	180	null		6.12834e+07	9.00605e+07	7.44278e+07	1792.88	17.36	1786.14	17.66	1779.11	20.58
20220323_IgG_Glycopeptide_1ug_Quant_test-rep3.8809.8809.2.0.dta	20220323_IgG_Glycopeptide_1ug_Quant_test-rep3.8809.8809.2.0.dta	20220323_IgG_Glycopeptide_1ug_Quant_test-rep3	8809	2490.76	2602.06	1301.53	2	1	EEQFJSTFR		1157.52	3 4 0 1	H(3)N(4)F(1)	(N(F)(N(H(H(N))(H(N)))))	679	0 1 0 0;0 1 0 1;0 2 0 0;0 2 0 1;1 2 0 0;1 2 0 1;2 2 0 0;2 2 0 1;2 3 0 0;2 3 0 1;3 2 0 0;3 2 0 1;3 3 0 0;3 3 0 1;3 4 0 0;	1444.53	5	28.9645	5.34535	72.8286	9	0.00128	0.49003	1	0.4375	0	0	0	0	0	0	-1	0	0	sp|P01859|IGHG2_HUMAN	IGHG2	176	null		3.52572e+07	5.22813e+07	2.87417e+07	2471.31	79.67	2448.2	79.21	2482.09	80.13
20220323_IgG_Glycopeptide_1ug_Quant_test-rep3.8709.8709.3.1.dta	20220323_IgG_Glycopeptide_1ug_Quant_test-rep3.8709.8709.3.1.dta	20220323_IgG_Glycopeptide_1ug_Quant_test-rep3	8709	2463.75	2780.11	927.376	3	1	EEQFJSTFR		1157.52	5 4 0 0	H(5)N(4)	(N(N(H(H(N(H)))(H(N(H))))))	2054	0 1 0 0;0 2 0 0;1 2 0 0;2 2 0 0;2 3 0 0;3 2 0 0;3 3 0 0;3 4 0 0;4 3 0 0;4 4 0 0;	1622.58	5	26.1603	11.0958	54.1372	7	0.00927	3.33441	0.83333	0.5625	0	0	0	0	0	0	-1	0	0	sp|P01859|IGHG2_HUMAN	IGHG2	176	null		3.74982e+06	7395607	2.5682e+06	2424.26	52.89	2424.69	53.13	2426.01	56.08
20220323_IgG_Glycopeptide_1ug_Quant_test-rep3.7845.7845.3.0.dta	20220323_IgG_Glycopeptide_1ug_Quant_test-rep3.7845.7845.3.0.dta	20220323_IgG_Glycopeptide_1ug_Quant_test-rep3	7845	2230.75	2805.14	935.718	3	1	EEQFJSTFR		1157.52	3 5 0 1	H(3)N(5)F(1)	(N(F)(N(H(N)(H(N))(H(N)))))	1341	0 1 0 0;0 1 0 1;0 2 0 0;0 2 0 1;1 2 0 0;1 2 0 1;1 3 0 0;1 3 0 1;2 2 0 0;2 2 0 1;2 3 0 0;2 3 0 1;2 4 0 0;2 4 0 1;3 2 0 0;3 2 0 1;3 3 0 0;3 3 0 1;3 4 0 0;3 4 0 1;3 5 0 0;	1647.61	5	93.3726	47.9374	177.752	9	0.00355	1.26609	0.95652	0.875	0	0	0	0	0	0	-1	0	0	sp|P01859|IGHG2_HUMAN	IGHG2	176	null		5.54423e+09	9.99835e+09	5.12559e+09	2223.34	29.57	2215.92	29.64	2209.94	32.2
20220323_IgG_Glycopeptide_1ug_Quant_test-rep3.7390.7390.2.0.dta	20220323_IgG_Glycopeptide_1ug_Quant_test-rep3.7390.7390.2.0.dta	20220323_IgG_Glycopeptide_1ug_Quant_test-rep3	7390	2114.48	2536	1268.5	2	1	EEQFJSTFR		1157.52	6 2 0 0	H(6)N(2)	(N(N(H(H(H))(H(H(H))))))	1628	0 1 0 0;0 2 0 0;1 2 0 0;2 2 0 0;3 2 0 0;4 2 0 0;5 2 0 0;	1378.48	5	51.9685	44.2305	66.3391	7	0.00255	1.0042	1	1.125	0	0	0	0	0	0	-1	0	0	sp|P01859|IGHG2_HUMAN	IGHG2	176	null		2.98672e+07	2.87525e+07	3.37112e+07	2115.74	20.24	2103.89	20.63	2104.19	21.24
20220323_IgG_Glycopeptide_1ug_Quant_test-rep3.7553.7553.2.0.dta	20220323_IgG_Glycopeptide_1ug_Quant_test-rep3.7553.7553.2.0.dta	20220323_IgG_Glycopeptide_1ug_Quant_test-rep3	7553	2158.26	2926.16	1463.58	2	1	EEQFJSTFR		1157.52	5 4 0 1	H(5)N(4)F(1)	(N(F)(N(H(H(N(H)))(H(N(H))))))	509	0 1 0 0;0 1 0 1;0 2 0 0;0 2 0 1;1 2 0 0;1 2 0 1;2 2 0 0;2 2 0 1;2 3 0 0;2 3 0 1;3 2 0 0;3 2 0 1;3 3 0 0;3 3 0 1;3 4 0 0;3 4 0 1;4 3 0 0;4 3 0 1;4 4 0 0;4 4 0 1;5 4 0 0;	1768.64	5	54.794	11.1397	135.866	9	-0.0018	-0.6137	0.95652	0.5625	0	0	0	0	0	0	-1	0	0	sp|P01859|IGHG2_HUMAN	IGHG2	176	null		4.47952e+09	6.50661e+09	5.35269e+09	2141.75	40.96	2133.32	41.47	2131.36	38.63
20220323_IgG_Glycopeptide_1ug_Quant_test-rep3.8451.8451.3.0.dta	20220323_IgG_Glycopeptide_1ug_Quant_test-rep3.8451.8451.3.0.dta	20220323_IgG_Glycopeptide_1ug_Quant_test-rep3	8451	2393.56	2764.11	922.041	3	1	EEQFJSTFR		1157.52	4 4 0 1	H(4)N(4)F(1)	(N(F)(N(H(H(N))(H(N(H))))))	670	0 1 0 0;0 1 0 1;0 2 0 0;0 2 0 1;1 2 0 0;1 2 0 1;2 2 0 0;2 2 0 1;2 3 0 0;2 3 0 1;3 2 0 0;3 2 0 1;3 3 0 0;3 3 0 1;3 4 0 0;3 4 0 1;4 3 0 0;4 3 0 1;4 4 0 0;	1606.59	5	46.1769	24.8233	85.8334	9	3e-05	0.01217	0.80952	0.875	0	0	0	0	0	0	-1	0	0	sp|P01859|IGHG2_HUMAN	IGHG2	176	null		1.38214e+10	2.2668e+10	4.3419e+08	2170.99	191.33	2168.83	193.97	2289.29	189.9
20220323_IgG_Glycopeptide_1ug_Quant_test-rep3.5857.5857.2.0.dta	20220323_IgG_Glycopeptide_1ug_Quant_test-rep3.5857.5857.2.0.dta	20220323_IgG_Glycopeptide_1ug_Quant_test-rep3	5857	1705.78	2796.1	1398.55	2	1	EEQYJSTYR		1189.51	4 4 0 1	H(4)N(4)F(1)	(N(F)(N(H(H(N))(H(N(H))))))	670	0 1 0 0;0 1 0 1;0 2 0 0;0 2 0 1;1 2 0 0;1 2 0 1;2 2 0 0;2 2 0 1;2 3 0 0;2 3 0 1;3 2 0 0;3 2 0 1;3 3 0 0;3 3 0 1;3 4 0 0;3 4 0 1;4 3 0 0;4 3 0 1;4 4 0 0;	1606.59	5	8.60239	5.14058	15.0314	6	0.00181	0.64577	0.57143	0.4375	0	0	0	0	0	0	-1	0	0	sp|P01857|IGHG1_HUMAN	IGHG1	180	null		9.9174e+07	1.48795e+08	1.21421e+08	1686.83	82.41	1680.14	82.21	1669.91	85.55
20220323_IgG_Glycopeptide_1ug_Quant_test-rep3.6151.6151.3.1.dta	20220323_IgG_Glycopeptide_1ug_Quant_test-rep3.6151.6151.3.1.dta	20220323_IgG_Glycopeptide_1ug_Quant_test-rep3	6151	1782.32	2942.16	981.392	3	1	EEQYJSTFR		1173.52	5 4 0 1	H(5)N(4)F(1)	(N(F)(N(H(H(N(H)))(H(N(H))))))	509	0 1 0 0;0 1 0 1;0 2 0 0;0 2 0 1;1 2 0 0;1 2 0 1;2 2 0 0;2 2 0 1;2 3 0 0;2 3 0 1;3 2 0 0;3 2 0 1;3 3 0 0;3 3 0 1;3 4 0 0;3 4 0 1;4 3 0 0;4 3 0 1;4 4 0 0;4 4 0 1;5 4 0 0;	1768.64	5	33.9282	6.16545	85.4877	9	0.00385	1.30931	0.82609	0.5	0	0	0	0	0	0	-1	0	0	sp|P01860|IGHG3_HUMAN	IGHG3	227	null		1.54309e+09	1.9407e+09	1.73246e+09	1751.59	61.73	1744.91	61.84	1734.84	64.86
20220323_IgG_Glycopeptide_1ug_Quant_test-rep3.7718.7718.2.0.dta	20220323_IgG_Glycopeptide_1ug_Quant_test-rep3.7718.7718.2.0.dta	20220323_IgG_Glycopeptide_1ug_Quant_test-rep3	7718	2199.27	2967.19	1484.1	2	1	EEQFJSTFR		1157.52	4 5 0 1	H(4)N(5)F(1)	(N(F)(N(H(N)(H(N))(H(N(H))))))	1333	0 1 0 0;0 1 0 1;0 2 0 0;0 2 0 1;1 2 0 0;1 2 0 1;1 3 0 0;1 3 0 1;2 2 0 0;2 2 0 1;2 3 0 0;2 3 0 1;2 4 0 0;2 4 0 1;3 2 0 0;3 2 0 1;3 3 0 0;3 3 0 1;3 4 0 0;3 4 0 1;3 5 0 0;3 5 0 1;4 3 0 0;4 3 0 1;4 4 0 0;4 4 0 1;4 5 0 0;	1809.67	5	66.0688	36.4935	120.994	9	0.00087	0.29358	0.86207	0.9375	0	0	0	0	0	0	-1	0	0	sp|P01859|IGHG2_HUMAN	IGHG2	176	null		1.3337e+09	1.6223e+09	1.49081e+09	2199.95	32.51	2195.25	32.51	2189.56	35.06
20220323_IgG_Glycopeptide_1ug_Quant_test-rep3.4297.4297.3.2.dta	20220323_IgG_Glycopeptide_1ug_Quant_test-rep3.4297.4297.3.2.dta	20220323_IgG_Glycopeptide_1ug_Quant_test-rep3	4297	1291.97	2602.06	868.023	3	1	EEQFJSTFR		1157.52	3 4 0 1	H(3)N(4)F(1)	(N(F)(N(H(H(N))(H(N)))))	679	0 1 0 0;0 1 0 1;0 2 0 0;0 2 0 1;1 2 0 0;1 2 0 1;2 2 0 0;2 2 0 1;2 3 0 0;2 3 0 1;3 2 0 0;3 2 0 1;3 3 0 0;3 3 0 1;3 4 0 0;	1444.53	5	14.8266	14.3061	15.7933	7	-0.00065	-0.249	0.47059	0.625	0	0	0	0	0	0	-1	0	0	sp|P01859|IGHG2_HUMAN	IGHG2	176	null		938451	1.79316e+07	1.10111e+07	1321.39	41.17	1354.33	41.08	1277.41	44.27
20220323_IgG_Glycopeptide_1ug_Quant_test-rep3.7618.7618.3.0.dta	20220323_IgG_Glycopeptide_1ug_Quant_test-rep3.7618.7618.3.0.dta	20220323_IgG_Glycopeptide_1ug_Quant_test-rep3	7618	2174.25	2764.11	922.042	3	1	EEQFJSTFR		1157.52	4 4 0 1	H(4)N(4)F(1)	(N(F)(N(H(H(N))(H(N(H))))))	670	0 1 0 0;0 1 0 1;0 2 0 0;0 2 0 1;1 2 0 0;1 2 0 1;2 2 0 0;2 2 0 1;2 3 0 0;2 3 0 1;3 2 0 0;3 2 0 1;3 3 0 0;3 3 0 1;3 4 0 0;3 4 0 1;4 3 0 0;4 3 0 1;4 4 0 0;	1606.59	5	105.857	74.9596	163.237	9	0.00274	0.99223	0.95238	1.1875	0	0	0	0	0	0	-1	0	0	sp|P01859|IGHG2_HUMAN	IGHG2	176	null		1.35292e+10	2.63337e+10	1.65614e+10	2159.24	46.52	2151.05	47.1	2146.88	48.65
20220323_IgG_Glycopeptide_1ug_Quant_test-rep3.9644.9644.3.0.dta	20220323_IgG_Glycopeptide_1ug_Quant_test-rep3.9644.9644.3.0.dta	20220323_IgG_Glycopeptide_1ug_Quant_test-rep3	9644	2713.71	3176.23	1059.42	3	1	EEQFJSTFR		1157.52	6 3 1 1	H(6)N(3)A(1)F(1)	(N(F)(N(H(H(H(H)))(H(N(H(A)))))))	2	0 1 0 0;0 1 0 1;0 2 0 0;0 2 0 1;1 2 0 0;1 2 0 1;2 2 0 0;2 2 0 1;2 3 0 0;2 3 0 1;3 2 0 0;3 2 0 1;3 3 0 0;3 3 0 1;3 3 1 0;3 3 1 1;4 2 0 0;4 2 0 1;4 3 0 0;4 3 0 1;4 3 1 0;4 3 1 1;5 2 0 0;5 2 0 1;5 3 0 0;5 3 0 1;5 3 1 0;5 3 1 1;6 3 0 0;6 3 0 1;6 3 1 0;	2018.71	5	46.8753	15.9269	104.351	9	0.00229	0.72186	0.69697	0.6875	0	0	0	0	0	0	-1	0	0	sp|P01859|IGHG2_HUMAN	IGHG2	176	null		1.33988e+08	2.46976e+08	1.76366e+08	2692.54	37.89	2698.72	38.18	2701.65	40.9
20220323_IgG_Glycopeptide_1ug_Quant_test-rep3.5940.5940.3.1.dta	20220323_IgG_Glycopeptide_1ug_Quant_test-rep3.5940.5940.3.1.dta	20220323_IgG_Glycopeptide_1ug_Quant_test-rep3	5940	1727.69	2812.09	938.036	3	1	EEQYJSTYR		1189.51	5 4 0 0	H(5)N(4)	(N(N(H(H(N(H)))(H(N(H))))))	2054	0 1 0 0;0 2 0 0;1 2 0 0;2 2 0 0;2 3 0 0;3 2 0 0;3 3 0 0;3 4 0 0;4 3 0 0;4 4 0 0;	1622.58	5	21.0978	8.65249	44.2105	7	-5e-05	-0.01884	0.83333	0.5625	0	0	0	0	0	0	-1	0	0	sp|P01857|IGHG1_HUMAN	IGHG1	180	null		1.73684e+07	4.01273e+07	2.06465e+07	1630.74	141.44	1624.25	141.1	1610.87	144.6
20220323_IgG_Glycopeptide_1ug_Quant_test-rep3.6143.6143.2.0.dta	20220323_IgG_Glycopeptide_1ug_Quant_test-rep3.6143.6143.2.0.dta	20220323_IgG_Glycopeptide_1ug_Quant_test-rep3	6143	1780.26	2958.15	1479.58	2	1	EEQYJSTFR		1173.52	6 4 0 0	H(6)N(4)	(N(N(H(N)(H(H)(H))(H(N(H))))))	2370	0 1 0 0;0 2 0 0;1 2 0 0;1 3 0 0;2 2 0 0;2 3 0 0;2 4 0 0;3 2 0 0;3 3 0 0;3 4 0 0;4 2 0 0;4 3 0 0;4 4 0 0;5 2 0 0;5 3 0 0;5 4 0 0;6 3 0 0;	1784.63	5	2.48546	2.59828	2.27593	3	0.003	1.01401	0.26316	0.25	0	0	0	0	0	0	-1	0.00243902	0.00243902	sp|P01860|IGHG3_HUMAN	IGHG3	227	null		8.8769e+06	1.58533e+07	1.16227e+07	1775.15	58.43	1771.33	58.98	1764.33	61.82
20220323_IgG_Glycopeptide_1ug_Quant_test-rep3.6392.6392.3.0.dta	20220323_IgG_Glycopeptide_1ug_Quant_test-rep3.6392.6392.3.0.dta	20220323_IgG_Glycopeptide_1ug_Quant_test-rep3	6392	1845.91	3395.31	1132.44	3	1	EEQYJSTYR		1189.51	5 4 1 2	H(5)N(4)A(1)F(2)	(N(F)(N(H(H(N(H(A))))(H(N(H(F)))))))	227	0 1 0 0;0 1 0 1;0 2 0 0;0 2 0 1;1 2 0 0;1 2 0 1;2 2 0 0;2 2 0 1;2 3 0 0;2 3 0 1;3 2 0 0;3 2 0 1;3 3 0 0;3 3 0 1;3 3 0 2;3 3 1 0;3 3 1 1;3 4 0 0;3 4 0 1;4 3 0 0;4 3 0 1;4 3 0 2;4 3 1 0;4 3 1 1;4 4 0 0;4 4 0 1;4 4 0 2;4 4 1 0;4 4 1 1;5 4 0 0;5 4 0 1;5 4 0 2;5 4 1 0;5 4 1 1;	2205.79	5	32.6261	5.73809	82.561	9	0.00028	0.08361	0.69444	0.5	0	0	0	0	0	0	-1	0	0	sp|P01857|IGHG1_HUMAN	IGHG1	180	null		7.44369e+06	8.20831e+06	8.54599e+06	1851.08	23.44	1842.26	23.44	1835.21	26.6
20220323_IgG_Glycopeptide_1ug_Quant_test-rep3.6423.6423.3.1.dta	20220323_IgG_Glycopeptide_1ug_Quant_test-rep3.6423.6423.3.1.dta	20220323_IgG_Glycopeptide_1ug_Quant_test-rep3	6423	1854.18	2958.16	986.723	3	1	EEQYJSTYR		1189.51	5 4 0 1	H(5)N(4)F(1)	(N(F)(N(H(H(N(H)))(H(N(H))))))	509	0 1 0 0;0 1 0 1;0 2 0 0;0 2 0 1;1 2 0 0;1 2 0 1;2 2 0 0;2 2 0 1;2 3 0 0;2 3 0 1;3 2 0 0;3 2 0 1;3 3 0 0;3 3 0 1;3 4 0 0;3 4 0 1;4 3 0 0;4 3 0 1;4 4 0 0;4 4 0 1;5 4 0 0;	1768.64	5	17.2166	4.29233	41.2189	8	0.00388	1.31001	0.69565	0.3125	0	0	0	0	0	0	-1	0	0	sp|P01857|IGHG1_HUMAN	IGHG1	180	null		5.39977e+07	8.61492e+07	6.19453e+07	1839.41	129.43	1836.32	129.47	1826.15	129.67
20220323_IgG_Glycopeptide_1ug_Quant_test-rep3.5198.5198.4.1.dta	20220323_IgG_Glycopeptide_1ug_Quant_test-rep3.5198.5198.4.1.dta	20220323_IgG_Glycopeptide_1ug_Quant_test-rep3	5198	1529.52	3408.46	852.87	4	1	TKPREEQFJSTFR		1639.82	5 4 0 1	H(5)N(4)F(1)	(N(F)(N(H(H(N(H)))(H(N(H))))))	509	0 1 0 0;0 1 0 1;0 2 0 0;0 2 0 1;1 2 0 0;1 2 0 1;2 2 0 0;2 2 0 1;2 3 0 0;2 3 0 1;3 2 0 0;3 2 0 1;3 3 0 0;3 3 0 1;3 4 0 0;3 4 0 1;4 3 0 0;4 3 0 1;4 4 0 0;4 4 0 1;5 4 0 0;	1768.64	9	44.5743	13.4781	102.325	9	-0.00075	-0.2191	0.82609	0.41667	0	0	0	0	0	0	-1	0	0	sp|P01859|IGHG2_HUMAN	IGHG2	176	null		1.85095e+07	3.91454e+07	2.43436e+07	1518.11	20.59	1533.18	20.65	1516.84	23.46
20220323_IgG_Glycopeptide_1ug_Quant_test-rep3.9618.9618.3.2.dta	20220323_IgG_Glycopeptide_1ug_Quant_test-rep3.9618.9618.3.2.dta	20220323_IgG_Glycopeptide_1ug_Quant_test-rep3	9618	2706.87	3396.33	1132.78	3	1	EEQFJSTFR		1157.52	7 4 0 2	H(7)N(4)F(2)	(N(F)(N(H(H(N(H(H))))(H(N(F)(H(H)))))))	284	0 1 0 0;0 1 0 1;0 2 0 0;0 2 0 1;1 2 0 0;1 2 0 1;2 2 0 0;2 2 0 1;2 3 0 0;2 3 0 1;2 3 0 2;3 2 0 0;3 2 0 1;3 3 0 0;3 3 0 1;3 3 0 2;3 4 0 0;3 4 0 1;3 4 0 2;4 3 0 0;4 3 0 1;4 3 0 2;4 4 0 0;4 4 0 1;4 4 0 2;5 3 0 0;5 3 0 1;5 3 0 2;5 4 0 0;5 4 0 1;5 4 0 2;6 4 0 0;6 4 0 1;6 4 0 2;7 4 0 0;7 4 0 1;	2238.8	5	3.05636	1.78506	5.41735	4	0.00767	2.25701	0.28947	0.25	0	0	0	0	0	0	-1	0.00547645	0.00547645	sp|P01859|IGHG2_HUMAN	IGHG2	176	null		6.33393e+06	1.2061e+07	1.40766e+07	2671.95	38.22	2678.05	38.41	2678.06	41.25
20220323_IgG_Glycopeptide_1ug_Quant_test-rep3.9975.9975.3.1.dta	20220323_IgG_Glycopeptide_1ug_Quant_test-rep3.9975.9975.3.1.dta	20220323_IgG_Glycopeptide_1ug_Quant_test-rep3	9975	2799.36	2852.13	951.38	3	1	EEQFJSTFR		1157.52	4 3 1 1	H(4)N(3)A(1)F(1)	(N(F)(N(H(H)(H(N(H(A)))))))	700	0 1 0 0;0 1 0 1;0 2 0 0;0 2 0 1;1 2 0 0;1 2 0 1;2 2 0 0;2 2 0 1;2 3 0 0;2 3 0 1;3 2 0 0;3 2 0 1;3 3 0 0;3 3 0 1;3 3 1 0;3 3 1 1;4 3 0 0;4 3 0 1;4 3 1 0;	1694.6	5	5.07865	5.85165	3.64309	5	0.00108	0.37959	0.2381	0.5	0	0	0	0	0	0	-1	0	0	sp|P01859|IGHG2_HUMAN	IGHG2	176	null		3.42407e+08	4.37923e+08	3.61064e+08	2754.01	41.26	2763.41	41.31	2766	43.85
20220323_IgG_Glycopeptide_1ug_Quant_test-rep3.11246.11246.3.0.dta	20220323_IgG_Glycopeptide_1ug_Quant_test-rep3.11246.11246.3.0.dta	20220323_IgG_Glycopeptide_1ug_Quant_test-rep3	11246	3137.91	3055.21	1019.07	3	1	EEQFJSTFR		1157.52	4 4 1 1	H(4)N(4)A(1)F(1)	(N(F)(N(H(H(N))(H(N(H(A)))))))	657	0 1 0 0;0 1 0 1;0 2 0 0;0 2 0 1;1 2 0 0;1 2 0 1;2 2 0 0;2 2 0 1;2 3 0 0;2 3 0 1;3 2 0 0;3 2 0 1;3 3 0 0;3 3 0 1;3 3 1 0;3 3 1 1;3 4 0 0;3 4 0 1;4 3 0 0;4 3 0 1;4 3 1 0;4 3 1 1;4 4 0 0;4 4 0 1;4 4 1 0;	1897.68	5	20.1895	1.85622	54.2369	9	0.00213	0.69688	0.62963	0.25	0	0	0	0	0	0	-1	0.00547645	0.00547645	sp|P01859|IGHG2_HUMAN	IGHG2	176	null		1.24158e+08	1.714e+08	9.90547e+07	2919.2	232.26	2922.24	233	3021.21	235.98
20220323_IgG_Glycopeptide_1ug_Quant_test-rep3.4930.4930.3.2.dta	20220323_IgG_Glycopeptide_1ug_Quant_test-rep3.4930.4930.3.2.dta	20220323_IgG_Glycopeptide_1ug_Quant_test-rep3	4930	1462.09	2634.05	878.687	3	1	EEQYJSTYR		1189.51	3 4 0 1	H(3)N(4)F(1)	(N(F)(N(H(H(N))(H(N)))))	679	0 1 0 0;0 1 0 1;0 2 0 0;0 2 0 1;1 2 0 0;1 2 0 1;2 2 0 0;2 2 0 1;2 3 0 0;2 3 0 1;3 2 0 0;3 2 0 1;3 3 0 0;3 3 0 1;3 4 0 0;	1444.53	5	46.1314	16.572	101.028	9	-0.00015	-0.05654	1	0.75	0	0	0	0	0	0	-1	0	0	sp|P01857|IGHG1_HUMAN	IGHG1	180	null		3.22462e+09	6.96017e+09	3.34894e+09	1453.3	64.82	1468.58	64.6	1451.8	68.05
20220323_IgG_Glycopeptide_1ug_Quant_test-rep3.9565.9565.3.1.dta	20220323_IgG_Glycopeptide_1ug_Quant_test-rep3.9565.9565.3.1.dta	20220323_IgG_Glycopeptide_1ug_Quant_test-rep3	9565	2692.73	3541.36	1181.13	3	1	EEQFJSTFR		1157.52	7 4 1 1	H(7)N(4)A(1)F(1)	(N(F)(N(H(H(H)(H))(H(N(H))(N(H(A)))))))	44	0 1 0 0;0 1 0 1;0 2 0 0;0 2 0 1;1 2 0 0;1 2 0 1;2 2 0 0;2 2 0 1;2 3 0 0;2 3 0 1;2 4 0 0;2 4 0 1;3 2 0 0;3 2 0 1;3 3 0 0;3 3 0 1;3 3 1 0;3 3 1 1;3 4 0 0;3 4 0 1;3 4 1 0;3 4 1 1;4 2 0 0;4 2 0 1;4 3 0 0;4 3 0 1;4 3 1 0;4 3 1 1;4 4 0 0;4 4 0 1;4 4 1 0;4 4 1 1;5 2 0 0;5 2 0 1;5 3 0 0;5 3 0 1;5 3 1 0;5 3 1 1;5 4 0 0;5 4 0 1;5 4 1 0;5 4 1 1;6 3 0 0;6 3 0 1;6 3 1 0;6 3 1 1;6 4 0 0;6 4 0 1;6 4 1 0;6 4 1 1…	2383.84	5	4.97433	2.37427	9.80301	7	-0.00173	-0.48941	0.2	0.25	0	0	0	0	0	0	-1	0.00243902	0.00243902	sp|P01859|IGHG2_HUMAN	IGHG2	176	null		6.80202e+06	1.19699e+07	1.5218e+07	2668.98	38.28	2678.05	38.41	2678.06	41.25
20220323_IgG_Glycopeptide_1ug_Quant_test-rep3.7722.7722.2.0.dta	20220323_IgG_Glycopeptide_1ug_Quant_test-rep3.7722.7722.2.0.dta	20220323_IgG_Glycopeptide_1ug_Quant_test-rep3	7722	2200.15	2602.06	1301.53	2	1	EEQFJSTFR		1157.52	3 4 0 1	H(3)N(4)F(1)	(N(F)(N(H(H(N))(H(N)))))	679	0 1 0 0;0 1 0 1;0 2 0 0;0 2 0 1;1 2 0 0;1 2 0 1;2 2 0 0;2 2 0 1;2 3 0 0;2 3 0 1;3 2 0 0;3 2 0 1;3 3 0 0;3 3 0 1;3 4 0 0;	1444.53	5	83.6944	45.7871	154.094	9	0.00071	0.27097	1	0.8125	0	0	0	0	0	0	-1	0	0	sp|P01859|IGHG2_HUMAN	IGHG2	176	null		9.26957e+09	1.78495e+10	1.10422e+10	2188.38	28.97	2180.66	29.39	2175.01	32.02
20220323_IgG_Glycopeptide_1ug_Quant_test-rep3.10948.10948.3.0.dta	20220323_IgG_Glycopeptide_1ug_Quant_test-rep3.10948.10948.3.0.dta	20220323_IgG_Glycopeptide_1ug_Quant_test-rep3	10948	3058.44	3055.21	1019.07	3	1	EEQFJSTFR		1157.52	4 4 1 1	H(4)N(4)A(1)F(1)	(N(F)(N(H(H(N))(H(N(H(A)))))))	657	0 1 0 0;0 1 0 1;0 2 0 0;0 2 0 1;1 2 0 0;1 2 0 1;2 2 0 0;2 2 0 1;2 3 0 0;2 3 0 1;3 2 0 0;3 2 0 1;3 3 0 0;3 3 0 1;3 3 1 0;3 3 1 1;3 4 0 0;3 4 0 1;4 3 0 0;4 3 0 1;4 3 1 0;4 3 1 1;4 4 0 0;4 4 0 1;4 4 1 0;	1897.68	5	16.9956	5.09642	39.0941	9	0.00135	0.44158	0.51852	0.5	0	0	0	0	0	0	-1	0	0	sp|P01859|IGHG2_HUMAN	IGHG2	176	null		1.91643e+08	3.28726e+08	1.10089e+08	2821.84	232.3	2822.26	232.67	2942.12	235.38
20220323_IgG_Glycopeptide_1ug_Quant_test-rep3.16757.16757.4.1.dta	20220323_IgG_Glycopeptide_1ug_Quant_test-rep3.16757.16757.4.1.dta	20220323_IgG_Glycopeptide_1ug_Quant_test-rep3	16757	4614.69	4747.14	1187.54	4	1	EEQYJSTYRVVSVLTVLHQDWLNGK		2978.5	5 4 0 1	H(5)N(4)F(1)	(N(F)(N(H(H(N(H)))(H(N(H))))))	509	0 1 0 0;0 1 0 1;0 2 0 0;0 2 0 1;1 2 0 0;1 2 0 1;2 2 0 0;2 2 0 1;2 3 0 0;2 3 0 1;3 2 0 0;3 2 0 1;3 3 0 0;3 3 0 1;3 4 0 0;3 4 0 1;4 3 0 0;4 3 0 1;4 4 0 0;4 4 0 1;5 4 0 0;	1768.64	5	12.4229	9.80516	17.2843	6	0.00336	0.70679	0.47826	0.29167	0	0	0	0	0	0	-1	0	0	sp|P01857|IGHG1_HUMAN	IGHG1	180	null		6.15279e+06	1.20274e+07	1.47404e+07	4602.51	29.26	4593.53	29.34	4600.69	32.71
20220323_IgG_Glycopeptide_1ug_Quant_test-rep3.7270.7270.3.0.dta	20220323_IgG_Glycopeptide_1ug_Quant_test-rep3.7270.7270.3.0.dta	20220323_IgG_Glycopeptide_1ug_Quant_test-rep3	7270	2082.25	2860.1	954.04	3	1	EEQFJSTFR		1157.52	8 2 0 0	H(8)N(2)	(N(N(H(H(H(H)))(H(H(H(H)))))))	1480	0 1 0 0;0 2 0 0;1 2 0 0;2 2 0 0;3 2 0 0;4 2 0 0;5 2 0 0;6 2 0 0;7 2 0 0;	1702.58	5	22.3134	6.3011	52.0505	7	0.00108	0.37754	0.90909	0.4375	0	0	0	0	0	0	-1	0	0	sp|P01859|IGHG2_HUMAN	IGHG2	176	null		3.49275e+06	3.90965e+06	3.57436e+06	2089.4	26.35	2077.53	26.35	2071.98	29.26
20220323_IgG_Glycopeptide_1ug_Quant_test-rep3.10396.10396.3.6.dta	20220323_IgG_Glycopeptide_1ug_Quant_test-rep3.10396.10396.3.6.dta	20220323_IgG_Glycopeptide_1ug_Quant_test-rep3	10396	2912.38	2909.15	970.389	3	1	EEQFJSTFR		1157.52	4 4 1 0	H(4)N(4)A(1)	(N(N(H(H(N))(H(N(H(A)))))))	2205	0 1 0 0;0 2 0 0;1 2 0 0;2 2 0 0;2 3 0 0;3 2 0 0;3 3 0 0;3 3 1 0;3 4 0 0;4 3 0 0;4 3 1 0;4 4 0 0;	1751.62	5	6.40185	3.56525	11.6698	6	0.00673	2.31439	0.42857	0.375	0	0	0	0	0	0	-1	0	0	sp|P01859|IGHG2_HUMAN	IGHG2	176	null		4.53951e+07	5.27906e+07	4.73415e+07	2851.22	138.46	2848.57	138.51	2845.04	140.98
20220323_IgG_Glycopeptide_1ug_Quant_test-rep3.5261.5261.3.0.dta	20220323_IgG_Glycopeptide_1ug_Quant_test-rep3.5261.5261.3.0.dta	20220323_IgG_Glycopeptide_1ug_Quant_test-rep3	5261	1546.1	3161.23	1054.42	3	1	EEQYJSTYR		1189.51	5 5 0 1	H(5)N(5)F(1)	(N(F)(N(H(N)(H(N(H)))(H(N(H))))))	1175	0 1 0 0;0 1 0 1;0 2 0 0;0 2 0 1;1 2 0 0;1 2 0 1;1 3 0 0;1 3 0 1;2 2 0 0;2 2 0 1;2 3 0 0;2 3 0 1;2 4 0 0;2 4 0 1;3 2 0 0;3 2 0 1;3 3 0 0;3 3 0 1;3 4 0 0;3 4 0 1;3 5 0 0;3 5 0 1;4 3 0 0;4 3 0 1;4 4 0 0;4 4 0 1;4 5 0 0;4 5 0 1;5 4 0 0;5 4 0 1;5 5 0 0;	1971.72	5	57.699	22.605	122.874	9	0.00139	0.43897	0.72727	0.625	0	0	0	0	0	0	-1	0	0	sp|P01857|IGHG1_HUMAN	IGHG1	180	null		6.33399e+08	1.0986e+09	8.78031e+08	1524.05	23.57	1539.15	23.61	1525.77	26.19
20220323_IgG_Glycopeptide_1ug_Quant_test-rep3.5803.5803.3.1.dta	20220323_IgG_Glycopeptide_1ug_Quant_test-rep3.5803.5803.3.1.dta	20220323_IgG_Glycopeptide_1ug_Quant_test-rep3	5803	1691.07	2796.1	932.705	3	1	EEQYJSTYR		1189.51	4 4 0 1	H(4)N(4)F(1)	(N(F)(N(H(N)(H(H))(H(N)))))	835	0 1 0 0;0 1 0 1;0 2 0 0;0 2 0 1;1 2 0 0;1 2 0 1;1 3 0 0;1 3 0 1;2 2 0 0;2 2 0 1;2 3 0 0;2 3 0 1;2 4 0 0;2 4 0 1;3 2 0 0;3 2 0 1;3 3 0 0;3 3 0 1;3 4 0 0;3 4 0 1;4 2 0 0;4 2 0 1;4 3 0 0;4 3 0 1;4 4 0 0;	1606.59	5	39.3605	9.76202	94.3291	9	0.00042	0.14973	0.77778	0.5625	0	0	0	0	0	0	-1	0	0	sp|P01857|IGHG1_HUMAN	IGHG1	180	null		2.74473e+08	4.39363e+08	2.99493e+08	1654.39	114.85	1650.7	114.65	1637.55	117.92
20220323_IgG_Glycopeptide_1ug_Quant_test-rep3.6341.6341.2.0.dta	20220323_IgG_Glycopeptide_1ug_Quant_test-rep3.6341.6341.2.0.dta	20220323_IgG_Glycopeptide_1ug_Quant_test-rep3	6341	1832.66	2821.13	1411.07	2	1	EEQYJSTFR		1173.52	3 5 0 1	H(3)N(5)F(1)	(N(F)(N(H(N)(H(N))(H(N)))))	1341	0 1 0 0;0 1 0 1;0 2 0 0;0 2 0 1;1 2 0 0;1 2 0 1;1 3 0 0;1 3 0 1;2 2 0 0;2 2 0 1;2 3 0 0;2 3 0 1;2 4 0 0;2 4 0 1;3 2 0 0;3 2 0 1;3 3 0 0;3 3 0 1;3 4 0 0;3 4 0 1;3 5 0 0;	1647.61	5	60.1307	20.9371	132.919	9	0.00349	1.2387	1	0.75	0	0	0	0	0	0	-1	0	0	sp|P01860|IGHG3_HUMAN	IGHG3	227	null		1.03782e+08	1.34324e+08	1.62911e+08	1824.82	29.16	1815.58	29.7	1811.49	29.64
20220323_IgG_Glycopeptide_1ug_Quant_test-rep3.10648.10648.2.2.dta	20220323_IgG_Glycopeptide_1ug_Quant_test-rep3.10648.10648.2.2.dta	20220323_IgG_Glycopeptide_1ug_Quant_test-rep3	10648	2978.89	2764.12	1382.56	2	1	EEQFJSTFR		1157.52	4 4 0 1	H(4)N(4)F(1)	(N(F)(N(H(H(H))(H(N)(N)))))	89	0 1 0 0;0 1 0 1;0 2 0 0;0 2 0 1;1 2 0 0;1 2 0 1;2 2 0 0;2 2 0 1;2 3 0 0;2 3 0 1;2 4 0 0;2 4 0 1;3 2 0 0;3 2 0 1;3 3 0 0;3 3 0 1;3 4 0 0;3 4 0 1;4 2 0 0;4 2 0 1;4 3 0 0;4 3 0 1;4 4 0 0;	1606.59	5	4.01519	5.72587	0.8382	3	0.00913	3.30291	0.16	0.5	0	0	0	0	0	0	-1	0	0	sp|P01859|IGHG2_HUMAN	IGHG2	176	null		1.48112e+08	1.79221e+08	2.14445e+08	2883.82	214.54	2878.2	215.07	2880.46	217.44
20220323_IgG_Glycopeptide_1ug_Quant_test-rep3.9893.9893.3.1.dta	20220323_IgG_Glycopeptide_1ug_Quant_test-rep3.9893.9893.3.1.dta	20220323_IgG_Glycopeptide_1ug_Quant_test-rep3	9893	2777.36	3289.29	1097.1	3	1	EEQFJSTFR		1157.52	4 3 2 2	H(4)N(3)A(2)F(2)	(N(F)(N(H(H)(H(N(F)(H(A(A))))))))	688	0 1 0 0;0 1 0 1;0 2 0 0;0 2 0 1;1 2 0 0;1 2 0 1;2 2 0 0;2 2 0 1;2 3 0 0;2 3 0 1;2 3 0 2;3 2 0 0;3 2 0 1;3 3 0 0;3 3 0 1;3 3 0 2;3 3 1 0;3 3 1 1;3 3 1 2;3 3 2 0;3 3 2 1;3 3 2 2;4 3 0 0;4 3 0 1;4 3 0 2;4 3 1 0;4 3 1 1;4 3 1 2;4 3 2 0;4 3 2 1;	2131.76	5	6.53205	3.54613	12.0773	7	0.01285	3.90793	0.28125	0.375	0	0	0	0	0	0	-1	0	0	sp|P01859|IGHG2_HUMAN	IGHG2	176	null		9.15703e+06	1.3619e+07	1.16618e+07	2759.88	61.96	2763.41	61.8	2760.16	64.26
20220323_IgG_Glycopeptide_1ug_Quant_test-rep3.5968.5968.3.0.dta	20220323_IgG_Glycopeptide_1ug_Quant_test-rep3.5968.5968.3.0.dta	20220323_IgG_Glycopeptide_1ug_Quant_test-rep3	5968	1735.13	2958.15	986.722	3	1	EEQYJSTYR		1189.51	5 4 0 1	H(5)N(4)F(1)	(N(F)(N(H(H(N(H)))(H(N(H))))))	509	0 1 0 0;0 1 0 1;0 2 0 0;0 2 0 1;1 2 0 0;1 2 0 1;2 2 0 0;2 2 0 1;2 3 0 0;2 3 0 1;3 2 0 0;3 2 0 1;3 3 0 0;3 3 0 1;3 4 0 0;3 4 0 1;4 3 0 0;4 3 0 1;4 4 0 0;4 4 0 1;5 4 0 0;	1768.64	5	29.7543	5.56726	74.6732	8	-0.0002	-0.0672	0.82609	0.4375	0	0	0	0	0	0	-1	0	0	sp|P01857|IGHG1_HUMAN	IGHG1	180	null		2.09799e+08	3.94407e+08	2.26725e+08	1633.69	208.69	1627.2	209.12	1616.77	212.27
20220323_IgG_Glycopeptide_1ug_Quant_test-rep3.6393.6393.2.0.dta	20220323_IgG_Glycopeptide_1ug_Quant_test-rep3.6393.6393.2.0.dta	20220323_IgG_Glycopeptide_1ug_Quant_test-rep3	6393	1846.18	2618.05	1309.53	2	1	EEQFJSTYR		1173.52	3 4 0 1	H(3)N(4)F(1)	(N(F)(N(H(H(N))(H(N)))))	679	0 1 0 0;0 1 0 1;0 2 0 0;0 2 0 1;1 2 0 0;1 2 0 1;2 2 0 0;2 2 0 1;2 3 0 0;2 3 0 1;3 2 0 0;3 2 0 1;3 3 0 0;3 3 0 1;3 4 0 0;	1444.53	5	15.1441	1.76639	39.9885	8	0.003	1.1463	0.82353	0.25	0	0	0	0	0	0	-1	0.00547645	0.00547645	sp|P01861|IGHG4_HUMAN	IGHG4	177	null		3.04034e+07	4.37603e+07	2.74467e+07	1842.38	126.46	1833.32	126.54	1826.15	126.74
20220323_IgG_Glycopeptide_1ug_Quant_test-rep3.5127.5127.3.0.dta	20220323_IgG_Glycopeptide_1ug_Quant_test-rep3.5127.5127.3.0.dta	20220323_IgG_Glycopeptide_1ug_Quant_test-rep3	5127	1511.27	2812.09	938.036	3	1	EEQYJSTYR		1189.51	5 4 0 0	H(5)N(4)	(N(N(H(H(N(H)))(H(N(H))))))	2054	0 1 0 0;0 2 0 0;1 2 0 0;2 2 0 0;2 3 0 0;3 2 0 0;3 3 0 0;3 4 0 0;4 3 0 0;4 4 0 0;	1622.58	5	42.8387	33.2284	60.6865	7	-0.00087	-0.31008	0.83333	0.875	0	0	0	0	0	0	-1	0	0	sp|P01857|IGHG1_HUMAN	IGHG1	180	null		2.04667e+07	4.75528e+07	1.36765e+07	1497.53	38.25	1512.62	38.29	1493.32	41.15
20220323_IgG_Glycopeptide_1ug_Quant_test-rep3.18385.18385.4.1.dta	20220323_IgG_Glycopeptide_1ug_Quant_test-rep3.18385.18385.4.1.dta	20220323_IgG_Glycopeptide_1ug_Quant_test-rep3	18385	5049.51	5038.25	1260.32	4	1	EEQYJSTFRVVSVLTVLHQDWLNGK		2962.51	6 4 1 0	H(6)N(4)A(1)	(N(N(H(H(N(H(H))))(H(N(H(A)))))))	1845	0 1 0 0;0 2 0 0;1 2 0 0;2 2 0 0;2 3 0 0;3 2 0 0;3 3 0 0;3 3 1 0;3 4 0 0;4 3 0 0;4 3 1 0;4 4 0 0;4 4 1 0;5 3 0 0;5 4 0 0;5 4 1 0;6 4 0 0;	2075.73	5	2.7284	2.74688	2.69406	3	0.00961	1.90822	0.26316	0.14583	0	0	0	0	0	0	-1	0.00125628	0.00125628	sp|P01860|IGHG3_HUMAN	IGHG3	227	null		1.48542e+07	2.02396e+07	1.99433e+07	5033.41	26.55	5024.44	26.81	5029.54	29.51
20220323_IgG_Glycopeptide_1ug_Quant_test-rep3.5325.5325.4.3.dta	20220323_IgG_Glycopeptide_1ug_Quant_test-rep3.5325.5325.4.3.dta	20220323_IgG_Glycopeptide_1ug_Quant_test-rep3	5325	1562.38	3449.49	863.127	4	1	TKPREEQFJSTFR		1639.82	4 5 0 1	H(4)N(5)F(1)	(N(F)(N(H(N)(H(N))(H(N(H))))))	1333	0 1 0 0;0 1 0 1;0 2 0 0;0 2 0 1;1 2 0 0;1 2 0 1;1 3 0 0;1 3 0 1;2 2 0 0;2 2 0 1;2 3 0 0;2 3 0 1;2 4 0 0;2 4 0 1;3 2 0 0;3 2 0 1;3 3 0 0;3 3 0 1;3 4 0 0;3 4 0 1;3 5 0 0;3 5 0 1;4 3 0 0;4 3 0 1;4 4 0 0;4 4 0 1;4 5 0 0;	1809.67	9	30.1016	9.89227	67.6333	8	0.00115	0.33284	0.72414	0.5	0	0	0	0	0	0	-1	0	0	sp|P01859|IGHG2_HUMAN	IGHG2	176	null		5.93542e+06	8.97747e+06	5.74968e+06	1556.63	26.62	1556.82	26.29	1548.97	29.6
20220323_IgG_Glycopeptide_1ug_Quant_test-rep3.5218.5218.3.0.dta	20220323_IgG_Glycopeptide_1ug_Quant_test-rep3.5218.5218.3.0.dta	20220323_IgG_Glycopeptide_1ug_Quant_test-rep3	5218	1534.75	2999.18	1000.4	3	1	EEQYJSTYR		1189.51	4 5 0 1	H(4)N(5)F(1)	(N(F)(N(H(N)(H(N))(H(N(H))))))	1333	0 1 0 0;0 1 0 1;0 2 0 0;0 2 0 1;1 2 0 0;1 2 0 1;1 3 0 0;1 3 0 1;2 2 0 0;2 2 0 1;2 3 0 0;2 3 0 1;2 4 0 0;2 4 0 1;3 2 0 0;3 2 0 1;3 3 0 0;3 3 0 1;3 4 0 0;3 4 0 1;3 5 0 0;3 5 0 1;4 3 0 0;4 3 0 1;4 4 0 0;4 4 0 1;4 5 0 0;	1809.67	5	85.5776	42.6473	165.305	8	0.00372	1.23871	0.89655	0.8125	0	0	0	0	0	0	-1	0	0	sp|P01857|IGHG1_HUMAN	IGHG1	180	null		3.27502e+09	5.72488e+09	4.27373e+09	1521.03	29.59	1536.15	29.64	1522.85	32.07
20220323_IgG_Glycopeptide_1ug_Quant_test-rep3.5526.5526.3.0.dta	20220323_IgG_Glycopeptide_1ug_Quant_test-rep3.5526.5526.3.0.dta	20220323_IgG_Glycopeptide_1ug_Quant_test-rep3	5526	1616.39	2650.04	884.018	3	1	EEQYJSTYR		1189.51	4 4 0 0	H(4)N(4)	(N(N(H(H(N))(H(N(H))))))	2218	0 1 0 0;0 2 0 0;1 2 0 0;2 2 0 0;2 3 0 0;3 2 0 0;3 3 0 0;3 4 0 0;4 3 0 0;	1460.53	5	12.8275	2.79822	31.4532	7	-0.00134	-0.50473	0.72727	0.25	0	0	0	0	0	0	-1	0.00125628	0.00125628	sp|P01857|IGHG1_HUMAN	IGHG1	180	null		2.43163e+07	4.98232e+07	2.14154e+07	1547.62	186.3	1562.77	184.9	1546.19	188.64
20220323_IgG_Glycopeptide_1ug_Quant_test-rep3.6345.6345.2.0.dta	20220323_IgG_Glycopeptide_1ug_Quant_test-rep3.6345.6345.2.0.dta	20220323_IgG_Glycopeptide_1ug_Quant_test-rep3	6345	1833.44	2941.14	1471.07	2	1	EEQYJSTYR		1189.51	4 4 1 0	H(4)N(4)A(1)	(N(N(H(H(N))(H(N(H(A)))))))	2205	0 1 0 0;0 2 0 0;1 2 0 0;2 2 0 0;2 3 0 0;3 2 0 0;3 3 0 0;3 3 1 0;3 4 0 0;4 3 0 0;4 3 1 0;4 4 0 0;	1751.62	5	23.8208	7.75819	53.6513	6	0.00382	1.30015	0.92857	0.5625	0	0	0	0	0	0	-1	0	0	sp|P01857|IGHG1_HUMAN	IGHG1	180	null		1.67614e+07	1.86065e+07	2.89066e+07	1839.41	17.56	1833.32	17.81	1826.15	17.89
20220323_IgG_Glycopeptide_1ug_Quant_test-rep3.5420.5420.2.0.dta	20220323_IgG_Glycopeptide_1ug_Quant_test-rep3.5420.5420.2.0.dta	20220323_IgG_Glycopeptide_1ug_Quant_test-rep3	5420	1587.78	3015.18	1508.09	2	1	EEQYJSTYR		1189.51	5 5 0 0	H(5)N(5)	(N(N(H(H(N(H)))(H(N)(N(H))))))	2059	0 1 0 0;0 2 0 0;1 2 0 0;2 2 0 0;2 3 0 0;2 4 0 0;3 2 0 0;3 3 0 0;3 4 0 0;3 5 0 0;4 3 0 0;4 4 0 0;4 5 0 0;5 4 0 0;	1825.66	5	1.91366	1.73571	2.24413	3	0.0023	0.76363	0.3125	0.25	0	0	0	0	0	0	-1	0.00547645	0.00547645	sp|P01857|IGHG1_HUMAN	IGHG1	180	null		1.06705e+07	1.70112e+07	1.08037e+07	1574.38	20.6	1580.17	20.54	1569.71	23.39
20220323_IgG_Glycopeptide_1ug_Quant_test-rep3.7743.7743.2.0.dta	20220323_IgG_Glycopeptide_1ug_Quant_test-rep3.7743.7743.2.0.dta	20220323_IgG_Glycopeptide_1ug_Quant_test-rep3	7743	2204.92	2659.08	1330.04	2	1	EEQFJSTFR		1157.52	3 5 0 0	H(3)N(5)	(N(N(H(N)(H(N))(H(N)))))	2919	0 1 0 0;0 2 0 0;1 2 0 0;1 3 0 0;2 2 0 0;2 3 0 0;2 4 0 0;3 2 0 0;3 3 0 0;3 4 0 0;	1501.56	5	31.7977	10.5914	71.181	7	0.00122	0.45781	1	0.5625	0	0	0	0	0	0	-1	0	0	sp|P01859|IGHG2_HUMAN	IGHG2	176	null		4.64252e+07	7.17785e+07	4.49091e+07	2185.49	40.78	2177.75	41.19	2175.01	43.7
20220323_IgG_Glycopeptide_1ug_Quant_test-rep3.6376.6376.2.1.dta	20220323_IgG_Glycopeptide_1ug_Quant_test-rep3.6376.6376.2.1.dta	20220323_IgG_Glycopeptide_1ug_Quant_test-rep3	6376	1841.69	2884.12	1442.56	2	1	EEQYJSTYR		1189.51	4 3 1 1	H(4)N(3)A(1)F(1)	(N(F)(N(H(H)(H(N(H(A)))))))	700	0 1 0 0;0 1 0 1;0 2 0 0;0 2 0 1;1 2 0 0;1 2 0 1;2 2 0 0;2 2 0 1;2 3 0 0;2 3 0 1;3 2 0 0;3 2 0 1;3 3 0 0;3 3 0 1;3 3 1 0;3 3 1 1;4 3 0 0;4 3 0 1;4 3 1 0;	1694.6	5	30.8414	8.21396	72.8638	9	0.00524	1.81811	0.85714	0.5625	0	0	0	0	0	0	-1	0	0	sp|P01857|IGHG1_HUMAN	IGHG1	180	null		1.30916e+07	1.30377e+07	1.65893e+07	1839.41	20.48	1833.32	20.71	1829.04	21.01
20220323_IgG_Glycopeptide_1ug_Quant_test-rep3.7676.7676.2.2.dta	20220323_IgG_Glycopeptide_1ug_Quant_test-rep3.7676.7676.2.2.dta	20220323_IgG_Glycopeptide_1ug_Quant_test-rep3	7676	2188.43	2983.19	1492.1	2	1	EEQFJSTFR		1157.52	5 5 0 0	H(5)N(5)	(N(N(H(H(N(H)))(H(N)(N(H))))))	2059	0 1 0 0;0 2 0 0;1 2 0 0;2 2 0 0;2 3 0 0;2 4 0 0;3 2 0 0;3 3 0 0;3 4 0 0;3 5 0 0;4 3 0 0;4 4 0 0;4 5 0 0;5 4 0 0;	1825.66	5	15.8053	7.82257	30.6304	6	0.00248	0.83015	0.625	0.5625	0	0	0	0	0	0	-1	0	0	sp|P01859|IGHG2_HUMAN	IGHG2	176	null		1.36254e+06	6.57963e+06	6.6773e+06	2182.71	20.15	2171.8	20.48	2172.25	23.28
20220323_IgG_Glycopeptide_1ug_Quant_test-rep3.6210.6210.3.1.dta	20220323_IgG_Glycopeptide_1ug_Quant_test-rep3.6210.6210.3.1.dta	20220323_IgG_Glycopeptide_1ug_Quant_test-rep3	6210	1798.17	2796.1	932.705	3	1	EEQYJSTYR		1189.51	4 4 0 1	H(4)N(4)F(1)	(N(F)(N(H(H(N))(H(N(H))))))	670	0 1 0 0;0 1 0 1;0 2 0 0;0 2 0 1;1 2 0 0;1 2 0 1;2 2 0 0;2 2 0 1;2 3 0 0;2 3 0 1;3 2 0 0;3 2 0 1;3 3 0 0;3 3 0 1;3 4 0 0;3 4 0 1;4 3 0 0;4 3 0 1;4 4 0 0;	1606.59	5	31.0342	5.58503	78.2968	9	0.00089	0.31817	0.85714	0.4375	0	0	0	0	0	0	-1	0	0	sp|P01857|IGHG1_HUMAN	IGHG1	180	null		2.16952e+08	3.24732e+08	2.40289e+08	1739.77	102.61	1735.93	103.34	1723.02	106.02
20220323_IgG_Glycopeptide_1ug_Quant_test-rep3.7905.7905.3.0.dta	20220323_IgG_Glycopeptide_1ug_Quant_test-rep3.7905.7905.3.0.dta	20220323_IgG_Glycopeptide_1ug_Quant_test-rep3	7905	2246.54	3436.33	1146.12	3	1	EEQFJSTYR		1173.52	5 5 1 1	H(5)N(5)A(1)F(1)	(N(F)(N(H(N)(H(N(H)))(H(N(H(A)))))))	1162	0 1 0 0;0 1 0 1;0 2 0 0;0 2 0 1;1 2 0 0;1 2 0 1;1 3 0 0;1 3 0 1;2 2 0 0;2 2 0 1;2 3 0 0;2 3 0 1;2 4 0 0;2 4 0 1;3 2 0 0;3 2 0 1;3 3 0 0;3 3 0 1;3 3 1 0;3 3 1 1;3 4 0 0;3 4 0 1;3 4 1 0;3 4 1 1;3 5 0 0;3 5 0 1;4 3 0 0;4 3 0 1;4 3 1 0;4 3 1 1;4 4 0 0;4 4 0 1;4 4 1 0;4 4 1 1;4 5 0 0;4 5 0 1;4 5 1 0;4 5 1 1;5 4 0 0;5 4 0 1;5 4 1 0;5 4 1 1;5 5 0 0;5 5 0 1;5 5 1 0;	2262.81	5	19.2513	7.92122	40.2927	8	0.00048	0.14089	0.42553	0.5625	0	0	0	0	0	0	-1	0	0	sp|P01861|IGHG4_HUMAN	IGHG4	177	null		3.96713e+07	4.93436e+07	4.25068e+07	2246.99	47.69	2242.55	49.5	2236.35	52.94
20220323_IgG_Glycopeptide_1ug_Quant_test-rep3.8560.8560.3.2.dta	20220323_IgG_Glycopeptide_1ug_Quant_test-rep3.8560.8560.3.2.dta	20220323_IgG_Glycopeptide_1ug_Quant_test-rep3	8560	2423.35	2926.16	976.059	3	1	EEQFJSTFR		1157.52	5 4 0 1	H(5)N(4)F(1)	(N(F)(N(H(H(N(H)))(H(N(H))))))	509	0 1 0 0;0 1 0 1;0 2 0 0;0 2 0 1;1 2 0 0;1 2 0 1;2 2 0 0;2 2 0 1;2 3 0 0;2 3 0 1;3 2 0 0;3 2 0 1;3 3 0 0;3 3 0 1;3 4 0 0;3 4 0 1;4 3 0 0;4 3 0 1;4 4 0 0;4 4 0 1;5 4 0 0;	1768.64	5	36.1853	9.44077	85.8536	9	-6e-05	-0.02214	0.82609	0.5625	0	0	0	0	0	0	-1	0	0	sp|P01859|IGHG2_HUMAN	IGHG2	176	null		4.47542e+08	1.32767e+09	2.5583e+08	2208.65	171.38	2201.12	173.51	2310.4	171.7
20220323_IgG_Glycopeptide_1ug_Quant_test-rep3.9584.9584.2.1.dta	20220323_IgG_Glycopeptide_1ug_Quant_test-rep3.9584.9584.2.1.dta	20220323_IgG_Glycopeptide_1ug_Quant_test-rep3	9584	2697.78	2926.16	1463.59	2	1	EEQFJSTFR		1157.52	5 4 0 1	H(5)N(4)F(1)	(N(F)(N(H(H(N(H)))(H(N(H))))))	509	0 1 0 0;0 1 0 1;0 2 0 0;0 2 0 1;1 2 0 0;1 2 0 1;2 2 0 0;2 2 0 1;2 3 0 0;2 3 0 1;3 2 0 0;3 2 0 1;3 3 0 0;3 3 0 1;3 4 0 0;3 4 0 1;4 3 0 0;4 3 0 1;4 4 0 0;4 4 0 1;5 4 0 0;	1768.64	5	3.18529	1.77184	5.81027	4	0.00132	0.45186	0.3913	0.25	0	0	0	0	0	0	-1	0.00547645	0.00547645	sp|P01859|IGHG2_HUMAN	IGHG2	176	null		4.3675e+07	5.64805e+07	4.30709e+07	2500.79	115.05	2542	115.41	2615.35	112.65
20220323_IgG_Glycopeptide_1ug_Quant_test-rep3.9735.9735.3.0.dta	20220323_IgG_Glycopeptide_1ug_Quant_test-rep3.9735.9735.3.0.dta	20220323_IgG_Glycopeptide_1ug_Quant_test-rep3	9735	2737.24	3363.31	1121.78	3	1	EEQFJSTFR		1157.52	5 4 1 2	H(5)N(4)A(1)F(2)	(N(F)(N(H(H(N(H(A))))(H(N(H(F)))))))	227	0 1 0 0;0 1 0 1;0 2 0 0;0 2 0 1;1 2 0 0;1 2 0 1;2 2 0 0;2 2 0 1;2 3 0 0;2 3 0 1;3 2 0 0;3 2 0 1;3 3 0 0;3 3 0 1;3 3 0 2;3 3 1 0;3 3 1 1;3 4 0 0;3 4 0 1;4 3 0 0;4 3 0 1;4 3 0 2;4 3 1 0;4 3 1 1;4 4 0 0;4 4 0 1;4 4 0 2;4 4 1 0;4 4 1 1;5 4 0 0;5 4 0 1;5 4 0 2;5 4 1 0;5 4 1 1;	2205.79	5	16.057	3.72295	38.963	8	-0.00076	-0.22452	0.5	0.375	0	0	0	0	0	0	-1	0	0	sp|P01859|IGHG2_HUMAN	IGHG2	176	null		5.304e+06	6.02836e+06	4.94236e+06	2715.99	26.19	2722.29	26.36	2725.1	29.15
20220323_IgG_Glycopeptide_1ug_Quant_test-rep3.10474.10474.3.3.dta	20220323_IgG_Glycopeptide_1ug_Quant_test-rep3.10474.10474.3.3.dta	20220323_IgG_Glycopeptide_1ug_Quant_test-rep3	10474	2933.11	2909.15	970.389	3	1	EEQFJSTFR		1157.52	4 4 1 0	H(4)N(4)A(1)	(N(N(H(H(N))(H(N(H(A)))))))	2205	0 1 0 0;0 2 0 0;1 2 0 0;2 2 0 0;2 3 0 0;3 2 0 0;3 3 0 0;3 3 1 0;3 4 0 0;4 3 0 0;4 3 1 0;4 4 0 0;	1751.62	5	4.77272	6.78195	1.04129	2	0.00642	2.20715	0.28571	0.5	0	0	0	0	0	0	-1	0	0	sp|P01859|IGHG2_HUMAN	IGHG2	176	null		4.53951e+07	5.27906e+07	4.73415e+07	2851.22	138.46	2848.57	138.51	2845.04	140.98
20220323_IgG_Glycopeptide_1ug_Quant_test-rep3.5230.5230.4.1.dta	20220323_IgG_Glycopeptide_1ug_Quant_test-rep3.5230.5230.4.1.dta	20220323_IgG_Glycopeptide_1ug_Quant_test-rep3	5230	1538.18	3246.41	812.357	4	1	TKPREEQFJSTFR		1639.82	4 4 0 1	H(4)N(4)F(1)	(N(F)(N(H(H(N))(H(N(H))))))	670	0 1 0 0;0 1 0 1;0 2 0 0;0 2 0 1;1 2 0 0;1 2 0 1;2 2 0 0;2 2 0 1;2 3 0 0;2 3 0 1;3 2 0 0;3 2 0 1;3 3 0 0;3 3 0 1;3 4 0 0;3 4 0 1;4 3 0 0;4 3 0 1;4 4 0 0;	1606.59	9	49.5701	11.3399	120.569	9	0.00146	0.44993	0.95238	0.41667	0	0	0	0	0	0	-1	0	0	sp|P01859|IGHG2_HUMAN	IGHG2	176	null		3.59504e+07	6.09862e+07	4.07002e+07	1521.03	26.58	1536.15	26.62	1519.85	29.12
20220323_IgG_Glycopeptide_1ug_Quant_test-rep3.5007.5007.3.0.dta	20220323_IgG_Glycopeptide_1ug_Quant_test-rep3.5007.5007.3.0.dta	20220323_IgG_Glycopeptide_1ug_Quant_test-rep3	5007	1481.68	2634.05	878.687	3	1	EEQYJSTYR		1189.51	3 4 0 1	H(3)N(4)F(1)	(N(F)(N(H(H(N))(H(N)))))	679	0 1 0 0;0 1 0 1;0 2 0 0;0 2 0 1;1 2 0 0;1 2 0 1;2 2 0 0;2 2 0 1;2 3 0 0;2 3 0 1;3 2 0 0;3 2 0 1;3 3 0 0;3 3 0 1;3 4 0 0;	1444.53	5	54.382	45.9241	70.0895	8	0.00109	0.4127	0.88235	1.0625	0	0	0	0	0	0	-1	0	0	sp|P01857|IGHG1_HUMAN	IGHG1	180	null		3.19869e+09	6.92215e+09	3.31465e+09	1473.94	44.17	1489.39	43.79	1472.55	47.3
20220323_IgG_Glycopeptide_1ug_Quant_test-rep3.9342.9342.3.0.dta	20220323_IgG_Glycopeptide_1ug_Quant_test-rep3.9342.9342.3.0.dta	20220323_IgG_Glycopeptide_1ug_Quant_test-rep3	9342	2632.54	2942.15	981.39	3	1	EEQFJSTFR		1157.52	6 4 0 0	H(6)N(4)	(N(N(H(H(N(H)))(H(H(N(H)))))))	2023	0 1 0 0;0 2 0 0;1 2 0 0;2 2 0 0;2 3 0 0;3 2 0 0;3 3 0 0;4 2 0 0;4 3 0 0;4 4 0 0;5 3 0 0;5 4 0 0;	1784.63	5	20.1489	7.24786	44.1079	7	-0.00227	-0.77168	0.71429	0.5625	0	0	0	0	0	0	-1	0	0	sp|P01859|IGHG2_HUMAN	IGHG2	176	null		1.16152e+06	1.99725e+06	1.20436e+06	2607	26.55	2603.9	26.69	2615.35	26.95
20220323_IgG_Glycopeptide_1ug_Quant_test-rep3.10241.10241.3.0.dta	20220323_IgG_Glycopeptide_1ug_Quant_test-rep3.10241.10241.3.0.dta	20220323_IgG_Glycopeptide_1ug_Quant_test-rep3	10241	2870.95	2602.06	868.024	3	1	EEQFJSTFR		1157.52	3 4 0 1	H(3)N(4)F(1)	(N(F)(N(H(H(N))(H(N)))))	679	0 1 0 0;0 1 0 1;0 2 0 0;0 2 0 1;1 2 0 0;1 2 0 1;2 2 0 0;2 2 0 1;2 3 0 0;2 3 0 1;3 2 0 0;3 2 0 1;3 3 0 0;3 3 0 1;3 4 0 0;	1444.53	5	6.29178	1.73777	14.7492	7	0.00043	0.16375	0.52941	0.25	0	0	0	0	0	0	-1	0.00547645	0.00547645	sp|P01859|IGHG2_HUMAN	IGHG2	176	null		1.43195e+07	1.79999e+07	1.7449e+07	2680.8	146.92	2657.41	147.31	2768.82	149.8
20220323_IgG_Glycopeptide_1ug_Quant_test-rep3.9048.9048.2.1.dta	20220323_IgG_Glycopeptide_1ug_Quant_test-rep3.9048.9048.2.1.dta	20220323_IgG_Glycopeptide_1ug_Quant_test-rep3	9048	2553.65	2764.11	1382.56	2	1	EEQFJSTFR		1157.52	4 4 0 1	H(4)N(4)F(1)	(N(F)(N(H(H(N))(H(N(H))))))	670	0 1 0 0;0 1 0 1;0 2 0 0;0 2 0 1;1 2 0 0;1 2 0 1;2 2 0 0;2 2 0 1;2 3 0 0;2 3 0 1;3 2 0 0;3 2 0 1;3 3 0 0;3 3 0 1;3 4 0 0;3 4 0 1;4 3 0 0;4 3 0 1;4 4 0 0;	1606.59	5	34.9029	8.91566	83.1651	9	0.00196	0.70968	0.95238	0.625	0	0	0	0	0	0	-1	0	0	sp|P01859|IGHG2_HUMAN	IGHG2	176	null		1.35293e+08	1.68063e+08	1.36708e+08	2435.77	132.71	2448.2	132.09	2482.09	133.26
20220323_IgG_Glycopeptide_1ug_Quant_test-rep3.6251.6251.3.2.dta	20220323_IgG_Glycopeptide_1ug_Quant_test-rep3.6251.6251.3.2.dta	20220323_IgG_Glycopeptide_1ug_Quant_test-rep3	6251	1809.12	2675.07	892.362	3	1	EEQYJSTFR		1173.52	3 5 0 0	H(3)N(5)	(N(N(H(N)(H(N))(H(N)))))	2919	0 1 0 0;0 2 0 0;1 2 0 0;1 3 0 0;2 2 0 0;2 3 0 0;2 4 0 0;3 2 0 0;3 3 0 0;3 4 0 0;	1501.56	5	31.2062	14.3767	62.4611	7	0.00016	0.06069	0.91667	0.625	0	0	0	0	0	0	-1	0	0	sp|P01860|IGHG3_HUMAN	IGHG3	227	null		2.11931e+07	2.75159e+07	2.31382e+07	1792.88	37.77	1786.14	38.32	1779.11	41.17
20220323_IgG_Glycopeptide_1ug_Quant_test-rep3.7428.7428.2.2.dta	20220323_IgG_Glycopeptide_1ug_Quant_test-rep3.7428.7428.2.2.dta	20220323_IgG_Glycopeptide_1ug_Quant_test-rep3	7428	2125.07	2942.16	1471.58	2	1	EEQFJSTFR		1157.52	6 4 0 0	H(6)N(4)	(N(N(H(H(N(H)))(H(H(N(H)))))))	2023	0 1 0 0;0 2 0 0;1 2 0 0;2 2 0 0;2 3 0 0;3 2 0 0;3 3 0 0;4 2 0 0;4 3 0 0;4 4 0 0;5 3 0 0;5 4 0 0;	1784.63	5	5.41249	5.18546	5.83411	5	0.00529	1.79854	0.35714	0.4375	0	0	0	0	0	0	-1	0	0	sp|P01859|IGHG2_HUMAN	IGHG2	176	null		9.77462e+06	1.60933e+07	1.30337e+07	2118.58	34.83	2106.74	35.37	2110.08	33.51
20220323_IgG_Glycopeptide_1ug_Quant_test-rep3.4858.4858.3.0.dta	20220323_IgG_Glycopeptide_1ug_Quant_test-rep3.4858.4858.3.0.dta	20220323_IgG_Glycopeptide_1ug_Quant_test-rep3	4858	1443.3	2942.16	981.391	3	1	EEQYJSTYR		1189.51	4 4 0 2	H(4)N(4)F(2)	(N(F)(N(H(H(N))(H(N(H)(F))))))	663	0 1 0 0;0 1 0 1;0 2 0 0;0 2 0 1;1 2 0 0;1 2 0 1;2 2 0 0;2 2 0 1;2 3 0 0;2 3 0 1;2 3 0 2;3 2 0 0;3 2 0 1;3 3 0 0;3 3 0 1;3 3 0 2;3 4 0 0;3 4 0 1;3 4 0 2;4 3 0 0;4 3 0 1;4 3 0 2;4 4 0 0;4 4 0 1;	1752.64	5	43.8025	9.28165	107.913	9	0.00108	0.36702	0.84615	0.5	0	0	0	0	0	0	-1	0	0	sp|P01857|IGHG1_HUMAN	IGHG1	180	null		3.1291e+07	5.91232e+07	2.71519e+07	1436.26	28.84	1448.25	29.12	1428.31	32.37
20220323_IgG_Glycopeptide_1ug_Quant_test-rep3.10715.10715.3.0.dta	20220323_IgG_Glycopeptide_1ug_Quant_test-rep3.10715.10715.3.0.dta	20220323_IgG_Glycopeptide_1ug_Quant_test-rep3	10715	2996.6	3055.2	1019.07	3	1	EEQFJSTFR		1157.52	4 4 1 1	H(4)N(4)A(1)F(1)	(N(F)(N(H(H(N))(H(N(H(A)))))))	657	0 1 0 0;0 1 0 1;0 2 0 0;0 2 0 1;1 2 0 0;1 2 0 1;2 2 0 0;2 2 0 1;2 3 0 0;2 3 0 1;3 2 0 0;3 2 0 1;3 3 0 0;3 3 0 1;3 3 1 0;3 3 1 1;3 4 0 0;3 4 0 1;4 3 0 0;4 3 0 1;4 3 1 0;4 3 1 1;4 4 0 0;4 4 0 1;4 4 1 0;	1897.68	5	15.2661	5.83836	32.7747	8	-0.00037	-0.12107	0.55556	0.5	0	0	0	0	0	0	-1	0	0	sp|P01859|IGHG2_HUMAN	IGHG2	176	null		768859507	2.00189e+08	1.43363e+08	2762.79	232.62	2886.96	232.85	2880.46	235.09
20220323_IgG_Glycopeptide_1ug_Quant_test-rep3.7969.7969.3.1.dta	20220323_IgG_Glycopeptide_1ug_Quant_test-rep3.7969.7969.3.1.dta	20220323_IgG_Glycopeptide_1ug_Quant_test-rep3	7969	2263.97	3087.19	1029.74	3	1	EEQYJSTFR		1173.52	5 4 1 0	H(5)N(4)A(1)	(N(N(H(H(N(H)))(H(N(H(A)))))))	2036	0 1 0 0;0 2 0 0;1 2 0 0;2 2 0 0;2 3 0 0;3 2 0 0;3 3 0 0;3 3 1 0;3 4 0 0;4 3 0 0;4 3 1 0;4 4 0 0;4 4 1 0;5 4 0 0;	1913.68	5	20.7047	10.1188	40.3643	7	-0.00047	-0.15143	0.6875	0.5625	0	0	0	0	0	0	-1	0	0	sp|P01860|IGHG3_HUMAN	IGHG3	227	null		9.59198e+07	1.43496e+08	1.16085e+08	2246.99	32.5	2242.55	32.16	2236.35	35.3
20220323_IgG_Glycopeptide_1ug_Quant_test-rep3.6261.6261.3.0.dta	20220323_IgG_Glycopeptide_1ug_Quant_test-rep3.6261.6261.3.0.dta	20220323_IgG_Glycopeptide_1ug_Quant_test-rep3	6261	1811.78	3145.24	1049.08	3	1	EEQYJSTFR		1173.52	5 5 0 1	H(5)N(5)F(1)	(N(F)(N(H(N)(H(N(H)))(H(N(H))))))	1175	0 1 0 0;0 1 0 1;0 2 0 0;0 2 0 1;1 2 0 0;1 2 0 1;1 3 0 0;1 3 0 1;2 2 0 0;2 2 0 1;2 3 0 0;2 3 0 1;2 4 0 0;2 4 0 1;3 2 0 0;3 2 0 1;3 3 0 0;3 3 0 1;3 4 0 0;3 4 0 1;3 5 0 0;3 5 0 1;4 3 0 0;4 3 0 1;4 4 0 0;4 4 0 1;4 5 0 0;4 5 0 1;5 4 0 0;5 4 0 1;5 5 0 0;	1971.72	5	34.9192	10.492	80.284	8	0.00197	0.62656	0.69697	0.5625	0	0	0	0	0	0	-1	0	0	sp|P01860|IGHG3_HUMAN	IGHG3	227	null		1.40455e+08	2.34094e+08	2.06166e+08	1801.64	34.85	1797.91	35.42	1790.8	38.23
20220323_IgG_Glycopeptide_1ug_Quant_test-rep3.9492.9492.3.5.dta	20220323_IgG_Glycopeptide_1ug_Quant_test-rep3.9492.9492.3.5.dta	20220323_IgG_Glycopeptide_1ug_Quant_test-rep3	9492	2673.04	2805.13	935.716	3	1	EEQFJSTFR		1157.52	3 5 0 1	H(3)N(5)F(1)	(N(F)(N(H(N)(H(N))(H(N)))))	1341	0 1 0 0;0 1 0 1;0 2 0 0;0 2 0 1;1 2 0 0;1 2 0 1;1 3 0 0;1 3 0 1;2 2 0 0;2 2 0 1;2 3 0 0;2 3 0 1;2 4 0 0;2 4 0 1;3 2 0 0;3 2 0 1;3 3 0 0;3 3 0 1;3 4 0 0;3 4 0 1;3 5 0 0;	1647.61	5	9.29911	6.12637	15.1913	7	-0.00322	-1.14877	0.43478	0.5	0	0	0	0	0	0	-1	0	0	sp|P01859|IGHG2_HUMAN	IGHG2	176	null		3.90582e+07	3.84834e+07	3.22457e+07	2530.33	106.13	2542	106.55	2615.35	103.96
20220323_IgG_Glycopeptide_1ug_Quant_test-rep3.7764.7764.3.0.dta	20220323_IgG_Glycopeptide_1ug_Quant_test-rep3.7764.7764.3.0.dta	20220323_IgG_Glycopeptide_1ug_Quant_test-rep3	7764	2210.22	2764.11	922.041	3	1	EEQFJSTFR		1157.52	4 4 0 1	H(4)N(4)F(1)	(N(F)(N(H(H)(N)(H(N(H))))))	746	0 1 0 0;0 1 0 1;0 2 0 0;0 2 0 1;1 2 0 0;1 2 0 1;1 3 0 0;1 3 0 1;2 2 0 0;2 2 0 1;2 3 0 0;2 3 0 1;2 4 0 0;2 4 0 1;3 2 0 0;3 2 0 1;3 3 0 0;3 3 0 1;3 4 0 0;3 4 0 1;4 3 0 0;4 3 0 1;4 4 0 0;	1606.59	5	57.837	27.6082	113.976	9	0.00035	0.1283	0.84	0.9375	0	0	0	0	0	0	-1	0	0	sp|P01859|IGHG2_HUMAN	IGHG2	176	null		1.41332e+10	2.78749e+10	1.68918e+10	2159.24	78.92	2151.05	79.68	2146.88	80.63
20220323_IgG_Glycopeptide_1ug_Quant_test-rep3.6273.6273.3.0.dta	20220323_IgG_Glycopeptide_1ug_Quant_test-rep3.6273.6273.3.0.dta	20220323_IgG_Glycopeptide_1ug_Quant_test-rep3	6273	1814.98	2618.05	873.355	3	1	EEQYJSTFR		1173.52	3 4 0 1	H(3)N(4)F(1)	(N(F)(N(H(H(N))(H(N)))))	679	0 1 0 0;0 1 0 1;0 2 0 0;0 2 0 1;1 2 0 0;1 2 0 1;2 2 0 0;2 2 0 1;2 3 0 0;2 3 0 1;3 2 0 0;3 2 0 1;3 3 0 0;3 3 0 1;3 4 0 0;	1444.53	5	31.2414	3.88651	82.0433	9	0.00064	0.24258	0.94118	0.3125	0	0	0	0	0	0	-1	0	0	sp|P01860|IGHG3_HUMAN	IGHG3	227	null		1571852960	1.81112e+09	1.67677e+09	1778.14	64.24	1768.33	64.99	1761.29	67.75
20220323_IgG_Glycopeptide_1ug_Quant_test-rep3.5992.5992.3.1.dta	20220323_IgG_Glycopeptide_1ug_Quant_test-rep3.5992.5992.3.1.dta	20220323_IgG_Glycopeptide_1ug_Quant_test-rep3	5992	1741.55	2618.06	873.357	3	1	EEQFJSTYR		1173.52	3 4 0 1	H(3)N(4)F(1)	(N(F)(N(H(H(N))(H(N)))))	679	0 1 0 0;0 1 0 1;0 2 0 0;0 2 0 1;1 2 0 0;1 2 0 1;2 2 0 0;2 2 0 1;2 3 0 0;2 3 0 1;3 2 0 0;3 2 0 1;3 3 0 0;3 3 0 1;3 4 0 0;	1444.53	5	23.9811	2.06248	64.6871	9	0.00424	1.61879	0.88235	0.25	0	0	0	0	0	0	-1	0.00364964	0.00364964	sp|P01861|IGHG4_HUMAN	IGHG4	177	null		2.45221e+07	2.91301e+07	2.47528e+07	1722.12	38.27	1715.29	38.26	1705.22	41.3
20220323_IgG_Glycopeptide_1ug_Quant_test-rep3.7787.7787.3.0.dta	20220323_IgG_Glycopeptide_1ug_Quant_test-rep3.7787.7787.3.0.dta	20220323_IgG_Glycopeptide_1ug_Quant_test-rep3	7787	2216.03	2602.06	868.024	3	1	EEQFJSTFR		1157.52	3 4 0 1	H(3)N(4)F(1)	(N(F)(N(H(H(N))(H(N)))))	679	0 1 0 0;0 1 0 1;0 2 0 0;0 2 0 1;1 2 0 0;1 2 0 1;2 2 0 0;2 2 0 1;2 3 0 0;2 3 0 1;3 2 0 0;3 2 0 1;3 3 0 0;3 3 0 1;3 4 0 0;	1444.53	5	61.4664	36.6722	107.513	9	0.00185	0.71254	0.94118	0.875	0	0	0	0	0	0	-1	0	0	sp|P01859|IGHG2_HUMAN	IGHG2	176	null		6.55126e+09	1.41026e+10	6.68858e+09	2185.49	52.67	2177.75	52.98	2172.25	55.26
20220323_IgG_Glycopeptide_1ug_Quant_test-rep3.9408.9408.3.0.dta	20220323_IgG_Glycopeptide_1ug_Quant_test-rep3.9408.9408.3.0.dta	20220323_IgG_Glycopeptide_1ug_Quant_test-rep3	9408	2650.38	3176.23	1059.42	3	1	EEQFJSTFR		1157.52	6 3 1 1	H(6)N(3)A(1)F(1)	(N(F)(N(H(H(H)(H))(H(N(H(A)))))))	21	0 1 0 0;0 1 0 1;0 2 0 0;0 2 0 1;1 2 0 0;1 2 0 1;2 2 0 0;2 2 0 1;2 3 0 0;2 3 0 1;3 2 0 0;3 2 0 1;3 3 0 0;3 3 0 1;3 3 1 0;3 3 1 1;4 2 0 0;4 2 0 1;4 3 0 0;4 3 0 1;4 3 1 0;4 3 1 1;5 2 0 0;5 2 0 1;5 3 0 0;5 3 0 1;5 3 1 0;5 3 1 1;6 3 0 0;6 3 0 1;6 3 1 0;	2018.71	5	4.01296	1.67005	8.36407	6	0.00225	0.70958	0.30303	0.25	0	0	0	0	0	0	-1	0.00971922	0.00971922	sp|P01859|IGHG2_HUMAN	IGHG2	176	null		4.76245e+07	6.77302e+07	5.63168e+07	2630.59	29.52	2639.68	29.51	2642.3	29.84
20220323_IgG_Glycopeptide_1ug_Quant_test-rep3.8453.8453.2.0.dta	20220323_IgG_Glycopeptide_1ug_Quant_test-rep3.8453.8453.2.0.dta	20220323_IgG_Glycopeptide_1ug_Quant_test-rep3	8453	2394.17	2926.16	1463.59	2	1	EEQFJSTFR		1157.52	5 4 0 1	H(5)N(4)F(1)	(N(F)(N(H(H(N(H)))(H(N(H))))))	509	0 1 0 0;0 1 0 1;0 2 0 0;0 2 0 1;1 2 0 0;1 2 0 1;2 2 0 0;2 2 0 1;2 3 0 0;2 3 0 1;3 2 0 0;3 2 0 1;3 3 0 0;3 3 0 1;3 4 0 0;3 4 0 1;4 3 0 0;4 3 0 1;4 4 0 0;4 4 0 1;5 4 0 0;	1768.64	5	10.8357	2.12827	27.0067	7	0.00274	0.93509	0.65217	0.1875	0	0	0	0	0	0	-1	0.00243902	0.00243902	sp|P01859|IGHG2_HUMAN	IGHG2	176	null		1.4787e+08	4.01132e+08	8.8887e+07	2199.95	191.83	2207.11	193.99	2289.29	189.9
20220323_IgG_Glycopeptide_1ug_Quant_test-rep3.3523.3523.4.3.dta	20220323_IgG_Glycopeptide_1ug_Quant_test-rep3.3523.3523.4.3.dta	20220323_IgG_Glycopeptide_1ug_Quant_test-rep3	3523	1083.41	3132.34	783.84	4	1	TKPREEQYJSTYR		1671.81	4 4 0 0	H(4)N(4)	(N(N(H(H(N))(H(N(H))))))	2218	0 1 0 0;0 2 0 0;1 2 0 0;2 2 0 0;2 3 0 0;3 2 0 0;3 3 0 0;3 4 0 0;4 3 0 0;	1460.53	9	23.0667	1.9292	62.3221	7	0.00095	0.30311	1	0.16667	0	0	0	0	0	0	-1	0.00547645	0.00547645	sp|P01857|IGHG1_HUMAN	IGHG1	180	null		3.84868e+06	4.25589e+06	3.39488e+06	1072.37	17.62	1081.26	17.52	1071.42	20.49
20220323_IgG_Glycopeptide_1ug_Quant_test-rep3.8788.8788.4.3.dta	20220323_IgG_Glycopeptide_1ug_Quant_test-rep3.8788.8788.4.3.dta	20220323_IgG_Glycopeptide_1ug_Quant_test-rep3	8788	2484.95	4039.66	1010.67	4	1	TKPREEQYJSTYR		1671.81	6 4 1 2	H(6)N(4)A(1)F(2)	(N(N(H(H(H))(H(N(H)(F))(N(F)(H(A)))))))	1651	0 1 0 0;0 2 0 0;1 2 0 0;2 2 0 0;2 3 0 0;2 3 0 1;2 4 0 0;2 4 0 1;2 4 0 2;3 2 0 0;3 3 0 0;3 3 0 1;3 3 1 0;3 3 1 1;3 4 0 0;3 4 0 1;3 4 0 2;3 4 1 0;3 4 1 1;3 4 1 2;4 2 0 0;4 3 0 0;4 3 0 1;4 3 1 0;4 3 1 1;4 4 0 0;4 4 0 1;4 4 0 2;4 4 1 0;4 4 1 1;4 4 1 2;5 3 0 0;5 3 0 1;5 3 1 0;5 3 1 1;5 4 0 0;5 4 0 1;5 4 0 2;5 4 1 0;5 4 1 1;5 4 1 2;6 4 0 0;6 4 0 1;6 4 0 2;6 4 1 0;6 4 1 1;	2367.85	9	5.40915	2.18804	11.3912	4	0.00705	1.7458	0.25	0.16667	0	0	0	0	0	0	-1	0.00243902	0.00243902	sp|P01857|IGHG1_HUMAN	IGHG1	180	null		4.19829e+07	6.72768e+07	7.42221e+07	2450.56	47.23	2457.1	47.05	2452.81	47.39
20220323_IgG_Glycopeptide_1ug_Quant_test-rep3.6748.6748.3.3.dta	20220323_IgG_Glycopeptide_1ug_Quant_test-rep3.6748.6748.3.3.dta	20220323_IgG_Glycopeptide_1ug_Quant_test-rep3	6748	1941.71	2796.1	932.705	3	1	EEQYJSTYR		1189.51	4 4 0 1	H(4)N(4)F(1)	(N(F)(N(H(H(N))(H(N(H))))))	670	0 1 0 0;0 1 0 1;0 2 0 0;0 2 0 1;1 2 0 0;1 2 0 1;2 2 0 0;2 2 0 1;2 3 0 0;2 3 0 1;3 2 0 0;3 2 0 1;3 3 0 0;3 3 0 1;3 4 0 0;3 4 0 1;4 3 0 0;4 3 0 1;4 4 0 0;	1606.59	5	17.7523	1.84259	47.299	8	0.0009	0.32247	0.7619	0.25	0	0	0	0	0	0	-1	0.00547645	0.00547645	sp|P01857|IGHG1_HUMAN	IGHG1	180	null		2.56597e+08	3.86723e+08	7.50114e+07	1725.06	167.07	1718.2	168.11	1826.15	165.41
20220323_IgG_Glycopeptide_1ug_Quant_test-rep3.5906.5906.2.0.dta	20220323_IgG_Glycopeptide_1ug_Quant_test-rep3.5906.5906.2.0.dta	20220323_IgG_Glycopeptide_1ug_Quant_test-rep3	5906	1718.81	2634.05	1317.53	2	1	EEQYJSTYR		1189.51	3 4 0 1	H(3)N(4)F(1)	(N(F)(N(H(H(N))(H(N)))))	679	0 1 0 0;0 1 0 1;0 2 0 0;0 2 0 1;1 2 0 0;1 2 0 1;2 2 0 0;2 2 0 1;2 3 0 0;2 3 0 1;3 2 0 0;3 2 0 1;3 3 0 0;3 3 0 1;3 4 0 0;	1444.53	5	36.3888	7.91171	89.2748	9	0.00171	0.64884	1	0.4375	0	0	0	0	0	0	-1	0	0	sp|P01857|IGHG1_HUMAN	IGHG1	180	null		1.25825e+08	1.63732e+08	1.72092e+08	1704.54	73.6	1697.75	73.57	1687.56	76.77
20220323_IgG_Glycopeptide_1ug_Quant_test-rep3.8963.8963.2.1.dta	20220323_IgG_Glycopeptide_1ug_Quant_test-rep3.8963.8963.2.1.dta	20220323_IgG_Glycopeptide_1ug_Quant_test-rep3	8963	2530.97	2602.06	1301.53	2	1	EEQFJSTFR		1157.52	3 4 0 1	H(3)N(4)F(1)	(N(F)(N(H(H(N))(H(N)))))	679	0 1 0 0;0 1 0 1;0 2 0 0;0 2 0 1;1 2 0 0;1 2 0 1;2 2 0 0;2 2 0 1;2 3 0 0;2 3 0 1;3 2 0 0;3 2 0 1;3 3 0 0;3 3 0 1;3 4 0 0;	1444.53	5	27.6978	5.46448	68.9884	9	0.00247	0.94966	0.94118	0.4375	0	0	0	0	0	0	-1	0	0	sp|P01859|IGHG2_HUMAN	IGHG2	176	null		5.33763e+07	6.78043e+07	4.70523e+07	2471.31	132.73	2448.2	132.09	2482.09	133.26
20220323_IgG_Glycopeptide_1ug_Quant_test-rep3.5241.5241.3.0.dta	20220323_IgG_Glycopeptide_1ug_Quant_test-rep3.5241.5241.3.0.dta	20220323_IgG_Glycopeptide_1ug_Quant_test-rep3	5241	1540.87	3084.35	1028.79	3	1	TKPREEQFJSTFR		1639.82	3 4 0 1	H(3)N(4)F(1)	(N(F)(N(H(H(N))(H(N)))))	679	0 1 0 0;0 1 0 1;0 2 0 0;0 2 0 1;1 2 0 0;1 2 0 1;2 2 0 0;2 2 0 1;2 3 0 0;2 3 0 1;3 2 0 0;3 2 0 1;3 3 0 0;3 3 0 1;3 4 0 0;	1444.53	9	39.4545	10.6456	92.9568	9	0.00129	0.41956	1	0.45833	0	0	0	0	0	0	-1	0	0	sp|P01859|IGHG2_HUMAN	IGHG2	176	null		2.53921e+07	3.94396e+07	2.49364e+07	1526.99	29.64	1542.02	29.45	1528.71	31.94
20220323_IgG_Glycopeptide_1ug_Quant_test-rep3.10329.10329.2.1.dta	20220323_IgG_Glycopeptide_1ug_Quant_test-rep3.10329.10329.2.1.dta	20220323_IgG_Glycopeptide_1ug_Quant_test-rep3	10329	2894.49	2602.07	1301.54	2	1	EEQFJSTFR		1157.52	3 4 0 1	H(3)N(4)F(1)	(N(F)(N(H(H(N))(H(N)))))	679	0 1 0 0;0 1 0 1;0 2 0 0;0 2 0 1;1 2 0 0;1 2 0 1;2 2 0 0;2 2 0 1;2 3 0 0;2 3 0 1;3 2 0 0;3 2 0 1;3 3 0 0;3 3 0 1;3 4 0 0;	1444.53	5	4.27024	3.71461	5.30213	5	0.00947	3.63906	0.41176	0.375	0	0	0	0	0	0	-1	0	0	sp|P01859|IGHG2_HUMAN	IGHG2	176	null		3.39329e+07	3.56179e+07	5.08934e+07	2718.95	197.58	2701.67	197.07	2812.66	199.76
20220323_IgG_Glycopeptide_1ug_Quant_test-rep3.5759.5759.2.1.dta	20220323_IgG_Glycopeptide_1ug_Quant_test-rep3.5759.5759.2.1.dta	20220323_IgG_Glycopeptide_1ug_Quant_test-rep3	5759	1679.33	2634.05	1317.53	2	1	EEQYJSTYR		1189.51	3 4 0 1	H(3)N(4)F(1)	(N(F)(N(H(H(N))(H(N)))))	679	0 1 0 0;0 1 0 1;0 2 0 0;0 2 0 1;1 2 0 0;1 2 0 1;2 2 0 0;2 2 0 1;2 3 0 0;2 3 0 1;3 2 0 0;3 2 0 1;3 3 0 0;3 3 0 1;3 4 0 0;	1444.53	5	32.2905	4.18954	84.478	9	0.00162	0.61391	1	0.3125	0	0	0	0	0	0	-1	0	0	sp|P01857|IGHG1_HUMAN	IGHG1	180	null		1.69663e+08	2.79637e+08	2.11961e+08	1621.85	156.29	1615.41	155.91	1604.94	159.39
20220323_IgG_Glycopeptide_1ug_Quant_test-rep3.9636.9636.3.2.dta	20220323_IgG_Glycopeptide_1ug_Quant_test-rep3.9636.9636.3.2.dta	20220323_IgG_Glycopeptide_1ug_Quant_test-rep3	9636	2711.65	3192.23	1064.75	3	1	EEQYJSTFR		1173.52	6 3 1 1	H(6)N(3)A(1)F(1)	(N(F)(N(H(H(H(H)))(H(N(H(A)))))))	2	0 1 0 0;0 1 0 1;0 2 0 0;0 2 0 1;1 2 0 0;1 2 0 1;2 2 0 0;2 2 0 1;2 3 0 0;2 3 0 1;3 2 0 0;3 2 0 1;3 3 0 0;3 3 0 1;3 3 1 0;3 3 1 1;4 2 0 0;4 2 0 1;4 3 0 0;4 3 0 1;4 3 1 0;4 3 1 1;5 2 0 0;5 2 0 1;5 3 0 0;5 3 0 1;5 3 1 0;5 3 1 1;6 3 0 0;6 3 0 1;6 3 1 0;	2018.71	5	6.87622	9.24537	2.47639	2	-0.00016	-0.04893	0.27273	0.5625	0	0	0	0	0	0	-1	0	0	sp|P01860|IGHG3_HUMAN	IGHG3	227	null		1.99435e+06	3.75808e+06	3.60662e+06	2689.61	23.47	2692.84	23.62	2692.84	26.47
20220323_IgG_Glycopeptide_1ug_Quant_test-rep3.9463.9463.3.1.dta	20220323_IgG_Glycopeptide_1ug_Quant_test-rep3.9463.9463.3.1.dta	20220323_IgG_Glycopeptide_1ug_Quant_test-rep3	9463	2665.17	3071.2	1024.41	3	1	EEQFJSTFR		1157.52	5 4 1 0	H(5)N(4)A(1)	(N(N(H(H(N(H)))(H(N(H(A)))))))	2036	0 1 0 0;0 2 0 0;1 2 0 0;2 2 0 0;2 3 0 0;3 2 0 0;3 3 0 0;3 3 1 0;3 4 0 0;4 3 0 0;4 3 1 0;4 4 0 0;4 4 1 0;5 4 0 0;	1913.68	5	14.5946	6.08994	30.3891	6	0.00499	1.62591	0.625	0.5	0	0	0	0	0	0	-1	0	0	sp|P01859|IGHG2_HUMAN	IGHG2	176	null		7.96184e+06	1.01823e+07	7.90633e+06	2633.54	50.19	2639.68	50.22	2645.25	50.54
20220323_IgG_Glycopeptide_1ug_Quant_test-rep3.16839.16839.4.3.dta	20220323_IgG_Glycopeptide_1ug_Quant_test-rep3.16839.16839.4.3.dta	20220323_IgG_Glycopeptide_1ug_Quant_test-rep3	16839	4636.68	4585.09	1147.03	4	1	EEQYJSTYRVVSVLTVLHQDWLNGK		2978.5	4 4 0 1	H(4)N(4)F(1)	(N(F)(N(H(H(N))(H(N(H))))))	670	0 1 0 0;0 1 0 1;0 2 0 0;0 2 0 1;1 2 0 0;1 2 0 1;2 2 0 0;2 2 0 1;2 3 0 0;2 3 0 1;3 2 0 0;3 2 0 1;3 3 0 0;3 3 0 1;3 4 0 0;3 4 0 1;4 3 0 0;4 3 0 1;4 4 0 0;	1606.59	5	35.4254	19.2247	65.5126	8	0.00391	0.8529	0.71429	0.41667	0	0	0	0	0	0	-1	0	0	sp|P01857|IGHG1_HUMAN	IGHG1	180	null		5.28765e+07	3.98646e+07	7.07153e+07	4626.06	22.6	4617.02	23.6	4624.47	26.61
20220323_IgG_Glycopeptide_1ug_Quant_test-rep3.5507.5507.3.1.dta	20220323_IgG_Glycopeptide_1ug_Quant_test-rep3.5507.5507.3.1.dta	20220323_IgG_Glycopeptide_1ug_Quant_test-rep3	5507	1611.16	2837.13	946.381	3	1	EEQYJSTYR		1189.51	3 5 0 1	H(3)N(5)F(1)	(N(F)(N(H(N)(H(N))(H(N)))))	1341	0 1 0 0;0 1 0 1;0 2 0 0;0 2 0 1;1 2 0 0;1 2 0 1;1 3 0 0;1 3 0 1;2 2 0 0;2 2 0 1;2 3 0 0;2 3 0 1;2 4 0 0;2 4 0 1;3 2 0 0;3 2 0 1;3 3 0 0;3 3 0 1;3 4 0 0;3 4 0 1;3 5 0 0;	1647.61	5	29.8622	9.61477	67.4647	8	0.00215	0.7573	0.82609	0.5625	0	0	0	0	0	0	-1	0	0	sp|P01857|IGHG1_HUMAN	IGHG1	180	null		2.30373e+09	3.94519e+09	2.39803e+09	1526.99	127.41	1539.15	126.28	1525.77	129.33
20220323_IgG_Glycopeptide_1ug_Quant_test-rep3.7356.7356.3.0.dta	20220323_IgG_Glycopeptide_1ug_Quant_test-rep3.7356.7356.3.0.dta	20220323_IgG_Glycopeptide_1ug_Quant_test-rep3	7356	2105.07	3088.22	1030.08	3	1	EEQFJSTFR		1157.52	6 4 0 1	H(6)N(4)F(1)	(N(F)(N(H(H(N(H)))(H(H(N(H)))))))	479	0 1 0 0;0 1 0 1;0 2 0 0;0 2 0 1;1 2 0 0;1 2 0 1;2 2 0 0;2 2 0 1;2 3 0 0;2 3 0 1;3 2 0 0;3 2 0 1;3 3 0 0;3 3 0 1;4 2 0 0;4 2 0 1;4 3 0 0;4 3 0 1;4 4 0 0;4 4 0 1;5 3 0 0;5 3 0 1;5 4 0 0;5 4 0 1;6 4 0 0;	1930.69	5	60.5505	30.4576	116.437	9	0.00171	0.55527	0.85185	0.8125	0	0	0	0	0	0	-1	0	0	sp|P01859|IGHG2_HUMAN	IGHG2	176	null		9.82225e+07	1.46543e+08	1.17207e+08	2112.79	17.41	2098.01	17.69	2095.35	20.6
20220323_IgG_Glycopeptide_1ug_Quant_test-rep3.7706.7706.3.0.dta	20220323_IgG_Glycopeptide_1ug_Quant_test-rep3.7706.7706.3.0.dta	20220323_IgG_Glycopeptide_1ug_Quant_test-rep3	7706	2196.08	2967.19	989.735	3	1	EEQFJSTFR		1157.52	4 5 0 1	H(4)N(5)F(1)	(N(F)(N(H(N)(H(N))(H(N(H))))))	1333	0 1 0 0;0 1 0 1;0 2 0 0;0 2 0 1;1 2 0 0;1 2 0 1;1 3 0 0;1 3 0 1;2 2 0 0;2 2 0 1;2 3 0 0;2 3 0 1;2 4 0 0;2 4 0 1;3 2 0 0;3 2 0 1;3 3 0 0;3 3 0 1;3 4 0 0;3 4 0 1;3 5 0 0;3 5 0 1;4 3 0 0;4 3 0 1;4 4 0 0;4 4 0 1;4 5 0 0;	1809.67	5	41.6957	11.9387	96.9587	9	0.00317	1.06974	0.7931	0.625	0	0	0	0	0	0	-1	0	0	sp|P01859|IGHG2_HUMAN	IGHG2	176	null		5.80991e+09	9.08594e+09	5.82413e+09	2197.11	38.12	2189.34	38.42	2183.6	41.02
20220323_IgG_Glycopeptide_1ug_Quant_test-rep3.5275.5275.2.0.dta	20220323_IgG_Glycopeptide_1ug_Quant_test-rep3.5275.5275.2.0.dta	20220323_IgG_Glycopeptide_1ug_Quant_test-rep3	5275	1549.26	2796.1	1398.55	2	1	EEQYJSTYR		1189.51	4 4 0 1	H(4)N(4)F(1)	(N(F)(N(H(H)(N)(H(N(H))))))	746	0 1 0 0;0 1 0 1;0 2 0 0;0 2 0 1;1 2 0 0;1 2 0 1;1 3 0 0;1 3 0 1;2 2 0 0;2 2 0 1;2 3 0 0;2 3 0 1;2 4 0 0;2 4 0 1;3 2 0 0;3 2 0 1;3 3 0 0;3 3 0 1;3 4 0 0;3 4 0 1;4 3 0 0;4 3 0 1;4 4 0 0;	1606.59	5	39.4793	16.6585	81.8609	9	0.00279	0.99698	0.84	0.6875	0	0	0	0	0	0	-1	0	0	sp|P01857|IGHG1_HUMAN	IGHG1	180	null		4.62498e+09	8.86566e+09	5.55205e+09	1462.06	112.32	1480.29	111.64	1463.7	114.87
20220323_IgG_Glycopeptide_1ug_Quant_test-rep3.6082.6082.3.0.dta	20220323_IgG_Glycopeptide_1ug_Quant_test-rep3.6082.6082.3.0.dta	20220323_IgG_Glycopeptide_1ug_Quant_test-rep3	6082	1764.62	2471.99	824.669	3	1	EEQYJSTFR		1173.52	3 4 0 0	H(3)N(4)	(N(N(H(H(N))(H(N)))))	2226	0 1 0 0;0 2 0 0;1 2 0 0;2 2 0 0;2 3 0 0;3 2 0 0;3 3 0 0;	1298.48	5	42.0659	29.653	65.1184	7	3e-05	0.01371	1	0.875	0	0	0	0	0	0	-1	0	0	sp|P01860|IGHG3_HUMAN	IGHG3	227	null		3.69736e+07	5.14665e+07	4.18416e+07	1757.52	32.44	1750.6	32.62	1740.71	35.46
20220323_IgG_Glycopeptide_1ug_Quant_test-rep3.5924.5924.3.2.dta	20220323_IgG_Glycopeptide_1ug_Quant_test-rep3.5924.5924.3.2.dta	20220323_IgG_Glycopeptide_1ug_Quant_test-rep3	5924	1723.32	2942.16	981.391	3	1	EEQFJSTYR		1173.52	5 4 0 1	H(5)N(4)F(1)	(N(F)(N(H(N)(H(H))(H(N(H))))))	828	0 1 0 0;0 1 0 1;0 2 0 0;0 2 0 1;1 2 0 0;1 2 0 1;1 3 0 0;1 3 0 1;2 2 0 0;2 2 0 1;2 3 0 0;2 3 0 1;2 4 0 0;2 4 0 1;3 2 0 0;3 2 0 1;3 3 0 0;3 3 0 1;3 4 0 0;3 4 0 1;4 2 0 0;4 2 0 1;4 3 0 0;4 3 0 1;4 4 0 0;4 4 0 1;5 3 0 0;5 3 0 1;5 4 0 0;	1768.64	5	11.1533	1.81338	28.4988	7	0.00241	0.81784	0.58065	0.25	0	0	0	0	0	0	-1	0.00547645	0.00547645	sp|P01861|IGHG4_HUMAN	IGHG4	177	null		1.52324e+09	1.84902e+09	1.75544e+09	1722.12	61.99	1715.29	61.92	1705.22	65.06
20220323_IgG_Glycopeptide_1ug_Quant_test-rep3.6086.6086.2.0.dta	20220323_IgG_Glycopeptide_1ug_Quant_test-rep3.6086.6086.2.0.dta	20220323_IgG_Glycopeptide_1ug_Quant_test-rep3	6086	1765.76	2618.05	1309.53	2	1	EEQFJSTYR		1173.52	3 4 0 1	H(3)N(4)F(1)	(N(F)(N(H(H(N))(H(N)))))	679	0 1 0 0;0 1 0 1;0 2 0 0;0 2 0 1;1 2 0 0;1 2 0 1;2 2 0 0;2 2 0 1;2 3 0 0;2 3 0 1;3 2 0 0;3 2 0 1;3 3 0 0;3 3 0 1;3 4 0 0;	1444.53	5	53.0553	36.8485	83.1536	8	0.00241	0.91865	0.94118	0.9375	0	0	0	0	0	0	-1	0	0	sp|P01861|IGHG4_HUMAN	IGHG4	177	null		1.38738e+09	1.76655e+09	1.93305e+09	1772.18	32.35	1762.34	32.64	1755.46	35.34
20220323_IgG_Glycopeptide_1ug_Quant_test-rep3.6378.6378.3.0.dta	20220323_IgG_Glycopeptide_1ug_Quant_test-rep3.6378.6378.3.0.dta	20220323_IgG_Glycopeptide_1ug_Quant_test-rep3	6378	1842.28	2796.1	932.705	3	1	EEQYJSTYR		1189.51	4 4 0 1	H(4)N(4)F(1)	(N(F)(N(H(H(N))(H(N(H))))))	670	0 1 0 0;0 1 0 1;0 2 0 0;0 2 0 1;1 2 0 0;1 2 0 1;2 2 0 0;2 2 0 1;2 3 0 0;2 3 0 1;3 2 0 0;3 2 0 1;3 3 0 0;3 3 0 1;3 4 0 0;3 4 0 1;4 3 0 0;4 3 0 1;4 4 0 0;	1606.59	5	32.1749	6.80689	79.2868	9	0.00129	0.46087	0.85714	0.4375	0	0	0	0	0	0	-1	0	0	sp|P01857|IGHG1_HUMAN	IGHG1	180	null		5.87613e+07	9.43991e+07	6.84881e+07	1842.38	135.41	1839.27	135.37	1826.15	133.1
20220323_IgG_Glycopeptide_1ug_Quant_test-rep3.7188.7188.3.0.dta	20220323_IgG_Glycopeptide_1ug_Quant_test-rep3.7188.7188.3.0.dta	20220323_IgG_Glycopeptide_1ug_Quant_test-rep3	7188	2060.52	2602.06	868.025	3	1	EEQFJSTFR		1157.52	3 4 0 1	H(3)N(4)F(1)	(N(F)(N(H(H(N))(H(N)))))	679	0 1 0 0;0 1 0 1;0 2 0 0;0 2 0 1;1 2 0 0;1 2 0 1;2 2 0 0;2 2 0 1;2 3 0 0;2 3 0 1;3 2 0 0;3 2 0 1;3 3 0 0;3 3 0 1;3 4 0 0;	1444.53	5	45.1257	30.033	73.1551	8	0.00305	1.17141	0.88235	0.8125	0	0	0	0	0	0	-1	0	0	sp|P01859|IGHG2_HUMAN	IGHG2	176	null		4.91855e+07	4.37399e+07	4.7251e+07	2062.92	17.7	2051.31	17.46	2051.31	20.67
20220323_IgG_Glycopeptide_1ug_Quant_test-rep3.8300.8300.3.1.dta	20220323_IgG_Glycopeptide_1ug_Quant_test-rep3.8300.8300.3.1.dta	20220323_IgG_Glycopeptide_1ug_Quant_test-rep3	8300	2352.54	2967.19	989.734	3	1	EEQFJSTFR		1157.52	4 5 0 1	H(4)N(5)F(1)	(N(N(H(N)(H(N(H)))(H(N(F))))))	2732	0 1 0 0;0 2 0 0;1 2 0 0;1 3 0 0;2 2 0 0;2 3 0 0;2 3 0 1;2 4 0 0;2 4 0 1;3 2 0 0;3 3 0 0;3 3 0 1;3 4 0 0;3 4 0 1;3 5 0 0;3 5 0 1;4 3 0 0;4 4 0 0;4 4 0 1;4 5 0 0;	1809.67	5	13.7833	8.03769	24.4537	5	-0.00144	-0.48628	0.59091	0.5625	0	0	0	0	0	0	-1	0	0	sp|P01859|IGHG2_HUMAN	IGHG2	176	null		1.49465e+08	1.28855e+08	1.27295e+08	2294.18	118.25	2333.43	120.7	2289.29	118.41
20220323_IgG_Glycopeptide_1ug_Quant_test-rep3.7144.7144.2.0.dta	20220323_IgG_Glycopeptide_1ug_Quant_test-rep3.7144.7144.2.0.dta	20220323_IgG_Glycopeptide_1ug_Quant_test-rep3	7144	2048.73	2764.11	1382.56	2	1	EEQFJSTFR		1157.52	4 4 0 1	H(4)N(4)F(1)	(N(F)(N(H(H(N))(H(N(H))))))	670	0 1 0 0;0 1 0 1;0 2 0 0;0 2 0 1;1 2 0 0;1 2 0 1;2 2 0 0;2 2 0 1;2 3 0 0;2 3 0 1;3 2 0 0;3 2 0 1;3 3 0 0;3 3 0 1;3 4 0 0;3 4 0 1;4 3 0 0;4 3 0 1;4 4 0 0;	1606.59	5	50.4335	18.4755	109.784	9	0.00292	1.05772	0.95238	0.75	0	0	0	0	0	0	-1	0	0	sp|P01859|IGHG2_HUMAN	IGHG2	176	null		2.59625e+07	3.37818e+07	3.89857e+07	2039.28	32.5	2027.75	32.38	2024.86	35.32
20220323_IgG_Glycopeptide_1ug_Quant_test-rep3.7310.7310.2.0.dta	20220323_IgG_Glycopeptide_1ug_Quant_test-rep3.7310.7310.2.0.dta	20220323_IgG_Glycopeptide_1ug_Quant_test-rep3	7310	2092.82	2764.11	1382.56	2	1	EEQFJSTFR		1157.52	4 4 0 1	H(4)N(4)F(1)	(N(F)(N(H(H(N))(H(N(H))))))	670	0 1 0 0;0 1 0 1;0 2 0 0;0 2 0 1;1 2 0 0;1 2 0 1;2 2 0 0;2 2 0 1;2 3 0 0;2 3 0 1;3 2 0 0;3 2 0 1;3 3 0 0;3 3 0 1;3 4 0 0;3 4 0 1;4 3 0 0;4 3 0 1;4 4 0 0;	1606.59	5	61.4966	30.5565	118.957	9	0.00235	0.85078	1	0.8125	0	0	0	0	0	0	-1	0	0	sp|P01859|IGHG2_HUMAN	IGHG2	176	null		2.79844e+08	3.24427e+08	3.25097e+08	2086.47	35.05	2077.53	35.17	2074.89	38.14
20220323_IgG_Glycopeptide_1ug_Quant_test-rep3.9859.9859.2.0.dta	20220323_IgG_Glycopeptide_1ug_Quant_test-rep3.9859.9859.2.0.dta	20220323_IgG_Glycopeptide_1ug_Quant_test-rep3	9859	2768.34	3055.2	1528.1	2	1	EEQFJSTFR		1157.52	4 4 1 1	H(4)N(4)A(1)F(1)	(N(F)(N(H(H(N))(H(N(H(A)))))))	657	0 1 0 0;0 1 0 1;0 2 0 0;0 2 0 1;1 2 0 0;1 2 0 1;2 2 0 0;2 2 0 1;2 3 0 0;2 3 0 1;3 2 0 0;3 2 0 1;3 3 0 0;3 3 0 1;3 3 1 0;3 3 1 1;3 4 0 0;3 4 0 1;4 3 0 0;4 3 0 1;4 3 1 0;4 3 1 1;4 4 0 0;4 4 0 1;4 4 1 0;	1897.68	5	78.1185	20.2995	185.497	9	-0.00181	-0.59272	1	0.6875	0	0	0	0	0	0	-1	0	0	sp|P01859|IGHG2_HUMAN	IGHG2	176	null		1.23246e+09	1.74518e+09	1.52561e+09	2736.31	23.56	2745.7	23.62	2748.49	26.05
20220323_IgG_Glycopeptide_1ug_Quant_test-rep3.5991.5991.3.0.dta	20220323_IgG_Glycopeptide_1ug_Quant_test-rep3.5991.5991.3.0.dta	20220323_IgG_Glycopeptide_1ug_Quant_test-rep3	5991	1741.24	2942.16	981.391	3	1	EEQFJSTYR		1173.52	5 4 0 1	H(5)N(4)F(1)	(N(F)(N(H(H(H))(H(N)(N(H))))))	86	0 1 0 0;0 1 0 1;0 2 0 0;0 2 0 1;1 2 0 0;1 2 0 1;2 2 0 0;2 2 0 1;2 3 0 0;2 3 0 1;2 4 0 0;2 4 0 1;3 2 0 0;3 2 0 1;3 3 0 0;3 3 0 1;3 4 0 0;3 4 0 1;4 2 0 0;4 2 0 1;4 3 0 0;4 3 0 1;4 4 0 0;4 4 0 1;5 3 0 0;5 3 0 1;5 4 0 0;	1768.64	5	54.2402	32.8028	94.0526	9	0.00317	1.07683	0.75862	0.8125	0	0	0	0	0	0	-1	0	0	sp|P01861|IGHG4_HUMAN	IGHG4	177	null		1.48776e+09	1.81255e+09	1.70973e+09	1748.64	35.46	1741.89	35.32	1731.87	38.41
20220323_IgG_Glycopeptide_1ug_Quant_test-rep3.9907.9907.3.0.dta	20220323_IgG_Glycopeptide_1ug_Quant_test-rep3.9907.9907.3.0.dta	20220323_IgG_Glycopeptide_1ug_Quant_test-rep3	9907	2780.97	3072.22	1024.75	3	1	EEQFJSTFR		1157.52	5 4 0 2	H(5)N(4)F(2)	(N(F)(N(H(H(N(H)))(H(N(H(F)))))))	491	0 1 0 0;0 1 0 1;0 2 0 0;0 2 0 1;1 2 0 0;1 2 0 1;2 2 0 0;2 2 0 1;2 3 0 0;2 3 0 1;3 2 0 0;3 2 0 1;3 3 0 0;3 3 0 1;3 3 0 2;3 4 0 0;3 4 0 1;4 3 0 0;4 3 0 1;4 3 0 2;4 4 0 0;4 4 0 1;4 4 0 2;5 4 0 0;5 4 0 1;	1914.7	5	28.649	8.46476	66.134	9	0.00401	1.30538	0.62963	0.5625	0	0	0	0	0	0	-1	0	0	sp|P01859|IGHG2_HUMAN	IGHG2	176	null		3.39269e+08	5.35097e+08	3.91514e+08	2718.95	64.51	2725.16	64.85	2728	67.24
20220323_IgG_Glycopeptide_1ug_Quant_test-rep3.4957.4957.2.0.dta	20220323_IgG_Glycopeptide_1ug_Quant_test-rep3.4957.4957.2.0.dta	20220323_IgG_Glycopeptide_1ug_Quant_test-rep3	4957	1468.98	2430.97	1215.99	2	1	EEQYJSTYR		1189.51	3 3 0 1	H(3)N(3)F(1)	(N(F)(N(H(H)(H(N)))))	720	0 1 0 0;0 1 0 1;0 2 0 0;0 2 0 1;1 2 0 0;1 2 0 1;2 2 0 0;2 2 0 1;2 3 0 0;2 3 0 1;3 2 0 0;3 2 0 1;3 3 0 0;	1241.45	5	23.7251	5.46134	57.6436	9	0.00176	0.72465	0.86667	0.4375	0	0	0	0	0	0	-1	0	0	sp|P01857|IGHG1_HUMAN	IGHG1	180	null		7.99027e+07	1.80175e+08	9.77473e+07	1459.1	56.12	1477.37	55.81	1457.76	59.08
20220323_IgG_Glycopeptide_1ug_Quant_test-rep3.7990.7990.2.1.dta	20220323_IgG_Glycopeptide_1ug_Quant_test-rep3.7990.7990.2.1.dta	20220323_IgG_Glycopeptide_1ug_Quant_test-rep3	7990	2269.6	2764.11	1382.56	2	1	EEQFJSTFR		1157.52	4 4 0 1	H(4)N(4)F(1)	(N(F)(N(H(H(N))(H(N(H))))))	670	0 1 0 0;0 1 0 1;0 2 0 0;0 2 0 1;1 2 0 0;1 2 0 1;2 2 0 0;2 2 0 1;2 3 0 0;2 3 0 1;3 2 0 0;3 2 0 1;3 3 0 0;3 3 0 1;3 4 0 0;3 4 0 1;4 3 0 0;4 3 0 1;4 4 0 0;	1606.59	5	49.475	14.3899	114.633	9	0.00181	0.65397	1	0.625	0	0	0	0	0	0	-1	0	0	sp|P01859|IGHG2_HUMAN	IGHG2	176	null		1.20112e+10	2.099e+10	1.36326e+10	2162.15	150.25	2154.05	152.69	2149.78	151.75
20220323_IgG_Glycopeptide_1ug_Quant_test-rep3.9951.9951.3.1.dta	20220323_IgG_Glycopeptide_1ug_Quant_test-rep3.9951.9951.3.1.dta	20220323_IgG_Glycopeptide_1ug_Quant_test-rep3	9951	2792.83	2926.17	976.06	3	1	EEQFJSTFR		1157.52	5 4 0 1	H(5)N(4)F(1)	(N(F)(N(H(H(N(H)))(H(N(H))))))	509	0 1 0 0;0 1 0 1;0 2 0 0;0 2 0 1;1 2 0 0;1 2 0 1;2 2 0 0;2 2 0 1;2 3 0 0;2 3 0 1;3 2 0 0;3 2 0 1;3 3 0 0;3 3 0 1;3 4 0 0;3 4 0 1;4 3 0 0;4 3 0 1;4 4 0 0;4 4 0 1;5 4 0 0;	1768.64	5	19.2707	2.43211	50.5424	8	0.0049	1.67359	0.65217	0.3125	0	0	0	0	0	0	-1	0.00243902	0.00243902	sp|P01859|IGHG2_HUMAN	IGHG2	176	null		1.61378e+08	2.15864e+08	1.14032e+08	2553.73	135.89	2553.79	136.12	2675.11	137.56
20220323_IgG_Glycopeptide_1ug_Quant_test-rep3.9515.9515.2.1.dta	20220323_IgG_Glycopeptide_1ug_Quant_test-rep3.9515.9515.2.1.dta	20220323_IgG_Glycopeptide_1ug_Quant_test-rep3	9515	2679.28	2602.06	1301.54	2	1	EEQFJSTFR		1157.52	3 4 0 1	H(3)N(4)F(1)	(N(F)(N(H(H(N))(H(N)))))	679	0 1 0 0;0 1 0 1;0 2 0 0;0 2 0 1;1 2 0 0;1 2 0 1;2 2 0 0;2 2 0 1;2 3 0 0;2 3 0 1;3 2 0 0;3 2 0 1;3 3 0 0;3 3 0 1;3 4 0 0;	1444.53	5	18.7493	1.80668	50.2143	8	0.00869	3.34007	0.94118	0.25	0	0	0	0	0	0	-1	0.00547645	0.00547645	sp|P01859|IGHG2_HUMAN	IGHG2	176	null		3.88923e+07	3.41255e+07	2.92021e+07	2515.6	106.12	2542	106.55	2615.35	103.96
20220323_IgG_Glycopeptide_1ug_Quant_test-rep3.5220.5220.3.1.dta	20220323_IgG_Glycopeptide_1ug_Quant_test-rep3.5220.5220.3.1.dta	20220323_IgG_Glycopeptide_1ug_Quant_test-rep3	5220	1535.34	3502.4	1168.14	3	1	PREEQYJSTYR		1442.67	5 4 1 1	H(5)N(4)A(1)F(1)	(N(F)(N(H(H(N(H)))(H(N(H(A)))))))	490	0 1 0 0;0 1 0 1;0 2 0 0;0 2 0 1;1 2 0 0;1 2 0 1;2 2 0 0;2 2 0 1;2 3 0 0;2 3 0 1;3 2 0 0;3 2 0 1;3 3 0 0;3 3 0 1;3 3 1 0;3 3 1 1;3 4 0 0;3 4 0 1;4 3 0 0;4 3 0 1;4 3 1 0;4 3 1 1;4 4 0 0;4 4 0 1;4 4 1 0;4 4 1 1;5 4 0 0;5 4 0 1;5 4 1 0;	2059.73	7	21.2049	15.0787	32.582	6	0.00328	0.93641	0.58065	0.5	0	0	0	0	0	0	-1	0	0	sp|P01857|IGHG1_HUMAN	IGHG1	180	null		4.98213e+06	1.12002e+07	8.87841e+06	1524.05	17.59	1539.15	17.67	1525.77	20.42
20220323_IgG_Glycopeptide_1ug_Quant_test-rep3.5626.5626.2.1.dta	20220323_IgG_Glycopeptide_1ug_Quant_test-rep3.5626.5626.2.1.dta	20220323_IgG_Glycopeptide_1ug_Quant_test-rep3	5626	1643.54	2796.1	1398.55	2	1	EEQYJSTYR		1189.51	4 4 0 1	H(4)N(4)F(1)	(N(F)(N(H(H(N))(H(N(H))))))	670	0 1 0 0;0 1 0 1;0 2 0 0;0 2 0 1;1 2 0 0;1 2 0 1;2 2 0 0;2 2 0 1;2 3 0 0;2 3 0 1;3 2 0 0;3 2 0 1;3 3 0 0;3 3 0 1;3 4 0 0;3 4 0 1;4 3 0 0;4 3 0 1;4 4 0 0;	1606.59	5	26.4065	5.20813	65.7751	9	0.0026	0.93117	0.90476	0.4375	0	0	0	0	0	0	-1	0	0	sp|P01857|IGHG1_HUMAN	IGHG1	180	null		2.48914e+08	8.51249e+08	2.78805e+08	1541.64	227.6	1539.15	226.19	1525.77	229.69
20220323_IgG_Glycopeptide_1ug_Quant_test-rep3.5106.5106.3.1.dta	20220323_IgG_Glycopeptide_1ug_Quant_test-rep3.5106.5106.3.1.dta	20220323_IgG_Glycopeptide_1ug_Quant_test-rep3	5106	1506.75	2780.1	927.37	3	1	EEQYJSTYR		1189.51	3 4 0 2	H(3)N(4)F(2)	(N(F)(N(H(H(N))(H(N(F))))))	653	0 1 0 0;0 1 0 1;0 2 0 0;0 2 0 1;1 2 0 0;1 2 0 1;2 2 0 0;2 2 0 1;2 3 0 0;2 3 0 1;2 3 0 2;3 2 0 0;3 2 0 1;3 3 0 0;3 3 0 1;3 3 0 2;3 4 0 0;3 4 0 1;	1590.59	5	2.25469	1.80624	3.08752	4	-0.00876	-3.15016	0.3	0.25	0	0	0	0	0	0	-1	0.00547645	0.00547645	sp|P01857|IGHG1_HUMAN	IGHG1	180	null		2.48313e+06	1.75812e+06	5.60864e+06	1483.12	14.41	1474.41	14.98	1493.32	17.67
20220323_IgG_Glycopeptide_1ug_Quant_test-rep3.3568.3568.3.0.dta	20220323_IgG_Glycopeptide_1ug_Quant_test-rep3.3568.3568.3.0.dta	20220323_IgG_Glycopeptide_1ug_Quant_test-rep3	3568	1095.42	3440.45	1147.49	3	1	TKPREEQYJSTYR		1671.81	5 4 0 1	H(5)N(4)F(1)	(N(F)(N(H(H(N(H)))(H(N(H))))))	509	0 1 0 0;0 1 0 1;0 2 0 0;0 2 0 1;1 2 0 0;1 2 0 1;2 2 0 0;2 2 0 1;2 3 0 0;2 3 0 1;3 2 0 0;3 2 0 1;3 3 0 0;3 3 0 1;3 4 0 0;3 4 0 1;4 3 0 0;4 3 0 1;4 4 0 0;4 4 0 1;5 4 0 0;	1768.64	9	38.0252	9.84795	90.3543	9	0.00176	0.51191	0.86957	0.41667	0	0	0	0	0	0	-1	0	0	sp|P01857|IGHG1_HUMAN	IGHG1	180	null		1.77518e+07	1.91934e+07	1.61961e+07	1089.99	17.72	1096.14	17.32	1086.04	20.56
20220323_IgG_Glycopeptide_1ug_Quant_test-rep3.6642.6642.2.1.dta	20220323_IgG_Glycopeptide_1ug_Quant_test-rep3.6642.6642.2.1.dta	20220323_IgG_Glycopeptide_1ug_Quant_test-rep3	6642	1913.21	2634.05	1317.53	2	1	EEQYJSTYR		1189.51	3 4 0 1	H(3)N(4)F(1)	(N(F)(N(H(H(N))(H(N)))))	679	0 1 0 0;0 1 0 1;0 2 0 0;0 2 0 1;1 2 0 0;1 2 0 1;2 2 0 0;2 2 0 1;2 3 0 0;2 3 0 1;3 2 0 0;3 2 0 1;3 3 0 0;3 3 0 1;3 4 0 0;	1444.53	5	30.2282	7.48026	72.4745	9	0.00317	1.20388	1	0.5625	0	0	0	0	0	0	-1	0	0	sp|P01857|IGHG1_HUMAN	IGHG1	180	null		3.60407e+07	5.2176e+07	4.54456e+07	1839.41	173.5	1827.39	173.8	1826.15	171.29
20220323_IgG_Glycopeptide_1ug_Quant_test-rep3.5659.5659.3.1.dta	20220323_IgG_Glycopeptide_1ug_Quant_test-rep3.5659.5659.3.1.dta	20220323_IgG_Glycopeptide_1ug_Quant_test-rep3	5659	1652.44	2958.15	986.722	3	1	EEQYJSTYR		1189.51	5 4 0 1	H(5)N(4)F(1)	(N(F)(N(H(H(N(H)))(H(N(H))))))	509	0 1 0 0;0 1 0 1;0 2 0 0;0 2 0 1;1 2 0 0;1 2 0 1;2 2 0 0;2 2 0 1;2 3 0 0;2 3 0 1;3 2 0 0;3 2 0 1;3 3 0 0;3 3 0 1;3 4 0 0;3 4 0 1;4 3 0 0;4 3 0 1;4 4 0 0;4 4 0 1;5 4 0 0;	1768.64	5	35.5702	8.01082	86.7518	9	0.00108	0.36584	0.82609	0.5625	0	0	0	0	0	0	-1	0	0	sp|P01857|IGHG1_HUMAN	IGHG1	180	null		3.96535e+08	1.04441e+09	3.51394e+08	1550.63	233.48	1548	232.19	1534.47	235.81
20220323_IgG_Glycopeptide_1ug_Quant_test-rep3.6089.6089.2.2.dta	20220323_IgG_Glycopeptide_1ug_Quant_test-rep3.6089.6089.2.2.dta	20220323_IgG_Glycopeptide_1ug_Quant_test-rep3	6089	1766.6	2268.91	1134.96	2	1	EEQYJSTFR		1173.52	3 3 0 0	H(3)N(3)	(N(N(H(H)(H(N)))))	2288	0 1 0 0;0 2 0 0;1 2 0 0;2 2 0 0;2 3 0 0;3 2 0 0;	1095.4	5	9.0226	3.18769	19.8589	6	0.00022	0.09891	0.875	0.3125	0	0	0	0	0	0	-1	0	0	sp|P01860|IGHG3_HUMAN	IGHG3	227	null		1.91286e+06	1.80294e+06	2.5321e+06	1757.52	26.59	1750.6	26.61	1743.6	29.66
20220323_IgG_Glycopeptide_1ug_Quant_test-rep3.5993.5993.2.0.dta	20220323_IgG_Glycopeptide_1ug_Quant_test-rep3.5993.5993.2.0.dta	20220323_IgG_Glycopeptide_1ug_Quant_test-rep3	5993	1741.83	2942.16	1471.58	2	1	EEQFJSTYR		1173.52	5 4 0 1	H(5)N(4)F(1)	(N(F)(N(H(H(N(H)))(H(N(H))))))	509	0 1 0 0;0 1 0 1;0 2 0 0;0 2 0 1;1 2 0 0;1 2 0 1;2 2 0 0;2 2 0 1;2 3 0 0;2 3 0 1;3 2 0 0;3 2 0 1;3 3 0 0;3 3 0 1;3 4 0 0;3 4 0 1;4 3 0 0;4 3 0 1;4 4 0 0;4 4 0 1;5 4 0 0;	1768.64	5	51.3008	20.9744	107.621	9	0.00262	0.89126	0.91304	0.75	0	0	0	0	0	0	-1	0	0	sp|P01861|IGHG4_HUMAN	IGHG4	177	null		4.62682e+08	4.54306e+08	4.81764e+08	1748.64	32.53	1741.89	32.39	1731.87	35.43
20220323_IgG_Glycopeptide_1ug_Quant_test-rep3.7890.7890.3.0.dta	20220323_IgG_Glycopeptide_1ug_Quant_test-rep3.7890.7890.3.0.dta	20220323_IgG_Glycopeptide_1ug_Quant_test-rep3	7890	2242.43	3233.25	1078.42	3	1	EEQYJSTFR		1173.52	5 4 1 1	H(5)N(4)A(1)F(1)	(N(F)(N(H(H(N(H)))(H(N(H(A)))))))	490	0 1 0 0;0 1 0 1;0 2 0 0;0 2 0 1;1 2 0 0;1 2 0 1;2 2 0 0;2 2 0 1;2 3 0 0;2 3 0 1;3 2 0 0;3 2 0 1;3 3 0 0;3 3 0 1;3 3 1 0;3 3 1 1;3 4 0 0;3 4 0 1;4 3 0 0;4 3 0 1;4 3 1 0;4 3 1 1;4 4 0 0;4 4 0 1;4 4 1 0;4 4 1 1;5 4 0 0;5 4 0 1;5 4 1 0;	2059.73	5	49.6836	22.8393	99.5372	9	0.00116	0.35775	0.74194	0.75	0	0	0	0	0	0	-1	0	0	sp|P01860|IGHG3_HUMAN	IGHG3	227	null		1.13076e+09	1.84465e+09	1.3684e+09	2235.23	32.47	2230.73	32.46	2224.61	35.21
20220323_IgG_Glycopeptide_1ug_Quant_test-rep3.8376.8376.3.5.dta	20220323_IgG_Glycopeptide_1ug_Quant_test-rep3.8376.8376.3.5.dta	20220323_IgG_Glycopeptide_1ug_Quant_test-rep3	8376	2373.74	2805.14	935.717	3	1	EEQFJSTFR		1157.52	3 5 0 1	H(3)N(5)F(1)	(N(F)(N(H(N)(H(N))(H(N)))))	1341	0 1 0 0;0 1 0 1;0 2 0 0;0 2 0 1;1 2 0 0;1 2 0 1;1 3 0 0;1 3 0 1;2 2 0 0;2 2 0 1;2 3 0 0;2 3 0 1;2 4 0 0;2 4 0 1;3 2 0 0;3 2 0 1;3 3 0 0;3 3 0 1;3 4 0 0;3 4 0 1;3 5 0 0;	1647.61	5	19.1209	2.35897	50.2501	8	-0.00012	-0.04187	0.69565	0.25	0	0	0	0	0	0	-1	0.00243902	0.00243902	sp|P01859|IGHG2_HUMAN	IGHG2	176	null		1.83818e+08	3.64304e+08	1.33549e+08	2291.26	156.34	2289.12	159.08	2289.29	154.44
20220323_IgG_Glycopeptide_1ug_Quant_test-rep3.6446.6446.3.2.dta	20220323_IgG_Glycopeptide_1ug_Quant_test-rep3.6446.6446.3.2.dta	20220323_IgG_Glycopeptide_1ug_Quant_test-rep3	6446	1860.33	2780.1	927.372	3	1	EEQYJSTFR		1173.52	4 4 0 1	H(4)N(4)F(1)	(N(F)(N(H(H(N))(H(N(H))))))	670	0 1 0 0;0 1 0 1;0 2 0 0;0 2 0 1;1 2 0 0;1 2 0 1;2 2 0 0;2 2 0 1;2 3 0 0;2 3 0 1;3 2 0 0;3 2 0 1;3 3 0 0;3 3 0 1;3 4 0 0;3 4 0 1;4 3 0 0;4 3 0 1;4 4 0 0;	1606.59	5	14.8552	3.93508	35.1354	7	-0.00161	-0.57744	0.61905	0.375	0	0	0	0	0	0	-1	0	0	sp|P01860|IGHG3_HUMAN	IGHG3	227	null		5.03705e+07	7.92471e+07	4.76371e+07	1839.41	129.43	1836.32	129.47	1826.15	129.67
20220323_IgG_Glycopeptide_1ug_Quant_test-rep3.9564.9564.2.0.dta	20220323_IgG_Glycopeptide_1ug_Quant_test-rep3.9564.9564.2.0.dta	20220323_IgG_Glycopeptide_1ug_Quant_test-rep3	9564	2692.45	3363.32	1682.16	2	1	EEQFJSTFR		1157.52	5 4 1 2	H(5)N(4)A(1)F(2)	(N(F)(N(H(H(N(H(A))))(H(N(H(F)))))))	227	0 1 0 0;0 1 0 1;0 2 0 0;0 2 0 1;1 2 0 0;1 2 0 1;2 2 0 0;2 2 0 1;2 3 0 0;2 3 0 1;3 2 0 0;3 2 0 1;3 3 0 0;3 3 0 1;3 3 0 2;3 3 1 0;3 3 1 1;3 4 0 0;3 4 0 1;4 3 0 0;4 3 0 1;4 3 0 2;4 3 1 0;4 3 1 1;4 4 0 0;4 4 0 1;4 4 0 2;4 4 1 0;4 4 1 1;5 4 0 0;5 4 0 1;5 4 0 2;5 4 1 0;5 4 1 1;	2205.79	5	10.4528	7.81516	15.3512	7	0.00139	0.41354	0.33333	0.5625	0	0	0	0	0	0	-1	0	0	sp|P01859|IGHG2_HUMAN	IGHG2	176	null		3.90154e+06	6.23807e+06	1.0004e+07	2666.03	26.52	2675.1	26.57	2678.06	29.48
20220323_IgG_Glycopeptide_1ug_Quant_test-rep3.10180.10180.3.1.dta	20220323_IgG_Glycopeptide_1ug_Quant_test-rep3.10180.10180.3.1.dta	20220323_IgG_Glycopeptide_1ug_Quant_test-rep3	10180	2854.51	3217.26	1073.09	3	1	EEQFJSTFR		1157.52	5 4 1 1	H(5)N(4)A(1)F(1)	(N(F)(N(H(H(N(H)))(H(N(H(A)))))))	490	0 1 0 0;0 1 0 1;0 2 0 0;0 2 0 1;1 2 0 0;1 2 0 1;2 2 0 0;2 2 0 1;2 3 0 0;2 3 0 1;3 2 0 0;3 2 0 1;3 3 0 0;3 3 0 1;3 3 1 0;3 3 1 1;3 4 0 0;3 4 0 1;4 3 0 0;4 3 0 1;4 3 1 0;4 3 1 1;4 4 0 0;4 4 0 1;4 4 1 0;4 4 1 1;5 4 0 0;5 4 0 1;5 4 1 0;	2059.73	5	41.7478	13.5968	94.0283	9	0.00126	0.39061	0.74194	0.625	0	0	0	0	0	0	-1	0	0	sp|P01859|IGHG2_HUMAN	IGHG2	176	null		4.4095e+09	2.69387e+09	1.88656e+09	2721.73	188.72	2736.9	188.28	2736.68	190.62
20220323_IgG_Glycopeptide_1ug_Quant_test-rep3.8039.8039.3.1.dta	20220323_IgG_Glycopeptide_1ug_Quant_test-rep3.8039.8039.3.1.dta	20220323_IgG_Glycopeptide_1ug_Quant_test-rep3	8039	2282.74	2868.12	956.712	3	1	EEQYJSTFR		1173.52	4 3 1 1	H(4)N(3)A(1)F(1)	(N(F)(N(H(H)(H(N(H(A)))))))	700	0 1 0 0;0 1 0 1;0 2 0 0;0 2 0 1;1 2 0 0;1 2 0 1;2 2 0 0;2 2 0 1;2 3 0 0;2 3 0 1;3 2 0 0;3 2 0 1;3 3 0 0;3 3 0 1;3 3 1 0;3 3 1 1;4 3 0 0;4 3 0 1;4 3 1 0;	1694.6	5	6.01885	1.74161	13.9623	7	0.00101	0.35098	0.42857	0.25	0	0	0	0	0	0	-1	0.00547645	0.00547645	sp|P01860|IGHG3_HUMAN	IGHG3	227	null		2.32649e+06	3.63461e+06	3.0027e+06	2279.5	15.19	2277.67	17.32	2271.65	20.58
20220323_IgG_Glycopeptide_1ug_Quant_test-rep3.5827.5827.2.0.dta	20220323_IgG_Glycopeptide_1ug_Quant_test-rep3.5827.5827.2.0.dta	20220323_IgG_Glycopeptide_1ug_Quant_test-rep3	5827	1697.8	2634.05	1317.53	2	1	EEQYJSTYR		1189.51	3 4 0 1	H(3)N(4)F(1)	(N(F)(N(H(H(N))(H(N)))))	679	0 1 0 0;0 1 0 1;0 2 0 0;0 2 0 1;1 2 0 0;1 2 0 1;2 2 0 0;2 2 0 1;2 3 0 0;2 3 0 1;3 2 0 0;3 2 0 1;3 3 0 0;3 3 0 1;3 4 0 0;	1444.53	5	27.2365	6.01003	66.6569	9	0.00192	0.72933	0.94118	0.5	0	0	0	0	0	0	-1	0	0	sp|P01857|IGHG1_HUMAN	IGHG1	180	null		1.45557e+08	2.09837e+08	1.92673e+08	1657.37	120.77	1650.7	120.63	1640.33	124
20220323_IgG_Glycopeptide_1ug_Quant_test-rep3.6018.6018.2.3.dta	20220323_IgG_Glycopeptide_1ug_Quant_test-rep3.6018.6018.2.3.dta	20220323_IgG_Glycopeptide_1ug_Quant_test-rep3	6018	1748.51	2414.97	1207.99	2	1	EEQFJSTYR		1173.52	3 3 0 1	H(3)N(3)F(1)	(N(F)(N(H(H)(H(N)))))	720	0 1 0 0;0 1 0 1;0 2 0 0;0 2 0 1;1 2 0 0;1 2 0 1;2 2 0 0;2 2 0 1;2 3 0 0;2 3 0 1;3 2 0 0;3 2 0 1;3 3 0 0;	1241.45	5	21.9886	11.5036	41.4607	9	0.00224	0.92904	0.8	0.5625	0	0	0	0	0	0	-1	0	0	sp|P01861|IGHG4_HUMAN	IGHG4	177	null		2.74315e+07	2.90025e+07	3.11467e+07	1754.55	52.75	1741.89	53.09	1734.84	55.97
20220323_IgG_Glycopeptide_1ug_Quant_test-rep3.5338.5338.4.1.dta	20220323_IgG_Glycopeptide_1ug_Quant_test-rep3.5338.5338.4.1.dta	20220323_IgG_Glycopeptide_1ug_Quant_test-rep3	5338	1566.09	3287.43	822.614	4	1	TKPREEQFJSTFR		1639.82	3 5 0 1	H(3)N(5)F(1)	(N(F)(N(H(N)(H(N))(H(N)))))	1341	0 1 0 0;0 1 0 1;0 2 0 0;0 2 0 1;1 2 0 0;1 2 0 1;1 3 0 0;1 3 0 1;2 2 0 0;2 2 0 1;2 3 0 0;2 3 0 1;2 4 0 0;2 4 0 1;3 2 0 0;3 2 0 1;3 3 0 0;3 3 0 1;3 4 0 0;3 4 0 1;3 5 0 0;	1647.61	9	31.8335	3.68041	84.1179	8	0.0011	0.33569	0.91304	0.25	0	0	0	0	0	0	-1	0	0	sp|P01859|IGHG2_HUMAN	IGHG2	176	null		6.00616e+06	1.11106e+07	7.51757e+06	1562.6	20.65	1559.81	20.37	1554.91	23.65
20220323_IgG_Glycopeptide_1ug_Quant_test-rep3.7882.7882.2.1.dta	20220323_IgG_Glycopeptide_1ug_Quant_test-rep3.7882.7882.2.1.dta	20220323_IgG_Glycopeptide_1ug_Quant_test-rep3	7882	2240.37	2926.16	1463.58	2	1	EEQFJSTFR		1157.52	5 4 0 1	H(5)N(4)F(1)	(N(F)(N(H(H(N(H)))(H(N(H))))))	509	0 1 0 0;0 1 0 1;0 2 0 0;0 2 0 1;1 2 0 0;1 2 0 1;2 2 0 0;2 2 0 1;2 3 0 0;2 3 0 1;3 2 0 0;3 2 0 1;3 3 0 0;3 3 0 1;3 4 0 0;3 4 0 1;4 3 0 0;4 3 0 1;4 4 0 0;4 4 0 1;5 4 0 0;	1768.64	5	24.4572	5.10445	60.398	8	0.00041	0.14087	0.95652	0.4375	0	0	0	0	0	0	-1	0	0	sp|P01859|IGHG2_HUMAN	IGHG2	176	null		3.60917e+09	5.59692e+09	3.22343e+09	2156.33	159.01	2145.14	161.6	2143.59	157.93
20220323_IgG_Glycopeptide_1ug_Quant_test-rep3.9929.9929.3.4.dta	20220323_IgG_Glycopeptide_1ug_Quant_test-rep3.9929.9929.3.4.dta	20220323_IgG_Glycopeptide_1ug_Quant_test-rep3	9929	2786.88	2909.15	970.387	3	1	EEQFJSTFR		1157.52	4 4 1 0	H(4)N(4)A(1)	(N(N(H(H(N))(H(N(H(A)))))))	2205	0 1 0 0;0 2 0 0;1 2 0 0;2 2 0 0;2 3 0 0;3 2 0 0;3 3 0 0;3 3 1 0;3 4 0 0;4 3 0 0;4 3 1 0;4 4 0 0;	1751.62	5	17.9848	4.25877	43.4759	7	-0.00019	-0.06671	0.71429	0.375	0	0	0	0	0	0	-1	0	0	sp|P01859|IGHG2_HUMAN	IGHG2	176	null		1.26904e+08	1.7764e+08	1.16124e+08	2745.2	38.26	2754.57	38.38	2757.19	41
20220323_IgG_Glycopeptide_1ug_Quant_test-rep3.7912.7912.3.0.dta	20220323_IgG_Glycopeptide_1ug_Quant_test-rep3.7912.7912.3.0.dta	20220323_IgG_Glycopeptide_1ug_Quant_test-rep3	7912	2248.31	2805.14	935.718	3	1	EEQFJSTFR		1157.52	3 5 0 1	H(3)N(5)F(1)	(N(F)(N(H(N)(H(N))(H(N)))))	1341	0 1 0 0;0 1 0 1;0 2 0 0;0 2 0 1;1 2 0 0;1 2 0 1;1 3 0 0;1 3 0 1;2 2 0 0;2 2 0 1;2 3 0 0;2 3 0 1;2 4 0 0;2 4 0 1;3 2 0 0;3 2 0 1;3 3 0 0;3 3 0 1;3 4 0 0;3 4 0 1;3 5 0 0;	1647.61	5	58.401	24.3099	121.713	9	0.00355	1.26502	0.91304	0.75	0	0	0	0	0	0	-1	0	0	sp|P01859|IGHG2_HUMAN	IGHG2	176	null		5.80422e+09	1.06976e+10	5.27523e+09	2226.27	44.38	2218.94	44.25	2212.85	46.98
20220323_IgG_Glycopeptide_1ug_Quant_test-rep3.6533.6533.2.0.dta	20220323_IgG_Glycopeptide_1ug_Quant_test-rep3.6533.6533.2.0.dta	20220323_IgG_Glycopeptide_1ug_Quant_test-rep3	6533	1883.58	2634.05	1317.53	2	1	EEQYJSTYR		1189.51	3 4 0 1	H(3)N(4)F(1)	(N(F)(N(H(H(N))(H(N)))))	679	0 1 0 0;0 1 0 1;0 2 0 0;0 2 0 1;1 2 0 0;1 2 0 1;2 2 0 0;2 2 0 1;2 3 0 0;2 3 0 1;3 2 0 0;3 2 0 1;3 3 0 0;3 3 0 1;3 4 0 0;	1444.53	5	18.0163	5.2108	41.7979	8	0.00049	0.18643	0.88235	0.4375	0	0	0	0	0	0	-1	0	0	sp|P01857|IGHG1_HUMAN	IGHG1	180	null		3.62302e+07	5.23625e+07	4.54456e+07	1842.38	173.48	1833.32	173.77	1826.15	171.29
20220323_IgG_Glycopeptide_1ug_Quant_test-rep3.6130.6130.3.0.dta	20220323_IgG_Glycopeptide_1ug_Quant_test-rep3.6130.6130.3.0.dta	20220323_IgG_Glycopeptide_1ug_Quant_test-rep3	6130	1776.75	2796.1	932.704	3	1	EEQYJSTFR		1173.52	5 4 0 0	H(5)N(4)	(N(N(H(H(N(H)))(H(N(H))))))	2054	0 1 0 0;0 2 0 0;1 2 0 0;2 2 0 0;2 3 0 0;3 2 0 0;3 3 0 0;3 4 0 0;4 3 0 0;4 4 0 0;	1622.58	5	41.8854	34.7145	55.2026	7	0.00017	0.06081	0.83333	1	0	0	0	0	0	0	-1	0	0	sp|P01860|IGHG3_HUMAN	IGHG3	227	null		2.14446e+08	3.16957e+08	2.34923e+08	1739.77	85.05	1735.93	85.52	1723.02	88.47
20220323_IgG_Glycopeptide_1ug_Quant_test-rep3.8046.8046.3.0.dta	20220323_IgG_Glycopeptide_1ug_Quant_test-rep3.8046.8046.3.0.dta	20220323_IgG_Glycopeptide_1ug_Quant_test-rep3	8046	2284.58	2780.11	927.373	3	1	EEQFJSTFR		1157.52	5 4 0 0	H(5)N(4)	(N(N(H(H(N(H)))(H(N(H))))))	2054	0 1 0 0;0 2 0 0;1 2 0 0;2 2 0 0;2 3 0 0;3 2 0 0;3 3 0 0;3 4 0 0;4 3 0 0;4 4 0 0;	1622.58	5	24.5884	8.61043	54.2617	7	0.00134	0.48021	0.83333	0.5625	0	0	0	0	0	0	-1	0	0	sp|P01859|IGHG2_HUMAN	IGHG2	176	null		7.77658e+06	2.43171e+07	8.98644e+06	2235.23	77.16	2233.72	78.89	2224.61	79.91
20220323_IgG_Glycopeptide_1ug_Quant_test-rep3.9114.9114.2.1.dta	20220323_IgG_Glycopeptide_1ug_Quant_test-rep3.9114.9114.2.1.dta	20220323_IgG_Glycopeptide_1ug_Quant_test-rep3	9114	2571.45	2764.11	1382.56	2	1	EEQFJSTFR		1157.52	4 4 0 1	H(4)N(4)F(1)	(N(F)(N(H(H(N))(H(N(H))))))	670	0 1 0 0;0 1 0 1;0 2 0 0;0 2 0 1;1 2 0 0;1 2 0 1;2 2 0 0;2 2 0 1;2 3 0 0;2 3 0 1;3 2 0 0;3 2 0 1;3 3 0 0;3 3 0 1;3 4 0 0;3 4 0 1;4 3 0 0;4 3 0 1;4 4 0 0;	1606.59	5	21.5267	1.90594	57.9651	8	0.0018	0.65252	0.85714	0.25	0	0	0	0	0	0	-1	0.00547645	0.00547645	sp|P01859|IGHG2_HUMAN	IGHG2	176	null		1.46819e+08	2.02037e+08	1.36708e+08	2362.32	132.57	2377.56	132.2	2482.09	133.26
20220323_IgG_Glycopeptide_1ug_Quant_test-rep3.7947.7947.3.3.dta	20220323_IgG_Glycopeptide_1ug_Quant_test-rep3.7947.7947.3.3.dta	20220323_IgG_Glycopeptide_1ug_Quant_test-rep3	7947	2257.78	2983.19	995.069	3	1	EEQFJSTFR		1157.52	5 5 0 0	H(5)N(5)	(N(N(H(N)(H(N(H)))(H(N(H))))))	2746	0 1 0 0;0 2 0 0;1 2 0 0;1 3 0 0;2 2 0 0;2 3 0 0;2 4 0 0;3 2 0 0;3 3 0 0;3 4 0 0;3 5 0 0;4 3 0 0;4 4 0 0;4 5 0 0;5 4 0 0;	1825.66	5	17.804	8.94301	34.2602	6	0.00865	2.89807	0.64706	0.5625	0	0	0	0	0	0	-1	0	0	sp|P01859|IGHG2_HUMAN	IGHG2	176	null		1.82163e+07	2.71467e+07	2.51407e+07	2255.84	26.58	2251.39	26.27	2245.08	29.51
20220323_IgG_Glycopeptide_1ug_Quant_test-rep3.4903.4903.3.0.dta	20220323_IgG_Glycopeptide_1ug_Quant_test-rep3.4903.4903.3.0.dta	20220323_IgG_Glycopeptide_1ug_Quant_test-rep3	4903	1455.04	2650.04	884.02	3	1	EEQYJSTYR		1189.51	4 4 0 0	H(4)N(4)	(N(N(H(N)(H(H))(H(N)))))	2410	0 1 0 0;0 2 0 0;1 2 0 0;1 3 0 0;2 2 0 0;2 3 0 0;2 4 0 0;3 2 0 0;3 3 0 0;3 4 0 0;4 2 0 0;4 3 0 0;	1460.53	5	57.0889	34.3555	99.3081	7	0.00331	1.2477	0.92857	0.8125	0	0	0	0	0	0	-1	0	0	sp|P01857|IGHG1_HUMAN	IGHG1	180	null		9.62467e+08	1.85588e+09	9.78098e+08	1447.45	23.56	1462.86	23.25	1443.02	26.61
20220323_IgG_Glycopeptide_1ug_Quant_test-rep3.9886.9886.3.0.dta	20220323_IgG_Glycopeptide_1ug_Quant_test-rep3.9886.9886.3.0.dta	20220323_IgG_Glycopeptide_1ug_Quant_test-rep3	9886	2775.41	3274.28	1092.1	3	1	EEQFJSTFR		1157.52	5 5 1 0	H(5)N(5)A(1)	(N(N(H(N)(H(N(H)))(H(N(H(A)))))))	2735	0 1 0 0;0 2 0 0;1 2 0 0;1 3 0 0;2 2 0 0;2 3 0 0;2 4 0 0;3 2 0 0;3 3 0 0;3 3 1 0;3 4 0 0;3 4 1 0;3 5 0 0;4 3 0 0;4 3 1 0;4 4 0 0;4 4 1 0;4 5 0 0;4 5 1 0;5 4 0 0;5 4 1 0;5 5 0 0;	2116.76	5	32.7804	20.3392	55.8854	6	0.00229	0.69846	0.70833	0.75	0	0	0	0	0	0	-1	0	0	sp|P01859|IGHG2_HUMAN	IGHG2	176	null		3.12423e+06	3.04233e+06	2.76824e+06	2765.73	23.63	2766.36	23.65	2766	26.26
20220323_IgG_Glycopeptide_1ug_Quant_test-rep3.9616.9616.3.3.dta	20220323_IgG_Glycopeptide_1ug_Quant_test-rep3.9616.9616.3.3.dta	20220323_IgG_Glycopeptide_1ug_Quant_test-rep3	9616	2706.31	2805.13	935.715	3	1	EEQFJSTFR		1157.52	3 5 0 1	H(3)N(5)F(1)	(N(F)(N(H(N)(H(N))(H(N)))))	1341	0 1 0 0;0 1 0 1;0 2 0 0;0 2 0 1;1 2 0 0;1 2 0 1;1 3 0 0;1 3 0 1;2 2 0 0;2 2 0 1;2 3 0 0;2 3 0 1;2 4 0 0;2 4 0 1;3 2 0 0;3 2 0 1;3 3 0 0;3 3 0 1;3 4 0 0;3 4 0 1;3 5 0 0;	1647.61	5	9.07248	5.18582	16.2906	7	-0.00456	-1.62682	0.43478	0.5	0	0	0	0	0	0	-1	0	0	sp|P01859|IGHG2_HUMAN	IGHG2	176	null		2.67322e+07	3.17127e+07	1.99176e+07	2636.47	76.62	2642.61	76.77	2645.25	77
20220323_IgG_Glycopeptide_1ug_Quant_test-rep3.5597.5597.3.1.dta	20220323_IgG_Glycopeptide_1ug_Quant_test-rep3.5597.5597.3.1.dta	20220323_IgG_Glycopeptide_1ug_Quant_test-rep3	5597	1635.48	2999.18	1000.4	3	1	EEQYJSTYR		1189.51	4 5 0 1	H(4)N(5)F(1)	(N(F)(N(H(N)(H(N))(H(N(H))))))	1333	0 1 0 0;0 1 0 1;0 2 0 0;0 2 0 1;1 2 0 0;1 2 0 1;1 3 0 0;1 3 0 1;2 2 0 0;2 2 0 1;2 3 0 0;2 3 0 1;2 4 0 0;2 4 0 1;3 2 0 0;3 2 0 1;3 3 0 0;3 3 0 1;3 4 0 0;3 4 0 1;3 5 0 0;3 5 0 1;4 3 0 0;4 3 0 1;4 4 0 0;4 4 0 1;4 5 0 0;	1809.67	5	12.7103	6.55956	24.1331	7	0.00171	0.56953	0.48276	0.4375	0	0	0	0	0	0	-1	0	0	sp|P01857|IGHG1_HUMAN	IGHG1	180	null		3.82172e+09	6.73315e+09	4.48332e+09	1521.03	171.71	1536.15	170.4	1522.85	173.5
20220323_IgG_Glycopeptide_1ug_Quant_test-rep3.7511.7511.3.0.dta	20220323_IgG_Glycopeptide_1ug_Quant_test-rep3.7511.7511.3.0.dta	20220323_IgG_Glycopeptide_1ug_Quant_test-rep3	7511	2147.16	2926.16	976.059	3	1	EEQFJSTFR		1157.52	5 4 0 1	H(5)N(4)F(1)	(N(F)(N(H(H(N(H)))(H(N(H))))))	509	0 1 0 0;0 1 0 1;0 2 0 0;0 2 0 1;1 2 0 0;1 2 0 1;2 2 0 0;2 2 0 1;2 3 0 0;2 3 0 1;3 2 0 0;3 2 0 1;3 3 0 0;3 3 0 1;3 4 0 0;3 4 0 1;4 3 0 0;4 3 0 1;4 4 0 0;4 4 0 1;5 4 0 0;	1768.64	5	58.065	25.3205	118.876	9	-0.00016	-0.05392	0.78261	0.75	0	0	0	0	0	0	-1	0	0	sp|P01859|IGHG2_HUMAN	IGHG2	176	null		9.49229e+09	1.54536e+10	1.01516e+10	2141.75	40.96	2133.32	41.47	2131.36	38.63
20220323_IgG_Glycopeptide_1ug_Quant_test-rep3.6521.6521.3.4.dta	20220323_IgG_Glycopeptide_1ug_Quant_test-rep3.6521.6521.3.4.dta	20220323_IgG_Glycopeptide_1ug_Quant_test-rep3	6521	1880.37	2634.05	878.687	3	1	EEQYJSTYR		1189.51	3 4 0 1	H(3)N(4)F(1)	(N(F)(N(H(H(N))(H(N)))))	679	0 1 0 0;0 1 0 1;0 2 0 0;0 2 0 1;1 2 0 0;1 2 0 1;2 2 0 0;2 2 0 1;2 3 0 0;2 3 0 1;3 2 0 0;3 2 0 1;3 3 0 0;3 3 0 1;3 4 0 0;	1444.53	5	28.5256	8.4323	65.8418	9	-0.00067	-0.25585	0.94118	0.5	0	0	0	0	0	0	-1	0	0	sp|P01857|IGHG1_HUMAN	IGHG1	180	null		3.46007e+07	4.76828e+07	3.82803e+07	1845.34	164.62	1836.32	164.87	1829.04	162.52
20220323_IgG_Glycopeptide_1ug_Quant_test-rep3.5431.5431.3.0.dta	20220323_IgG_Glycopeptide_1ug_Quant_test-rep3.5431.5431.3.0.dta	20220323_IgG_Glycopeptide_1ug_Quant_test-rep3	5431	1590.73	3161.23	1054.42	3	1	EEQYJSTYR		1189.51	5 5 0 1	H(5)N(5)F(1)	(N(F)(N(H(H(N(H)))(H(N)(N(H))))))	514	0 1 0 0;0 1 0 1;0 2 0 0;0 2 0 1;1 2 0 0;1 2 0 1;2 2 0 0;2 2 0 1;2 3 0 0;2 3 0 1;2 4 0 0;2 4 0 1;3 2 0 0;3 2 0 1;3 3 0 0;3 3 0 1;3 4 0 0;3 4 0 1;3 5 0 0;3 5 0 1;4 3 0 0;4 3 0 1;4 4 0 0;4 4 0 1;4 5 0 0;4 5 0 1;5 4 0 0;5 4 0 1;5 5 0 0;	1971.72	5	12.6962	6.19684	24.7665	7	0.00151	0.47788	0.41935	0.5	0	0	0	0	0	0	-1	0	0	sp|P01857|IGHG1_HUMAN	IGHG1	180	null		7.4657e+08	1.31784e+09	9.24633e+08	1524.05	91.91	1539.15	91	1525.77	93.95
20220323_IgG_Glycopeptide_1ug_Quant_test-rep3.6498.6498.3.0.dta	20220323_IgG_Glycopeptide_1ug_Quant_test-rep3.6498.6498.3.0.dta	20220323_IgG_Glycopeptide_1ug_Quant_test-rep3	6498	1874.16	3469.35	1157.12	3	1	EEQYJSTYR		1189.51	6 5 0 2	H(6)N(5)F(2)	(N(F)(N(H(H(N(H)))(H(N(H(N(H)(F))))))))	497	0 1 0 0;0 1 0 1;0 2 0 0;0 2 0 1;1 2 0 0;1 2 0 1;2 2 0 0;2 2 0 1;2 3 0 0;2 3 0 1;3 2 0 0;3 2 0 1;3 3 0 0;3 3 0 1;3 4 0 0;3 4 0 1;3 4 0 2;4 3 0 0;4 3 0 1;4 4 0 0;4 4 0 1;4 4 0 2;4 5 0 0;4 5 0 1;4 5 0 2;5 4 0 0;5 4 0 1;5 4 0 2;5 5 0 0;5 5 0 1;5 5 0 2;6 5 0 0;6 5 0 1;	2279.83	5	31.9724	12.7081	67.7489	8	0.01284	3.70024	0.6	0.5625	0	0	0	0	0	0	-1	0	0	sp|P01857|IGHG1_HUMAN	IGHG1	180	null		6.5283e+07	4.83587e+07	6.10367e+07	1865.68	32.34	1854.04	32.28	1850.05	35.31
20220323_IgG_Glycopeptide_1ug_Quant_test-rep3.7079.7079.3.1.dta	20220323_IgG_Glycopeptide_1ug_Quant_test-rep3.7079.7079.3.1.dta	20220323_IgG_Glycopeptide_1ug_Quant_test-rep3	7079	2031.37	3383.44	1128.48	3	1	TKPREEQYJSTYR		1671.81	5 3 0 2	H(5)N(3)F(2)	(N(F)(N(H(H(H)(H))(H(N(F))))))	15	0 1 0 0;0 1 0 1;0 2 0 0;0 2 0 1;1 2 0 0;1 2 0 1;2 2 0 0;2 2 0 1;2 3 0 0;2 3 0 1;2 3 0 2;3 2 0 0;3 2 0 1;3 3 0 0;3 3 0 1;3 3 0 2;4 2 0 0;4 2 0 1;4 3 0 0;4 3 0 1;4 3 0 2;5 2 0 0;5 2 0 1;5 3 0 0;5 3 0 1;	1711.62	9	5.34627	2.55367	10.5325	4	0.0106	3.13407	0.37037	0.20833	0	0	0	0	0	0	-1	0.00243902	0.00243902	sp|P01857|IGHG1_HUMAN	IGHG1	180	null		3.04709e+08	5.54981e+08	8.61555e+08	2033.38	44.3	2018.89	44	2024.33	44.72
20220323_IgG_Glycopeptide_1ug_Quant_test-rep3.4851.4851.2.0.dta	20220323_IgG_Glycopeptide_1ug_Quant_test-rep3.4851.4851.2.0.dta	20220323_IgG_Glycopeptide_1ug_Quant_test-rep3	4851	1441.54	2284.91	1142.96	2	1	EEQYJSTYR		1189.51	3 3 0 0	H(3)N(3)	(N(N(H(H)(H(N)))))	2288	0 1 0 0;0 2 0 0;1 2 0 0;2 2 0 0;2 3 0 0;3 2 0 0;	1095.4	5	22.3298	7.28858	50.2636	7	0.00077	0.33718	1	0.5	0	0	0	0	0	0	-1	0	0	sp|P01857|IGHG1_HUMAN	IGHG1	180	null		1.42604e+07	2.95131e+07	1.7082e+07	1436.26	34.75	1451.2	34.91	1431.27	38.37
20220323_IgG_Glycopeptide_1ug_Quant_test-rep3.8593.8593.3.2.dta	20220323_IgG_Glycopeptide_1ug_Quant_test-rep3.8593.8593.3.2.dta	20220323_IgG_Glycopeptide_1ug_Quant_test-rep3	8593	2432.22	2764.11	922.041	3	1	EEQFJSTFR		1157.52	4 4 0 1	H(4)N(4)F(1)	(N(F)(N(H(H(N))(H(N(H))))))	670	0 1 0 0;0 1 0 1;0 2 0 0;0 2 0 1;1 2 0 0;1 2 0 1;2 2 0 0;2 2 0 1;2 3 0 0;2 3 0 1;3 2 0 0;3 2 0 1;3 3 0 0;3 3 0 1;3 4 0 0;3 4 0 1;4 3 0 0;4 3 0 1;4 4 0 0;	1606.59	5	37.1828	11.3052	85.2411	9	-0.00018	-0.0638	0.80952	0.625	0	0	0	0	0	0	-1	0	0	sp|P01859|IGHG2_HUMAN	IGHG2	176	null		7.32922e+08	2.48351e+09	3.44664e+08	2235.23	168.35	2218.94	170.41	2313.33	168.77
20220323_IgG_Glycopeptide_1ug_Quant_test-rep3.8374.8374.2.1.dta	20220323_IgG_Glycopeptide_1ug_Quant_test-rep3.8374.8374.2.1.dta	20220323_IgG_Glycopeptide_1ug_Quant_test-rep3	8374	2373.05	2602.06	1301.53	2	1	EEQFJSTFR		1157.52	3 4 0 1	H(3)N(4)F(1)	(N(F)(N(H(H(N))(H(N)))))	679	0 1 0 0;0 1 0 1;0 2 0 0;0 2 0 1;1 2 0 0;1 2 0 1;2 2 0 0;2 2 0 1;2 3 0 0;2 3 0 1;3 2 0 0;3 2 0 1;3 3 0 0;3 3 0 1;3 4 0 0;	1444.53	5	10.1307	8.66497	12.8529	7	0.00196	0.75136	0.47059	0.5625	0	0	0	0	0	0	-1	0	0	sp|P01859|IGHG2_HUMAN	IGHG2	176	null		1.73466e+08	1.22459e+09	1.59102e+08	2291.26	118.22	2221.92	120.33	2289.29	118.41
20220323_IgG_Glycopeptide_1ug_Quant_test-rep3.7592.7592.2.0.dta	20220323_IgG_Glycopeptide_1ug_Quant_test-rep3.7592.7592.2.0.dta	20220323_IgG_Glycopeptide_1ug_Quant_test-rep3	7592	2167.66	2456	1228.5	2	1	EEQFJSTFR		1157.52	3 4 0 0	H(3)N(4)	(N(N(H(H(N))(H(N)))))	2226	0 1 0 0;0 2 0 0;1 2 0 0;2 2 0 0;2 3 0 0;3 2 0 0;3 3 0 0;	1298.48	5	31.1423	15.5913	60.0227	7	0.00341	1.38676	1	0.6875	0	0	0	0	0	0	-1	0	0	sp|P01859|IGHG2_HUMAN	IGHG2	176	null		1.63611e+07	2.80932e+07	1.40933e+07	2170.99	20.27	2162.94	20.51	2158.35	22.34
20220323_IgG_Glycopeptide_1ug_Quant_test-rep3.8054.8054.3.0.dta	20220323_IgG_Glycopeptide_1ug_Quant_test-rep3.8054.8054.3.0.dta	20220323_IgG_Glycopeptide_1ug_Quant_test-rep3	8054	2286.65	2805.14	935.717	3	1	EEQFJSTFR		1157.52	3 5 0 1	H(3)N(5)F(1)	(N(F)(N(H(H(N))(H(N)(N)))))	678	0 1 0 0;0 1 0 1;0 2 0 0;0 2 0 1;1 2 0 0;1 2 0 1;2 2 0 0;2 2 0 1;2 3 0 0;2 3 0 1;2 4 0 0;2 4 0 1;3 2 0 0;3 2 0 1;3 3 0 0;3 3 0 1;3 4 0 0;3 4 0 1;3 5 0 0;	1647.61	5	33.9654	34.8185	32.3811	8	0.00017	0.05973	0.52381	1.0625	0	0	0	0	0	0	-1	0	0	sp|P01859|IGHG2_HUMAN	IGHG2	176	null		6.01153e+09	1.12101e+10	5.40589e+09	2226.27	94.98	2218.94	96.62	2212.85	97.55
20220323_IgG_Glycopeptide_1ug_Quant_test-rep3.8984.8984.3.1.dta	20220323_IgG_Glycopeptide_1ug_Quant_test-rep3.8984.8984.3.1.dta	20220323_IgG_Glycopeptide_1ug_Quant_test-rep3	8984	2536.58	2764.11	922.041	3	1	EEQFJSTFR		1157.52	4 4 0 1	H(4)N(4)F(1)	(N(F)(N(H(H(N))(H(N(H))))))	670	0 1 0 0;0 1 0 1;0 2 0 0;0 2 0 1;1 2 0 0;1 2 0 1;2 2 0 0;2 2 0 1;2 3 0 0;2 3 0 1;3 2 0 0;3 2 0 1;3 3 0 0;3 3 0 1;3 4 0 0;3 4 0 1;4 3 0 0;4 3 0 1;4 4 0 0;	1606.59	5	35.5591	11.6741	79.9169	9	0.0002	0.07295	0.85714	0.6875	0	0	0	0	0	0	-1	0	0	sp|P01859|IGHG2_HUMAN	IGHG2	176	null		2.79388e+08	3.48835e+08	2.96722e+08	2471.31	165.16	2474.9	164.79	2482.09	163.15
20220323_IgG_Glycopeptide_1ug_Quant_test-rep3.8137.8137.2.0.dta	20220323_IgG_Glycopeptide_1ug_Quant_test-rep3.8137.8137.2.0.dta	20220323_IgG_Glycopeptide_1ug_Quant_test-rep3	8137	2309.16	2967.18	1484.1	2	1	EEQFJSTFR		1157.52	4 5 0 1	H(4)N(5)F(1)	(N(F)(N(H(H(N)(N))(H(N(H))))))	635	0 1 0 0;0 1 0 1;0 2 0 0;0 2 0 1;1 2 0 0;1 2 0 1;2 2 0 0;2 2 0 1;2 3 0 0;2 3 0 1;2 4 0 0;2 4 0 1;3 2 0 0;3 2 0 1;3 3 0 0;3 3 0 1;3 4 0 0;3 4 0 1;3 5 0 0;3 5 0 1;4 3 0 0;4 3 0 1;4 4 0 0;4 4 0 1;4 5 0 0;	1809.67	5	3.91121	3.47192	4.72702	5	-0.00396	-1.33625	0.25926	0.375	0	0	0	0	0	0	-1	0	0	sp|P01859|IGHG2_HUMAN	IGHG2	176	null		7.39922e+07	1.09127e+08	5.48384e+07	2238.16	100.62	2233.72	102.6	2224.61	100.89
20220323_IgG_Glycopeptide_1ug_Quant_test-rep3.5310.5310.3.0.dta	20220323_IgG_Glycopeptide_1ug_Quant_test-rep3.5310.5310.3.0.dta	20220323_IgG_Glycopeptide_1ug_Quant_test-rep3	5310	1558.28	3015.17	1005.73	3	1	EEQYJSTYR		1189.51	5 5 0 0	H(5)N(5)	(N(N(H(H(N(H)))(H(N)(N(H))))))	2059	0 1 0 0;0 2 0 0;1 2 0 0;2 2 0 0;2 3 0 0;2 4 0 0;3 2 0 0;3 3 0 0;3 4 0 0;3 5 0 0;4 3 0 0;4 4 0 0;4 5 0 0;5 4 0 0;	1825.66	5	15.9182	11.9344	23.3167	5	0.00093	0.3096	0.5625	0.5	0	0	0	0	0	0	-1	0	0	sp|P01857|IGHG1_HUMAN	IGHG1	180	null		1.47733e+08	2.58955e+08	1.32757e+08	1550.63	14.85	1559.81	14.61	1548.97	17.79
20220323_IgG_Glycopeptide_1ug_Quant_test-rep3.10468.10468.3.0.dta	20220323_IgG_Glycopeptide_1ug_Quant_test-rep3.10468.10468.3.0.dta	20220323_IgG_Glycopeptide_1ug_Quant_test-rep3	10468	2931.44	3112.23	1038.08	3	1	EEQFJSTFR		1157.52	4 5 1 0	H(4)N(5)A(1)	(N(N(H(H(N)(N))(H(N(H(A)))))))	2170	0 1 0 0;0 2 0 0;1 2 0 0;2 2 0 0;2 3 0 0;2 4 0 0;3 2 0 0;3 3 0 0;3 3 1 0;3 4 0 0;3 5 0 0;4 3 0 0;4 3 1 0;4 4 0 0;4 4 1 0;4 5 0 0;	1954.7	5	3.04317	4.48074	0.3734	2	0.00097	0.31052	0.11111	0.375	0	0	0	0	0	0	-1	0	0	sp|P01859|IGHG2_HUMAN	IGHG2	176	null		2.03461e+08	1.647e+08	1.13905e+08	2910.45	26.45	2913.48	26.31	2906.89	29.34
20220323_IgG_Glycopeptide_1ug_Quant_test-rep3.4972.4972.3.0.dta	20220323_IgG_Glycopeptide_1ug_Quant_test-rep3.4972.4972.3.0.dta	20220323_IgG_Glycopeptide_1ug_Quant_test-rep3	4972	1472.83	2796.1	932.705	3	1	EEQYJSTYR		1189.51	4 4 0 1	H(4)N(4)F(1)	(N(F)(N(H(H(N))(H(N(H))))))	670	0 1 0 0;0 1 0 1;0 2 0 0;0 2 0 1;1 2 0 0;1 2 0 1;2 2 0 0;2 2 0 1;2 3 0 0;2 3 0 1;3 2 0 0;3 2 0 1;3 3 0 0;3 3 0 1;3 4 0 0;3 4 0 1;4 3 0 0;4 3 0 1;4 4 0 0;	1606.59	5	67.0574	41.8409	113.888	9	0.00324	1.1572	0.85714	0.875	0	0	0	0	0	0	-1	0	0	sp|P01857|IGHG1_HUMAN	IGHG1	180	null		6.79838e+09	1.38654e+10	8.01462e+09	1459.1	56.12	1477.37	55.81	1460.68	59.17
20220323_IgG_Glycopeptide_1ug_Quant_test-rep3.3819.3819.3.2.dta	20220323_IgG_Glycopeptide_1ug_Quant_test-rep3.3819.3819.3.2.dta	20220323_IgG_Glycopeptide_1ug_Quant_test-rep3	3819	1163.02	2602.06	868.023	3	1	EEQFJSTFR		1157.52	3 4 0 1	H(3)N(4)F(1)	(N(F)(N(H(H(N))(H(N)))))	679	0 1 0 0;0 1 0 1;0 2 0 0;0 2 0 1;1 2 0 0;1 2 0 1;2 2 0 0;2 2 0 1;2 3 0 0;2 3 0 1;3 2 0 0;3 2 0 1;3 3 0 0;3 3 0 1;3 4 0 0;	1444.53	5	12.4167	2.9739	29.9533	7	-0.0006	-0.23056	0.76471	0.25	0	0	0	0	0	0	-1	0	0	sp|P01859|IGHG2_HUMAN	IGHG2	176	null		94782	164420	6.92473e+06	1216.33	20.59	1163.47	20.45	1150.91	23.53
20220323_IgG_Glycopeptide_1ug_Quant_test-rep3.10115.10115.3.0.dta	20220323_IgG_Glycopeptide_1ug_Quant_test-rep3.10115.10115.3.0.dta	20220323_IgG_Glycopeptide_1ug_Quant_test-rep3	10115	2837.09	3055.2	1019.07	3	1	EEQFJSTFR		1157.52	4 4 1 1	H(4)N(4)A(1)F(1)	(N(F)(N(H(H(N))(H(N(H(A)))))))	657	0 1 0 0;0 1 0 1;0 2 0 0;0 2 0 1;1 2 0 0;1 2 0 1;2 2 0 0;2 2 0 1;2 3 0 0;2 3 0 1;3 2 0 0;3 2 0 1;3 3 0 0;3 3 0 1;3 3 1 0;3 3 1 1;3 4 0 0;3 4 0 1;4 3 0 0;4 3 0 1;4 3 1 0;4 3 1 1;4 4 0 0;4 4 0 1;4 4 1 0;	1897.68	5	40.7609	11.8271	94.4951	9	0.00012	0.03899	0.77778	0.5625	0	0	0	0	0	0	-1	0	0	sp|P01859|IGHG2_HUMAN	IGHG2	176	null		6.50046e+09	9.626e+09	7.32135e+09	2736.31	126.74	2745.7	126.59	2748.49	129.01
20220323_IgG_Glycopeptide_1ug_Quant_test-rep3.9856.9856.2.0.dta	20220323_IgG_Glycopeptide_1ug_Quant_test-rep3.9856.9856.2.0.dta	20220323_IgG_Glycopeptide_1ug_Quant_test-rep3	9856	2767.98	3217.26	1609.13	2	1	EEQFJSTFR		1157.52	5 4 1 1	H(5)N(4)A(1)F(1)	(N(F)(N(H(H(N(H)))(H(N(H(A)))))))	490	0 1 0 0;0 1 0 1;0 2 0 0;0 2 0 1;1 2 0 0;1 2 0 1;2 2 0 0;2 2 0 1;2 3 0 0;2 3 0 1;3 2 0 0;3 2 0 1;3 3 0 0;3 3 0 1;3 3 1 0;3 3 1 1;3 4 0 0;3 4 0 1;4 3 0 0;4 3 0 1;4 3 1 0;4 3 1 1;4 4 0 0;4 4 0 1;4 4 1 0;4 4 1 1;5 4 0 0;5 4 0 1;5 4 1 0;	2059.73	5	7.25512	3.01804	15.124	6	0.00207	0.64269	0.45161	0.3125	0	0	0	0	0	0	-1	0	0	sp|P01859|IGHG2_HUMAN	IGHG2	176	null		1.18081e+09	1.784e+09	1.48018e+09	2704.56	78.89	2710.54	79.47	2713.42	81.82
20220323_IgG_Glycopeptide_1ug_Quant_test-rep3.5540.5540.3.0.dta	20220323_IgG_Glycopeptide_1ug_Quant_test-rep3.5540.5540.3.0.dta	20220323_IgG_Glycopeptide_1ug_Quant_test-rep3	5540	1620.02	2958.15	986.722	3	1	EEQYJSTYR		1189.51	5 4 0 1	H(5)N(4)F(1)	(N(F)(N(H(H(N(H)))(H(N(H))))))	509	0 1 0 0;0 1 0 1;0 2 0 0;0 2 0 1;1 2 0 0;1 2 0 1;2 2 0 0;2 2 0 1;2 3 0 0;2 3 0 1;3 2 0 0;3 2 0 1;3 3 0 0;3 3 0 1;3 4 0 0;3 4 0 1;4 3 0 0;4 3 0 1;4 4 0 0;4 4 0 1;5 4 0 0;	1768.64	5	36.9926	8.45018	90.0001	9	0.0011	0.37193	0.86957	0.5625	0	0	0	0	0	0	-1	0	0	sp|P01857|IGHG1_HUMAN	IGHG1	180	null		2.20503e+09	4.74393e+09	1.43527e+09	1497.53	218.77	1515.44	217.53	1502.1	220.92
20220323_IgG_Glycopeptide_1ug_Quant_test-rep3.8659.8659.3.1.dta	20220323_IgG_Glycopeptide_1ug_Quant_test-rep3.8659.8659.3.1.dta	20220323_IgG_Glycopeptide_1ug_Quant_test-rep3	8659	2449.95	2926.16	976.059	3	1	EEQFJSTFR		1157.52	5 4 0 1	H(5)N(4)F(1)	(N(F)(N(H(H(N(H)))(H(N(H))))))	509	0 1 0 0;0 1 0 1;0 2 0 0;0 2 0 1;1 2 0 0;1 2 0 1;2 2 0 0;2 2 0 1;2 3 0 0;2 3 0 1;3 2 0 0;3 2 0 1;3 3 0 0;3 3 0 1;3 4 0 0;3 4 0 1;4 3 0 0;4 3 0 1;4 4 0 0;4 4 0 1;5 4 0 0;	1768.64	5	33.5782	8.05716	80.9745	9	0.00062	0.21161	0.82609	0.5625	0	0	0	0	0	0	-1	0	0	sp|P01859|IGHG2_HUMAN	IGHG2	176	null		4.07589e+08	1.18744e+09	2.29105e+08	2211.55	147.83	2210.04	149.81	2331.39	150.7
20220323_IgG_Glycopeptide_1ug_Quant_test-rep3.11167.11167.3.0.dta	20220323_IgG_Glycopeptide_1ug_Quant_test-rep3.11167.11167.3.0.dta	20220323_IgG_Glycopeptide_1ug_Quant_test-rep3	11167	3116.71	3055.21	1019.07	3	1	EEQFJSTFR		1157.52	4 4 1 1	H(4)N(4)A(1)F(1)	(N(F)(N(H(H(N))(H(N(H(A)))))))	657	0 1 0 0;0 1 0 1;0 2 0 0;0 2 0 1;1 2 0 0;1 2 0 1;2 2 0 0;2 2 0 1;2 3 0 0;2 3 0 1;3 2 0 0;3 2 0 1;3 3 0 0;3 3 0 1;3 3 1 0;3 3 1 1;3 4 0 0;3 4 0 1;4 3 0 0;4 3 0 1;4 3 1 0;4 3 1 1;4 4 0 0;4 4 0 1;4 4 1 0;	1897.68	5	17.3768	2.61266	44.796	9	0.00196	0.63993	0.55556	0.3125	0	0	0	0	0	0	-1	0.00125628	0.00125628	sp|P01859|IGHG2_HUMAN	IGHG2	176	null		1.01422e+08	1.60219e+08	1.00814e+08	2980.89	232.44	2948.8	233	2997.84	235.55
20220323_IgG_Glycopeptide_1ug_Quant_test-rep3.3837.3837.3.3.dta	20220323_IgG_Glycopeptide_1ug_Quant_test-rep3.3837.3837.3.3.dta	20220323_IgG_Glycopeptide_1ug_Quant_test-rep3	3837	1167.91	2999.17	1000.39	3	1	EEQYJSTYR		1189.51	4 5 0 1	H(4)N(5)F(1)	(N(F)(N(H(H(N)(N))(H(N(H))))))	635	0 1 0 0;0 1 0 1;0 2 0 0;0 2 0 1;1 2 0 0;1 2 0 1;2 2 0 0;2 2 0 1;2 3 0 0;2 3 0 1;2 4 0 0;2 4 0 1;3 2 0 0;3 2 0 1;3 3 0 0;3 3 0 1;3 4 0 0;3 4 0 1;3 5 0 0;3 5 0 1;4 3 0 0;4 3 0 1;4 4 0 0;4 4 0 1;4 5 0 0;	1809.67	5	2.59264	3.27737	1.32099	3	-0.01119	-3.73167	0.18519	0.3125	0	0	0	0	0	0	-1	0	0	sp|P01857|IGHG1_HUMAN	IGHG1	180	null		3.66402e+06	6.12051e+06	5.73857e+06	1131.18	76.34	1131.07	76.27	1124.38	79.45
20220323_IgG_Glycopeptide_1ug_Quant_test-rep3.8234.8234.3.1.dta	20220323_IgG_Glycopeptide_1ug_Quant_test-rep3.8234.8234.3.1.dta	20220323_IgG_Glycopeptide_1ug_Quant_test-rep3	8234	2334.87	2602.06	868.024	3	1	EEQFJSTFR		1157.52	3 4 0 1	H(3)N(4)F(1)	(N(F)(N(H(H(N))(H(N)))))	679	0 1 0 0;0 1 0 1;0 2 0 0;0 2 0 1;1 2 0 0;1 2 0 1;2 2 0 0;2 2 0 1;2 3 0 0;2 3 0 1;3 2 0 0;3 2 0 1;3 3 0 0;3 3 0 1;3 4 0 0;	1444.53	5	40.3543	20.1236	77.9257	9	0.00025	0.09572	0.88235	0.75	0	0	0	0	0	0	-1	0	0	sp|P01859|IGHG2_HUMAN	IGHG2	176	null		1.65628e+08	2.79102e+08	1.51006e+08	2297.65	117.78	2289.12	117.97	2289.29	115.5
20220323_IgG_Glycopeptide_1ug_Quant_test-rep3.8302.8302.2.2.dta	20220323_IgG_Glycopeptide_1ug_Quant_test-rep3.8302.8302.2.2.dta	20220323_IgG_Glycopeptide_1ug_Quant_test-rep3	8302	2353.14	2926.16	1463.59	2	1	EEQFJSTFR		1157.52	5 4 0 1	H(5)N(4)F(1)	(N(F)(N(H(H(N(H)))(H(N(H))))))	509	0 1 0 0;0 1 0 1;0 2 0 0;0 2 0 1;1 2 0 0;1 2 0 1;2 2 0 0;2 2 0 1;2 3 0 0;2 3 0 1;3 2 0 0;3 2 0 1;3 3 0 0;3 3 0 1;3 4 0 0;3 4 0 1;4 3 0 0;4 3 0 1;4 4 0 0;4 4 0 1;5 4 0 0;	1768.64	5	9.29714	2.58492	21.7627	7	0.00203	0.6945	0.56522	0.25	0	0	0	0	0	0	-1	0.00243902	0.00243902	sp|P01859|IGHG2_HUMAN	IGHG2	176	null		8.16112e+07	2.37458e+08	5.33681e+07	2241.15	118.24	2239.64	120.22	2289.29	118.41
20220323_IgG_Glycopeptide_1ug_Quant_test-rep3.8229.8229.2.0.dta	20220323_IgG_Glycopeptide_1ug_Quant_test-rep3.8229.8229.2.0.dta	20220323_IgG_Glycopeptide_1ug_Quant_test-rep3	8229	2333.66	2780.11	1390.56	2	1	EEQFJSTFR		1157.52	5 4 0 0	H(5)N(4)	(N(N(H(H(N(H)))(H(N(H))))))	2054	0 1 0 0;0 2 0 0;1 2 0 0;2 2 0 0;2 3 0 0;3 2 0 0;3 3 0 0;3 4 0 0;4 3 0 0;4 4 0 0;	1622.58	5	3.71172	5.51	0.37204	2	0.00776	2.79234	0.16667	0.5	0	0	0	0	0	0	-1	0	0	sp|P01859|IGHG2_HUMAN	IGHG2	176	null		1.27339e+06	3.09621e+06	2.99745e+06	2338.78	35.37	2345.19	35.31	2322.59	38.09
20220323_IgG_Glycopeptide_1ug_Quant_test-rep3.5601.5601.3.1.dta	20220323_IgG_Glycopeptide_1ug_Quant_test-rep3.5601.5601.3.1.dta	20220323_IgG_Glycopeptide_1ug_Quant_test-rep3	5601	1636.59	2650.04	884.018	3	1	EEQYJSTYR		1189.51	4 4 0 0	H(4)N(4)	(N(N(H(H(N))(H(N(H))))))	2218	0 1 0 0;0 2 0 0;1 2 0 0;2 2 0 0;2 3 0 0;3 2 0 0;3 3 0 0;3 4 0 0;4 3 0 0;	1460.53	5	13.1668	1.81679	34.2452	7	-0.0021	-0.79227	0.72727	0.25	0	0	0	0	0	0	-1	0.00547645	0.00547645	sp|P01857|IGHG1_HUMAN	IGHG1	180	null		2.32493e+07	5.44183e+07	2.32016e+07	1562.6	206.64	1556.82	205.52	1546.19	209.27
20220323_IgG_Glycopeptide_1ug_Quant_test-rep3.5023.5023.2.0.dta	20220323_IgG_Glycopeptide_1ug_Quant_test-rep3.5023.5023.2.0.dta	20220323_IgG_Glycopeptide_1ug_Quant_test-rep3	5023	1485.86	2650.05	1325.53	2	1	EEQYJSTYR		1189.51	4 4 0 0	H(4)N(4)	(N(N(H(H(N))(H(N(H))))))	2218	0 1 0 0;0 2 0 0;1 2 0 0;2 2 0 0;2 3 0 0;3 2 0 0;3 3 0 0;3 4 0 0;4 3 0 0;	1460.53	5	23.2081	7.27559	52.7972	7	0.00464	1.75184	1	0.5	0	0	0	0	0	0	-1	0	0	sp|P01857|IGHG1_HUMAN	IGHG1	180	null		7.2649e+08	1.34681e+09	7.72485e+08	1447.45	58.96	1462.86	58.5	1443.02	62.03
20220323_IgG_Glycopeptide_1ug_Quant_test-rep3.6464.6464.3.2.dta	20220323_IgG_Glycopeptide_1ug_Quant_test-rep3.6464.6464.3.2.dta	20220323_IgG_Glycopeptide_1ug_Quant_test-rep3	6464	1865.05	3103.19	1035.07	3	1	EEQYJSTYR		1189.51	5 4 1 0	H(5)N(4)A(1)	(N(N(H(H(N(H)))(H(N(H(A)))))))	2036	0 1 0 0;0 2 0 0;1 2 0 0;2 2 0 0;2 3 0 0;3 2 0 0;3 3 0 0;3 3 1 0;3 4 0 0;4 3 0 0;4 3 1 0;4 4 0 0;4 4 1 0;5 4 0 0;	1913.68	5	24.2476	9.7395	51.1912	7	-0.00113	-0.36366	0.75	0.625	0	0	0	0	0	0	-1	0	0	sp|P01857|IGHG1_HUMAN	IGHG1	180	null		7.79165e+08	1.19255e+09	9.64282e+08	1816.02	90.83	1812.64	91.4	1805.59	91.65
20220323_IgG_Glycopeptide_1ug_Quant_test-rep3.10202.10202.3.1.dta	20220323_IgG_Glycopeptide_1ug_Quant_test-rep3.10202.10202.3.1.dta	20220323_IgG_Glycopeptide_1ug_Quant_test-rep3	10202	2860.4	3055.21	1019.07	3	1	EEQFJSTFR		1157.52	4 4 1 1	H(4)N(4)A(1)F(1)	(N(F)(N(H(H(N))(H(N(H(A)))))))	657	0 1 0 0;0 1 0 1;0 2 0 0;0 2 0 1;1 2 0 0;1 2 0 1;2 2 0 0;2 2 0 1;2 3 0 0;2 3 0 1;3 2 0 0;3 2 0 1;3 3 0 0;3 3 0 1;3 3 1 0;3 3 1 1;3 4 0 0;3 4 0 1;4 3 0 0;4 3 0 1;4 3 1 0;4 3 1 1;4 4 0 0;4 4 0 1;4 4 1 0;	1897.68	5	32.8853	5.84548	83.1022	9	0.00157	0.51424	0.7037	0.375	0	0	0	0	0	0	-1	0	0	sp|P01859|IGHG2_HUMAN	IGHG2	176	null		6.55104e+09	9.69271e+09	7.36128e+09	2736.31	168.23	2745.7	167.78	2748.49	170.13
20220323_IgG_Glycopeptide_1ug_Quant_test-rep3.4739.4739.3.2.dta	20220323_IgG_Glycopeptide_1ug_Quant_test-rep3.4739.4739.3.2.dta	20220323_IgG_Glycopeptide_1ug_Quant_test-rep3	4739	1411.57	2958.15	986.722	3	1	EEQYJSTYR		1189.51	5 4 0 1	H(5)N(4)F(1)	(N(N(H(H(N(H)))(H(N(H(F)))))))	2037	0 1 0 0;0 2 0 0;1 2 0 0;2 2 0 0;2 3 0 0;3 2 0 0;3 3 0 0;3 3 0 1;3 4 0 0;4 3 0 0;4 3 0 1;4 4 0 0;4 4 0 1;5 4 0 0;	1768.64	5	23.5584	6.88877	54.5162	7	0.00133	0.449	0.75	0.4375	0	0	0	0	0	0	-1	0	0	sp|P01857|IGHG1_HUMAN	IGHG1	180	null		2.15331e+08	3.66379e+08	2.29548e+08	1415.55	37.75	1424.81	38.04	1401.79	41.23
20220323_IgG_Glycopeptide_1ug_Quant_test-rep3.14004.14004.3.0.dta	20220323_IgG_Glycopeptide_1ug_Quant_test-rep3.14004.14004.3.0.dta	20220323_IgG_Glycopeptide_1ug_Quant_test-rep3	14004	3878.31	2764.11	922.042	3	1	EEQFJSTFR		1157.52	4 4 0 1	H(4)N(4)F(1)	(N(F)(N(H(H(N))(H(N(H))))))	670	0 1 0 0;0 1 0 1;0 2 0 0;0 2 0 1;1 2 0 0;1 2 0 1;2 2 0 0;2 2 0 1;2 3 0 0;2 3 0 1;3 2 0 0;3 2 0 1;3 3 0 0;3 3 0 1;3 4 0 0;3 4 0 1;4 3 0 0;4 3 0 1;4 4 0 0;	1606.59	5	1.87592	1.67787	2.24373	4	0.00107	0.38879	0.2381	0.25	0	0	0	0	0	0	-1	0.00971922	0.00971922	sp|P01859|IGHG2_HUMAN	IGHG2	176	null		919402	731519	809379	3835.1	14.81	3850.78	14.76	3866.89	17.73
20220323_IgG_Glycopeptide_1ug_Quant_test-rep3.8321.8321.2.2.dta	20220323_IgG_Glycopeptide_1ug_Quant_test-rep3.8321.8321.2.2.dta	20220323_IgG_Glycopeptide_1ug_Quant_test-rep3	8321	2358.27	2764.11	1382.56	2	1	EEQFJSTFR		1157.52	4 4 0 1	H(4)N(4)F(1)	(N(F)(N(H(H(N))(H(N(H))))))	670	0 1 0 0;0 1 0 1;0 2 0 0;0 2 0 1;1 2 0 0;1 2 0 1;2 2 0 0;2 2 0 1;2 3 0 0;2 3 0 1;3 2 0 0;3 2 0 1;3 3 0 0;3 3 0 1;3 4 0 0;3 4 0 1;4 3 0 0;4 3 0 1;4 4 0 0;	1606.59	5	39.2911	10.6321	92.5149	9	0.00198	0.71764	0.90476	0.5625	0	0	0	0	0	0	-1	0	0	sp|P01859|IGHG2_HUMAN	IGHG2	176	null		1.54869e+08	1.32228e+09	1.6226e+08	2297.65	120.7	2212.95	120.48	2289.29	118.41
20220323_IgG_Glycopeptide_1ug_Quant_test-rep3.4953.4953.2.0.dta	20220323_IgG_Glycopeptide_1ug_Quant_test-rep3.4953.4953.2.0.dta	20220323_IgG_Glycopeptide_1ug_Quant_test-rep3	4953	1467.87	2958.15	1479.58	2	1	EEQYJSTYR		1189.51	5 4 0 1	H(5)N(4)F(1)	(N(F)(N(H(H(N(H)))(H(N(H))))))	509	0 1 0 0;0 1 0 1;0 2 0 0;0 2 0 1;1 2 0 0;1 2 0 1;2 2 0 0;2 2 0 1;2 3 0 0;2 3 0 1;3 2 0 0;3 2 0 1;3 3 0 0;3 3 0 1;3 4 0 0;3 4 0 1;4 3 0 0;4 3 0 1;4 4 0 0;4 4 0 1;5 4 0 0;	1768.64	5	54.2193	25.6957	107.192	9	0.00277	0.93714	0.95652	0.8125	0	0	0	0	0	0	-1	0	0	sp|P01857|IGHG1_HUMAN	IGHG1	180	null		1.5192e+09	2.99914e+09	1.92026e+09	1456.19	53.21	1474.41	52.83	1457.76	56.14
20220323_IgG_Glycopeptide_1ug_Quant_test-rep3.4901.4901.3.0.dta	20220323_IgG_Glycopeptide_1ug_Quant_test-rep3.4901.4901.3.0.dta	20220323_IgG_Glycopeptide_1ug_Quant_test-rep3	4901	1454.66	2812.1	938.037	3	1	EEQYJSTYR		1189.51	5 4 0 0	H(5)N(4)	(N(N(H(H(N(H)))(H(N(H))))))	2054	0 1 0 0;0 2 0 0;1 2 0 0;2 2 0 0;2 3 0 0;3 2 0 0;3 3 0 0;3 4 0 0;4 3 0 0;4 4 0 0;	1622.58	5	49.5473	33.3409	79.6449	7	0.00259	0.9221	0.91667	0.75	0	0	0	0	0	0	-1	0	0	sp|P01857|IGHG1_HUMAN	IGHG1	180	null		1.25834e+09	2.04653e+09	1.1434e+09	1441.53	23.57	1457.07	23.23	1437.16	26.54
20220323_IgG_Glycopeptide_1ug_Quant_test-rep3.7190.7190.3.1.dta	20220323_IgG_Glycopeptide_1ug_Quant_test-rep3.7190.7190.3.1.dta	20220323_IgG_Glycopeptide_1ug_Quant_test-rep3	7190	2061.11	2618.05	873.354	3	1	EEQFJSTFR		1157.52	4 4 0 0	H(4)N(4)	(N(N(H(H(H))(H(N)(N)))))	1667	0 1 0 0;0 2 0 0;1 2 0 0;2 2 0 0;2 3 0 0;2 4 0 0;3 2 0 0;3 3 0 0;3 4 0 0;4 2 0 0;4 3 0 0;	1460.53	5	28.9722	17.1347	50.9559	7	-0.00394	-1.50362	0.76923	0.625	0	0	0	0	0	0	-1	0	0	sp|P01859|IGHG2_HUMAN	IGHG2	176	null		2.45846e+07	2.81733e+07	4.03566e+07	2042.25	79.27	2030.7	78.98	2030.79	82.24
20220323_IgG_Glycopeptide_1ug_Quant_test-rep3.7893.7893.3.2.dta	20220323_IgG_Glycopeptide_1ug_Quant_test-rep3.7893.7893.3.2.dta	20220323_IgG_Glycopeptide_1ug_Quant_test-rep3	7893	2243.31	3087.19	1029.74	3	1	EEQYJSTFR		1173.52	5 4 1 0	H(5)N(4)A(1)	(N(N(H(H(N(H)))(H(N(H(A)))))))	2036	0 1 0 0;0 2 0 0;1 2 0 0;2 2 0 0;2 3 0 0;3 2 0 0;3 3 0 0;3 3 1 0;3 4 0 0;4 3 0 0;4 3 1 0;4 4 0 0;4 4 1 0;5 4 0 0;	1913.68	5	38.5585	19.6842	73.6109	7	-0.0003	-0.09701	0.875	0.6875	0	0	0	0	0	0	-1	0	0	sp|P01860|IGHG3_HUMAN	IGHG3	227	null		9.3321e+07	1.35923e+08	1.14167e+08	2244.07	23.63	2239.64	23.55	2233.44	26.39
20220323_IgG_Glycopeptide_1ug_Quant_test-rep3.7709.7709.2.0.dta	20220323_IgG_Glycopeptide_1ug_Quant_test-rep3.7709.7709.2.0.dta	20220323_IgG_Glycopeptide_1ug_Quant_test-rep3	7709	2196.94	2926.16	1463.58	2	1	EEQFJSTFR		1157.52	5 4 0 1	H(5)N(4)F(1)	(N(F)(N(H(H(N(H)))(H(N(H))))))	509	0 1 0 0;0 1 0 1;0 2 0 0;0 2 0 1;1 2 0 0;1 2 0 1;2 2 0 0;2 2 0 1;2 3 0 0;2 3 0 1;3 2 0 0;3 2 0 1;3 3 0 0;3 3 0 1;3 4 0 0;3 4 0 1;4 3 0 0;4 3 0 1;4 4 0 0;4 4 0 1;5 4 0 0;	1768.64	5	52.3716	17.1316	117.817	9	0.00014	0.04928	0.95652	0.75	0	0	0	0	0	0	-1	0	0	sp|P01859|IGHG2_HUMAN	IGHG2	176	null		4.59129e+09	6.7408e+09	5.44904e+09	2141.75	96.42	2133.32	97.42	2131.36	93.26
20220323_IgG_Glycopeptide_1ug_Quant_test-rep3.9885.9885.2.0.dta	20220323_IgG_Glycopeptide_1ug_Quant_test-rep3.9885.9885.2.0.dta	20220323_IgG_Glycopeptide_1ug_Quant_test-rep3	9885	2775.1	2852.13	1426.57	2	1	EEQFJSTFR		1157.52	4 3 1 1	H(4)N(3)A(1)F(1)	(N(F)(N(H(H)(H(N(H(A)))))))	700	0 1 0 0;0 1 0 1;0 2 0 0;0 2 0 1;1 2 0 0;1 2 0 1;2 2 0 0;2 2 0 1;2 3 0 0;2 3 0 1;3 2 0 0;3 2 0 1;3 3 0 0;3 3 0 1;3 3 1 0;3 3 1 1;4 3 0 0;4 3 0 1;4 3 1 0;	1694.6	5	56.3088	29.3875	106.306	9	0.00241	0.84486	1	0.8125	0	0	0	0	0	0	-1	0	0	sp|P01859|IGHG2_HUMAN	IGHG2	176	null		1.03364e+08	1.31604e+08	1.09278e+08	2754.01	23.54	2760.4	23.63	2766	26.26
20220323_IgG_Glycopeptide_1ug_Quant_test-rep3.6516.6516.3.2.dta	20220323_IgG_Glycopeptide_1ug_Quant_test-rep3.6516.6516.3.2.dta	20220323_IgG_Glycopeptide_1ug_Quant_test-rep3	6516	1879.09	2837.12	946.379	3	1	EEQYJSTYR		1189.51	3 5 0 1	H(3)N(5)F(1)	(N(F)(N(H(H)(N)(H(N)(N)))))	752	0 1 0 0;0 1 0 1;0 2 0 0;0 2 0 1;1 2 0 0;1 2 0 1;1 3 0 0;1 3 0 1;2 2 0 0;2 2 0 1;2 3 0 0;2 3 0 1;2 4 0 0;2 4 0 1;2 5 0 0;2 5 0 1;3 2 0 0;3 2 0 1;3 3 0 0;3 3 0 1;3 4 0 0;3 4 0 1;3 5 0 0;	1647.61	5	11.6551	7.72962	18.9454	5	-0.00155	-0.54649	0.6	0.5	0	0	0	0	0	0	-1	0	0	sp|P01857|IGHG1_HUMAN	IGHG1	180	null		7.31116e+07	9.33108e+07	6.84546e+07	1880.42	85.45	1868.64	85.52	1864.75	88.14
20220323_IgG_Glycopeptide_1ug_Quant_test-rep3.7376.7376.2.0.dta	20220323_IgG_Glycopeptide_1ug_Quant_test-rep3.7376.7376.2.0.dta	20220323_IgG_Glycopeptide_1ug_Quant_test-rep3	7376	2110.65	3072.22	1536.62	2	1	EEQFJSTFR		1157.52	5 4 0 2	H(5)N(4)F(2)	(N(F)(N(H(H(N(H)))(H(N(H(F)))))))	491	0 1 0 0;0 1 0 1;0 2 0 0;0 2 0 1;1 2 0 0;1 2 0 1;2 2 0 0;2 2 0 1;2 3 0 0;2 3 0 1;3 2 0 0;3 2 0 1;3 3 0 0;3 3 0 1;3 3 0 2;3 4 0 0;3 4 0 1;4 3 0 0;4 3 0 1;4 3 0 2;4 4 0 0;4 4 0 1;4 4 0 2;5 4 0 0;5 4 0 1;	1914.7	5	51.9729	12.2434	125.756	9	0.00458	1.49058	0.96296	0.625	0	0	0	0	0	0	-1	0	0	sp|P01859|IGHG2_HUMAN	IGHG2	176	null		3.42908e+07	2.88996e+07	2.76568e+07	2118.58	20.34	2103.89	20.63	2101.24	21.21
20220323_IgG_Glycopeptide_1ug_Quant_test-rep3.6196.6196.3.1.dta	20220323_IgG_Glycopeptide_1ug_Quant_test-rep3.6196.6196.3.1.dta	20220323_IgG_Glycopeptide_1ug_Quant_test-rep3	6196	1794.34	2999.18	1000.4	3	1	EEQYJSTFR		1173.52	5 5 0 0	H(5)N(5)	(N(N(H(N)(H(N(H)))(H(N(H))))))	2746	0 1 0 0;0 2 0 0;1 2 0 0;1 3 0 0;2 2 0 0;2 3 0 0;2 4 0 0;3 2 0 0;3 3 0 0;3 4 0 0;3 5 0 0;4 3 0 0;4 4 0 0;4 5 0 0;5 4 0 0;	1825.66	5	29.4566	9.51681	66.4876	7	0.00027	0.08852	0.82353	0.5625	0	0	0	0	0	0	-1	0	0	sp|P01860|IGHG3_HUMAN	IGHG3	227	null		3.18525e+07	5.42842e+07	4.09105e+07	1775.15	55.51	1765.35	56.1	1761.29	58.98
20220323_IgG_Glycopeptide_1ug_Quant_test-rep3.8758.8758.3.0.dta	20220323_IgG_Glycopeptide_1ug_Quant_test-rep3.8758.8758.3.0.dta	20220323_IgG_Glycopeptide_1ug_Quant_test-rep3	8758	2476.84	2942.16	981.392	3	1	EEQFJSTFR		1157.52	6 4 0 0	H(6)N(4)	(N(N(H(H(N(H)))(H(H(N(H)))))))	2023	0 1 0 0;0 2 0 0;1 2 0 0;2 2 0 0;2 3 0 0;3 2 0 0;3 3 0 0;4 2 0 0;4 3 0 0;4 4 0 0;5 3 0 0;5 4 0 0;	1784.63	5	23.1756	10.1641	47.3399	7	0.00433	1.47259	0.78571	0.5625	0	0	0	0	0	0	-1	0	0	sp|P01859|IGHG2_HUMAN	IGHG2	176	null		4.05977e+06	1.0766e+07	3.61106e+06	2374.15	61.62	2315.56	62	2420.1	64.95
20220323_IgG_Glycopeptide_1ug_Quant_test-rep3.7442.7442.3.0.dta	20220323_IgG_Glycopeptide_1ug_Quant_test-rep3.7442.7442.3.0.dta	20220323_IgG_Glycopeptide_1ug_Quant_test-rep3	7442	2128.71	2926.16	976.059	3	1	EEQFJSTFR		1157.52	5 4 0 1	H(5)N(4)F(1)	(N(F)(N(H(N)(H(H))(H(N(H))))))	828	0 1 0 0;0 1 0 1;0 2 0 0;0 2 0 1;1 2 0 0;1 2 0 1;1 3 0 0;1 3 0 1;2 2 0 0;2 2 0 1;2 3 0 0;2 3 0 1;2 4 0 0;2 4 0 1;3 2 0 0;3 2 0 1;3 3 0 0;3 3 0 1;3 4 0 0;3 4 0 1;4 2 0 0;4 2 0 1;4 3 0 0;4 3 0 1;4 4 0 0;4 4 0 1;5 3 0 0;5 3 0 1;5 4 0 0;	1768.64	5	63.746	48.4434	92.1651	8	3e-05	0.00862	0.74194	1.0625	0	0	0	0	0	0	-1	0	0	sp|P01859|IGHG2_HUMAN	IGHG2	176	null		2.70261e+09	5.41031e+09	4.35458e+09	2127.25	26.16	2118.62	26.52	2116.48	27.11
20220323_IgG_Glycopeptide_1ug_Quant_test-rep3.10526.10526.3.1.dta	20220323_IgG_Glycopeptide_1ug_Quant_test-rep3.10526.10526.3.1.dta	20220323_IgG_Glycopeptide_1ug_Quant_test-rep3	10526	2946.67	3055.21	1019.07	3	1	EEQFJSTFR		1157.52	4 4 1 1	H(4)N(4)A(1)F(1)	(N(F)(N(H(H(N))(H(N(H(A)))))))	657	0 1 0 0;0 1 0 1;0 2 0 0;0 2 0 1;1 2 0 0;1 2 0 1;2 2 0 0;2 2 0 1;2 3 0 0;2 3 0 1;3 2 0 0;3 2 0 1;3 3 0 0;3 3 0 1;3 3 1 0;3 3 1 1;3 4 0 0;3 4 0 1;4 3 0 0;4 3 0 1;4 3 1 0;4 3 1 1;4 4 0 0;4 4 0 1;4 4 1 0;	1897.68	5	18.1363	5.4836	41.634	8	0.00223	0.73027	0.62963	0.5	0	0	0	0	0	0	-1	0	0	sp|P01859|IGHG2_HUMAN	IGHG2	176	null		1.77387e+08	2.75017e+08	1.90954e+08	2833.58	232.43	2836.95	232.75	2830.33	235.26
20220323_IgG_Glycopeptide_1ug_Quant_test-rep3.8065.8065.3.0.dta	20220323_IgG_Glycopeptide_1ug_Quant_test-rep3.8065.8065.3.0.dta	20220323_IgG_Glycopeptide_1ug_Quant_test-rep3	8065	2289.63	2967.18	989.732	3	1	EEQFJSTFR		1157.52	4 5 0 1	H(4)N(5)F(1)	(N(F)(N(H(N)(H(N))(H(N(H))))))	1333	0 1 0 0;0 1 0 1;0 2 0 0;0 2 0 1;1 2 0 0;1 2 0 1;1 3 0 0;1 3 0 1;2 2 0 0;2 2 0 1;2 3 0 0;2 3 0 1;2 4 0 0;2 4 0 1;3 2 0 0;3 2 0 1;3 3 0 0;3 3 0 1;3 4 0 0;3 4 0 1;3 5 0 0;3 5 0 1;4 3 0 0;4 3 0 1;4 4 0 0;4 4 0 1;4 5 0 0;	1809.67	5	17.0228	11.1612	27.9086	7	-0.0063	-2.1242	0.44828	0.625	0	0	0	0	0	0	-1	0	0	sp|P01859|IGHG2_HUMAN	IGHG2	176	null		6.28698e+09	1.01965e+10	6.16112e+09	2208.65	112.6	2201.12	114.44	2195.53	114.87
20220323_IgG_Glycopeptide_1ug_Quant_test-rep3.4954.4954.2.0.dta	20220323_IgG_Glycopeptide_1ug_Quant_test-rep3.4954.4954.2.0.dta	20220323_IgG_Glycopeptide_1ug_Quant_test-rep3	4954	1468.15	2430.97	1215.99	2	1	EEQYJSTYR		1189.51	3 3 0 1	H(3)N(3)F(1)	(N(F)(N(H(H)(H(N)))))	720	0 1 0 0;0 1 0 1;0 2 0 0;0 2 0 1;1 2 0 0;1 2 0 1;2 2 0 0;2 2 0 1;2 3 0 0;2 3 0 1;3 2 0 0;3 2 0 1;3 3 0 0;	1241.45	5	52.2816	27.745	97.8498	9	0.00176	0.72465	1	0.875	0	0	0	0	0	0	-1	0	0	sp|P01857|IGHG1_HUMAN	IGHG1	180	null		1.82483e+07	4.70923e+07	4.19714e+07	1459.1	17.83	1477.37	17.53	1457.76	20.62
20220323_IgG_Glycopeptide_1ug_Quant_test-rep3.6424.6424.3.0.dta	20220323_IgG_Glycopeptide_1ug_Quant_test-rep3.6424.6424.3.0.dta	20220323_IgG_Glycopeptide_1ug_Quant_test-rep3	6424	1854.46	3469.35	1157.12	3	1	EEQYJSTYR		1189.51	6 5 0 2	H(6)N(5)F(2)	(N(F)(N(H(H(N(H)))(H(N(H(N(H)(F))))))))	497	0 1 0 0;0 1 0 1;0 2 0 0;0 2 0 1;1 2 0 0;1 2 0 1;2 2 0 0;2 2 0 1;2 3 0 0;2 3 0 1;3 2 0 0;3 2 0 1;3 3 0 0;3 3 0 1;3 4 0 0;3 4 0 1;3 4 0 2;4 3 0 0;4 3 0 1;4 4 0 0;4 4 0 1;4 4 0 2;4 5 0 0;4 5 0 1;4 5 0 2;5 4 0 0;5 4 0 1;5 4 0 2;5 5 0 0;5 5 0 1;5 5 0 2;6 5 0 0;6 5 0 1;	2279.83	5	40.6414	8.66099	100.034	8	0.01286	3.70543	0.77143	0.5625	0	0	0	0	0	0	-1	0	0	sp|P01857|IGHG1_HUMAN	IGHG1	180	null		5.73431e+07	3.27402e+07	4.93654e+07	1859.89	17.58	1848.21	17.49	1844.04	20.71
20220323_IgG_Glycopeptide_1ug_Quant_test-rep3.12308.12308.3.0.dta	20220323_IgG_Glycopeptide_1ug_Quant_test-rep3.12308.12308.3.0.dta	20220323_IgG_Glycopeptide_1ug_Quant_test-rep3	12308	3422.85	3728.46	1243.49	3	1	EEQFJSTFR		1157.52	6 5 1 2	H(6)N(5)A(1)F(2)	(N(F)(N(H(H(N(H(A))))(H(N(H(N(H)(F))))))))	232	0 1 0 0;0 1 0 1;0 2 0 0;0 2 0 1;1 2 0 0;1 2 0 1;2 2 0 0;2 2 0 1;2 3 0 0;2 3 0 1;3 2 0 0;3 2 0 1;3 3 0 0;3 3 0 1;3 3 1 0;3 3 1 1;3 4 0 0;3 4 0 1;3 4 0 2;4 3 0 0;4 3 0 1;4 3 1 0;4 3 1 1;4 4 0 0;4 4 0 1;4 4 0 2;4 4 1 0;4 4 1 1;4 5 0 0;4 5 0 1;4 5 0 2;5 4 0 0;5 4 0 1;5 4 0 2;5 4 1 0;5 4 1 1;5 5 0 0;5 5 0 1;5 5 0 2;5 5 1 0;5 5 1 1;5 5 1 2;6 5 0 0;6 5 0 1;6 5 0 2;6 5 1 0;6 5 1 1;	2570.93	5	18.3721	5.47508	42.3238	7	0.00863	2.31595	0.46939	0.4375	0	0	0	0	0	0	-1	0	0	sp|P01859|IGHG2_HUMAN	IGHG2	176	null		1.8453e+07	1.7325e+07	1.43265e+07	3401.77	23.63	3403.19	23.56	3404.59	26.56
20220323_IgG_Glycopeptide_1ug_Quant_test-rep3.7373.7373.3.0.dta	20220323_IgG_Glycopeptide_1ug_Quant_test-rep3.7373.7373.3.0.dta	20220323_IgG_Glycopeptide_1ug_Quant_test-rep3	7373	2109.99	2926.17	976.062	3	1	EEQFJSTFR		1157.52	5 4 0 1	H(5)N(4)F(1)	(N(F)(N(H(H(N(H)))(H(N(H))))))	509	0 1 0 0;0 1 0 1;0 2 0 0;0 2 0 1;1 2 0 0;1 2 0 1;2 2 0 0;2 2 0 1;2 3 0 0;2 3 0 1;3 2 0 0;3 2 0 1;3 3 0 0;3 3 0 1;3 4 0 0;3 4 0 1;4 3 0 0;4 3 0 1;4 4 0 0;4 4 0 1;5 4 0 0;	1768.64	5	9.10262	9.66242	8.06299	6	0.00837	2.86183	0.30435	0.5	0	0	0	0	0	0	-1	0	0	sp|P01859|IGHG2_HUMAN	IGHG2	176	null		4.46745e+08	5.17677e+08	4.44598e+08	2098.19	34.78	2086.3	35.26	2086.66	35.78
20220323_IgG_Glycopeptide_1ug_Quant_test-rep3.10267.10267.3.1.dta	20220323_IgG_Glycopeptide_1ug_Quant_test-rep3.10267.10267.3.1.dta	20220323_IgG_Glycopeptide_1ug_Quant_test-rep3	10267	2877.79	3217.26	1073.09	3	1	EEQFJSTFR		1157.52	5 4 1 1	H(5)N(4)A(1)F(1)	(N(F)(N(H(H(N(H)))(H(N(H(A)))))))	490	0 1 0 0;0 1 0 1;0 2 0 0;0 2 0 1;1 2 0 0;1 2 0 1;2 2 0 0;2 2 0 1;2 3 0 0;2 3 0 1;3 2 0 0;3 2 0 1;3 3 0 0;3 3 0 1;3 3 1 0;3 3 1 1;3 4 0 0;3 4 0 1;4 3 0 0;4 3 0 1;4 3 1 0;4 3 1 1;4 4 0 0;4 4 0 1;4 4 1 0;4 4 1 1;5 4 0 0;5 4 0 1;5 4 1 0;	2059.73	5	22.8739	3.07258	59.6478	9	0.00141	0.43723	0.6129	0.3125	0	0	0	0	0	0	-1	0	0	sp|P01859|IGHG2_HUMAN	IGHG2	176	null		5.18504e+08	1.13908e+09	5.53057e+08	2745.2	194.65	2760.4	194.28	2760.16	196.46
20220323_IgG_Glycopeptide_1ug_Quant_test-rep3.7311.7311.3.2.dta	20220323_IgG_Glycopeptide_1ug_Quant_test-rep3.7311.7311.3.2.dta	20220323_IgG_Glycopeptide_1ug_Quant_test-rep3	7311	2092.99	2780.09	927.37	3	1	EEQFJSTFR		1157.52	5 4 0 0	H(5)N(4)	(N(N(H(H(N(H)))(H(N(H))))))	2054	0 1 0 0;0 2 0 0;1 2 0 0;2 2 0 0;2 3 0 0;3 2 0 0;3 3 0 0;3 4 0 0;4 3 0 0;4 4 0 0;	1622.58	5	24.5271	9.12043	53.1394	7	-0.0091	-3.27182	0.83333	0.5625	0	0	0	0	0	0	-1	0	0	sp|P01859|IGHG2_HUMAN	IGHG2	176	null		1.2125e+08	1.70773e+08	1.55874e+08	2092.33	26.26	2083.38	26.31	2080.81	29.28
20220323_IgG_Glycopeptide_1ug_Quant_test-rep3.6316.6316.2.0.dta	20220323_IgG_Glycopeptide_1ug_Quant_test-rep3.6316.6316.2.0.dta	20220323_IgG_Glycopeptide_1ug_Quant_test-rep3	6316	1826.05	3249.25	1625.13	2	1	EEQYJSTYR		1189.51	5 4 1 1	H(5)N(4)A(1)F(1)	(N(F)(N(H(H(N(H)))(H(N(H(A)))))))	490	0 1 0 0;0 1 0 1;0 2 0 0;0 2 0 1;1 2 0 0;1 2 0 1;2 2 0 0;2 2 0 1;2 3 0 0;2 3 0 1;3 2 0 0;3 2 0 1;3 3 0 0;3 3 0 1;3 3 1 0;3 3 1 1;3 4 0 0;3 4 0 1;4 3 0 0;4 3 0 1;4 3 1 0;4 3 1 1;4 4 0 0;4 4 0 1;4 4 1 0;4 4 1 1;5 4 0 0;5 4 0 1;5 4 1 0;	2059.73	5	67.3034	19.4956	156.089	9	0.00425	1.30851	0.93548	0.6875	0	0	0	0	0	0	-1	0	0	sp|P01857|IGHG1_HUMAN	IGHG1	180	null		4.85401e+08	6.10253e+08	4.50791e+08	1827.73	23.35	1821.44	23.84	1811.49	23.72
20220323_IgG_Glycopeptide_1ug_Quant_test-rep3.9919.9919.2.1.dta	20220323_IgG_Glycopeptide_1ug_Quant_test-rep3.9919.9919.2.1.dta	20220323_IgG_Glycopeptide_1ug_Quant_test-rep3	9919	2784.23	2926.17	1463.59	2	1	EEQFJSTFR		1157.52	5 4 0 1	H(5)N(4)F(1)	(N(F)(N(H(H(N(H)))(H(N(H))))))	509	0 1 0 0;0 1 0 1;0 2 0 0;0 2 0 1;1 2 0 0;1 2 0 1;2 2 0 0;2 2 0 1;2 3 0 0;2 3 0 1;3 2 0 0;3 2 0 1;3 3 0 0;3 3 0 1;3 4 0 0;3 4 0 1;4 3 0 0;4 3 0 1;4 4 0 0;4 4 0 1;5 4 0 0;	1768.64	5	3.91289	2.98909	5.62853	5	0.01129	3.85699	0.34783	0.3125	0	0	0	0	0	0	-1	0	0	sp|P01859|IGHG2_HUMAN	IGHG2	176	null		9.41075e+06	1.8174e+07	1.08795e+07	2751	44.27	2648.55	44.29	2766	46.66
20220323_IgG_Glycopeptide_1ug_Quant_test-rep3.6094.6094.3.0.dta	20220323_IgG_Glycopeptide_1ug_Quant_test-rep3.6094.6094.3.0.dta	20220323_IgG_Glycopeptide_1ug_Quant_test-rep3	6094	1767.59	3179.32	1060.44	3	1	PREEQFJSTFR		1410.68	5 4 0 1	H(5)N(4)F(1)	(N(F)(N(H(H(N))(H(N(H(H)))))))	659	0 1 0 0;0 1 0 1;0 2 0 0;0 2 0 1;1 2 0 0;1 2 0 1;2 2 0 0;2 2 0 1;2 3 0 0;2 3 0 1;3 2 0 0;3 2 0 1;3 3 0 0;3 3 0 1;3 4 0 0;3 4 0 1;4 3 0 0;4 3 0 1;4 4 0 0;4 4 0 1;5 3 0 0;5 3 0 1;5 4 0 0;	1768.64	7	42.3582	9.49721	103.386	9	0.00132	0.41462	0.88	0.45	0	0	0	0	0	0	-1	0	0	sp|P01859|IGHG2_HUMAN	IGHG2	176	null		6.20538e+07	6.28713e+07	6.28857e+07	1778.14	20.59	1765.35	20.8	1758.37	23.65
20220323_IgG_Glycopeptide_1ug_Quant_test-rep3.7322.7322.3.1.dta	20220323_IgG_Glycopeptide_1ug_Quant_test-rep3.7322.7322.3.1.dta	20220323_IgG_Glycopeptide_1ug_Quant_test-rep3	7322	2095.91	2967.19	989.736	3	1	EEQFJSTFR		1157.52	4 5 0 1	H(4)N(5)F(1)	(N(F)(N(H(N)(H(N))(H(N(H))))))	1333	0 1 0 0;0 1 0 1;0 2 0 0;0 2 0 1;1 2 0 0;1 2 0 1;1 3 0 0;1 3 0 1;2 2 0 0;2 2 0 1;2 3 0 0;2 3 0 1;2 4 0 0;2 4 0 1;3 2 0 0;3 2 0 1;3 3 0 0;3 3 0 1;3 4 0 0;3 4 0 1;3 5 0 0;3 5 0 1;4 3 0 0;4 3 0 1;4 4 0 0;4 4 0 1;4 5 0 0;	1809.67	5	21.8401	8.60446	46.4205	8	0.00584	1.96654	0.55172	0.5625	0	0	0	0	0	0	-1	0	0	sp|P01859|IGHG2_HUMAN	IGHG2	176	null		1.48223e+07	1.8302e+07	1.57673e+07	2083.57	32.17	2077.53	32.15	2077.88	35.16
20220323_IgG_Glycopeptide_1ug_Quant_test-rep3.5177.5177.3.0.dta	20220323_IgG_Glycopeptide_1ug_Quant_test-rep3.5177.5177.3.0.dta	20220323_IgG_Glycopeptide_1ug_Quant_test-rep3	5177	1524	3161.23	1054.42	3	1	EEQYJSTYR		1189.51	5 5 0 1	H(5)N(5)F(1)	(N(F)(N(H(N)(H(N(H)))(H(N(H))))))	1175	0 1 0 0;0 1 0 1;0 2 0 0;0 2 0 1;1 2 0 0;1 2 0 1;1 3 0 0;1 3 0 1;2 2 0 0;2 2 0 1;2 3 0 0;2 3 0 1;2 4 0 0;2 4 0 1;3 2 0 0;3 2 0 1;3 3 0 0;3 3 0 1;3 4 0 0;3 4 0 1;3 5 0 0;3 5 0 1;4 3 0 0;4 3 0 1;4 4 0 0;4 4 0 1;4 5 0 0;4 5 0 1;5 4 0 0;5 4 0 1;5 5 0 0;	1971.72	5	9.02403	3.6061	19.0859	6	0.00135	0.42568	0.45455	0.375	0	0	0	0	0	0	-1	0	0	sp|P01857|IGHG1_HUMAN	IGHG1	180	null		6.36141e+08	1.1071e+09	8.82906e+08	1512.3	35.31	1527.23	35.53	1513.89	38.07
20220323_IgG_Glycopeptide_1ug_Quant_test-rep3.5405.5405.3.0.dta	20220323_IgG_Glycopeptide_1ug_Quant_test-rep3.5405.5405.3.0.dta	20220323_IgG_Glycopeptide_1ug_Quant_test-rep3	5405	1583.9	3015.17	1005.73	3	1	EEQYJSTYR		1189.51	5 5 0 0	H(5)N(5)	(N(N(H(N)(H(N(H)))(H(N(H))))))	2746	0 1 0 0;0 2 0 0;1 2 0 0;1 3 0 0;2 2 0 0;2 3 0 0;2 4 0 0;3 2 0 0;3 3 0 0;3 4 0 0;3 5 0 0;4 3 0 0;4 4 0 0;4 5 0 0;5 4 0 0;	1825.66	5	20.749	9.80186	41.0794	6	0.00127	0.42004	0.76471	0.625	0	0	0	0	0	0	-1	0	0	sp|P01857|IGHG1_HUMAN	IGHG1	180	null		1.55985e+08	1.12641e+08	9.25002e+07	1547.62	20.88	1580.17	20.54	1569.71	23.39
20220323_IgG_Glycopeptide_1ug_Quant_test-rep3.7887.7887.3.0.dta	20220323_IgG_Glycopeptide_1ug_Quant_test-rep3.7887.7887.3.0.dta	20220323_IgG_Glycopeptide_1ug_Quant_test-rep3	7887	2241.76	3250.27	1084.1	3	1	EEQYJSTFR		1173.52	6 4 0 2	H(6)N(4)F(2)	(N(F)(N(H(H(N(H)))(H(N(H(H)(F)))))))	492	0 1 0 0;0 1 0 1;0 2 0 0;0 2 0 1;1 2 0 0;1 2 0 1;2 2 0 0;2 2 0 1;2 3 0 0;2 3 0 1;3 2 0 0;3 2 0 1;3 3 0 0;3 3 0 1;3 3 0 2;3 4 0 0;3 4 0 1;4 3 0 0;4 3 0 1;4 3 0 2;4 4 0 0;4 4 0 1;4 4 0 2;5 3 0 0;5 3 0 1;5 3 0 2;5 4 0 0;5 4 0 1;5 4 0 2;6 4 0 0;6 4 0 1;	2076.75	5	26.7568	9.73372	58.371	8	0.00486	1.49587	0.57576	0.5625	0	0	0	0	0	0	-1	0	0	sp|P01860|IGHG3_HUMAN	IGHG3	227	null		5.96712e+07	7.82084e+07	7.78595e+07	2235.23	35.42	2230.73	35.35	2224.61	38.13
20220323_IgG_Glycopeptide_1ug_Quant_test-rep3.8537.8537.4.3.dta	20220323_IgG_Glycopeptide_1ug_Quant_test-rep3.8537.8537.4.3.dta	20220323_IgG_Glycopeptide_1ug_Quant_test-rep3	8537	2416.95	3541.35	886.094	4	1	EEQFJSTFR		1157.52	7 4 1 1	H(7)N(4)A(1)F(1)	(N(F)(N(H(H(H)(H))(H(N(H))(N(H(A)))))))	44	0 1 0 0;0 1 0 1;0 2 0 0;0 2 0 1;1 2 0 0;1 2 0 1;2 2 0 0;2 2 0 1;2 3 0 0;2 3 0 1;2 4 0 0;2 4 0 1;3 2 0 0;3 2 0 1;3 3 0 0;3 3 0 1;3 3 1 0;3 3 1 1;3 4 0 0;3 4 0 1;3 4 1 0;3 4 1 1;4 2 0 0;4 2 0 1;4 3 0 0;4 3 0 1;4 3 1 0;4 3 1 1;4 4 0 0;4 4 0 1;4 4 1 0;4 4 1 1;5 2 0 0;5 2 0 1;5 3 0 0;5 3 0 1;5 3 1 0;5 3 1 1;5 4 0 0;5 4 0 1;5 4 1 0;5 4 1 1;6 3 0 0;6 3 0 1;6 3 1 0;6 3 1 1;6 4 0 0;6 4 0 1;6 4 1 0;6 4 1 1…	2383.84	5	1.48894	1.88029	0.76216	4	-0.00793	-2.24015	0.07273	0.25	0	0	0	0	0	0	-1	0.00547645	0.00547645	sp|P01859|IGHG2_HUMAN	IGHG2	176	null		456711	144624	2.02375e+06	2412.43	20.35	2410.09	20.42	2404.79	21.23
20220323_IgG_Glycopeptide_1ug_Quant_test-rep3.7299.7299.3.1.dta	20220323_IgG_Glycopeptide_1ug_Quant_test-rep3.7299.7299.3.1.dta	20220323_IgG_Glycopeptide_1ug_Quant_test-rep3	7299	2089.9	2926.16	976.059	3	1	EEQFJSTFR		1157.52	5 4 0 1	H(5)N(4)F(1)	(N(F)(N(H(H)(H(N(H))(N(H))))))	711	0 1 0 0;0 1 0 1;0 2 0 0;0 2 0 1;1 2 0 0;1 2 0 1;2 2 0 0;2 2 0 1;2 3 0 0;2 3 0 1;2 4 0 0;2 4 0 1;3 2 0 0;3 2 0 1;3 3 0 0;3 3 0 1;3 4 0 0;3 4 0 1;4 3 0 0;4 3 0 1;4 4 0 0;4 4 0 1;5 4 0 0;	1768.64	5	30.4143	6.08741	75.5927	9	0.00165	0.56327	0.72	0.5	0	0	0	0	0	0	-1	0	0	sp|P01859|IGHG2_HUMAN	IGHG2	176	null		7.41949e+08	8.1385e+08	7.80811e+08	2077.68	58.3	2062.89	58.68	2063.19	59.26
20220323_IgG_Glycopeptide_1ug_Quant_test-rep3.7913.7913.3.0.dta	20220323_IgG_Glycopeptide_1ug_Quant_test-rep3.7913.7913.3.0.dta	20220323_IgG_Glycopeptide_1ug_Quant_test-rep3	7913	2248.58	2764.11	922.041	3	1	EEQFJSTFR		1157.52	4 4 0 1	H(4)N(4)F(1)	(N(F)(N(H(H(N))(H(N(H))))))	670	0 1 0 0;0 1 0 1;0 2 0 0;0 2 0 1;1 2 0 0;1 2 0 1;2 2 0 0;2 2 0 1;2 3 0 0;2 3 0 1;3 2 0 0;3 2 0 1;3 3 0 0;3 3 0 1;3 4 0 0;3 4 0 1;4 3 0 0;4 3 0 1;4 4 0 0;	1606.59	5	48.8834	25.6258	92.0761	9	0.00064	0.2325	0.85714	0.8125	0	0	0	0	0	0	-1	0	0	sp|P01859|IGHG2_HUMAN	IGHG2	176	null		1.46147e+10	2.93765e+10	1.7298e+10	2159.24	153.16	2151.05	155.68	2146.88	154.65
20220323_IgG_Glycopeptide_1ug_Quant_test-rep3.8078.8078.2.0.dta	20220323_IgG_Glycopeptide_1ug_Quant_test-rep3.8078.8078.2.0.dta	20220323_IgG_Glycopeptide_1ug_Quant_test-rep3	8078	2293.33	2602.06	1301.53	2	1	EEQFJSTFR		1157.52	3 4 0 1	H(3)N(4)F(1)	(N(F)(N(H(H(N))(H(N)))))	679	0 1 0 0;0 1 0 1;0 2 0 0;0 2 0 1;1 2 0 0;1 2 0 1;2 2 0 0;2 2 0 1;2 3 0 0;2 3 0 1;3 2 0 0;3 2 0 1;3 3 0 0;3 3 0 1;3 4 0 0;	1444.53	5	46.016	19.0849	96.031	9	0.00152	0.58226	1	0.8125	0	0	0	0	0	0	-1	0	0	sp|P01859|IGHG2_HUMAN	IGHG2	176	null		1.02425e+10	1.96678e+10	1.1679e+10	2191.26	168.12	2183.45	170.53	2177.92	168.16
20220323_IgG_Glycopeptide_1ug_Quant_test-rep3.7579.7579.2.0.dta	20220323_IgG_Glycopeptide_1ug_Quant_test-rep3.7579.7579.2.0.dta	20220323_IgG_Glycopeptide_1ug_Quant_test-rep3	7579	2164.44	2398.98	1199.99	2	1	EEQFJSTFR		1157.52	3 3 0 1	H(3)N(3)F(1)	(N(F)(N(H(H)(H(N)))))	720	0 1 0 0;0 1 0 1;0 2 0 0;0 2 0 1;1 2 0 0;1 2 0 1;2 2 0 0;2 2 0 1;2 3 0 0;2 3 0 1;3 2 0 0;3 2 0 1;3 3 0 0;	1241.45	5	22.5744	3.51409	57.9721	9	-0.00025	-0.10521	0.93333	0.375	0	0	0	0	0	0	-1	0	0	sp|P01859|IGHG2_HUMAN	IGHG2	176	null		1.58009e+08	373017485	1.86651e+08	2168.02	52.33	2162.94	52.98	2155.69	54.26
20220323_IgG_Glycopeptide_1ug_Quant_test-rep3.8522.8522.3.0.dta	20220323_IgG_Glycopeptide_1ug_Quant_test-rep3.8522.8522.3.0.dta	20220323_IgG_Glycopeptide_1ug_Quant_test-rep3	8522	2412.9	2764.11	922.041	3	1	EEQFJSTFR		1157.52	4 4 0 1	H(4)N(4)F(1)	(N(F)(N(H(H(N))(H(N(H))))))	670	0 1 0 0;0 1 0 1;0 2 0 0;0 2 0 1;1 2 0 0;1 2 0 1;2 2 0 0;2 2 0 1;2 3 0 0;2 3 0 1;3 2 0 0;3 2 0 1;3 3 0 0;3 3 0 1;3 4 0 0;3 4 0 1;4 3 0 0;4 3 0 1;4 4 0 0;	1606.59	5	43.5994	18.8615	89.5414	9	-0.00012	-0.04427	0.85714	0.8125	0	0	0	0	0	0	-1	0	0	sp|P01859|IGHG2_HUMAN	IGHG2	176	null		7.83336e+08	2.72364e+09	3.44664e+08	2232.47	171.11	2212.95	173.44	2310.4	171.7
20220323_IgG_Glycopeptide_1ug_Quant_test-rep3.7961.7961.2.0.dta	20220323_IgG_Glycopeptide_1ug_Quant_test-rep3.7961.7961.2.0.dta	20220323_IgG_Glycopeptide_1ug_Quant_test-rep3	7961	2261.55	2561.03	1281.02	2	1	EEQFJSTFR		1157.52	4 3 0 1	H(4)N(3)F(1)	(N(F)(N(H(H)(H(N(H))))))	712	0 1 0 0;0 1 0 1;0 2 0 0;0 2 0 1;1 2 0 0;1 2 0 1;2 2 0 0;2 2 0 1;2 3 0 0;2 3 0 1;3 2 0 0;3 2 0 1;3 3 0 0;3 3 0 1;4 3 0 0;	1403.51	5	2.83352	4.27328	0.15968	2	0.00152	0.59436	0.11765	0.3125	0	0	0	0	0	0	-1	0	0	sp|P01859|IGHG2_HUMAN	IGHG2	176	null		2.94622e+06	5.78298e+06	2.6744e+06	2246.99	44.27	2239.64	43.7	2233.44	47.04
20220323_IgG_Glycopeptide_1ug_Quant_test-rep3.8382.8382.3.0.dta	20220323_IgG_Glycopeptide_1ug_Quant_test-rep3.8382.8382.3.0.dta	20220323_IgG_Glycopeptide_1ug_Quant_test-rep3	8382	2375.21	3540.34	1180.79	3	1	EEQYJSTYR		1189.51	5 4 2 1	H(5)N(4)A(2)F(1)	(N(F)(N(H(H(N(H(A))))(H(N(H(A)))))))	226	0 1 0 0;0 1 0 1;0 2 0 0;0 2 0 1;1 2 0 0;1 2 0 1;2 2 0 0;2 2 0 1;2 3 0 0;2 3 0 1;3 2 0 0;3 2 0 1;3 3 0 0;3 3 0 1;3 3 1 0;3 3 1 1;3 4 0 0;3 4 0 1;4 3 0 0;4 3 0 1;4 3 1 0;4 3 1 1;4 4 0 0;4 4 0 1;4 4 1 0;4 4 1 1;5 4 0 0;5 4 0 1;5 4 1 0;5 4 1 1;5 4 2 0;	2350.83	5	56.2562	15.2257	132.456	9	0.00186	0.52598	0.81818	0.625	0	0	0	0	0	0	-1	0	0	sp|P01857|IGHG1_HUMAN	IGHG1	180	null		3.11343e+08	3.20916e+08	3.31675e+08	2365.28	20.61	2362.79	20.65	2360.67	23.45
20220323_IgG_Glycopeptide_1ug_Quant_test-rep3.7443.7443.3.0.dta	20220323_IgG_Glycopeptide_1ug_Quant_test-rep3.7443.7443.3.0.dta	20220323_IgG_Glycopeptide_1ug_Quant_test-rep3	7443	2128.99	3275.3	1092.44	3	1	EEQFJSTFR		1157.52	5 5 0 2	H(5)N(5)F(2)	(N(F)(N(H(N)(H(N(H)))(H(N(H(F)))))))	1163	0 1 0 0;0 1 0 1;0 2 0 0;0 2 0 1;1 2 0 0;1 2 0 1;1 3 0 0;1 3 0 1;2 2 0 0;2 2 0 1;2 3 0 0;2 3 0 1;2 4 0 0;2 4 0 1;3 2 0 0;3 2 0 1;3 3 0 0;3 3 0 1;3 3 0 2;3 4 0 0;3 4 0 1;3 4 0 2;3 5 0 0;3 5 0 1;4 3 0 0;4 3 0 1;4 3 0 2;4 4 0 0;4 4 0 1;4 4 0 2;4 5 0 0;4 5 0 1;4 5 0 2;5 4 0 0;5 4 0 1;5 4 0 2;5 5 0 0;5 5 0 1;	2117.78	5	19.1473	4.95967	45.4956	7	0.00105	0.32207	0.525	0.4375	0	0	0	0	0	0	-1	0	0	sp|P01859|IGHG2_HUMAN	IGHG2	176	null		1.30972e+07	1.77353e+07	1.53479e+07	2130.2	17.38	2121.57	17.63	2116.48	18.27
20220323_IgG_Glycopeptide_1ug_Quant_test-rep3.7420.7420.2.0.dta	20220323_IgG_Glycopeptide_1ug_Quant_test-rep3.7420.7420.2.0.dta	20220323_IgG_Glycopeptide_1ug_Quant_test-rep3	7420	2122.74	2910.17	1455.59	2	1	EEQFJSTFR		1157.52	4 4 0 2	H(4)N(4)F(2)	(N(F)(N(H(H(N))(H(N(H)(F))))))	663	0 1 0 0;0 1 0 1;0 2 0 0;0 2 0 1;1 2 0 0;1 2 0 1;2 2 0 0;2 2 0 1;2 3 0 0;2 3 0 1;2 3 0 2;3 2 0 0;3 2 0 1;3 3 0 0;3 3 0 1;3 3 0 2;3 4 0 0;3 4 0 1;3 4 0 2;4 3 0 0;4 3 0 1;4 3 0 2;4 4 0 0;4 4 0 1;	1752.64	5	47.6151	10.6317	116.299	9	0.00121	0.41538	0.96154	0.625	0	0	0	0	0	0	-1	0	0	sp|P01859|IGHG2_HUMAN	IGHG2	176	null		1.84595e+07	1.43114e+07	2.13969e+07	2121.52	20.23	2109.69	20.71	2110.08	21.27
20220323_IgG_Glycopeptide_1ug_Quant_test-rep3.6104.6104.2.0.dta	20220323_IgG_Glycopeptide_1ug_Quant_test-rep3.6104.6104.2.0.dta	20220323_IgG_Glycopeptide_1ug_Quant_test-rep3	6104	1770.18	2780.11	1390.56	2	1	EEQYJSTFR		1173.52	4 4 0 1	H(4)N(4)F(1)	(N(F)(N(H(H(N))(H(N(H))))))	670	0 1 0 0;0 1 0 1;0 2 0 0;0 2 0 1;1 2 0 0;1 2 0 1;2 2 0 0;2 2 0 1;2 3 0 0;2 3 0 1;3 2 0 0;3 2 0 1;3 3 0 0;3 3 0 1;3 4 0 0;3 4 0 1;4 3 0 0;4 3 0 1;4 4 0 0;	1606.59	5	61.3348	16.3667	144.847	9	0.00246	0.88545	1	0.625	0	0	0	0	0	0	-1	0	0	sp|P01860|IGHG3_HUMAN	IGHG3	227	null		1.11467e+09	1.26702e+09	1.25008e+09	1757.52	35.37	1753.55	35.57	1743.6	38.42
20220323_IgG_Glycopeptide_1ug_Quant_test-rep3.5513.5513.3.0.dta	20220323_IgG_Glycopeptide_1ug_Quant_test-rep3.5513.5513.3.0.dta	20220323_IgG_Glycopeptide_1ug_Quant_test-rep3	5513	1612.88	2602.06	868.024	3	1	EEQFJSTFR		1157.52	3 4 0 1	H(3)N(4)F(1)	(N(F)(N(H(H(N))(H(N)))))	679	0 1 0 0;0 1 0 1;0 2 0 0;0 2 0 1;1 2 0 0;1 2 0 1;2 2 0 0;2 2 0 1;2 3 0 0;2 3 0 1;3 2 0 0;3 2 0 1;3 3 0 0;3 3 0 1;3 4 0 0;	1444.53	5	33.8388	6.1136	85.3284	9	0.00149	0.57304	0.94118	0.4375	0	0	0	0	0	0	-1	0	0	sp|P01859|IGHG2_HUMAN	IGHG2	176	null		7.84864e+06	9.39517e+06	9.93529e+06	1612.67	23.99	1612.47	23.6	1601.98	26.62
20220323_IgG_Glycopeptide_1ug_Quant_test-rep3.7967.7967.3.0.dta	20220323_IgG_Glycopeptide_1ug_Quant_test-rep3.7967.7967.3.0.dta	20220323_IgG_Glycopeptide_1ug_Quant_test-rep3	7967	2263.03	3071.2	1024.4	3	1	EEQYJSTFR		1173.52	4 4 1 1	H(4)N(4)A(1)F(1)	(N(F)(N(H(H(N))(H(N(H(A)))))))	657	0 1 0 0;0 1 0 1;0 2 0 0;0 2 0 1;1 2 0 0;1 2 0 1;2 2 0 0;2 2 0 1;2 3 0 0;2 3 0 1;3 2 0 0;3 2 0 1;3 3 0 0;3 3 0 1;3 3 1 0;3 3 1 1;3 4 0 0;3 4 0 1;4 3 0 0;4 3 0 1;4 3 1 0;4 3 1 1;4 4 0 0;4 4 0 1;4 4 1 0;	1897.68	5	50.6643	12.5576	121.434	9	0.00121	0.39304	0.88889	0.625	0	0	0	0	0	0	-1	0	0	sp|P01860|IGHG3_HUMAN	IGHG3	227	null		4.13423e+08	5.79515e+08	4.84983e+08	2249.92	44.26	2245.56	43.55	2239.21	47.14
20220323_IgG_Glycopeptide_1ug_Quant_test-rep3.7335.7335.2.3.dta	20220323_IgG_Glycopeptide_1ug_Quant_test-rep3.7335.7335.2.3.dta	20220323_IgG_Glycopeptide_1ug_Quant_test-rep3	7335	2099.46	2780.1	1390.56	2	1	EEQFJSTFR		1157.52	5 4 0 0	H(5)N(4)	(N(N(H(H(H))(H(N)(N(H))))))	1666	0 1 0 0;0 2 0 0;1 2 0 0;2 2 0 0;2 3 0 0;2 4 0 0;3 2 0 0;3 3 0 0;3 4 0 0;4 2 0 0;4 3 0 0;4 4 0 0;5 3 0 0;	1622.58	5	13.2254	2.86426	32.4675	6	-0.0006	-0.21761	0.8	0.4375	0	0	0	0	0	0	-1	0.00125628	0.00125628	sp|P01859|IGHG2_HUMAN	IGHG2	176	null		4.13724e+07	5.33373e+07	5.44011e+07	2092.33	29.19	2083.38	29.32	2080.81	32.23
20220323_IgG_Glycopeptide_1ug_Quant_test-rep3.5441.5441.3.0.dta	20220323_IgG_Glycopeptide_1ug_Quant_test-rep3.5441.5441.3.0.dta	20220323_IgG_Glycopeptide_1ug_Quant_test-rep3	5441	1593.39	2853.12	951.712	3	1	EEQYJSTYR		1189.51	4 5 0 0	H(4)N(5)	(N(N(H(N)(H(N))(H(N(H))))))	2911	0 1 0 0;0 2 0 0;1 2 0 0;1 3 0 0;2 2 0 0;2 3 0 0;2 4 0 0;3 2 0 0;3 3 0 0;3 4 0 0;3 5 0 0;4 3 0 0;4 4 0 0;	1663.61	5	20.4191	10.8794	38.1357	5	0.00191	0.67082	0.8	0.5625	0	0	0	0	0	0	-1	0	0	sp|P01857|IGHG1_HUMAN	IGHG1	180	null		9.74353e+07	2.02653e+08	1.3154e+08	1577.33	20.58	1589	20.53	1575.6	23.43
20220323_IgG_Glycopeptide_1ug_Quant_test-rep3.5376.5376.3.2.dta	20220323_IgG_Glycopeptide_1ug_Quant_test-rep3.5376.5376.3.2.dta	20220323_IgG_Glycopeptide_1ug_Quant_test-rep3	5376	1576.17	2853.12	951.712	3	1	EEQYJSTYR		1189.51	4 5 0 0	H(4)N(5)	(N(N(H(N)(H(N))(H(N(H))))))	2911	0 1 0 0;0 2 0 0;1 2 0 0;1 3 0 0;2 2 0 0;2 3 0 0;2 4 0 0;3 2 0 0;3 3 0 0;3 4 0 0;3 5 0 0;4 3 0 0;4 4 0 0;	1663.61	5	19.2042	10.9513	34.5311	6	0.0018	0.62981	0.66667	0.5625	0	0	0	0	0	0	-1	0	0	sp|P01857|IGHG1_HUMAN	IGHG1	180	null		3.96728e+08	7.4531e+08	3.29212e+08	1556.63	41.28	1524.32	41.47	1554.91	44.11
20220323_IgG_Glycopeptide_1ug_Quant_test-rep3.11194.11194.3.1.dta	20220323_IgG_Glycopeptide_1ug_Quant_test-rep3.11194.11194.3.1.dta	20220323_IgG_Glycopeptide_1ug_Quant_test-rep3	11194	3124.01	2764.11	922.043	3	1	EEQFJSTFR		1157.52	4 4 0 1	H(4)N(4)F(1)	(N(F)(N(H(H(N))(H(N(H))))))	670	0 1 0 0;0 1 0 1;0 2 0 0;0 2 0 1;1 2 0 0;1 2 0 1;2 2 0 0;2 2 0 1;2 3 0 0;2 3 0 1;3 2 0 0;3 2 0 1;3 3 0 0;3 3 0 1;3 4 0 0;3 4 0 1;4 3 0 0;4 3 0 1;4 4 0 0;	1606.59	5	5.23776	1.74256	11.7288	6	0.00595	2.15137	0.42857	0.25	0	0	0	0	0	0	-1	0.00547645	0.00547645	sp|P01859|IGHG2_HUMAN	IGHG2	176	null		1.08078e+08	1.16081e+08	1.25291e+08	3071.91	76.59	3066.75	76.66	3068.53	79.51
20220323_IgG_Glycopeptide_1ug_Quant_test-rep3.5185.5185.2.1.dta	20220323_IgG_Glycopeptide_1ug_Quant_test-rep3.5185.5185.2.1.dta	20220323_IgG_Glycopeptide_1ug_Quant_test-rep3	5185	1526.06	2958.15	1479.58	2	1	EEQYJSTYR		1189.51	5 4 0 1	H(5)N(4)F(1)	(N(F)(N(H(H(N(H)))(H(N(H))))))	509	0 1 0 0;0 1 0 1;0 2 0 0;0 2 0 1;1 2 0 0;1 2 0 1;2 2 0 0;2 2 0 1;2 3 0 0;2 3 0 1;3 2 0 0;3 2 0 1;3 3 0 0;3 3 0 1;3 4 0 0;3 4 0 1;4 3 0 0;4 3 0 1;4 4 0 0;4 4 0 1;5 4 0 0;	1768.64	5	33.2617	5.61863	84.599	9	0.0029	0.97906	0.95652	0.4375	0	0	0	0	0	0	-1	0	0	sp|P01857|IGHG1_HUMAN	IGHG1	180	null		1.61181e+09	3.17808e+09	1.95563e+09	1462.06	76.64	1480.29	76.53	1463.7	79.53
20220323_IgG_Glycopeptide_1ug_Quant_test-rep3.8077.8077.3.1.dta	20220323_IgG_Glycopeptide_1ug_Quant_test-rep3.8077.8077.3.1.dta	20220323_IgG_Glycopeptide_1ug_Quant_test-rep3	8077	2293.05	2926.16	976.058	3	1	EEQFJSTFR		1157.52	5 4 0 1	H(5)N(4)F(1)	(N(F)(N(H(H(N(H)))(H(N(H))))))	509	0 1 0 0;0 1 0 1;0 2 0 0;0 2 0 1;1 2 0 0;1 2 0 1;2 2 0 0;2 2 0 1;2 3 0 0;2 3 0 1;3 2 0 0;3 2 0 1;3 3 0 0;3 3 0 1;3 4 0 0;3 4 0 1;4 3 0 0;4 3 0 1;4 4 0 0;4 4 0 1;5 4 0 0;	1768.64	5	39.2104	12.5166	88.7846	9	-0.00187	-0.63933	0.78261	0.625	0	0	0	0	0	0	-1	0	0	sp|P01859|IGHG2_HUMAN	IGHG2	176	null		3.77318e+08	1.21436e+09	3.5182e+08	2241.15	180.17	2239.64	182.08	2224.61	180.17
20220323_IgG_Glycopeptide_1ug_Quant_test-rep3.8160.8160.2.0.dta	20220323_IgG_Glycopeptide_1ug_Quant_test-rep3.8160.8160.2.0.dta	20220323_IgG_Glycopeptide_1ug_Quant_test-rep3	8160	2315.55	2926.16	1463.58	2	1	EEQFJSTFR		1157.52	5 4 0 1	H(5)N(4)F(1)	(N(F)(N(H(H(N(H)))(H(N(H))))))	509	0 1 0 0;0 1 0 1;0 2 0 0;0 2 0 1;1 2 0 0;1 2 0 1;2 2 0 0;2 2 0 1;2 3 0 0;2 3 0 1;3 2 0 0;3 2 0 1;3 3 0 0;3 3 0 1;3 4 0 0;3 4 0 1;4 3 0 0;4 3 0 1;4 4 0 0;4 4 0 1;5 4 0 0;	1768.64	5	14.579	7.64958	27.448	8	0.00073	0.25023	0.6087	0.5625	0	0	0	0	0	0	-1	0	0	sp|P01859|IGHG2_HUMAN	IGHG2	176	null		4.95522e+07	1.73905e+08	5.33681e+07	2303.58	120.68	2300.9	120.82	2289.29	118.41
20220323_IgG_Glycopeptide_1ug_Quant_test-rep3.9154.9154.3.0.dta	20220323_IgG_Glycopeptide_1ug_Quant_test-rep3.9154.9154.3.0.dta	20220323_IgG_Glycopeptide_1ug_Quant_test-rep3	9154	2582.17	2602.05	868.023	3	1	EEQFJSTFR		1157.52	3 4 0 1	H(3)N(4)F(1)	(N(F)(N(H(H(N))(H(N)))))	679	0 1 0 0;0 1 0 1;0 2 0 0;0 2 0 1;1 2 0 0;1 2 0 1;2 2 0 0;2 2 0 1;2 3 0 0;2 3 0 1;3 2 0 0;3 2 0 1;3 3 0 0;3 3 0 1;3 4 0 0;	1444.53	5	15.5448	1.79112	41.0874	8	-0.00127	-0.48881	0.94118	0.25	0	0	0	0	0	0	-1	0.00547645	0.00547645	sp|P01859|IGHG2_HUMAN	IGHG2	176	null		3.47745e+07	2.99517e+07	3.41398e+07	2542.11	103.3	2509.76	103.06	2541.59	103.66
20220323_IgG_Glycopeptide_1ug_Quant_test-rep3.7807.7807.3.0.dta	20220323_IgG_Glycopeptide_1ug_Quant_test-rep3.7807.7807.3.0.dta	20220323_IgG_Glycopeptide_1ug_Quant_test-rep3	7807	2221.26	3250.27	1084.1	3	1	EEQFJSTYR		1173.52	6 4 0 2	H(6)N(4)F(2)	(N(F)(N(H(H(N(H)(F)))(H(N(H(H)))))))	358	0 1 0 0;0 1 0 1;0 2 0 0;0 2 0 1;1 2 0 0;1 2 0 1;2 2 0 0;2 2 0 1;2 3 0 0;2 3 0 1;2 3 0 2;3 2 0 0;3 2 0 1;3 3 0 0;3 3 0 1;3 3 0 2;3 4 0 0;3 4 0 1;3 4 0 2;4 3 0 0;4 3 0 1;4 3 0 2;4 4 0 0;4 4 0 1;4 4 0 2;5 3 0 0;5 3 0 1;5 4 0 0;5 4 0 1;5 4 0 2;6 4 0 0;6 4 0 1;	2076.75	5	43.2929	8.89999	107.165	9	0.00561	1.72477	0.73529	0.5625	0	0	0	0	0	0	-1	0	0	sp|P01861|IGHG4_HUMAN	IGHG4	177	null		6.6364e+07	8.36011e+07	8.101e+07	2220.36	50.29	2215.92	50.17	2209.94	52.8
20220323_IgG_Glycopeptide_1ug_Quant_test-rep3.5684.5684.3.0.dta	20220323_IgG_Glycopeptide_1ug_Quant_test-rep3.5684.5684.3.0.dta	20220323_IgG_Glycopeptide_1ug_Quant_test-rep3	5684	1659.23	3186.26	1062.76	3	1	EEQYJSTYR		1189.51	3 6 0 2	H(3)N(6)F(2)	(N(F)(N(H(H(N)(N))(H(N)(N(F))))))	638	0 1 0 0;0 1 0 1;0 2 0 0;0 2 0 1;1 2 0 0;1 2 0 1;2 2 0 0;2 2 0 1;2 3 0 0;2 3 0 1;2 3 0 2;2 4 0 0;2 4 0 1;2 4 0 2;3 2 0 0;3 2 0 1;3 3 0 0;3 3 0 1;3 3 0 2;3 4 0 0;3 4 0 1;3 4 0 2;3 5 0 0;3 5 0 1;3 5 0 2;3 6 0 0;3 6 0 1;	1996.75	5	1.96445	2.60569	0.77358	3	-0.0003	-0.09284	0.13793	0.25	0	0	0	0	0	0	-1	0.00125628	0.00125628	sp|P01857|IGHG1_HUMAN	IGHG1	180	null		8.54094e+06	9.51018e+06	9.9222e+06	1651.43	56.05	1653.64	55.82	1640.33	58.95
20220323_IgG_Glycopeptide_1ug_Quant_test-rep3.7945.7945.2.0.dta	20220323_IgG_Glycopeptide_1ug_Quant_test-rep3.7945.7945.2.0.dta	20220323_IgG_Glycopeptide_1ug_Quant_test-rep3	7945	2257.18	2602.06	1301.53	2	1	EEQFJSTFR		1157.52	3 4 0 1	H(3)N(4)F(1)	(N(F)(N(H(H(N))(H(N)))))	679	0 1 0 0;0 1 0 1;0 2 0 0;0 2 0 1;1 2 0 0;1 2 0 1;2 2 0 0;2 2 0 1;2 3 0 0;2 3 0 1;3 2 0 0;3 2 0 1;3 3 0 0;3 3 0 1;3 4 0 0;	1444.53	5	54.3389	27.3591	104.444	9	0.00173	0.6645	1	0.8125	0	0	0	0	0	0	-1	0	0	sp|P01859|IGHG2_HUMAN	IGHG2	176	null		1.01515e+10	1.95506e+10	1.1576e+10	2188.38	109.27	2180.66	111.39	2175.01	114.28
20220323_IgG_Glycopeptide_1ug_Quant_test-rep3.4927.4927.2.0.dta	20220323_IgG_Glycopeptide_1ug_Quant_test-rep3.4927.4927.2.0.dta	20220323_IgG_Glycopeptide_1ug_Quant_test-rep3	4927	1461.21	2812.1	1406.55	2	1	EEQYJSTYR		1189.51	5 4 0 0	H(5)N(4)	(N(N(H(H(N(H)))(H(N(H))))))	2054	0 1 0 0;0 2 0 0;1 2 0 0;2 2 0 0;2 3 0 0;3 2 0 0;3 3 0 0;3 4 0 0;4 3 0 0;4 4 0 0;	1622.58	5	32.5804	13.2127	68.5489	7	0.00196	0.69593	1	0.625	0	0	0	0	0	0	-1	0	0	sp|P01857|IGHG1_HUMAN	IGHG1	180	null		4.7482e+08	7.57044e+08	4.85987e+08	1444.53	26.48	1457.07	26.22	1437.16	29.53
20220323_IgG_Glycopeptide_1ug_Quant_test-rep3.10400.10400.3.1.dta	20220323_IgG_Glycopeptide_1ug_Quant_test-rep3.10400.10400.3.1.dta	20220323_IgG_Glycopeptide_1ug_Quant_test-rep3	10400	2913.34	3217.26	1073.09	3	1	EEQFJSTFR		1157.52	5 4 1 1	H(5)N(4)A(1)F(1)	(N(N(H(H(N(H)))(H(N(F)(H(A)))))))	2025	0 1 0 0;0 2 0 0;1 2 0 0;2 2 0 0;2 3 0 0;2 3 0 1;3 2 0 0;3 3 0 0;3 3 0 1;3 3 1 0;3 3 1 1;3 4 0 0;3 4 0 1;4 3 0 0;4 3 0 1;4 3 1 0;4 3 1 1;4 4 0 0;4 4 0 1;4 4 1 0;4 4 1 1;5 4 0 0;5 4 0 1;5 4 1 0;	2059.73	5	23.9252	4.91893	59.2225	7	0.0007	0.21624	0.65385	0.5	0	0	0	0	0	0	-1	0	0	sp|P01859|IGHG2_HUMAN	IGHG2	176	null		2.64667e+08	6.13069e+08	3.48134e+08	2795.27	214.66	2798.85	214.87	2795.24	217.18
20220323_IgG_Glycopeptide_1ug_Quant_test-rep3.5099.5099.2.0.dta	20220323_IgG_Glycopeptide_1ug_Quant_test-rep3.5099.5099.2.0.dta	20220323_IgG_Glycopeptide_1ug_Quant_test-rep3	5099	1504.94	2796.1	1398.55	2	1	EEQYJSTYR		1189.51	4 4 0 1	H(4)N(4)F(1)	(N(F)(N(H(H(N))(H(N(H))))))	670	0 1 0 0;0 1 0 1;0 2 0 0;0 2 0 1;1 2 0 0;1 2 0 1;2 2 0 0;2 2 0 1;2 3 0 0;2 3 0 1;3 2 0 0;3 2 0 1;3 3 0 0;3 3 0 1;3 4 0 0;3 4 0 1;4 3 0 0;4 3 0 1;4 4 0 0;	1606.59	5	78.9603	34.3258	161.853	9	0.00156	0.55779	1	0.8125	0	0	0	0	0	0	-1	0	0	sp|P01857|IGHG1_HUMAN	IGHG1	180	null		4.25773e+09	8.16914e+09	5.39852e+09	1462.06	50.24	1480.29	49.89	1463.7	53.14
20220323_IgG_Glycopeptide_1ug_Quant_test-rep3.5175.5175.2.0.dta	20220323_IgG_Glycopeptide_1ug_Quant_test-rep3.5175.5175.2.0.dta	20220323_IgG_Glycopeptide_1ug_Quant_test-rep3	5175	1523.42	2796.1	1398.55	2	1	EEQYJSTYR		1189.51	4 4 0 1	H(4)N(4)F(1)	(N(F)(N(H(H(N))(H(N(H))))))	670	0 1 0 0;0 1 0 1;0 2 0 0;0 2 0 1;1 2 0 0;1 2 0 1;2 2 0 0;2 2 0 1;2 3 0 0;2 3 0 1;3 2 0 0;3 2 0 1;3 3 0 0;3 3 0 1;3 4 0 0;3 4 0 1;4 3 0 0;4 3 0 1;4 4 0 0;	1606.59	5	49.5792	21.665	101.42	9	0.00181	0.64792	0.95238	0.8125	0	0	0	0	0	0	-1	0	0	sp|P01857|IGHG1_HUMAN	IGHG1	180	null		4.53018e+09	8.63079e+09	5.48878e+09	1462.06	67.86	1480.29	67.7	1463.7	70.77
20220323_IgG_Glycopeptide_1ug_Quant_test-rep3.4716.4716.3.3.dta	20220323_IgG_Glycopeptide_1ug_Quant_test-rep3.4716.4716.3.3.dta	20220323_IgG_Glycopeptide_1ug_Quant_test-rep3	4716	1405.33	2487.99	830.001	3	1	EEQYJSTYR		1189.51	3 4 0 0	H(3)N(4)	(N(N(H(H(N))(H(N)))))	2226	0 1 0 0;0 2 0 0;1 2 0 0;2 2 0 0;2 3 0 0;3 2 0 0;3 3 0 0;	1298.48	5	19.4333	3.25112	49.4858	7	0.00069	0.27608	1	0.375	0	0	0	0	0	0	-1	0	0	sp|P01857|IGHG1_HUMAN	IGHG1	180	null		4.2157e+06	1.08569e+07	6.50518e+06	1380.25	41.22	1395.41	41.19	1375.27	44.26
20220323_IgG_Glycopeptide_1ug_Quant_test-rep3.9721.9721.3.1.dta	20220323_IgG_Glycopeptide_1ug_Quant_test-rep3.9721.9721.3.1.dta	20220323_IgG_Glycopeptide_1ug_Quant_test-rep3	9721	2733.67	3176.23	1059.42	3	1	EEQFJSTFR		1157.52	6 3 1 1	H(6)N(3)A(1)F(1)	(N(F)(N(H(H(H(H)))(H(N(H(A)))))))	2	0 1 0 0;0 1 0 1;0 2 0 0;0 2 0 1;1 2 0 0;1 2 0 1;2 2 0 0;2 2 0 1;2 3 0 0;2 3 0 1;3 2 0 0;3 2 0 1;3 3 0 0;3 3 0 1;3 3 1 0;3 3 1 1;4 2 0 0;4 2 0 1;4 3 0 0;4 3 0 1;4 3 1 0;4 3 1 1;5 2 0 0;5 2 0 1;5 3 0 0;5 3 0 1;5 3 1 0;5 3 1 1;6 3 0 0;6 3 0 1;6 3 1 0;	2018.71	5	64.981	35.9137	118.963	9	0.00225	0.70863	0.75758	0.9375	0	0	0	0	0	0	-1	0	0	sp|P01859|IGHG2_HUMAN	IGHG2	176	null		1.06437e+08	2.05919e+08	1.35444e+08	2715.99	17.37	2722.29	17.58	2725.1	20.39
20220323_IgG_Glycopeptide_1ug_Quant_test-rep3.6361.6361.3.0.dta	20220323_IgG_Glycopeptide_1ug_Quant_test-rep3.6361.6361.3.0.dta	20220323_IgG_Glycopeptide_1ug_Quant_test-rep3	6361	1837.82	3233.24	1078.42	3	1	EEQYJSTYR		1189.51	4 4 1 2	H(4)N(4)A(1)F(2)	(N(F)(N(H(H(N(F)))(H(N(H(A)))))))	169	0 1 0 0;0 1 0 1;0 2 0 0;0 2 0 1;1 2 0 0;1 2 0 1;2 2 0 0;2 2 0 1;2 3 0 0;2 3 0 1;2 3 0 2;3 2 0 0;3 2 0 1;3 3 0 0;3 3 0 1;3 3 0 2;3 3 1 0;3 3 1 1;3 4 0 0;3 4 0 1;3 4 0 2;4 3 0 0;4 3 0 1;4 3 1 0;4 3 1 1;4 4 0 0;4 4 0 1;4 4 0 2;4 4 1 0;4 4 1 1;	2043.74	5	5.81551	5.68271	6.06214	5	-0.00784	-2.42502	0.28125	0.5	0	0	0	0	0	0	-1	0	0	sp|P01857|IGHG1_HUMAN	IGHG1	180	null		5.42953e+06	2.4843e+07	7.17004e+06	1824.82	38	1821.44	38.56	1808.55	38.49
20220323_IgG_Glycopeptide_1ug_Quant_test-rep3.5263.5263.3.1.dta	20220323_IgG_Glycopeptide_1ug_Quant_test-rep3.5263.5263.3.1.dta	20220323_IgG_Glycopeptide_1ug_Quant_test-rep3	5263	1546.48	2796.1	932.705	3	1	EEQYJSTYR		1189.51	4 4 0 1	H(4)N(4)F(1)	(N(N(H(H(N))(H(N(H(F)))))))	2206	0 1 0 0;0 2 0 0;1 2 0 0;2 2 0 0;2 3 0 0;3 2 0 0;3 3 0 0;3 3 0 1;3 4 0 0;4 3 0 0;4 3 0 1;4 4 0 0;	1606.59	5	34.2097	18.9654	62.5206	7	0.00203	0.72481	0.85714	0.75	0	0	0	0	0	0	-1	0	0	sp|P01857|IGHG1_HUMAN	IGHG1	180	null		7.38808e+09	1.52687e+10	8.259e+09	1462.06	106.43	1480.29	105.76	1463.7	108.95
20220323_IgG_Glycopeptide_1ug_Quant_test-rep3.6619.6619.3.0.dta	20220323_IgG_Glycopeptide_1ug_Quant_test-rep3.6619.6619.3.0.dta	20220323_IgG_Glycopeptide_1ug_Quant_test-rep3	6619	1906.68	3087.19	1029.74	3	1	EEQYJSTYR		1189.51	4 4 1 1	H(4)N(4)A(1)F(1)	(N(F)(N(H(H(N))(H(N(H(A)))))))	657	0 1 0 0;0 1 0 1;0 2 0 0;0 2 0 1;1 2 0 0;1 2 0 1;2 2 0 0;2 2 0 1;2 3 0 0;2 3 0 1;3 2 0 0;3 2 0 1;3 3 0 0;3 3 0 1;3 3 1 0;3 3 1 1;3 4 0 0;3 4 0 1;4 3 0 0;4 3 0 1;4 3 1 0;4 3 1 1;4 4 0 0;4 4 0 1;4 4 1 0;	1897.68	5	10.333	2.73103	24.451	8	0.00046	0.14969	0.48148	0.25	0	0	0	0	0	0	-1	0.00125628	0.00125628	sp|P01857|IGHG1_HUMAN	IGHG1	180	null		1.7852e+09	1.73732e+09	1.92782e+09	1839.41	114.68	1833.32	114.85	1829.04	115.04
20220323_IgG_Glycopeptide_1ug_Quant_test-rep3.8373.8373.3.1.dta	20220323_IgG_Glycopeptide_1ug_Quant_test-rep3.8373.8373.3.1.dta	20220323_IgG_Glycopeptide_1ug_Quant_test-rep3	8373	2372.77	3024.21	1008.74	3	1	EEQFJSTFR		1157.52	4 6 0 0	H(4)N(6)	(N(N(H(H(N)(N))(H(N)(N(H))))))	2189	0 1 0 0;0 2 0 0;1 2 0 0;2 2 0 0;2 3 0 0;2 4 0 0;3 2 0 0;3 3 0 0;3 4 0 0;3 5 0 0;3 6 0 0;4 3 0 0;4 4 0 0;4 5 0 0;	1866.69	5	3.40616	3.73917	2.7877	3	0.00089	0.29409	0.3125	0.375	0	0	0	0	0	0	-1	0	0	sp|P01859|IGHG2_HUMAN	IGHG2	176	null		1.65492e+08	1.59947e+08	1.04906e+08	2356.45	26.53	2351.05	26.51	2349.02	29.23
20220323_IgG_Glycopeptide_1ug_Quant_test-rep3.7507.7507.2.0.dta	20220323_IgG_Glycopeptide_1ug_Quant_test-rep3.7507.7507.2.0.dta	20220323_IgG_Glycopeptide_1ug_Quant_test-rep3	7507	2146.07	2942.15	1471.58	2	1	EEQFJSTFR		1157.52	6 4 0 0	H(6)N(4)	(N(N(H(H(N(H)))(H(H(N(H)))))))	2023	0 1 0 0;0 2 0 0;1 2 0 0;2 2 0 0;2 3 0 0;3 2 0 0;3 3 0 0;4 2 0 0;4 3 0 0;4 4 0 0;5 3 0 0;5 4 0 0;	1784.63	5	27.8135	11.1107	58.8328	7	-0.00907	-3.08292	0.85714	0.625	0	0	0	0	0	0	-1	0	0	sp|P01859|IGHG2_HUMAN	IGHG2	176	null		1.62279e+07	3.48862e+07	1.95075e+07	2127.25	43.74	2115.7	44.34	2116.48	41.87
20220323_IgG_Glycopeptide_1ug_Quant_test-rep3.7915.7915.2.0.dta	20220323_IgG_Glycopeptide_1ug_Quant_test-rep3.7915.7915.2.0.dta	20220323_IgG_Glycopeptide_1ug_Quant_test-rep3	7915	2249.19	2764.11	1382.56	2	1	EEQFJSTFR		1157.52	4 4 0 1	H(4)N(4)F(1)	(N(F)(N(H(H(N))(H(N(H))))))	670	0 1 0 0;0 1 0 1;0 2 0 0;0 2 0 1;1 2 0 0;1 2 0 1;2 2 0 0;2 2 0 1;2 3 0 0;2 3 0 1;3 2 0 0;3 2 0 1;3 3 0 0;3 3 0 1;3 4 0 0;3 4 0 1;4 3 0 0;4 3 0 1;4 4 0 0;	1606.59	5	48.6151	12.968	114.817	9	0.00187	0.67495	1	0.6875	0	0	0	0	0	0	-1	0	0	sp|P01859|IGHG2_HUMAN	IGHG2	176	null		1.19991e+10	2.09469e+10	1.36246e+10	2162.15	144.37	2154.05	146.85	2149.78	145.9
20220323_IgG_Glycopeptide_1ug_Quant_test-rep3.3698.3698.3.4.dta	20220323_IgG_Glycopeptide_1ug_Quant_test-rep3.3698.3698.3.4.dta	20220323_IgG_Glycopeptide_1ug_Quant_test-rep3	3698	1130.59	2780.1	927.371	3	1	EEQFJSTFR		1157.52	5 4 0 0	H(5)N(4)	(N(N(H(H(N(H)))(H(N(H))))))	2054	0 1 0 0;0 2 0 0;1 2 0 0;2 2 0 0;2 3 0 0;3 2 0 0;3 3 0 0;3 4 0 0;4 3 0 0;4 4 0 0;	1622.58	5	18.2255	8.53006	36.2313	7	-0.00453	-1.63051	0.66667	0.5625	0	0	0	0	0	0	-1	0	0	sp|P01859|IGHG2_HUMAN	IGHG2	176	null		252629	410892	4.71643e+06	1128.24	20.63	1093	20.46	1118.51	23.57
20220323_IgG_Glycopeptide_1ug_Quant_test-rep3.5043.5043.3.0.dta	20220323_IgG_Glycopeptide_1ug_Quant_test-rep3.5043.5043.3.0.dta	20220323_IgG_Glycopeptide_1ug_Quant_test-rep3	5043	1490.69	2796.1	932.705	3	1	EEQYJSTYR		1189.51	4 4 0 1	H(4)N(4)F(1)	(N(F)(N(H(H(N))(H(N(H))))))	670	0 1 0 0;0 1 0 1;0 2 0 0;0 2 0 1;1 2 0 0;1 2 0 1;2 2 0 0;2 2 0 1;2 3 0 0;2 3 0 1;3 2 0 0;3 2 0 1;3 3 0 0;3 3 0 1;3 4 0 0;3 4 0 1;4 3 0 0;4 3 0 1;4 4 0 0;	1606.59	5	71.0731	34.1138	139.712	9	0.00303	1.08209	0.90476	0.75	0	0	0	0	0	0	-1	0	0	sp|P01857|IGHG1_HUMAN	IGHG1	180	null		6.78457e+09	1.38528e+10	8.00142e+09	1462.06	53.16	1480.29	52.89	1463.7	56.15
20220323_IgG_Glycopeptide_1ug_Quant_test-rep3.7423.7423.3.1.dta	20220323_IgG_Glycopeptide_1ug_Quant_test-rep3.7423.7423.3.1.dta	20220323_IgG_Glycopeptide_1ug_Quant_test-rep3	7423	2123.69	2885.14	962.384	3	1	EEQFJSTFR		1157.52	6 3 0 1	H(6)N(3)F(1)	(N(F)(N(H(H(H(H)))(H(N(H))))))	3	0 1 0 0;0 1 0 1;0 2 0 0;0 2 0 1;1 2 0 0;1 2 0 1;2 2 0 0;2 2 0 1;2 3 0 0;2 3 0 1;3 2 0 0;3 2 0 1;3 3 0 0;3 3 0 1;4 2 0 0;4 2 0 1;4 3 0 0;4 3 0 1;5 2 0 0;5 2 0 1;5 3 0 0;5 3 0 1;6 3 0 0;	1727.61	5	27.7588	10.5765	59.6687	8	0.00218	0.75675	0.68	0.5625	0	0	0	0	0	0	-1	0	0	sp|P01859|IGHG2_HUMAN	IGHG2	176	null		5.83257e+06	7.46742e+06	6.12541e+06	2124.45	20.22	2112.7	20.62	2113.04	21.23
20220323_IgG_Glycopeptide_1ug_Quant_test-rep3.7369.7369.2.4.dta	20220323_IgG_Glycopeptide_1ug_Quant_test-rep3.7369.7369.2.4.dta	20220323_IgG_Glycopeptide_1ug_Quant_test-rep3	7369	2109.05	2853.13	1427.07	2	1	EEQFJSTFR		1157.52	4 3 0 3	H(4)N(3)F(3)	(N(F)(N(H(H)(H(N(F)(H(F)))))))	691	0 1 0 0;0 1 0 1;0 2 0 0;0 2 0 1;1 2 0 0;1 2 0 1;2 2 0 0;2 2 0 1;2 3 0 0;2 3 0 1;2 3 0 2;3 2 0 0;3 2 0 1;3 3 0 0;3 3 0 1;3 3 0 2;3 3 0 3;4 3 0 0;4 3 0 1;4 3 0 2;	1695.62	5	27.0679	3.18034	71.4307	9	-0.01059	-3.71081	0.77273	0.3125	0	0	0	0	0	0	-1	0	0	sp|P01859|IGHG2_HUMAN	IGHG2	176	null		1.06512e+07	1.20093e+07	1.25625e+07	2089.4	43.57	2083.38	44.08	2071.98	44.5
20220323_IgG_Glycopeptide_1ug_Quant_test-rep3.8725.8725.3.1.dta	20220323_IgG_Glycopeptide_1ug_Quant_test-rep3.8725.8725.3.1.dta	20220323_IgG_Glycopeptide_1ug_Quant_test-rep3	8725	2467.96	2967.18	989.731	3	1	EEQFJSTFR		1157.52	4 5 0 1	H(4)N(5)F(1)	(N(F)(N(H(N)(H(N))(H(N(H))))))	1333	0 1 0 0;0 1 0 1;0 2 0 0;0 2 0 1;1 2 0 0;1 2 0 1;1 3 0 0;1 3 0 1;2 2 0 0;2 2 0 1;2 3 0 0;2 3 0 1;2 4 0 0;2 4 0 1;3 2 0 0;3 2 0 1;3 3 0 0;3 3 0 1;3 4 0 0;3 4 0 1;3 5 0 0;3 5 0 1;4 3 0 0;4 3 0 1;4 4 0 0;4 4 0 1;4 5 0 0;	1809.67	5	9.7569	3.24105	21.8578	6	-0.00966	-3.25558	0.48276	0.3125	0	0	0	0	0	0	-1	0	0	sp|P01859|IGHG2_HUMAN	IGHG2	176	null		2.98105e+08	4.9764e+08	9.73883e+07	2261.86	129.92	2263.19	132	2349.02	133.07
20220323_IgG_Glycopeptide_1ug_Quant_test-rep3.7902.7902.3.0.dta	20220323_IgG_Glycopeptide_1ug_Quant_test-rep3.7902.7902.3.0.dta	20220323_IgG_Glycopeptide_1ug_Quant_test-rep3	7902	2245.65	3071.2	1024.4	3	1	EEQFJSTYR		1173.52	4 4 1 1	H(4)N(4)A(1)F(1)	(N(F)(N(H(H(N))(H(N(H(A)))))))	657	0 1 0 0;0 1 0 1;0 2 0 0;0 2 0 1;1 2 0 0;1 2 0 1;2 2 0 0;2 2 0 1;2 3 0 0;2 3 0 1;3 2 0 0;3 2 0 1;3 3 0 0;3 3 0 1;3 3 1 0;3 3 1 1;3 4 0 0;3 4 0 1;4 3 0 0;4 3 0 1;4 3 1 0;4 3 1 1;4 4 0 0;4 4 0 1;4 4 1 0;	1897.68	5	54.1134	25.1965	107.816	9	0.00111	0.36179	0.81481	0.75	0	0	0	0	0	0	-1	0	0	sp|P01861|IGHG4_HUMAN	IGHG4	177	null		4.10374e+08	572421201	4.83444e+08	2246.99	44.27	2242.55	43.71	2236.35	47.07
20220323_IgG_Glycopeptide_1ug_Quant_test-rep3.9193.9193.2.1.dta	20220323_IgG_Glycopeptide_1ug_Quant_test-rep3.9193.9193.2.1.dta	20220323_IgG_Glycopeptide_1ug_Quant_test-rep3	9193	2592.26	2764.11	1382.56	2	1	EEQFJSTFR		1157.52	4 4 0 1	H(4)N(4)F(1)	(N(F)(N(H(H(N))(H(N(H))))))	670	0 1 0 0;0 1 0 1;0 2 0 0;0 2 0 1;1 2 0 0;1 2 0 1;2 2 0 0;2 2 0 1;2 3 0 0;2 3 0 1;3 2 0 0;3 2 0 1;3 3 0 0;3 3 0 1;3 4 0 0;3 4 0 1;4 3 0 0;4 3 0 1;4 4 0 0;	1606.59	5	40.9941	10.7882	97.0906	9	0.00205	0.74224	1	0.625	0	0	0	0	0	0	-1	0	0	sp|P01859|IGHG2_HUMAN	IGHG2	176	null		1.40245e+08	2.02037e+08	1.36708e+08	2406.55	132.59	2377.56	132.2	2482.09	133.26
20220323_IgG_Glycopeptide_1ug_Quant_test-rep3.9775.9775.2.5.dta	20220323_IgG_Glycopeptide_1ug_Quant_test-rep3.9775.9775.2.5.dta	20220323_IgG_Glycopeptide_1ug_Quant_test-rep3	9775	2747.49	3145.23	1573.12	2	1	EEQFJSTFR		1157.52	6 5 0 0	H(6)N(5)	(N(N(H(H(N(H)))(H(N(H(N(H))))))))	2041	0 1 0 0;0 2 0 0;1 2 0 0;2 2 0 0;2 3 0 0;3 2 0 0;3 3 0 0;3 4 0 0;4 3 0 0;4 4 0 0;4 5 0 0;5 4 0 0;5 5 0 0;	1987.71	5	5.52069	1.79667	12.4367	5	-0.00287	-0.91406	0.53333	0.25	0	0	0	0	0	0	-1	0.00547645	0.00547645	sp|P01859|IGHG2_HUMAN	IGHG2	176	null		3.10104e+07	5.25435e+07	3.9904e+07	2715.99	29.2	2722.29	29.29	2725.1	32.08
20220323_IgG_Glycopeptide_1ug_Quant_test-rep3.6444.6444.3.2.dta	20220323_IgG_Glycopeptide_1ug_Quant_test-rep3.6444.6444.3.2.dta	20220323_IgG_Glycopeptide_1ug_Quant_test-rep3	6444	1859.78	2618.05	873.355	3	1	EEQFJSTYR		1173.52	3 4 0 1	H(3)N(4)F(1)	(N(F)(N(H(H(N))(H(N)))))	679	0 1 0 0;0 1 0 1;0 2 0 0;0 2 0 1;1 2 0 0;1 2 0 1;2 2 0 0;2 2 0 1;2 3 0 0;2 3 0 1;3 2 0 0;3 2 0 1;3 3 0 0;3 3 0 1;3 4 0 0;	1444.53	5	8.18438	6.7234	10.8976	5	-0.00162	-0.61913	0.58824	0.5	0	0	0	0	0	0	-1	0	0	sp|P01861|IGHG4_HUMAN	IGHG4	177	null		3.47223e+07	5.33995e+07	2.74985e+07	1842.38	132.44	1833.32	132.46	1826.15	130.17
20220323_IgG_Glycopeptide_1ug_Quant_test-rep3.6232.6232.3.0.dta	20220323_IgG_Glycopeptide_1ug_Quant_test-rep3.6232.6232.3.0.dta	20220323_IgG_Glycopeptide_1ug_Quant_test-rep3	6232	1804.09	3103.19	1035.07	3	1	EEQYJSTYR		1189.51	5 4 1 0	H(5)N(4)A(1)	(N(N(H(H(N(H)))(H(N(H(A)))))))	2036	0 1 0 0;0 2 0 0;1 2 0 0;2 2 0 0;2 3 0 0;3 2 0 0;3 3 0 0;3 3 1 0;3 4 0 0;4 3 0 0;4 3 1 0;4 4 0 0;4 4 1 0;5 4 0 0;	1913.68	5	7.69312	1.79784	18.6415	6	0.00399	1.28658	0.5625	0.25	0	0	0	0	0	0	-1	0.00547645	0.00547645	sp|P01857|IGHG1_HUMAN	IGHG1	180	null		6.95973e+08	1.05583e+09	9.26069e+08	1804.54	29.05	1800.86	29.45	1793.76	32.39
20220323_IgG_Glycopeptide_1ug_Quant_test-rep3.7467.7467.2.0.dta	20220323_IgG_Glycopeptide_1ug_Quant_test-rep3.7467.7467.2.0.dta	20220323_IgG_Glycopeptide_1ug_Quant_test-rep3	7467	2135.62	2618.05	1309.53	2	1	EEQFJSTFR		1157.52	4 4 0 0	H(4)N(4)	(N(N(H(H(H))(H(N)(N)))))	1667	0 1 0 0;0 2 0 0;1 2 0 0;2 2 0 0;2 3 0 0;2 4 0 0;3 2 0 0;3 3 0 0;3 4 0 0;4 2 0 0;4 3 0 0;	1460.53	5	24.3355	10.3908	50.2328	7	-0.00228	-0.87223	0.84615	0.625	0	0	0	0	0	0	-1	0	0	sp|P01859|IGHG2_HUMAN	IGHG2	176	null		2.37018e+08	3.85155e+08	2.31448e+08	2121.52	58.27	2109.69	59.14	2113.04	54.06
20220323_IgG_Glycopeptide_1ug_Quant_test-rep3.12171.12171.3.0.dta	20220323_IgG_Glycopeptide_1ug_Quant_test-rep3.12171.12171.3.0.dta	20220323_IgG_Glycopeptide_1ug_Quant_test-rep3	12171	3386.14	3055.21	1019.07	3	1	EEQFJSTFR		1157.52	4 4 1 1	H(4)N(4)A(1)F(1)	(N(F)(N(H(H(N))(H(N(H(A)))))))	657	0 1 0 0;0 1 0 1;0 2 0 0;0 2 0 1;1 2 0 0;1 2 0 1;2 2 0 0;2 2 0 1;2 3 0 0;2 3 0 1;3 2 0 0;3 2 0 1;3 3 0 0;3 3 0 1;3 3 1 0;3 3 1 1;3 4 0 0;3 4 0 1;4 3 0 0;4 3 0 1;4 3 1 0;4 3 1 1;4 4 0 0;4 4 0 1;4 4 1 0;	1897.68	5	4.30619	1.65738	9.22539	6	0.00157	0.51424	0.33333	0.25	0	0	0	0	0	0	-1	0.00971922	0.00971922	sp|P01859|IGHG2_HUMAN	IGHG2	176	null		7.5649e+07	1.24741e+08	5.64249e+07	3148.5	232.65	3146.34	233.28	3268.98	235.73
20220323_IgG_Glycopeptide_1ug_Quant_test-rep3.7239.7239.3.1.dta	20220323_IgG_Glycopeptide_1ug_Quant_test-rep3.7239.7239.3.1.dta	20220323_IgG_Glycopeptide_1ug_Quant_test-rep3	7239	2074.24	3038.19	1013.4	3	1	EEQFJSTFR		1157.52	3 4 2 0	H(3)N(4)A(2)	(N(N(H(H(N(A)))(H(N(A))))))	1671	0 1 0 0;0 2 0 0;1 2 0 0;2 2 0 0;2 3 0 0;2 3 1 0;3 2 0 0;3 3 0 0;3 3 1 0;3 4 0 0;3 4 1 0;	1880.67	5	1.76963	1.78094	1.74862	3	0.00126	0.41631	0.23077	0.25	0	0	0	0	0	0	-1	0.00547645	0.00547645	sp|P01859|IGHG2_HUMAN	IGHG2	176	null		7.39057e+07	1.46964e+08	1.42364e+08	2045.2	55.92	2036.6	55.59	2033.76	58.78
20220323_IgG_Glycopeptide_1ug_Quant_test-rep3.4621.4621.3.0.dta	20220323_IgG_Glycopeptide_1ug_Quant_test-rep3.4621.4621.3.0.dta	20220323_IgG_Glycopeptide_1ug_Quant_test-rep3	4621	1379.39	2487.99	830.001	3	1	EEQYJSTYR		1189.51	3 4 0 0	H(3)N(4)	(N(N(H(H(N))(H(N)))))	2226	0 1 0 0;0 2 0 0;1 2 0 0;2 2 0 0;2 3 0 0;3 2 0 0;3 3 0 0;	1298.48	5	28.4279	17.4483	48.8186	7	0.00073	0.29417	0.88889	0.75	0	0	0	0	0	0	-1	0	0	sp|P01857|IGHG1_HUMAN	IGHG1	180	null		23278.5	5538355	4.94349e+06	1324.32	20.61	1389.52	20.58	1369.37	23.55
20220323_IgG_Glycopeptide_1ug_Quant_test-rep3.5979.5979.3.0.dta	20220323_IgG_Glycopeptide_1ug_Quant_test-rep3.5979.5979.3.0.dta	20220323_IgG_Glycopeptide_1ug_Quant_test-rep3	5979	1738.07	2796.1	932.705	3	1	EEQYJSTFR		1173.52	5 4 0 0	H(5)N(4)	(N(N(H(H)(N)(H(H)(H(N))))))	2292	0 1 0 0;0 2 0 0;1 2 0 0;1 3 0 0;2 2 0 0;2 3 0 0;3 2 0 0;3 3 0 0;3 4 0 0;4 2 0 0;4 3 0 0;4 4 0 0;5 2 0 0;5 3 0 0;	1622.58	5	47.6285	33.1	74.6101	7	0.00059	0.21209	0.875	0.875	0	0	0	0	0	0	-1	0	0	sp|P01860|IGHG3_HUMAN	IGHG3	227	null		1.80094e+08	2.45122e+08	2.00225e+08	1736.83	32.41	1732.97	32.37	1720.03	35.43
20220323_IgG_Glycopeptide_1ug_Quant_test-rep3.8461.8461.2.0.dta	20220323_IgG_Glycopeptide_1ug_Quant_test-rep3.8461.8461.2.0.dta	20220323_IgG_Glycopeptide_1ug_Quant_test-rep3	8461	2396.24	2764.11	1382.56	2	1	EEQFJSTFR		1157.52	4 4 0 1	H(4)N(4)F(1)	(N(F)(N(H(H(N))(H(N(H))))))	670	0 1 0 0;0 1 0 1;0 2 0 0;0 2 0 1;1 2 0 0;1 2 0 1;2 2 0 0;2 2 0 1;2 3 0 0;2 3 0 1;3 2 0 0;3 2 0 1;3 3 0 0;3 3 0 1;3 4 0 0;3 4 0 1;4 3 0 0;4 3 0 1;4 4 0 0;	1606.59	5	42.2168	10.2391	101.604	9	0.00146	0.52879	1	0.5625	0	0	0	0	0	0	-1	0	0	sp|P01859|IGHG2_HUMAN	IGHG2	176	null		1.14351e+10	1.68697e+10	2.35049e+08	2170.99	191.33	2168.83	193.97	2289.29	189.9
20220323_IgG_Glycopeptide_1ug_Quant_test-rep3.7646.7646.3.0.dta	20220323_IgG_Glycopeptide_1ug_Quant_test-rep3.7646.7646.3.0.dta	20220323_IgG_Glycopeptide_1ug_Quant_test-rep3	7646	2180.97	2602.06	868.024	3	1	EEQFJSTFR		1157.52	3 4 0 1	H(3)N(4)F(1)	(N(F)(N(H(H(N))(H(N)))))	679	0 1 0 0;0 1 0 1;0 2 0 0;0 2 0 1;1 2 0 0;1 2 0 1;2 2 0 0;2 2 0 1;2 3 0 0;2 3 0 1;3 2 0 0;3 2 0 1;3 3 0 0;3 3 0 1;3 4 0 0;	1444.53	5	76.7868	70.3016	88.8308	8	0.0017	0.6549	0.88235	1.1875	0	0	0	0	0	0	-1	0	0	sp|P01859|IGHG2_HUMAN	IGHG2	176	null		6.12166e+09	1.32787e+10	6.51189e+09	2185.49	31.86	2177.75	32.29	2172.25	34.78
20220323_IgG_Glycopeptide_1ug_Quant_test-rep3.5215.5215.3.0.dta	20220323_IgG_Glycopeptide_1ug_Quant_test-rep3.5215.5215.3.0.dta	20220323_IgG_Glycopeptide_1ug_Quant_test-rep3	5215	1534.09	2764.11	922.041	3	1	EEQFJSTFR		1157.52	4 4 0 1	H(4)N(4)F(1)	(N(F)(N(H(H(N))(H(N(H))))))	670	0 1 0 0;0 1 0 1;0 2 0 0;0 2 0 1;1 2 0 0;1 2 0 1;2 2 0 0;2 2 0 1;2 3 0 0;2 3 0 1;3 2 0 0;3 2 0 1;3 3 0 0;3 3 0 1;3 4 0 0;3 4 0 1;4 3 0 0;4 3 0 1;4 4 0 0;	1606.59	5	1.96996	1.89917	2.10144	3	-0.00105	-0.38072	0.28571	0.25	0	0	0	0	0	0	-1	0.00547645	0.00547645	sp|P01859|IGHG2_HUMAN	IGHG2	176	null		4.6122e+06	7.54041e+06	8.22169e+06	1526.99	44.45	1530.18	44.23	1519.85	46.91
20220323_IgG_Glycopeptide_1ug_Quant_test-rep3.9788.9788.3.1.dta	20220323_IgG_Glycopeptide_1ug_Quant_test-rep3.9788.9788.3.1.dta	20220323_IgG_Glycopeptide_1ug_Quant_test-rep3	9788	2750.65	2868.12	956.713	3	1	EEQFJSTFR		1157.52	5 3 1 0	H(5)N(3)A(1)	(N(N(H(H(H))(H(N(H(A)))))))	1650	0 1 0 0;0 2 0 0;1 2 0 0;2 2 0 0;2 3 0 0;3 2 0 0;3 3 0 0;3 3 1 0;4 2 0 0;4 3 0 0;4 3 1 0;5 3 0 0;	1710.6	5	9.55141	1.75964	24.0218	7	0.00376	1.31027	0.57143	0.25	0	0	0	0	0	0	-1	0.00547645	0.00547645	sp|P01859|IGHG2_HUMAN	IGHG2	176	null		4.28386e+06	6.20308e+06	4.01385e+06	2727.58	20.63	2736.9	20.6	2739.56	23.57
20220323_IgG_Glycopeptide_1ug_Quant_test-rep3.7765.7765.2.0.dta	20220323_IgG_Glycopeptide_1ug_Quant_test-rep3.7765.7765.2.0.dta	20220323_IgG_Glycopeptide_1ug_Quant_test-rep3	7765	2210.38	2764.11	1382.56	2	1	EEQFJSTFR		1157.52	4 4 0 1	H(4)N(4)F(1)	(N(F)(N(H(H(N))(H(N(H))))))	670	0 1 0 0;0 1 0 1;0 2 0 0;0 2 0 1;1 2 0 0;1 2 0 1;2 2 0 0;2 2 0 1;2 3 0 0;2 3 0 1;3 2 0 0;3 2 0 1;3 3 0 0;3 3 0 1;3 4 0 0;3 4 0 1;4 3 0 0;4 3 0 1;4 4 0 0;	1606.59	5	53.0301	16.0359	121.734	9	0.00061	0.21911	1	0.625	0	0	0	0	0	0	-1	0	0	sp|P01859|IGHG2_HUMAN	IGHG2	176	null		1.17598e+10	2.02293e+10	1.34239e+10	2159.24	78.92	2151.05	79.68	2146.88	80.63
20220323_IgG_Glycopeptide_1ug_Quant_test-rep3.9129.9129.2.0.dta	20220323_IgG_Glycopeptide_1ug_Quant_test-rep3.9129.9129.2.0.dta	20220323_IgG_Glycopeptide_1ug_Quant_test-rep3	9129	2575.55	2926.16	1463.59	2	1	EEQFJSTFR		1157.52	5 4 0 1	H(5)N(4)F(1)	(N(F)(N(H(H(N(H)))(H(N(H))))))	509	0 1 0 0;0 1 0 1;0 2 0 0;0 2 0 1;1 2 0 0;1 2 0 1;2 2 0 0;2 2 0 1;2 3 0 0;2 3 0 1;3 2 0 0;3 2 0 1;3 3 0 0;3 3 0 1;3 4 0 0;3 4 0 1;4 3 0 0;4 3 0 1;4 4 0 0;4 4 0 1;5 4 0 0;	1768.64	5	7.11167	3.00342	14.7413	7	0.00288	0.9843	0.47826	0.3125	0	0	0	0	0	0	-1	0	0	sp|P01859|IGHG2_HUMAN	IGHG2	176	null		6.00385e+07	1.97113e+08	5.90641e+07	2371.2	129.59	2380.5	129.26	2485.05	130.3
20220323_IgG_Glycopeptide_1ug_Quant_test-rep3.6224.6224.3.1.dta	20220323_IgG_Glycopeptide_1ug_Quant_test-rep3.6224.6224.3.1.dta	20220323_IgG_Glycopeptide_1ug_Quant_test-rep3	6224	1801.97	3265.24	1089.08	3	1	EEQYJSTYR		1189.51	6 4 1 0	H(6)N(4)A(1)	(N(N(H(H(N(H(H))))(H(N(H(A)))))))	1845	0 1 0 0;0 2 0 0;1 2 0 0;2 2 0 0;2 3 0 0;3 2 0 0;3 3 0 0;3 3 1 0;3 4 0 0;4 3 0 0;4 3 1 0;4 4 0 0;4 4 1 0;5 3 0 0;5 4 0 0;5 4 1 0;6 4 0 0;	2075.73	5	5.87845	4.17915	9.03429	5	-0.00216	-0.66057	0.31579	0.3125	0	0	0	0	0	0	-1	0	0	sp|P01857|IGHG1_HUMAN	IGHG1	180	null		1.13766e+07	4.23143e+07	1.14171e+07	1784.11	58.27	1777.21	59.11	1767.3	61.74
20220323_IgG_Glycopeptide_1ug_Quant_test-rep3.4961.4961.3.0.dta	20220323_IgG_Glycopeptide_1ug_Quant_test-rep3.4961.4961.3.0.dta	20220323_IgG_Glycopeptide_1ug_Quant_test-rep3	4961	1469.91	2958.15	986.723	3	1	EEQYJSTYR		1189.51	5 4 0 1	H(5)N(4)F(1)	(N(F)(N(H(H(H))(H(N)(N(H))))))	86	0 1 0 0;0 1 0 1;0 2 0 0;0 2 0 1;1 2 0 0;1 2 0 1;2 2 0 0;2 2 0 1;2 3 0 0;2 3 0 1;2 4 0 0;2 4 0 1;3 2 0 0;3 2 0 1;3 3 0 0;3 3 0 1;3 4 0 0;3 4 0 1;4 2 0 0;4 2 0 1;4 3 0 0;4 3 0 1;4 4 0 0;4 4 0 1;5 3 0 0;5 3 0 1;5 4 0 0;	1768.64	5	69.5102	41.7377	121.088	9	0.00196	0.66096	0.7931	0.9375	0	0	0	0	0	0	-1	0	0	sp|P01857|IGHG1_HUMAN	IGHG1	180	null		4.48963e+09	8.84171e+09	5.13294e+09	1456.19	53.21	1474.41	52.83	1457.76	56.14
20220323_IgG_Glycopeptide_1ug_Quant_test-rep3.8375.8375.3.1.dta	20220323_IgG_Glycopeptide_1ug_Quant_test-rep3.8375.8375.3.1.dta	20220323_IgG_Glycopeptide_1ug_Quant_test-rep3	8375	2373.46	2602.06	868.024	3	1	EEQFJSTFR		1157.52	3 4 0 1	H(3)N(4)F(1)	(N(F)(N(H(H(N))(H(N)))))	679	0 1 0 0;0 1 0 1;0 2 0 0;0 2 0 1;1 2 0 0;1 2 0 1;2 2 0 0;2 2 0 1;2 3 0 0;2 3 0 1;3 2 0 0;3 2 0 1;3 3 0 0;3 3 0 1;3 4 0 0;	1444.53	5	36.6927	10.3874	85.5453	9	0.0003	0.11417	0.94118	0.625	0	0	0	0	0	0	-1	0	0	sp|P01859|IGHG2_HUMAN	IGHG2	176	null		2.12994e+08	3.24238e+08	1.73012e+08	2291.26	153.37	2286.27	156.02	2289.29	151.49
20220323_IgG_Glycopeptide_1ug_Quant_test-rep3.10457.10457.3.1.dta	20220323_IgG_Glycopeptide_1ug_Quant_test-rep3.10457.10457.3.1.dta	20220323_IgG_Glycopeptide_1ug_Quant_test-rep3	10457	2928.45	2764.11	922.042	3	1	EEQFJSTFR		1157.52	4 4 0 1	H(4)N(4)F(1)	(N(N(H(H(N))(H(N(H)(F))))))	2211	0 1 0 0;0 2 0 0;1 2 0 0;2 2 0 0;2 3 0 0;2 3 0 1;3 2 0 0;3 3 0 0;3 3 0 1;3 4 0 0;3 4 0 1;4 3 0 0;4 3 0 1;4 4 0 0;	1606.59	5	18.501	5.96561	41.781	7	0.00401	1.44916	0.6875	0.5	0	0	0	0	0	0	-1	0	0	sp|P01859|IGHG2_HUMAN	IGHG2	176	null		1.09836e+08	2.08253e+08	1.09826e+08	2792.32	229.38	2692.84	229.4	2809.85	232.15
20220323_IgG_Glycopeptide_1ug_Quant_test-rep3.3689.3689.3.3.dta	20220323_IgG_Glycopeptide_1ug_Quant_test-rep3.3689.3689.3.3.dta	20220323_IgG_Glycopeptide_1ug_Quant_test-rep3	3689	1128.23	2837.13	946.381	3	1	EEQYJSTYR		1189.51	3 5 0 1	H(3)N(5)F(1)	(N(F)(N(H(N)(H(N))(H(N)))))	1341	0 1 0 0;0 1 0 1;0 2 0 0;0 2 0 1;1 2 0 0;1 2 0 1;1 3 0 0;1 3 0 1;2 2 0 0;2 2 0 1;2 3 0 0;2 3 0 1;2 4 0 0;2 4 0 1;3 2 0 0;3 2 0 1;3 3 0 0;3 3 0 1;3 4 0 0;3 4 0 1;3 5 0 0;	1647.61	5	2.57413	1.97204	3.6923	5	0.0034	1.19823	0.26087	0.25	0	0	0	0	0	0	-1	0.00547645	0.00547645	sp|P01857|IGHG1_HUMAN	IGHG1	180	null		2.13139e+06	767706	3.36235e+06	1113.59	73.56	988.53	71.16	1106.6	76.66
20220323_IgG_Glycopeptide_1ug_Quant_test-rep3.6013.6013.3.0.dta	20220323_IgG_Glycopeptide_1ug_Quant_test-rep3.6013.6013.3.0.dta	20220323_IgG_Glycopeptide_1ug_Quant_test-rep3	6013	1747.08	2780.11	927.374	3	1	EEQFJSTYR		1173.52	4 4 0 1	H(4)N(4)F(1)	(N(F)(N(H(H(H))(H(N)(N)))))	89	0 1 0 0;0 1 0 1;0 2 0 0;0 2 0 1;1 2 0 0;1 2 0 1;2 2 0 0;2 2 0 1;2 3 0 0;2 3 0 1;2 4 0 0;2 4 0 1;3 2 0 0;3 2 0 1;3 3 0 0;3 3 0 1;3 4 0 0;3 4 0 1;4 2 0 0;4 2 0 1;4 3 0 0;4 3 0 1;4 4 0 0;	1606.59	5	56.4692	33.2967	99.5039	9	0.00397	1.42752	0.84	0.9375	0	0	0	0	0	0	-1	0	0	sp|P01861|IGHG4_HUMAN	IGHG4	177	null		2.05974e+09	2.69265e+09	2.21231e+09	1754.55	41.26	1747.67	41.46	1737.79	44.24
20220323_IgG_Glycopeptide_1ug_Quant_test-rep3.8289.8289.3.0.dta	20220323_IgG_Glycopeptide_1ug_Quant_test-rep3.8289.8289.3.0.dta	20220323_IgG_Glycopeptide_1ug_Quant_test-rep3	8289	2349.6	2913.25	971.756	3	1	TKPREEQYJSTYR		1671.81	3 3 0 1	H(3)N(3)F(1)	(N(F)(N(H(H)(H(N)))))	720	0 1 0 0;0 1 0 1;0 2 0 0;0 2 0 1;1 2 0 0;1 2 0 1;2 2 0 0;2 2 0 1;2 3 0 0;2 3 0 1;3 2 0 0;3 2 0 1;3 3 0 0;	1241.45	9	4.8382	2.84247	8.54455	5	-0.00832	-2.8557	0.53333	0.25	0	0	0	0	0	0	-1	0.00125628	0.00125628	sp|P01857|IGHG1_HUMAN	IGHG1	180	null		5.90258e+06	7.03955e+06	4.41252e+06	2341.77	20.55	2336.32	20.6	2334.31	23.38
20220323_IgG_Glycopeptide_1ug_Quant_test-rep3.7923.7923.3.0.dta	20220323_IgG_Glycopeptide_1ug_Quant_test-rep3.7923.7923.3.0.dta	20220323_IgG_Glycopeptide_1ug_Quant_test-rep3	7923	2251.24	2602.06	868.024	3	1	EEQFJSTFR		1157.52	3 4 0 1	H(3)N(4)F(1)	(N(F)(N(H(H(N))(H(N)))))	679	0 1 0 0;0 1 0 1;0 2 0 0;0 2 0 1;1 2 0 0;1 2 0 1;2 2 0 0;2 2 0 1;2 3 0 0;2 3 0 1;3 2 0 0;3 2 0 1;3 3 0 0;3 3 0 1;3 4 0 0;	1444.53	5	52.6573	28.3216	97.8522	9	0.00024	0.09226	0.94118	0.75	0	0	0	0	0	0	-1	0	0	sp|P01859|IGHG2_HUMAN	IGHG2	176	null		6.87151e+09	1.46761e+10	6.93819e+09	2185.49	112.16	2177.75	114.3	2172.25	117.04
20220323_IgG_Glycopeptide_1ug_Quant_test-rep3.6422.6422.3.1.dta	20220323_IgG_Glycopeptide_1ug_Quant_test-rep3.6422.6422.3.1.dta	20220323_IgG_Glycopeptide_1ug_Quant_test-rep3	6422	1853.9	3306.27	1102.76	3	1	EEQYJSTYR		1189.51	5 5 1 0	H(5)N(5)A(1)	(N(N(H(N)(H(N(H)))(H(N(H(A)))))))	2735	0 1 0 0;0 2 0 0;1 2 0 0;1 3 0 0;2 2 0 0;2 3 0 0;2 4 0 0;3 2 0 0;3 3 0 0;3 3 1 0;3 4 0 0;3 4 1 0;3 5 0 0;4 3 0 0;4 3 1 0;4 4 0 0;4 4 1 0;4 5 0 0;4 5 1 0;5 4 0 0;5 4 1 0;5 5 0 0;	2116.76	5	2.63428	1.79413	4.19457	4	0.00195	0.59129	0.25	0.25	0	0	0	0	0	0	-1	0.00547645	0.00547645	sp|P01857|IGHG1_HUMAN	IGHG1	180	null		1.3978e+07	1.39467e+07	1.85609e+07	1851.08	20.5	1842.26	20.5	1835.21	23.67
20220323_IgG_Glycopeptide_1ug_Quant_test-rep3.5146.5146.3.0.dta	20220323_IgG_Glycopeptide_1ug_Quant_test-rep3.5146.5146.3.0.dta	20220323_IgG_Glycopeptide_1ug_Quant_test-rep3	5146	1516.18	3120.21	1040.74	3	1	EEQYJSTYR		1189.51	6 4 0 1	H(6)N(4)F(1)	(N(F)(N(H(H(N(H)))(H(N(H(H)))))))	494	0 1 0 0;0 1 0 1;0 2 0 0;0 2 0 1;1 2 0 0;1 2 0 1;2 2 0 0;2 2 0 1;2 3 0 0;2 3 0 1;3 2 0 0;3 2 0 1;3 3 0 0;3 3 0 1;3 4 0 0;3 4 0 1;4 3 0 0;4 3 0 1;4 4 0 0;4 4 0 1;5 3 0 0;5 3 0 1;5 4 0 0;5 4 0 1;6 4 0 0;	1930.69	5	11.6901	1.75976	30.1321	8	0.00488	1.56425	0.59259	0.25	0	0	0	0	0	0	-1	0.00547645	0.00547645	sp|P01857|IGHG1_HUMAN	IGHG1	180	null		995704	1.79738e+06	3.24139e+06	1515.22	14.69	1521.35	14.8	1505.05	17.79
20220323_IgG_Glycopeptide_1ug_Quant_test-rep3.7847.7847.2.0.dta	20220323_IgG_Glycopeptide_1ug_Quant_test-rep3.7847.7847.2.0.dta	20220323_IgG_Glycopeptide_1ug_Quant_test-rep3	7847	2231.21	3233.25	1617.13	2	1	EEQFJSTYR		1173.52	5 4 1 1	H(5)N(4)A(1)F(1)	(N(F)(N(H(H)(H(N(H))(N(H(A)))))))	709	0 1 0 0;0 1 0 1;0 2 0 0;0 2 0 1;1 2 0 0;1 2 0 1;2 2 0 0;2 2 0 1;2 3 0 0;2 3 0 1;2 4 0 0;2 4 0 1;3 2 0 0;3 2 0 1;3 3 0 0;3 3 0 1;3 3 1 0;3 3 1 1;3 4 0 0;3 4 0 1;3 4 1 0;3 4 1 1;4 3 0 0;4 3 0 1;4 3 1 0;4 3 1 1;4 4 0 0;4 4 0 1;4 4 1 0;4 4 1 1;5 4 0 0;5 4 0 1;5 4 1 0;	2059.73	5	24.5356	9.39616	52.6516	8	0.00174	0.53868	0.57143	0.5625	0	0	0	0	0	0	-1	0	0	sp|P01861|IGHG4_HUMAN	IGHG4	177	null		9.68489e+07	1.17432e+08	1.17952e+08	2223.34	44.36	2218.94	44.25	2212.85	46.98
20220323_IgG_Glycopeptide_1ug_Quant_test-rep3.9622.9622.3.0.dta	20220323_IgG_Glycopeptide_1ug_Quant_test-rep3.9622.9622.3.0.dta	20220323_IgG_Glycopeptide_1ug_Quant_test-rep3	9622	2707.83	2764.11	922.041	3	1	EEQFJSTFR		1157.52	4 4 0 1	H(4)N(4)F(1)	(N(F)(N(H(H(N))(H(N(H))))))	670	0 1 0 0;0 1 0 1;0 2 0 0;0 2 0 1;1 2 0 0;1 2 0 1;2 2 0 0;2 2 0 1;2 3 0 0;2 3 0 1;3 2 0 0;3 2 0 1;3 3 0 0;3 3 0 1;3 4 0 0;3 4 0 1;4 3 0 0;4 3 0 1;4 4 0 0;	1606.59	5	37.1253	10.2911	86.9605	9	0.00013	0.04582	0.80952	0.5625	0	0	0	0	0	0	-1	0	0	sp|P01859|IGHG2_HUMAN	IGHG2	176	null		3.17053e+08	3.85362e+08	2.56626e+08	2494.89	215.29	2498.33	215.18	2615.35	212.03
20220323_IgG_Glycopeptide_1ug_Quant_test-rep3.9741.9741.2.0.dta	20220323_IgG_Glycopeptide_1ug_Quant_test-rep3.9741.9741.2.0.dta	20220323_IgG_Glycopeptide_1ug_Quant_test-rep3	9741	2738.95	3014.18	1507.59	2	1	EEQFJSTFR		1157.52	5 3 1 1	H(5)N(3)A(1)F(1)	(N(F)(N(H(H(H))(H(N(H(A)))))))	68	0 1 0 0;0 1 0 1;0 2 0 0;0 2 0 1;1 2 0 0;1 2 0 1;2 2 0 0;2 2 0 1;2 3 0 0;2 3 0 1;3 2 0 0;3 2 0 1;3 3 0 0;3 3 0 1;3 3 1 0;3 3 1 1;4 2 0 0;4 2 0 1;4 3 0 0;4 3 0 1;4 3 1 0;4 3 1 1;5 3 0 0;5 3 0 1;5 3 1 0;	1856.66	5	24.0303	3.23785	62.6448	9	0.00169	0.56208	0.74074	0.3125	0	0	0	0	0	0	-1	0	0	sp|P01859|IGHG2_HUMAN	IGHG2	176	null		3.54742e+07	4.59867e+07	4.03168e+07	2715.99	29.2	2725.16	29.42	2728	32.16
20220323_IgG_Glycopeptide_1ug_Quant_test-rep3.5443.5443.3.1.dta	20220323_IgG_Glycopeptide_1ug_Quant_test-rep3.5443.5443.3.1.dta	20220323_IgG_Glycopeptide_1ug_Quant_test-rep3	5443	1593.98	2837.13	946.381	3	1	EEQYJSTYR		1189.51	3 5 0 1	H(3)N(5)F(1)	(N(F)(N(H(N)(H(N))(H(N)))))	1341	0 1 0 0;0 1 0 1;0 2 0 0;0 2 0 1;1 2 0 0;1 2 0 1;1 3 0 0;1 3 0 1;2 2 0 0;2 2 0 1;2 3 0 0;2 3 0 1;2 4 0 0;2 4 0 1;3 2 0 0;3 2 0 1;3 3 0 0;3 3 0 1;3 4 0 0;3 4 0 1;3 5 0 0;	1647.61	5	36.5285	11.1053	83.743	9	0.00215	0.75835	0.82609	0.625	0	0	0	0	0	0	-1	0	0	sp|P01857|IGHG1_HUMAN	IGHG1	180	null		2.28694e+09	3.91573e+09	2.38753e+09	1526.99	97.82	1539.15	96.91	1525.77	99.88
20220323_IgG_Glycopeptide_1ug_Quant_test-rep3.5357.5357.2.0.dta	20220323_IgG_Glycopeptide_1ug_Quant_test-rep3.5357.5357.2.0.dta	20220323_IgG_Glycopeptide_1ug_Quant_test-rep3	5357	1571.15	2983.18	1492.09	2	1	EEQYJSTYR		1189.51	3 5 0 2	H(3)N(5)F(2)	(N(F)(N(H(H(N)(N))(H(N(F))))))	621	0 1 0 0;0 1 0 1;0 2 0 0;0 2 0 1;1 2 0 0;1 2 0 1;2 2 0 0;2 2 0 1;2 3 0 0;2 3 0 1;2 3 0 2;2 4 0 0;2 4 0 1;3 2 0 0;3 2 0 1;3 3 0 0;3 3 0 1;3 3 0 2;3 4 0 0;3 4 0 1;3 4 0 2;3 5 0 0;3 5 0 1;	1793.67	5	2.0349	1.78086	2.50667	5	-0.00296	-0.99366	0.2	0.25	0	0	0	0	0	0	-1	0.00547645	0.00547645	sp|P01857|IGHG1_HUMAN	IGHG1	180	null		5.07533e+06	8.4003e+06	8.28441e+06	1532.85	44.48	1512.62	44.2	1528.71	46.89
20220323_IgG_Glycopeptide_1ug_Quant_test-rep3.7472.7472.3.0.dta	20220323_IgG_Glycopeptide_1ug_Quant_test-rep3.7472.7472.3.0.dta	20220323_IgG_Glycopeptide_1ug_Quant_test-rep3	7472	2137.01	3113.24	1038.42	3	1	EEQFJSTFR		1157.52	4 5 0 2	H(4)N(5)F(2)	(N(F)(N(H(N)(H(N(H)))(H(N(F))))))	1159	0 1 0 0;0 1 0 1;0 2 0 0;0 2 0 1;1 2 0 0;1 2 0 1;1 3 0 0;1 3 0 1;2 2 0 0;2 2 0 1;2 3 0 0;2 3 0 1;2 3 0 2;2 4 0 0;2 4 0 1;2 4 0 2;3 2 0 0;3 2 0 1;3 3 0 0;3 3 0 1;3 3 0 2;3 4 0 0;3 4 0 1;3 4 0 2;3 5 0 0;3 5 0 1;3 5 0 2;4 3 0 0;4 3 0 1;4 4 0 0;4 4 0 1;4 4 0 2;4 5 0 0;4 5 0 1;	1955.72	5	16.3146	3.50184	40.1099	8	-0.00641	-2.05789	0.52778	0.375	0	0	0	0	0	0	-1	0	0	sp|P01859|IGHG2_HUMAN	IGHG2	176	null		1.20996e+07	2.39364e+07	1.20999e+07	2138.93	29.09	2127.46	29.59	2128.43	27.26
20220323_IgG_Glycopeptide_1ug_Quant_test-rep3.8067.8067.3.1.dta	20220323_IgG_Glycopeptide_1ug_Quant_test-rep3.8067.8067.3.1.dta	20220323_IgG_Glycopeptide_1ug_Quant_test-rep3	8067	2290.19	3274.28	1092.1	3	1	EEQFJSTYR		1173.52	4 5 1 1	H(4)N(5)A(1)F(1)	(N(F)(N(H(N)(H(N))(H(N(H(A)))))))	1323	0 1 0 0;0 1 0 1;0 2 0 0;0 2 0 1;1 2 0 0;1 2 0 1;1 3 0 0;1 3 0 1;2 2 0 0;2 2 0 1;2 3 0 0;2 3 0 1;2 4 0 0;2 4 0 1;3 2 0 0;3 2 0 1;3 3 0 0;3 3 0 1;3 3 1 0;3 3 1 1;3 4 0 0;3 4 0 1;3 4 1 0;3 4 1 1;3 5 0 0;3 5 0 1;4 3 0 0;4 3 0 1;4 3 1 0;4 3 1 1;4 4 0 0;4 4 0 1;4 4 1 0;4 4 1 1;4 5 0 0;4 5 0 1;4 5 1 0;	2100.76	5	14.5853	7.09881	28.4888	7	-0.00074	-0.22521	0.4359	0.4375	0	0	0	0	0	0	-1	0	0	sp|P01861|IGHG4_HUMAN	IGHG4	177	null		3.23028e+07	5.07928e+07	4.19804e+07	2273.6	38.8	2271.78	40.84	2271.65	41.68
20220323_IgG_Glycopeptide_1ug_Quant_test-rep3.7400.7400.3.1.dta	20220323_IgG_Glycopeptide_1ug_Quant_test-rep3.7400.7400.3.1.dta	20220323_IgG_Glycopeptide_1ug_Quant_test-rep3	7400	2117.38	2910.17	970.727	3	1	EEQFJSTFR		1157.52	4 4 0 2	H(4)N(4)F(2)	(N(F)(N(H(H(N))(H(N(H)(F))))))	663	0 1 0 0;0 1 0 1;0 2 0 0;0 2 0 1;1 2 0 0;1 2 0 1;2 2 0 0;2 2 0 1;2 3 0 0;2 3 0 1;2 3 0 2;3 2 0 0;3 2 0 1;3 3 0 0;3 3 0 1;3 3 0 2;3 4 0 0;3 4 0 1;3 4 0 2;4 3 0 0;4 3 0 1;4 3 0 2;4 4 0 0;4 4 0 1;	1752.64	5	56.4085	23.4531	117.611	9	0.00107	0.36865	0.88462	0.875	0	0	0	0	0	0	-1	0	0	sp|P01859|IGHG2_HUMAN	IGHG2	176	null		6.70415e+07	6.90175e+07	8.28055e+07	2121.52	20.23	2109.69	20.71	2110.08	21.27
20220323_IgG_Glycopeptide_1ug_Quant_test-rep3.9943.9943.3.1.dta	20220323_IgG_Glycopeptide_1ug_Quant_test-rep3.9943.9943.3.1.dta	20220323_IgG_Glycopeptide_1ug_Quant_test-rep3	9943	2790.74	2868.12	956.713	3	1	EEQFJSTFR		1157.52	5 3 1 0	H(5)N(3)A(1)	(N(N(H(H(H))(H(N(H(A)))))))	1650	0 1 0 0;0 2 0 0;1 2 0 0;2 2 0 0;2 3 0 0;3 2 0 0;3 3 0 0;3 3 1 0;4 2 0 0;4 3 0 0;4 3 1 0;5 3 0 0;	1710.6	5	16.804	5.99854	36.8713	7	0.00385	1.3427	0.64286	0.5	0	0	0	0	0	0	-1	0	0	sp|P01859|IGHG2_HUMAN	IGHG2	176	null		657581	2.5196e+06	1.18586e+06	2756.96	26.49	2763.41	26.6	2768.82	29.36
20220323_IgG_Glycopeptide_1ug_Quant_test-rep3.3685.3685.3.2.dta	20220323_IgG_Glycopeptide_1ug_Quant_test-rep3.3685.3685.3.2.dta	20220323_IgG_Glycopeptide_1ug_Quant_test-rep3	3685	1127.23	3217.26	1073.09	3	1	EEQFJSTFR		1157.52	5 4 1 1	H(5)N(4)A(1)F(1)	(N(F)(N(H(H(N(H)))(H(N(H(A)))))))	490	0 1 0 0;0 1 0 1;0 2 0 0;0 2 0 1;1 2 0 0;1 2 0 1;2 2 0 0;2 2 0 1;2 3 0 0;2 3 0 1;3 2 0 0;3 2 0 1;3 3 0 0;3 3 0 1;3 3 1 0;3 3 1 1;3 4 0 0;3 4 0 1;4 3 0 0;4 3 0 1;4 3 1 0;4 3 1 1;4 4 0 0;4 4 0 1;4 4 1 0;4 4 1 1;5 4 0 0;5 4 0 1;5 4 1 0;	2059.73	5	11.3876	8.11274	17.4695	7	0.00052	0.16122	0.3871	0.5625	0	0	0	0	0	0	-1	0	0	sp|P01859|IGHG2_HUMAN	IGHG2	176	null		371807	582788	6.84579e+06	1075.31	29.46	1084.19	29.27	1106.6	32.54
20220323_IgG_Glycopeptide_1ug_Quant_test-rep3.4803.4803.2.0.dta	20220323_IgG_Glycopeptide_1ug_Quant_test-rep3.4803.4803.2.0.dta	20220323_IgG_Glycopeptide_1ug_Quant_test-rep3	4803	1428.61	2634.05	1317.53	2	1	EEQYJSTYR		1189.51	3 4 0 1	H(3)N(4)F(1)	(N(F)(N(H(H)(N)(H(N)))))	753	0 1 0 0;0 1 0 1;0 2 0 0;0 2 0 1;1 2 0 0;1 2 0 1;1 3 0 0;1 3 0 1;2 2 0 0;2 2 0 1;2 3 0 0;2 3 0 1;2 4 0 0;2 4 0 1;3 2 0 0;3 2 0 1;3 3 0 0;3 3 0 1;3 4 0 0;	1444.53	5	57.2003	30.2391	107.271	9	0.00307	1.1644	0.95238	0.9375	0	0	0	0	0	0	-1	0	0	sp|P01857|IGHG1_HUMAN	IGHG1	180	null		7.09784e+07	9.57525e+07	4.9796e+07	1427.43	20.02	1439.43	20.49	1419.53	23.49
20220323_IgG_Glycopeptide_1ug_Quant_test-rep3.7614.7614.2.0.dta	20220323_IgG_Glycopeptide_1ug_Quant_test-rep3.7614.7614.2.0.dta	20220323_IgG_Glycopeptide_1ug_Quant_test-rep3	7614	2173.38	2618.05	1309.53	2	1	EEQFJSTFR		1157.52	4 4 0 0	H(4)N(4)	(N(N(H(H(N))(H(N(H))))))	2218	0 1 0 0;0 2 0 0;1 2 0 0;2 2 0 0;2 3 0 0;3 2 0 0;3 3 0 0;3 4 0 0;4 3 0 0;	1460.53	5	7.84615	2.98731	16.8697	6	-0.00223	-0.85084	0.63636	0.3125	0	0	0	0	0	0	-1	0	0	sp|P01859|IGHG2_HUMAN	IGHG2	176	null		2.17245e+08	3.65666e+08	2.1529e+08	2144.67	55.29	2133.32	56.03	2134.27	52.28
20220323_IgG_Glycopeptide_1ug_Quant_test-rep3.8572.8572.3.3.dta	20220323_IgG_Glycopeptide_1ug_Quant_test-rep3.8572.8572.3.3.dta	20220323_IgG_Glycopeptide_1ug_Quant_test-rep3	8572	2426.58	2983.18	995.064	3	1	EEQFJSTFR		1157.52	5 5 0 0	H(5)N(5)	(N(N(H(H(N(H)))(H(N)(N(H))))))	2059	0 1 0 0;0 2 0 0;1 2 0 0;2 2 0 0;2 3 0 0;2 4 0 0;3 2 0 0;3 3 0 0;3 4 0 0;3 5 0 0;4 3 0 0;4 4 0 0;4 5 0 0;5 4 0 0;	1825.66	5	7.97185	8.4177	7.14382	4	-0.00532	-1.78216	0.4375	0.5625	0	0	0	0	0	0	-1	0	0	sp|P01859|IGHG2_HUMAN	IGHG2	176	null		3.07197e+07	4.53077e+07	4.31309e+07	2421.31	49.99	2412.84	50.18	2407.7	50.8
20220323_IgG_Glycopeptide_1ug_Quant_test-rep3.9480.9480.3.0.dta	20220323_IgG_Glycopeptide_1ug_Quant_test-rep3.9480.9480.3.0.dta	20220323_IgG_Glycopeptide_1ug_Quant_test-rep3	9480	2669.75	3055.21	1019.07	3	1	EEQFJSTFR		1157.52	4 4 1 1	H(4)N(4)A(1)F(1)	(N(F)(N(H(H(N))(H(N(H(A)))))))	657	0 1 0 0;0 1 0 1;0 2 0 0;0 2 0 1;1 2 0 0;1 2 0 1;2 2 0 0;2 2 0 1;2 3 0 0;2 3 0 1;3 2 0 0;3 2 0 1;3 3 0 0;3 3 0 1;3 3 1 0;3 3 1 1;3 4 0 0;3 4 0 1;4 3 0 0;4 3 0 1;4 3 1 0;4 3 1 1;4 4 0 0;4 4 0 1;4 4 1 0;	1897.68	5	46.4552	21.3465	93.0856	9	0.0022	0.72045	0.74074	0.75	0	0	0	0	0	0	-1	0	0	sp|P01859|IGHG2_HUMAN	IGHG2	176	null		3.2231e+08	3.06049e+08	3.61454e+08	2651.38	29.42	2660.37	29.53	2660.49	32.36
20220323_IgG_Glycopeptide_1ug_Quant_test-rep3.8737.8737.2.2.dta	20220323_IgG_Glycopeptide_1ug_Quant_test-rep3.8737.8737.2.2.dta	20220323_IgG_Glycopeptide_1ug_Quant_test-rep3	8737	2471.24	2602.06	1301.53	2	1	EEQFJSTFR		1157.52	3 4 0 1	H(3)N(4)F(1)	(N(F)(N(H(H(N))(H(N)))))	679	0 1 0 0;0 1 0 1;0 2 0 0;0 2 0 1;1 2 0 0;1 2 0 1;2 2 0 0;2 2 0 1;2 3 0 0;2 3 0 1;3 2 0 0;3 2 0 1;3 3 0 0;3 3 0 1;3 4 0 0;	1444.53	5	35.321	5.59011	90.5357	9	0.00153	0.58918	1	0.4375	0	0	0	0	0	0	-1	0	0	sp|P01859|IGHG2_HUMAN	IGHG2	176	null		2.02277e+08	3.85836e+08	8.91224e+07	2279.5	127.05	2274.72	129.35	2351.97	130.12
20220323_IgG_Glycopeptide_1ug_Quant_test-rep3.9779.9779.3.0.dta	20220323_IgG_Glycopeptide_1ug_Quant_test-rep3.9779.9779.3.0.dta	20220323_IgG_Glycopeptide_1ug_Quant_test-rep3	9779	2748.39	3217.26	1073.09	3	1	EEQFJSTFR		1157.52	5 4 1 1	H(5)N(4)A(1)F(1)	(N(F)(N(H(H(N(H)))(H(N(H(A)))))))	490	0 1 0 0;0 1 0 1;0 2 0 0;0 2 0 1;1 2 0 0;1 2 0 1;2 2 0 0;2 2 0 1;2 3 0 0;2 3 0 1;3 2 0 0;3 2 0 1;3 3 0 0;3 3 0 1;3 3 1 0;3 3 1 1;3 4 0 0;3 4 0 1;4 3 0 0;4 3 0 1;4 3 1 0;4 3 1 1;4 4 0 0;4 4 0 1;4 4 1 0;4 4 1 1;5 4 0 0;5 4 0 1;5 4 1 0;	2059.73	5	69.0377	33.3406	135.332	9	0.00224	0.69646	0.74194	0.875	0	0	0	0	0	0	-1	0	0	sp|P01859|IGHG2_HUMAN	IGHG2	176	null		8.56937e+09	1.48657e+10	1.03805e+10	2704.56	40.63	2710.54	41.03	2713.42	43.76
20220323_IgG_Glycopeptide_1ug_Quant_test-rep3.16905.16905.4.1.dta	20220323_IgG_Glycopeptide_1ug_Quant_test-rep3.16905.16905.4.1.dta	20220323_IgG_Glycopeptide_1ug_Quant_test-rep3	16905	4654.64	4423.04	1106.51	4	1	EEQYJSTYRVVSVLTVLHQDWLNGK		2978.5	3 4 0 1	H(3)N(4)F(1)	(N(F)(N(H(H(N))(H(N)))))	679	0 1 0 0;0 1 0 1;0 2 0 0;0 2 0 1;1 2 0 0;1 2 0 1;2 2 0 0;2 2 0 1;2 3 0 0;2 3 0 1;3 2 0 0;3 2 0 1;3 3 0 0;3 3 0 1;3 4 0 0;	1444.53	5	21.9479	11.8477	40.7053	7	0.00314	0.71039	0.82353	0.35417	0	0	0	0	0	0	-1	0	0	sp|P01857|IGHG1_HUMAN	IGHG1	180	null		1.35192e+08	1.1263e+08	6.70029e+07	4639.72	32.55	4628.56	32.51	4636.39	35.35
20220323_IgG_Glycopeptide_1ug_Quant_test-rep3.11718.11718.3.0.dta	20220323_IgG_Glycopeptide_1ug_Quant_test-rep3.11718.11718.3.0.dta	20220323_IgG_Glycopeptide_1ug_Quant_test-rep3	11718	3264.96	3217.26	1073.09	3	1	EEQFJSTFR		1157.52	5 4 1 1	H(5)N(4)A(1)F(1)	(N(F)(N(H(H(N(H)))(H(N(H(A)))))))	490	0 1 0 0;0 1 0 1;0 2 0 0;0 2 0 1;1 2 0 0;1 2 0 1;2 2 0 0;2 2 0 1;2 3 0 0;2 3 0 1;3 2 0 0;3 2 0 1;3 3 0 0;3 3 0 1;3 3 1 0;3 3 1 1;3 4 0 0;3 4 0 1;4 3 0 0;4 3 0 1;4 3 1 0;4 3 1 1;4 4 0 0;4 4 0 1;4 4 1 0;4 4 1 1;5 4 0 0;5 4 0 1;5 4 1 0;	2059.73	5	6.64819	5.46268	8.84986	5	-0.00144	-0.44675	0.35484	0.5	0	0	0	0	0	0	-1	0	0	sp|P01859|IGHG2_HUMAN	IGHG2	176	null		1.4922e+08	2.84417e+08	1.54003e+08	3142.6	232.65	3113.92	232.91	3148.03	235.83
20220323_IgG_Glycopeptide_1ug_Quant_test-rep3.7707.7707.2.0.dta	20220323_IgG_Glycopeptide_1ug_Quant_test-rep3.7707.7707.2.0.dta	20220323_IgG_Glycopeptide_1ug_Quant_test-rep3	7707	2196.38	2618.05	1309.53	2	1	EEQFJSTFR		1157.52	4 4 0 0	H(4)N(4)	(N(N(H(H(N))(H(N(H))))))	2218	0 1 0 0;0 2 0 0;1 2 0 0;2 2 0 0;2 3 0 0;3 2 0 0;3 3 0 0;3 4 0 0;4 3 0 0;	1460.53	5	33.2205	19.511	58.6812	7	-0.00107	-0.40929	0.90909	0.6875	0	0	0	0	0	0	-1	0	0	sp|P01859|IGHG2_HUMAN	IGHG2	176	null		2.32836e+08	4.06769e+08	2.26594e+08	2144.67	96.48	2133.32	97.42	2134.27	93.24
20220323_IgG_Glycopeptide_1ug_Quant_test-rep3.3710.3710.3.2.dta	20220323_IgG_Glycopeptide_1ug_Quant_test-rep3.3710.3710.3.2.dta	20220323_IgG_Glycopeptide_1ug_Quant_test-rep3	3710	1133.8	2958.16	986.726	3	1	EEQYJSTYR		1189.51	5 4 0 1	H(5)N(4)F(1)	(N(F)(N(H(H(H))(H(N)(N(H))))))	86	0 1 0 0;0 1 0 1;0 2 0 0;0 2 0 1;1 2 0 0;1 2 0 1;2 2 0 0;2 2 0 1;2 3 0 0;2 3 0 1;2 4 0 0;2 4 0 1;3 2 0 0;3 2 0 1;3 3 0 0;3 3 0 1;3 4 0 0;3 4 0 1;4 2 0 0;4 2 0 1;4 3 0 0;4 3 0 1;4 4 0 0;4 4 0 1;5 3 0 0;5 3 0 1;5 4 0 0;	1768.64	5	17.1258	4.40698	40.7466	8	0.01066	3.60197	0.55172	0.3125	0	0	0	0	0	0	-1	0	0	sp|P01857|IGHG1_HUMAN	IGHG1	180	null		6.17974e+06	1.15273e+07	7.97542e+06	1113.59	35.28	1128.12	35.35	1109.63	38.34
20220323_IgG_Glycopeptide_1ug_Quant_test-rep3.7281.7281.2.2.dta	20220323_IgG_Glycopeptide_1ug_Quant_test-rep3.7281.7281.2.2.dta	20220323_IgG_Glycopeptide_1ug_Quant_test-rep3	7281	2085.17	2618.05	1309.53	2	1	EEQFJSTFR		1157.52	4 4 0 0	H(4)N(4)	(N(N(H(H(N))(H(N(H))))))	2218	0 1 0 0;0 2 0 0;1 2 0 0;2 2 0 0;2 3 0 0;3 2 0 0;3 3 0 0;3 4 0 0;4 3 0 0;	1460.53	5	17.7483	1.93865	47.109	7	-0.00429	-1.63845	0.90909	0.25	0	0	0	0	0	0	-1	0.00547645	0.00547645	sp|P01859|IGHG2_HUMAN	IGHG2	176	null		4.78668e+07	6.15782e+07	6.11581e+07	2065.88	73.05	2054.26	73.21	2057.21	74.15
20220323_IgG_Glycopeptide_1ug_Quant_test-rep3.6092.6092.3.0.dta	20220323_IgG_Glycopeptide_1ug_Quant_test-rep3.6092.6092.3.0.dta	20220323_IgG_Glycopeptide_1ug_Quant_test-rep3	6092	1767.2	2780.11	927.374	3	1	EEQYJSTFR		1173.52	4 4 0 1	H(4)N(4)F(1)	(N(F)(N(H(H(N))(H(N(H))))))	670	0 1 0 0;0 1 0 1;0 2 0 0;0 2 0 1;1 2 0 0;1 2 0 1;2 2 0 0;2 2 0 1;2 3 0 0;2 3 0 1;3 2 0 0;3 2 0 1;3 3 0 0;3 3 0 1;3 4 0 0;3 4 0 1;4 3 0 0;4 3 0 1;4 4 0 0;	1606.59	5	75.9094	47.4202	128.818	9	0.00391	1.40809	0.85714	0.9375	0	0	0	0	0	0	-1	0	0	sp|P01860|IGHG3_HUMAN	IGHG3	227	null		2.05502e+09	2.6843e+09	2.20722e+09	1760.39	35.43	1753.55	35.57	1743.6	38.42
20220323_IgG_Glycopeptide_1ug_Quant_test-rep3.12504.12504.3.0.dta	20220323_IgG_Glycopeptide_1ug_Quant_test-rep3.12504.12504.3.0.dta	20220323_IgG_Glycopeptide_1ug_Quant_test-rep3	12504	3475.66	3508.35	1170.12	3	1	EEQFJSTFR		1157.52	5 4 2 1	H(5)N(4)A(2)F(1)	(N(F)(N(H(H(N(H(A))))(H(N(H(A)))))))	226	0 1 0 0;0 1 0 1;0 2 0 0;0 2 0 1;1 2 0 0;1 2 0 1;2 2 0 0;2 2 0 1;2 3 0 0;2 3 0 1;3 2 0 0;3 2 0 1;3 3 0 0;3 3 0 1;3 3 1 0;3 3 1 1;3 4 0 0;3 4 0 1;4 3 0 0;4 3 0 1;4 3 1 0;4 3 1 1;4 4 0 0;4 4 0 1;4 4 1 0;4 4 1 1;5 4 0 0;5 4 0 1;5 4 1 0;5 4 1 1;5 4 2 0;	2350.83	5	29.3563	4.78831	74.9827	9	0.00167	0.47577	0.66667	0.4375	0	0	0	0	0	0	-1	0	0	sp|P01859|IGHG2_HUMAN	IGHG2	176	null		2.32795e+07	2.13806e+07	2.09541e+07	3457.86	26.5	3464.99	26.49	3463.69	29.32
20220323_IgG_Glycopeptide_1ug_Quant_test-rep3.9861.9861.3.1.dta	20220323_IgG_Glycopeptide_1ug_Quant_test-rep3.9861.9861.3.1.dta	20220323_IgG_Glycopeptide_1ug_Quant_test-rep3	9861	2768.72	3217.26	1073.09	3	1	EEQFJSTFR		1157.52	5 4 1 1	H(5)N(4)A(1)F(1)	(N(F)(N(H(H(N(H)))(H(N(H(A)))))))	490	0 1 0 0;0 1 0 1;0 2 0 0;0 2 0 1;1 2 0 0;1 2 0 1;2 2 0 0;2 2 0 1;2 3 0 0;2 3 0 1;3 2 0 0;3 2 0 1;3 3 0 0;3 3 0 1;3 3 1 0;3 3 1 1;3 4 0 0;3 4 0 1;4 3 0 0;4 3 0 1;4 3 1 0;4 3 1 1;4 4 0 0;4 4 0 1;4 4 1 0;4 4 1 1;5 4 0 0;5 4 0 1;5 4 1 0;	2059.73	5	46.1231	12.4501	108.659	9	0.00182	0.56684	0.77419	0.625	0	0	0	0	0	0	-1	0	0	sp|P01859|IGHG2_HUMAN	IGHG2	176	null		8.83026e+09	1.55402e+10	1.06466e+10	2704.56	81.84	2710.54	82.41	2713.42	84.76
20220323_IgG_Glycopeptide_1ug_Quant_test-rep3.7429.7429.2.0.dta	20220323_IgG_Glycopeptide_1ug_Quant_test-rep3.7429.7429.2.0.dta	20220323_IgG_Glycopeptide_1ug_Quant_test-rep3	7429	2125.3	2764.11	1382.56	2	1	EEQFJSTFR		1157.52	4 4 0 1	H(4)N(4)F(1)	(N(F)(N(H(H(N))(H(N(H))))))	670	0 1 0 0;0 1 0 1;0 2 0 0;0 2 0 1;1 2 0 0;1 2 0 1;2 2 0 0;2 2 0 1;2 3 0 0;2 3 0 1;3 2 0 0;3 2 0 1;3 3 0 0;3 3 0 1;3 4 0 0;3 4 0 1;4 3 0 0;4 3 0 1;4 4 0 0;	1606.59	5	63.3866	34.8072	116.463	9	0.00154	0.55557	0.95238	0.9375	0	0	0	0	0	0	-1	0	0	sp|P01859|IGHG2_HUMAN	IGHG2	176	null		5.38983e+08	5.59332e+08	5.65796e+08	2089.4	66.93	2077.53	67.61	2077.88	65.71
20220323_IgG_Glycopeptide_1ug_Quant_test-rep3.10748.10748.2.1.dta	20220323_IgG_Glycopeptide_1ug_Quant_test-rep3.10748.10748.2.1.dta	20220323_IgG_Glycopeptide_1ug_Quant_test-rep3	10748	3005.3	2764.12	1382.56	2	1	EEQFJSTFR		1157.52	4 4 0 1	H(4)N(4)F(1)	(N(F)(N(H(H(N))(H(N(H))))))	670	0 1 0 0;0 1 0 1;0 2 0 0;0 2 0 1;1 2 0 0;1 2 0 1;2 2 0 0;2 2 0 1;2 3 0 0;2 3 0 1;3 2 0 0;3 2 0 1;3 3 0 0;3 3 0 1;3 4 0 0;3 4 0 1;4 3 0 0;4 3 0 1;4 4 0 0;	1606.59	5	1.74471	1.78642	1.66724	4	0.00986	3.56774	0.19048	0.25	0	0	0	0	0	0	-1	0.00547645	0.00547645	sp|P01859|IGHG2_HUMAN	IGHG2	176	null		1.88115e+08	2.01722e+08	2.19433e+08	2933.88	176.4	2928.11	176.96	2930.28	179.38
20220323_IgG_Glycopeptide_1ug_Quant_test-rep3.5595.5595.3.1.dta	20220323_IgG_Glycopeptide_1ug_Quant_test-rep3.5595.5595.3.1.dta	20220323_IgG_Glycopeptide_1ug_Quant_test-rep3	5595	1634.87	2894.15	965.387	3	1	EEQYJSTYR		1189.51	3 6 0 0	H(3)N(6)	(N(N(H(N)(H(N))(H(N)(N)))))	2918	0 1 0 0;0 2 0 0;1 2 0 0;1 3 0 0;2 2 0 0;2 3 0 0;2 4 0 0;2 5 0 0;3 2 0 0;3 3 0 0;3 4 0 0;3 5 0 0;	1704.63	5	6.79396	7.15811	6.1177	3	3e-05	0.011	0.64286	0.5	0	0	0	0	0	0	-1	0	0	sp|P01857|IGHG1_HUMAN	IGHG1	180	null		1.03707e+08	1.07782e+08	6.97772e+07	1621.85	26.63	1621.3	26.45	1610.87	29.47
20220323_IgG_Glycopeptide_1ug_Quant_test-rep3.4950.4950.2.0.dta	20220323_IgG_Glycopeptide_1ug_Quant_test-rep3.4950.4950.2.0.dta	20220323_IgG_Glycopeptide_1ug_Quant_test-rep3	4950	1466.97	2650.04	1325.53	2	1	EEQYJSTYR		1189.51	4 4 0 0	H(4)N(4)	(N(N(H(H(N))(H(N(H))))))	2218	0 1 0 0;0 2 0 0;1 2 0 0;2 2 0 0;2 3 0 0;3 2 0 0;3 3 0 0;3 4 0 0;4 3 0 0;	1460.53	5	33.7307	14.2841	69.8459	7	0.00263	0.99336	1	0.6875	0	0	0	0	0	0	-1	0	0	sp|P01857|IGHG1_HUMAN	IGHG1	180	null		6.97408e+08	1.28441e+09	7.56857e+08	1447.45	26.49	1462.86	26.53	1443.02	29.53
20220323_IgG_Glycopeptide_1ug_Quant_test-rep3.8387.8387.3.0.dta	20220323_IgG_Glycopeptide_1ug_Quant_test-rep3.8387.8387.3.0.dta	20220323_IgG_Glycopeptide_1ug_Quant_test-rep3	8387	2376.48	3116.33	1039.45	3	1	TKPREEQYJSTFR		1655.81	4 4 0 0	H(4)N(4)	(N(N(H(H(H))(H(N)(N)))))	1667	0 1 0 0;0 2 0 0;1 2 0 0;2 2 0 0;2 3 0 0;2 4 0 0;3 2 0 0;3 3 0 0;3 4 0 0;4 2 0 0;4 3 0 0;	1460.53	9	2.6484	3.77737	0.55175	1	-0.00958	-3.07398	0.30769	0.25	0	0	0	0	0	0	-1	0	0	sp|P01860|IGHG3_HUMAN	IGHG3	227	null		5.07447e+06	5.64871e+06	5.00617e+06	2368.25	17.64	2365.75	17.7	2363.64	20.49
20220323_IgG_Glycopeptide_1ug_Quant_test-rep3.5980.5980.3.0.dta	20220323_IgG_Glycopeptide_1ug_Quant_test-rep3.5980.5980.3.0.dta	20220323_IgG_Glycopeptide_1ug_Quant_test-rep3	5980	1738.35	2634.05	878.687	3	1	EEQYJSTYR		1189.51	3 4 0 1	H(3)N(4)F(1)	(N(F)(N(H(H(N))(H(N)))))	679	0 1 0 0;0 1 0 1;0 2 0 0;0 2 0 1;1 2 0 0;1 2 0 1;2 2 0 0;2 2 0 1;2 3 0 0;2 3 0 1;3 2 0 0;3 2 0 1;3 3 0 0;3 3 0 1;3 4 0 0;	1444.53	5	35.7068	8.97299	85.3553	9	0.0009	0.34095	0.94118	0.5625	0	0	0	0	0	0	-1	0	0	sp|P01857|IGHG1_HUMAN	IGHG1	180	null		1.354e+08	1.65432e+08	1.86437e+08	1739.77	35.38	1732.97	35.36	1723.02	38.27
20220323_IgG_Glycopeptide_1ug_Quant_test-rep3.7755.7755.2.0.dta	20220323_IgG_Glycopeptide_1ug_Quant_test-rep3.7755.7755.2.0.dta	20220323_IgG_Glycopeptide_1ug_Quant_test-rep3	7755	2207.9	2805.14	1403.07	2	1	EEQFJSTFR		1157.52	3 5 0 1	H(3)N(5)F(1)	(N(F)(N(H(N)(H(N))(H(N)))))	1341	0 1 0 0;0 1 0 1;0 2 0 0;0 2 0 1;1 2 0 0;1 2 0 1;1 3 0 0;1 3 0 1;2 2 0 0;2 2 0 1;2 3 0 0;2 3 0 1;2 4 0 0;2 4 0 1;3 2 0 0;3 2 0 1;3 3 0 0;3 3 0 1;3 4 0 0;3 4 0 1;3 5 0 0;	1647.61	5	48.5368	12.767	114.966	9	0.00101	0.36096	1	0.625	0	0	0	0	0	0	-1	0	0	sp|P01859|IGHG2_HUMAN	IGHG2	176	null		2.33681e+09	3.07662e+09	2.11448e+09	2208.65	41.27	2201.12	41.44	2195.53	43.68
20220323_IgG_Glycopeptide_1ug_Quant_test-rep3.9578.9578.3.0.dta	20220323_IgG_Glycopeptide_1ug_Quant_test-rep3.9578.9578.3.0.dta	20220323_IgG_Glycopeptide_1ug_Quant_test-rep3	9578	2696.07	3379.31	1127.11	3	1	EEQFJSTFR		1157.52	6 4 1 1	H(6)N(4)A(1)F(1)	(N(F)(N(H(H(N(H(H))))(H(N(H(A)))))))	287	0 1 0 0;0 1 0 1;0 2 0 0;0 2 0 1;1 2 0 0;1 2 0 1;2 2 0 0;2 2 0 1;2 3 0 0;2 3 0 1;3 2 0 0;3 2 0 1;3 3 0 0;3 3 0 1;3 3 1 0;3 3 1 1;3 4 0 0;3 4 0 1;4 3 0 0;4 3 0 1;4 3 1 0;4 3 1 1;4 4 0 0;4 4 0 1;4 4 1 0;4 4 1 1;5 3 0 0;5 3 0 1;5 4 0 0;5 4 0 1;5 4 1 0;5 4 1 1;6 4 0 0;6 4 0 1;6 4 1 0;	2221.79	5	43.8946	14.1734	99.0911	9	0.00107	0.31612	0.64865	0.625	0	0	0	0	0	0	-1	0	0	sp|P01859|IGHG2_HUMAN	IGHG2	176	null		3.46991e+07	7.99576e+07	8.86555e+07	2671.95	23.55	2678.05	23.63	2678.06	26.52
20220323_IgG_Glycopeptide_1ug_Quant_test-rep3.5432.5432.2.0.dta	20220323_IgG_Glycopeptide_1ug_Quant_test-rep3.5432.5432.2.0.dta	20220323_IgG_Glycopeptide_1ug_Quant_test-rep3	5432	1591.04	2691.07	1346.04	2	1	EEQYJSTYR		1189.51	3 5 0 0	H(3)N(5)	(N(N(H(H(N))(H(N(N))))))	2219	0 1 0 0;0 2 0 0;1 2 0 0;2 2 0 0;2 3 0 0;2 4 0 0;3 2 0 0;3 3 0 0;3 4 0 0;	1501.56	5	3.088	2.96665	3.31336	2	0.00209	0.77715	0.54545	0.25	0	0	0	0	0	0	-1	0	0	sp|P01857|IGHG1_HUMAN	IGHG1	180	null		3.90818e+07	4.52271e+07	3.29829e+07	1586.21	23.5	1594.86	23.49	1581.47	26.43
20220323_IgG_Glycopeptide_1ug_Quant_test-rep3.8342.8342.3.0.dta	20220323_IgG_Glycopeptide_1ug_Quant_test-rep3.8342.8342.3.0.dta	20220323_IgG_Glycopeptide_1ug_Quant_test-rep3	8342	2363.93	2926.16	976.059	3	1	EEQFJSTFR		1157.52	5 4 0 1	H(5)N(4)F(1)	(N(F)(N(H(H(N(H)))(H(N(H))))))	509	0 1 0 0;0 1 0 1;0 2 0 0;0 2 0 1;1 2 0 0;1 2 0 1;2 2 0 0;2 2 0 1;2 3 0 0;2 3 0 1;3 2 0 0;3 2 0 1;3 3 0 0;3 3 0 1;3 4 0 0;3 4 0 1;4 3 0 0;4 3 0 1;4 4 0 0;4 4 0 1;5 4 0 0;	1768.64	5	39.2002	6.81064	99.3522	9	0.0006	0.20341	0.86957	0.4375	0	0	0	0	0	0	-1	0	0	sp|P01859|IGHG2_HUMAN	IGHG2	176	null		3.06454e+08	1.33161e+09	3.04199e+08	2303.58	194.21	2242.55	193.85	2289.29	189.9
20220323_IgG_Glycopeptide_1ug_Quant_test-rep3.5214.5214.3.2.dta	20220323_IgG_Glycopeptide_1ug_Quant_test-rep3.5214.5214.3.2.dta	20220323_IgG_Glycopeptide_1ug_Quant_test-rep3	5214	1533.82	2650.04	884.018	3	1	EEQYJSTYR		1189.51	4 4 0 0	H(4)N(4)	(N(N(H(H(N))(H(N(H))))))	2218	0 1 0 0;0 2 0 0;1 2 0 0;2 2 0 0;2 3 0 0;3 2 0 0;3 3 0 0;3 4 0 0;4 3 0 0;	1460.53	5	26.3462	11.7027	53.5412	7	-0.0022	-0.8285	0.90909	0.625	0	0	0	0	0	0	-1	0	0	sp|P01857|IGHG1_HUMAN	IGHG1	180	null		2.24669e+07	5.00007e+07	1.78901e+07	1491.7	52.9	1506.64	53.17	1487.4	55.83
20220323_IgG_Glycopeptide_1ug_Quant_test-rep3.5703.5703.3.0.dta	20220323_IgG_Glycopeptide_1ug_Quant_test-rep3.5703.5703.3.0.dta	20220323_IgG_Glycopeptide_1ug_Quant_test-rep3	5703	1664.27	2796.1	932.705	3	1	EEQYJSTYR		1189.51	4 4 0 1	H(4)N(4)F(1)	(N(F)(N(H(H(N))(H(N(H))))))	670	0 1 0 0;0 1 0 1;0 2 0 0;0 2 0 1;1 2 0 0;1 2 0 1;2 2 0 0;2 2 0 1;2 3 0 0;2 3 0 1;3 2 0 0;3 2 0 1;3 3 0 0;3 3 0 1;3 4 0 0;3 4 0 1;4 3 0 0;4 3 0 1;4 4 0 0;	1606.59	5	34.5772	10.4119	79.4558	9	0.00067	0.23878	0.80952	0.5625	0	0	0	0	0	0	-1	0	0	sp|P01857|IGHG1_HUMAN	IGHG1	180	null		3.83485e+08	8.1406e+08	3.87124e+08	1600.86	168.38	1597.78	167.57	1584.28	171.19
20220323_IgG_Glycopeptide_1ug_Quant_test-rep3.6813.6813.3.0.dta	20220323_IgG_Glycopeptide_1ug_Quant_test-rep3.6813.6813.3.0.dta	20220323_IgG_Glycopeptide_1ug_Quant_test-rep3	6813	1959.54	3144.22	1048.74	3	1	EEQYJSTYR		1189.51	4 5 1 0	H(4)N(5)A(1)	(N(N(H(H(N)(N))(H(N(H(A)))))))	2170	0 1 0 0;0 2 0 0;1 2 0 0;2 2 0 0;2 3 0 0;2 4 0 0;3 2 0 0;3 3 0 0;3 3 1 0;3 4 0 0;3 5 0 0;4 3 0 0;4 3 1 0;4 4 0 0;4 4 1 0;4 5 0 0;	1954.7	5	5.99201	8.61976	1.11191	2	0.00159	0.50709	0.22222	0.5	0	0	0	0	0	0	-1	0	0	sp|P01857|IGHG1_HUMAN	IGHG1	180	null		3.46704e+07	3.32363e+07	2.83006e+07	1954.08	38.21	1945.24	38.25	1941.13	38.74
20220323_IgG_Glycopeptide_1ug_Quant_test-rep3.5344.5344.2.0.dta	20220323_IgG_Glycopeptide_1ug_Quant_test-rep3.5344.5344.2.0.dta	20220323_IgG_Glycopeptide_1ug_Quant_test-rep3	5344	1567.65	2691.07	1346.04	2	1	EEQYJSTYR		1189.51	3 5 0 0	H(3)N(5)	(N(N(H(H(N))(H(N(N))))))	2219	0 1 0 0;0 2 0 0;1 2 0 0;2 2 0 0;2 3 0 0;2 4 0 0;3 2 0 0;3 3 0 0;3 4 0 0;	1501.56	5	11.4487	15.5514	3.8295	2	0.00207	0.76823	0.54545	0.5	0	0	0	0	0	0	-1	0	0	sp|P01857|IGHG1_HUMAN	IGHG1	180	null		8.1182e+07	1.20268e+08	6.45367e+07	1562.6	17.68	1568.92	17.13	1557.87	20.7
20220323_IgG_Glycopeptide_1ug_Quant_test-rep3.7809.7809.2.0.dta	20220323_IgG_Glycopeptide_1ug_Quant_test-rep3.7809.7809.2.0.dta	20220323_IgG_Glycopeptide_1ug_Quant_test-rep3	7809	2221.59	2967.19	1484.1	2	1	EEQFJSTFR		1157.52	4 5 0 1	H(4)N(5)F(1)	(N(F)(N(H(H(N)(N))(H(N(H))))))	635	0 1 0 0;0 1 0 1;0 2 0 0;0 2 0 1;1 2 0 0;1 2 0 1;2 2 0 0;2 2 0 1;2 3 0 0;2 3 0 1;2 4 0 0;2 4 0 1;3 2 0 0;3 2 0 1;3 3 0 0;3 3 0 1;3 4 0 0;3 4 0 1;3 5 0 0;3 5 0 1;4 3 0 0;4 3 0 1;4 4 0 0;4 4 0 1;4 5 0 0;	1809.67	5	7.1515	2.21797	16.3138	7	0.0009	0.30167	0.37037	0.25	0	0	0	0	0	0	-1	0.00243902	0.00243902	sp|P01859|IGHG2_HUMAN	IGHG2	176	null		1.34591e+09	1.63781e+09	1.49409e+09	2205.75	29.48	2201.12	29.61	2195.53	31.98
20220323_IgG_Glycopeptide_1ug_Quant_test-rep3.6737.6737.3.4.dta	20220323_IgG_Glycopeptide_1ug_Quant_test-rep3.6737.6737.3.4.dta	20220323_IgG_Glycopeptide_1ug_Quant_test-rep3	6737	1938.76	2999.17	1000.4	3	1	EEQYJSTYR		1189.51	4 5 0 1	H(4)N(5)F(1)	(N(F)(N(H(N)(H(N))(H(N(H))))))	1333	0 1 0 0;0 1 0 1;0 2 0 0;0 2 0 1;1 2 0 0;1 2 0 1;1 3 0 0;1 3 0 1;2 2 0 0;2 2 0 1;2 3 0 0;2 3 0 1;2 4 0 0;2 4 0 1;3 2 0 0;3 2 0 1;3 3 0 0;3 3 0 1;3 4 0 0;3 4 0 1;3 5 0 0;3 5 0 1;4 3 0 0;4 3 0 1;4 4 0 0;4 4 0 1;4 5 0 0;	1809.67	5	3.18977	1.75385	5.85649	5	-0.00607	-2.02319	0.27586	0.25	0	0	0	0	0	0	-1	0.00547645	0.00547645	sp|P01857|IGHG1_HUMAN	IGHG1	180	null		2.56718e+08	3.17245e+08	3.3853e+08	1909.81	91.33	1901.08	91.28	1894.27	91.49
20220323_IgG_Glycopeptide_1ug_Quant_test-rep3.5792.5792.2.1.dta	20220323_IgG_Glycopeptide_1ug_Quant_test-rep3.5792.5792.2.1.dta	20220323_IgG_Glycopeptide_1ug_Quant_test-rep3	5792	1688.12	2796.1	1398.55	2	1	EEQYJSTYR		1189.51	4 4 0 1	H(4)N(4)F(1)	(N(F)(N(H(H(N))(H(N(H))))))	670	0 1 0 0;0 1 0 1;0 2 0 0;0 2 0 1;1 2 0 0;1 2 0 1;2 2 0 0;2 2 0 1;2 3 0 0;2 3 0 1;3 2 0 0;3 2 0 1;3 3 0 0;3 3 0 1;3 4 0 0;3 4 0 1;4 3 0 0;4 3 0 1;4 4 0 0;	1606.59	5	22.303	6.21835	52.1746	9	0.00104	0.37039	0.85714	0.5625	0	0	0	0	0	0	-1	0	0	sp|P01857|IGHG1_HUMAN	IGHG1	180	null		1.14875e+08	1.89083e+08	1.38938e+08	1651.43	117.81	1644.92	117.42	1634.57	120.89
20220323_IgG_Glycopeptide_1ug_Quant_test-rep3.9645.9645.2.1.dta	20220323_IgG_Glycopeptide_1ug_Quant_test-rep3.9645.9645.2.1.dta	20220323_IgG_Glycopeptide_1ug_Quant_test-rep3	9645	2713.99	2764.11	1382.56	2	1	EEQFJSTFR		1157.52	4 4 0 1	H(4)N(4)F(1)	(N(F)(N(H(H(N))(H(N(H))))))	670	0 1 0 0;0 1 0 1;0 2 0 0;0 2 0 1;1 2 0 0;1 2 0 1;2 2 0 0;2 2 0 1;2 3 0 0;2 3 0 1;3 2 0 0;3 2 0 1;3 3 0 0;3 3 0 1;3 4 0 0;3 4 0 1;4 3 0 0;4 3 0 1;4 4 0 0;	1606.59	5	22.578	1.81192	61.1435	9	0.00031	0.1113	0.85714	0.25	0	0	0	0	0	0	-1	0.00547645	0.00547645	sp|P01859|IGHG2_HUMAN	IGHG2	176	null		1.73916e+08	2.02442e+08	1.63748e+08	2515.6	220.71	2536.12	221.38	2615.35	217.92
20220323_IgG_Glycopeptide_1ug_Quant_test-rep3.8511.8511.2.0.dta	20220323_IgG_Glycopeptide_1ug_Quant_test-rep3.8511.8511.2.0.dta	20220323_IgG_Glycopeptide_1ug_Quant_test-rep3	8511	2409.96	2602.06	1301.53	2	1	EEQFJSTFR		1157.52	3 4 0 1	H(3)N(4)F(1)	(N(F)(N(H(H(N))(H(N)))))	679	0 1 0 0;0 1 0 1;0 2 0 0;0 2 0 1;1 2 0 0;1 2 0 1;2 2 0 0;2 2 0 1;2 3 0 0;2 3 0 1;3 2 0 0;3 2 0 1;3 3 0 0;3 3 0 1;3 4 0 0;	1444.53	5	37.1019	8.24331	90.6964	9	0.00285	1.09493	1	0.5625	0	0	0	0	0	0	-1	0	0	sp|P01859|IGHG2_HUMAN	IGHG2	176	null		1.49236e+08	1.4322e+09	1.44262e+08	2321.25	173.63	2218.94	173.37	2310.4	171.7
20220323_IgG_Glycopeptide_1ug_Quant_test-rep3.6822.6822.3.2.dta	20220323_IgG_Glycopeptide_1ug_Quant_test-rep3.6822.6822.3.2.dta	20220323_IgG_Glycopeptide_1ug_Quant_test-rep3	6822	1962.09	3087.19	1029.74	3	1	EEQYJSTYR		1189.51	4 4 1 1	H(4)N(4)A(1)F(1)	(N(F)(N(H(H(N))(H(N(H(A)))))))	657	0 1 0 0;0 1 0 1;0 2 0 0;0 2 0 1;1 2 0 0;1 2 0 1;2 2 0 0;2 2 0 1;2 3 0 0;2 3 0 1;3 2 0 0;3 2 0 1;3 3 0 0;3 3 0 1;3 3 1 0;3 3 1 1;3 4 0 0;3 4 0 1;4 3 0 0;4 3 0 1;4 3 1 0;4 3 1 1;4 4 0 0;4 4 0 1;4 4 1 0;	1897.68	5	2.86312	2.42321	3.68009	5	0.00067	0.21577	0.22222	0.25	0	0	0	0	0	0	-1	0.00243902	0.00243902	sp|P01857|IGHG1_HUMAN	IGHG1	180	null		5.68965e+08	6.27833e+08	4.88598e+08	1856.97	135.33	1851.14	135.31	1844.04	135.83
20220323_IgG_Glycopeptide_1ug_Quant_test-rep3.8595.8595.3.0.dta	20220323_IgG_Glycopeptide_1ug_Quant_test-rep3.8595.8595.3.0.dta	20220323_IgG_Glycopeptide_1ug_Quant_test-rep3	8595	2432.81	3540.35	1180.79	3	1	EEQYJSTYR		1189.51	5 4 2 1	H(5)N(4)A(2)F(1)	(N(F)(N(H(H(N(H(A))))(H(N(H(A)))))))	226	0 1 0 0;0 1 0 1;0 2 0 0;0 2 0 1;1 2 0 0;1 2 0 1;2 2 0 0;2 2 0 1;2 3 0 0;2 3 0 1;3 2 0 0;3 2 0 1;3 3 0 0;3 3 0 1;3 3 1 0;3 3 1 1;3 4 0 0;3 4 0 1;4 3 0 0;4 3 0 1;4 3 1 0;4 3 1 1;4 4 0 0;4 4 0 1;4 4 1 0;4 4 1 1;5 4 0 0;5 4 0 1;5 4 1 0;5 4 1 1;5 4 2 0;	2350.83	5	38.9386	7.58782	97.1615	9	0.00422	1.19287	0.72727	0.5625	0	0	0	0	0	0	-1	0	0	sp|P01857|IGHG1_HUMAN	IGHG1	180	null		4.06945e+07	5.67047e+07	4.98414e+07	2430.03	23.49	2427.57	23.6	2423.06	26.6
20220323_IgG_Glycopeptide_1ug_Quant_test-rep3.7981.7981.3.0.dta	20220323_IgG_Glycopeptide_1ug_Quant_test-rep3.7981.7981.3.0.dta	20220323_IgG_Glycopeptide_1ug_Quant_test-rep3	7981	2267.19	3436.33	1146.12	3	1	EEQYJSTFR		1173.52	5 5 1 1	H(5)N(5)A(1)F(1)	(N(F)(N(H(N)(H(N(H)))(H(N(H(A)))))))	1162	0 1 0 0;0 1 0 1;0 2 0 0;0 2 0 1;1 2 0 0;1 2 0 1;1 3 0 0;1 3 0 1;2 2 0 0;2 2 0 1;2 3 0 0;2 3 0 1;2 4 0 0;2 4 0 1;3 2 0 0;3 2 0 1;3 3 0 0;3 3 0 1;3 3 1 0;3 3 1 1;3 4 0 0;3 4 0 1;3 4 1 0;3 4 1 1;3 5 0 0;3 5 0 1;4 3 0 0;4 3 0 1;4 3 1 0;4 3 1 1;4 4 0 0;4 4 0 1;4 4 1 0;4 4 1 1;4 5 0 0;4 5 0 1;4 5 1 0;4 5 1 1;5 4 0 0;5 4 0 1;5 4 1 0;5 4 1 1;5 5 0 0;5 5 0 1;5 5 1 0;	2262.81	5	18.6957	4.69727	44.6928	8	0.00059	0.17232	0.42553	0.4375	0	0	0	0	0	0	-1	0	0	sp|P01860|IGHG3_HUMAN	IGHG3	227	null		3.06085e+07	3.84884e+07	2.97157e+07	2267.7	35.88	2263.19	37.71	2256.88	38.79
20220323_IgG_Glycopeptide_1ug_Quant_test-rep3.10379.10379.3.1.dta	20220323_IgG_Glycopeptide_1ug_Quant_test-rep3.10379.10379.3.1.dta	20220323_IgG_Glycopeptide_1ug_Quant_test-rep3	10379	2907.78	3274.28	1092.1	3	1	EEQFJSTFR		1157.52	5 5 1 0	H(5)N(5)A(1)	(N(N(H(H(N)(N(H)))(H(N(H(A)))))))	2146	0 1 0 0;0 2 0 0;1 2 0 0;2 2 0 0;2 3 0 0;2 4 0 0;3 2 0 0;3 3 0 0;3 3 1 0;3 4 0 0;3 5 0 0;4 3 0 0;4 3 1 0;4 4 0 0;4 4 1 0;4 5 0 0;4 5 1 0;5 4 0 0;5 4 1 0;5 5 0 0;	2116.76	5	1.26743	1.79066	0.29574	2	0.00237	0.72412	0.09091	0.25	0	0	0	0	0	0	-1	0.00547645	0.00547645	sp|P01859|IGHG2_HUMAN	IGHG2	176	null		3.80361e+08	3.1691e+08	1.69001e+08	2871.92	47.29	2875.25	46.99	2871.62	49.92
20220323_IgG_Glycopeptide_1ug_Quant_test-rep3.7729.7729.3.0.dta	20220323_IgG_Glycopeptide_1ug_Quant_test-rep3.7729.7729.3.0.dta	20220323_IgG_Glycopeptide_1ug_Quant_test-rep3	7729	2201.52	3145.24	1049.08	3	1	EEQFJSTFR		1157.52	6 5 0 0	H(6)N(5)	(N(N(H(N)(H(N(H)))(H(N(H(H)))))))	2736	0 1 0 0;0 2 0 0;1 2 0 0;1 3 0 0;2 2 0 0;2 3 0 0;2 4 0 0;3 2 0 0;3 3 0 0;3 4 0 0;3 5 0 0;4 3 0 0;4 4 0 0;4 5 0 0;5 3 0 0;5 4 0 0;5 5 0 0;6 4 0 0;	1987.71	5	33.6948	15.7434	67.0332	7	0.00069	0.21844	0.7	0.6875	0	0	0	0	0	0	-1	0	0	sp|P01859|IGHG2_HUMAN	IGHG2	176	null		1.93804e+06	1.40559e+06	1.16845e+06	2170.99	84.86	2160.04	85.53	2158.35	86.73
20220323_IgG_Glycopeptide_1ug_Quant_test-rep3.6725.6725.3.1.dta	20220323_IgG_Glycopeptide_1ug_Quant_test-rep3.6725.6725.3.1.dta	20220323_IgG_Glycopeptide_1ug_Quant_test-rep3	6725	1935.53	3249.25	1083.75	3	1	EEQYJSTYR		1189.51	5 4 1 1	H(5)N(4)A(1)F(1)	(N(F)(N(H(H(N(H)))(H(N(H(A)))))))	490	0 1 0 0;0 1 0 1;0 2 0 0;0 2 0 1;1 2 0 0;1 2 0 1;2 2 0 0;2 2 0 1;2 3 0 0;2 3 0 1;3 2 0 0;3 2 0 1;3 3 0 0;3 3 0 1;3 3 1 0;3 3 1 1;3 4 0 0;3 4 0 1;4 3 0 0;4 3 0 1;4 3 1 0;4 3 1 1;4 4 0 0;4 4 0 1;4 4 1 0;4 4 1 1;5 4 0 0;5 4 0 1;5 4 1 0;	2059.73	5	22.4788	4.45231	55.9566	9	0.00074	0.22826	0.58065	0.375	0	0	0	0	0	0	-1	0	0	sp|P01857|IGHG1_HUMAN	IGHG1	180	null		4.74083e+09	6.38129e+09	4.6692e+09	1833.58	173.44	1830.31	173.84	1817.35	171.34
20220323_IgG_Glycopeptide_1ug_Quant_test-rep3.9660.9660.2.0.dta	20220323_IgG_Glycopeptide_1ug_Quant_test-rep3.9660.9660.2.0.dta	20220323_IgG_Glycopeptide_1ug_Quant_test-rep3	9660	2718.1	2926.16	1463.58	2	1	EEQFJSTFR		1157.52	5 4 0 1	H(5)N(4)F(1)	(N(F)(N(H(H(N(H)))(H(N(H))))))	509	0 1 0 0;0 1 0 1;0 2 0 0;0 2 0 1;1 2 0 0;1 2 0 1;2 2 0 0;2 2 0 1;2 3 0 0;2 3 0 1;3 2 0 0;3 2 0 1;3 3 0 0;3 3 0 1;3 4 0 0;3 4 0 1;4 3 0 0;4 3 0 1;4 4 0 0;4 4 0 1;5 4 0 0;	1768.64	5	6.1995	2.94331	12.2467	6	0.00092	0.31379	0.43478	0.3125	0	0	0	0	0	0	-1	0	0	sp|P01859|IGHG2_HUMAN	IGHG2	176	null		4.01669e+07	5.669e+07	4.30709e+07	2550.98	115.05	2536.12	115.38	2615.35	112.65
20220323_IgG_Glycopeptide_1ug_Quant_test-rep3.7728.7728.3.0.dta	20220323_IgG_Glycopeptide_1ug_Quant_test-rep3.7728.7728.3.0.dta	20220323_IgG_Glycopeptide_1ug_Quant_test-rep3	7728	2201.37	3129.24	1043.75	3	1	EEQFJSTFR		1157.52	5 5 0 1	H(5)N(5)F(1)	(N(F)(N(H(N)(H(N(H)))(H(N(H))))))	1175	0 1 0 0;0 1 0 1;0 2 0 0;0 2 0 1;1 2 0 0;1 2 0 1;1 3 0 0;1 3 0 1;2 2 0 0;2 2 0 1;2 3 0 0;2 3 0 1;2 4 0 0;2 4 0 1;3 2 0 0;3 2 0 1;3 3 0 0;3 3 0 1;3 4 0 0;3 4 0 1;3 5 0 0;3 5 0 1;4 3 0 0;4 3 0 1;4 4 0 0;4 4 0 1;4 5 0 0;4 5 0 1;5 4 0 0;5 4 0 1;5 5 0 0;	1971.72	5	45.4672	11.5268	108.499	8	-7e-05	-0.02087	0.69697	0.5625	0	0	0	0	0	0	-1	0	0	sp|P01859|IGHG2_HUMAN	IGHG2	176	null		5.77752e+08	1.20561e+09	6.69057e+08	2202.86	17.5	2195.25	17.7	2189.56	20.39
20220323_IgG_Glycopeptide_1ug_Quant_test-rep3.8267.8267.3.2.dta	20220323_IgG_Glycopeptide_1ug_Quant_test-rep3.8267.8267.3.2.dta	20220323_IgG_Glycopeptide_1ug_Quant_test-rep3	8267	2343.72	2805.14	935.717	3	1	EEQFJSTFR		1157.52	3 5 0 1	H(3)N(5)F(1)	(N(F)(N(H(N)(H(N))(H(N)))))	1341	0 1 0 0;0 1 0 1;0 2 0 0;0 2 0 1;1 2 0 0;1 2 0 1;1 3 0 0;1 3 0 1;2 2 0 0;2 2 0 1;2 3 0 0;2 3 0 1;2 4 0 0;2 4 0 1;3 2 0 0;3 2 0 1;3 3 0 0;3 3 0 1;3 4 0 0;3 4 0 1;3 5 0 0;	1647.61	5	32.6651	11.5461	71.8861	8	0.00029	0.10465	0.82609	0.5625	0	0	0	0	0	0	-1	0	0	sp|P01859|IGHG2_HUMAN	IGHG2	176	null		1.26909e+08	2.97604e+08	1.18529e+08	2300.62	117.73	2294.98	117.86	2289.29	115.5
20220323_IgG_Glycopeptide_1ug_Quant_test-rep3.7591.7591.3.0.dta	20220323_IgG_Glycopeptide_1ug_Quant_test-rep3.7591.7591.3.0.dta	20220323_IgG_Glycopeptide_1ug_Quant_test-rep3	7591	2167.38	2926.16	976.058	3	1	EEQFJSTFR		1157.52	5 4 0 1	H(5)N(4)F(1)	(N(F)(N(H(H(N(H)))(H(N(H))))))	509	0 1 0 0;0 1 0 1;0 2 0 0;0 2 0 1;1 2 0 0;1 2 0 1;2 2 0 0;2 2 0 1;2 3 0 0;2 3 0 1;3 2 0 0;3 2 0 1;3 3 0 0;3 3 0 1;3 4 0 0;3 4 0 1;4 3 0 0;4 3 0 1;4 4 0 0;4 4 0 1;5 4 0 0;	1768.64	5	63.0728	24.2992	135.081	9	-0.00129	-0.44146	0.86957	0.75	0	0	0	0	0	0	-1	0	0	sp|P01859|IGHG2_HUMAN	IGHG2	176	null		9.58802e+09	1.56581e+10	1.02457e+10	2141.75	49.51	2133.32	50.14	2131.36	46.56
20220323_IgG_Glycopeptide_1ug_Quant_test-rep3.7630.7630.2.0.dta	20220323_IgG_Glycopeptide_1ug_Quant_test-rep3.7630.7630.2.0.dta	20220323_IgG_Glycopeptide_1ug_Quant_test-rep3	7630	2177.26	3656.43	1828.72	2	1	EEQFJSTFR		1157.52	7 6 0 1	H(7)N(6)F(1)	(N(F)(N(H(H(N(H)))(H(N(H(N(H(N(H))))))))))	496	0 1 0 0;0 1 0 1;0 2 0 0;0 2 0 1;1 2 0 0;1 2 0 1;2 2 0 0;2 2 0 1;2 3 0 0;2 3 0 1;3 2 0 0;3 2 0 1;3 3 0 0;3 3 0 1;3 4 0 0;3 4 0 1;4 3 0 0;4 3 0 1;4 4 0 0;4 4 0 1;4 5 0 0;4 5 0 1;5 4 0 0;5 4 0 1;5 5 0 0;5 5 0 1;5 6 0 0;5 6 0 1;6 5 0 0;6 5 0 1;6 6 0 0;6 6 0 1;7 6 0 0;	2498.9	5	30.695	5.51408	77.4596	9	0.00028	0.07775	0.62857	0.4375	0	0	0	0	0	0	-1	0	0	sp|P01859|IGHG2_HUMAN	IGHG2	176	null		1.19893e+06	0	1.44204e+07	2185.49	26.06	2168.83	26.43	2155.69	27.91
20220323_IgG_Glycopeptide_1ug_Quant_test-rep3.6266.6266.3.0.dta	20220323_IgG_Glycopeptide_1ug_Quant_test-rep3.6266.6266.3.0.dta	20220323_IgG_Glycopeptide_1ug_Quant_test-rep3	6266	1813.21	2634.05	878.687	3	1	EEQYJSTYR		1189.51	3 4 0 1	H(3)N(4)F(1)	(N(F)(N(H(H(N))(H(N)))))	679	0 1 0 0;0 1 0 1;0 2 0 0;0 2 0 1;1 2 0 0;1 2 0 1;2 2 0 0;2 2 0 1;2 3 0 0;2 3 0 1;3 2 0 0;3 2 0 1;3 3 0 0;3 3 0 1;3 4 0 0;	1444.53	5	27.8446	5.42402	69.4828	9	0.0009	0.34209	0.94118	0.4375	0	0	0	0	0	0	-1	0	0	sp|P01857|IGHG1_HUMAN	IGHG1	180	null		1.55892e+08	2.20184e+08	2.04089e+08	1748.64	90.76	1741.89	91.43	1731.87	94.29
20220323_IgG_Glycopeptide_1ug_Quant_test-rep3.4880.4880.3.0.dta	20220323_IgG_Glycopeptide_1ug_Quant_test-rep3.4880.4880.3.0.dta	20220323_IgG_Glycopeptide_1ug_Quant_test-rep3	4880	1449.15	3104.21	1035.41	3	1	EEQYJSTYR		1189.51	5 4 0 2	H(5)N(4)F(2)	(N(N(H(H(N(H(F))))(H(N(H(F)))))))	1807	0 1 0 0;0 2 0 0;1 2 0 0;2 2 0 0;2 3 0 0;3 2 0 0;3 3 0 0;3 3 0 1;3 4 0 0;4 3 0 0;4 3 0 1;4 4 0 0;4 4 0 1;5 4 0 0;5 4 0 1;	1914.7	5	35.4293	9.22306	84.0981	7	0.00076	0.24367	0.88235	0.5625	0	0	0	0	0	0	-1	0	0	sp|P01857|IGHG1_HUMAN	IGHG1	180	null		7.63616e+07	1.36215e+08	6.76082e+07	1436.26	22.85	1448.25	23.24	1428.31	26.45
20220323_IgG_Glycopeptide_1ug_Quant_test-rep3.4872.4872.2.0.dta	20220323_IgG_Glycopeptide_1ug_Quant_test-rep3.4872.4872.2.0.dta	20220323_IgG_Glycopeptide_1ug_Quant_test-rep3	4872	1447.1	2650.04	1325.53	2	1	EEQYJSTYR		1189.51	4 4 0 0	H(4)N(4)	(N(N(H(H(N))(H(N(H))))))	2218	0 1 0 0;0 2 0 0;1 2 0 0;2 2 0 0;2 3 0 0;3 2 0 0;3 3 0 0;3 4 0 0;4 3 0 0;	1460.53	5	46.2815	37.5966	62.4108	7	0.00261	0.98431	0.90909	0.9375	0	0	0	0	0	0	-1	0	0	sp|P01857|IGHG1_HUMAN	IGHG1	180	null		6.64302e+08	1.23182e+09	7.4899e+08	1441.53	26.5	1457.07	26.22	1437.16	29.53
20220323_IgG_Glycopeptide_1ug_Quant_test-rep3.6948.6948.3.0.dta	20220323_IgG_Glycopeptide_1ug_Quant_test-rep3.6948.6948.3.0.dta	20220323_IgG_Glycopeptide_1ug_Quant_test-rep3	6948	1995.94	3511.44	1171.15	3	1	TKPREEQYJSTYR		1671.81	4 3 2 0	H(4)N(3)A(2)	(N(N(H(H)(H(N(H(A(A))))))))	2267	0 1 0 0;0 2 0 0;1 2 0 0;2 2 0 0;2 3 0 0;3 2 0 0;3 3 0 0;3 3 1 0;3 3 2 0;4 3 0 0;4 3 1 0;	1839.64	9	4.28847	1.77719	8.95227	4	-0.00992	-2.82393	0.53846	0.125	0	0	0	0	0	0	-1	0.00547645	0.00547645	sp|P01857|IGHG1_HUMAN	IGHG1	180	null		2.15298e+07	2.71796e+07	2.08096e+07	1989.33	35.23	1980.53	35.42	1973.98	38.19
20220323_IgG_Glycopeptide_1ug_Quant_test-rep3.5160.5160.3.0.dta	20220323_IgG_Glycopeptide_1ug_Quant_test-rep3.5160.5160.3.0.dta	20220323_IgG_Glycopeptide_1ug_Quant_test-rep3	5160	1519.74	2634.05	878.687	3	1	EEQYJSTYR		1189.51	3 4 0 1	H(3)N(4)F(1)	(N(F)(N(H(H(N))(H(N)))))	679	0 1 0 0;0 1 0 1;0 2 0 0;0 2 0 1;1 2 0 0;1 2 0 1;2 2 0 0;2 2 0 1;2 3 0 0;2 3 0 1;3 2 0 0;3 2 0 1;3 3 0 0;3 3 0 1;3 4 0 0;	1444.53	5	64.7957	36.3957	117.539	9	0.0013	0.49357	0.94118	0.875	0	0	0	0	0	0	-1	0	0	sp|P01857|IGHG1_HUMAN	IGHG1	180	null		3.48993e+09	7.31172e+09	3.38596e+09	1476.93	50.05	1491.98	50.05	1475.46	53.25
20220323_IgG_Glycopeptide_1ug_Quant_test-rep3.5031.5031.3.0.dta	20220323_IgG_Glycopeptide_1ug_Quant_test-rep3.5031.5031.3.0.dta	20220323_IgG_Glycopeptide_1ug_Quant_test-rep3	5031	1487.68	2958.15	986.723	3	1	EEQYJSTYR		1189.51	5 4 0 1	H(5)N(4)F(1)	(N(F)(N(H(H(N(H)))(H(N(H))))))	509	0 1 0 0;0 1 0 1;0 2 0 0;0 2 0 1;1 2 0 0;1 2 0 1;2 2 0 0;2 2 0 1;2 3 0 0;2 3 0 1;3 2 0 0;3 2 0 1;3 3 0 0;3 3 0 1;3 4 0 0;3 4 0 1;4 3 0 0;4 3 0 1;4 4 0 0;4 4 0 1;5 4 0 0;	1768.64	5	81.2564	48.239	142.574	9	0.00175	0.59098	0.86957	0.9375	0	0	0	0	0	0	-1	0	0	sp|P01857|IGHG1_HUMAN	IGHG1	180	null		4.48454e+09	8.83541e+09	5.13031e+09	1459.1	50.29	1477.37	49.86	1460.68	53.21
20220323_IgG_Glycopeptide_1ug_Quant_test-rep3.5915.5915.3.1.dta	20220323_IgG_Glycopeptide_1ug_Quant_test-rep3.5915.5915.3.1.dta	20220323_IgG_Glycopeptide_1ug_Quant_test-rep3	5915	1721.2	2999.18	1000.4	3	1	EEQYJSTYR		1189.51	4 5 0 1	H(4)N(5)F(1)	(N(F)(N(H(N)(H(N))(H(N(H))))))	1333	0 1 0 0;0 1 0 1;0 2 0 0;0 2 0 1;1 2 0 0;1 2 0 1;1 3 0 0;1 3 0 1;2 2 0 0;2 2 0 1;2 3 0 0;2 3 0 1;2 4 0 0;2 4 0 1;3 2 0 0;3 2 0 1;3 3 0 0;3 3 0 1;3 4 0 0;3 4 0 1;3 5 0 0;3 5 0 1;4 3 0 0;4 3 0 1;4 4 0 0;4 4 0 1;4 5 0 0;	1809.67	5	10.9246	3.52812	24.6609	7	0.00098	0.32546	0.48276	0.375	0	0	0	0	0	0	-1	0	0	sp|P01857|IGHG1_HUMAN	IGHG1	180	null		1.30036e+08	2.85358e+08	1.25168e+08	1618.91	214.68	1609.53	214.93	1601.98	218.29
20220323_IgG_Glycopeptide_1ug_Quant_test-rep3.3567.3567.3.0.dta	20220323_IgG_Glycopeptide_1ug_Quant_test-rep3.3567.3567.3.0.dta	20220323_IgG_Glycopeptide_1ug_Quant_test-rep3	3567	1095.14	3116.34	1039.45	3	1	TKPREEQYJSTYR		1671.81	3 4 0 1	H(3)N(4)F(1)	(N(F)(N(H(H(N))(H(N)))))	679	0 1 0 0;0 1 0 1;0 2 0 0;0 2 0 1;1 2 0 0;1 2 0 1;2 2 0 0;2 2 0 1;2 3 0 0;2 3 0 1;3 2 0 0;3 2 0 1;3 3 0 0;3 3 0 1;3 4 0 0;	1444.53	9	27.6356	14.3692	52.2734	7	0.0013	0.4175	0.88235	0.5	0	0	0	0	0	0	-1	0	0	sp|P01857|IGHG1_HUMAN	IGHG1	180	null		1.82361e+07	2.60141e+07	2.0464e+07	1087.07	17.69	1093	17.52	1083.11	20.56
20220323_IgG_Glycopeptide_1ug_Quant_test-rep3.4682.4682.3.0.dta	20220323_IgG_Glycopeptide_1ug_Quant_test-rep3.4682.4682.3.0.dta	20220323_IgG_Glycopeptide_1ug_Quant_test-rep3	4682	1396.18	2650.04	884.019	3	1	EEQYJSTYR		1189.51	4 4 0 0	H(4)N(4)	(N(N(H(H(N))(H(N(H))))))	2218	0 1 0 0;0 2 0 0;1 2 0 0;2 2 0 0;2 3 0 0;3 2 0 0;3 3 0 0;3 4 0 0;4 3 0 0;	1460.53	5	18.7057	3.58781	46.7818	7	0.00065	0.24583	0.90909	0.375	0	0	0	0	0	0	-1	0	0	sp|P01857|IGHG1_HUMAN	IGHG1	180	null		1.29776e+07	4.36556e+07	2.58337e+07	1371.43	56	1389.52	55.81	1366.38	59
20220323_IgG_Glycopeptide_1ug_Quant_test-rep3.7974.7974.2.1.dta	20220323_IgG_Glycopeptide_1ug_Quant_test-rep3.7974.7974.2.1.dta	20220323_IgG_Glycopeptide_1ug_Quant_test-rep3	7974	2265.36	2659.08	1330.04	2	1	EEQFJSTFR		1157.52	3 5 0 0	H(3)N(5)	(N(N(H(N)(H(N))(H(N)))))	2919	0 1 0 0;0 2 0 0;1 2 0 0;1 3 0 0;2 2 0 0;2 3 0 0;2 4 0 0;3 2 0 0;3 3 0 0;3 4 0 0;	1501.56	5	3.04017	3.67507	1.86107	2	0.00157	0.59094	0.41667	0.375	0	0	0	0	0	0	-1	0	0	sp|P01859|IGHG2_HUMAN	IGHG2	176	null		6.57737e+06	6.40918e+06	5.76934e+06	2261.86	26.45	2254.32	26.23	2250.95	29.52
20220323_IgG_Glycopeptide_1ug_Quant_test-rep3.6198.6198.3.1.dta	20220323_IgG_Glycopeptide_1ug_Quant_test-rep3.6198.6198.3.1.dta	20220323_IgG_Glycopeptide_1ug_Quant_test-rep3	6198	1794.93	2837.13	946.38	3	1	EEQYJSTFR		1173.52	4 5 0 0	H(4)N(5)	(N(N(H(N)(H(N))(H(N(H))))))	2911	0 1 0 0;0 2 0 0;1 2 0 0;1 3 0 0;2 2 0 0;2 3 0 0;2 4 0 0;3 2 0 0;3 3 0 0;3 4 0 0;3 5 0 0;4 3 0 0;4 4 0 0;	1663.61	5	37.1562	17.5228	73.6182	7	0.00138	0.48779	0.93333	0.6875	0	0	0	0	0	0	-1	0	0	sp|P01860|IGHG3_HUMAN	IGHG3	227	null		5.53804e+07	8.10806e+07	7.3061e+07	1787.03	37.79	1777.21	38.37	1773.27	41.15
20220323_IgG_Glycopeptide_1ug_Quant_test-rep3.9534.9534.2.0.dta	20220323_IgG_Glycopeptide_1ug_Quant_test-rep3.9534.9534.2.0.dta	20220323_IgG_Glycopeptide_1ug_Quant_test-rep3	9534	2684.26	3055.21	1528.11	2	1	EEQFJSTFR		1157.52	4 4 1 1	H(4)N(4)A(1)F(1)	(N(F)(N(H(H(N))(H(N(H(A)))))))	657	0 1 0 0;0 1 0 1;0 2 0 0;0 2 0 1;1 2 0 0;1 2 0 1;2 2 0 0;2 2 0 1;2 3 0 0;2 3 0 1;3 2 0 0;3 2 0 1;3 3 0 0;3 3 0 1;3 3 1 0;3 3 1 1;3 4 0 0;3 4 0 1;4 3 0 0;4 3 0 1;4 3 1 0;4 3 1 1;4 4 0 0;4 4 0 1;4 4 1 0;	1897.68	5	53.8623	12.5017	130.675	9	0.00241	0.78918	1	0.625	0	0	0	0	0	0	-1	0	0	sp|P01859|IGHG2_HUMAN	IGHG2	176	null		3.81523e+07	3.99974e+07	4.15777e+07	2654.17	26.63	2663.3	26.6	2663.44	29.4
20220323_IgG_Glycopeptide_1ug_Quant_test-rep3.10373.10373.3.0.dta	20220323_IgG_Glycopeptide_1ug_Quant_test-rep3.10373.10373.3.0.dta	20220323_IgG_Glycopeptide_1ug_Quant_test-rep3	10373	2906.22	2602.06	868.023	3	1	EEQFJSTFR		1157.52	3 4 0 1	H(3)N(4)F(1)	(N(F)(N(H(H(N))(H(N)))))	679	0 1 0 0;0 1 0 1;0 2 0 0;0 2 0 1;1 2 0 0;1 2 0 1;2 2 0 0;2 2 0 1;2 3 0 0;2 3 0 1;3 2 0 0;3 2 0 1;3 3 0 0;3 3 0 1;3 4 0 0;	1444.53	5	7.22188	2.14618	16.6482	7	-0.00034	-0.1314	0.52941	0.25	0	0	0	0	0	0	-1	0.00243902	0.00243902	sp|P01859|IGHG2_HUMAN	IGHG2	176	null		1.34451e+07	1.6988e+07	1.65744e+07	2701.4	138.04	2760.4	138.34	2812.66	141.02
20220323_IgG_Glycopeptide_1ug_Quant_test-rep3.7696.7696.3.0.dta	20220323_IgG_Glycopeptide_1ug_Quant_test-rep3.7696.7696.3.0.dta	20220323_IgG_Glycopeptide_1ug_Quant_test-rep3	7696	2193.28	3470.4	1157.47	3	1	PREEQFJSTFR		1410.68	5 4 1 1	H(5)N(4)A(1)F(1)	(N(F)(N(H(H(N(H)))(H(N(H(A)))))))	490	0 1 0 0;0 1 0 1;0 2 0 0;0 2 0 1;1 2 0 0;1 2 0 1;2 2 0 0;2 2 0 1;2 3 0 0;2 3 0 1;3 2 0 0;3 2 0 1;3 3 0 0;3 3 0 1;3 3 1 0;3 3 1 1;3 4 0 0;3 4 0 1;4 3 0 0;4 3 0 1;4 3 1 0;4 3 1 1;4 4 0 0;4 4 0 1;4 4 1 0;4 4 1 1;5 4 0 0;5 4 0 1;5 4 1 0;	2059.73	7	24.3772	10.1324	50.8317	8	-0.00616	-1.77395	0.64516	0.45	0	0	0	0	0	0	-1	0	0	sp|P01859|IGHG2_HUMAN	IGHG2	176	null		1.64738e+06	1.99247e+07	6.0908e+06	2191.26	17.39	2183.45	17.67	2180.69	20.4
20220323_IgG_Glycopeptide_1ug_Quant_test-rep3.4391.4391.3.2.dta	20220323_IgG_Glycopeptide_1ug_Quant_test-rep3.4391.4391.3.2.dta	20220323_IgG_Glycopeptide_1ug_Quant_test-rep3	4391	1317.17	2780.1	927.372	3	1	EEQFJSTFR		1157.52	5 4 0 0	H(5)N(4)	(N(N(H(H(N))(H(N(H(H)))))))	2207	0 1 0 0;0 2 0 0;1 2 0 0;2 2 0 0;2 3 0 0;3 2 0 0;3 3 0 0;3 4 0 0;4 3 0 0;4 4 0 0;5 3 0 0;	1622.58	5	19.5913	5.05555	46.5862	7	-0.00366	-1.31649	0.76923	0.4375	0	0	0	0	0	0	-1	0	0	sp|P01859|IGHG2_HUMAN	IGHG2	176	null		347638	434373	4.23772e+06	1383.23	20.65	1333.74	20.59	1306.85	24.11
20220323_IgG_Glycopeptide_1ug_Quant_test-rep3.8133.8133.3.3.dta	20220323_IgG_Glycopeptide_1ug_Quant_test-rep3.8133.8133.3.3.dta	20220323_IgG_Glycopeptide_1ug_Quant_test-rep3	8133	2308.01	2821.13	941.049	3	1	EEQFJSTFR		1157.52	4 5 0 0	H(4)N(5)	(N(N(H(N)(H(N))(H(N(H))))))	2911	0 1 0 0;0 2 0 0;1 2 0 0;1 3 0 0;2 2 0 0;2 3 0 0;2 4 0 0;3 2 0 0;3 3 0 0;3 4 0 0;3 5 0 0;4 3 0 0;4 4 0 0;	1663.61	5	11.9785	6.483	22.1845	6	0.00075	0.26441	0.53333	0.5	0	0	0	0	0	0	-1	0	0	sp|P01859|IGHG2_HUMAN	IGHG2	176	null		5.75566e+08	7.07013e+08	5.37321e+08	2303.58	44.05	2300.9	44.29	2298.62	44.53
20220323_IgG_Glycopeptide_1ug_Quant_test-rep3.7670.7670.3.0.dta	20220323_IgG_Glycopeptide_1ug_Quant_test-rep3.7670.7670.3.0.dta	20220323_IgG_Glycopeptide_1ug_Quant_test-rep3	7670	2186.84	2926.16	976.058	3	1	EEQFJSTFR		1157.52	5 4 0 1	H(5)N(4)F(1)	(N(F)(N(H(H(N(H)))(H(N(H))))))	509	0 1 0 0;0 1 0 1;0 2 0 0;0 2 0 1;1 2 0 0;1 2 0 1;2 2 0 0;2 2 0 1;2 3 0 0;2 3 0 1;3 2 0 0;3 2 0 1;3 3 0 0;3 3 0 1;3 4 0 0;3 4 0 1;4 3 0 0;4 3 0 1;4 4 0 0;4 4 0 1;5 4 0 0;	1768.64	5	47.904	15.1158	108.796	9	-0.00091	-0.31023	0.86957	0.6875	0	0	0	0	0	0	-1	0	0	sp|P01859|IGHG2_HUMAN	IGHG2	176	null		9.69291e+09	1.58581e+10	1.03136e+10	2141.75	72.67	2133.32	73.79	2131.36	69.74
20220323_IgG_Glycopeptide_1ug_Quant_test-rep3.9351.9351.3.0.dta	20220323_IgG_Glycopeptide_1ug_Quant_test-rep3.9351.9351.3.0.dta	20220323_IgG_Glycopeptide_1ug_Quant_test-rep3	9351	2634.92	2602.05	868.023	3	1	EEQFJSTFR		1157.52	3 4 0 1	H(3)N(4)F(1)	(N(F)(N(H(H(N))(H(N)))))	679	0 1 0 0;0 1 0 1;0 2 0 0;0 2 0 1;1 2 0 0;1 2 0 1;2 2 0 0;2 2 0 1;2 3 0 0;2 3 0 1;3 2 0 0;3 2 0 1;3 3 0 0;3 3 0 1;3 4 0 0;	1444.53	5	22.7194	1.86099	61.4566	9	-0.00251	-0.96382	0.88235	0.25	0	0	0	0	0	0	-1	0.00547645	0.00547645	sp|P01859|IGHG2_HUMAN	IGHG2	176	null		1.48701e+07	1.31261e+07	1.58651e+07	2600.96	44.45	2615.8	44.57	2609.48	42.12
20220323_IgG_Glycopeptide_1ug_Quant_test-rep3.7788.7788.3.0.dta	20220323_IgG_Glycopeptide_1ug_Quant_test-rep3.7788.7788.3.0.dta	20220323_IgG_Glycopeptide_1ug_Quant_test-rep3	7788	2216.08	2967.19	989.735	3	1	EEQFJSTFR		1157.52	4 5 0 1	H(4)N(5)F(1)	(N(F)(N(H(N)(H(N))(H(N(H))))))	1333	0 1 0 0;0 1 0 1;0 2 0 0;0 2 0 1;1 2 0 0;1 2 0 1;1 3 0 0;1 3 0 1;2 2 0 0;2 2 0 1;2 3 0 0;2 3 0 1;2 4 0 0;2 4 0 1;3 2 0 0;3 2 0 1;3 3 0 0;3 3 0 1;3 4 0 0;3 4 0 1;3 5 0 0;3 5 0 1;4 3 0 0;4 3 0 1;4 4 0 0;4 4 0 1;4 5 0 0;	1809.67	5	46.0347	20.9286	92.6604	9	0.00311	1.04749	0.58621	0.625	0	0	0	0	0	0	-1	0	0	sp|P01859|IGHG2_HUMAN	IGHG2	176	null		5.80141e+09	9.06125e+09	5.8192e+09	2208.65	26.58	2201.12	26.64	2195.53	29.09
20220323_IgG_Glycopeptide_1ug_Quant_test-rep3.4306.4306.3.1.dta	20220323_IgG_Glycopeptide_1ug_Quant_test-rep3.4306.4306.3.1.dta	20220323_IgG_Glycopeptide_1ug_Quant_test-rep3	4306	1294.35	2837.13	946.382	3	1	EEQYJSTYR		1189.51	3 5 0 1	H(3)N(5)F(1)	(N(F)(N(H(H(N))(H(N)(N)))))	678	0 1 0 0;0 1 0 1;0 2 0 0;0 2 0 1;1 2 0 0;1 2 0 1;2 2 0 0;2 2 0 1;2 3 0 0;2 3 0 1;2 4 0 0;2 4 0 1;3 2 0 0;3 2 0 1;3 3 0 0;3 3 0 1;3 4 0 0;3 4 0 1;3 5 0 0;	1647.61	5	3.85313	3.61044	4.30384	5	0.00724	2.55065	0.28571	0.375	0	0	0	0	0	0	-1	0	0	sp|P01857|IGHG1_HUMAN	IGHG1	180	null		524924	879807	587306	1201.62	20.61	1286.91	20.5	1277.41	23.54
20220323_IgG_Glycopeptide_1ug_Quant_test-rep3.7613.7613.3.0.dta	20220323_IgG_Glycopeptide_1ug_Quant_test-rep3.7613.7613.3.0.dta	20220323_IgG_Glycopeptide_1ug_Quant_test-rep3	7613	2173.1	2983.18	995.066	3	1	EEQFJSTFR		1157.52	5 5 0 0	H(5)N(5)	(N(N(H(N)(H(N(H)))(H(N(H))))))	2746	0 1 0 0;0 2 0 0;1 2 0 0;1 3 0 0;2 2 0 0;2 3 0 0;2 4 0 0;3 2 0 0;3 3 0 0;3 4 0 0;3 5 0 0;4 3 0 0;4 4 0 0;4 5 0 0;5 4 0 0;	1825.66	5	9.26801	1.88746	22.9748	5	-0.0011	-0.36823	0.64706	0.25	0	0	0	0	0	0	-1	0.00547645	0.00547645	sp|P01859|IGHG2_HUMAN	IGHG2	176	null		4.78231e+07	8.71188e+07	4.05422e+07	2165.03	37.82	2160.04	38.12	2155.69	39.84
20220323_IgG_Glycopeptide_1ug_Quant_test-rep3.5695.5695.2.1.dta	20220323_IgG_Glycopeptide_1ug_Quant_test-rep3.5695.5695.2.1.dta	20220323_IgG_Glycopeptide_1ug_Quant_test-rep3	5695	1662.18	2796.1	1398.55	2	1	EEQYJSTYR		1189.51	4 4 0 1	H(4)N(4)F(1)	(N(F)(N(H(H(N))(H(N(H))))))	670	0 1 0 0;0 1 0 1;0 2 0 0;0 2 0 1;1 2 0 0;1 2 0 1;2 2 0 0;2 2 0 1;2 3 0 0;2 3 0 1;3 2 0 0;3 2 0 1;3 3 0 0;3 3 0 1;3 4 0 0;3 4 0 1;4 3 0 0;4 3 0 1;4 4 0 0;	1606.59	5	21.7072	9.49725	44.3829	8	0.00251	0.89755	0.85714	0.625	0	0	0	0	0	0	-1	0	0	sp|P01857|IGHG1_HUMAN	IGHG1	180	null		1.62578e+08	3.88954e+08	1.76481e+08	1592.06	177.18	1586.05	176.29	1575.6	179.86
20220323_IgG_Glycopeptide_1ug_Quant_test-rep3.5285.5285.3.0.dta	20220323_IgG_Glycopeptide_1ug_Quant_test-rep3.5285.5285.3.0.dta	20220323_IgG_Glycopeptide_1ug_Quant_test-rep3	5285	1551.86	2837.13	946.381	3	1	EEQYJSTYR		1189.51	3 5 0 1	H(3)N(5)F(1)	(N(F)(N(H(N)(H(N))(H(N)))))	1341	0 1 0 0;0 1 0 1;0 2 0 0;0 2 0 1;1 2 0 0;1 2 0 1;1 3 0 0;1 3 0 1;2 2 0 0;2 2 0 1;2 3 0 0;2 3 0 1;2 4 0 0;2 4 0 1;3 2 0 0;3 2 0 1;3 3 0 0;3 3 0 1;3 4 0 0;3 4 0 1;3 5 0 0;	1647.61	5	40.9047	13.0906	92.5595	8	0.00187	0.6579	0.82609	0.5625	0	0	0	0	0	0	-1	0	0	sp|P01857|IGHG1_HUMAN	IGHG1	180	null		2.13918e+09	3.4397e+09	2.3026e+09	1526.99	29.64	1539.15	29.77	1525.77	32.1
20220323_IgG_Glycopeptide_1ug_Quant_test-rep3.5389.5389.3.4.dta	20220323_IgG_Glycopeptide_1ug_Quant_test-rep3.5389.5389.3.4.dta	20220323_IgG_Glycopeptide_1ug_Quant_test-rep3	5389	1579.7	2869.13	957.048	3	1	EEQFJSTYR		1173.52	4 3 0 3	H(4)N(3)F(3)	(N(F)(N(H(H)(H(N(F)(H(F)))))))	691	0 1 0 0;0 1 0 1;0 2 0 0;0 2 0 1;1 2 0 0;1 2 0 1;2 2 0 0;2 2 0 1;2 3 0 0;2 3 0 1;2 3 0 2;3 2 0 0;3 2 0 1;3 3 0 0;3 3 0 1;3 3 0 2;3 3 0 3;4 3 0 0;4 3 0 1;4 3 0 2;	1695.62	5	3.09509	4.54174	0.40845	2	-0.01086	-3.78527	0.13636	0.3125	0	0	0	0	0	0	-1	0	0	sp|P01861|IGHG4_HUMAN	IGHG4	177	null		2.83846e+07	4.25353e+07	3.01882e+07	1544.61	59.22	1550.91	58.62	1543.23	61.71
20220323_IgG_Glycopeptide_1ug_Quant_test-rep3.10348.10348.3.1.dta	20220323_IgG_Glycopeptide_1ug_Quant_test-rep3.10348.10348.3.1.dta	20220323_IgG_Glycopeptide_1ug_Quant_test-rep3	10348	2899.51	2764.11	922.042	3	1	EEQFJSTFR		1157.52	4 4 0 1	H(4)N(4)F(1)	(N(N(H(H(N(H)))(H(N(F))))))	2032	0 1 0 0;0 2 0 0;1 2 0 0;2 2 0 0;2 3 0 0;2 3 0 1;3 2 0 0;3 3 0 0;3 3 0 1;3 4 0 0;3 4 0 1;4 3 0 0;4 4 0 0;	1606.59	5	21.8935	7.6652	48.3173	7	0.0028	1.01177	0.73333	0.625	0	0	0	0	0	0	-1	0	0	sp|P01859|IGHG2_HUMAN	IGHG2	176	null		1.58431e+08	2.09276e+08	1.25316e+08	2660.11	208.87	2669.19	209	2780.4	211.49
20220323_IgG_Glycopeptide_1ug_Quant_test-rep3.7545.7545.2.0.dta	20220323_IgG_Glycopeptide_1ug_Quant_test-rep3.7545.7545.2.0.dta	20220323_IgG_Glycopeptide_1ug_Quant_test-rep3	7545	2156.24	2602.06	1301.53	2	1	EEQFJSTFR		1157.52	3 4 0 1	H(3)N(4)F(1)	(N(F)(N(H(H(N))(H(N)))))	679	0 1 0 0;0 1 0 1;0 2 0 0;0 2 0 1;1 2 0 0;1 2 0 1;2 2 0 0;2 2 0 1;2 3 0 0;2 3 0 1;3 2 0 0;3 2 0 1;3 3 0 0;3 3 0 1;3 4 0 0;	1444.53	5	57.0332	27.9805	110.988	9	0.00028	0.10725	1	0.8125	0	0	0	0	0	0	-1	0	0	sp|P01859|IGHG2_HUMAN	IGHG2	176	null		1.21657e+08	1.89215e+08	1.21949e+08	2141.75	38.04	2133.32	38.48	2134.27	35.72
20220323_IgG_Glycopeptide_1ug_Quant_test-rep3.9004.9004.3.0.dta	20220323_IgG_Glycopeptide_1ug_Quant_test-rep3.9004.9004.3.0.dta	20220323_IgG_Glycopeptide_1ug_Quant_test-rep3	9004	2541.88	3217.26	1073.09	3	1	EEQFJSTFR		1157.52	5 4 1 1	H(5)N(4)A(1)F(1)	(N(F)(N(H(H(N(H)))(H(N(H(A)))))))	490	0 1 0 0;0 1 0 1;0 2 0 0;0 2 0 1;1 2 0 0;1 2 0 1;2 2 0 0;2 2 0 1;2 3 0 0;2 3 0 1;3 2 0 0;3 2 0 1;3 3 0 0;3 3 0 1;3 3 1 0;3 3 1 1;3 4 0 0;3 4 0 1;4 3 0 0;4 3 0 1;4 3 1 0;4 3 1 1;4 4 0 0;4 4 0 1;4 4 1 0;4 4 1 1;5 4 0 0;5 4 0 1;5 4 1 0;	2059.73	5	33.2826	5.80668	84.3093	9	0.00093	0.28804	0.67742	0.4375	0	0	0	0	0	0	-1	0	0	sp|P01859|IGHG2_HUMAN	IGHG2	176	null		2.47517e+07	3.93014e+07	2.77469e+07	2521.48	23.58	2530.37	23.42	2529.78	26.52
20220323_IgG_Glycopeptide_1ug_Quant_test-rep3.3884.3884.3.0.dta	20220323_IgG_Glycopeptide_1ug_Quant_test-rep3.3884.3884.3.0.dta	20220323_IgG_Glycopeptide_1ug_Quant_test-rep3	3884	1180.63	2602.06	868.023	3	1	EEQFJSTFR		1157.52	3 4 0 1	H(3)N(4)F(1)	(N(F)(N(H(H(N))(H(N)))))	679	0 1 0 0;0 1 0 1;0 2 0 0;0 2 0 1;1 2 0 0;1 2 0 1;2 2 0 0;2 2 0 1;2 3 0 0;2 3 0 1;3 2 0 0;3 2 0 1;3 3 0 0;3 3 0 1;3 4 0 0;	1444.53	5	2.45097	3.07727	1.28785	3	-0.00053	-0.20289	0.23529	0.25	0	0	0	0	0	0	-1	0	0	sp|P01859|IGHG2_HUMAN	IGHG2	176	null		88642.1	164420	7.39678e+06	1166.51	35.11	1163.47	35.07	1153.84	38.26
20220323_IgG_Glycopeptide_1ug_Quant_test-rep3.5627.5627.2.0.dta	20220323_IgG_Glycopeptide_1ug_Quant_test-rep3.5627.5627.2.0.dta	20220323_IgG_Glycopeptide_1ug_Quant_test-rep3	5627	1643.82	2634.05	1317.53	2	1	EEQYJSTYR		1189.51	3 4 0 1	H(3)N(4)F(1)	(N(F)(N(H(H(N))(H(N)))))	679	0 1 0 0;0 1 0 1;0 2 0 0;0 2 0 1;1 2 0 0;1 2 0 1;2 2 0 0;2 2 0 1;2 3 0 0;2 3 0 1;3 2 0 0;3 2 0 1;3 3 0 0;3 3 0 1;3 4 0 0;	1444.53	5	38.3689	9.69187	91.6261	9	0.00234	0.88802	1	0.5625	0	0	0	0	0	0	-1	0	0	sp|P01857|IGHG1_HUMAN	IGHG1	180	null		2.94262e+08	9.9237e+08	3.5334e+08	1541.64	233.51	1539.15	232.17	1525.77	235.52
20220323_IgG_Glycopeptide_1ug_Quant_test-rep3.9125.9125.3.2.dta	20220323_IgG_Glycopeptide_1ug_Quant_test-rep3.9125.9125.3.2.dta	20220323_IgG_Glycopeptide_1ug_Quant_test-rep3	9125	2574.39	2926.16	976.059	3	1	EEQFJSTFR		1157.52	5 4 0 1	H(5)N(4)F(1)	(N(F)(N(H(H(N(H)))(H(N(H))))))	509	0 1 0 0;0 1 0 1;0 2 0 0;0 2 0 1;1 2 0 0;1 2 0 1;2 2 0 0;2 2 0 1;2 3 0 0;2 3 0 1;3 2 0 0;3 2 0 1;3 3 0 0;3 3 0 1;3 4 0 0;3 4 0 1;4 3 0 0;4 3 0 1;4 4 0 0;4 4 0 1;5 4 0 0;	1768.64	5	33.2529	8.16626	79.8423	9	0.00053	0.17983	0.78261	0.5625	0	0	0	0	0	0	-1	0	0	sp|P01859|IGHG2_HUMAN	IGHG2	176	null		2.52577e+08	8.88448e+08	2.39227e+08	2374.15	164.99	2377.56	164.44	2482.09	163.15
20220323_IgG_Glycopeptide_1ug_Quant_test-rep3.6145.6145.3.0.dta	20220323_IgG_Glycopeptide_1ug_Quant_test-rep3.6145.6145.3.0.dta	20220323_IgG_Glycopeptide_1ug_Quant_test-rep3	6145	1780.82	3411.3	1137.77	3	1	EEQYJSTYR		1189.51	6 4 1 1	H(6)N(4)A(1)F(1)	(N(F)(N(H(H(N(H(H))))(H(N(H(A)))))))	287	0 1 0 0;0 1 0 1;0 2 0 0;0 2 0 1;1 2 0 0;1 2 0 1;2 2 0 0;2 2 0 1;2 3 0 0;2 3 0 1;3 2 0 0;3 2 0 1;3 3 0 0;3 3 0 1;3 3 1 0;3 3 1 1;3 4 0 0;3 4 0 1;4 3 0 0;4 3 0 1;4 3 1 0;4 3 1 1;4 4 0 0;4 4 0 1;4 4 1 0;4 4 1 1;5 3 0 0;5 3 0 1;5 4 0 0;5 4 0 1;5 4 1 0;5 4 1 1;6 4 0 0;6 4 0 1;6 4 1 0;	2221.79	5	12.3803	3.62423	28.6415	7	0.00211	0.61949	0.45946	0.375	0	0	0	0	0	0	-1	0	0	sp|P01857|IGHG1_HUMAN	IGHG1	180	null		2.7408e+07	3.76201e+07	3.07988e+07	1787.03	20.27	1780.19	20.67	1773.27	23.45
20220323_IgG_Glycopeptide_1ug_Quant_test-rep3.9876.9876.3.1.dta	20220323_IgG_Glycopeptide_1ug_Quant_test-rep3.9876.9876.3.1.dta	20220323_IgG_Glycopeptide_1ug_Quant_test-rep3	9876	2772.61	2764.11	922.041	3	1	EEQFJSTFR		1157.52	4 4 0 1	H(4)N(4)F(1)	(N(F)(N(H(H(N))(H(N(H))))))	670	0 1 0 0;0 1 0 1;0 2 0 0;0 2 0 1;1 2 0 0;1 2 0 1;2 2 0 0;2 2 0 1;2 3 0 0;2 3 0 1;3 2 0 0;3 2 0 1;3 3 0 0;3 3 0 1;3 4 0 0;3 4 0 1;4 3 0 0;4 3 0 1;4 4 0 0;	1606.59	5	33.3088	6.87981	82.3913	9	-0.00056	-0.20272	0.85714	0.5625	0	0	0	0	0	0	-1	0	0	sp|P01859|IGHG2_HUMAN	IGHG2	176	null		1.81445e+08	3.62683e+08	2.15941e+08	2645.4	232.4	2533.18	233.18	2654.56	234.72
20220323_IgG_Glycopeptide_1ug_Quant_test-rep3.9516.9516.3.2.dta	20220323_IgG_Glycopeptide_1ug_Quant_test-rep3.9516.9516.3.2.dta	20220323_IgG_Glycopeptide_1ug_Quant_test-rep3	9516	2679.55	2602.06	868.023	3	1	EEQFJSTFR		1157.52	3 4 0 1	H(3)N(4)F(1)	(N(F)(N(H(H(N))(H(N)))))	679	0 1 0 0;0 1 0 1;0 2 0 0;0 2 0 1;1 2 0 0;1 2 0 1;2 2 0 0;2 2 0 1;2 3 0 0;2 3 0 1;3 2 0 0;3 2 0 1;3 3 0 0;3 3 0 1;3 4 0 0;	1444.53	5	11.6943	2.63011	28.5278	7	-0.00023	-0.0899	0.70588	0.25	0	0	0	0	0	0	-1	0.00125628	0.00125628	sp|P01859|IGHG2_HUMAN	IGHG2	176	null		4.06671e+07	3.27836e+07	2.33408e+07	2515.6	109.04	2542	109.5	2615.35	106.9
20220323_IgG_Glycopeptide_1ug_Quant_test-rep3.5905.5905.3.1.dta	20220323_IgG_Glycopeptide_1ug_Quant_test-rep3.5905.5905.3.1.dta	20220323_IgG_Glycopeptide_1ug_Quant_test-rep3	5905	1718.53	2796.1	932.705	3	1	EEQYJSTYR		1189.51	4 4 0 1	H(4)N(4)F(1)	(N(F)(N(H(H(N))(H(N(H))))))	670	0 1 0 0;0 1 0 1;0 2 0 0;0 2 0 1;1 2 0 0;1 2 0 1;2 2 0 0;2 2 0 1;2 3 0 0;2 3 0 1;3 2 0 0;3 2 0 1;3 3 0 0;3 3 0 1;3 4 0 0;3 4 0 1;4 3 0 0;4 3 0 1;4 4 0 0;	1606.59	5	35.0069	9.01638	83.275	9	0.0006	0.21303	0.85714	0.5625	0	0	0	0	0	0	-1	0	0	sp|P01857|IGHG1_HUMAN	IGHG1	180	null		2.09768e+08	2.99533e+08	2.36849e+08	1707.48	61.76	1703.62	61.73	1690.5	64.96
20220323_IgG_Glycopeptide_1ug_Quant_test-rep3.6131.6131.3.0.dta	20220323_IgG_Glycopeptide_1ug_Quant_test-rep3.6131.6131.3.0.dta	20220323_IgG_Glycopeptide_1ug_Quant_test-rep3	6131	1777.06	3017.26	1006.43	3	1	PREEQFJSTFR		1410.68	4 4 0 1	H(4)N(4)F(1)	(N(F)(N(H(H(N))(H(N(H))))))	670	0 1 0 0;0 1 0 1;0 2 0 0;0 2 0 1;1 2 0 0;1 2 0 1;2 2 0 0;2 2 0 1;2 3 0 0;2 3 0 1;3 2 0 0;3 2 0 1;3 3 0 0;3 3 0 1;3 4 0 0;3 4 0 1;4 3 0 0;4 3 0 1;4 4 0 0;	1606.59	7	53.1182	16.8263	120.517	9	0.00191	0.63158	0.95238	0.6	0	0	0	0	0	0	-1	0	0	sp|P01859|IGHG2_HUMAN	IGHG2	176	null		1.23269e+08	1.74279e+08	1.58109e+08	1784.11	31.91	1771.33	32.48	1767.3	35.34
20220323_IgG_Glycopeptide_1ug_Quant_test-rep3.5981.5981.2.0.dta	20220323_IgG_Glycopeptide_1ug_Quant_test-rep3.5981.5981.2.0.dta	20220323_IgG_Glycopeptide_1ug_Quant_test-rep3	5981	1738.66	2634.05	1317.53	2	1	EEQYJSTYR		1189.51	3 4 0 1	H(3)N(4)F(1)	(N(F)(N(H(H)(N)(H(N)))))	753	0 1 0 0;0 1 0 1;0 2 0 0;0 2 0 1;1 2 0 0;1 2 0 1;1 3 0 0;1 3 0 1;2 2 0 0;2 2 0 1;2 3 0 0;2 3 0 1;2 4 0 0;2 4 0 1;3 2 0 0;3 2 0 1;3 3 0 0;3 3 0 1;3 4 0 0;	1444.53	5	36.0785	10.7435	83.1293	9	0.00318	1.2054	0.90476	0.5625	0	0	0	0	0	0	-1	0	0	sp|P01857|IGHG1_HUMAN	IGHG1	180	null		1.13792e+08	1.39921e+08	1.54427e+08	1739.77	38.37	1732.97	38.36	1723.02	41.31
20220323_IgG_Glycopeptide_1ug_Quant_test-rep3.10029.10029.2.1.dta	20220323_IgG_Glycopeptide_1ug_Quant_test-rep3.10029.10029.2.1.dta	20220323_IgG_Glycopeptide_1ug_Quant_test-rep3	10029	2814.08	2764.12	1382.56	2	1	EEQFJSTFR		1157.52	4 4 0 1	H(4)N(4)F(1)	(N(F)(N(H(H(N))(H(N(H))))))	670	0 1 0 0;0 1 0 1;0 2 0 0;0 2 0 1;1 2 0 0;1 2 0 1;2 2 0 0;2 2 0 1;2 3 0 0;2 3 0 1;3 2 0 0;3 2 0 1;3 3 0 0;3 3 0 1;3 4 0 0;3 4 0 1;4 3 0 0;4 3 0 1;4 4 0 0;	1606.59	5	21.3424	5.22399	51.2767	8	0.009	3.25661	0.90476	0.4375	0	0	0	0	0	0	-1	0	0	sp|P01859|IGHG2_HUMAN	IGHG2	176	null		1.13419e+08	1.53425e+08	1.09699e+08	2597.97	173.67	2577.29	174.28	2692.84	175.83
20220323_IgG_Glycopeptide_1ug_Quant_test-rep3.8735.8735.3.0.dta	20220323_IgG_Glycopeptide_1ug_Quant_test-rep3.8735.8735.3.0.dta	20220323_IgG_Glycopeptide_1ug_Quant_test-rep3	8735	2470.64	2764.11	922.041	3	1	EEQFJSTFR		1157.52	4 4 0 1	H(4)N(4)F(1)	(N(F)(N(H(H(N))(H(N(H))))))	670	0 1 0 0;0 1 0 1;0 2 0 0;0 2 0 1;1 2 0 0;1 2 0 1;2 2 0 0;2 2 0 1;2 3 0 0;2 3 0 1;3 2 0 0;3 2 0 1;3 3 0 0;3 3 0 1;3 4 0 0;3 4 0 1;4 3 0 0;4 3 0 1;4 4 0 0;	1606.59	5	52.116	30.8014	91.7001	9	-0.00056	-0.20272	0.85714	0.9375	0	0	0	0	0	0	-1	0	0	sp|P01859|IGHG2_HUMAN	IGHG2	176	null		6.48098e+08	1.85809e+09	2.49144e+08	2238.16	130.09	2236.68	132.03	2351.97	133.08
20220323_IgG_Glycopeptide_1ug_Quant_test-rep3.4952.4952.2.0.dta	20220323_IgG_Glycopeptide_1ug_Quant_test-rep3.4952.4952.2.0.dta	20220323_IgG_Glycopeptide_1ug_Quant_test-rep3	4952	1467.59	2593.02	1297.01	2	1	EEQYJSTYR		1189.51	4 3 0 1	H(4)N(3)F(1)	(N(F)(N(H(H)(H(N(H))))))	712	0 1 0 0;0 1 0 1;0 2 0 0;0 2 0 1;1 2 0 0;1 2 0 1;2 2 0 0;2 2 0 1;2 3 0 0;2 3 0 1;3 2 0 0;3 2 0 1;3 3 0 0;3 3 0 1;4 3 0 0;	1403.51	5	42.2234	13.7362	95.1283	9	0.00219	0.84464	1	0.6875	0	0	0	0	0	0	-1	0	0	sp|P01857|IGHG1_HUMAN	IGHG1	180	null		6.15643e+07	1.30702e+08	7.68754e+07	1456.19	67.86	1474.41	67.62	1454.76	71.01
20220323_IgG_Glycopeptide_1ug_Quant_test-rep3.4107.4107.3.0.dta	20220323_IgG_Glycopeptide_1ug_Quant_test-rep3.4107.4107.3.0.dta	20220323_IgG_Glycopeptide_1ug_Quant_test-rep3	4107	1240.94	2887.2	963.072	3	1	PREEQYJSTYR		1442.67	3 4 0 1	H(3)N(4)F(1)	(N(F)(N(H(H(N))(H(N)))))	679	0 1 0 0;0 1 0 1;0 2 0 0;0 2 0 1;1 2 0 0;1 2 0 1;2 2 0 0;2 2 0 1;2 3 0 0;2 3 0 1;3 2 0 0;3 2 0 1;3 3 0 0;3 3 0 1;3 4 0 0;	1444.53	7	29.8048	4.63201	76.5543	9	0.00128	0.44406	1	0.3	0	0	0	0	0	0	-1	0	0	sp|P01857|IGHG1_HUMAN	IGHG1	180	null		2.50238e+07	5.59568e+07	3.32414e+07	1294.92	17.95	1248.48	17.84	1233.23	20.67
20220323_IgG_Glycopeptide_1ug_Quant_test-rep3.3504.3504.3.0.dta	20220323_IgG_Glycopeptide_1ug_Quant_test-rep3.3504.3504.3.0.dta	20220323_IgG_Glycopeptide_1ug_Quant_test-rep3	3504	1078.43	2634.05	878.687	3	1	EEQYJSTYR		1189.51	3 4 0 1	H(3)N(4)F(1)	(N(F)(N(H(H(N))(H(N)))))	679	0 1 0 0;0 1 0 1;0 2 0 0;0 2 0 1;1 2 0 0;1 2 0 1;2 2 0 0;2 2 0 1;2 3 0 0;2 3 0 1;3 2 0 0;3 2 0 1;3 3 0 0;3 3 0 1;3 4 0 0;	1444.53	5	12.4733	1.83988	32.2209	7	-0.00078	-0.29457	0.76471	0.25	0	0	0	0	0	0	-1	0.00547645	0.00547645	sp|P01857|IGHG1_HUMAN	IGHG1	180	null		5.15803e+06	7.00598e+06	5.48165e+06	1069.43	29.45	1078.33	29.24	1068.56	32.15
20220323_IgG_Glycopeptide_1ug_Quant_test-rep3.5511.5511.3.1.dta	20220323_IgG_Glycopeptide_1ug_Quant_test-rep3.5511.5511.3.1.dta	20220323_IgG_Glycopeptide_1ug_Quant_test-rep3	5511	1612.32	2974.14	992.053	3	1	EEQYJSTYR		1189.51	6 4 0 0	H(6)N(4)	(N(N(H(H(N(H)))(H(H(N(H)))))))	2023	0 1 0 0;0 2 0 0;1 2 0 0;2 2 0 0;2 3 0 0;3 2 0 0;3 3 0 0;4 2 0 0;4 3 0 0;4 4 0 0;5 3 0 0;5 4 0 0;	1784.63	5	18.0411	9.05654	34.7267	7	-0.00169	-0.56837	0.64286	0.5625	0	0	0	0	0	0	-1	0	0	sp|P01857|IGHG1_HUMAN	IGHG1	180	null		3.45477e+06	5.78426e+06	3.33861e+06	1580.29	41.57	1594.86	41.21	1578.57	44.13
20220323_IgG_Glycopeptide_1ug_Quant_test-rep3.12363.12363.3.1.dta	20220323_IgG_Glycopeptide_1ug_Quant_test-rep3.12363.12363.3.1.dta	20220323_IgG_Glycopeptide_1ug_Quant_test-rep3	12363	3437.62	3217.26	1073.09	3	1	EEQFJSTFR		1157.52	5 4 1 1	H(5)N(4)A(1)F(1)	(N(F)(N(H(H(N(H)))(H(N(H(A)))))))	490	0 1 0 0;0 1 0 1;0 2 0 0;0 2 0 1;1 2 0 0;1 2 0 1;2 2 0 0;2 2 0 1;2 3 0 0;2 3 0 1;3 2 0 0;3 2 0 1;3 3 0 0;3 3 0 1;3 3 1 0;3 3 1 1;3 4 0 0;3 4 0 1;4 3 0 0;4 3 0 1;4 3 1 0;4 3 1 1;4 4 0 0;4 4 0 1;4 4 1 0;4 4 1 1;5 4 0 0;5 4 0 1;5 4 1 0;	2059.73	5	2.8268	1.76378	4.80098	5	0.00674	2.09516	0.22581	0.25	0	0	0	0	0	0	-1	0.00547645	0.00547645	sp|P01859|IGHG2_HUMAN	IGHG2	176	null		1.30322e+08	2.09256e+08	8.44218e+07	3198.59	220.92	3202.47	221.33	3318.91	224.06
20220323_IgG_Glycopeptide_1ug_Quant_test-rep3.9226.9226.2.2.dta	20220323_IgG_Glycopeptide_1ug_Quant_test-rep3.9226.9226.2.2.dta	20220323_IgG_Glycopeptide_1ug_Quant_test-rep3	9226	2601.14	2602.06	1301.53	2	1	EEQFJSTFR		1157.52	3 4 0 1	H(3)N(4)F(1)	(N(F)(N(H(H(N))(H(N)))))	679	0 1 0 0;0 1 0 1;0 2 0 0;0 2 0 1;1 2 0 0;1 2 0 1;2 2 0 0;2 2 0 1;2 3 0 0;2 3 0 1;3 2 0 0;3 2 0 1;3 3 0 0;3 3 0 1;3 4 0 0;	1444.53	5	27.919	3.15637	73.9068	9	0.00072	0.27635	1	0.3125	0	0	0	0	0	0	-1	0	0	sp|P01859|IGHG2_HUMAN	IGHG2	176	null		7.54546e+07	1.09329e+08	4.70523e+07	2418.35	132.62	2377.56	132.2	2482.09	133.26
20220323_IgG_Glycopeptide_1ug_Quant_test-rep3.8805.8805.2.0.dta	20220323_IgG_Glycopeptide_1ug_Quant_test-rep3.8805.8805.2.0.dta	20220323_IgG_Glycopeptide_1ug_Quant_test-rep3	8805	2489.65	2764.11	1382.56	2	1	EEQFJSTFR		1157.52	4 4 0 1	H(4)N(4)F(1)	(N(F)(N(H(H(N))(H(N(H))))))	670	0 1 0 0;0 1 0 1;0 2 0 0;0 2 0 1;1 2 0 0;1 2 0 1;2 2 0 0;2 2 0 1;2 3 0 0;2 3 0 1;3 2 0 0;3 2 0 1;3 3 0 0;3 3 0 1;3 4 0 0;3 4 0 1;4 3 0 0;4 3 0 1;4 4 0 0;	1606.59	5	35.6021	8.24786	86.403	9	0.00196	0.70824	0.90476	0.5625	0	0	0	0	0	0	-1	0	0	sp|P01859|IGHG2_HUMAN	IGHG2	176	null		1.27463e+08	1.3023e+08	1.32259e+08	2435.77	123.9	2512.67	124.07	2482.09	124.43
20220323_IgG_Glycopeptide_1ug_Quant_test-rep3.8084.8084.3.0.dta	20220323_IgG_Glycopeptide_1ug_Quant_test-rep3.8084.8084.3.0.dta	20220323_IgG_Glycopeptide_1ug_Quant_test-rep3	8084	2295.02	2942.17	981.394	3	1	EEQFJSTFR		1157.52	6 4 0 0	H(6)N(4)	(N(N(H(H(N(H)))(H(H(N(H)))))))	2023	0 1 0 0;0 2 0 0;1 2 0 0;2 2 0 0;2 3 0 0;3 2 0 0;3 3 0 0;4 2 0 0;4 3 0 0;4 4 0 0;5 3 0 0;5 4 0 0;	1784.63	5	24.0344	8.46863	52.9423	7	0.00952	3.23557	0.78571	0.5625	0	0	0	0	0	0	-1	0	0	sp|P01859|IGHG2_HUMAN	IGHG2	176	null		1.10805e+07	2.23741e+07	1.33443e+07	2255.84	77.06	2254.32	79.1	2239.21	77.55
20220323_IgG_Glycopeptide_1ug_Quant_test-rep3.7328.7328.2.0.dta	20220323_IgG_Glycopeptide_1ug_Quant_test-rep3.7328.7328.2.0.dta	20220323_IgG_Glycopeptide_1ug_Quant_test-rep3	7328	2097.62	2967.2	1484.1	2	1	EEQFJSTFR		1157.52	4 5 0 1	H(4)N(5)F(1)	(N(F)(N(H(H(N)(N))(H(N(H))))))	635	0 1 0 0;0 1 0 1;0 2 0 0;0 2 0 1;1 2 0 0;1 2 0 1;2 2 0 0;2 2 0 1;2 3 0 0;2 3 0 1;2 4 0 0;2 4 0 1;3 2 0 0;3 2 0 1;3 3 0 0;3 3 0 1;3 4 0 0;3 4 0 1;3 5 0 0;3 5 0 1;4 3 0 0;4 3 0 1;4 4 0 0;4 4 0 1;4 5 0 0;	1809.67	5	3.33001	1.76369	6.23889	6	0.00853	2.87447	0.2963	0.25	0	0	0	0	0	0	-1	0.00547645	0.00547645	sp|P01859|IGHG2_HUMAN	IGHG2	176	null		2.12327e+06	1.4325e+06	2.29868e+06	2086.47	23.39	2077.53	23.41	2080.81	26.31
20220323_IgG_Glycopeptide_1ug_Quant_test-rep3.10858.10858.3.1.dta	20220323_IgG_Glycopeptide_1ug_Quant_test-rep3.10858.10858.3.1.dta	20220323_IgG_Glycopeptide_1ug_Quant_test-rep3	10858	3034.31	2764.12	922.044	3	1	EEQFJSTFR		1157.52	4 4 0 1	H(4)N(4)F(1)	(N(F)(N(H(H(N))(H(N(H))))))	670	0 1 0 0;0 1 0 1;0 2 0 0;0 2 0 1;1 2 0 0;1 2 0 1;2 2 0 0;2 2 0 1;2 3 0 0;2 3 0 1;3 2 0 0;3 2 0 1;3 3 0 0;3 3 0 1;3 4 0 0;3 4 0 1;4 3 0 0;4 3 0 1;4 4 0 0;	1606.59	5	15.4442	3.59383	37.4519	9	0.00743	2.68644	0.66667	0.375	0	0	0	0	0	0	-1	0	0	sp|P01859|IGHG2_HUMAN	IGHG2	176	null		1.21976e+08	1.28747e+08	1.38663e+08	2986.75	123.53	2981.17	123.89	2983.1	126.55
20220323_IgG_Glycopeptide_1ug_Quant_test-rep3.7824.7824.3.1.dta	20220323_IgG_Glycopeptide_1ug_Quant_test-rep3.7824.7824.3.1.dta	20220323_IgG_Glycopeptide_1ug_Quant_test-rep3	7824	2225.46	3024.21	1008.74	3	1	EEQFJSTFR		1157.52	4 6 0 0	H(4)N(6)	(N(N(H(N)(H(N)(N))(H(N(H))))))	2875	0 1 0 0;0 2 0 0;1 2 0 0;1 3 0 0;2 2 0 0;2 3 0 0;2 4 0 0;2 5 0 0;3 2 0 0;3 3 0 0;3 4 0 0;3 5 0 0;3 6 0 0;4 3 0 0;4 4 0 0;4 5 0 0;	1866.69	5	4.24641	1.85742	8.6831	4	0.00107	0.35361	0.44444	0.25	0	0	0	0	0	0	-1	0.00547645	0.00547645	sp|P01859|IGHG2_HUMAN	IGHG2	176	null		5.46694e+06	7.44562e+06	4.56779e+06	2217.35	20.81	2212.95	20.77	2207.03	23.44
20220323_IgG_Glycopeptide_1ug_Quant_test-rep3.10412.10412.3.1.dta	20220323_IgG_Glycopeptide_1ug_Quant_test-rep3.10412.10412.3.1.dta	20220323_IgG_Glycopeptide_1ug_Quant_test-rep3	10412	2916.57	3055.21	1019.07	3	1	EEQFJSTFR		1157.52	4 4 1 1	H(4)N(4)A(1)F(1)	(N(F)(N(H(H(N))(H(N(H(A)))))))	657	0 1 0 0;0 1 0 1;0 2 0 0;0 2 0 1;1 2 0 0;1 2 0 1;2 2 0 0;2 2 0 1;2 3 0 0;2 3 0 1;3 2 0 0;3 2 0 1;3 3 0 0;3 3 0 1;3 3 1 0;3 3 1 1;3 4 0 0;3 4 0 1;4 3 0 0;4 3 0 1;4 3 1 0;4 3 1 1;4 4 0 0;4 4 0 1;4 4 1 0;	1897.68	5	27.1401	5.77908	66.8105	9	0.00091	0.29724	0.7037	0.5	0	0	0	0	0	0	-1	0	0	sp|P01859|IGHG2_HUMAN	IGHG2	176	null		4.63065e+08	4.44375e+08	3.24089e+08	2771.64	206.31	2804.72	206.05	2798.18	208.35
20220323_IgG_Glycopeptide_1ug_Quant_test-rep3.6318.6318.2.0.dta	20220323_IgG_Glycopeptide_1ug_Quant_test-rep3.6318.6318.2.0.dta	20220323_IgG_Glycopeptide_1ug_Quant_test-rep3	6318	1826.44	2983.19	1492.1	2	1	EEQYJSTFR		1173.52	4 5 0 1	H(4)N(5)F(1)	(N(F)(N(H(N)(H(N))(H(N(H))))))	1333	0 1 0 0;0 1 0 1;0 2 0 0;0 2 0 1;1 2 0 0;1 2 0 1;1 3 0 0;1 3 0 1;2 2 0 0;2 2 0 1;2 3 0 0;2 3 0 1;2 4 0 0;2 4 0 1;3 2 0 0;3 2 0 1;3 3 0 0;3 3 0 1;3 4 0 0;3 4 0 1;3 5 0 0;3 5 0 1;4 3 0 0;4 3 0 1;4 4 0 0;4 4 0 1;4 5 0 0;	1809.67	5	56.8733	20.087	125.191	9	0.00424	1.42033	0.93103	0.8125	0	0	0	0	0	0	-1	0	0	sp|P01860|IGHG3_HUMAN	IGHG3	227	null		6.46673e+07	7.38939e+07	8.22099e+07	1813.32	29.06	1806.75	29.57	1799.69	32.22
20220323_IgG_Glycopeptide_1ug_Quant_test-rep3.4675.4675.3.1.dta	20220323_IgG_Glycopeptide_1ug_Quant_test-rep3.4675.4675.3.1.dta	20220323_IgG_Glycopeptide_1ug_Quant_test-rep3	4675	1394.37	2812.09	938.036	3	1	EEQYJSTYR		1189.51	5 4 0 0	H(5)N(4)	(N(N(H(H(N(H)))(H(N(H))))))	2054	0 1 0 0;0 2 0 0;1 2 0 0;2 2 0 0;2 3 0 0;3 2 0 0;3 3 0 0;3 4 0 0;4 3 0 0;4 4 0 0;	1622.58	5	19.6476	3.7134	49.2398	7	0.00074	0.2628	0.83333	0.375	0	0	0	0	0	0	-1	0	0	sp|P01857|IGHG1_HUMAN	IGHG1	180	null		2.63934e+07	6.717e+07	4.22402e+07	1371.43	64.83	1389.52	64.62	1366.38	67.82
20220323_IgG_Glycopeptide_1ug_Quant_test-rep3.5121.5121.3.0.dta	20220323_IgG_Glycopeptide_1ug_Quant_test-rep3.5121.5121.3.0.dta	20220323_IgG_Glycopeptide_1ug_Quant_test-rep3	5121	1510.38	3145.23	1049.08	3	1	EEQYJSTYR		1189.51	4 5 0 2	H(4)N(5)F(2)	(N(N(H(H(N(F)))(H(N(H))(N(F))))))	1753	0 1 0 0;0 2 0 0;1 2 0 0;2 2 0 0;2 3 0 0;2 3 0 1;2 4 0 0;2 4 0 1;3 2 0 0;3 3 0 0;3 3 0 1;3 4 0 0;3 4 0 1;3 4 0 2;3 5 0 0;3 5 0 1;3 5 0 2;4 3 0 0;4 4 0 0;4 4 0 1;4 5 0 0;4 5 0 1;	1955.72	5	6.55107	1.67663	15.6036	6	-0.00316	-1.0046	0.41667	0.25	0	0	0	0	0	0	-1	0.00971922	0.00971922	sp|P01857|IGHG1_HUMAN	IGHG1	180	null		5.76766e+06	4.59301e+06	4.26835e+06	1503.48	11.74	1518.4	11.79	1502.1	14.74
20220323_IgG_Glycopeptide_1ug_Quant_test-rep3.7475.7475.2.0.dta	20220323_IgG_Glycopeptide_1ug_Quant_test-rep3.7475.7475.2.0.dta	20220323_IgG_Glycopeptide_1ug_Quant_test-rep3	7475	2137.67	2926.16	1463.58	2	1	EEQFJSTFR		1157.52	5 4 0 1	H(5)N(4)F(1)	(N(F)(N(H(H(N(H)))(H(N(H))))))	509	0 1 0 0;0 1 0 1;0 2 0 0;0 2 0 1;1 2 0 0;1 2 0 1;2 2 0 0;2 2 0 1;2 3 0 0;2 3 0 1;3 2 0 0;3 2 0 1;3 3 0 0;3 3 0 1;3 4 0 0;3 4 0 1;4 3 0 0;4 3 0 1;4 4 0 0;4 4 0 1;5 4 0 0;	1768.64	5	62.3887	27.9855	126.28	9	-0.00179	-0.61165	1	0.8125	0	0	0	0	0	0	-1	0	0	sp|P01859|IGHG2_HUMAN	IGHG2	176	null		4.45476e+09	6.479e+09	5.36093e+09	2138.93	40.86	2130.4	41.4	2128.43	38.67
20220323_IgG_Glycopeptide_1ug_Quant_test-rep3.8452.8452.3.2.dta	20220323_IgG_Glycopeptide_1ug_Quant_test-rep3.8452.8452.3.2.dta	20220323_IgG_Glycopeptide_1ug_Quant_test-rep3	8452	2393.89	2602.06	868.024	3	1	EEQFJSTFR		1157.52	3 4 0 1	H(3)N(4)F(1)	(N(F)(N(H(H(N))(H(N)))))	679	0 1 0 0;0 1 0 1;0 2 0 0;0 2 0 1;1 2 0 0;1 2 0 1;2 2 0 0;2 2 0 1;2 3 0 0;2 3 0 1;3 2 0 0;3 2 0 1;3 3 0 0;3 3 0 1;3 4 0 0;	1444.53	5	36.6919	11.2719	83.9006	9	0.0001	0.03692	0.94118	0.5625	0	0	0	0	0	0	-1	0	0	sp|P01859|IGHG2_HUMAN	IGHG2	176	null		6.99647e+09	1.42514e+10	1.86698e+08	2191.26	185.82	2186.39	188.23	2289.29	184.03
20220323_IgG_Glycopeptide_1ug_Quant_test-rep3.7332.7332.2.0.dta	20220323_IgG_Glycopeptide_1ug_Quant_test-rep3.7332.7332.2.0.dta	20220323_IgG_Glycopeptide_1ug_Quant_test-rep3	7332	2098.57	2926.16	1463.59	2	1	EEQFJSTFR		1157.52	5 4 0 1	H(5)N(4)F(1)	(N(F)(N(H(H(N(H)))(H(N(H))))))	509	0 1 0 0;0 1 0 1;0 2 0 0;0 2 0 1;1 2 0 0;1 2 0 1;2 2 0 0;2 2 0 1;2 3 0 0;2 3 0 1;3 2 0 0;3 2 0 1;3 3 0 0;3 3 0 1;3 4 0 0;3 4 0 1;4 3 0 0;4 3 0 1;4 4 0 0;4 4 0 1;5 4 0 0;	1768.64	5	50.8658	20.4409	107.369	9	0.00251	0.85922	0.95652	0.75	0	0	0	0	0	0	-1	0	0	sp|P01859|IGHG2_HUMAN	IGHG2	176	null		1.61938e+08	1.62565e+08	1.75882e+08	2098.19	43.55	2086.3	44.1	2086.66	44.69
20220323_IgG_Glycopeptide_1ug_Quant_test-rep3.4759.4759.2.1.dta	20220323_IgG_Glycopeptide_1ug_Quant_test-rep3.4759.4759.2.1.dta	20220323_IgG_Glycopeptide_1ug_Quant_test-rep3	4759	1416.88	2650.04	1325.52	2	1	EEQYJSTYR		1189.51	4 4 0 0	H(4)N(4)	(N(N(H(H(H))(H(N)(N)))))	1667	0 1 0 0;0 2 0 0;1 2 0 0;2 2 0 0;2 3 0 0;2 4 0 0;3 2 0 0;3 3 0 0;3 4 0 0;4 2 0 0;4 3 0 0;	1460.53	5	22.8259	3.63125	58.4731	7	0.00108	0.40771	0.92308	0.3125	0	0	0	0	0	0	-1	0	0	sp|P01857|IGHG1_HUMAN	IGHG1	180	null		6.76509e+06	1.6837e+07	9.5471e+06	1392.06	41.27	1410.1	41.1	1387.08	44.18
20220323_IgG_Glycopeptide_1ug_Quant_test-rep3.9259.9259.2.1.dta	20220323_IgG_Glycopeptide_1ug_Quant_test-rep3.9259.9259.2.1.dta	20220323_IgG_Glycopeptide_1ug_Quant_test-rep3	9259	2610.06	2764.11	1382.56	2	1	EEQFJSTFR		1157.52	4 4 0 1	H(4)N(4)F(1)	(N(F)(N(H(H(N))(H(N(H))))))	670	0 1 0 0;0 1 0 1;0 2 0 0;0 2 0 1;1 2 0 0;1 2 0 1;2 2 0 0;2 2 0 1;2 3 0 0;2 3 0 1;3 2 0 0;3 2 0 1;3 3 0 0;3 3 0 1;3 4 0 0;3 4 0 1;4 3 0 0;4 3 0 1;4 4 0 0;	1606.59	5	40.8848	9.84432	98.5315	9	0.00213	0.76902	0.95238	0.625	0	0	0	0	0	0	-1	0	0	sp|P01859|IGHG2_HUMAN	IGHG2	176	null		1.56435e+08	2.24821e+08	1.5798e+08	2371.2	153.23	2380.5	152.68	2491.43	153.82
20220323_IgG_Glycopeptide_1ug_Quant_test-rep3.7628.7628.3.0.dta	20220323_IgG_Glycopeptide_1ug_Quant_test-rep3.7628.7628.3.0.dta	20220323_IgG_Glycopeptide_1ug_Quant_test-rep3	7628	2176.7	2618.05	873.355	3	1	EEQFJSTFR		1157.52	4 4 0 0	H(4)N(4)	(N(N(H(H(N))(H(N(H))))))	2218	0 1 0 0;0 2 0 0;1 2 0 0;2 2 0 0;2 3 0 0;3 2 0 0;3 3 0 0;3 4 0 0;4 3 0 0;	1460.53	5	31.3026	18.1967	55.642	7	-0.00195	-0.74504	0.81818	0.625	0	0	0	0	0	0	-1	0	0	sp|P01859|IGHG2_HUMAN	IGHG2	176	null		1.79645e+08	3.24518e+08	1.44294e+08	2156.33	40.78	2145.14	41.25	2143.59	40.01
20220323_IgG_Glycopeptide_1ug_Quant_test-rep3.5049.5049.2.1.dta	20220323_IgG_Glycopeptide_1ug_Quant_test-rep3.5049.5049.2.1.dta	20220323_IgG_Glycopeptide_1ug_Quant_test-rep3	5049	1492.09	2593.02	1297.01	2	1	EEQYJSTYR		1189.51	4 3 0 1	H(4)N(3)F(1)	(N(N(H(H)(H(N(H(F)))))))	2271	0 1 0 0;0 2 0 0;1 2 0 0;2 2 0 0;2 3 0 0;3 2 0 0;3 3 0 0;3 3 0 1;4 3 0 0;	1403.51	5	5.94035	3.4303	10.6019	5	0.00213	0.82073	0.63636	0.375	0	0	0	0	0	0	-1	0	0	sp|P01857|IGHG1_HUMAN	IGHG1	180	null		6.15643e+07	1.30702e+08	7.68754e+07	1456.19	67.86	1474.41	67.62	1454.76	71.01
20220323_IgG_Glycopeptide_1ug_Quant_test-rep3.9358.9358.3.0.dta	20220323_IgG_Glycopeptide_1ug_Quant_test-rep3.9358.9358.3.0.dta	20220323_IgG_Glycopeptide_1ug_Quant_test-rep3	9358	2636.71	2764.11	922.041	3	1	EEQFJSTFR		1157.52	4 4 0 1	H(4)N(4)F(1)	(N(F)(N(H(H(N))(H(N(H))))))	670	0 1 0 0;0 1 0 1;0 2 0 0;0 2 0 1;1 2 0 0;1 2 0 1;2 2 0 0;2 2 0 1;2 3 0 0;2 3 0 1;3 2 0 0;3 2 0 1;3 3 0 0;3 3 0 1;3 4 0 0;3 4 0 1;4 3 0 0;4 3 0 1;4 4 0 0;	1606.59	5	34.353	9.96395	79.6468	9	0.00098	0.35623	0.80952	0.5625	0	0	0	0	0	0	-1	0	0	sp|P01859|IGHG2_HUMAN	IGHG2	176	null		3.79215e+08	489231930	3.5243e+08	2412.43	209.29	2398.14	208.73	2518.01	207.09
20220323_IgG_Glycopeptide_1ug_Quant_test-rep3.6239.6239.2.1.dta	20220323_IgG_Glycopeptide_1ug_Quant_test-rep3.6239.6239.2.1.dta	20220323_IgG_Glycopeptide_1ug_Quant_test-rep3	6239	1805.89	2675.07	1338.04	2	1	EEQYJSTFR		1173.52	3 5 0 0	H(3)N(5)	(N(N(H(N)(H(N))(H(N)))))	2919	0 1 0 0;0 2 0 0;1 2 0 0;1 3 0 0;2 2 0 0;2 3 0 0;2 4 0 0;3 2 0 0;3 3 0 0;3 4 0 0;	1501.56	5	31.7973	10.6989	70.98	7	0.00224	0.83861	1	0.625	0	0	0	0	0	0	-1	0	0	sp|P01860|IGHG3_HUMAN	IGHG3	227	null		9.56842e+06	1.28673e+07	1.23932e+07	1792.88	37.77	1786.14	38.32	1779.11	41.17
20220323_IgG_Glycopeptide_1ug_Quant_test-rep3.6252.6252.3.0.dta	20220323_IgG_Glycopeptide_1ug_Quant_test-rep3.6252.6252.3.0.dta	20220323_IgG_Glycopeptide_1ug_Quant_test-rep3	6252	1809.44	2958.15	986.723	3	1	EEQYJSTYR		1189.51	5 4 0 1	H(5)N(4)F(1)	(N(F)(N(H(H(N(H)))(H(N(H))))))	509	0 1 0 0;0 1 0 1;0 2 0 0;0 2 0 1;1 2 0 0;1 2 0 1;2 2 0 0;2 2 0 1;2 3 0 0;2 3 0 1;3 2 0 0;3 2 0 1;3 3 0 0;3 3 0 1;3 4 0 0;3 4 0 1;4 3 0 0;4 3 0 1;4 4 0 0;4 4 0 1;5 4 0 0;	1768.64	5	21.6471	6.81088	49.2002	9	0.00313	1.05952	0.69565	0.4375	0	0	0	0	0	0	-1	0	0	sp|P01857|IGHG1_HUMAN	IGHG1	180	null		1.03575e+08	1.87526e+08	1.25371e+08	1707.48	134.9	1700.68	135.64	1690.5	138.54
20220323_IgG_Glycopeptide_1ug_Quant_test-rep3.5298.5298.3.1.dta	20220323_IgG_Glycopeptide_1ug_Quant_test-rep3.5298.5298.3.1.dta	20220323_IgG_Glycopeptide_1ug_Quant_test-rep3	5298	1555.21	2958.15	986.723	3	1	EEQYJSTYR		1189.51	5 4 0 1	H(5)N(4)F(1)	(N(F)(N(H(H(N(H)))(H(N(H))))))	509	0 1 0 0;0 1 0 1;0 2 0 0;0 2 0 1;1 2 0 0;1 2 0 1;2 2 0 0;2 2 0 1;2 3 0 0;2 3 0 1;3 2 0 0;3 2 0 1;3 3 0 0;3 3 0 1;3 4 0 0;3 4 0 1;4 3 0 0;4 3 0 1;4 4 0 0;4 4 0 1;5 4 0 0;	1768.64	5	42.2876	11.3311	99.7783	9	0.00219	0.73905	0.82609	0.625	0	0	0	0	0	0	-1	0	0	sp|P01857|IGHG1_HUMAN	IGHG1	180	null		5.02225e+09	1.03223e+10	5.42245e+09	1459.1	135.88	1477.37	135.1	1460.68	138.35
20220323_IgG_Glycopeptide_1ug_Quant_test-rep3.6187.6187.2.2.dta	20220323_IgG_Glycopeptide_1ug_Quant_test-rep3.6187.6187.2.2.dta	20220323_IgG_Glycopeptide_1ug_Quant_test-rep3	6187	1791.98	2634.05	1317.53	2	1	EEQYJSTYR		1189.51	3 4 0 1	H(3)N(4)F(1)	(N(F)(N(H(H)(N)(H(N)))))	753	0 1 0 0;0 1 0 1;0 2 0 0;0 2 0 1;1 2 0 0;1 2 0 1;1 3 0 0;1 3 0 1;2 2 0 0;2 2 0 1;2 3 0 0;2 3 0 1;2 4 0 0;2 4 0 1;3 2 0 0;3 2 0 1;3 3 0 0;3 3 0 1;3 4 0 0;	1444.53	5	27.7903	3.27834	73.3125	9	0.00293	1.11125	0.85714	0.3125	0	0	0	0	0	0	-1	0	0	sp|P01857|IGHG1_HUMAN	IGHG1	180	null		1.30354e+08	1.82494e+08	1.72688e+08	1748.64	87.85	1741.89	88.42	1731.87	91.32
20220323_IgG_Glycopeptide_1ug_Quant_test-rep3.6311.6311.3.0.dta	20220323_IgG_Glycopeptide_1ug_Quant_test-rep3.6311.6311.3.0.dta	20220323_IgG_Glycopeptide_1ug_Quant_test-rep3	6311	1824.85	2999.18	1000.4	3	1	EEQYJSTFR		1173.52	5 5 0 0	H(5)N(5)	(N(N(H(N)(H(N(H)))(H(N(H))))))	2746	0 1 0 0;0 2 0 0;1 2 0 0;1 3 0 0;2 2 0 0;2 3 0 0;2 4 0 0;3 2 0 0;3 3 0 0;3 4 0 0;3 5 0 0;4 3 0 0;4 4 0 0;4 5 0 0;5 4 0 0;	1825.66	5	35.9196	23.3794	59.2087	7	-0.00161	-0.53765	0.76471	0.875	0	0	0	0	0	0	-1	0	0	sp|P01860|IGHG3_HUMAN	IGHG3	227	null		3.54241e+07	5.81759e+07	5.1614e+07	1695.7	97.18	1686.02	97.2	1764.33	97.48
20220323_IgG_Glycopeptide_1ug_Quant_test-rep3.6367.6367.3.0.dta	20220323_IgG_Glycopeptide_1ug_Quant_test-rep3.6367.6367.3.0.dta	20220323_IgG_Glycopeptide_1ug_Quant_test-rep3	6367	1839.36	2901.14	967.717	3	1	EEQYJSTYR		1189.51	5 3 0 2	H(5)N(3)F(2)	(N(F)(N(H(H(H))(H(N(H(F)))))))	69	0 1 0 0;0 1 0 1;0 2 0 0;0 2 0 1;1 2 0 0;1 2 0 1;2 2 0 0;2 2 0 1;2 3 0 0;2 3 0 1;3 2 0 0;3 2 0 1;3 3 0 0;3 3 0 1;3 3 0 2;4 2 0 0;4 2 0 1;4 3 0 0;4 3 0 1;4 3 0 2;5 3 0 0;5 3 0 1;	1711.62	5	37.2687	14.3175	79.8922	9	0.00511	1.76032	0.70833	0.6875	0	0	0	0	0	0	-1	0	0	sp|P01857|IGHG1_HUMAN	IGHG1	180	null		4.02754e+06	4.06625e+06	4.70372e+06	1842.38	17.51	1836.32	17.72	1831.91	18.14
20220323_IgG_Glycopeptide_1ug_Quant_test-rep3.7424.7424.2.0.dta	20220323_IgG_Glycopeptide_1ug_Quant_test-rep3.7424.7424.2.0.dta	20220323_IgG_Glycopeptide_1ug_Quant_test-rep3	7424	2123.96	2780.11	1390.56	2	1	EEQFJSTFR		1157.52	5 4 0 0	H(5)N(4)	(N(N(H(H(H))(H(N)(N(H))))))	1666	0 1 0 0;0 2 0 0;1 2 0 0;2 2 0 0;2 3 0 0;2 4 0 0;3 2 0 0;3 3 0 0;3 4 0 0;4 2 0 0;4 3 0 0;4 4 0 0;5 3 0 0;	1622.58	5	44.765	27.5209	76.7897	7	0.00209	0.75286	0.93333	0.8125	0	0	0	0	0	0	-1	0	0	sp|P01859|IGHG2_HUMAN	IGHG2	176	null		1.69513e+08	1.90724e+08	1.91922e+08	2127.25	17.42	2118.62	17.62	2115.96	18.31
20220323_IgG_Glycopeptide_1ug_Quant_test-rep3.7386.7386.3.0.dta	20220323_IgG_Glycopeptide_1ug_Quant_test-rep3.7386.7386.3.0.dta	20220323_IgG_Glycopeptide_1ug_Quant_test-rep3	7386	2113.37	2764.11	922.042	3	1	EEQFJSTFR		1157.52	4 4 0 1	H(4)N(4)F(1)	(N(F)(N(H(H(N))(H(N(H))))))	670	0 1 0 0;0 1 0 1;0 2 0 0;0 2 0 1;1 2 0 0;1 2 0 1;2 2 0 0;2 2 0 1;2 3 0 0;2 3 0 1;3 2 0 0;3 2 0 1;3 3 0 0;3 3 0 1;3 4 0 0;3 4 0 1;4 3 0 0;4 3 0 1;4 4 0 0;	1606.59	5	58.7087	33.6399	105.265	9	0.00275	0.99658	0.85714	0.875	0	0	0	0	0	0	-1	0	0	sp|P01859|IGHG2_HUMAN	IGHG2	176	null		9.26098e+08	1.06841e+09	9.19636e+08	2086.47	69.86	2077.53	70.52	2074.89	68.7
20220323_IgG_Glycopeptide_1ug_Quant_test-rep3.9460.9460.3.0.dta	20220323_IgG_Glycopeptide_1ug_Quant_test-rep3.9460.9460.3.0.dta	20220323_IgG_Glycopeptide_1ug_Quant_test-rep3	9460	2664.33	3217.26	1073.09	3	1	EEQFJSTFR		1157.52	5 4 1 1	H(5)N(4)A(1)F(1)	(N(F)(N(H(H(N(H)))(H(N(H(A)))))))	490	0 1 0 0;0 1 0 1;0 2 0 0;0 2 0 1;1 2 0 0;1 2 0 1;2 2 0 0;2 2 0 1;2 3 0 0;2 3 0 1;3 2 0 0;3 2 0 1;3 3 0 0;3 3 0 1;3 3 1 0;3 3 1 1;3 4 0 0;3 4 0 1;4 3 0 0;4 3 0 1;4 3 1 0;4 3 1 1;4 4 0 0;4 4 0 1;4 4 1 0;4 4 1 1;5 4 0 0;5 4 0 1;5 4 1 0;	2059.73	5	8.61615	1.80667	21.2623	7	0.00108	0.33559	0.41935	0.25	0	0	0	0	0	0	-1	0.00547645	0.00547645	sp|P01859|IGHG2_HUMAN	IGHG2	176	null		3.26945e+07	5.91687e+08	5.47891e+08	2530.33	47.06	2630.59	47.46	2630.55	47.51
20220323_IgG_Glycopeptide_1ug_Quant_test-rep3.6343.6343.3.0.dta	20220323_IgG_Glycopeptide_1ug_Quant_test-rep3.6343.6343.3.0.dta	20220323_IgG_Glycopeptide_1ug_Quant_test-rep3	6343	1832.89	3249.25	1083.76	3	1	EEQYJSTYR		1189.51	5 4 1 1	H(5)N(4)A(1)F(1)	(N(F)(N(H(H(N(H)))(H(N(H(A)))))))	490	0 1 0 0;0 1 0 1;0 2 0 0;0 2 0 1;1 2 0 0;1 2 0 1;2 2 0 0;2 2 0 1;2 3 0 0;2 3 0 1;3 2 0 0;3 2 0 1;3 3 0 0;3 3 0 1;3 3 1 0;3 3 1 1;3 4 0 0;3 4 0 1;4 3 0 0;4 3 0 1;4 3 1 0;4 3 1 1;4 4 0 0;4 4 0 1;4 4 1 0;4 4 1 1;5 4 0 0;5 4 0 1;5 4 1 0;	2059.73	5	36.8419	12.4688	82.1061	9	0.00433	1.33252	0.54839	0.5625	0	0	0	0	0	0	-1	0	0	sp|P01857|IGHG1_HUMAN	IGHG1	180	null		4.48696e+09	6.49494e+09	4355452341	1830.66	26.31	1824.46	26.67	1814.41	26.71
20220323_IgG_Glycopeptide_1ug_Quant_test-rep3.7100.7100.3.1.dta	20220323_IgG_Glycopeptide_1ug_Quant_test-rep3.7100.7100.3.1.dta	20220323_IgG_Glycopeptide_1ug_Quant_test-rep3	7100	2037.01	2764.11	922.042	3	1	EEQFJSTFR		1157.52	4 4 0 1	H(4)N(4)F(1)	(N(F)(N(H(H(N))(H(N(H))))))	670	0 1 0 0;0 1 0 1;0 2 0 0;0 2 0 1;1 2 0 0;1 2 0 1;2 2 0 0;2 2 0 1;2 3 0 0;2 3 0 1;3 2 0 0;3 2 0 1;3 3 0 0;3 3 0 1;3 4 0 0;3 4 0 1;4 3 0 0;4 3 0 1;4 4 0 0;	1606.59	5	32.6361	5.81036	82.4552	9	0.00175	0.63299	0.80952	0.5625	0	0	0	0	0	0	-1	0	0	sp|P01859|IGHG2_HUMAN	IGHG2	176	null		5.05214e+07	7.26178e+07	7.03497e+07	2036.32	35.46	2024.79	35.34	2024.33	35.85
20220323_IgG_Glycopeptide_1ug_Quant_test-rep3.10947.10947.3.2.dta	20220323_IgG_Glycopeptide_1ug_Quant_test-rep3.10947.10947.3.2.dta	20220323_IgG_Glycopeptide_1ug_Quant_test-rep3	10947	3058.16	3217.26	1073.09	3	1	EEQFJSTFR		1157.52	5 4 1 1	H(5)N(4)A(1)F(1)	(N(F)(N(H(H(N(H)))(H(N(H(A)))))))	490	0 1 0 0;0 1 0 1;0 2 0 0;0 2 0 1;1 2 0 0;1 2 0 1;2 2 0 0;2 2 0 1;2 3 0 0;2 3 0 1;3 2 0 0;3 2 0 1;3 3 0 0;3 3 0 1;3 3 1 0;3 3 1 1;3 4 0 0;3 4 0 1;4 3 0 0;4 3 0 1;4 3 1 0;4 3 1 1;4 4 0 0;4 4 0 1;4 4 1 0;4 4 1 1;5 4 0 0;5 4 0 1;5 4 1 0;	2059.73	5	21.0801	3.58516	53.5706	9	-0.00125	-0.38987	0.58065	0.375	0	0	0	0	0	0	-1	0	0	sp|P01859|IGHG2_HUMAN	IGHG2	176	null		2.41147e+08	4.96957e+08	1.83894e+08	2818.89	232.3	2825.21	232.69	2939.17	235.38
20220323_IgG_Glycopeptide_1ug_Quant_test-rep3.4008.4008.3.2.dta	20220323_IgG_Glycopeptide_1ug_Quant_test-rep3.4008.4008.3.2.dta	20220323_IgG_Glycopeptide_1ug_Quant_test-rep3	4008	1213.85	2634.04	878.686	3	1	EEQYJSTYR		1189.51	3 4 0 1	H(3)N(4)F(1)	(N(N(H(H(N))(H(N(F))))))	2201	0 1 0 0;0 2 0 0;1 2 0 0;2 2 0 0;2 3 0 0;2 3 0 1;3 2 0 0;3 3 0 0;3 3 0 1;3 4 0 0;	1444.53	5	13.256	4.97937	28.6269	6	-0.00183	-0.6932	0.91667	0.4375	0	0	0	0	0	0	-1	0	0	sp|P01857|IGHG1_HUMAN	IGHG1	180	null		334236	818728	1.83896e+06	1148.87	32.35	1154.64	32.21	1192.09	35.16
20220323_IgG_Glycopeptide_1ug_Quant_test-rep3.6036.6036.3.0.dta	20220323_IgG_Glycopeptide_1ug_Quant_test-rep3.6036.6036.3.0.dta	20220323_IgG_Glycopeptide_1ug_Quant_test-rep3	6036	1752.84	2958.15	986.722	3	1	EEQFJSTYR		1173.52	6 4 0 0	H(6)N(4)	(N(N(H(H(H))(H(N(H))(N(H))))))	1660	0 1 0 0;0 2 0 0;1 2 0 0;2 2 0 0;2 3 0 0;2 4 0 0;3 2 0 0;3 3 0 0;3 4 0 0;4 2 0 0;4 3 0 0;4 4 0 0;5 3 0 0;5 4 0 0;	1784.63	5	33.8681	17.055	65.0925	7	0.00094	0.31932	0.75	0.625	0	0	0	0	0	0	-1	0	0	sp|P01861|IGHG4_HUMAN	IGHG4	177	null		1.76623e+08	3.27068e+08	1.98488e+08	1651.43	190.95	1644.92	191.4	1634.57	194.46
20220323_IgG_Glycopeptide_1ug_Quant_test-rep3.8885.8885.3.0.dta	20220323_IgG_Glycopeptide_1ug_Quant_test-rep3.8885.8885.3.0.dta	20220323_IgG_Glycopeptide_1ug_Quant_test-rep3	8885	2510.09	2764.11	922.041	3	1	EEQFJSTFR		1157.52	4 4 0 1	H(4)N(4)F(1)	(N(F)(N(H(H(N))(H(N(H))))))	670	0 1 0 0;0 1 0 1;0 2 0 0;0 2 0 1;1 2 0 0;1 2 0 1;2 2 0 0;2 2 0 1;2 3 0 0;2 3 0 1;3 2 0 0;3 2 0 1;3 3 0 0;3 3 0 1;3 4 0 0;3 4 0 1;4 3 0 0;4 3 0 1;4 4 0 0;	1606.59	5	38.4563	10.8546	89.7166	9	-0.00083	-0.29932	0.85714	0.625	0	0	0	0	0	0	-1	0	0	sp|P01859|IGHG2_HUMAN	IGHG2	176	null		2.61688e+08	3.40874e+08	2.68182e+08	2435.77	147.48	2430.51	146.78	2482.09	145.53
20220323_IgG_Glycopeptide_1ug_Quant_test-rep3.5478.5478.3.0.dta	20220323_IgG_Glycopeptide_1ug_Quant_test-rep3.5478.5478.3.0.dta	20220323_IgG_Glycopeptide_1ug_Quant_test-rep3	5478	1603.43	2764.11	922.041	3	1	EEQFJSTFR		1157.52	4 4 0 1	H(4)N(4)F(1)	(N(F)(N(H(H(N))(H(N(H))))))	670	0 1 0 0;0 1 0 1;0 2 0 0;0 2 0 1;1 2 0 0;1 2 0 1;2 2 0 0;2 2 0 1;2 3 0 0;2 3 0 1;3 2 0 0;3 2 0 1;3 3 0 0;3 3 0 1;3 4 0 0;3 4 0 1;4 3 0 0;4 3 0 1;4 4 0 0;	1606.59	5	34.2007	8.72544	81.5118	9	0.00051	0.18583	0.80952	0.5625	0	0	0	0	0	0	-1	0	0	sp|P01859|IGHG2_HUMAN	IGHG2	176	null		8.44159e+06	1.50129e+07	1.36699e+07	1603.82	29.87	1603.65	29.47	1590.16	32.53
20220323_IgG_Glycopeptide_1ug_Quant_test-rep3.7958.7958.2.1.dta	20220323_IgG_Glycopeptide_1ug_Quant_test-rep3.7958.7958.2.1.dta	20220323_IgG_Glycopeptide_1ug_Quant_test-rep3	7958	2260.72	2926.16	1463.58	2	1	EEQFJSTFR		1157.52	5 4 0 1	H(5)N(4)F(1)	(N(F)(N(H(H(N(H)))(H(N(H))))))	509	0 1 0 0;0 1 0 1;0 2 0 0;0 2 0 1;1 2 0 0;1 2 0 1;2 2 0 0;2 2 0 1;2 3 0 0;2 3 0 1;3 2 0 0;3 2 0 1;3 3 0 0;3 3 0 1;3 4 0 0;3 4 0 1;4 3 0 0;4 3 0 1;4 4 0 0;4 4 0 1;5 4 0 0;	1768.64	5	12.8234	4.9747	27.3995	7	0.00011	0.03835	0.65217	0.4375	0	0	0	0	0	0	-1	0	0	sp|P01859|IGHG2_HUMAN	IGHG2	176	null		3.60917e+09	5.59692e+09	3.22343e+09	2156.33	159.01	2145.14	161.6	2143.59	157.93
20220323_IgG_Glycopeptide_1ug_Quant_test-rep3.13595.13595.3.2.dta	20220323_IgG_Glycopeptide_1ug_Quant_test-rep3.13595.13595.3.2.dta	20220323_IgG_Glycopeptide_1ug_Quant_test-rep3	13595	3768.95	2764.11	922.042	3	1	EEQFJSTFR		1157.52	4 4 0 1	H(4)N(4)F(1)	(N(F)(N(H(H(N))(H(N(H))))))	670	0 1 0 0;0 1 0 1;0 2 0 0;0 2 0 1;1 2 0 0;1 2 0 1;2 2 0 0;2 2 0 1;2 3 0 0;2 3 0 1;3 2 0 0;3 2 0 1;3 3 0 0;3 3 0 1;3 4 0 0;3 4 0 1;4 3 0 0;4 3 0 1;4 4 0 0;	1606.59	5	1.74754	2.5619	0.23518	2	0.00243	0.88044	0.09524	0.25	0	0	0	0	0	0	-1	0.00243902	0.00243902	sp|P01859|IGHG2_HUMAN	IGHG2	176	null		1.24363e+06	1.49704e+06	1.78577e+06	3743.63	23.83	3717.99	23.82	3754.71	26.45
20220323_IgG_Glycopeptide_1ug_Quant_test-rep3.7991.7991.2.0.dta	20220323_IgG_Glycopeptide_1ug_Quant_test-rep3.7991.7991.2.0.dta	20220323_IgG_Glycopeptide_1ug_Quant_test-rep3	7991	2269.87	2805.14	1403.07	2	1	EEQFJSTFR		1157.52	3 5 0 1	H(3)N(5)F(1)	(N(F)(N(H(N)(H(N))(H(N)))))	1341	0 1 0 0;0 1 0 1;0 2 0 0;0 2 0 1;1 2 0 0;1 2 0 1;1 3 0 0;1 3 0 1;2 2 0 0;2 2 0 1;2 3 0 0;2 3 0 1;2 4 0 0;2 4 0 1;3 2 0 0;3 2 0 1;3 3 0 0;3 3 0 1;3 4 0 0;3 4 0 1;3 5 0 0;	1647.61	5	28.7723	5.85247	71.3376	9	0.00218	0.77877	0.86957	0.5	0	0	0	0	0	0	-1	0	0	sp|P01859|IGHG2_HUMAN	IGHG2	176	null		2.44458e+09	3.43369e+09	2.17792e+09	2229.38	68.27	2221.92	70.13	2215.75	73.53
20220323_IgG_Glycopeptide_1ug_Quant_test-rep3.8043.8043.3.0.dta	20220323_IgG_Glycopeptide_1ug_Quant_test-rep3.8043.8043.3.0.dta	20220323_IgG_Glycopeptide_1ug_Quant_test-rep3	8043	2283.71	2764.11	922.041	3	1	EEQFJSTFR		1157.52	4 4 0 1	H(4)N(4)F(1)	(N(F)(N(H(H(N))(H(N(H))))))	670	0 1 0 0;0 1 0 1;0 2 0 0;0 2 0 1;1 2 0 0;1 2 0 1;2 2 0 0;2 2 0 1;2 3 0 0;2 3 0 1;3 2 0 0;3 2 0 1;3 3 0 0;3 3 0 1;3 4 0 0;3 4 0 1;4 3 0 0;4 3 0 1;4 4 0 0;	1606.59	5	54.9751	24.2042	112.121	9	0.00043	0.15435	0.90476	0.8125	0	0	0	0	0	0	-1	0	0	sp|P01859|IGHG2_HUMAN	IGHG2	176	null		1.11753e+10	2.23507e+10	1.33628e+10	2176.92	144.33	2168.83	146.74	2164.17	146.23
20220323_IgG_Glycopeptide_1ug_Quant_test-rep3.4894.4894.2.0.dta	20220323_IgG_Glycopeptide_1ug_Quant_test-rep3.4894.4894.2.0.dta	20220323_IgG_Glycopeptide_1ug_Quant_test-rep3	4894	1452.94	2487.99	1244.5	2	1	EEQYJSTYR		1189.51	3 4 0 0	H(3)N(4)	(N(N(H(H(N))(H(N)))))	2226	0 1 0 0;0 2 0 0;1 2 0 0;2 2 0 0;2 3 0 0;3 2 0 0;3 3 0 0;	1298.48	5	44.0778	31.8842	66.7232	7	0.00358	1.43726	1	0.9375	0	0	0	0	0	0	-1	0	0	sp|P01857|IGHG1_HUMAN	IGHG1	180	null		5.78098e+08	9.88524e+08	6.95137e+08	1447.45	20.57	1462.86	20.43	1443.02	23.67
20220323_IgG_Glycopeptide_1ug_Quant_test-rep3.11527.11527.3.0.dta	20220323_IgG_Glycopeptide_1ug_Quant_test-rep3.11527.11527.3.0.dta	20220323_IgG_Glycopeptide_1ug_Quant_test-rep3	11527	3213.36	3055.21	1019.07	3	1	EEQFJSTFR		1157.52	4 4 1 1	H(4)N(4)A(1)F(1)	(N(F)(N(H(H(N))(H(N(H(A)))))))	657	0 1 0 0;0 1 0 1;0 2 0 0;0 2 0 1;1 2 0 0;1 2 0 1;2 2 0 0;2 2 0 1;2 3 0 0;2 3 0 1;3 2 0 0;3 2 0 1;3 3 0 0;3 3 0 1;3 3 1 0;3 3 1 1;3 4 0 0;3 4 0 1;4 3 0 0;4 3 0 1;4 3 1 0;4 3 1 1;4 4 0 0;4 4 0 1;4 4 1 0;	1897.68	5	18.6463	2.77161	48.1279	8	0.00086	0.28251	0.66667	0.3125	0	0	0	0	0	0	-1	0.00125628	0.00125628	sp|P01859|IGHG2_HUMAN	IGHG2	176	null		1.00682e+08	1.56662e+08	9.01503e+07	2989.68	232.58	2995.98	232.93	3094.96	235.73
20220323_IgG_Glycopeptide_1ug_Quant_test-rep3.5800.5800.3.3.dta	20220323_IgG_Glycopeptide_1ug_Quant_test-rep3.5800.5800.3.3.dta	20220323_IgG_Glycopeptide_1ug_Quant_test-rep3	5800	1690.39	2780.11	927.373	3	1	EEQYJSTFR		1173.52	4 4 0 1	H(4)N(4)F(1)	(N(F)(N(H(H(N))(H(N(H))))))	670	0 1 0 0;0 1 0 1;0 2 0 0;0 2 0 1;1 2 0 0;1 2 0 1;2 2 0 0;2 2 0 1;2 3 0 0;2 3 0 1;3 2 0 0;3 2 0 1;3 3 0 0;3 3 0 1;3 4 0 0;3 4 0 1;4 3 0 0;4 3 0 1;4 4 0 0;	1606.59	5	12.0003	1.83012	30.8877	7	0.002	0.71855	0.61905	0.25	0	0	0	0	0	0	-1	0.00547645	0.00547645	sp|P01860|IGHG3_HUMAN	IGHG3	227	null		2.09397e+09	2.74708e+09	2.25631e+09	1689.78	106.03	1683.07	106.05	1672.85	109.17
20220323_IgG_Glycopeptide_1ug_Quant_test-rep3.7585.7585.2.0.dta	20220323_IgG_Glycopeptide_1ug_Quant_test-rep3.7585.7585.2.0.dta	20220323_IgG_Glycopeptide_1ug_Quant_test-rep3	7585	2165.88	2853.15	1427.08	2	1	EEQFJSTFR		1157.52	4 3 0 3	H(4)N(3)F(3)	(N(F)(N(H(H)(H(N(F)(H(F)))))))	691	0 1 0 0;0 1 0 1;0 2 0 0;0 2 0 1;1 2 0 0;1 2 0 1;2 2 0 0;2 2 0 1;2 3 0 0;2 3 0 1;2 3 0 2;3 2 0 0;3 2 0 1;3 3 0 0;3 3 0 1;3 3 0 2;3 3 0 3;4 3 0 0;4 3 0 1;4 3 0 2;	1695.62	5	36.6581	8.87984	88.2462	9	0.00598	2.09472	0.81818	0.5625	0	0	0	0	0	0	-1	0	0	sp|P01859|IGHG2_HUMAN	IGHG2	176	null		1.84841e+07	5.11595e+06	7.19579e+06	2135.99	26.16	2154.05	26.61	2146.42	25.83
20220323_IgG_Glycopeptide_1ug_Quant_test-rep3.6396.6396.2.0.dta	20220323_IgG_Glycopeptide_1ug_Quant_test-rep3.6396.6396.2.0.dta	20220323_IgG_Glycopeptide_1ug_Quant_test-rep3	6396	1846.83	3087.2	1544.1	2	1	EEQYJSTYR		1189.51	4 4 1 1	H(4)N(4)A(1)F(1)	(N(F)(N(H(H(N))(H(N(H(A)))))))	657	0 1 0 0;0 1 0 1;0 2 0 0;0 2 0 1;1 2 0 0;1 2 0 1;2 2 0 0;2 2 0 1;2 3 0 0;2 3 0 1;3 2 0 0;3 2 0 1;3 3 0 0;3 3 0 1;3 3 1 0;3 3 1 1;3 4 0 0;3 4 0 1;4 3 0 0;4 3 0 1;4 3 1 0;4 3 1 1;4 4 0 0;4 4 0 1;4 4 1 0;	1897.68	5	32.4693	2.15834	88.7612	9	0.00275	0.89049	0.81481	0.25	0	0	0	0	0	0	-1	0.00243902	0.00243902	sp|P01857|IGHG1_HUMAN	IGHG1	180	null		2.20726e+08	1.69206e+08	2.39915e+08	1839.41	23.42	1833.32	23.66	1829.04	23.96
20220323_IgG_Glycopeptide_1ug_Quant_test-rep3.6220.6220.3.3.dta	20220323_IgG_Glycopeptide_1ug_Quant_test-rep3.6220.6220.3.3.dta	20220323_IgG_Glycopeptide_1ug_Quant_test-rep3	6220	1800.86	2983.19	995.067	3	1	EEQFJSTYR		1173.52	4 5 0 1	H(4)N(5)F(1)	(N(F)(N(H(N)(H(N))(H(N(H))))))	1333	0 1 0 0;0 1 0 1;0 2 0 0;0 2 0 1;1 2 0 0;1 2 0 1;1 3 0 0;1 3 0 1;2 2 0 0;2 2 0 1;2 3 0 0;2 3 0 1;2 4 0 0;2 4 0 1;3 2 0 0;3 2 0 1;3 3 0 0;3 3 0 1;3 4 0 0;3 4 0 1;3 5 0 0;3 5 0 1;4 3 0 0;4 3 0 1;4 4 0 0;4 4 0 1;4 5 0 0;	1809.67	5	14.7753	5.57286	31.8656	7	0.00258	0.86556	0.51724	0.4375	0	0	0	0	0	0	-1	0	0	sp|P01861|IGHG4_HUMAN	IGHG4	177	null		5.27101e+08	7.54487e+08	6.13544e+08	1804.54	37.84	1797.91	38.41	1790.8	41.11
20220323_IgG_Glycopeptide_1ug_Quant_test-rep3.5131.5131.2.0.dta	20220323_IgG_Glycopeptide_1ug_Quant_test-rep3.5131.5131.2.0.dta	20220323_IgG_Glycopeptide_1ug_Quant_test-rep3	5131	1512.41	2691.07	1346.04	2	1	EEQYJSTYR		1189.51	3 5 0 0	H(3)N(5)	(N(N(H(N)(H(N))(H(N)))))	2919	0 1 0 0;0 2 0 0;1 2 0 0;1 3 0 0;2 2 0 0;2 3 0 0;2 4 0 0;3 2 0 0;3 3 0 0;3 4 0 0;	1501.56	5	32.9772	17.137	62.3948	7	0.00309	1.148	0.91667	0.6875	0	0	0	0	0	0	-1	0	0	sp|P01857|IGHG1_HUMAN	IGHG1	180	null		6.10366e+07	1.23e+08	8.94957e+07	1500.49	20.55	1515.44	20.71	1502.1	23.67
20220323_IgG_Glycopeptide_1ug_Quant_test-rep3.7473.7473.2.0.dta	20220323_IgG_Glycopeptide_1ug_Quant_test-rep3.7473.7473.2.0.dta	20220323_IgG_Glycopeptide_1ug_Quant_test-rep3	7473	2137.29	2398.97	1199.99	2	1	EEQFJSTFR		1157.52	3 3 0 1	H(3)N(3)F(1)	(N(F)(N(H(H)(H(N)))))	720	0 1 0 0;0 1 0 1;0 2 0 0;0 2 0 1;1 2 0 0;1 2 0 1;2 2 0 0;2 2 0 1;2 3 0 0;2 3 0 1;3 2 0 0;3 2 0 1;3 3 0 0;	1241.45	5	14.3118	5.81207	30.097	8	-0.00167	-0.69713	0.66667	0.5	0	0	0	0	0	0	-1	0	0	sp|P01859|IGHG2_HUMAN	IGHG2	176	null		1.41614e+07	2.64502e+07	1.72494e+07	2141.75	26.28	2133.32	26.72	2131.36	24.33
20220323_IgG_Glycopeptide_1ug_Quant_test-rep3.6466.6466.2.2.dta	20220323_IgG_Glycopeptide_1ug_Quant_test-rep3.6466.6466.2.2.dta	20220323_IgG_Glycopeptide_1ug_Quant_test-rep3	6466	1865.65	2634.05	1317.53	2	1	EEQYJSTYR		1189.51	3 4 0 1	H(3)N(4)F(1)	(N(F)(N(H(H(N))(H(N)))))	679	0 1 0 0;0 1 0 1;0 2 0 0;0 2 0 1;1 2 0 0;1 2 0 1;2 2 0 0;2 2 0 1;2 3 0 0;2 3 0 1;3 2 0 0;3 2 0 1;3 3 0 0;3 3 0 1;3 4 0 0;	1444.53	5	23.2349	5.41203	56.3346	9	0.0001	0.03913	0.94118	0.4375	0	0	0	0	0	0	-1	0	0	sp|P01857|IGHG1_HUMAN	IGHG1	180	null		3.48517e+07	5.01096e+07	4.19175e+07	1842.38	158.76	1836.32	158.98	1826.15	156.66
20220323_IgG_Glycopeptide_1ug_Quant_test-rep3.8951.8951.3.1.dta	20220323_IgG_Glycopeptide_1ug_Quant_test-rep3.8951.8951.3.1.dta	20220323_IgG_Glycopeptide_1ug_Quant_test-rep3	8951	2527.73	2926.16	976.058	3	1	EEQFJSTFR		1157.52	5 4 0 1	H(5)N(4)F(1)	(N(F)(N(H(H(N(H)))(H(N(H))))))	509	0 1 0 0;0 1 0 1;0 2 0 0;0 2 0 1;1 2 0 0;1 2 0 1;2 2 0 0;2 2 0 1;2 3 0 0;2 3 0 1;3 2 0 0;3 2 0 1;3 3 0 0;3 3 0 1;3 4 0 0;3 4 0 1;4 3 0 0;4 3 0 1;4 4 0 0;4 4 0 1;5 4 0 0;	1768.64	5	30.7778	9.39591	70.487	9	-0.00082	-0.27947	0.69565	0.5625	0	0	0	0	0	0	-1	0	0	sp|P01859|IGHG2_HUMAN	IGHG2	176	null		1.85394e+08	1.95467e+08	1.98761e+08	2471.31	132.73	2589.24	133.05	2482.09	133.26
20220323_IgG_Glycopeptide_1ug_Quant_test-rep3.9120.9120.3.3.dta	20220323_IgG_Glycopeptide_1ug_Quant_test-rep3.9120.9120.3.3.dta	20220323_IgG_Glycopeptide_1ug_Quant_test-rep3	9120	2573.16	2805.13	935.716	3	1	EEQFJSTFR		1157.52	3 5 0 1	H(3)N(5)F(1)	(N(F)(N(H(N)(H(N))(H(N)))))	1341	0 1 0 0;0 1 0 1;0 2 0 0;0 2 0 1;1 2 0 0;1 2 0 1;1 3 0 0;1 3 0 1;2 2 0 0;2 2 0 1;2 3 0 0;2 3 0 1;2 4 0 0;2 4 0 1;3 2 0 0;3 2 0 1;3 3 0 0;3 3 0 1;3 4 0 0;3 4 0 1;3 5 0 0;	1647.61	5	10.3337	1.81099	26.1617	8	-0.00172	-0.61404	0.52174	0.25	0	0	0	0	0	0	-1	0.00547645	0.00547645	sp|P01859|IGHG2_HUMAN	IGHG2	176	null		6.60678e+07	6.83286e+07	45423084	2406.55	153.11	2416.01	152.5	2491.43	153.82
20220323_IgG_Glycopeptide_1ug_Quant_test-rep3.4850.4850.2.0.dta	20220323_IgG_Glycopeptide_1ug_Quant_test-rep3.4850.4850.2.0.dta	20220323_IgG_Glycopeptide_1ug_Quant_test-rep3	4850	1441.26	2446.96	1223.98	2	1	EEQYJSTYR		1189.51	4 3 0 0	H(4)N(3)	(N(N(H(H)(H(N(H))))))	2281	0 1 0 0;0 2 0 0;1 2 0 0;2 2 0 0;2 3 0 0;3 2 0 0;3 3 0 0;	1257.45	5	18.3106	5.12881	42.791	7	-7e-05	-0.02902	1	0.4375	0	0	0	0	0	0	-1	0	0	sp|P01857|IGHG1_HUMAN	IGHG1	180	null		1.25799e+07	2.53128e+07	1.14018e+07	1433.33	40.62	1451.2	40.78	1428.31	44.24
20220323_IgG_Glycopeptide_1ug_Quant_test-rep3.5524.5524.3.1.dta	20220323_IgG_Glycopeptide_1ug_Quant_test-rep3.5524.5524.3.1.dta	20220323_IgG_Glycopeptide_1ug_Quant_test-rep3	5524	1615.83	2812.1	938.038	3	1	EEQYJSTYR		1189.51	5 4 0 0	H(5)N(4)	(N(N(H(H(N))(H(N(H(H)))))))	2207	0 1 0 0;0 2 0 0;1 2 0 0;2 2 0 0;2 3 0 0;3 2 0 0;3 3 0 0;3 4 0 0;4 3 0 0;4 4 0 0;5 3 0 0;	1622.58	5	24.9916	8.49793	55.6228	7	0.00516	1.83636	0.84615	0.5625	0	0	0	0	0	0	-1	0	0	sp|P01857|IGHG1_HUMAN	IGHG1	180	null		3.05969e+07	7.13172e+07	30997193	1559.65	188.99	1559.81	187.86	1543.23	191.61
20220323_IgG_Glycopeptide_1ug_Quant_test-rep3.8146.8146.2.1.dta	20220323_IgG_Glycopeptide_1ug_Quant_test-rep3.8146.8146.2.1.dta	20220323_IgG_Glycopeptide_1ug_Quant_test-rep3	8146	2311.57	2805.14	1403.07	2	1	EEQFJSTFR		1157.52	3 5 0 1	H(3)N(5)F(1)	(N(F)(N(H(N)(H(N))(H(N)))))	1341	0 1 0 0;0 1 0 1;0 2 0 0;0 2 0 1;1 2 0 0;1 2 0 1;1 3 0 0;1 3 0 1;2 2 0 0;2 2 0 1;2 3 0 0;2 3 0 1;2 4 0 0;2 4 0 1;3 2 0 0;3 2 0 1;3 3 0 0;3 3 0 1;3 4 0 0;3 4 0 1;3 5 0 0;	1647.61	5	19.3729	7.40918	41.5914	7	0.00163	0.57985	0.73913	0.5	0	0	0	0	0	0	-1	0	0	sp|P01859|IGHG2_HUMAN	IGHG2	176	null		1.84765e+09	3.02297e+09	1.60526e+09	2238.16	121.22	2230.73	123.25	2224.61	121.47
20220323_IgG_Glycopeptide_1ug_Quant_test-rep3.7789.7789.2.1.dta	20220323_IgG_Glycopeptide_1ug_Quant_test-rep3.7789.7789.2.1.dta	20220323_IgG_Glycopeptide_1ug_Quant_test-rep3	7789	2216.36	2926.16	1463.58	2	1	EEQFJSTFR		1157.52	5 4 0 1	H(5)N(4)F(1)	(N(F)(N(H(H)(H(N(H))(N(H))))))	711	0 1 0 0;0 1 0 1;0 2 0 0;0 2 0 1;1 2 0 0;1 2 0 1;2 2 0 0;2 2 0 1;2 3 0 0;2 3 0 1;2 4 0 0;2 4 0 1;3 2 0 0;3 2 0 1;3 3 0 0;3 3 0 1;3 4 0 0;3 4 0 1;4 3 0 0;4 3 0 1;4 4 0 0;4 4 0 1;5 4 0 0;	1768.64	5	50.5089	11.8858	122.238	9	0.00021	0.07184	1	0.625	0	0	0	0	0	0	-1	0	0	sp|P01859|IGHG2_HUMAN	IGHG2	176	null		4.62776e+09	6.8196e+09	5.48282e+09	2141.75	131.85	2133.32	132.77	2131.36	128.47
20220323_IgG_Glycopeptide_1ug_Quant_test-rep3.6268.6268.2.0.dta	20220323_IgG_Glycopeptide_1ug_Quant_test-rep3.6268.6268.2.0.dta	20220323_IgG_Glycopeptide_1ug_Quant_test-rep3	6268	1813.76	2634.05	1317.53	2	1	EEQYJSTYR		1189.51	3 4 0 1	H(3)N(4)F(1)	(N(F)(N(H(H(N))(H(N)))))	679	0 1 0 0;0 1 0 1;0 2 0 0;0 2 0 1;1 2 0 0;1 2 0 1;2 2 0 0;2 2 0 1;2 3 0 0;2 3 0 1;3 2 0 0;3 2 0 1;3 3 0 0;3 3 0 1;3 4 0 0;	1444.53	5	20.3363	3.21904	52.1254	9	0.00252	0.95787	0.88235	0.3125	0	0	0	0	0	0	-1	0	0	sp|P01857|IGHG1_HUMAN	IGHG1	180	null		1.30354e+08	1.82494e+08	1.72688e+08	1748.64	87.85	1741.89	88.42	1731.87	91.32
20220323_IgG_Glycopeptide_1ug_Quant_test-rep3.8032.8032.3.0.dta	20220323_IgG_Glycopeptide_1ug_Quant_test-rep3.8032.8032.3.0.dta	20220323_IgG_Glycopeptide_1ug_Quant_test-rep3	8032	2280.76	3071.2	1024.41	3	1	EEQYJSTFR		1173.52	4 4 1 1	H(4)N(4)A(1)F(1)	(N(F)(N(H(H(N))(H(N(H(A)))))))	657	0 1 0 0;0 1 0 1;0 2 0 0;0 2 0 1;1 2 0 0;1 2 0 1;2 2 0 0;2 2 0 1;2 3 0 0;2 3 0 1;3 2 0 0;3 2 0 1;3 3 0 0;3 3 0 1;3 3 1 0;3 3 1 1;3 4 0 0;3 4 0 1;4 3 0 0;4 3 0 1;4 3 1 0;4 3 1 1;4 4 0 0;4 4 0 1;4 4 1 0;	1897.68	5	40.4067	10.3042	96.3113	9	0.00156	0.50831	0.74074	0.5625	0	0	0	0	0	0	-1	0	0	sp|P01860|IGHG3_HUMAN	IGHG3	227	null		4.13423e+08	5.79515e+08	4.84983e+08	2249.92	44.26	2245.56	43.55	2239.21	47.14
20220323_IgG_Glycopeptide_1ug_Quant_test-rep3.15792.15792.5.1.dta	20220323_IgG_Glycopeptide_1ug_Quant_test-rep3.15792.15792.5.1.dta	20220323_IgG_Glycopeptide_1ug_Quant_test-rep3	15792	4356.63	4843.24	969.453	5	1	EEQYJSTYRVVSVLTVLHQDWLNGKEYK		3398.7	3 4 0 1	H(3)N(4)F(1)	(N(F)(N(H(H(N))(H(N)))))	679	0 1 0 0;0 1 0 1;0 2 0 0;0 2 0 1;1 2 0 0;1 2 0 1;2 2 0 0;2 2 0 1;2 3 0 0;2 3 0 1;3 2 0 0;3 2 0 1;3 3 0 0;3 3 0 1;3 4 0 0;	1444.53	5	10.0467	11.5682	7.22096	5	-0.00037	-0.07617	0.41176	0.40741	0	0	0	0	0	0	-1	0	0	sp|P01857|IGHG1_HUMAN	IGHG1	180	null		9.33852e+06	3.59243e+07	1.4383e+07	4341.11	38.42	4331.57	38.54	4332.74	41.08
20220323_IgG_Glycopeptide_1ug_Quant_test-rep3.5472.5472.3.0.dta	20220323_IgG_Glycopeptide_1ug_Quant_test-rep3.5472.5472.3.0.dta	20220323_IgG_Glycopeptide_1ug_Quant_test-rep3	5472	1601.87	2958.15	986.722	3	1	EEQYJSTYR		1189.51	5 4 0 1	H(5)N(4)F(1)	(N(F)(N(H(H(N(H)))(H(N(H))))))	509	0 1 0 0;0 1 0 1;0 2 0 0;0 2 0 1;1 2 0 0;1 2 0 1;2 2 0 0;2 2 0 1;2 3 0 0;2 3 0 1;3 2 0 0;3 2 0 1;3 3 0 0;3 3 0 1;3 4 0 0;3 4 0 1;4 3 0 0;4 3 0 1;4 4 0 0;4 4 0 1;5 4 0 0;	1768.64	5	30.1348	6.48536	74.0551	9	0.00118	0.39931	0.73913	0.5625	0	0	0	0	0	0	-1	0	0	sp|P01857|IGHG1_HUMAN	IGHG1	180	null		3.94631e+09	8.67767e+09	3.90037e+09	1483.12	197.81	1500.82	196.93	1484.42	200.21
20220323_IgG_Glycopeptide_1ug_Quant_test-rep3.7860.7860.3.1.dta	20220323_IgG_Glycopeptide_1ug_Quant_test-rep3.7860.7860.3.1.dta	20220323_IgG_Glycopeptide_1ug_Quant_test-rep3	7860	2234.58	2926.16	976.058	3	1	EEQFJSTFR		1157.52	5 4 0 1	H(5)N(4)F(1)	(N(F)(N(H(H(N(H)))(H(N(H))))))	509	0 1 0 0;0 1 0 1;0 2 0 0;0 2 0 1;1 2 0 0;1 2 0 1;2 2 0 0;2 2 0 1;2 3 0 0;2 3 0 1;3 2 0 0;3 2 0 1;3 3 0 0;3 3 0 1;3 4 0 0;3 4 0 1;4 3 0 0;4 3 0 1;4 4 0 0;4 4 0 1;5 4 0 0;	1768.64	5	41.9708	14.8397	92.357	9	-0.001	-0.34201	0.82609	0.625	0	0	0	0	0	0	-1	0	0	sp|P01859|IGHG2_HUMAN	IGHG2	176	null		7.42993e+09	1.14661e+10	6.43049e+09	2156.33	147.25	2148.05	149.87	2143.59	148.63
20220323_IgG_Glycopeptide_1ug_Quant_test-rep3.6402.6402.3.0.dta	20220323_IgG_Glycopeptide_1ug_Quant_test-rep3.6402.6402.3.0.dta	20220323_IgG_Glycopeptide_1ug_Quant_test-rep3	6402	1848.55	3323.29	1108.43	3	1	EEQYJSTYR		1189.51	6 5 0 1	H(6)N(5)F(1)	(N(N(H(H(N(H)))(H(N(F)(H(N(H))))))))	2027	0 1 0 0;0 2 0 0;1 2 0 0;2 2 0 0;2 3 0 0;2 3 0 1;3 2 0 0;3 3 0 0;3 3 0 1;3 4 0 0;3 4 0 1;4 3 0 0;4 3 0 1;4 4 0 0;4 4 0 1;4 5 0 0;4 5 0 1;5 4 0 0;5 4 0 1;5 5 0 0;5 5 0 1;6 5 0 0;	2133.77	5	18.7439	5.89988	42.5972	6	0.0048	1.44503	0.625	0.5	0	0	0	0	0	0	-1	0	0	sp|P01857|IGHG1_HUMAN	IGHG1	180	null		7.15983e+06	9.69474e+06	7.88867e+06	1848.14	49.88	1839.27	49.99	1832.38	52.97
20220323_IgG_Glycopeptide_1ug_Quant_test-rep3.5137.5137.2.3.dta	20220323_IgG_Glycopeptide_1ug_Quant_test-rep3.5137.5137.2.3.dta	20220323_IgG_Glycopeptide_1ug_Quant_test-rep3	5137	1513.79	3161.24	1581.12	2	1	EEQYJSTYR		1189.51	5 5 0 1	H(5)N(5)F(1)	(N(F)(N(H(N)(H(N(H)))(H(N(H))))))	1175	0 1 0 0;0 1 0 1;0 2 0 0;0 2 0 1;1 2 0 0;1 2 0 1;1 3 0 0;1 3 0 1;2 2 0 0;2 2 0 1;2 3 0 0;2 3 0 1;2 4 0 0;2 4 0 1;3 2 0 0;3 2 0 1;3 3 0 0;3 3 0 1;3 4 0 0;3 4 0 1;3 5 0 0;3 5 0 1;4 3 0 0;4 3 0 1;4 4 0 0;4 4 0 1;4 5 0 0;4 5 0 1;5 4 0 0;5 4 0 1;5 5 0 0;	1971.72	5	42.0189	7.63675	105.871	9	0.00592	1.87195	0.78788	0.5625	0	0	0	0	0	0	-1	0	0	sp|P01857|IGHG1_HUMAN	IGHG1	180	null		5.28511e+07	9.68965e+07	7.26603e+07	1503.48	41.12	1521.35	41.42	1505.05	43.91
20220323_IgG_Glycopeptide_1ug_Quant_test-rep3.9858.9858.3.0.dta	20220323_IgG_Glycopeptide_1ug_Quant_test-rep3.9858.9858.3.0.dta	20220323_IgG_Glycopeptide_1ug_Quant_test-rep3	9858	2768.3	3055.2	1019.07	3	1	EEQFJSTFR		1157.52	4 4 1 1	H(4)N(4)A(1)F(1)	(N(F)(N(H(H(N))(H(N(H(A)))))))	657	0 1 0 0;0 1 0 1;0 2 0 0;0 2 0 1;1 2 0 0;1 2 0 1;2 2 0 0;2 2 0 1;2 3 0 0;2 3 0 1;3 2 0 0;3 2 0 1;3 3 0 0;3 3 0 1;3 3 1 0;3 3 1 1;3 4 0 0;3 4 0 1;4 3 0 0;4 3 0 1;4 3 1 0;4 3 1 1;4 4 0 0;4 4 0 1;4 4 1 0;	1897.68	5	87.6817	48.7954	159.899	9	-0.0002	-0.0651	0.81481	1	0	0	0	0	0	0	-1	0	0	sp|P01859|IGHG2_HUMAN	IGHG2	176	null		6.07793e+09	8.90321e+09	6.88135e+09	2736.31	29.42	2745.7	29.5	2748.49	31.91
20220323_IgG_Glycopeptide_1ug_Quant_test-rep3.8583.8583.2.1.dta	20220323_IgG_Glycopeptide_1ug_Quant_test-rep3.8583.8583.2.1.dta	20220323_IgG_Glycopeptide_1ug_Quant_test-rep3	8583	2429.54	2602.06	1301.53	2	1	EEQFJSTFR		1157.52	3 4 0 1	H(3)N(4)F(1)	(N(F)(N(H(H(N))(H(N)))))	679	0 1 0 0;0 1 0 1;0 2 0 0;0 2 0 1;1 2 0 0;1 2 0 1;2 2 0 0;2 2 0 1;2 3 0 0;2 3 0 1;3 2 0 0;3 2 0 1;3 3 0 0;3 3 0 1;3 4 0 0;	1444.53	5	28.9604	1.91322	79.1909	9	0.00294	1.12875	1	0.25	0	0	0	0	0	0	-1	0.00547645	0.00547645	sp|P01859|IGHG2_HUMAN	IGHG2	176	null		1.02455e+10	1.29971e+09	1.44262e+08	2191.26	171.06	2221.92	173.27	2310.4	171.7
20220323_IgG_Glycopeptide_1ug_Quant_test-rep3.5111.5111.3.0.dta	20220323_IgG_Glycopeptide_1ug_Quant_test-rep3.5111.5111.3.0.dta	20220323_IgG_Glycopeptide_1ug_Quant_test-rep3	5111	1507.91	2958.15	986.722	3	1	EEQYJSTYR		1189.51	5 4 0 1	H(5)N(4)F(1)	(N(F)(N(H(H(N(H)))(H(N(H))))))	509	0 1 0 0;0 1 0 1;0 2 0 0;0 2 0 1;1 2 0 0;1 2 0 1;2 2 0 0;2 2 0 1;2 3 0 0;2 3 0 1;3 2 0 0;3 2 0 1;3 3 0 0;3 3 0 1;3 4 0 0;3 4 0 1;4 3 0 0;4 3 0 1;4 4 0 0;4 4 0 1;5 4 0 0;	1768.64	5	60.9115	26.3911	125.021	9	0.00128	0.43379	0.86957	0.8125	0	0	0	0	0	0	-1	0	0	sp|P01857|IGHG1_HUMAN	IGHG1	180	null		4.54422e+09	8.98906e+09	5.15966e+09	1459.1	53.2	1477.37	52.81	1460.68	56.16
20220323_IgG_Glycopeptide_1ug_Quant_test-rep3.9579.9579.2.1.dta	20220323_IgG_Glycopeptide_1ug_Quant_test-rep3.9579.9579.2.1.dta	20220323_IgG_Glycopeptide_1ug_Quant_test-rep3	9579	2696.35	2764.11	1382.56	2	1	EEQFJSTFR		1157.52	4 4 0 1	H(4)N(4)F(1)	(N(F)(N(H(H(N))(H(N(H))))))	670	0 1 0 0;0 1 0 1;0 2 0 0;0 2 0 1;1 2 0 0;1 2 0 1;2 2 0 0;2 2 0 1;2 3 0 0;2 3 0 1;3 2 0 0;3 2 0 1;3 3 0 0;3 3 0 1;3 4 0 0;3 4 0 1;4 3 0 0;4 3 0 1;4 4 0 0;	1606.59	5	19.0414	1.85496	50.9591	8	0.0022	0.79506	0.85714	0.25	0	0	0	0	0	0	-1	0.00547645	0.00547645	sp|P01859|IGHG2_HUMAN	IGHG2	176	null		1.61278e+08	1.89195e+08	1.51607e+08	2515.6	203.34	2536.12	203.75	2615.35	200.22
20220323_IgG_Glycopeptide_1ug_Quant_test-rep3.5301.5301.2.1.dta	20220323_IgG_Glycopeptide_1ug_Quant_test-rep3.5301.5301.2.1.dta	20220323_IgG_Glycopeptide_1ug_Quant_test-rep3	5301	1556.09	2958.16	1479.58	2	1	EEQYJSTYR		1189.51	5 4 0 1	H(5)N(4)F(1)	(N(N(H(H(N(H)))(H(N(H(F)))))))	2037	0 1 0 0;0 2 0 0;1 2 0 0;2 2 0 0;2 3 0 0;3 2 0 0;3 3 0 0;3 3 0 1;3 4 0 0;4 3 0 0;4 3 0 1;4 4 0 0;4 4 0 1;5 4 0 0;	1768.64	5	5.72146	1.81651	12.9735	5	0.00384	1.29683	0.5625	0.25	0	0	0	0	0	0	-1	0.00547645	0.00547645	sp|P01857|IGHG1_HUMAN	IGHG1	180	null		1.64582e+09	3.28147e+09	1.97895e+09	1462.06	132.92	1480.29	132.18	1463.7	135.33
20220323_IgG_Glycopeptide_1ug_Quant_test-rep3.7212.7212.3.3.dta	20220323_IgG_Glycopeptide_1ug_Quant_test-rep3.7212.7212.3.3.dta	20220323_IgG_Glycopeptide_1ug_Quant_test-rep3	7212	2066.98	2983.19	995.067	3	1	EEQFJSTFR		1157.52	5 5 0 0	H(5)N(5)	(N(N(H(H(N))(H(N(H))(N(H))))))	2217	0 1 0 0;0 2 0 0;1 2 0 0;2 2 0 0;2 3 0 0;2 4 0 0;3 2 0 0;3 3 0 0;3 4 0 0;3 5 0 0;4 3 0 0;4 4 0 0;4 5 0 0;5 4 0 0;	1825.66	5	5.25582	2.48623	10.3993	5	0.00204	0.68366	0.4375	0.1875	0	0	0	0	0	0	-1	0.00243902	0.00243902	sp|P01859|IGHG2_HUMAN	IGHG2	176	null		2.36384e+06	1.20714e+07	2.74596e+07	2018.79	29.37	1945.24	29.4	2057.21	32.39
20220323_IgG_Glycopeptide_1ug_Quant_test-rep3.6539.6539.2.0.dta	20220323_IgG_Glycopeptide_1ug_Quant_test-rep3.6539.6539.2.0.dta	20220323_IgG_Glycopeptide_1ug_Quant_test-rep3	6539	1885.25	3290.28	1645.64	2	1	EEQYJSTYR		1189.51	4 5 1 1	H(4)N(5)A(1)F(1)	(N(F)(N(H(N)(H(N))(H(N(H(A)))))))	1323	0 1 0 0;0 1 0 1;0 2 0 0;0 2 0 1;1 2 0 0;1 2 0 1;1 3 0 0;1 3 0 1;2 2 0 0;2 2 0 1;2 3 0 0;2 3 0 1;2 4 0 0;2 4 0 1;3 2 0 0;3 2 0 1;3 3 0 0;3 3 0 1;3 3 1 0;3 3 1 1;3 4 0 0;3 4 0 1;3 4 1 0;3 4 1 1;3 5 0 0;3 5 0 1;4 3 0 0;4 3 0 1;4 3 1 0;4 3 1 1;4 4 0 0;4 4 0 1;4 4 1 0;4 4 1 1;4 5 0 0;4 5 0 1;4 5 1 0;	2100.76	5	39.8238	8.76263	97.5087	9	0.00271	0.82382	0.74359	0.5625	0	0	0	0	0	0	-1	0	0	sp|P01857|IGHG1_HUMAN	IGHG1	180	null		5.21665e+06	7.84908e+06	9.20221e+06	1889.2	17.65	1880.44	17.7	1876.54	20.7
20220323_IgG_Glycopeptide_1ug_Quant_test-rep3.3513.3513.4.1.dta	20220323_IgG_Glycopeptide_1ug_Quant_test-rep3.3513.3513.4.1.dta	20220323_IgG_Glycopeptide_1ug_Quant_test-rep3	3513	1080.77	3294.39	824.353	4	1	TKPREEQYJSTYR		1671.81	5 4 0 0	H(5)N(4)	(N(N(H(H(N(H)))(H(N(H))))))	2054	0 1 0 0;0 2 0 0;1 2 0 0;2 2 0 0;2 3 0 0;3 2 0 0;3 3 0 0;3 4 0 0;4 3 0 0;4 4 0 0;	1622.58	9	20.5735	2.40785	54.3096	7	0.00057	0.17181	0.91667	0.20833	0	0	0	0	0	0	-1	0.00243902	0.00243902	sp|P01857|IGHG1_HUMAN	IGHG1	180	null		2.99963e+06	3.45128e+06	3.01988e+06	1072.37	17.62	1078.33	17.81	1071.42	20.49
20220323_IgG_Glycopeptide_1ug_Quant_test-rep3.6565.6565.3.2.dta	20220323_IgG_Glycopeptide_1ug_Quant_test-rep3.6565.6565.3.2.dta	20220323_IgG_Glycopeptide_1ug_Quant_test-rep3	6565	1892.21	3161.23	1054.42	3	1	EEQYJSTYR		1189.51	5 5 0 1	H(5)N(5)F(1)	(N(N(H(N)(H(N(H)))(H(N(H)(F))))))	2740	0 1 0 0;0 2 0 0;1 2 0 0;1 3 0 0;2 2 0 0;2 3 0 0;2 3 0 1;2 4 0 0;2 4 0 1;3 2 0 0;3 3 0 0;3 3 0 1;3 4 0 0;3 4 0 1;3 5 0 0;3 5 0 1;4 3 0 0;4 3 0 1;4 4 0 0;4 4 0 1;4 5 0 0;4 5 0 1;5 4 0 0;5 4 0 1;5 5 0 0;	1971.72	5	7.66898	6.09028	10.6009	4	0.00294	0.93055	0.37037	0.5	0	0	0	0	0	0	-1	0	0	sp|P01857|IGHG1_HUMAN	IGHG1	180	null		8.60718e+06	8.43965e+06	9.15851e+06	1853.98	70.58	1845.28	70.43	1838.2	73.77
20220323_IgG_Glycopeptide_1ug_Quant_test-rep3.5422.5422.2.1.dta	20220323_IgG_Glycopeptide_1ug_Quant_test-rep3.5422.5422.2.1.dta	20220323_IgG_Glycopeptide_1ug_Quant_test-rep3	5422	1588.38	2796.1	1398.55	2	1	EEQYJSTYR		1189.51	4 4 0 1	H(4)N(4)F(1)	(N(F)(N(H(H(N))(H(N(H))))))	670	0 1 0 0;0 1 0 1;0 2 0 0;0 2 0 1;1 2 0 0;1 2 0 1;2 2 0 0;2 2 0 1;2 3 0 0;2 3 0 1;3 2 0 0;3 2 0 1;3 3 0 0;3 3 0 1;3 4 0 0;3 4 0 1;4 3 0 0;4 3 0 1;4 4 0 0;	1606.59	5	36.6079	7.66104	90.3663	9	0.00381	1.36177	1	0.5625	0	0	0	0	0	0	-1	0	0	sp|P01857|IGHG1_HUMAN	IGHG1	180	null		4.67403e+09	9.0166e+09	5.56162e+09	1468.02	168.63	1486.11	167.53	1469.63	170.7
20220323_IgG_Glycopeptide_1ug_Quant_test-rep3.8343.8343.2.1.dta	20220323_IgG_Glycopeptide_1ug_Quant_test-rep3.8343.8343.2.1.dta	20220323_IgG_Glycopeptide_1ug_Quant_test-rep3	8343	2364.21	2659.08	1330.04	2	1	EEQFJSTFR		1157.52	3 5 0 0	H(3)N(5)	(N(N(H(H(N))(H(N(N))))))	2219	0 1 0 0;0 2 0 0;1 2 0 0;2 2 0 0;2 3 0 0;2 4 0 0;3 2 0 0;3 3 0 0;3 4 0 0;	1501.56	5	3.55862	3.56343	3.54969	3	0.00219	0.82335	0.54545	0.375	0	0	0	0	0	0	-1	0	0	sp|P01859|IGHG2_HUMAN	IGHG2	176	null		3.05421e+08	3.1185e+08	1.96771e+08	2338.78	38.3	2333.43	38.23	2331.39	41.09
20220323_IgG_Glycopeptide_1ug_Quant_test-rep3.8136.8136.3.0.dta	20220323_IgG_Glycopeptide_1ug_Quant_test-rep3.8136.8136.3.0.dta	20220323_IgG_Glycopeptide_1ug_Quant_test-rep3	8136	2308.88	3290.27	1097.43	3	1	EEQYJSTFR		1173.52	5 5 1 0	H(5)N(5)A(1)	(N(N(H(H(N)(N(H)))(H(N(H(A)))))))	2146	0 1 0 0;0 2 0 0;1 2 0 0;2 2 0 0;2 3 0 0;2 4 0 0;3 2 0 0;3 3 0 0;3 3 1 0;3 4 0 0;3 5 0 0;4 3 0 0;4 3 1 0;4 4 0 0;4 4 1 0;4 5 0 0;4 5 1 0;5 4 0 0;5 4 1 0;5 5 0 0;	2116.76	5	4.66711	3.7342	6.39965	5	-0.00458	-1.39047	0.27273	0.375	0	0	0	0	0	0	-1	0	0	sp|P01860|IGHG3_HUMAN	IGHG3	227	null		2.36011e+06	3.24235e+06	706605	2297.65	20.63	2297.92	20.59	2295.68	21.08
20220323_IgG_Glycopeptide_1ug_Quant_test-rep3.7636.7636.2.0.dta	20220323_IgG_Glycopeptide_1ug_Quant_test-rep3.7636.7636.2.0.dta	20220323_IgG_Glycopeptide_1ug_Quant_test-rep3	7636	2178.78	2602.06	1301.53	2	1	EEQFJSTFR		1157.52	3 4 0 1	H(3)N(4)F(1)	(N(F)(N(H(H(N))(H(N)))))	679	0 1 0 0;0 1 0 1;0 2 0 0;0 2 0 1;1 2 0 0;1 2 0 1;2 2 0 0;2 2 0 1;2 3 0 0;2 3 0 1;3 2 0 0;3 2 0 1;3 3 0 0;3 3 0 1;3 4 0 0;	1444.53	5	50.7305	37.6526	75.018	8	0.0007	0.26866	0.94118	0.9375	0	0	0	0	0	0	-1	0	0	sp|P01859|IGHG2_HUMAN	IGHG2	176	null		9.27183e+09	1.7854e+10	1.10445e+10	2182.71	34.64	2174.79	35.26	2169.99	37.04
20220323_IgG_Glycopeptide_1ug_Quant_test-rep3.5130.5130.2.2.dta	20220323_IgG_Glycopeptide_1ug_Quant_test-rep3.5130.5130.2.2.dta	20220323_IgG_Glycopeptide_1ug_Quant_test-rep3	5130	1512.13	2780.1	1390.55	2	1	EEQYJSTYR		1189.51	3 4 0 2	H(3)N(4)F(2)	(N(F)(N(H(H(N))(H(N(F))))))	653	0 1 0 0;0 1 0 1;0 2 0 0;0 2 0 1;1 2 0 0;1 2 0 1;2 2 0 0;2 2 0 1;2 3 0 0;2 3 0 1;2 3 0 2;3 2 0 0;3 2 0 1;3 3 0 0;3 3 0 1;3 3 0 2;3 4 0 0;3 4 0 1;	1590.59	5	35.1849	12.5303	77.2577	9	-0.00813	-2.92282	0.85	0.625	0	0	0	0	0	0	-1	0	0	sp|P01857|IGHG1_HUMAN	IGHG1	180	null		1.54613e+07	3.10697e+07	2.24229e+07	1468.02	56.02	1483.29	55.87	1466.69	59.08
20220323_IgG_Glycopeptide_1ug_Quant_test-rep3.10466.10466.3.1.dta	20220323_IgG_Glycopeptide_1ug_Quant_test-rep3.10466.10466.3.1.dta	20220323_IgG_Glycopeptide_1ug_Quant_test-rep3	10466	2930.85	3217.26	1073.09	3	1	EEQFJSTFR		1157.52	5 4 1 1	H(5)N(4)A(1)F(1)	(N(F)(N(H(H(N(H)))(H(N(H(A)))))))	490	0 1 0 0;0 1 0 1;0 2 0 0;0 2 0 1;1 2 0 0;1 2 0 1;2 2 0 0;2 2 0 1;2 3 0 0;2 3 0 1;3 2 0 0;3 2 0 1;3 3 0 0;3 3 0 1;3 3 1 0;3 3 1 1;3 4 0 0;3 4 0 1;4 3 0 0;4 3 0 1;4 3 1 0;4 3 1 1;4 4 0 0;4 4 0 1;4 4 1 0;4 4 1 1;5 4 0 0;5 4 0 1;5 4 1 0;	2059.73	5	18.8061	6.0804	42.4394	8	0.00035	0.109	0.51613	0.5	0	0	0	0	0	0	-1	0	0	sp|P01859|IGHG2_HUMAN	IGHG2	176	null		2.48709e+08	5.42846e+08	3.18667e+08	2813	232.39	2816.37	233.22	2812.66	235.21
20220323_IgG_Glycopeptide_1ug_Quant_test-rep3.4770.4770.3.2.dta	20220323_IgG_Glycopeptide_1ug_Quant_test-rep3.4770.4770.3.2.dta	20220323_IgG_Glycopeptide_1ug_Quant_test-rep3	4770	1419.84	2650.04	884.019	3	1	EEQYJSTYR		1189.51	4 4 0 0	H(4)N(4)	(N(N(H(H(H))(H(N)(N)))))	1667	0 1 0 0;0 2 0 0;1 2 0 0;2 2 0 0;2 3 0 0;2 4 0 0;3 2 0 0;3 3 0 0;3 4 0 0;4 2 0 0;4 3 0 0;	1460.53	5	29.3675	13.8757	58.1382	7	0.00104	0.393	0.84615	0.75	0	0	0	0	0	0	-1	0	0	sp|P01857|IGHG1_HUMAN	IGHG1	180	null		1.39903e+07	2.59101e+07	1.4815e+07	1395.04	38.29	1413.03	38.17	1390.26	41.01
20220323_IgG_Glycopeptide_1ug_Quant_test-rep3.6733.6733.3.3.dta	20220323_IgG_Glycopeptide_1ug_Quant_test-rep3.6733.6733.3.3.dta	20220323_IgG_Glycopeptide_1ug_Quant_test-rep3	6733	1937.8	3266.27	1089.43	3	1	EEQYJSTYR		1189.51	6 4 0 2	H(6)N(4)F(2)	(N(F)(N(H(H(N(H)))(H(N(H(H)(F)))))))	492	0 1 0 0;0 1 0 1;0 2 0 0;0 2 0 1;1 2 0 0;1 2 0 1;2 2 0 0;2 2 0 1;2 3 0 0;2 3 0 1;3 2 0 0;3 2 0 1;3 3 0 0;3 3 0 1;3 3 0 2;3 4 0 0;3 4 0 1;4 3 0 0;4 3 0 1;4 3 0 2;4 4 0 0;4 4 0 1;4 4 0 2;5 3 0 0;5 3 0 1;5 3 0 2;5 4 0 0;5 4 0 1;5 4 0 2;6 4 0 0;6 4 0 1;	2076.75	5	8.60403	2.68442	19.5976	7	0.00935	2.86136	0.39394	0.25	0	0	0	0	0	0	-1	0.00125628	0.00125628	sp|P01857|IGHG1_HUMAN	IGHG1	180	null		1.32575e+08	1.95737e+08	7.70662e+07	1839.41	126.47	1833.32	126.54	1829.04	126.78
20220323_IgG_Glycopeptide_1ug_Quant_test-rep3.8347.8347.3.2.dta	20220323_IgG_Glycopeptide_1ug_Quant_test-rep3.8347.8347.3.2.dta	20220323_IgG_Glycopeptide_1ug_Quant_test-rep3	8347	2365.39	3129.24	1043.75	3	1	EEQFJSTFR		1157.52	5 5 0 1	H(5)N(5)F(1)	(N(F)(N(H(H(N))(H(N(H))(N(H))))))	669	0 1 0 0;0 1 0 1;0 2 0 0;0 2 0 1;1 2 0 0;1 2 0 1;2 2 0 0;2 2 0 1;2 3 0 0;2 3 0 1;2 4 0 0;2 4 0 1;3 2 0 0;3 2 0 1;3 3 0 0;3 3 0 1;3 4 0 0;3 4 0 1;3 5 0 0;3 5 0 1;4 3 0 0;4 3 0 1;4 4 0 0;4 4 0 1;4 5 0 0;4 5 0 1;5 4 0 0;5 4 0 1;5 5 0 0;	1971.72	5	1.91985	1.82164	2.10223	5	-0.00232	-0.74182	0.16129	0.25	0	0	0	0	0	0	-1	0.00547645	0.00547645	sp|P01859|IGHG2_HUMAN	IGHG2	176	null		5.61068e+07	7.42472e+07	4.73248e+07	2282.43	141.83	2286.27	144.25	2289.29	139.68
20220323_IgG_Glycopeptide_1ug_Quant_test-rep3.10260.10260.3.0.dta	20220323_IgG_Glycopeptide_1ug_Quant_test-rep3.10260.10260.3.0.dta	20220323_IgG_Glycopeptide_1ug_Quant_test-rep3	10260	2876.01	2764.11	922.042	3	1	EEQFJSTFR		1157.52	4 4 0 1	H(4)N(4)F(1)	(N(F)(N(H(H(N))(H(N(H))))))	670	0 1 0 0;0 1 0 1;0 2 0 0;0 2 0 1;1 2 0 0;1 2 0 1;2 2 0 0;2 2 0 1;2 3 0 0;2 3 0 1;3 2 0 0;3 2 0 1;3 3 0 0;3 3 0 1;3 4 0 0;3 4 0 1;4 3 0 0;4 3 0 1;4 4 0 0;	1606.59	5	25.0746	4.19869	63.844	9	0.00191	0.6916	0.80952	0.3125	0	0	0	0	0	0	-1	0	0	sp|P01859|IGHG2_HUMAN	IGHG2	176	null		1.59378e+08	2.10684e+08	1.28828e+08	2639.47	182.37	2645.55	182.59	2757.19	184.94
20220323_IgG_Glycopeptide_1ug_Quant_test-rep3.4904.4904.3.1.dta	20220323_IgG_Glycopeptide_1ug_Quant_test-rep3.4904.4904.3.1.dta	20220323_IgG_Glycopeptide_1ug_Quant_test-rep3	4904	1455.32	2796.1	932.706	3	1	EEQYJSTYR		1189.51	4 4 0 1	H(4)N(4)F(1)	(N(F)(N(H(H(H))(H(N)(N)))))	89	0 1 0 0;0 1 0 1;0 2 0 0;0 2 0 1;1 2 0 0;1 2 0 1;2 2 0 0;2 2 0 1;2 3 0 0;2 3 0 1;2 4 0 0;2 4 0 1;3 2 0 0;3 2 0 1;3 3 0 0;3 3 0 1;3 4 0 0;3 4 0 1;4 2 0 0;4 2 0 1;4 3 0 0;4 3 0 1;4 4 0 0;	1606.59	5	46.4982	20.2838	95.1822	9	0.00421	1.50483	0.76	0.75	0	0	0	0	0	0	-1	0	0	sp|P01857|IGHG1_HUMAN	IGHG1	180	null		7.00727e+09	1.40252e+10	8.06996e+09	1436.26	78.97	1454.14	79.04	1437.16	82.69
20220323_IgG_Glycopeptide_1ug_Quant_test-rep3.10036.10036.3.0.dta	20220323_IgG_Glycopeptide_1ug_Quant_test-rep3.10036.10036.3.0.dta	20220323_IgG_Glycopeptide_1ug_Quant_test-rep3	10036	2815.86	3217.26	1073.09	3	1	EEQFJSTFR		1157.52	5 4 1 1	H(5)N(4)A(1)F(1)	(N(F)(N(H(H(N(H)))(H(N(H(A)))))))	490	0 1 0 0;0 1 0 1;0 2 0 0;0 2 0 1;1 2 0 0;1 2 0 1;2 2 0 0;2 2 0 1;2 3 0 0;2 3 0 1;3 2 0 0;3 2 0 1;3 3 0 0;3 3 0 1;3 3 1 0;3 3 1 1;3 4 0 0;3 4 0 1;4 3 0 0;4 3 0 1;4 3 1 0;4 3 1 1;4 4 0 0;4 4 0 1;4 4 1 0;4 4 1 1;5 4 0 0;5 4 0 1;5 4 1 0;	2059.73	5	43.5252	12.3198	101.478	9	0.00045	0.14071	0.77419	0.625	0	0	0	0	0	0	-1	0	0	sp|P01859|IGHG2_HUMAN	IGHG2	176	null		8.93203e+09	1.58154e+10	1.0784e+10	2704.56	129.02	2710.54	129.33	2713.42	131.62
20220323_IgG_Glycopeptide_1ug_Quant_test-rep3.7963.7963.3.0.dta	20220323_IgG_Glycopeptide_1ug_Quant_test-rep3.7963.7963.3.0.dta	20220323_IgG_Glycopeptide_1ug_Quant_test-rep3	7963	2262.08	3250.26	1084.09	3	1	EEQYJSTFR		1173.52	6 4 0 2	H(6)N(4)F(2)	(N(F)(N(H(H(N(H)))(H(N(H(H)(F)))))))	492	0 1 0 0;0 1 0 1;0 2 0 0;0 2 0 1;1 2 0 0;1 2 0 1;2 2 0 0;2 2 0 1;2 3 0 0;2 3 0 1;3 2 0 0;3 2 0 1;3 3 0 0;3 3 0 1;3 3 0 2;3 4 0 0;3 4 0 1;4 3 0 0;4 3 0 1;4 3 0 2;4 4 0 0;4 4 0 1;4 4 0 2;5 3 0 0;5 3 0 1;5 3 0 2;5 4 0 0;5 4 0 1;5 4 0 2;6 4 0 0;6 4 0 1;	2076.75	5	7.95177	5.52397	12.4605	6	-0.00549	-1.68756	0.33333	0.4375	0	0	0	0	0	0	-1	0	0	sp|P01860|IGHG3_HUMAN	IGHG3	227	null		6.59218e+07	8.62011e+07	8.20169e+07	2235.23	47.19	2230.73	46.93	2224.61	49.98
20220323_IgG_Glycopeptide_1ug_Quant_test-rep3.9258.9258.3.0.dta	20220323_IgG_Glycopeptide_1ug_Quant_test-rep3.9258.9258.3.0.dta	20220323_IgG_Glycopeptide_1ug_Quant_test-rep3	9258	2609.79	2926.16	976.059	3	1	EEQFJSTFR		1157.52	5 4 0 1	H(5)N(4)F(1)	(N(F)(N(H(H(N(H)))(H(N(H))))))	509	0 1 0 0;0 1 0 1;0 2 0 0;0 2 0 1;1 2 0 0;1 2 0 1;2 2 0 0;2 2 0 1;2 3 0 0;2 3 0 1;3 2 0 0;3 2 0 1;3 3 0 0;3 3 0 1;3 4 0 0;3 4 0 1;4 3 0 0;4 3 0 1;4 4 0 0;4 4 0 1;5 4 0 0;	1768.64	5	32.7389	8.01606	78.6527	9	0.00078	0.268	0.82609	0.5625	0	0	0	0	0	0	-1	0	0	sp|P01859|IGHG2_HUMAN	IGHG2	176	null		2.31946e+08	7.98827e+08	2.22632e+08	2385.89	153.25	2389.35	152.65	2491.43	153.82
20220323_IgG_Glycopeptide_1ug_Quant_test-rep3.5796.5796.2.1.dta	20220323_IgG_Glycopeptide_1ug_Quant_test-rep3.5796.5796.2.1.dta	20220323_IgG_Glycopeptide_1ug_Quant_test-rep3	5796	1689.28	2958.15	1479.58	2	1	EEQYJSTYR		1189.51	5 4 0 1	H(5)N(4)F(1)	(N(N(H(H(N(H)))(H(N(H(F)))))))	2037	0 1 0 0;0 2 0 0;1 2 0 0;2 2 0 0;2 3 0 0;3 2 0 0;3 3 0 0;3 3 0 1;3 4 0 0;4 3 0 0;4 3 0 1;4 4 0 0;4 4 0 1;5 4 0 0;	1768.64	5	4.35847	1.84399	9.02821	4	0.00082	0.2766	0.5625	0.25	0	0	0	0	0	0	-1	0.00547645	0.00547645	sp|P01857|IGHG1_HUMAN	IGHG1	180	null		1.67097e+09	7.36281e+07	5.59984e+07	1453.3	195.19	1647.75	194.51	1572.64	197.63
20220323_IgG_Glycopeptide_1ug_Quant_test-rep3.7908.7908.3.0.dta	20220323_IgG_Glycopeptide_1ug_Quant_test-rep3.7908.7908.3.0.dta	20220323_IgG_Glycopeptide_1ug_Quant_test-rep3	7908	2247.37	2942.17	981.394	3	1	EEQFJSTFR		1157.52	6 4 0 0	H(6)N(4)	(N(N(H(H(N(H)))(H(N(H(H)))))))	2039	0 1 0 0;0 2 0 0;1 2 0 0;2 2 0 0;2 3 0 0;3 2 0 0;3 3 0 0;3 4 0 0;4 3 0 0;4 4 0 0;5 3 0 0;5 4 0 0;	1784.63	5	23.8341	10.2495	49.0626	7	0.01097	3.72807	0.71429	0.5625	0	0	0	0	0	0	-1	0	0	sp|P01859|IGHG2_HUMAN	IGHG2	176	null		7.66027e+06	9.79709e+06	9.08647e+06	2246.99	35.43	2239.64	35.08	2230.47	38.23
20220323_IgG_Glycopeptide_1ug_Quant_test-rep3.5343.5343.3.0.dta	20220323_IgG_Glycopeptide_1ug_Quant_test-rep3.5343.5343.3.0.dta	20220323_IgG_Glycopeptide_1ug_Quant_test-rep3	5343	1567.33	2691.07	897.694	3	1	EEQYJSTYR		1189.51	3 5 0 0	H(3)N(5)	(N(N(H(H(N))(H(N(N))))))	2219	0 1 0 0;0 2 0 0;1 2 0 0;2 2 0 0;2 3 0 0;2 4 0 0;3 2 0 0;3 3 0 0;3 4 0 0;	1501.56	5	20.8526	25.4307	12.3506	4	0.00112	0.41669	0.72727	0.75	0	0	0	0	0	0	-1	0	0	sp|P01857|IGHG1_HUMAN	IGHG1	180	null		1.58984e+08	2.06567e+08	1.08301e+08	1562.6	17.68	1568.92	17.13	1557.87	20.7
20220323_IgG_Glycopeptide_1ug_Quant_test-rep3.6075.6075.3.0.dta	20220323_IgG_Glycopeptide_1ug_Quant_test-rep3.6075.6075.3.0.dta	20220323_IgG_Glycopeptide_1ug_Quant_test-rep3	6075	1763	3145.24	1049.08	3	1	EEQYJSTFR		1173.52	5 5 0 1	H(5)N(5)F(1)	(N(F)(N(H(H(N))(H(N(H))(N(H))))))	669	0 1 0 0;0 1 0 1;0 2 0 0;0 2 0 1;1 2 0 0;1 2 0 1;2 2 0 0;2 2 0 1;2 3 0 0;2 3 0 1;2 4 0 0;2 4 0 1;3 2 0 0;3 2 0 1;3 3 0 0;3 3 0 1;3 4 0 0;3 4 0 1;3 5 0 0;3 5 0 1;4 3 0 0;4 3 0 1;4 4 0 0;4 4 0 1;4 5 0 0;4 5 0 1;5 4 0 0;5 4 0 1;5 5 0 0;	1971.72	5	4.37773	1.79374	9.17656	4	-0.00038	-0.12028	0.41935	0.25	0	0	0	0	0	0	-1	0.00547645	0.00547645	sp|P01860|IGHG3_HUMAN	IGHG3	227	null		8.10595e+06	6.08734e+06	1.20648e+07	1757.52	23.65	1747.67	23.66	1740.71	26.59
20220323_IgG_Glycopeptide_1ug_Quant_test-rep3.6476.6476.3.2.dta	20220323_IgG_Glycopeptide_1ug_Quant_test-rep3.6476.6476.3.2.dta	20220323_IgG_Glycopeptide_1ug_Quant_test-rep3	6476	1868.28	3290.28	1097.43	3	1	EEQYJSTYR		1189.51	4 5 1 1	H(4)N(5)A(1)F(1)	(N(F)(N(H(N)(H(N))(H(N(H(A)))))))	1323	0 1 0 0;0 1 0 1;0 2 0 0;0 2 0 1;1 2 0 0;1 2 0 1;1 3 0 0;1 3 0 1;2 2 0 0;2 2 0 1;2 3 0 0;2 3 0 1;2 4 0 0;2 4 0 1;3 2 0 0;3 2 0 1;3 3 0 0;3 3 0 1;3 3 1 0;3 3 1 1;3 4 0 0;3 4 0 1;3 4 1 0;3 4 1 1;3 5 0 0;3 5 0 1;4 3 0 0;4 3 0 1;4 3 1 0;4 3 1 1;4 4 0 0;4 4 0 1;4 4 1 0;4 4 1 1;4 5 0 0;4 5 0 1;4 5 1 0;	2100.76	5	26.7036	10.1523	57.4417	8	0.00247	0.74936	0.53846	0.5625	0	0	0	0	0	0	-1	0	0	sp|P01857|IGHG1_HUMAN	IGHG1	180	null		2.69066e+08	3.47404e+08	3.70124e+08	1865.68	41.16	1856.99	41.15	1853	44.24
20220323_IgG_Glycopeptide_1ug_Quant_test-rep3.6240.6240.3.0.dta	20220323_IgG_Glycopeptide_1ug_Quant_test-rep3.6240.6240.3.0.dta	20220323_IgG_Glycopeptide_1ug_Quant_test-rep3	6240	1806.16	3598.39	1200.13	3	1	EEQYJSTYR		1189.51	5 5 1 2	H(5)N(5)A(1)F(2)	(N(F)(N(H(H(N(H(A))))(H(N(H))(N(F))))))	237	0 1 0 0;0 1 0 1;0 2 0 0;0 2 0 1;1 2 0 0;1 2 0 1;2 2 0 0;2 2 0 1;2 3 0 0;2 3 0 1;2 3 0 2;2 4 0 0;2 4 0 1;2 4 0 2;3 2 0 0;3 2 0 1;3 3 0 0;3 3 0 1;3 3 0 2;3 3 1 0;3 3 1 1;3 4 0 0;3 4 0 1;3 4 0 2;3 5 0 0;3 5 0 1;3 5 0 2;4 3 0 0;4 3 0 1;4 3 1 0;4 3 1 1;4 4 0 0;4 4 0 1;4 4 0 2;4 4 1 0;4 4 1 1;4 4 1 2;4 5 0 0;4 5 0 1;4 5 0 2;4 5 1 0;4 5 1 1;4 5 1 2;5 4 0 0;5 4 0 1;5 4 1 0;5 4 1 1;5 5 0 0;5 5 0 1;5 5 0 2…	2408.87	5	1.90378	1.81309	2.0722	5	0.0033	0.91828	0.09259	0.25	0	0	0	0	0	0	-1	0.00547645	0.00547645	sp|P01857|IGHG1_HUMAN	IGHG1	180	null		3.47757e+06	3.59636e+06	3.73971e+06	1804.54	20.28	1794.98	20.6	1790.8	23.61
20220323_IgG_Glycopeptide_1ug_Quant_test-rep3.6053.6053.2.1.dta	20220323_IgG_Glycopeptide_1ug_Quant_test-rep3.6053.6053.2.1.dta	20220323_IgG_Glycopeptide_1ug_Quant_test-rep3	6053	1757.44	2958.15	1479.58	2	1	EEQYJSTFR		1173.52	6 4 0 0	H(6)N(4)	(N(N(H(H(N(H)))(H(H(N(H)))))))	2023	0 1 0 0;0 2 0 0;1 2 0 0;2 2 0 0;2 3 0 0;3 2 0 0;3 3 0 0;4 2 0 0;4 3 0 0;4 4 0 0;5 3 0 0;5 4 0 0;	1784.63	5	7.42742	3.08675	15.4886	5	0.00325	1.09987	0.57143	0.3125	0	0	0	0	0	0	-1	0	0	sp|P01860|IGHG3_HUMAN	IGHG3	227	null		4.40773e+07	1.67043e+08	3.40347e+07	1577.33	127.2	1550.91	126.28	1640.33	129.94
20220323_IgG_Glycopeptide_1ug_Quant_test-rep3.7772.7772.3.0.dta	20220323_IgG_Glycopeptide_1ug_Quant_test-rep3.7772.7772.3.0.dta	20220323_IgG_Glycopeptide_1ug_Quant_test-rep3	7772	2212.35	2805.14	935.718	3	1	EEQFJSTFR		1157.52	3 5 0 1	H(3)N(5)F(1)	(N(F)(N(H(N)(H(N))(H(N)))))	1341	0 1 0 0;0 1 0 1;0 2 0 0;0 2 0 1;1 2 0 0;1 2 0 1;1 3 0 0;1 3 0 1;2 2 0 0;2 2 0 1;2 3 0 0;2 3 0 1;2 4 0 0;2 4 0 1;3 2 0 0;3 2 0 1;3 3 0 0;3 3 0 1;3 4 0 0;3 4 0 1;3 5 0 0;	1647.61	5	51.5935	21.6348	107.231	9	0.00368	1.31207	0.86957	0.6875	0	0	0	0	0	0	-1	0	0	sp|P01859|IGHG2_HUMAN	IGHG2	176	null		5.56652e+09	1.00235e+10	5.14772e+09	2217.35	35.55	2210.04	35.52	2204.06	38.08
20220323_IgG_Glycopeptide_1ug_Quant_test-rep3.5322.5322.3.2.dta	20220323_IgG_Glycopeptide_1ug_Quant_test-rep3.5322.5322.3.2.dta	20220323_IgG_Glycopeptide_1ug_Quant_test-rep3	5322	1561.55	2634.05	878.687	3	1	EEQYJSTYR		1189.51	3 4 0 1	H(3)N(4)F(1)	(N(F)(N(H(H(N))(H(N)))))	679	0 1 0 0;0 1 0 1;0 2 0 0;0 2 0 1;1 2 0 0;1 2 0 1;2 2 0 0;2 2 0 1;2 3 0 0;2 3 0 1;3 2 0 0;3 2 0 1;3 3 0 0;3 3 0 1;3 4 0 0;	1444.53	5	47.6983	24.2275	91.2869	9	4e-05	0.01408	0.94118	0.8125	0	0	0	0	0	0	-1	0	0	sp|P01857|IGHG1_HUMAN	IGHG1	180	null		3.66091e+09	7.9165e+09	3.49619e+09	1476.93	120.98	1491.98	120.49	1475.46	123.57
20220323_IgG_Glycopeptide_1ug_Quant_test-rep3.6354.6354.3.0.dta	20220323_IgG_Glycopeptide_1ug_Quant_test-rep3.6354.6354.3.0.dta	20220323_IgG_Glycopeptide_1ug_Quant_test-rep3	6354	1835.78	2780.1	927.372	3	1	EEQFJSTYR		1173.52	4 4 0 1	H(4)N(4)F(1)	(N(F)(N(H(H(N))(H(N(H))))))	670	0 1 0 0;0 1 0 1;0 2 0 0;0 2 0 1;1 2 0 0;1 2 0 1;2 2 0 0;2 2 0 1;2 3 0 0;2 3 0 1;3 2 0 0;3 2 0 1;3 3 0 0;3 3 0 1;3 4 0 0;3 4 0 1;4 3 0 0;4 3 0 1;4 4 0 0;	1606.59	5	16.1043	3.11138	40.2339	8	-0.00109	-0.39076	0.71429	0.3125	0	0	0	0	0	0	-1	0	0	sp|P01861|IGHG4_HUMAN	IGHG4	177	null		4.98388e+07	7.82045e+07	4.73268e+07	1839.41	126.47	1836.32	126.5	1826.15	126.74
20220323_IgG_Glycopeptide_1ug_Quant_test-rep3.8190.8190.3.1.dta	20220323_IgG_Glycopeptide_1ug_Quant_test-rep3.8190.8190.3.1.dta	20220323_IgG_Glycopeptide_1ug_Quant_test-rep3	8190	2323.47	2805.13	935.716	3	1	EEQFJSTFR		1157.52	3 5 0 1	H(3)N(5)F(1)	(N(F)(N(H(N)(H(N))(H(N)))))	1341	0 1 0 0;0 1 0 1;0 2 0 0;0 2 0 1;1 2 0 0;1 2 0 1;1 3 0 0;1 3 0 1;2 2 0 0;2 2 0 1;2 3 0 0;2 3 0 1;2 4 0 0;2 4 0 1;3 2 0 0;3 2 0 1;3 3 0 0;3 3 0 1;3 4 0 0;3 4 0 1;3 5 0 0;	1647.61	5	35.4214	7.80375	86.7113	9	-0.00086	-0.30817	0.86957	0.5625	0	0	0	0	0	0	-1	0	0	sp|P01859|IGHG2_HUMAN	IGHG2	176	null		1.26909e+08	2.63899e+08	1.18529e+08	2300.62	117.73	2297.92	118.09	2289.29	115.5
20220323_IgG_Glycopeptide_1ug_Quant_test-rep3.5399.5399.2.1.dta	20220323_IgG_Glycopeptide_1ug_Quant_test-rep3.5399.5399.2.1.dta	20220323_IgG_Glycopeptide_1ug_Quant_test-rep3	5399	1582.35	2634.05	1317.53	2	1	EEQYJSTYR		1189.51	3 4 0 1	H(3)N(4)F(1)	(N(F)(N(H(H(N))(H(N)))))	679	0 1 0 0;0 1 0 1;0 2 0 0;0 2 0 1;1 2 0 0;1 2 0 1;2 2 0 0;2 2 0 1;2 3 0 0;2 3 0 1;3 2 0 0;3 2 0 1;3 3 0 0;3 3 0 1;3 4 0 0;	1444.53	5	37.0886	9.39882	88.5124	9	0.00203	0.77109	1	0.5625	0	0	0	0	0	0	-1	0	0	sp|P01857|IGHG1_HUMAN	IGHG1	180	null		4.17062e+09	7.82219e+09	4.32997e+09	1479.92	156.74	1494.9	155.79	1478.38	159.17
20220323_IgG_Glycopeptide_1ug_Quant_test-rep3.9294.9294.2.2.dta	20220323_IgG_Glycopeptide_1ug_Quant_test-rep3.9294.9294.2.2.dta	20220323_IgG_Glycopeptide_1ug_Quant_test-rep3	9294	2619.64	2602.06	1301.53	2	1	EEQFJSTFR		1157.52	3 4 0 1	H(3)N(4)F(1)	(N(F)(N(H(H(N))(H(N)))))	679	0 1 0 0;0 1 0 1;0 2 0 0;0 2 0 1;1 2 0 0;1 2 0 1;2 2 0 0;2 2 0 1;2 3 0 0;2 3 0 1;3 2 0 0;3 2 0 1;3 3 0 0;3 3 0 1;3 4 0 0;	1444.53	5	9.20798	1.87528	22.8258	6	0.0011	0.42393	0.76471	0.25	0	0	0	0	0	0	-1	0.00547645	0.00547645	sp|P01859|IGHG2_HUMAN	IGHG2	176	null		2.54339e+07	2.60451e+07	2.00146e+07	2577.4	71.03	2498.33	70.19	2609.48	68.58
20220323_IgG_Glycopeptide_1ug_Quant_test-rep3.7130.7130.2.1.dta	20220323_IgG_Glycopeptide_1ug_Quant_test-rep3.7130.7130.2.1.dta	20220323_IgG_Glycopeptide_1ug_Quant_test-rep3	7130	2045.11	2634.05	1317.53	2	1	EEQYJSTYR		1189.51	3 4 0 1	H(3)N(4)F(1)	(N(F)(N(H(H(N))(H(N)))))	679	0 1 0 0;0 1 0 1;0 2 0 0;0 2 0 1;1 2 0 0;1 2 0 1;2 2 0 0;2 2 0 1;2 3 0 0;2 3 0 1;3 2 0 0;3 2 0 1;3 3 0 0;3 3 0 1;3 4 0 0;	1444.53	5	1.60127	1.85676	1.12678	3	0.00891	3.38379	0.23529	0.25	0	0	0	0	0	0	-1	0.00547645	0.00547645	sp|P01857|IGHG1_HUMAN	IGHG1	180	null		4.7943e+06	6.5599e+06	6.397e+06	2036.32	64.8	2021.83	64.47	2021.45	65.21
20220323_IgG_Glycopeptide_1ug_Quant_test-rep3.5163.5163.3.1.dta	20220323_IgG_Glycopeptide_1ug_Quant_test-rep3.5163.5163.3.1.dta	20220323_IgG_Glycopeptide_1ug_Quant_test-rep3	5163	1520.41	2871.21	957.741	3	1	PREEQFJSTYR		1426.67	3 4 0 1	H(3)N(4)F(1)	(N(F)(N(H(H(N))(H(N)))))	679	0 1 0 0;0 1 0 1;0 2 0 0;0 2 0 1;1 2 0 0;1 2 0 1;2 2 0 0;2 2 0 1;2 3 0 0;2 3 0 1;3 2 0 0;3 2 0 1;3 3 0 0;3 3 0 1;3 4 0 0;	1444.53	7	6.10172	6.31572	5.7043	3	0.00484	1.68399	0.58824	0.4	0	0	0	0	0	0	-1	0	0	sp|P01861|IGHG4_HUMAN	IGHG4	177	null		6.12589e+06	736701	6.93361e+06	1509.39	23.46	1515.44	23.71	1508.01	26.46
20220323_IgG_Glycopeptide_1ug_Quant_test-rep3.5163.5163.3.4.dta	20220323_IgG_Glycopeptide_1ug_Quant_test-rep3.5163.5163.3.4.dta	20220323_IgG_Glycopeptide_1ug_Quant_test-rep3	5163	1520.41	2876.1	959.372	3	1	EEQYJSTYR		1189.51	7 2 0 1	H(7)N(2)F(1)	(N(F)(N(H(H)(H(H)(H(H(H)))))))	684	0 1 0 0;0 1 0 1;0 2 0 0;0 2 0 1;1 2 0 0;1 2 0 1;2 2 0 0;2 2 0 1;3 2 0 0;3 2 0 1;4 2 0 0;4 2 0 1;5 2 0 0;5 2 0 1;6 2 0 0;6 2 0 1;7 2 0 0;	1686.59	5	12.9629	11.4004	15.8648	7	0.00394	1.37005	0.36842	0.5625	0	0	0	0	0	0	-1	0	0	sp|P01857|IGHG1_HUMAN	IGHG1	180	null		1.26636e+07	2.01296e+07	2.41136e+07	1515.22	14.69	1524.32	14.83	1508.01	17.76
20220323_IgG_Glycopeptide_1ug_Quant_test-rep3.10276.10276.3.0.dta	20220323_IgG_Glycopeptide_1ug_Quant_test-rep3.10276.10276.3.0.dta	20220323_IgG_Glycopeptide_1ug_Quant_test-rep3	10276	2880.33	3055.21	1019.07	3	1	EEQFJSTFR		1157.52	4 4 1 1	H(4)N(4)A(1)F(1)	(N(F)(N(H(H(N))(H(N(H(A)))))))	657	0 1 0 0;0 1 0 1;0 2 0 0;0 2 0 1;1 2 0 0;1 2 0 1;2 2 0 0;2 2 0 1;2 3 0 0;2 3 0 1;3 2 0 0;3 2 0 1;3 3 0 0;3 3 0 1;3 3 1 0;3 3 1 1;3 4 0 0;3 4 0 1;4 3 0 0;4 3 0 1;4 3 1 0;4 3 1 1;4 4 0 0;4 4 0 1;4 4 1 0;	1897.68	5	21.5621	3.1404	55.7738	8	0.00128	0.419	0.7037	0.3125	0	0	0	0	0	0	-1	0	0	sp|P01859|IGHG2_HUMAN	IGHG2	176	null		3.38536e+09	7.98059e+09	4.94342e+09	2754.01	188.77	2760.4	188.39	2763.13	190.55
20220323_IgG_Glycopeptide_1ug_Quant_test-rep3.6123.6123.3.1.dta	20220323_IgG_Glycopeptide_1ug_Quant_test-rep3.6123.6123.3.1.dta	20220323_IgG_Glycopeptide_1ug_Quant_test-rep3	6123	1774.97	2999.18	1000.4	3	1	EEQFJSTYR		1173.52	5 5 0 0	H(5)N(5)	(N(N(H(H(N))(H(N(H))(N(H))))))	2217	0 1 0 0;0 2 0 0;1 2 0 0;2 2 0 0;2 3 0 0;2 4 0 0;3 2 0 0;3 3 0 0;3 4 0 0;3 5 0 0;4 3 0 0;4 4 0 0;4 5 0 0;5 4 0 0;	1825.66	5	12.2804	4.53013	26.6737	6	0.00039	0.12953	0.75	0.375	0	0	0	0	0	0	-1	0	0	sp|P01861|IGHG4_HUMAN	IGHG4	177	null		3.22358e+07	5.69262e+07	4.20372e+07	1769.24	61.42	1759.4	62.04	1755.46	64.81
20220323_IgG_Glycopeptide_1ug_Quant_test-rep3.5904.5904.3.0.dta	20220323_IgG_Glycopeptide_1ug_Quant_test-rep3.5904.5904.3.0.dta	20220323_IgG_Glycopeptide_1ug_Quant_test-rep3	5904	1718.25	2618.05	873.355	3	1	EEQFJSTYR		1173.52	3 4 0 1	H(3)N(4)F(1)	(N(F)(N(H(H)(N)(H(N)))))	753	0 1 0 0;0 1 0 1;0 2 0 0;0 2 0 1;1 2 0 0;1 2 0 1;1 3 0 0;1 3 0 1;2 2 0 0;2 2 0 1;2 3 0 0;2 3 0 1;2 4 0 0;2 4 0 1;3 2 0 0;3 2 0 1;3 3 0 0;3 3 0 1;3 4 0 0;	1444.53	5	40.6401	14.4417	89.2943	9	-0.00019	-0.07254	0.85714	0.6875	0	0	0	0	0	0	-1	0	0	sp|P01861|IGHG4_HUMAN	IGHG4	177	null		2.40732e+07	2.86646e+07	2.53005e+07	1716.29	41.23	1709.46	41.13	1699.29	44.31
20220323_IgG_Glycopeptide_1ug_Quant_test-rep3.6254.6254.2.0.dta	20220323_IgG_Glycopeptide_1ug_Quant_test-rep3.6254.6254.2.0.dta	20220323_IgG_Glycopeptide_1ug_Quant_test-rep3	6254	1810	2796.1	1398.55	2	1	EEQYJSTYR		1189.51	4 4 0 1	H(4)N(4)F(1)	(N(F)(N(H(H(N))(H(N(H))))))	670	0 1 0 0;0 1 0 1;0 2 0 0;0 2 0 1;1 2 0 0;1 2 0 1;2 2 0 0;2 2 0 1;2 3 0 0;2 3 0 1;3 2 0 0;3 2 0 1;3 3 0 0;3 3 0 1;3 4 0 0;3 4 0 1;4 3 0 0;4 3 0 1;4 4 0 0;	1606.59	5	4.31711	3.11773	6.54453	5	0.00333	1.1901	0.38095	0.3125	0	0	0	0	0	0	-1	0	0	sp|P01857|IGHG1_HUMAN	IGHG1	180	null		1.00514e+08	1.49492e+08	1.19443e+08	1739.77	102.61	1732.97	103.35	1723.02	106.02
20220323_IgG_Glycopeptide_1ug_Quant_test-rep3.4838.4838.2.0.dta	20220323_IgG_Glycopeptide_1ug_Quant_test-rep3.4838.4838.2.0.dta	20220323_IgG_Glycopeptide_1ug_Quant_test-rep3	4838	1438.05	3104.21	1552.61	2	1	EEQYJSTYR		1189.51	5 4 0 2	H(5)N(4)F(2)	(N(F)(N(H(H(N(H)))(H(N(H(F)))))))	491	0 1 0 0;0 1 0 1;0 2 0 0;0 2 0 1;1 2 0 0;1 2 0 1;2 2 0 0;2 2 0 1;2 3 0 0;2 3 0 1;3 2 0 0;3 2 0 1;3 3 0 0;3 3 0 1;3 3 0 2;3 4 0 0;3 4 0 1;4 3 0 0;4 3 0 1;4 3 0 2;4 4 0 0;4 4 0 1;4 4 0 2;5 4 0 0;5 4 0 1;	1914.7	5	7.2743	4.65501	12.1387	6	0.00431	1.38824	0.40741	0.5	0	0	0	0	0	0	-1	0	0	sp|P01857|IGHG1_HUMAN	IGHG1	180	null		7.73174e+06	1.11606e+07	6.64168e+06	1433.33	22.86	1445.33	23.26	1428.31	26.45
20220323_IgG_Glycopeptide_1ug_Quant_test-rep3.5563.5563.2.1.dta	20220323_IgG_Glycopeptide_1ug_Quant_test-rep3.5563.5563.2.1.dta	20220323_IgG_Glycopeptide_1ug_Quant_test-rep3	5563	1626.22	2634.05	1317.53	2	1	EEQYJSTYR		1189.51	3 4 0 1	H(3)N(4)F(1)	(N(F)(N(H(H(N))(H(N)))))	679	0 1 0 0;0 1 0 1;0 2 0 0;0 2 0 1;1 2 0 0;1 2 0 1;2 2 0 0;2 2 0 1;2 3 0 0;2 3 0 1;3 2 0 0;3 2 0 1;3 3 0 0;3 3 0 1;3 4 0 0;	1444.53	5	36.6793	9.25639	87.6074	9	0.00234	0.8865	1	0.5625	0	0	0	0	0	0	-1	0	0	sp|P01857|IGHG1_HUMAN	IGHG1	180	null		4.77668e+08	4.39486e+09	2.02005e+09	1521.03	215.8	1524.32	214.6	1508.01	217.96
20220323_IgG_Glycopeptide_1ug_Quant_test-rep3.6487.6487.3.1.dta	20220323_IgG_Glycopeptide_1ug_Quant_test-rep3.6487.6487.3.1.dta	20220323_IgG_Glycopeptide_1ug_Quant_test-rep3	6487	1871.22	3087.2	1029.74	3	1	EEQYJSTYR		1189.51	4 4 1 1	H(4)N(4)A(1)F(1)	(N(F)(N(H(H(N))(H(N(H(A)))))))	657	0 1 0 0;0 1 0 1;0 2 0 0;0 2 0 1;1 2 0 0;1 2 0 1;2 2 0 0;2 2 0 1;2 3 0 0;2 3 0 1;3 2 0 0;3 2 0 1;3 3 0 0;3 3 0 1;3 3 1 0;3 3 1 1;3 4 0 0;3 4 0 1;4 3 0 0;4 3 0 1;4 3 1 0;4 3 1 1;4 4 0 0;4 4 0 1;4 4 1 0;	1897.68	5	25.4805	1.85583	69.3549	9	0.00314	1.01552	0.66667	0.25	0	0	0	0	0	0	-1	0.00547645	0.00547645	sp|P01857|IGHG1_HUMAN	IGHG1	180	null		1.77026e+09	1.70877e+09	1.9164e+09	1839.41	64.5	1833.32	64.81	1829.04	65.24
20220323_IgG_Glycopeptide_1ug_Quant_test-rep3.9784.9784.3.1.dta	20220323_IgG_Glycopeptide_1ug_Quant_test-rep3.9784.9784.3.1.dta	20220323_IgG_Glycopeptide_1ug_Quant_test-rep3	9784	2749.54	2926.16	976.059	3	1	EEQFJSTFR		1157.52	5 4 0 1	H(5)N(4)F(1)	(N(F)(N(H(H(N(H)))(H(N(H))))))	509	0 1 0 0;0 1 0 1;0 2 0 0;0 2 0 1;1 2 0 0;1 2 0 1;2 2 0 0;2 2 0 1;2 3 0 0;2 3 0 1;3 2 0 0;3 2 0 1;3 3 0 0;3 3 0 1;3 4 0 0;3 4 0 1;4 3 0 0;4 3 0 1;4 4 0 0;4 4 0 1;5 4 0 0;	1768.64	5	12.9435	2.86489	31.6609	7	0.00164	0.55917	0.6087	0.375	0	0	0	0	0	0	-1	0.00125628	0.00125628	sp|P01859|IGHG2_HUMAN	IGHG2	176	null		2.29556e+08	2.59737e+08	1.77013e+08	2518.54	179.91	2559.69	180.18	2630.55	179.3
20220323_IgG_Glycopeptide_1ug_Quant_test-rep3.8384.8384.3.0.dta	20220323_IgG_Glycopeptide_1ug_Quant_test-rep3.8384.8384.3.0.dta	20220323_IgG_Glycopeptide_1ug_Quant_test-rep3	8384	2375.61	2764.11	922.041	3	1	EEQFJSTFR		1157.52	4 4 0 1	H(4)N(4)F(1)	(N(F)(N(H(H(N))(H(N(H))))))	670	0 1 0 0;0 1 0 1;0 2 0 0;0 2 0 1;1 2 0 0;1 2 0 1;2 2 0 0;2 2 0 1;2 3 0 0;2 3 0 1;3 2 0 0;3 2 0 1;3 3 0 0;3 3 0 1;3 4 0 0;3 4 0 1;4 3 0 0;4 3 0 1;4 4 0 0;	1606.59	5	50.1405	18.4942	108.912	9	0.00078	0.28351	0.95238	0.75	0	0	0	0	0	0	-1	0	0	sp|P01859|IGHG2_HUMAN	IGHG2	176	null		4.45998e+08	1.16386e+09	4.28514e+08	2297.65	188.38	2286.27	188.63	2289.29	184.03
20220323_IgG_Glycopeptide_1ug_Quant_test-rep3.8396.8396.2.1.dta	20220323_IgG_Glycopeptide_1ug_Quant_test-rep3.8396.8396.2.1.dta	20220323_IgG_Glycopeptide_1ug_Quant_test-rep3	8396	2378.82	2764.11	1382.56	2	1	EEQFJSTFR		1157.52	4 4 0 1	H(4)N(4)F(1)	(N(F)(N(H(H(N))(H(N(H))))))	670	0 1 0 0;0 1 0 1;0 2 0 0;0 2 0 1;1 2 0 0;1 2 0 1;2 2 0 0;2 2 0 1;2 3 0 0;2 3 0 1;3 2 0 0;3 2 0 1;3 3 0 0;3 3 0 1;3 4 0 0;3 4 0 1;4 3 0 0;4 3 0 1;4 4 0 0;	1606.59	5	37.3368	8.02706	91.7692	9	0.00239	0.8638	0.95238	0.5625	0	0	0	0	0	0	-1	0	0	sp|P01859|IGHG2_HUMAN	IGHG2	176	null		2.37409e+08	5.97968e+08	2.35049e+08	2297.65	194.26	2283.34	194.49	2289.29	189.9
20220323_IgG_Glycopeptide_1ug_Quant_test-rep3.8320.8320.3.1.dta	20220323_IgG_Glycopeptide_1ug_Quant_test-rep3.8320.8320.3.1.dta	20220323_IgG_Glycopeptide_1ug_Quant_test-rep3	8320	2357.99	2764.11	922.041	3	1	EEQFJSTFR		1157.52	4 4 0 1	H(4)N(4)F(1)	(N(F)(N(H(H(N))(H(N(H))))))	670	0 1 0 0;0 1 0 1;0 2 0 0;0 2 0 1;1 2 0 0;1 2 0 1;2 2 0 0;2 2 0 1;2 3 0 0;2 3 0 1;3 2 0 0;3 2 0 1;3 3 0 0;3 3 0 1;3 4 0 0;3 4 0 1;4 3 0 0;4 3 0 1;4 4 0 0;	1606.59	5	39.0044	12.4054	88.4025	9	0.00059	0.21296	0.85714	0.5625	0	0	0	0	0	0	-1	0	0	sp|P01859|IGHG2_HUMAN	IGHG2	176	null		4.45998e+08	1.19231e+09	4.28514e+08	2297.65	188.38	2283.34	188.59	2289.29	184.03
20220323_IgG_Glycopeptide_1ug_Quant_test-rep3.9875.9875.3.0.dta	20220323_IgG_Glycopeptide_1ug_Quant_test-rep3.9875.9875.3.0.dta	20220323_IgG_Glycopeptide_1ug_Quant_test-rep3	9875	2772.3	2852.13	951.38	3	1	EEQFJSTFR		1157.52	4 3 1 1	H(4)N(3)A(1)F(1)	(N(F)(N(H(H)(H(N(H(A)))))))	700	0 1 0 0;0 1 0 1;0 2 0 0;0 2 0 1;1 2 0 0;1 2 0 1;2 2 0 0;2 2 0 1;2 3 0 0;2 3 0 1;3 2 0 0;3 2 0 1;3 3 0 0;3 3 0 1;3 3 1 0;3 3 1 1;4 3 0 0;4 3 0 1;4 3 1 0;	1694.6	5	69.1961	52.0305	101.075	9	0.00106	0.37013	0.85714	1.1875	0	0	0	0	0	0	-1	0	0	sp|P01859|IGHG2_HUMAN	IGHG2	176	null		3.36503e+08	4.3102e+08	3.56218e+08	2751	26.55	2760.4	26.59	2763.13	29.13
20220323_IgG_Glycopeptide_1ug_Quant_test-rep3.9414.9414.3.0.dta	20220323_IgG_Glycopeptide_1ug_Quant_test-rep3.9414.9414.3.0.dta	20220323_IgG_Glycopeptide_1ug_Quant_test-rep3	9414	2651.9	2926.16	976.059	3	1	EEQFJSTFR		1157.52	5 4 0 1	H(5)N(4)F(1)	(N(F)(N(H(H(N(H)))(H(N(H))))))	509	0 1 0 0;0 1 0 1;0 2 0 0;0 2 0 1;1 2 0 0;1 2 0 1;2 2 0 0;2 2 0 1;2 3 0 0;2 3 0 1;3 2 0 0;3 2 0 1;3 3 0 0;3 3 0 1;3 4 0 0;3 4 0 1;4 3 0 0;4 3 0 1;4 4 0 0;4 4 0 1;5 4 0 0;	1768.64	5	27.1416	4.40118	69.3737	9	0.00074	0.2516	0.73913	0.375	0	0	0	0	0	0	-1	0	0	sp|P01859|IGHG2_HUMAN	IGHG2	176	null		1.66e+08	1.71768e+08	1.65723e+08	2562.61	156.34	2636.74	156.22	2615.35	153.47
20220323_IgG_Glycopeptide_1ug_Quant_test-rep3.5365.5365.2.0.dta	20220323_IgG_Glycopeptide_1ug_Quant_test-rep3.5365.5365.2.0.dta	20220323_IgG_Glycopeptide_1ug_Quant_test-rep3	5365	1573.22	2999.18	1500.09	2	1	EEQYJSTYR		1189.51	4 5 0 1	H(4)N(5)F(1)	(N(F)(N(H(N)(H(N))(H(N(H))))))	1333	0 1 0 0;0 1 0 1;0 2 0 0;0 2 0 1;1 2 0 0;1 2 0 1;1 3 0 0;1 3 0 1;2 2 0 0;2 2 0 1;2 3 0 0;2 3 0 1;2 4 0 0;2 4 0 1;3 2 0 0;3 2 0 1;3 3 0 0;3 3 0 1;3 4 0 0;3 4 0 1;3 5 0 0;3 5 0 1;4 3 0 0;4 3 0 1;4 4 0 0;4 4 0 1;4 5 0 0;	1809.67	5	6.85986	1.75805	16.3346	6	0.00015	0.04838	0.44828	0.25	0	0	0	0	0	0	-1	0.00547645	0.00547645	sp|P01857|IGHG1_HUMAN	IGHG1	180	null		6.34037e+08	1.01066e+09	7.14229e+08	1524.05	62.16	1539.15	61.56	1525.77	64.39
20220323_IgG_Glycopeptide_1ug_Quant_test-rep3.5386.5386.3.1.dta	20220323_IgG_Glycopeptide_1ug_Quant_test-rep3.5386.5386.3.1.dta	20220323_IgG_Glycopeptide_1ug_Quant_test-rep3	5386	1578.86	2634.05	878.687	3	1	EEQYJSTYR		1189.51	3 4 0 1	H(3)N(4)F(1)	(N(F)(N(H(H(N))(H(N)))))	679	0 1 0 0;0 1 0 1;0 2 0 0;0 2 0 1;1 2 0 0;1 2 0 1;2 2 0 0;2 2 0 1;2 3 0 0;2 3 0 1;3 2 0 0;3 2 0 1;3 3 0 0;3 3 0 1;3 4 0 0;	1444.53	5	30.4568	14.6803	59.7561	8	0	-0.00073	0.82353	0.75	0	0	0	0	0	0	-1	0	0	sp|P01857|IGHG1_HUMAN	IGHG1	180	null		3.70365e+09	7.99849e+09	3.5204e+09	1476.93	153.81	1491.98	152.94	1475.46	156.13
20220323_IgG_Glycopeptide_1ug_Quant_test-rep3.9760.9760.2.0.dta	20220323_IgG_Glycopeptide_1ug_Quant_test-rep3.9760.9760.2.0.dta	20220323_IgG_Glycopeptide_1ug_Quant_test-rep3	9760	2743.44	2764.11	1382.56	2	1	EEQFJSTFR		1157.52	4 4 0 1	H(4)N(4)F(1)	(N(F)(N(H(H(N))(H(N(H))))))	670	0 1 0 0;0 1 0 1;0 2 0 0;0 2 0 1;1 2 0 0;1 2 0 1;2 2 0 0;2 2 0 1;2 3 0 0;2 3 0 1;3 2 0 0;3 2 0 1;3 3 0 0;3 3 0 1;3 4 0 0;3 4 0 1;4 3 0 0;4 3 0 1;4 4 0 0;	1606.59	5	29.1774	8.10019	68.3208	9	0.00031	0.11347	0.85714	0.5625	0	0	0	0	0	0	-1	0	0	sp|P01859|IGHG2_HUMAN	IGHG2	176	null		133352964	2.07593e+08	1.59151e+08	2595.02	217.98	2506.93	218.22	2624.66	217.43
20220323_IgG_Glycopeptide_1ug_Quant_test-rep3.8886.8886.2.0.dta	20220323_IgG_Glycopeptide_1ug_Quant_test-rep3.8886.8886.2.0.dta	20220323_IgG_Glycopeptide_1ug_Quant_test-rep3	8886	2510.37	2764.11	1382.56	2	1	EEQFJSTFR		1157.52	4 4 0 1	H(4)N(4)F(1)	(N(F)(N(H(H(N))(H(N(H))))))	670	0 1 0 0;0 1 0 1;0 2 0 0;0 2 0 1;1 2 0 0;1 2 0 1;2 2 0 0;2 2 0 1;2 3 0 0;2 3 0 1;3 2 0 0;3 2 0 1;3 3 0 0;3 3 0 1;3 4 0 0;3 4 0 1;4 3 0 0;4 3 0 1;4 4 0 0;	1606.59	5	35.2022	5.63644	90.1101	9	0.00211	0.76467	0.95238	0.4375	0	0	0	0	0	0	-1	0	0	sp|P01859|IGHG2_HUMAN	IGHG2	176	null		1.35293e+08	1.66352e+08	1.36708e+08	2435.77	132.71	2442.29	132.07	2482.09	133.26
20220323_IgG_Glycopeptide_1ug_Quant_test-rep3.3525.3525.3.1.dta	20220323_IgG_Glycopeptide_1ug_Quant_test-rep3.3525.3525.3.1.dta	20220323_IgG_Glycopeptide_1ug_Quant_test-rep3	3525	1083.99	2796.1	932.705	3	1	EEQYJSTYR		1189.51	4 4 0 1	H(4)N(4)F(1)	(N(F)(N(H(H(N))(H(N(H))))))	670	0 1 0 0;0 1 0 1;0 2 0 0;0 2 0 1;1 2 0 0;1 2 0 1;2 2 0 0;2 2 0 1;2 3 0 0;2 3 0 1;3 2 0 0;3 2 0 1;3 3 0 0;3 3 0 1;3 4 0 0;3 4 0 1;4 3 0 0;4 3 0 1;4 4 0 0;	1606.59	5	26.7344	7.55123	62.3604	9	0.00115	0.41152	0.7619	0.5625	0	0	0	0	0	0	-1	0	0	sp|P01857|IGHG1_HUMAN	IGHG1	180	null		7.80173e+06	1.25122e+07	1.13313e+07	1075.31	26.51	1084.19	26.34	1074.37	29.3
20220323_IgG_Glycopeptide_1ug_Quant_test-rep3.9764.9764.3.0.dta	20220323_IgG_Glycopeptide_1ug_Quant_test-rep3.9764.9764.3.0.dta	20220323_IgG_Glycopeptide_1ug_Quant_test-rep3	9764	2744.55	3508.36	1170.12	3	1	EEQFJSTFR		1157.52	5 4 2 1	H(5)N(4)A(2)F(1)	(N(F)(N(H(H(N(H(A))))(H(N(H(A)))))))	226	0 1 0 0;0 1 0 1;0 2 0 0;0 2 0 1;1 2 0 0;1 2 0 1;2 2 0 0;2 2 0 1;2 3 0 0;2 3 0 1;3 2 0 0;3 2 0 1;3 3 0 0;3 3 0 1;3 3 1 0;3 3 1 1;3 4 0 0;3 4 0 1;4 3 0 0;4 3 0 1;4 3 1 0;4 3 1 1;4 4 0 0;4 4 0 1;4 4 1 0;4 4 1 1;5 4 0 0;5 4 0 1;5 4 1 0;5 4 1 1;5 4 2 0;	2350.83	5	2.64632	1.74902	4.31272	5	0.00388	1.10683	0.21212	0.25	0	0	0	0	0	0	-1	0.00547645	0.00547645	sp|P01859|IGHG2_HUMAN	IGHG2	176	null		503939	2.34308e+06	1.23463e+06	2718.95	17.37	2730.99	17.66	2733.77	20.48
20220323_IgG_Glycopeptide_1ug_Quant_test-rep3.6386.6386.3.0.dta	20220323_IgG_Glycopeptide_1ug_Quant_test-rep3.6386.6386.3.0.dta	20220323_IgG_Glycopeptide_1ug_Quant_test-rep3	6386	1844.32	3087.2	1029.74	3	1	EEQYJSTYR		1189.51	4 4 1 1	H(4)N(4)A(1)F(1)	(N(F)(N(H(H(N))(H(N(H(A)))))))	657	0 1 0 0;0 1 0 1;0 2 0 0;0 2 0 1;1 2 0 0;1 2 0 1;2 2 0 0;2 2 0 1;2 3 0 0;2 3 0 1;3 2 0 0;3 2 0 1;3 3 0 0;3 3 0 1;3 3 1 0;3 3 1 1;3 4 0 0;3 4 0 1;4 3 0 0;4 3 0 1;4 3 1 0;4 3 1 1;4 4 0 0;4 4 0 1;4 4 1 0;	1897.68	5	49.7197	22.6079	100.07	9	0.00418	1.35466	0.66667	0.75	0	0	0	0	0	0	-1	0	0	sp|P01857|IGHG1_HUMAN	IGHG1	180	null		1.69104e+09	1.51075e+09	1.87387e+09	1839.41	23.42	1833.32	23.66	1829.04	23.96
20220323_IgG_Glycopeptide_1ug_Quant_test-rep3.6329.6329.2.0.dta	20220323_IgG_Glycopeptide_1ug_Quant_test-rep3.6329.6329.2.0.dta	20220323_IgG_Glycopeptide_1ug_Quant_test-rep3	6329	1829.33	3103.19	1552.1	2	1	EEQYJSTYR		1189.51	5 4 1 0	H(5)N(4)A(1)	(N(N(H(H(N(H)))(H(N(H(A)))))))	2036	0 1 0 0;0 2 0 0;1 2 0 0;2 2 0 0;2 3 0 0;3 2 0 0;3 3 0 0;3 3 1 0;3 4 0 0;4 3 0 0;4 3 1 0;4 4 0 0;4 4 1 0;5 4 0 0;	1913.68	5	19.4245	13.4719	30.4792	6	0.00458	1.4767	0.625	0.6875	0	0	0	0	0	0	-1	0	0	sp|P01857|IGHG1_HUMAN	IGHG1	180	null		8.21029e+07	9.72858e+07	1.18482e+08	1816.02	32.13	1812.64	32.65	1805.59	32.61
20220323_IgG_Glycopeptide_1ug_Quant_test-rep3.9769.9769.3.0.dta	20220323_IgG_Glycopeptide_1ug_Quant_test-rep3.9769.9769.3.0.dta	20220323_IgG_Glycopeptide_1ug_Quant_test-rep3	9769	2745.78	2764.11	922.04	3	1	EEQFJSTFR		1157.52	4 4 0 1	H(4)N(4)F(1)	(N(F)(N(H(H(N))(H(N(H))))))	670	0 1 0 0;0 1 0 1;0 2 0 0;0 2 0 1;1 2 0 0;1 2 0 1;2 2 0 0;2 2 0 1;2 3 0 0;2 3 0 1;3 2 0 0;3 2 0 1;3 3 0 0;3 3 0 1;3 4 0 0;3 4 0 1;4 3 0 0;4 3 0 1;4 4 0 0;	1606.59	5	41.5654	16.9883	87.2088	9	-0.00232	-0.84091	0.85714	0.8125	0	0	0	0	0	0	-1	0	0	sp|P01859|IGHG2_HUMAN	IGHG2	176	null		2.124e+08	3.44272e+08	2.15936e+08	2595.02	209.15	2527.41	209.49	2645.25	208.69
20220323_IgG_Glycopeptide_1ug_Quant_test-rep3.7536.7536.3.0.dta	20220323_IgG_Glycopeptide_1ug_Quant_test-rep3.7536.7536.3.0.dta	20220323_IgG_Glycopeptide_1ug_Quant_test-rep3	7536	2153.78	2780.1	927.372	3	1	EEQFJSTFR		1157.52	5 4 0 0	H(5)N(4)	(N(N(H(H(H))(H(N)(N(H))))))	1666	0 1 0 0;0 2 0 0;1 2 0 0;2 2 0 0;2 3 0 0;2 4 0 0;3 2 0 0;3 3 0 0;3 4 0 0;4 2 0 0;4 3 0 0;4 4 0 0;5 3 0 0;	1622.58	5	51.7306	50.4536	54.1022	7	-0.00085	-0.3043	0.86667	1.1875	0	0	0	0	0	0	-1	0	0	sp|P01859|IGHG2_HUMAN	IGHG2	176	null		1.32138e+07	3.92504e+07	1.90306e+07	2162.15	32.06	2151.05	32.4	2146.42	31.5
20220323_IgG_Glycopeptide_1ug_Quant_test-rep3.9750.9750.3.0.dta	20220323_IgG_Glycopeptide_1ug_Quant_test-rep3.9750.9750.3.0.dta	20220323_IgG_Glycopeptide_1ug_Quant_test-rep3	9750	2740.99	3030.18	1010.73	3	1	EEQFJSTFR		1157.52	6 3 1 0	H(6)N(3)A(1)	(N(N(H(H)(H(H)(H(N(H(A))))))))	2255	0 1 0 0;0 2 0 0;1 2 0 0;2 2 0 0;3 2 0 0;3 3 0 0;4 2 0 0;4 3 0 0;4 3 1 0;5 2 0 0;5 3 0 0;5 3 1 0;6 3 0 0;	1872.65	5	20.1573	9.51918	39.9138	7	0.0027	0.8909	0.66667	0.5625	0	0	0	0	0	0	-1	0	0	sp|P01859|IGHG2_HUMAN	IGHG2	176	null		5.45735e+06	1.46558e+07	1.25439e+07	2704.56	43.64	2710.54	44.03	2710.49	46.69
20220323_IgG_Glycopeptide_1ug_Quant_test-rep3.5580.5580.3.5.dta	20220323_IgG_Glycopeptide_1ug_Quant_test-rep3.5580.5580.3.5.dta	20220323_IgG_Glycopeptide_1ug_Quant_test-rep3	5580	1630.92	3015.18	1005.73	3	1	EEQYJSTYR		1189.51	5 5 0 0	H(5)N(5)	(N(N(H(N)(H(N(H)))(H(N(H))))))	2746	0 1 0 0;0 2 0 0;1 2 0 0;1 3 0 0;2 2 0 0;2 3 0 0;2 4 0 0;3 2 0 0;3 3 0 0;3 4 0 0;3 5 0 0;4 3 0 0;4 4 0 0;4 5 0 0;5 4 0 0;	1825.66	5	8.49558	8.0465	9.3296	4	0.00933	3.09351	0.47059	0.5625	0	0	0	0	0	0	-1	0	0	sp|P01857|IGHG1_HUMAN	IGHG1	180	null		2.74291e+08	1.45676e+08	1.0716e+08	1524.05	97.81	1580.17	97.02	1569.71	100.2
20220323_IgG_Glycopeptide_1ug_Quant_test-rep3.7409.7409.2.0.dta	20220323_IgG_Glycopeptide_1ug_Quant_test-rep3.7409.7409.2.0.dta	20220323_IgG_Glycopeptide_1ug_Quant_test-rep3	7409	2119.73	2602.06	1301.53	2	1	EEQFJSTFR		1157.52	3 4 0 1	H(3)N(4)F(1)	(N(F)(N(H(H(N))(H(N)))))	679	0 1 0 0;0 1 0 1;0 2 0 0;0 2 0 1;1 2 0 0;1 2 0 1;2 2 0 0;2 2 0 1;2 3 0 0;2 3 0 1;3 2 0 0;3 2 0 1;3 3 0 0;3 3 0 1;3 4 0 0;	1444.53	5	33.7296	3.34039	90.1668	9	0.00189	0.72523	1	0.3125	0	0	0	0	0	0	-1	0	0	sp|P01859|IGHG2_HUMAN	IGHG2	176	null		2.38295e+08	3.59873e+08	2.66026e+08	2112.79	31.88	2100.94	32.37	2098.28	33.08
20220323_IgG_Glycopeptide_1ug_Quant_test-rep3.6486.6486.3.0.dta	20220323_IgG_Glycopeptide_1ug_Quant_test-rep3.6486.6486.3.0.dta	20220323_IgG_Glycopeptide_1ug_Quant_test-rep3	6486	1870.94	3249.25	1083.75	3	1	EEQYJSTYR		1189.51	5 4 1 1	H(5)N(4)A(1)F(1)	(N(F)(N(H(H(N(H)))(H(N(H(A)))))))	490	0 1 0 0;0 1 0 1;0 2 0 0;0 2 0 1;1 2 0 0;1 2 0 1;2 2 0 0;2 2 0 1;2 3 0 0;2 3 0 1;3 2 0 0;3 2 0 1;3 3 0 0;3 3 0 1;3 3 1 0;3 3 1 1;3 4 0 0;3 4 0 1;4 3 0 0;4 3 0 1;4 3 1 0;4 3 1 1;4 4 0 0;4 4 0 1;4 4 1 0;4 4 1 1;5 4 0 0;5 4 0 1;5 4 1 0;	2059.73	5	50.8462	14.3465	118.631	9	0.00103	0.3169	0.83871	0.75	0	0	0	0	0	0	-1	0	0	sp|P01857|IGHG1_HUMAN	IGHG1	180	null		4.94456e+09	7.38101e+09	4.66442e+09	1830.66	85.07	1824.46	85.37	1814.41	85.78
20220323_IgG_Glycopeptide_1ug_Quant_test-rep3.5918.5918.2.0.dta	20220323_IgG_Glycopeptide_1ug_Quant_test-rep3.5918.5918.2.0.dta	20220323_IgG_Glycopeptide_1ug_Quant_test-rep3	5918	1722.03	2780.11	1390.56	2	1	EEQFJSTYR		1173.52	4 4 0 1	H(4)N(4)F(1)	(N(N(H(H(N))(H(N(H(F)))))))	2206	0 1 0 0;0 2 0 0;1 2 0 0;2 2 0 0;2 3 0 0;3 2 0 0;3 3 0 0;3 3 0 1;3 4 0 0;4 3 0 0;4 3 0 1;4 4 0 0;	1606.59	5	8.34567	5.18867	14.2087	5	0.00311	1.11782	0.64286	0.4375	0	0	0	0	0	0	-1	0	0	sp|P01861|IGHG4_HUMAN	IGHG4	177	null		1.12918e+09	1.29218e+09	1.2706e+09	1707.48	85.4	1703.62	85.51	1693.43	88.6
20220323_IgG_Glycopeptide_1ug_Quant_test-rep3.4737.4737.3.0.dta	20220323_IgG_Glycopeptide_1ug_Quant_test-rep3.4737.4737.3.0.dta	20220323_IgG_Glycopeptide_1ug_Quant_test-rep3	4737	1410.98	2974.15	992.054	3	1	EEQYJSTYR		1189.51	6 4 0 0	H(6)N(4)	(N(N(H(H(N(H)))(H(H(N(H)))))))	2023	0 1 0 0;0 2 0 0;1 2 0 0;2 2 0 0;2 3 0 0;3 2 0 0;3 3 0 0;4 2 0 0;4 3 0 0;4 4 0 0;5 3 0 0;5 4 0 0;	1784.63	5	31.1766	5.0333	79.7283	7	0.00146	0.49076	1	0.375	0	0	0	0	0	0	-1	0	0	sp|P01857|IGHG1_HUMAN	IGHG1	180	null		2.15645e+06	2.45578e+07	1.67335e+07	1392.06	26.44	1418.92	26.4	1395.88	29.51
20220323_IgG_Glycopeptide_1ug_Quant_test-rep3.5497.5497.2.0.dta	20220323_IgG_Glycopeptide_1ug_Quant_test-rep3.5497.5497.2.0.dta	20220323_IgG_Glycopeptide_1ug_Quant_test-rep3	5497	1608.48	2796.1	1398.55	2	1	EEQYJSTYR		1189.51	4 4 0 1	H(4)N(4)F(1)	(N(F)(N(H(H(N))(H(N(H))))))	670	0 1 0 0;0 1 0 1;0 2 0 0;0 2 0 1;1 2 0 0;1 2 0 1;2 2 0 0;2 2 0 1;2 3 0 0;2 3 0 1;3 2 0 0;3 2 0 1;3 3 0 0;3 3 0 1;3 4 0 0;3 4 0 1;4 3 0 0;4 3 0 1;4 4 0 0;	1606.59	5	23.3883	5.03109	57.4802	8	0.00304	1.08853	0.85714	0.5	0	0	0	0	0	0	-1	0	0	sp|P01857|IGHG1_HUMAN	IGHG1	180	null		3.15005e+09	6.64304e+09	3.51488e+09	1488.8	186.21	1506.64	185.28	1490.41	188.34
20220323_IgG_Glycopeptide_1ug_Quant_test-rep3.4398.4398.3.2.dta	20220323_IgG_Glycopeptide_1ug_Quant_test-rep3.4398.4398.3.2.dta	20220323_IgG_Glycopeptide_1ug_Quant_test-rep3	4398	1319.03	2926.16	976.059	3	1	EEQFJSTFR		1157.52	5 4 0 1	H(5)N(4)F(1)	(N(F)(N(H(H(N(H)))(H(N(H))))))	509	0 1 0 0;0 1 0 1;0 2 0 0;0 2 0 1;1 2 0 0;1 2 0 1;2 2 0 0;2 2 0 1;2 3 0 0;2 3 0 1;3 2 0 0;3 2 0 1;3 3 0 0;3 3 0 1;3 4 0 0;3 4 0 1;4 3 0 0;4 3 0 1;4 4 0 0;4 4 0 1;5 4 0 0;	1768.64	5	22.0874	4.72465	54.3324	8	0.00033	0.11114	0.78261	0.375	0	0	0	0	0	0	-1	0	0	sp|P01859|IGHG2_HUMAN	IGHG2	176	null		372522	991898	6.64497e+06	1294.92	23.54	1248.48	23.71	1306.85	27.07
20220323_IgG_Glycopeptide_1ug_Quant_test-rep3.7870.7870.2.0.dta	20220323_IgG_Glycopeptide_1ug_Quant_test-rep3.7870.7870.2.0.dta	20220323_IgG_Glycopeptide_1ug_Quant_test-rep3	7870	2237.16	2602.06	1301.53	2	1	EEQFJSTFR		1157.52	3 4 0 1	H(3)N(4)F(1)	(N(F)(N(H(H(N))(H(N)))))	679	0 1 0 0;0 1 0 1;0 2 0 0;0 2 0 1;1 2 0 0;1 2 0 1;2 2 0 0;2 2 0 1;2 3 0 0;2 3 0 1;3 2 0 0;3 2 0 1;3 3 0 0;3 3 0 1;3 4 0 0;	1444.53	5	36.4405	22.7976	61.7773	9	0.00099	0.38165	0.76471	0.8125	0	0	0	0	0	0	-1	0	0	sp|P01859|IGHG2_HUMAN	IGHG2	176	null		1.01051e+10	1.94435e+10	1.15461e+10	2188.38	94.04	2180.66	94.06	2175.01	96.64
20220323_IgG_Glycopeptide_1ug_Quant_test-rep3.8724.8724.3.0.dta	20220323_IgG_Glycopeptide_1ug_Quant_test-rep3.8724.8724.3.0.dta	20220323_IgG_Glycopeptide_1ug_Quant_test-rep3	8724	2467.68	2926.16	976.059	3	1	EEQFJSTFR		1157.52	5 4 0 1	H(5)N(4)F(1)	(N(F)(N(H(H(N(H)))(H(N(H))))))	509	0 1 0 0;0 1 0 1;0 2 0 0;0 2 0 1;1 2 0 0;1 2 0 1;2 2 0 0;2 2 0 1;2 3 0 0;2 3 0 1;3 2 0 0;3 2 0 1;3 3 0 0;3 3 0 1;3 4 0 0;3 4 0 1;4 3 0 0;4 3 0 1;4 4 0 0;4 4 0 1;5 4 0 0;	1768.64	5	39.895	12.1883	91.3502	9	-0.00071	-0.24257	0.82609	0.625	0	0	0	0	0	0	-1	0	0	sp|P01859|IGHG2_HUMAN	IGHG2	176	null		3.15675e+08	9.45522e+08	2.01539e+08	2235.23	130.05	2242.55	132.07	2349.02	133.07
[truncated: 2,917 more rows]
[truncated: 9 more columns]

## Sheet: MIR_matching_score>5
GlySpec	PepSpec	RawName	Scan	RT	PrecursorMH	PrecursorMZ	Charge	Rank	Peptide	Mod	PeptideMH	Glycan(H,N,A,F)	GlycanComposition	PlausibleStruct	GlyID	GlyFrag	GlyMass	GlySite	TotalScore	PepScore	GlyScore	CoreMatched	MassDeviation	PPM	GlyIonRatio	byIonRatio	czIonRatio	GlyDecoy	PepDecoy	IsSmallGlycan	GlycanPEP	GlycanFDR	PeptidePEP	PeptideFDR	TotalFDR	Proteins	Genes	ProSites	Supp_Info	Empty_Separator	Intensity(20220323_IgG_Glycopeptide_1ug_Quant_test-rep1)	Intensity(20220323_IgG_Glycopeptide_1ug_Quant_test-rep2)	Intensity(20220323_IgG_Glycopeptide_1ug_Quant_test-rep3)	RT_Start_Sec.(20220323_IgG_Glycopeptide_1ug_Quant_test-rep1)	RT_Length_Sec.(20220323_IgG_Glycopeptide_1ug_Quant_test-rep1)	RT_Start_Sec.(20220323_IgG_Glycopeptide_1ug_Quant_test-rep2)	RT_Length_Sec.(20220323_IgG_Glycopeptide_1ug_Quant_test-rep2)	RT_Start_Sec.(20220323_IgG_Glycopeptide_1ug_Quant_test-rep3)	RT_Length_Sec.(20220323_IgG_Glycopeptide_1ug_Quant_test-rep3)
[truncated: 3,320 more rows]
[truncated: 10 more columns]
