# Supplementary material for: pGlycoQuant with a deep residual network for quantitative glycoproteomics at intact glycopeptide level
Source: Nat Commun. 2022 Dec 7;13:7539. doi: 10.1038/s41467-022-35172-x (PMC9729625; doi:10.1038/s41467-022-35172-x)
Supplement: Supplementary file 5 — Supplementary Data 2 [file 41467_2022_35172_MOESM5_ESM.xlsx]

## Sheet: Proteins-original
Proteins	97L-1	97L-2	97L-3	97L-4	Hep3B-1	Hep3B-2	Hep3B-3	Hep3B-4	LM3-1	LM3-2	LM3-3	LM3-4
REV_sp	1.24649e+12	8.88817e+11	1.5174e+12	2.37097e+12	1.06785e+12	7.24717e+11	1.27188e+12	2.11953e+12	1.26316e+12	7.49977e+11	1.49121e+12	2.01295e+12
sp|Q15149|PLEC_HUMAN	3.84434e+11	3.77708e+11	3.96081e+11	4.46739e+11	3.83105e+10	3.89018e+10	3.91753e+10	4.88049e+10	1.62971e+11	1.59767e+11	1.68615e+11	1.91866e+11
sp|Q09666|AHNK_HUMAN	2.80841e+11	2.56251e+11	2.81325e+11	3.304e+11	66394300701	5.8307e+10	5.4745e+10	6.6054e+10	7.94449e+10	7.03959e+10	7.81869e+10	9.10734e+10
sp|P78527|PRKDC_HUMAN	1.58726e+11	1.44698e+11	1.48924e+11	2.17362e+11	1.23741e+11	1.11507e+11	1.16258e+11	1.69961e+11	1.09937e+11	9.68221e+10	1.04208e+11	1.47714e+11
sp|Q14204|DYHC1_HUMAN	8.5093e+10	7.75704e+10	8.80471e+10	1.07274e+11	6.66948e+10	5.80222e+10	6.46041e+10	1.03841e+11	6.49614e+10	5.98539e+10	6.70831e+10	8.8715e+10
sp|P21333|FLNA_HUMAN	5.74155e+11	5.55153e+11	6.20705e+11	7.76723e+11	1.04693e+11	1.35633e+11	1.26473e+11	1.68403e+11	1.41886e+11	1.35375e+11	1.57077e+11	1.94703e+11
sp|Q13813|SPTN1_HUMAN	1.0489e+11	9.79046e+10	1.0924e+11	1.35801e+11	1.57803e+11	1.46327e+11	1.62706e+11	2.01562e+11	4.87947e+10	4.68891e+10	4.99439e+10	6.20685e+10
sp|O75369|FLNB_HUMAN	2.87553e+11	3.09308e+11	3.29521e+11	3.99831e+11	8.99555e+10	1.2906e+11	1.16999e+11	1.53133e+11	6.13413e+10	6.36514e+10	7.09284e+10	8.46456e+10
sp|Q63HN8|RN213_HUMAN	1.26818e+10	1.19744e+10	1.50585e+10	1.53266e+10	1.87166e+09	1.80031e+09	2.03828e+09	2.98409e+09	5.4732e+09	6.118e+09	1.26955e+10	6.91998e+09
sp|P49327|FAS_HUMAN	3.63091e+11	3.03474e+11	3.78464e+11	4.50924e+11	3.69553e+11	3.0548e+11	3.84862e+11	4.67139e+11	2.38328e+11	1.94429e+11	2.47287e+11	3.00583e+11
sp|Q01082|SPTB2_HUMAN	9.12742e+10	8.38682e+10	9.3905e+10	1.13548e+11	1.27058e+11	1.20118e+11	1.33101e+11	1.6361e+11	3.50152e+10	3.27937e+10	3.50285e+10	4.57901e+10
sp|P15924|DESP_HUMAN	2.12149e+10	2.09834e+10	2.11204e+10	3.02571e+10	3.26307e+10	3.21262e+10	3.08408e+10	4.19807e+10	2.25648e+10	2.36762e+10	2.24376e+10	3.86989e+10
sp|Q92616|GCN1_HUMAN	2.62925e+10	2.40059e+10	2.64053e+10	3.24439e+10	1.82077e+10	1.73144e+10	1.89754e+10	2.47662e+10	2.12158e+10	2.14746e+10	2.28439e+10	2.9432e+10
sp|Q9Y490|TLN1_HUMAN	6.08828e+10	6.69527e+10	6.43624e+10	8.03627e+10	4.83583e+10	5.24378e+10	4.92152e+10	6.15016e+10	3.80747e+10	4.13468e+10	3.91854e+10	4.97613e+10
sp|Q00610|CLH1_HUMAN	1.41992e+11	1.53677e+11	1.64961e+11	2.31068e+11	1.03437e+11	1.10954e+11	1.17844e+11	1.67941e+11	8.72347e+10	9.28596e+10	1.0179e+11	1.36275e+11
sp|P31327|CPSM_HUMAN	2.22137e+10	2.51376e+10	2.69902e+10	3.29776e+10	2.4031e+10	2.44807e+10	2.73442e+10	2.45306e+10	1.68878e+11	1.85585e+11	1.66044e+11	2.1679e+11
sp|Q7Z6Z7|HUWE1_HUMAN	1.39607e+10	1.16866e+10	1.32847e+10	1.64834e+10	4.46427e+09	3.65297e+09	4.25745e+09	4.72684e+09	8.08943e+09	7.60771e+09	8.39319e+09	1.04766e+10
sp|P35579|MYH9_HUMAN	7.354e+10	7.6874e+10	7.66712e+10	9.12553e+10	1.42614e+10	1.56177e+10	1.30739e+10	1.78444e+10	3.13799e+10	3.29039e+10	33051892129	4.04873e+10
sp|Q14315|FLNC_HUMAN	4.60178e+10	3.98518e+10	3.99238e+10	5.32969e+10	2.11491e+10	5.08982e+10	3.64843e+10	5.24999e+10	1.08217e+10	8.69636e+09	1.08194e+10	1.25823e+10
sp|P42704|LPPRC_HUMAN	5.24954e+10	4.55428e+10	4.78333e+10	7.85434e+10	5.37521e+10	4.50735e+10	4.82814e+10	7.92174e+10	4.96223e+10	4.13713e+10	4.42446e+10	7.29053e+10
sp|P12270|TPR_HUMAN	1.62883e+10	1.90625e+10	1.8544e+10	2.42349e+10	1.89762e+10	2.26411e+10	2.16713e+10	2.3956e+10	1.54253e+10	1.86131e+10	1.86864e+10	2.09892e+10
sp|P46940|IQGA1_HUMAN	6.08714e+10	6.38082e+10	5.95777e+10	7.09238e+10	2.03086e+10	2.13636e+10	2.07237e+10	2.41217e+10	1.04931e+11	1.10192e+11	1.01849e+11	1.23186e+11
sp|P27708|PYR1_HUMAN	1.15743e+10	9.76171e+09	9.58456e+09	1.95996e+10	9.36888e+09	6.0459e+09	6.51565e+09	1.484e+10	1.72141e+10	1.34453e+10	1.62874e+10	2.6492e+10
sp|O75643|U520_HUMAN	1.9113e+10	1.80936e+10	1.5703e+10	2.7679e+10	2.04314e+10	2.02597e+10	1.73772e+10	2.8023e+10	1.67099e+10	1.53643e+10	1.35075e+10	2.28119e+10
sp|Q14980|NUMA1_HUMAN	2.35022e+10	2.38478e+10	2.66758e+10	2.3438e+10	9.92556e+09	1.01501e+10	1.24177e+10	9.92376e+09	3.01734e+10	3.15033e+10	3.5498e+10	3.0509e+10
sp|Q5T4S7|UBR4_HUMAN	8.51181e+09	8.9379e+09	1.13584e+10	1.13985e+10	3.45083e+09	4.44812e+09	4.57347e+09	6.09122e+09	5.62086e+09	5.84249e+09	6.38551e+09	7.98966e+09
sp|Q9NZM1|MYOF_HUMAN	9.51469e+09	8.15614e+09	10155890611	1.03466e+10	1.65769e+09	1.41776e+09	1.85103e+09	1.37075e+09	5.34338e+09	4.77323e+09	4.91222e+09	5.1155e+09
sp|P14618|KPYM_HUMAN	1.13838e+12	1.36539e+12	1.35752e+12	1.5428e+12	2.70252e+11	3.25023e+11	3.25954e+11	3.77246e+11	4.21575e+11	5.07284e+11	5.03976e+11	5.81368e+11
sp|P02751|FINC_HUMAN	1.27886e+10	9.29075e+09	1.0628e+10	1.06865e+10	5.69017e+09	3.99171e+09	3.8603e+09	4.47613e+09	1.34774e+09	1.284e+09	1128497502	1.00955e+09
sp|Q6P2Q9|PRP8_HUMAN	2.40907e+10	2.30117e+10	2.61274e+10	3.04592e+10	2.65804e+10	2.41265e+10	2.86996e+10	3.93084e+10	2.10034e+10	1.98145e+10	2.37214e+10	2.684e+10
sp|Q9UPN3|MACF1_HUMAN	5.02813e+09	5.91183e+09	5.15386e+09	6.11647e+09	5.2743e+09	6.32188e+09	5.38575e+09	6.43515e+09	4.18003e+09	4.95e+09	4.11104e+09	5.04744e+09
sp|Q03001|DYST_HUMAN	3.38493e+09	3.30492e+09	3.43865e+09	3.43524e+09	1.05877e+09	1.11784e+09	1.15131e+09	1.19343e+09	1.16713e+09	1.85907e+09	1.24165e+09	1.31681e+09
sp|P49792|RBP2_HUMAN	1.11808e+10	9.31526e+09	8.50218e+09	1.15217e+10	1.0675e+10	9.51755e+09	1.01659e+10	1.17741e+10	8.75018e+09	8.69699e+09	9.72663e+09	1.20593e+10
sp|Q14789|GOGB1_HUMAN	4.90111e+09	5.68028e+09	4.58982e+09	4.24975e+09	3.30352e+09	3.6885e+09	3.18994e+09	2.78234e+09	4.17529e+09	4.5299e+09	3.84539e+09	3.65917e+09
sp|P07814|SYEP_HUMAN	5.95664e+10	4.81647e+10	5.08415e+10	6.6194e+10	5.83106e+10	4.34519e+10	5.19707e+10	7.82526e+10	5.11923e+10	3.98536e+10	4.73666e+10	5.77657e+10
sp|P35580|MYH10_HUMAN	3.35385e+10	3.2797e+10	3.37682e+10	3.93409e+10	2.95835e+10	3.0264e+10	3.44364e+10	3.61923e+10	1.91635e+10	1.83971e+10	1.98476e+10	2.29066e+10
sp|Q14152|EIF3A_HUMAN	4.76686e+10	4.02041e+10	4.90772e+10	5.53746e+10	3.72443e+10	3.34381e+10	3.94203e+10	4.84322e+10	4.4802e+10	3.80533e+10	4.62003e+10	5.29522e+10
sp|P13639|EF2_HUMAN	1.62578e+11	1.5155e+11	1.98254e+11	2.93161e+11	2.23511e+11	2.08859e+11	2.78757e+11	4.02369e+11	1.68061e+11	1.59832e+11	2.09373e+11	3.1608e+11
sp|Q13085|ACACA_HUMAN	1.02403e+10	9.60002e+09	1.0161e+10	1.59062e+10	8.70702e+09	8.0424e+09	8.1646e+09	1.41597e+10	1.2415e+10	1.15227e+10	1.25081e+10	1.96398e+10
sp|O43707|ACTN4_HUMAN	1.76001e+11	1.70871e+11	1.92807e+11	2.5072e+11	1.25013e+11	1.21193e+11	1.38468e+11	1.76297e+11	6.40141e+10	6.16212e+10	6.8627e+10	8.4925e+10
sp|P05787|K2C8_HUMAN	4.71998e+12	4.53569e+12	4.60149e+12	5.28355e+12	2.83927e+12	2.71399e+12	2.78415e+12	3.17699e+12	2.09598e+12	2.00748e+12	2.04584e+12	2.36022e+12
sp|P02545|LMNA_HUMAN	4.79384e+11	5.0033e+11	5.04272e+11	5.92831e+11	7.05493e+10	71073985443	7.21175e+10	8.37392e+10	1.3225e+11	1.39646e+11	1.404e+11	1.62848e+11
sp|Q08211|DHX9_HUMAN	74045341219	7.23616e+10	7.58757e+10	9.84867e+10	9.09967e+10	8.99714e+10	9.53257e+10	1.24779e+11	6.07167e+10	5.98289e+10	6.45342e+10	8.05259e+10
sp|P58107|EPIPL_HUMAN	2.4344e+10	1.49984e+10	2.51482e+10	3.16777e+10	6.71388e+09	4.5134e+09	7.6656e+09	6.48527e+09	1.77241e+10	1.22316e+10	2.04717e+10	1.85753e+10
sp|P53621|COPA_HUMAN	3.64792e+10	3.72135e+10	3.50279e+10	4.8344e+10	2.9629e+10	2.91629e+10	2.81739e+10	4.03879e+10	2.88072e+10	2.85957e+10	2.75876e+10	3.92213e+10
sp|P53396|ACLY_HUMAN	41607293627	4.09785e+10	4.01887e+10	5.02414e+10	4.61585e+10	4.60915e+10	4.57816e+10	5.66299e+10	6.05892e+10	6.23003e+10	6.02693e+10	7.46746e+10
sp|P07900|HS90A_HUMAN	4.26044e+11	3.59304e+11	3.95935e+11	6.3839e+11	3.47907e+11	2.94717e+11	3.24064e+11	5.23551e+11	5.76381e+11	4.77757e+11	5.34606e+11	8.69103e+11
sp|P46939|UTRO_HUMAN	5.12384e+09	6.53649e+09	4.86848e+09	6.33159e+09	7.78568e+09	9.6351e+09	7.88154e+09	9.44314e+09	3.95816e+09	4.73313e+09	4.16075e+09	4.73943e+09
sp|P26640|SYVC_HUMAN	2.8869e+10	3.06994e+10	2.81324e+10	3.44205e+10	7.0314e+10	6.17868e+10	6.309e+10	7.91049e+10	3.88918e+10	3.51668e+10	3.48186e+10	4.46324e+10
sp|P00352|AL1A1_HUMAN	2.71296e+11	2.51456e+11	1.96359e+11	2.91118e+11	1.14938e+11	1.06667e+11	8.39087e+10	1.24326e+11	1.1919e+10	8.97149e+09	1.63097e+10	3.20105e+10
sp|P12814|ACTN1_HUMAN	1.26865e+11	1.2474e+11	1.29969e+11	1.37303e+11	1.01001e+11	9.83679e+10	1.02472e+11	1.09195e+11	5.66082e+10	5.38264e+10	5.73249e+10	6.14088e+10
sp|Q02880|TOP2B_HUMAN	9.24319e+09	8.47265e+09	8.95471e+09	1.30228e+10	1.42253e+10	1.48245e+10	1.66223e+10	2.15394e+10	9.19054e+09	8.38776e+09	9.13146e+09	1.43e+10
sp|P05783|K1C18_HUMAN	1.22132e+12	1.12973e+12	1.27268e+12	1.79661e+12	8.35271e+11	7.57656e+11	8.67855e+11	1.2258e+12	6.43233e+11	6.06761e+11	6.79353e+11	9.54593e+11
sp|P52272|HNRPM_HUMAN	1.13105e+11	1.01482e+11	1.16024e+11	1.42566e+11	1.33793e+11	1.19974e+11	1.38485e+11	1.7047e+11	9.85121e+10	8.50545e+10	1.01091e+11	1.3228e+11
sp|Q15075|EEA1_HUMAN	7.99969e+09	8.87913e+09	1.48841e+10	3.78583e+10	9.22374e+09	1.047e+10	1.00283e+10	3.19733e+10	4.78034e+09	5.93785e+09	6.70692e+09	2.5228e+10
sp|P08238|HS90B_HUMAN	5.90132e+11	5.63732e+11	5.90896e+11	8.03408e+11	5.22034e+11	5.01355e+11	5.23053e+11	7.03753e+11	6.67425e+11	6.22659e+11	6.65119e+11	9.32389e+11
sp|Q9UQ35|SRRM2_HUMAN	1.29883e+10	1.36236e+10	1.31256e+10	2.15909e+10	1.17343e+10	1.24766e+10	1.25155e+10	1.94944e+10	8.11371e+09	8.42995e+09	8.36064e+09	1.27679e+10
sp|P08581|MET_HUMAN	2.57815e+10	2.88556e+10	2.46537e+10	2.80831e+10	1.48701e+09	1.59309e+09	1.54824e+09	2.09279e+09	1.17721e+09	1.5308e+09	1.40735e+09	2.26612e+09
sp|Q5VYK3|ECM29_HUMAN	4.7469e+09	4.23603e+09	5.44949e+09	5.07055e+09	2.0514e+09	1.80224e+09	1.80368e+09	2.75758e+09	3.55977e+09	2.80282e+09	3.70262e+09	3.39835e+09
sp|A5YKK6|CNOT1_HUMAN	6.87249e+09	6.82686e+09	6.53259e+09	8.71008e+09	6.55377e+09	6.74784e+09	6.00574e+09	8.47536e+09	4.48119e+09	2.43216e+10	2.09392e+10	6.06405e+09
sp|Q7Z406|MYH14_HUMAN	8.64482e+09	8.25448e+09	9.91964e+09	8.68454e+09	7.32545e+09	7.12511e+09	6.74121e+09	7.6927e+09	3.96937e+09	4.01028e+09	4.5253e+09	3.81953e+09
sp|P07355|ANXA2_HUMAN	1.61479e+12	1.56222e+12	1.83682e+12	2.10368e+12	2.61219e+11	2.58475e+11	2.95752e+11	3.42789e+11	4.24926e+11	4.13931e+11	4.7224e+11	5.59334e+11
sp|Q16531|DDB1_HUMAN	1.55171e+10	1.867e+10	1.48795e+10	2.20383e+10	1.31452e+10	1.61944e+10	1.28413e+10	2.2029e+10	1.78623e+10	2.16809e+10	1.78635e+10	2.71099e+10
sp|P11216|PYGB_HUMAN	4.34866e+10	4.62834e+10	4.53518e+10	6.11845e+10	6.45607e+09	6.8268e+09	7.16101e+09	9.22436e+09	4.46853e+09	4.75902e+09	5.10241e+09	7.96556e+09
sp|P14625|ENPL_HUMAN	2.08704e+11	2.05575e+11	1.98376e+11	2.39565e+11	2.45325e+11	2.40107e+11	2.31649e+11	2.7359e+11	3.05924e+11	2.99274e+11	2.90853e+11	3.53958e+11
sp|P29401|TKT_HUMAN	3.2545e+11	2.70469e+11	3.12992e+11	3.89683e+11	4.17984e+10	3.46825e+10	3.93594e+10	5.19319e+10	1.53217e+11	1.29381e+11	1.50736e+11	1.87443e+11
sp|P11717|MPRI_HUMAN	1.52501e+10	1.28811e+10	1.28532e+10	1.46465e+10	1.12326e+10	1.20481e+10	1.30002e+10	1.32218e+10	6.01019e+09	6.36625e+09	5.98608e+09	7.1274e+09
sp|P18206|VINC_HUMAN	41752492209	3.47566e+10	4.23737e+10	7.14799e+10	1.84113e+10	1.22605e+10	1.34222e+10	4.63282e+10	3.09737e+10	2.68639e+10	2.83642e+10	4.50377e+10
sp|P46013|KI67_HUMAN	4.20373e+09	4.03372e+09	7.45768e+09	5.28241e+09	2.55319e+09	2.20234e+09	3.82729e+09	2.89123e+09	5.72888e+09	5.54534e+09	8.72e+09	6.66655e+09
sp|P41252|SYIC_HUMAN	2.54081e+10	1.97343e+10	1.85437e+10	3.03859e+10	1.42913e+10	9.43376e+09	9.00894e+09	1.81938e+10	2.736e+10	1.59386e+10	1.49799e+10	3.41247e+10
sp|P11498|PYC_HUMAN	3.29252e+10	3.35036e+10	4.06412e+10	3.69987e+10	1.93929e+10	1.98126e+10	2.446e+10	2.23278e+10	1.90353e+10	2.01328e+10	2.40147e+10	2.22157e+10
sp|P26038|MOES_HUMAN	1.05411e+11	91142398922	8.85e+10	1.39028e+11	1.1057e+10	8.66252e+09	8.57692e+09	1.54195e+10	2.93509e+10	2.49025e+10	2.47034e+10	4.1753e+10
sp|Q92598|HS105_HUMAN	2.38252e+10	2.11308e+10	2.33106e+10	2.67267e+10	1.77824e+10	1.43509e+10	1.63913e+10	2.0436e+10	2.34079e+10	2.00351e+10	2.26497e+10	2.62635e+10
sp|Q99715|COCA1_HUMAN	4.26505e+08	4.14324e+08	3.33403e+08	2.1181e+08	9.13485e+08	2.22924e+08	3.17569e+08	3.11449e+08	1.33412e+09	1.22135e+09	1.30094e+09	1.4966e+09
sp|Q92945|FUBP2_HUMAN	3.40697e+10	2.92217e+10	3.49445e+10	4.42891e+10	6.52292e+10	5.52639e+10	6.3211e+10	8.3724e+10	3.1183e+10	2.77024e+10	3.17703e+10	3.8701e+10
sp|P02768|ALBU_HUMAN	2.84715e+09	2.96387e+09	3.56154e+09	5.74241e+09	1.29451e+10	1.36152e+10	1.45379e+10	2.18887e+10	1.50976e+09	9.50252e+08	1.47633e+09	4.21789e+09
sp|O60701|UGDH_HUMAN	1.51621e+11	1.96032e+11	1.52998e+11	2.48952e+11	1.8864e+10	23991593676	2.03644e+10	3.11334e+10	3.78748e+09	4.6947e+09	4.01189e+09	7.16203e+09
sp|Q14697|GANAB_HUMAN	3.39454e+10	3.73171e+10	3.43492e+10	5.12366e+10	5.86627e+10	6.27436e+10	5.97174e+10	8.66901e+10	2.54617e+10	2.74843e+10	2.56327e+10	3.88096e+10
sp|P55072|TERA_HUMAN	1.34583e+11	1.41506e+11	128869267521	1.64942e+11	8.65663e+10	9.19221e+10	8.29368e+10	1.06698e+11	7.11115e+10	7.4047e+10	6.72445e+10	8.9293e+10
sp|Q86UP2|KTN1_HUMAN	1.17775e+10	1.22977e+10	1.18356e+10	12852717700	7.18383e+09	7.58745e+09	7.2291e+09	7.81288e+09	1.92584e+10	2.13665e+10	3.25064e+10	3.94363e+10
sp|Q04637|IF4G1_HUMAN	2.49651e+10	2.15143e+10	2.90126e+10	3.22507e+10	2.12972e+10	1.81688e+10	2.44644e+10	2.73552e+10	1.57197e+10	1.37764e+10	1.91729e+10	1.97936e+10
sp|Q00839|HNRPU_HUMAN	1.75158e+11	2.19332e+11	1.74874e+11	2.9544e+11	1.95478e+11	2.44272e+11	1.95464e+11	3.32629e+11	1.55105e+11	1.91686e+11	1.53843e+11	2.61478e+11
sp|Q07157|ZO1_HUMAN	1.10867e+10	1.1975e+10	1.29886e+10	1.06139e+10	5.96197e+09	6.26303e+09	6.98316e+09	5.53798e+09	2.53099e+09	2.29561e+09	2.7946e+09	2.50966e+09
sp|P11413|G6PD_HUMAN	3.22842e+11	3.76018e+11	3.49766e+11	4.20446e+11	1.42089e+10	1.84855e+10	1.57144e+10	2.35092e+10	1.94981e+10	2.38355e+10	2.09591e+10	26843359297
sp|P11142|HSP7C_HUMAN	4.9528e+11	4.92966e+11	5.13552e+11	6.88078e+11	3.41696e+11	3.42737e+11	3.53301e+11	4.7209e+11	3.75707e+11	3.73446e+11	3.89009e+11	5.19432e+11
sp|Q9P2J5|SYLC_HUMAN	1.31739e+10	1.2836e+10	1.02371e+10	1.39441e+10	7.94275e+09	7.57784e+09	6.01738e+09	8.64393e+09	1.27673e+10	1.21043e+10	9.82762e+09	1.40088e+10
sp|P17844|DDX5_HUMAN	1.41349e+11	1.54955e+11	1.41625e+11	1.74496e+11	1.19652e+11	1.31646e+11	1.21259e+11	1.51613e+11	1.15088e+11	1.23617e+11	1.12662e+11	1.43632e+11
sp|P13667|PDIA4_HUMAN	5.8539e+10	5.55368e+10	7.79553e+10	8.47168e+10	6.28494e+10	5.99313e+10	7.80612e+10	8.30344e+10	7.90591e+10	7.55001e+10	9.83231e+10	1.03118e+11
sp|Q86VP6|CAND1_HUMAN	3.46083e+10	3.3898e+10	3.33455e+10	8.82556e+10	2.53304e+10	2.36525e+10	2.38632e+10	4.56314e+10	2.68732e+10	2.59867e+10	2.51249e+10	4.94711e+10
sp|Q9P2E9|RRBP1_HUMAN	2.96522e+10	2.66302e+10	3.41138e+10	3.87001e+10	4.37488e+10	3.24922e+10	4.51483e+10	4.94761e+10	2.07913e+10	1.50523e+10	2.09222e+10	2.38465e+10
sp|P11021|BIP_HUMAN	2.13606e+11	2.31378e+11	2.44711e+11	3.67921e+11	1.95439e+11	2.16466e+11	2.24018e+11	3.39054e+11	4.20082e+11	4.61845e+11	4.88117e+11	7.29548e+11
sp|P08727|K1C19_HUMAN	6.70186e+11	5.5888e+11	5.74929e+11	6.39318e+11	5.64421e+11	4.72057e+11	5.18966e+11	5.61035e+11	3.36816e+11	3.03362e+11	3.1096e+11	3.11244e+11
sp|Q14690|RRP5_HUMAN	5.77151e+09	5.72764e+09	4.99836e+09	6.67636e+09	4.08511e+09	4.32816e+09	3.44751e+09	4.708e+09	1.56994e+10	1.29189e+10	1.15441e+10	1.81614e+10
sp|Q9NU22|MDN1_HUMAN	1.48656e+09	1.63401e+09	1.79904e+09	1.59329e+09	2.22529e+09	2.95672e+09	2.83102e+09	2.99034e+09	2.12239e+09	2.78394e+09	2.40902e+09	2.84892e+09
sp|P06737|PYGL_HUMAN	4.70227e+09	5.20179e+09	6.71143e+09	1.41374e+10	2.11895e+09	2.64511e+09	2.83396e+09	3.82129e+09	7.6935e+09	9.95876e+09	9.97784e+09	1.16939e+10
sp|P04114|APOB_HUMAN	4.43944e+09	1.34677e+09	5.38038e+09	4.50034e+09	5.31426e+09	1.28599e+09	6.05703e+09	5.44531e+09	3.9442e+09	5.03039e+08	4.59317e+09	3.7228e+09
sp|Q13263|TIF1B_HUMAN	5.29799e+10	6.00278e+10	5.86413e+10	7.55866e+10	6.76718e+10	7.75925e+10	7.54726e+10	9.83106e+10	5.05073e+10	5.6305e+10	5.52472e+10	7.18833e+10
sp|P09327|VILI_HUMAN	5.17204e+09	2.98212e+09	6.45595e+09	5.84076e+09	3.88126e+10	2.25431e+10	5.2004e+10	3.97296e+10	3.07702e+09	1.42163e+09	3.16789e+09	2.42927e+09
sp|P78347|GTF2I_HUMAN	1.99859e+10	1.97293e+10	1.9887e+10	2.83385e+10	2.13274e+10	2.308e+10	2.37446e+10	3.63701e+10	1.25933e+10	1.42837e+10	1.2991e+10	1.72418e+10
sp|Q13200|PSMD2_HUMAN	5.21297e+10	4.15569e+10	3.81204e+10	4.34574e+10	7.83809e+10	5.81963e+10	4.58377e+10	4.38863e+10	3.26379e+10	2.68575e+10	2.58044e+10	3.35242e+10
sp|P35573|GDE_HUMAN	1.12163e+09	1.14645e+09	1.20819e+09	1.08686e+09	1.64645e+09	1.54404e+09	1.22965e+09	1.32762e+09	2.9974e+09	3.04702e+09	2.43513e+09	2.67988e+09
sp|P08670|VIME_HUMAN	2.47906e+10	2.43214e+10	2.59868e+10	2.97645e+10	1.48354e+11	1.34223e+11	1.49126e+11	1.5782e+11	1.48313e+11	1.38453e+11	1.5174e+11	1.63473e+11
sp|P11586|C1TC_HUMAN	2.31285e+10	2.41296e+10	2.24129e+10	2.89832e+10	1.82307e+10	1.94466e+10	1.75089e+10	2.28877e+10	2.85122e+10	2.98198e+10	2.70464e+10	3.50615e+10
sp|P16615|AT2A2_HUMAN	5.49291e+10	4.25696e+10	5.98456e+10	6.09908e+10	2.72339e+10	2.07067e+10	2.95902e+10	3.09058e+10	2.48055e+10	1.93014e+10	2.71137e+10	2.74533e+10
sp|P00558|PGK1_HUMAN	3.08968e+11	3.67886e+11	4.19554e+11	4.59081e+11	7.98286e+10	9.53947e+10	1.07867e+11	1.15894e+11	1.66664e+11	1.95177e+11	2.21459e+11	2.40582e+11
sp|P22102|PUR2_HUMAN	1.30585e+10	1.32624e+10	1.18575e+10	1.85765e+10	16057722958	1.64624e+10	1.46271e+10	2.10563e+10	1.63397e+10	1.51307e+10	1.55453e+10	2.18336e+10
sp|Q92841|DDX17_HUMAN	9.62887e+10	1.02832e+11	1.10052e+11	1.22498e+11	1.05123e+11	1.11855e+11	1.1871e+11	1.36517e+11	6.08195e+10	6.66374e+10	7.00614e+10	8.43478e+10
sp|Q9NYU2|UGGG1_HUMAN	1.44935e+10	1.41231e+10	1.34727e+10	1.82976e+10	1.87837e+10	1.80422e+10	1.71495e+10	2.33797e+10	1.01992e+10	9.6596e+09	9.49833e+09	1.36069e+10
sp|P49790|NU153_HUMAN	5.18383e+09	4.93825e+09	5.70132e+09	8.0575e+09	6.45221e+09	5.93e+09	7.231e+09	8.67329e+09	3.88424e+09	3.53932e+09	4.34904e+09	5.65396e+09
sp|Q14573|ITPR3_HUMAN	3.47462e+09	3.66296e+09	4389398009	5.4126e+09	2.9952e+09	2.95015e+09	3.79859e+09	4.80291e+09	2.61734e+09	3.26255e+09	3.7177e+09	4.98958e+09
sp|Q92621|NU205_HUMAN	1.54245e+10	9.17388e+09	9.61506e+09	1.03325e+10	1.94555e+10	1.00629e+10	1.19058e+10	1.09792e+10	17186903095	1.09164e+10	1.05798e+10	1.21404e+10
sp|P11388|TOP2A_HUMAN	1.21661e+10	1.26182e+10	1.45232e+10	1.41918e+10	1.25833e+10	1.24387e+10	1.44839e+10	1.59681e+10	1.22497e+10	1.19937e+10	1.41969e+10	1.60111e+10
sp|P48643|TCPE_HUMAN	4.51766e+10	5.9501e+10	4.92124e+10	6.90638e+10	3.53288e+10	4.6848e+10	3.85062e+10	5.47688e+10	4.40775e+10	5.93604e+10	4.855e+10	6.89804e+10
sp|A6NMY6|AXA2L_HUMAN	1.53568e+12	1.5016e+12	1.76479e+12	1.99841e+12	2.48992e+11	2.48865e+11	2.84649e+11	3.26558e+11	4.02966e+11	3.93524e+11	4.50858e+11	5.28654e+11
sp|P09651|ROA1_HUMAN	3.50859e+11	3.52676e+11	4.33099e+11	4.17209e+11	3.41341e+11	3.44519e+11	4.16913e+11	4.13535e+11	3.80802e+11	3.71324e+11	4.58004e+11	4.18174e+11
sp|P49748|ACADV_HUMAN	3.09705e+10	2.57748e+10	2.37315e+10	3.79342e+10	2.87132e+10	2.33846e+10	2.08943e+10	3.41001e+10	5.65818e+10	4.69499e+10	4.32544e+10	6.96875e+10
sp|Q9BQG0|MBB1A_HUMAN	1.57481e+10	4.52786e+10	1.51643e+10	1.74012e+10	8.06677e+09	9.83286e+09	7.43551e+09	8.97899e+09	1.40692e+10	1.52486e+10	1.35477e+10	1.54218e+10
sp|P34932|HSP74_HUMAN	2.62593e+10	2.90653e+10	2.75619e+10	3.03851e+10	2.19946e+10	2.32225e+10	2.5359e+10	2.80119e+10	2.89613e+10	3.18236e+10	2.96714e+10	3.14478e+10
sp|Q92878|RAD50_HUMAN	6.24084e+09	5.52881e+09	8.78625e+09	6.1824e+09	4.81923e+09	3.85249e+09	5.20502e+09	4.39721e+09	1.0688e+10	9.25781e+09	1.17005e+10	1.00511e+10
sp|Q14008|CKAP5_HUMAN	5.46449e+09	5.13301e+09	4.66849e+09	5.07875e+09	3.99453e+09	3.82481e+09	3.41058e+09	4.15044e+09	2.99494e+09	3.02441e+09	2.59864e+09	2.84622e+09
sp|A6NHR9|SMHD1_HUMAN	2.93759e+09	2.87636e+09	2.36262e+09	3.45146e+09	1.88089e+09	2.14616e+09	1.50267e+09	2.368e+09	2.25081e+09	2.2072e+09	1.79912e+09	2.86513e+09
sp|P19367|HXK1_HUMAN	1.25662e+10	1.78154e+10	1.47282e+10	1.52634e+10	2.1013e+09	1.81587e+09	3.48364e+09	3.53265e+09	7.86548e+09	1.17007e+10	9.45236e+09	9.60467e+09
sp|P50990|TCPQ_HUMAN	1.13069e+11	1.11744e+11	1.17933e+11	1.62626e+11	9.28428e+10	9.1611e+10	9.69329e+10	1.33017e+11	9.57744e+10	9.54895e+10	1.00586e+11	1.41082e+11
sp|Q9Y520|PRC2C_HUMAN	9.26183e+09	5.70355e+09	7.09625e+09	7.77825e+09	8.50991e+09	5.75587e+09	7.6093e+09	7.53507e+09	4.03721e+09	2.54286e+09	3.37923e+09	3.67519e+09
sp|Q8TEM1|PO210_HUMAN	1.01431e+10	9.57202e+09	9.5082e+09	1.29712e+10	1.50002e+10	1.41695e+10	1.46506e+10	1.95045e+10	1.01307e+10	9.55127e+09	9.7375e+09	1.30703e+10
sp|P31948|STIP1_HUMAN	1.88717e+11	1.63913e+11	1.63181e+11	1.79084e+11	1.44142e+11	1.25227e+11	1.24036e+11	1.38388e+11	8.7952e+10	7.63246e+10	7.60264e+10	8.79106e+10
sp|P55786|PSA_HUMAN	2.22298e+10	2.1935e+10	2.18448e+10	2.05728e+10	1.88106e+10	1.85484e+10	1.84927e+10	1.76279e+10	1.59053e+10	1.56415e+10	1.53777e+10	1.50205e+10
sp|Q9NR30|DDX21_HUMAN	1.49054e+10	1.74349e+10	1.69172e+10	1.99986e+10	9.21742e+09	1.05174e+10	1.02819e+10	1.19567e+10	1.42833e+10	1.63973e+10	1.60568e+10	1.96031e+10
sp|Q04828|AK1C1_HUMAN	1.06615e+11	9.88561e+10	9.17498e+10	1.34294e+11	2.16543e+09	2.18843e+09	2.99571e+09	3.45807e+09	2.09031e+09	2.23395e+09	2.09358e+09	3.2837e+09
sp|P30101|PDIA3_HUMAN	6.1224e+10	5.36663e+10	5.05513e+10	1.0353e+11	9.82206e+10	8.55987e+10	8.23864e+10	1.69746e+11	4.83493e+10	4.12727e+10	4.00371e+10	8.38588e+10
sp|P60842|IF4A1_HUMAN	1.53774e+11	1.53003e+11	1.66368e+11	198602210590	1.1857e+11	1.17573e+11	1.28327e+11	1.54072e+11	1.11288e+11	1.11372e+11	1.20388e+11	1.41729e+11
sp|Q04695|K1C17_HUMAN	3.85005e+11	4.05512e+11	3.44007e+11	3.26632e+11	2.97034e+11	3.14988e+11	2.89274e+11	2.5747e+11	2.70179e+11	3.04173e+11	2.74373e+11	2.42835e+11
sp|P50395|GDIB_HUMAN	2.83059e+10	2.85757e+10	2.70624e+10	3.79749e+10	2.17578e+10	2.22632e+10	2.08784e+10	3.66307e+10	2.8785e+10	3.00654e+10	2.68919e+10	4.10342e+10
sp|P09874|PARP1_HUMAN	2.66268e+10	2.53247e+10	2.48663e+10	3.38388e+10	4.88301e+10	4.38191e+10	4.45004e+10	6.01043e+10	4.85896e+10	4.48618e+10	4.72122e+10	5.70058e+10
sp|P11940|PABP1_HUMAN	5.75494e+10	5.6892e+10	5.94582e+10	6.04431e+10	6.68613e+10	6.48948e+10	5.07919e+10	5.48731e+10	5.41304e+10	5.30594e+10	4.3874e+10	4.6921e+10
sp|O00159|MYO1C_HUMAN	1.96732e+10	2.12418e+10	2.31565e+10	2.30696e+10	13536822941	1.70269e+10	1.48782e+10	1.53559e+10	1.13005e+10	1.30031e+10	1.31245e+10	1.30288e+10
sp|P98160|PGBM_HUMAN	2.0262e+09	1.88438e+09	1.12273e+09	1.75904e+09	1.41772e+09	1.32828e+09	1.04581e+09	1243972401	1.86274e+09	1.80752e+09	1.39117e+09	1.68583e+09
sp|P02787|TRFE_HUMAN	1.3918e+09	1.32673e+09	8.95016e+08	1.29382e+09	6.75518e+09	5.89895e+09	4.65619e+09	6.72826e+09	4.28727e+08	5.39788e+08	3.0196e+08	6.8538e+08
sp|P22314|UBA1_HUMAN	1.05986e+11	1.03633e+11	1.29744e+11	1.23291e+11	4.3039e+10	4.2695e+10	5.29155e+10	5.05879e+10	1.02701e+11	9.88018e+10	1.25767e+11	1.23436e+11
sp|P22626|ROA2_HUMAN	2.53826e+11	2.49326e+11	2.05824e+11	4.23856e+11	2.76838e+11	2.78344e+11	2.17002e+11	4.84929e+11	2.22753e+11	2.2051e+11	1.85469e+11	3.87248e+11
sp|O75533|SF3B1_HUMAN	2.7335e+10	2.39248e+10	2.61297e+10	2.82288e+10	3.09495e+10	2.78618e+10	3.04137e+10	3.72119e+10	2.34047e+10	2.10332e+10	2.12791e+10	2.46571e+10
sp|Q7KZF4|SND1_HUMAN	7.00064e+10	8.05949e+10	7.37424e+10	8.05984e+10	5.018e+10	5.91384e+10	5.31982e+10	5.89258e+10	5.91965e+10	6.93608e+10	6.30925e+10	6.92899e+10
sp|P60709|ACTB_HUMAN	3.83817e+12	4.60909e+12	3.82665e+12	7.04768e+12	3.90672e+12	4.66797e+12	3.89514e+12	7.19876e+12	2.40981e+12	2.91345e+12	2.40238e+12	4.36304e+12
sp|P63261|ACTG_HUMAN	3.83817e+12	4.60909e+12	3.82665e+12	7.04768e+12	3.90672e+12	4.66797e+12	3.89514e+12	7.19876e+12	2.40981e+12	2.91345e+12	2.40238e+12	4.36304e+12
sp|P68104|EF1A1_HUMAN	6.55742e+11	5.9565e+11	7.47013e+11	1.56144e+12	6.35488e+11	5.65635e+11	7.04506e+11	1.49852e+12	4.07846e+11	3.50418e+11	4.50988e+11	9.79607e+11
sp|Q13435|SF3B2_HUMAN	1.36134e+10	1.65809e+10	1.65894e+10	2.0717e+10	2.17535e+10	2.41794e+10	2.44882e+10	3.19594e+10	1.3257e+10	16375790068	1.58157e+10	2.09569e+10
sp|P55265|DSRAD_HUMAN	1.50242e+10	1.30345e+10	1.25003e+10	2.70552e+10	6.45029e+09	5.98717e+09	5.77266e+09	1.22804e+10	7.32526e+09	5.74718e+09	5.60278e+09	1.21346e+10
sp|P54136|SYRC_HUMAN	1.61655e+10	2.05504e+10	2.11024e+10	2.29041e+10	1.42735e+10	1.71809e+10	1.83078e+10	1.89042e+10	1.44388e+10	1.72449e+10	1.88221e+10	1.81744e+10
sp|O95347|SMC2_HUMAN	6.311e+09	6.51504e+09	7.33435e+09	7.31793e+09	4.99948e+09	5.0503e+09	5.80889e+09	6.10925e+09	6.27847e+09	6.30297e+09	7.29618e+09	7.82567e+09
sp|P0DMV8|HS71A_HUMAN	1.56318e+11	1.45922e+11	1.70949e+11	1.98338e+11	5.14088e+10	4.59708e+10	5.75131e+10	6.31712e+10	1.2106e+11	1.14523e+11	1.31712e+11	1.54809e+11
sp|P0DMV9|HS71B_HUMAN	1.56318e+11	1.45922e+11	1.70949e+11	1.98338e+11	5.14088e+10	4.59708e+10	5.75131e+10	6.31712e+10	1.2106e+11	1.14523e+11	1.31712e+11	1.54809e+11
sp|P43490|NAMPT_HUMAN	1.5524e+11	1.60488e+11	1.7782e+11	1.82424e+11	3.36475e+10	4.44073e+10	41140429793	5.45186e+10	3.26227e+10	4.44764e+10	4.04653e+10	5.35886e+10
sp|P07237|PDIA1_HUMAN	2.12037e+11	2.15646e+11	2.34372e+11	3.14733e+11	168562296566	1.71206e+11	1.82861e+11	2.55775e+11	7.66336e+10	7.66935e+10	85372105671	1.17318e+11
sp|Q8WUM4|PDC6I_HUMAN	1.67388e+10	1.45001e+10	1.66645e+10	2.09847e+10	1.20805e+10	1.10322e+10	1.25492e+10	1.63266e+10	1.71596e+10	1.3934e+10	1.68463e+10	2.18551e+10
sp|P52701|MSH6_HUMAN	6.26131e+09	5.07659e+09	7.1893e+09	5.96456e+09	3.96064e+09	3.43241e+09	4.96663e+09	3.97869e+09	6.39235e+09	6.54443e+09	7.31396e+09	6.53857e+09
sp|O95071|UBR5_HUMAN	3.27646e+09	1.84379e+09	1.88183e+09	1.7944e+09	1.30897e+09	1.05595e+09	1.05e+09	9.54016e+08	1.87551e+09	1.18649e+09	1219670725	1.29558e+09
sp|Q00341|VIGLN_HUMAN	1.75838e+10	1.81533e+10	1.9681e+10	2.33649e+10	1.98792e+10	1.99646e+10	2.21305e+10	2.48723e+10	1.19098e+10	1.24051e+10	1.6682e+10	1.76153e+10
sp|Q15029|U5S1_HUMAN	1.95748e+10	1.1623e+10	1.23391e+10	3.01091e+10	2.15835e+10	1.19738e+10	1.19991e+10	3.65344e+10	1.91641e+10	1.14929e+10	1.17525e+10	3.16972e+10
sp|P30622|CLIP1_HUMAN	4.82178e+09	6.18536e+09	5.94796e+09	7.5487e+09	9.68276e+08	1.22746e+09	1.17049e+09	1.49006e+09	1.3752e+09	1.27306e+09	1.38814e+09	1.41883e+09
sp|P51610|HCFC1_HUMAN	7.51928e+09	7.71902e+09	1.02587e+10	9.37674e+09	5.04974e+09	5.42082e+09	7.02249e+09	7.08025e+09	3.64834e+09	4.63534e+09	5.11602e+09	4.90616e+09
sp|O60716|CTND1_HUMAN	2.7802e+10	2.13588e+10	1.27553e+10	1.74474e+10	1.46963e+10	1.81424e+10	1.19554e+10	1.63987e+10	4.01727e+09	4.38148e+09	3.48948e+09	6.28573e+09
sp|P33176|KINH_HUMAN	1.13883e+10	1.05083e+10	1.2018e+10	1.4947e+10	8.8832e+09	8.1227e+09	9.60338e+09	1.09896e+10	8.08284e+09	7.69417e+09	8.09455e+09	9.98772e+09
sp|P00505|AATM_HUMAN	3.24817e+10	1.7808e+10	2.22908e+10	7.13447e+10	2.5432e+10	2.22575e+10	2.17283e+10	5.40041e+10	2.46461e+10	2.04594e+10	1.95113e+10	5.26204e+10
sp|P06733|ENOA_HUMAN	3.20788e+11	2.3061e+11	3.39569e+11	5.68716e+11	1.70343e+11	1.20541e+11	1.75969e+11	2.88699e+11	4.25522e+11	2.97195e+11	4.49296e+11	7.6636e+11
sp|P55060|XPO2_HUMAN	3.92683e+10	7.00571e+10	1.44197e+11	4.54679e+10	2.59161e+10	6.32749e+10	1.37899e+11	3.26058e+10	3.03885e+10	6.44596e+10	1.33779e+11	4.37351e+10
sp|O15020|SPTN2_HUMAN	5.45879e+09	5.22634e+09	7.31201e+09	1.24406e+10	7.88699e+09	8.24724e+09	1.1047e+10	1.24491e+10	3.42818e+09	3.45728e+09	4.67445e+09	5.412e+09
sp|P35221|CTNA1_HUMAN	8.85128e+09	1.18657e+10	1.29957e+10	2.6899e+10	8.30212e+09	1.12891e+10	1.33631e+10	2.65368e+10	5.72344e+09	7.26176e+09	9.73294e+09	1.67232e+10
sp|P38919|IF4A3_HUMAN	6.96864e+10	6.98128e+10	8.18917e+10	8.397e+10	5.87819e+10	5.83523e+10	6.81551e+10	7.23094e+10	5.25342e+10	5.23585e+10	5.99168e+10	6.53759e+10
sp|O95782|AP2A1_HUMAN	1.1528e+10	1.24992e+10	1.18651e+10	1.56288e+10	8.03744e+09	8.70097e+09	8.39275e+09	10813713206	9837804127	1.07897e+10	9.99294e+09	1.31964e+10
sp|P35606|COPB2_HUMAN	2.61559e+10	2.99729e+10	2.71145e+10	4.58543e+10	1.91832e+10	2.2541e+10	2.13324e+10	3.47307e+10	1.92652e+10	2.57874e+10	2.47663e+10	3.84785e+10
sp|P63010|AP2B1_HUMAN	8.54255e+09	9.725e+09	1.05036e+10	1.7778e+10	6.79405e+09	7.14302e+09	8.22994e+09	1.38193e+10	7.24041e+09	7.39214e+09	8.89083e+09	1.3678e+10
sp|Q93008|USP9X_HUMAN	4.47261e+09	5.17643e+09	4.70386e+09	6.11865e+09	1.83504e+09	2.13003e+09	2.45803e+09	2.58714e+09	1.71858e+09	1.83147e+09	1.77138e+09	2.4261e+09
sp|P49368|TCPG_HUMAN	1.07041e+11	1.30587e+11	1.19962e+11	1.47329e+11	7.5135e+10	8.96876e+10	7.99909e+10	1.03675e+11	6.44422e+10	7.57948e+10	6.82495e+10	8.84219e+10
sp|Q15393|SF3B3_HUMAN	1.43935e+10	1.38858e+10	1.36146e+10	2.16032e+10	1.53185e+10	1.46915e+10	1.41245e+10	2.14554e+10	1.23997e+10	1.21201e+10	1.17167e+10	1.84988e+10
sp|P55196|AFAD_HUMAN	2.10146e+09	1.86285e+09	1.73175e+09	2.0629e+09	3.37814e+09	3.39939e+09	3.935e+09	4.40556e+09	6.29906e+08	6.76781e+08	7.12227e+08	1.2792e+09
sp|P48681|NEST_HUMAN	8.03997e+09	6.59791e+09	9.06505e+09	9.52834e+09	8.86093e+09	6.9963e+09	1.17025e+10	1.01796e+10	6.06999e+09	2.72272e+09	7.02445e+09	7.43914e+09
sp|Q07954|LRP1_HUMAN	9.78299e+09	1.9548e+10	1.49854e+10	1.02993e+10	1.79177e+09	2.86271e+09	2.53634e+09	1.91732e+09	2.46528e+09	3.46278e+09	3.12001e+09	2.56568e+09
sp|Q13576|IQGA2_HUMAN	2.47204e+09	2.03351e+09	3122313573	2.74641e+09	3.36597e+09	3.22683e+09	2.86156e+09	3.64042e+09	3.19529e+09	2.57052e+09	4.77823e+09	3.58808e+09
sp|Q14643|ITPR1_HUMAN	1.40764e+09	3.7977e+08	6.43219e+08	1.52157e+09	1.06683e+09	3.59598e+08	7.47621e+08	1.33694e+09	1.61399e+09	9.61055e+08	1.37497e+09	2.24439e+09
sp|Q14240|IF4A2_HUMAN	5.63067e+10	4.90971e+10	6.60969e+10	8.36213e+10	4.75451e+10	4.22037e+10	5.71518e+10	7.19333e+10	4.37793e+10	3.81335e+10	5.01783e+10	6.35226e+10
sp|O75165|DJC13_HUMAN	3.30761e+09	3.47306e+09	3.17984e+09	4.36781e+09	2.1995e+09	2.25772e+09	1.91541e+09	2.65966e+09	3.27947e+09	2.36403e+09	2.61506e+09	3.51329e+09
sp|Q7L014|DDX46_HUMAN	8.62868e+09	8.83859e+09	8.02494e+09	1.24508e+10	8.08743e+09	8.42155e+09	8.13817e+09	1.30726e+10	1.02747e+10	1.02805e+10	9.68822e+09	1.47612e+10
sp|P01024|CO3_HUMAN	2.94066e+08	2.99031e+08	7.78022e+08	3.55046e+08	2.36289e+09	2.73638e+09	3.55963e+09	2.39579e+09	2.14096e+08	1.99935e+08	3.64499e+08	1.62642e+08
sp|Q9H583|HEAT1_HUMAN	2.89662e+09	2.82772e+09	2.67422e+09	4.38595e+09	1.77687e+09	1.48306e+09	1.54101e+09	2.63899e+09	4.93812e+09	2.44084e+09	2.67265e+09	4.37751e+09
sp|P54886|P5CS_HUMAN	1.42157e+10	1.59368e+10	1.60632e+10	2.05437e+10	2.61233e+10	2.8157e+10	2.94638e+10	3.25161e+10	2.60652e+10	2.78483e+10	2.89825e+10	3.08121e+10
sp|O14980|XPO1_HUMAN	1.69107e+10	1.79165e+10	2.25843e+10	2.57076e+10	1.45441e+10	1.54039e+10	1.89758e+10	2.12261e+10	1.56114e+10	1.62635e+10	2.02139e+10	2.22979e+10
sp|Q14974|IMB1_HUMAN	1.08287e+11	1.09466e+11	9.73648e+10	1.08467e+11	1.21567e+11	1.21392e+11	1.08351e+11	1.19805e+11	9.07022e+10	9.12143e+10	8.20059e+10	9.13888e+10
sp|P10809|CH60_HUMAN	4.55471e+11	4.11179e+11	3.17422e+11	4.4496e+11	4.84796e+11	4.37987e+11	3.3844e+11	4.76839e+11	4.07955e+11	3.67593e+11	2.83614e+11	3.92251e+11
sp|P54577|SYYC_HUMAN	1.27473e+10	1.71709e+10	1.54017e+10	1.99941e+10	1.06743e+10	1.4782e+10	1.2783e+10	1.71279e+10	1.49068e+10	1.91791e+10	1.77063e+10	2.40456e+10
sp|Q8IVF2|AHNK2_HUMAN	6.84319e+09	6.30259e+09	5.85339e+09	8904548251	7.21792e+08	8.34438e+08	7.72219e+08	7.19494e+08	3.23962e+09	2.7704e+09	2774252032	4.13764e+09
sp|O60313|OPA1_HUMAN	2.13996e+09	2.25292e+09	3.07934e+09	2.85313e+09	2.2209e+09	2.23279e+09	3.0298e+09	2.7855e+09	2.13431e+09	2.2111e+09	3.18968e+09	2.9973e+09
sp|Q03252|LMNB2_HUMAN	2.42815e+10	1.76817e+10	1.56436e+10	2.94588e+10	4.06139e+10	3.07855e+10	2.57685e+10	4.7686e+10	1.43852e+10	1.08176e+10	9.53152e+09	1.71925e+10
sp|P25705|ATPA_HUMAN	6.30055e+10	5.97763e+10	6.72745e+10	1.20608e+11	7.50719e+10	7.07234e+10	8.0244e+10	1.47416e+11	5.61313e+10	5.34156e+10	6.01057e+10	1.07724e+11
sp|O15067|PUR4_HUMAN	8962037195	6.7284e+09	8.3404e+09	7.96189e+09	5.51937e+09	4.27185e+09	5.08326e+09	5.61861e+09	7.67695e+09	5.91168e+09	7.13733e+09	7.19994e+09
sp|P00367|DHE3_HUMAN	1.59251e+10	1.68849e+10	1.59247e+10	2.40541e+10	4.47189e+10	4.82751e+10	4.78731e+10	7.13571e+10	1.10917e+10	1.22197e+10	1.17245e+10	1.58709e+10
sp|P04075|ALDOA_HUMAN	2.0773e+11	1.88881e+11	2.05242e+11	4.43143e+11	9.9694e+10	9.11765e+10	9.99157e+10	2.14144e+11	9.31667e+10	8.38166e+10	9.24323e+10	1.98898e+11
sp|Q5VTE0|EF1A3_HUMAN	6.42359e+11	5.78912e+11	7.3956e+11	1.55429e+12	6.07146e+11	5.40534e+11	6.92475e+11	1.48705e+12	3.90694e+11	3.38902e+11	4.45107e+11	9.74388e+11
sp|P00533|EGFR_HUMAN	2.42372e+09	2.60328e+09	2.53696e+09	2.9647e+09	4.80212e+09	4.72773e+09	5.59961e+09	5.85017e+09	2.58729e+09	3.21088e+09	3.05634e+09	3.37152e+09
sp|Q12906|ILF3_HUMAN	8.00692e+10	7.67592e+10	9.81622e+10	1.03088e+11	8.27813e+10	7.99095e+10	1.03135e+11	1.08511e+11	6.6821e+10	6.44861e+10	8.32109e+10	8.75242e+10
sp|P23141|EST1_HUMAN	2.16437e+10	2.1749e+10	2.53972e+10	3.36076e+10	1.64769e+09	1.03813e+09	2.66637e+09	1.9173e+09	4.11454e+08	2.74678e+08	5.25808e+08	4.75727e+08
sp|P53618|COPB_HUMAN	1.10356e+10	1.19632e+10	1.0073e+10	1.97625e+10	9.14246e+09	1.0004e+10	8.21942e+09	1.61681e+10	7.41232e+09	7.83746e+09	6.88333e+09	1.3786e+10
sp|Q92900|RENT1_HUMAN	8.43816e+09	8.10457e+09	7.9817e+09	1.03985e+10	8.14678e+09	7.60263e+09	7.93734e+09	1.0113e+10	6.85865e+09	6.42931e+09	7.06247e+09	9.19932e+09
sp|Q02218|ODO1_HUMAN	7.19813e+09	6.79801e+09	6.82211e+09	6.60403e+09	6.50217e+09	6.74421e+09	7.19193e+09	7.47452e+09	8.08608e+09	8.82294e+09	9.52313e+09	9.18551e+09
sp|Q29RF7|PDS5A_HUMAN	8.03321e+09	8.47337e+09	9.21084e+09	8.49681e+09	7.01001e+09	7.48265e+09	8.25383e+09	7.65961e+09	4.42727e+09	4.61108e+09	4.89188e+09	4.88174e+09
sp|P78344|IF4G2_HUMAN	6.58495e+09	6.42764e+09	6.77118e+09	9.43292e+09	10396045370	4.60672e+09	4.69294e+09	5.95219e+09	5.70687e+09	5.38058e+09	5.40636e+09	7.44879e+09
sp|P49588|SYAC_HUMAN	2.15063e+10	1.93064e+10	1.45869e+10	2.62365e+10	1.49465e+10	1.31848e+10	9.7221e+09	1.86198e+10	1.92498e+10	1.7113e+10	1.27782e+10	24015647436
sp|Q92499|DDX1_HUMAN	2.11533e+10	1.80698e+10	2.37127e+10	2.66955e+10	1.36398e+10	1.15884e+10	1.52166e+10	1.66791e+10	1.66512e+10	1.41016e+10	1.81863e+10	2.25151e+10
sp|P05023|AT1A1_HUMAN	2.38235e+10	2.3961e+10	2.47796e+10	36794542699	1.84942e+10	1.841e+10	1.89156e+10	2.8799e+10	2.83879e+10	2.74857e+10	2.93262e+10	4.77197e+10
sp|O43143|DHX15_HUMAN	2.45438e+10	1.89886e+10	2.05689e+10	3.57089e+10	2.82154e+10	2.16705e+10	22915748306	4.28677e+10	2.73106e+10	2.00497e+10	2.17121e+10	4.08272e+10
sp|P35900|K1C20_HUMAN	2.01065e+11	2.12359e+11	1.39366e+11	1.63313e+11	8.35754e+10	9.6743e+10	6.80102e+10	6.19021e+10	6.35937e+10	6.73779e+10	4.45758e+10	4.95113e+10
sp|P26358|DNMT1_HUMAN	4.11433e+09	3.04805e+09	4.39266e+09	5.18315e+09	5.12415e+09	4.05581e+09	5.54804e+09	7.03741e+09	3.44674e+09	2.55112e+09	3.68645e+09	4.63926e+09
sp|P52895|AK1C2_HUMAN	8.86823e+10	7.22728e+10	7.26088e+10	9.87497e+10	1.99114e+09	1.89988e+09	2.79688e+09	3.32273e+09	1.55243e+09	1.33763e+09	1.38702e+09	1.84899e+09
sp|Q14839|CHD4_HUMAN	1.92085e+10	1.49139e+10	1.8402e+10	1.9217e+10	1.70117e+10	1.37003e+10	1.82953e+10	1.71013e+10	9.91101e+09	8.18684e+09	9.27475e+09	1.12347e+10
sp|P55884|EIF3B_HUMAN	2.1628e+10	1.86638e+10	1.79634e+10	3.21988e+10	1.93731e+10	1.69054e+10	16432476342	2.74965e+10	1.78691e+10	1.59367e+10	1.52194e+10	2.4743e+10
sp|Q08378|GOGA3_HUMAN	3.00689e+09	3.24219e+09	3.02671e+09	3.5621e+09	2.13835e+09	3.33971e+09	2.52483e+09	2.42669e+09	2.04417e+09	2.22203e+09	2.08727e+09	2.43211e+09
sp|P24928|RPB1_HUMAN	5.65752e+09	6.14211e+09	5.47029e+09	6.84944e+09	7.05679e+09	6.70712e+09	6.43508e+09	6.58326e+09	4.0691e+09	4.48574e+09	4.17056e+09	4.4711e+09
sp|Q13310|PABP4_HUMAN	3.18876e+10	2.80694e+10	3.38663e+10	3.28084e+10	2.80838e+10	2.50218e+10	3.03078e+10	2.83141e+10	2.78221e+10	24911401934	2.96357e+10	2.87851e+10
sp|O00410|IPO5_HUMAN	9.84577e+09	8.00958e+09	8.30433e+09	9.507e+09	1.80502e+10	18982688306	2.11691e+10	2.02662e+10	1.16032e+10	1.19453e+10	1.38005e+10	1.35575e+10
sp|O43795|MYO1B_HUMAN	6.29906e+09	6.23342e+09	6.29973e+09	9.41537e+09	5.17609e+09	5.24184e+09	4.8729e+09	7.41969e+09	3.8833e+09	3.04136e+09	3.54095e+09	4.71052e+09
sp|Q9NTJ3|SMC4_HUMAN	6.92727e+09	5.83618e+09	6.45118e+09	6.46255e+09	4.58296e+09	4.04388e+09	4.33808e+09	4.49645e+09	5.73042e+09	5.04812e+09	5.75303e+09	5.54944e+09
sp|Q9UIG0|BAZ1B_HUMAN	4.99954e+09	3.72063e+09	5.02277e+09	5.22437e+09	3.68119e+09	2.65722e+09	3.77233e+09	3.58555e+09	3.70184e+09	2.68562e+09	3.47409e+09	3.48589e+09
sp|P04406|G3P_HUMAN	2.83528e+12	2.84257e+12	2.59485e+12	3517230645538	1.51256e+12	1.56648e+12	1.40164e+12	1.89029e+12	2.00387e+12	2.00279e+12	1.84902e+12	2.50559e+12
sp|Q99832|TCPH_HUMAN	4.6945e+10	3.52132e+10	3.81213e+10	7.37394e+10	3.78498e+10	2.88733e+10	3.08485e+10	5.86706e+10	4.29573e+10	3.21137e+10	3.52639e+10	6.79477e+10
sp|Q9HC35|EMAL4_HUMAN	9.78179e+09	5.85966e+09	6.21853e+09	9.85635e+09	1.94562e+10	8.08623e+09	8.15802e+09	1.42809e+10	4.37354e+09	2.73984e+09	2.66141e+09	4.48526e+09
sp|Q01813|PFKAP_HUMAN	1.74681e+10	1.53616e+10	1.5197e+10	2.13203e+10	2.07898e+09	2.09843e+09	2.18149e+09	2.22465e+09	1.16509e+10	1.14004e+10	1.18135e+10	1.53281e+10
sp|P40939|ECHA_HUMAN	1.24766e+10	1.1361e+10	1.18823e+10	1.83672e+10	5.91641e+09	5.20374e+09	5.82644e+09	9.6791e+09	1.25537e+10	1.10576e+10	1.25666e+10	1.99457e+10
sp|P04843|RPN1_HUMAN	5.16219e+10	4.75799e+10	5.17213e+10	7.57228e+10	5.95819e+10	5.46274e+10	6.10473e+10	8.31349e+10	3.65094e+10	3.35275e+10	3.63847e+10	5.18849e+10
sp|Q16891|MIC60_HUMAN	2.85615e+10	2.85314e+10	3.34362e+10	3.79642e+10	2.30341e+10	2.30269e+10	2.77475e+10	3.10063e+10	2.56718e+10	2.53867e+10	3.04568e+10	3.49792e+10
sp|Q9Y5B9|SP16H_HUMAN	2.46598e+10	2.86703e+10	2.3548e+10	3.02035e+10	2.39734e+10	2.22222e+10	2.25112e+10	3.37958e+10	2.81429e+10	2.53614e+10	2.5938e+10	3.90945e+10
sp|P33991|MCM4_HUMAN	1.88852e+10	1.89807e+10	1.51908e+10	2.5119e+10	1.87039e+10	1.94684e+10	1.55836e+10	2.49439e+10	1.2345e+10	1.32131e+10	1.0177e+10	1.68916e+10
sp|Q9BSJ8|ESYT1_HUMAN	1.06818e+10	1.04089e+10	1.35404e+10	1.35769e+10	1.17421e+10	1.17675e+10	1.49429e+10	1.44711e+10	6.65114e+09	5.85282e+09	7.4105e+09	7.12246e+09
sp|Q9Y230|RUVB2_HUMAN	2.59458e+10	2.29219e+10	2.81528e+10	3.34102e+10	1.60711e+10	1.48088e+10	1.55918e+10	2.09546e+10	2.17316e+10	2.05454e+10	2.04524e+10	2.99869e+10
sp|P42345|MTOR_HUMAN	2.3508e+09	2.52329e+09	2.75594e+09	3.03232e+09	2.8109e+09	2.92075e+09	3.44736e+09	3.90253e+09	6.53158e+09	2.66728e+09	3.02091e+09	3.46601e+09
sp|P50991|TCPD_HUMAN	5.22904e+10	4.6366e+10	4.76489e+10	6.02348e+10	3.51473e+10	3.1628e+10	3.20344e+10	3.81195e+10	5.06442e+10	4.48107e+10	4.55946e+10	5.30112e+10
sp|P38646|GRP75_HUMAN	8.56136e+10	8.64392e+10	9.56187e+10	119409052961	6.64358e+10	6.86986e+10	7.64361e+10	9.39049e+10	1.14881e+11	1.18572e+11	1.31664e+11	1.64888e+11
sp|P15311|EZRI_HUMAN	5.05331e+10	4.38064e+10	4.68738e+10	7.27912e+10	1.48096e+10	1.65611e+10	1.77472e+10	2.2814e+10	2.28368e+10	2.24786e+10	2.47029e+10	3.42533e+10
sp|Q93009|UBP7_HUMAN	5.05631e+09	5.44325e+09	4.93605e+09	7.73792e+09	3.08465e+09	3.34874e+09	2.94277e+09	4.65978e+09	3.1046e+09	3.14723e+09	2.76445e+09	4.77909e+09
sp|Q9H0A0|NAT10_HUMAN	7.01487e+09	5.71147e+09	8.83375e+09	8.70046e+09	5.85816e+09	4.75332e+09	6.74199e+09	7.58838e+09	8.23517e+09	6.62838e+09	1.01877e+10	1.11453e+10
sp|P27816|MAP4_HUMAN	2.4316e+10	2.68216e+10	2.52178e+10	4.01592e+10	1.4293e+10	1.71714e+10	1.44443e+10	2.56704e+10	1.5281e+10	1.80174e+10	1.53217e+10	2.64696e+10
sp|P51532|SMCA4_HUMAN	5.70784e+09	4.7051e+09	4.08549e+09	4.86338e+09	4.03263e+09	4.75414e+09	4.00654e+09	5.09438e+09	7.93068e+09	8.08937e+09	7.11021e+09	9.94036e+09
sp|P43243|MATR3_HUMAN	4.02439e+10	4.51472e+10	4.21558e+10	4.96961e+10	4.39522e+10	4.98255e+10	4.60427e+10	5.46592e+10	3.28959e+10	3.64987e+10	3.41671e+10	4.15256e+10
sp|O00571|DDX3X_HUMAN	9.59451e+10	1.13113e+11	1.00993e+11	1.28925e+11	6.11445e+10	7.18367e+10	6.8763e+10	8.15713e+10	6.22928e+10	7.34836e+10	6.58104e+10	8.50158e+10
sp|P36578|RL4_HUMAN	9.06158e+10	7.42767e+10	7.9455e+10	1.12645e+11	6.73769e+10	5.45296e+10	5.96306e+10	8.4558e+10	8.53167e+10	6.8406e+10	7.47827e+10	1.09116e+11
sp|P51659|DHB4_HUMAN	8.72152e+09	9.79346e+09	9.32458e+09	1.54249e+10	1.11386e+10	1.2395e+10	1.1688e+10	1.9982e+10	1.25963e+10	1.33095e+10	1.23737e+10	2.21445e+10
sp|O60218|AK1BA_HUMAN	1.48174e+11	1.58577e+11	1.46053e+11	1.89179e+11	4.27456e+09	4.9635e+09	3.82507e+09	6.7985e+09	9.20993e+08	5.36446e+08	4.89236e+08	7.36614e+08
sp|P23246|SFPQ_HUMAN	7.17665e+10	7.43456e+10	9.53103e+10	1.21123e+11	7.52046e+10	7.83747e+10	9.90653e+10	1.31906e+11	6.83079e+10	7.18036e+10	9.37253e+10	1.1493e+11
sp|Q9NZB2|F120A_HUMAN	1.04261e+10	1.14045e+10	1.0595e+10	1.33218e+10	2.96362e+09	3.50214e+09	3.2311e+09	3.55911e+09	4.41427e+09	5.0173e+09	4.64541e+09	5.96366e+09
sp|Q9NSE4|SYIM_HUMAN	2.88029e+10	2.8481e+10	2.39025e+10	3.00354e+10	2.88306e+10	2.87464e+10	2.40278e+10	3.01736e+10	1.45028e+10	1.42647e+10	1.26865e+10	1.4824e+10
sp|Q99798|ACON_HUMAN	5.47005e+09	4.05791e+09	5.48897e+09	6.50864e+09	6.93805e+09	5.28669e+09	7.91588e+09	9.34519e+09	5.8074e+09	3.99398e+09	6.00372e+09	9.75117e+09
sp|P49915|GUAA_HUMAN	1.70346e+10	1.81113e+10	1.83178e+10	1.97847e+10	1.3155e+10	1.40866e+10	1.47595e+10	1.47779e+10	1.42757e+10	1.52952e+10	1.56185e+10	1.6501e+10
sp|Q9UDY2|ZO2_HUMAN	3.91561e+09	2.94108e+09	3.54155e+09	4.08358e+09	6.19038e+09	4.66315e+09	5.6523e+09	6.74846e+09	6.2361e+08	5.25398e+08	5.61419e+08	6.45604e+08
sp|Q14683|SMC1A_HUMAN	6.61504e+09	7.78549e+09	8.44097e+09	8.44479e+09	5.08626e+09	5.5046e+09	6.65099e+09	6.22989e+09	1.13791e+10	1.13961e+10	1.25655e+10	1.44874e+10
sp|Q14203|DCTN1_HUMAN	9.18522e+09	1.05711e+10	1.22459e+10	1.31252e+10	1.04008e+10	1.23016e+10	1.35241e+10	1.42922e+10	8.11779e+09	8.79794e+09	9.54591e+09	1.11827e+10
sp|P52948|NUP98_HUMAN	3.66724e+09	4.3067e+09	5.48601e+09	5.56742e+09	3.26606e+09	5.01131e+09	4.65499e+09	6.50848e+09	3.20089e+09	3.96029e+09	4.00202e+09	5.23666e+09
sp|P08729|K2C7_HUMAN	7.70367e+10	5.28006e+10	8.91118e+10	1.77865e+11	4.08353e+10	2.53057e+10	4.80064e+10	9.75753e+10	5.53829e+10	4.67233e+10	5.88154e+10	1.19638e+11
sp|P02786|TFR1_HUMAN	2.25351e+10	25751083363	2.67255e+10	3.26996e+10	9.78565e+09	9.6945e+09	1.06133e+10	1.36315e+10	2.70326e+10	3.06946e+10	3.25589e+10	4.97646e+10
sp|P35241|RADI_HUMAN	4.82397e+10	3.73688e+10	3.47933e+10	6.42859e+10	1.14487e+10	9.60938e+09	8.65592e+09	1.31204e+10	2.70012e+10	2.35685e+10	2.0999e+10	3.15238e+10
sp|Q9UQE7|SMC3_HUMAN	6.61215e+09	8.90439e+09	8.11737e+09	9.00351e+09	4.38786e+09	6.53773e+09	5.17968e+09	8.3294e+09	7.30315e+09	1.0011e+10	8.41804e+09	9.73771e+09
sp|O60264|SMCA5_HUMAN	6.65113e+09	6.74785e+09	7.63635e+09	8.40741e+09	6.76176e+09	7.1055e+09	7.41175e+09	7.91173e+09	4.94549e+09	4.93438e+09	6.51861e+09	6.06235e+09
sp|O75534|CSDE1_HUMAN	9.5516e+09	8.63499e+09	8.37209e+09	9.40637e+09	7.0576e+09	6.65802e+09	6.17694e+09	6.87618e+09	6.81304e+09	5.86723e+09	6.05483e+09	6.55185e+09
sp|Q08J23|NSUN2_HUMAN	1.21037e+10	9.93482e+09	1.22888e+10	1.09674e+10	1.3211e+10	1.09651e+10	1.33897e+10	1.14816e+10	2.66698e+10	2.12704e+10	2.6171e+10	2.09687e+10
sp|P26641|EF1G_HUMAN	1.01775e+11	8.85906e+10	8.9212e+10	1.59114e+11	8.28996e+10	7.32274e+10	7.10663e+10	1.43248e+11	6.12115e+10	5.16628e+10	5.30557e+10	9.28438e+10
sp|Q5JRX3|PREP_HUMAN	7.39706e+09	7.95439e+09	8.22106e+09	8.68902e+09	2.11602e+09	2.30618e+09	2.49715e+09	2.99747e+09	5.22485e+09	6.05073e+09	7.81479e+09	6.53298e+09
sp|P26639|SYTC_HUMAN	1.44057e+10	1.38265e+10	1.36412e+10	2.43879e+10	1.2656e+10	1.23046e+10	1.10892e+10	2.13946e+10	3.05003e+10	2.81126e+10	26333001415	5.18951e+10
sp|O60610|DIAP1_HUMAN	4.04771e+09	4.59039e+09	4.32994e+09	5.2866e+09	2.12882e+09	2.6849e+09	2.71378e+09	2.87647e+09	5.28555e+09	5.9914e+09	5.36603e+09	6.95929e+09
sp|P78371|TCPB_HUMAN	9.08812e+10	1.21661e+11	1.44104e+11	1.34553e+11	6.25086e+10	8.35672e+10	9.81157e+10	9.33053e+10	9.00917e+10	1.2095e+11	1.42789e+11	1.35676e+11
sp|P04040|CATA_HUMAN	7.44159e+09	7.17534e+09	7.97864e+09	8.12942e+09	1.90322e+10	1.81348e+10	2.0773e+10	2.13249e+10	7.46308e+09	7.07465e+09	8.25551e+09	8.90293e+09
sp|Q16881|TRXR1_HUMAN	9.03857e+10	8.26868e+10	8.53622e+10	9.71845e+10	5.81938e+09	5.49704e+09	5.471e+09	6.07647e+09	8.10467e+09	7.32546e+09	7.92332e+09	9.03389e+09
sp|P42330|AK1C3_HUMAN	8.81232e+10	8.31466e+10	7.13951e+10	8.80851e+10	1.16734e+09	1.19769e+09	1.01061e+09	1.54973e+09	2.08394e+09	2.39172e+09	2.04025e+09	2.49995e+09
sp|P13010|XRCC5_HUMAN	2.57769e+10	3.00711e+10	2.59329e+10	3.93212e+10	3.49359e+10	4.1893e+10	3.64305e+10	5.16806e+10	3.28825e+10	3.78329e+10	3.25069e+10	4.93593e+10
sp|Q9Y678|COPG1_HUMAN	9.00861e+09	1.00057e+10	9.86062e+09	1.23396e+10	8.09621e+09	8.63041e+09	8.92339e+09	1.17825e+10	7.14028e+09	8.03068e+09	7.7392e+09	1.01023e+10
sp|Q9UGI8|TES_HUMAN	6.16513e+10	7.17284e+10	6.60478e+10	8.56313e+10	1.39005e+10	1.54208e+10	1.37637e+10	1.94662e+10	7.55473e+09	8.59737e+09	7.85138e+09	1.05796e+10
sp|Q96AE4|FUBP1_HUMAN	37426284145	3.25381e+10	3.79211e+10	4.65663e+10	2.30355e+10	1.97032e+10	2.44838e+10	2.71404e+10	3.27319e+10	2.8193e+10	3.28397e+10	4.19929e+10
sp|P12956|XRCC6_HUMAN	5.73051e+10	6.21355e+10	6.42592e+10	6.96888e+10	8.2055e+10	8.95592e+10	9.33481e+10	1.01038e+11	9.57467e+10	9.80235e+10	1.09765e+11	1.53979e+11
sp|P50851|LRBA_HUMAN	9.48678e+08	9.51574e+08	1467025149	9.97131e+08	1.87461e+09	1.58784e+09	3.75983e+09	1.69638e+09	8.79908e+08	5.84335e+08	1.30242e+09	6.12502e+08
sp|P33993|MCM7_HUMAN	2.57376e+10	2.61696e+10	2.4313e+10	3.08166e+10	2.55827e+10	2.61327e+10	2.43745e+10	3.05512e+10	1.56022e+10	1.60842e+10	1.54184e+10	1.86509e+10
sp|Q92626|PXDN_HUMAN	5.00453e+08	7.37705e+08	9.14337e+08	3.97552e+08	1.59013e+08	1.43041e+08	2.18288e+08	8.9545e+07	2.05655e+09	3.01963e+09	3.06493e+09	1.85063e+09
sp|P31939|PUR9_HUMAN	1.87581e+10	1.49587e+10	1.79604e+10	2.2933e+10	2.82331e+10	22364624893	2.7001e+10	3.65458e+10	1.46986e+10	1.1931e+10	1.40427e+10	1.88409e+10
sp|P11047|LAMC1_HUMAN	1.0162e+09	1.48598e+09	1.10003e+09	1.28441e+09	2.32688e+09	2.73217e+09	2.08993e+09	2.76806e+09	6.39103e+08	9.00191e+08	7.50336e+08	9.42683e+08
sp|Q13439|GOGA4_HUMAN	1.72413e+09	2.2004e+09	2.27468e+09	1.98856e+09	6.61851e+08	7.55748e+08	8.11292e+08	7.26711e+08	1.40328e+09	1.56722e+09	1.65136e+09	1.55793e+09
sp|P33992|MCM5_HUMAN	9.52711e+09	9.69771e+09	7.94244e+09	1.64784e+10	1.17655e+10	1.1594e+10	1.04836e+10	2.06843e+10	6.96259e+09	6.9486e+09	5.98525e+09	1.25663e+10
sp|Q16851|UGPA_HUMAN	1.53703e+10	1.55998e+10	1.38319e+10	1.96641e+10	1.25788e+10	1.32e+10	1.13033e+10	1.68342e+10	1.09782e+10	1.08656e+10	9.68082e+09	1.38446e+10
sp|P13797|PLST_HUMAN	3.39973e+10	3.53147e+10	3.29638e+10	50108733646	9.72923e+09	9.33003e+09	9.96288e+09	1.47677e+10	1.52304e+10	1.60025e+10	1.44834e+10	2.27762e+10
sp|O95373|IPO7_HUMAN	1.81993e+10	1.57256e+10	1.65163e+10	1.96063e+10	1.41158e+10	1.18785e+10	1.18708e+10	1.85657e+10	1.78211e+10	1.54332e+10	1.65061e+10	1.81386e+10
sp|P50570|DYN2_HUMAN	4.43545e+09	6.24918e+09	5.51557e+09	1.22943e+10	3.71304e+09	4.62819e+09	4.4515e+09	8.7219e+09	2.42666e+09	3.1168e+09	2.9227e+09	6.77186e+09
sp|Q12965|MYO1E_HUMAN	4.82629e+09	3.22789e+09	1.90209e+09	3.73865e+09	2.3835e+09	2.14387e+09	8.57498e+08	1.54614e+09	3.49617e+09	2.45743e+09	2.09865e+09	2.44361e+09
sp|Q9BXJ9|NAA15_HUMAN	5.61787e+09	6.12022e+09	8.13683e+09	9.46585e+09	3.21645e+09	3.88315e+09	6.50564e+09	5.65169e+09	6.07579e+09	6.1466e+09	8.23114e+09	9.12644e+09
sp|Q8WYP5|ELYS_HUMAN	2.18636e+09	1.72109e+09	1.95123e+09	3.17837e+09	1.89695e+09	1.97381e+09	1.9196e+09	3.29787e+09	1.37185e+09	1.20929e+09	1.36775e+09	2.51349e+09
sp|P07437|TBB5_HUMAN	5.6409e+11	5.69976e+11	5.50542e+11	1.04501e+12	6.942e+11	6.97863e+11	6.73852e+11	1.3154e+12	4.42786e+11	4.39919e+11	4.28634e+11	8.18868e+11
sp|P30838|AL3A1_HUMAN	3.19034e+10	2.61305e+10	3.92261e+10	6.76634e+10	7.31693e+09	5.431e+09	1.06952e+10	2.03262e+10	7.44975e+09	3.94606e+09	1.22082e+10	2.75568e+10
sp|P42166|LAP2A_HUMAN	3.92143e+10	4.08315e+10	4.74768e+10	6.18002e+10	2.16522e+10	2.30406e+10	2.63231e+10	3.55244e+10	8.36333e+09	9.02553e+09	1.01788e+10	1.3439e+10
sp|Q9BQE3|TBA1C_HUMAN	6.26908e+11	6.48135e+11	5.58261e+11	8.94489e+11	7.74036e+11	7.96329e+11	6.89037e+11	1.07001e+12	4.99268e+11	5.1137e+11	4.40207e+11	7.02162e+11
sp|Q12797|ASPH_HUMAN	3.27188e+10	2.97358e+10	2.70664e+10	4.09804e+10	8.05009e+09	6.02215e+09	7.2851e+09	9.97623e+09	5.41201e+09	3.85418e+09	5.13279e+09	6.37147e+09
sp|Q07065|CKAP4_HUMAN	3.29102e+10	3.67105e+10	6.32123e+10	4.84359e+10	2.81683e+10	3.20963e+10	5.56559e+10	4.22442e+10	1.93821e+10	2.16461e+10	3.59273e+10	2.85105e+10
sp|O75083|WDR1_HUMAN	3.47289e+10	4.67427e+10	4.65818e+10	4.48165e+10	2.45787e+10	3.40097e+10	3.28142e+10	3.13781e+10	1.26983e+10	1.69063e+10	1.66531e+10	1.69556e+10
sp|P56192|SYMC_HUMAN	8.47334e+09	9.08189e+09	9.92241e+09	1.24637e+10	1.15874e+10	1.19799e+10	1.31391e+10	1.74025e+10	1.11843e+10	1.16809e+10	1.25527e+10	1.63388e+10
sp|Q7Z4S6|KI21A_HUMAN	1.95781e+09	2.26059e+09	2.41819e+09	3.15425e+09	1.75849e+09	2.03991e+09	2.27648e+09	2.55155e+09	1.35381e+09	1.43837e+09	1.57832e+09	1.84071e+09
sp|Q86XP3|DDX42_HUMAN	4.71997e+09	5.36024e+09	6.41821e+09	5.71234e+09	5.72434e+09	6.28832e+09	6.68111e+09	6.80559e+09	4.39762e+09	5.06137e+09	5.31559e+09	5.25653e+09
sp|Q8N3U4|STAG2_HUMAN	2.6735e+09	2.18399e+09	1.84653e+09	2.75766e+09	1.55611e+09	1.4404e+09	1.11424e+09	1.39373e+09	2.95616e+09	2.92077e+09	2.11277e+09	4.365e+09
sp|P38606|VATA_HUMAN	9.26806e+09	9.34256e+09	1.09169e+10	1.61018e+10	9.40622e+09	1.10329e+10	1.19877e+10	1.47835e+10	1.59163e+10	1.69653e+10	1.74959e+10	2.58406e+10
sp|P05141|ADT2_HUMAN	1.50298e+11	1.10414e+11	1.33061e+11	2.37567e+11	4.64413e+10	3.4236e+10	4.16471e+10	7.59091e+10	1.12464e+11	8.26542e+10	1.00535e+11	1.83716e+11
sp|Q5JPE7|NOMO2_HUMAN	4.72872e+09	7.88733e+09	6.17478e+09	6.50429e+09	4.22017e+09	7.05126e+09	5.5136e+09	5.78749e+09	3.346e+09	5.33425e+09	4.12246e+09	4.78199e+09
sp|Q9Y4L1|HYOU1_HUMAN	1.55572e+10	1.54163e+10	1.42667e+10	2.60201e+10	1.48985e+10	15451419619	1.39448e+10	2.463e+10	17636368539	1.78442e+10	1.62288e+10	3.2295e+10
sp|Q6P2E9|EDC4_HUMAN	3.44548e+09	2.66127e+09	3.33184e+09	2.75311e+09	3.61592e+09	2.53889e+09	3.49191e+09	2.75564e+09	2.659e+09	2.00732e+09	2.50744e+09	2.23745e+09
sp|P25205|MCM3_HUMAN	2.08789e+10	2.20211e+10	2.42688e+10	2.61262e+10	2.73039e+10	2.87141e+10	3.15191e+10	3.46658e+10	1.68599e+10	1.76612e+10	1.97292e+10	2.17613e+10
sp|Q9H3U1|UN45A_HUMAN	1.08464e+09	8.68795e+08	1.04216e+09	1.04555e+10	9.30822e+08	7.52264e+08	8.09801e+08	2.07012e+09	2.94147e+09	2.29411e+09	2.61646e+09	1.24873e+10
sp|Q9H0D6|XRN2_HUMAN	6.68768e+09	5.57622e+09	4.70451e+09	8.19665e+09	3.30711e+09	2.83239e+09	2.38054e+09	4.40561e+09	3.84492e+09	3.29011e+09	3.08513e+09	5.25447e+09
sp|P05091|ALDH2_HUMAN	2.58089e+10	2.34789e+10	3.35716e+10	6.54995e+10	1.14033e+10	9.81183e+09	14376492096	2.97603e+10	7.93827e+09	3.891e+09	1.21024e+10	2.97926e+10
sp|P47897|SYQ_HUMAN	5.70985e+09	5.52436e+09	4.70981e+09	8.35473e+09	9.31109e+09	1.14699e+10	9.90888e+09	1.60949e+10	7.25349e+09	7.23846e+09	5.65393e+09	9.65901e+09
sp|O75691|UTP20_HUMAN	2.16139e+09	2.83085e+09	2.2455e+09	3.09222e+09	1.15083e+09	1.43661e+09	1.0978e+09	1.69976e+09	2.35287e+09	3.06404e+09	2.33108e+09	3.19622e+09
sp|P20700|LMNB1_HUMAN	4.08075e+10	4.32727e+10	4.06401e+10	4.51272e+10	4.27356e+10	4.7735e+10	4.41462e+10	5.09631e+10	3.89867e+10	4.31431e+10	4.042e+10	4.6107e+10
sp|P55157|MTP_HUMAN	8.6288e+08	1228632263	8.2466e+08	1.26655e+09	3.14908e+09	3.66697e+09	2.70014e+09	4.05865e+09	3.67836e+08	4.01992e+08	3.44648e+08	5.02609e+08
sp|Q96I24|FUBP3_HUMAN	1.00931e+10	9.74835e+09	1.08746e+10	1.76999e+10	1.30346e+10	1.05975e+10	1.05011e+10	1.42826e+10	8.23508e+09	7.61753e+09	7.85453e+09	1.08798e+10
sp|Q7L2E3|DHX30_HUMAN	3.21062e+09	3.51643e+09	4.35109e+09	3.80808e+09	2.42946e+09	2.6487e+09	2.98662e+09	2.84199e+09	2.90623e+09	3.66302e+09	3.84603e+09	3.2693e+09
sp|Q8TCS8|PNPT1_HUMAN	7.53991e+09	9.6088e+09	1.11645e+10	7.91937e+09	2.91417e+09	3.114e+09	2.42882e+09	4.95459e+09	4.44392e+09	4.30198e+09	3.56887e+09	7.35462e+09
sp|Q7L576|CYFP1_HUMAN	2.97302e+09	2.9771e+09	3.04089e+09	5.1414e+09	1.93205e+09	2.1553e+09	1.94882e+09	3.79798e+09	1.45423e+09	1.49984e+09	1.57447e+09	2.59972e+09
sp|O75153|CLU_HUMAN	4.5027e+09	3.46332e+09	3.43912e+09	4.81045e+09	2.30888e+09	2.30201e+09	2.28064e+09	2.84425e+09	3.01892e+09	2.6457e+09	3.27771e+09	3.23552e+09
sp|Q12789|TF3C1_HUMAN	2.11117e+09	1.95342e+09	2.0881e+09	2.00834e+09	4.44932e+09	1.9118e+09	1.8364e+09	1.63035e+09	4.37458e+09	1.24337e+09	1.28703e+09	1.21224e+09
sp|Q9Y4E8|UBP15_HUMAN	3.64103e+09	3.65305e+09	3.14201e+09	4.03773e+09	1.3166e+09	1.30443e+09	1.18632e+09	1.26383e+09	1.43708e+09	1.45041e+09	1.36047e+09	1.43779e+09
sp|P68371|TBB4B_HUMAN	5.30685e+11	5.54119e+11	5.22962e+11	9.97408e+11	6.36659e+11	6.38408e+11	6.30705e+11	1.22038e+12	4.147e+11	4.21832e+11	4.09236e+11	7.73803e+11
sp|P06744|G6PI_HUMAN	7.70438e+10	8.13722e+10	7.00487e+10	1.207e+11	3.29363e+10	3.64871e+10	3.10305e+10	5.31048e+10	5.34231e+10	6.20619e+10	5.25203e+10	8.99102e+10
sp|Q71U36|TBA1A_HUMAN	6.3292e+11	6.52304e+11	5.61983e+11	8.9518e+11	7.8448e+11	8.03713e+11	6.9568e+11	1.07436e+12	5.06938e+11	5.16632e+11	4.44728e+11	7.05568e+11
sp|P68363|TBA1B_HUMAN	6.45527e+11	6.6543e+11	5.74981e+11	9.0505e+11	8.04021e+11	8.25752e+11	7.15435e+11	1.09086e+12	5.20019e+11	5.3118e+11	4.57947e+11	7.16309e+11
sp|Q9BTC0|DIDO1_HUMAN	1.34141e+09	1.29211e+09	1.3258e+09	2.09364e+09	1.14971e+09	8.16282e+08	1.00694e+09	1.80526e+09	6.98515e+08	1.21042e+09	8.99041e+08	1.01768e+09
sp|Q96TA1|NIBL1_HUMAN	5.14624e+09	3.80896e+09	4.47351e+09	5.32007e+09	1.05253e+09	1.19546e+09	9.49239e+08	1.11323e+09	4.91352e+09	3.55815e+09	3.90035e+09	5.09163e+09
sp|Q13228|SBP1_HUMAN	2.69158e+09	2.6092e+09	2.45694e+09	3.99479e+09	2.44318e+09	2.1513e+09	2.26141e+09	3.88864e+09	6.41622e+09	5.58659e+09	5.77179e+09	9.46394e+09
sp|P35658|NU214_HUMAN	3.91022e+09	4.5257e+09	3.72163e+09	4.63872e+09	2.93458e+09	2.92763e+09	2.33691e+09	3.08288e+09	2.29808e+09	2.7349e+09	2.24308e+09	2.9078e+09
sp|P17987|TCPA_HUMAN	1.05352e+11	9.6845e+10	1.26046e+11	1.44291e+11	8.20699e+10	7.46218e+10	9.86753e+10	1.1087e+11	7.68355e+10	6.95742e+10	9.11629e+10	9.97415e+10
sp|O95817|BAG3_HUMAN	5.51413e+09	5.27386e+09	7.17245e+09	5.1537e+09	1.73577e+09	1.67665e+09	1.55213e+09	1.1861e+09	3.98209e+09	4.46046e+09	1.30916e+10	2.38388e+09
sp|Q9Y262|EIF3L_HUMAN	2.47015e+10	2.37649e+10	2.10479e+10	2.17515e+10	1.77123e+10	1.75777e+10	1.48196e+10	1.5866e+10	2.13945e+10	2.10939e+10	1.79372e+10	1.89782e+10
sp|P23526|SAHH_HUMAN	6.94883e+10	7.54823e+10	7.07637e+10	105553760196	7.16123e+10	7.71565e+10	7.29991e+10	1.10376e+11	4.70698e+10	4.99402e+10	4.77932e+10	7.08239e+10
sp|O95573|ACSL3_HUMAN	9.81871e+09	1.04699e+10	8.51023e+09	1.42101e+10	2.62408e+10	2.73501e+10	2.34408e+10	3.62172e+10	6.28087e+09	7.09289e+09	5.53653e+09	9.26124e+09
sp|P08195|4F2_HUMAN	1.80806e+10	1.94308e+10	2.02512e+10	2.46442e+10	5.81635e+09	5.76573e+09	6.22252e+09	7.56879e+09	2.93511e+10	3.18969e+10	3.25934e+10	4.07553e+10
sp|Q02388|CO7A1_HUMAN	1.24314e+08	2.76221e+08	2.87309e+08	3.38463e+08	1.39148e+08	1.33997e+08	2.10261e+08	4.06872e+08	7.09933e+08	1.13551e+09	1.54897e+09	1.38033e+09
sp|Q9UHB6|LIMA1_HUMAN	1.24717e+10	1.13824e+10	1.4758e+10	1.91597e+10	6.61203e+09	5.8198e+09	6.82361e+09	9.42046e+09	5.59607e+09	4.70472e+09	6.79168e+09	9.1403e+09
sp|P69849|NOMO3_HUMAN	4.71916e+09	7.88396e+09	6.17478e+09	6.50429e+09	4.21258e+09	7.04932e+09	5.5136e+09	5.78749e+09	3.33674e+09	5.33232e+09	4.12246e+09	4.78199e+09
sp|Q02790|FKBP4_HUMAN	1.73139e+10	2.10124e+10	1.90331e+10	3.52095e+10	1.08503e+10	1.31587e+10	1.22362e+10	2.32148e+10	1.69389e+10	2.02018e+10	1.87252e+10	3.43166e+10
sp|Q32P51|RA1L2_HUMAN	2.94641e+11	2.99469e+11	3.52364e+11	2.91807e+11	2.8081e+11	2.86736e+11	3.3445e+11	2.79869e+11	3.29901e+11	3.23893e+11	3.85398e+11	3.03499e+11
sp|P08133|ANXA6_HUMAN	9.01153e+08	1.08552e+09	838192379	9.64645e+08	4.18741e+08	5.0421e+08	3.46916e+08	6.04532e+08	7.47873e+09	6.60131e+09	5.65384e+09	6.76411e+09
sp|P41250|GARS_HUMAN	1.52214e+10	1.07155e+10	1.17328e+10	2.33417e+10	1.20978e+10	9.84337e+09	1.02823e+10	2.43223e+10	1.35744e+10	1.04509e+10	1.13878e+10	2.46267e+10
sp|Q06210|GFPT1_HUMAN	1.23e+10	1.08757e+10	1.12382e+10	1.39804e+10	3.80828e+09	3.56974e+09	3.47642e+09	4.98468e+09	7.43035e+09	6.50466e+09	6.71486e+09	8.57327e+09
sp|P49411|EFTU_HUMAN	1.00037e+11	8.57289e+10	8.8344e+10	1.2992e+11	1.10446e+11	9.30063e+10	9.75094e+10	1.42753e+11	8.09266e+10	6.8914e+10	7.28274e+10	1.07827e+11
sp|Q58FF7|H90B3_HUMAN	1.05579e+11	1.28556e+11	1.05838e+11	1.69473e+11	9.24228e+10	1.1142e+11	9.08962e+10	1.48125e+11	1.15526e+11	1.43134e+11	1.16128e+11	1.87254e+11
sp|Q14566|MCM6_HUMAN	1.03245e+10	8.07682e+09	9.84044e+09	1.5208e+10	1.03061e+10	7.97931e+09	9.90504e+09	1.45418e+10	7.19924e+09	5.71834e+09	6.71827e+09	1.01829e+10
sp|Q14764|MVP_HUMAN	8.10051e+09	5.64027e+09	6.99052e+09	7.03564e+09	1.06828e+09	8.38784e+08	5.49694e+08	7.51098e+08	1.42302e+09	1.21392e+09	9.33417e+08	1.27283e+09
sp|Q9UHD8|SEPT9_HUMAN	2.6744e+10	2.7723e+10	3.08319e+10	3.67554e+10	2.46848e+10	2.49392e+10	2.82217e+10	3.36869e+10	1.21446e+10	1.24613e+10	1.39773e+10	1.71732e+10
sp|P48634|PRC2A_HUMAN	2.61325e+09	2.5813e+09	2.24993e+09	3.03443e+09	2.31612e+09	2.21155e+09	1.79592e+09	2.77901e+09	1.56952e+09	1.4428e+09	1.26291e+09	1.86021e+09
sp|Q86UX7|URP2_HUMAN	4.98598e+09	3.5115e+09	3.20867e+09	3.81543e+09	4.18683e+08	2.38659e+08	2.44775e+08	1.28051e+08	1.98749e+08	4.87704e+08	1.44274e+08	1.88509e+08
sp|Q15020|SART3_HUMAN	8.20054e+09	7.41026e+09	7.66949e+09	8.33549e+09	7.53408e+09	6.98688e+09	6.94431e+09	7.88857e+09	4.14396e+09	4.25495e+09	4.39883e+09	4.91251e+09
sp|Q9UJS0|CMC2_HUMAN	7.46658e+09	8.60252e+09	7.13449e+09	1.26067e+10	7.5457e+09	8.34326e+09	7.1043e+09	1.25976e+10	2.49744e+09	2.53252e+09	2.34081e+09	3.99677e+09
sp|Q15643|TRIPB_HUMAN	7.09884e+08	7.61061e+08	1.18085e+09	7.83096e+08	9.97548e+08	4.73744e+08	6.49153e+08	4.87214e+08	7.36355e+08	8.60882e+08	8.97992e+08	7.50581e+08
sp|P52209|6PGD_HUMAN	7.83337e+10	7.33659e+10	7.88526e+10	9.64662e+10	2.64091e+10	2.56455e+10	3.08034e+10	3.54268e+10	2.57004e+10	2.43535e+10	2.35322e+10	3.67029e+10
sp|P46087|NOP2_HUMAN	1.25476e+10	1.33976e+10	1.76572e+10	1.96681e+10	7.74827e+09	8.72068e+09	1.10798e+10	1.23747e+10	1.1946e+10	1.30621e+10	1.71682e+10	1.88321e+10
sp|P08758|ANXA5_HUMAN	9.67956e+10	1.27664e+11	1.21909e+11	1.39548e+11	4.68861e+10	6.33156e+10	5.91324e+10	6.79173e+10	5.12309e+10	6.77249e+10	6.50262e+10	7.33749e+10
sp|Q96QK1|VPS35_HUMAN	7.25793e+09	8.10377e+09	7.69152e+09	1.05744e+10	3.27937e+09	4.29375e+09	3.63782e+09	5.18773e+09	6.21124e+09	7.5095e+09	6.82316e+09	9.89999e+09
sp|Q9C0C2|TB182_HUMAN	4.66089e+09	4.99572e+09	5.41814e+09	5871113688	2.82369e+09	3.15256e+09	3.45653e+09	3.73453e+09	2.61644e+09	2.96049e+09	3.38758e+09	3.56775e+09
sp|O94776|MTA2_HUMAN	8.56628e+09	8.61186e+09	6.63787e+09	1.05697e+10	5.82047e+09	5.78714e+09	4.4241e+09	7.17916e+09	3.88444e+09	3.67856e+09	2.85756e+09	5.0774e+09
sp|P23528|COF1_HUMAN	3.77706e+11	4.75294e+11	5.04632e+11	4.18209e+11	3.81098e+11	4.81241e+11	5.13344e+11	4.31925e+11	3.26752e+11	4.02653e+11	4.34394e+11	3.5798e+11
sp|Q8TEQ6|GEMI5_HUMAN	3.49969e+09	3.86096e+09	4.26668e+09	4.6372e+09	2.15548e+09	2.37429e+09	2.92659e+09	2.94372e+09	4.55957e+09	4.71459e+09	5.4067e+09	6.21518e+09
sp|P07384|CAN1_HUMAN	4.27971e+10	4.49846e+10	4.80122e+10	5.1444e+10	1.97826e+10	2.16706e+10	1.94703e+10	2.4284e+10	2.7859e+10	2.95317e+10	3.14805e+10	3.38557e+10
sp|P22234|PUR6_HUMAN	4.91259e+10	5.2348e+10	3.5628e+10	5.12739e+10	8.71059e+10	9.31797e+10	6.25929e+10	9.07767e+10	6.73013e+10	7.3031e+10	4.84787e+10	6.82835e+10
sp|P14868|SYDC_HUMAN	3.82033e+10	4.14346e+10	3.75896e+10	4.5485e+10	3.60164e+10	3.84836e+10	3.43085e+10	4.27021e+10	2.94589e+10	3.14982e+10	2.79873e+10	3.45067e+10
sp|Q9Y4G6|TLN2_HUMAN	2.98376e+09	1.07255e+09	1.93872e+09	4.16118e+09	2.63825e+09	1.17639e+09	1.63653e+09	3.48102e+09	2.3026e+09	1.00479e+09	1.24706e+09	3.22748e+09
sp|Q8WUM0|NU133_HUMAN	3.25634e+09	4.21876e+09	4.1066e+09	4.28794e+09	2.90247e+09	3.78316e+09	3.62034e+09	3.53471e+09	4.03236e+09	5.03625e+09	4.5757e+09	5.54346e+09
sp|Q13620|CUL4B_HUMAN	4.84668e+09	3.31434e+09	5.22349e+09	5.6235e+09	2.09667e+09	1.35199e+09	2.26627e+09	2.53056e+09	3.96089e+09	2.50639e+09	4.19883e+09	5.61009e+09
sp|P14735|IDE_HUMAN	2.21081e+09	2.06987e+09	2.12011e+09	2.64079e+09	1.67756e+09	1.40922e+09	1661160042	1.91521e+09	2.04456e+09	1.76702e+09	1.94822e+09	2.47412e+09
sp|O95602|RPA1_HUMAN	3.54221e+09	5.55478e+09	3.74882e+09	5.28547e+09	2.51945e+09	3.21845e+09	2.84131e+09	2.64703e+09	1.53479e+09	2.18498e+09	1.61391e+09	2.00413e+09
sp|P28370|SMCA1_HUMAN	4.86811e+09	4.73813e+09	5.04591e+09	7.11556e+09	6.19022e+09	6.30697e+09	5.70412e+09	7.56354e+09	3.73001e+09	3.42974e+09	4.59722e+09	4.79436e+09
sp|P31040|SDHA_HUMAN	9.7289e+09	8.8468e+09	1.01169e+10	1.61531e+10	6.76691e+09	5.73034e+09	6.94414e+09	1.33159e+10	1.24648e+10	1.09854e+10	1.27419e+10	2.20222e+10
sp|O94826|TOM70_HUMAN	9.46977e+09	6.00769e+09	8.07436e+09	1.42592e+10	6.77454e+09	4.27611e+09	5987629012	9.86201e+09	1.08437e+10	6.65933e+09	9.31601e+09	1.67399e+10
sp|P49448|DHE4_HUMAN	7.62104e+09	7.44469e+09	8.64381e+09	1.26521e+10	2.21976e+10	2.12086e+10	2.78002e+10	4.03097e+10	5.29275e+09	5.58812e+09	6.62057e+09	7.34869e+09
sp|P68366|TBA4A_HUMAN	5.81497e+11	5.86089e+11	4.88255e+11	7.54433e+11	7.42791e+11	7.46749e+11	6.2571e+11	9.40048e+11	4.79903e+11	4.78636e+11	3.98889e+11	6.10993e+11
sp|Q14160|SCRIB_HUMAN	2.36867e+09	2.35755e+09	2.88693e+09	2.94272e+09	2.14809e+09	1.97484e+09	3.04024e+09	2.48594e+09	2.5752e+09	2.69444e+09	2.55818e+09	3.9122e+09
sp|P04083|ANXA1_HUMAN	5.27028e+10	3.8331e+10	7.20215e+10	7.70924e+10	4.76034e+09	4.25096e+09	6.56364e+09	7.6556e+09	1.00781e+10	7.9236e+09	1.39108e+10	1.47687e+10
sp|P15121|ALDR_HUMAN	1.27758e+11	1.68023e+11	1.20853e+11	2.39375e+11	1.50696e+09	1.86518e+09	1.53941e+09	2.80873e+09	8.74266e+09	9.59524e+09	7.42286e+09	2.80004e+10
sp|P46459|NSF_HUMAN	3.57768e+09	4.37374e+09	3.84231e+09	6.38881e+09	2.55537e+09	3.14832e+09	2.89562e+09	4.63852e+09	2.7951e+09	3.29936e+09	2.98233e+09	5.22627e+09
sp|P09960|LKHA4_HUMAN	1.51561e+10	1.46901e+10	1.19652e+10	1.78426e+10	9.0158e+09	9.28911e+09	7.79271e+09	1.06314e+10	1.49353e+10	1.4971e+10	1.27365e+10	1.84004e+10
sp|Q99623|PHB2_HUMAN	3.48402e+10	2.96782e+10	3.15807e+10	5.5043e+10	4.19518e+10	3.52775e+10	3.78163e+10	6.69898e+10	4.86925e+10	4.09842e+10	4.38067e+10	7.5122e+10
sp|O75694|NU155_HUMAN	5.13847e+09	4.4574e+09	5.36082e+09	4.99981e+09	6.49677e+09	5.90525e+09	7.17269e+09	6.49572e+09	7.48587e+09	6.94723e+09	8.23502e+09	7.58988e+09
sp|Q27J81|INF2_HUMAN	4.40717e+09	5.85284e+09	5.11685e+09	6.982e+09	2.88404e+09	4258322316	3.40987e+09	4.77554e+09	4.0345e+09	5.34672e+09	4.90391e+09	6.55629e+09
sp|P12236|ADT3_HUMAN	9.62514e+10	6.21242e+10	7.35529e+10	1.80826e+11	3.24163e+10	2.22376e+10	2.56556e+10	6.32387e+10	7.78179e+10	5.22418e+10	6.02787e+10	1.47553e+11
sp|P28331|NDUS1_HUMAN	8.18291e+09	8.18565e+09	7.23662e+09	1.09524e+10	4.97711e+09	4.30066e+09	3.86585e+09	5.91534e+09	6.89138e+09	6.8245e+09	6.17174e+09	8.926e+09
sp|Q9NTI5|PDS5B_HUMAN	1.40026e+09	3.29597e+09	1.21336e+09	1.45045e+09	2.33694e+09	5.07087e+09	1.98364e+09	2.27278e+09	2.25741e+09	4.1599e+09	1.78814e+09	2.42063e+09
sp|O15027|SC16A_HUMAN	2.7444e+09	3.19287e+09	3.59795e+09	3.86176e+09	1.22349e+09	1.44745e+09	1.47743e+09	1.87937e+09	1.20614e+09	1.39684e+09	1.4667e+09	1.74494e+09
sp|P36776|LONM_HUMAN	3.72559e+09	2.5284e+09	3.60926e+09	5.34306e+09	7.66913e+09	5.48038e+09	8.01775e+09	1.1944e+10	5.66898e+09	4.34681e+09	5.3741e+09	9.0806e+09
sp|P16435|NCPR_HUMAN	2.63515e+10	2.25606e+10	2.31864e+10	2.60924e+10	1.42084e+10	1.14427e+10	1.19086e+10	1.39723e+10	1.53402e+10	1.07192e+10	1.24169e+10	1.63341e+10
sp|Q99460|PSMD1_HUMAN	2.5001e+10	2.43821e+10	2.27345e+10	2.79519e+10	2.33623e+10	2.20922e+10	2.07571e+10	2.52766e+10	1.61831e+10	1.53077e+10	1.44964e+10	1.87374e+10
sp|O60763|USO1_HUMAN	1.05773e+10	1.22932e+10	1.23668e+10	1.37828e+10	8.28315e+09	9.9154e+09	8.9354e+09	1.05336e+10	1.02965e+10	1.20184e+10	1.11846e+10	1.31194e+10
sp|O60841|IF2P_HUMAN	1.38238e+10	1.27895e+10	1.25912e+10	1.69974e+10	8.25343e+09	7.62276e+09	7.64095e+09	9.45084e+09	6.6672e+09	6.21722e+09	6.08014e+09	7.22961e+09
sp|Q12931|TRAP1_HUMAN	5.17391e+10	4.88981e+10	5.15242e+10	4.76042e+10	2.93259e+10	2.69473e+10	3.02084e+10	2.94673e+10	4.61471e+10	4.2759e+10	4.78328e+10	4.59851e+10
sp|P23381|SYWC_HUMAN	5.46349e+09	6.91044e+09	6.79051e+09	5.77759e+09	2.54773e+09	3.1544e+09	3.33542e+09	2.83482e+09	1.88925e+10	2.07632e+10	2.17998e+10	2.03338e+10
sp|Q15155|NOMO1_HUMAN	4.6545e+09	7.75773e+09	6.09616e+09	6.44249e+09	4.1311e+09	6.90389e+09	5.4051e+09	5.71333e+09	3.29718e+09	5.25474e+09	4.04856e+09	4.7387e+09
sp|Q12888|TP53B_HUMAN	1.44008e+09	1.67393e+09	1.84566e+09	1.74014e+09	4.24206e+08	5.02644e+08	5.1806e+08	4.70988e+08	6.48406e+08	7.09879e+08	8.06753e+08	7.02306e+08
sp|Q9Y5K6|CD2AP_HUMAN	9.06598e+09	7.98622e+09	8.57768e+09	1.05333e+10	3.8811e+09	3.17157e+09	3.52062e+09	4.42852e+09	4.35785e+09	3.80788e+09	3.5045e+09	4.68858e+09
sp|Q9UKV3|ACINU_HUMAN	4.58367e+09	6.19874e+09	4.30638e+09	7.25763e+09	6.7612e+09	9.0457e+09	6.46127e+09	1.08389e+10	4.99185e+09	6.75468e+09	4.77e+09	8.26691e+09
sp|O94973|AP2A2_HUMAN	3.99605e+09	3.73804e+09	3.89232e+09	4.43675e+09	3.31494e+09	3.04446e+09	3.18013e+09	3.70401e+09	2.88381e+09	2.8279e+09	2.83176e+09	3.24956e+09
sp|Q14669|TRIPC_HUMAN	1.87397e+09	1.82862e+09	1.81245e+09	2.17781e+09	1.90541e+09	1.80497e+09	1.84429e+09	2.22985e+09	8.00861e+08	8.31324e+08	7.7191e+08	9.88316e+08
sp|Q10567|AP1B1_HUMAN	6.83118e+09	8.64167e+09	6.73628e+09	1.49514e+10	6.77758e+09	7.44861e+09	6.46792e+09	1.34012e+10	6.05545e+09	6.63335e+09	5.93491e+09	1.18942e+10
sp|Q12769|NU160_HUMAN	1.4276e+09	1.30368e+09	1.56519e+09	2.06295e+09	1.60039e+09	1.26261e+09	1.64968e+09	3.93262e+09	1.97486e+09	1.54861e+09	1.91964e+09	2.32675e+09
sp|P49589|SYCC_HUMAN	6.00654e+09	6.08604e+09	5.63755e+09	5.70333e+09	2.48152e+09	3.9828e+09	3.96572e+09	2.54116e+09	6.55701e+09	6.79035e+09	5.80601e+09	5.85758e+09
sp|Q8NBJ5|GT251_HUMAN	8.42266e+09	7.98502e+09	1.04794e+10	1.19935e+10	3.49141e+09	3.1204e+09	3.88948e+09	4.80829e+09	3.21434e+09	3.40834e+09	3.40756e+09	5.24209e+09
sp|P09525|ANXA4_HUMAN	2.05794e+10	2.74825e+10	2.25023e+10	2.66693e+10	3.55276e+10	4.76666e+10	3.93382e+10	4.62502e+10	3.59228e+09	4.71299e+09	3.85143e+09	4.85846e+09
sp|P16144|ITB4_HUMAN	8.1702e+08	9.8831e+08	1.13165e+09	2.20355e+09	2.95104e+08	1.45918e+08	4.39882e+08	1.09218e+09	2.50188e+08	1.22528e+08	3.99654e+08	9.60325e+08
sp|P53675|CLH2_HUMAN	2.39486e+10	2.37957e+10	2.52849e+10	3.77894e+10	1.59978e+10	1.58489e+10	1.65673e+10	2.46038e+10	1.40301e+10	1.36772e+10	1.46194e+10	21689208329
sp|Q14247|SRC8_HUMAN	3.33499e+10	3.16211e+10	4.7547e+10	4.56967e+10	3.90144e+10	3.63726e+10	5.45784e+10	5.51016e+10	2.85828e+10	2.604e+10	3.97076e+10	3.97209e+10
sp|O75116|ROCK2_HUMAN	4.00651e+09	3.40839e+09	5.01148e+09	4.34898e+09	2.02731e+09	1.67573e+09	2.6031e+09	2.4919e+09	4.58851e+09	3.79421e+09	4816680946	4.56042e+09
sp|Q14571|ITPR2_HUMAN	2.15192e+09	1.34851e+09	1.10615e+09	1.89499e+09	1.54515e+09	1.4054e+09	1.13655e+09	1.54428e+09	9.87035e+08	9.30172e+08	8.08181e+08	1.05694e+09
sp|Q8WWI1|LMO7_HUMAN	2.13262e+09	2.93841e+09	1.92182e+09	3.37348e+09	1.31402e+09	1.45832e+09	1.38004e+09	2.06276e+09	2.2002e+09	2.5578e+09	2.41566e+09	3.71717e+09
sp|O95613|PCNT_HUMAN	5.39388e+08	1.16e+09	7.62075e+08	5.55555e+08	4.29993e+08	6.91185e+08	4.79575e+08	6.63727e+08	3.30505e+08	6.07865e+08	4.13709e+08	3.48117e+08
sp|P26599|PTBP1_HUMAN	7.37149e+10	7.43234e+10	7.73562e+10	7.24808e+10	6.59695e+10	7.05929e+10	6.84329e+10	8.1175e+10	6.29846e+10	6.49717e+10	6.60854e+10	7.58705e+10
sp|O15523|DDX3Y_HUMAN	9.00432e+10	1.09579e+11	9.75242e+10	1.14562e+11	5.78177e+10	7.00959e+10	6.71067e+10	7.32588e+10	5.70928e+10	7.10068e+10	6.33699e+10	7.26772e+10
sp|Q13885|TBB2A_HUMAN	4.39996e+11	4.25597e+11	4.5489e+11	7.8473e+11	5.2488e+11	4.97841e+11	5.40556e+11	9.81028e+11	342187225984	3.21721e+11	3.5113e+11	6.19244e+11
sp|Q9BVA1|TBB2B_HUMAN	4.39551e+11	4.25131e+11	4.54356e+11	7.83996e+11	5.24788e+11	4.9771e+11	5.40346e+11	9.80929e+11	3.41578e+11	3.19549e+11	3.50023e+11	6.16993e+11
sp|O43175|SERA_HUMAN	1.1913e+10	1.04485e+10	1.07851e+10	1.58809e+10	8.44452e+09	7.35782e+09	7.76764e+09	1.2532e+10	2.63284e+10	2.20108e+10	2.33294e+10	3.99346e+10
sp|Q05639|EF1A2_HUMAN	4.82834e+11	4.2349e+11	5.59132e+11	1.27365e+12	4.64637e+11	4.09019e+11	5.33354e+11	1.22943e+12	3.15792e+11	2.70609e+11	3.63391e+11	8.33064e+11
sp|Q15233|NONO_HUMAN	5.78229e+10	5.13585e+10	6.38161e+10	8.19308e+10	5.21979e+10	4.82171e+10	5.77428e+10	7.00046e+10	4.04632e+10	3.54061e+10	4.54019e+10	5.96608e+10
sp|O94979|SC31A_HUMAN	7.19158e+09	6.82034e+09	5.94931e+09	7.19881e+09	6.42744e+09	6.22848e+09	5.33749e+09	8.07867e+09	7.76532e+09	7.20699e+09	6.33792e+09	7.49545e+09
sp|Q8NI27|THOC2_HUMAN	1.98654e+09	1.52233e+09	1.65788e+09	2.37748e+09	1.08394e+09	6.83606e+08	9.23153e+08	1.24545e+09	1.50855e+09	1.44946e+09	1.28135e+09	1.71936e+09
sp|P12268|IMDH2_HUMAN	2.57387e+10	3.06798e+10	2.64484e+10	3.23359e+10	2.02871e+10	2.43825e+10	2.11473e+10	2.51823e+10	2.95413e+10	3.51754e+10	3.02199e+10	3.65769e+10
sp|P34897|GLYM_HUMAN	3.15926e+10	3.0112e+10	3.0001e+10	4.24137e+10	3.63731e+10	3.41774e+10	3.4474e+10	5.0822e+10	3.0837e+10	3.03934e+10	2.99063e+10	4.26008e+10
sp|P04792|HSPB1_HUMAN	1.82943e+11	1.47251e+11	1.73225e+11	2.15963e+11	6.05213e+10	4.89072e+10	5.74736e+10	7.14848e+10	4.33847e+10	3.42794e+10	3.61867e+10	5.06051e+10
sp|Q9Y4W6|AFG32_HUMAN	1.53715e+09	1.70922e+09	1.73471e+09	2913406564	1.038e+09	9.92968e+08	1.05924e+09	1.62474e+09	1.84929e+09	1.93671e+09	1.87741e+09	3.01799e+09
sp|P68133|ACTS_HUMAN	1.86126e+12	2.33338e+12	1.85294e+12	3.96075e+12	1.8269e+12	2.2882e+12	1.83736e+12	3.96196e+12	1.17139e+12	1.46863e+12	1.16272e+12	2.40157e+12
sp|P68032|ACTC_HUMAN	1.86128e+12	2.33338e+12	1.85278e+12	3.96079e+12	1.82686e+12	2.28816e+12	1.83732e+12	3.96198e+12	1.17134e+12	1.46859e+12	1162690370577	2.40157e+12
sp|Q9H2U1|DHX36_HUMAN	1.76804e+09	1.83592e+09	1.66463e+09	1.93861e+09	1177055534	1.2853e+09	1.09446e+09	1.45237e+09	1.91276e+09	1.96575e+09	1.70087e+09	2.12591e+09
sp|Q8TEX9|IPO4_HUMAN	2.62052e+09	3.47e+09	1.99836e+09	2.96171e+09	2.4858e+09	2.36679e+09	1.93698e+09	3.00048e+09	4.41492e+09	4.03148e+09	3.34709e+09	4.61969e+09
sp|P51991|ROA3_HUMAN	1.1707e+11	1.2156e+11	9.67354e+10	1.41955e+11	1.37601e+11	1.46395e+11	1.1519e+11	1.68674e+11	6.06609e+10	5.49727e+10	5.04974e+10	8.3944e+10
sp|O76094|SRP72_HUMAN	1.03416e+10	7.18053e+09	1.03137e+10	1.54836e+10	5.67176e+09	4.21424e+09	4.55138e+09	7.12893e+09	5.72137e+09	4.43077e+09	4.8246e+09	7.70122e+09
sp|Q9UHR4|BI2L1_HUMAN	2.93337e+09	3.29784e+09	5.48922e+09	3.79425e+09	1.6111e+09	1.97306e+09	2866418313	1.94394e+09	7.11637e+08	1.15265e+09	8.29588e+08	4.47374e+08
sp|O60506|HNRPQ_HUMAN	2.98725e+10	2.9094e+10	3.30014e+10	4.53699e+10	2.54343e+10	2.41789e+10	2.86491e+10	3.97071e+10	3.05483e+10	2.96468e+10	3.52358e+10	4.70005e+10
sp|P07195|LDHB_HUMAN	1.46082e+11	2.16293e+11	2.50136e+11	2.59204e+11	1.32129e+10	1.7273e+10	1.81217e+10	2.95706e+10	1.33665e+11	2.06837e+11	239118488225	2.45374e+11
sp|O95202|LETM1_HUMAN	5.43402e+09	5.50917e+09	5.62822e+09	5.55561e+09	1.86908e+10	8.12368e+09	2.0991e+10	1.83564e+10	5.21963e+09	6.38712e+09	5.93634e+09	6.22812e+09
sp|Q68CZ2|TENS3_HUMAN	3.21768e+09	2.66944e+09	2.31143e+09	2.85794e+09	3.26042e+09	3.15179e+09	2.8075e+09	2.92543e+09	7.44781e+08	1.10384e+09	1.00513e+09	5.98399e+08
sp|Q92538|GBF1_HUMAN	1.47136e+10	2.09404e+09	2.1925e+10	1.89373e+10	1.33065e+10	2.10689e+09	1.94964e+10	1.69265e+10	1.92602e+10	2.57121e+09	2.89537e+10	2.44643e+10
sp|P35998|PRS7_HUMAN	1.77668e+10	1.69354e+10	1.79032e+10	2.90626e+10	1.38362e+10	1.36367e+10	1.47713e+10	2.35999e+10	1.51569e+10	1.61082e+10	1.66463e+10	3.14155e+10
sp|P46063|RECQ1_HUMAN	1.60229e+10	1.55324e+10	1.60503e+10	2.24474e+10	5.1035e+09	5.00128e+09	5.14251e+09	7.93249e+09	1.7027e+10	1.64406e+10	1.75384e+10	2.40042e+10
sp|P62701|RS4X_HUMAN	5.01465e+10	5.30778e+10	5.13477e+10	1.12316e+11	3.51841e+10	3.78251e+10	3.59656e+10	7.7933e+10	4.72326e+10	5.0511e+10	4.97547e+10	1.02615e+11
sp|O00116|ADAS_HUMAN	6.83622e+09	8.61545e+09	6.50726e+09	7.8278e+09	4.15735e+09	5.15269e+09	4.17217e+09	4.7904e+09	6.90152e+09	8.855e+09	7.044e+09	8078365371
sp|P43246|MSH2_HUMAN	6.03984e+09	7.77184e+09	4.36023e+09	1.01638e+10	4.73841e+09	6.16634e+09	3.25932e+09	6.47506e+09	6.90046e+09	8.9323e+09	4.54612e+09	1.06095e+10
sp|Q16513|PKN2_HUMAN	8.72208e+08	7.84293e+08	1.21287e+09	1.2929e+09	6.91865e+08	5.69457e+08	8.5288e+08	8.63709e+08	1.60983e+09	1.20031e+09	1.99768e+09	2.45166e+09
sp|P21980|TGM2_HUMAN	9.23281e+09	8.47602e+09	7.4358e+09	1.01388e+10	8.44491e+08	7.35645e+08	6.69644e+08	9.9402e+08	7.3241e+08	6.37351e+08	6.01757e+08	9.81948e+08
sp|Q14258|TRI25_HUMAN	2.87675e+09	2.71177e+09	3.08391e+09	5.61956e+09	1.39203e+09	1.54774e+09	2.909e+09	4.65273e+09	2.79881e+09	3752186624	3.23491e+09	4.03089e+09
sp|P27824|CALX_HUMAN	3.42597e+10	2.98888e+10	3.50571e+10	4.78049e+10	2.08938e+10	1.80424e+10	2.17738e+10	2.80138e+10	3.05064e+10	2.67494e+10	3.1462e+10	4.29942e+10
sp|P07099|HYEP_HUMAN	2.61512e+10	2.55767e+10	3.75965e+10	4.87273e+10	4948210759	5.38537e+09	7.01742e+09	9.47013e+09	3.57649e+09	3.48751e+09	3.33712e+09	5.95139e+09
sp|Q9NVI1|FANCI_HUMAN	3.21439e+09	9.95928e+08	9.6711e+08	3.48851e+09	3.23932e+09	1.12246e+09	1.08049e+09	3.45837e+09	4.25541e+09	1.93734e+09	1.53382e+09	3.9473e+09
sp|Q03701|CEBPZ_HUMAN	2.56325e+09	2.56855e+09	2.69008e+09	3.33347e+09	1.6948e+09	1.79665e+09	1.66247e+09	2.09489e+09	2.65797e+09	2.63134e+09	2.83449e+09	3.05409e+09
sp|O43390|HNRPR_HUMAN	5.44924e+10	6.62215e+10	6.73611e+10	7.91611e+10	4.43271e+10	5.95761e+10	5.48576e+10	6.48759e+10	4.99113e+10	6.53039e+10	6.32041e+10	7.52193e+10
sp|Q7KZ85|SPT6H_HUMAN	1.98798e+09	3.07611e+09	3.68692e+09	2.52058e+09	2.87645e+09	4.40801e+09	5.09888e+09	3.79755e+09	2.22816e+09	3.60703e+09	3.95233e+09	2.33272e+09
sp|Q9NZI8|IF2B1_HUMAN	1.49924e+10	1.03711e+10	9.77635e+09	1.62923e+10	2.98576e+10	2.6962e+10	2.55777e+10	3.95449e+10	5.79195e+09	4.22562e+09	4.44016e+09	7.49559e+09
sp|P27487|DPP4_HUMAN	7.60514e+08	9.42276e+08	6.47298e+08	1.36922e+09	1.7948e+09	2.40052e+09	1.6947e+09	2.98161e+09	1.39365e+08	1.93438e+08	4.18481e+08	4.81801e+08
sp|P37837|TALDO_HUMAN	7.5943e+10	8.67424e+10	7.69025e+10	1.20175e+11	1.19117e+10	1.38756e+10	1.24759e+10	1.92667e+10	1.49645e+10	1.69903e+10	1.54941e+10	2.48992e+10
sp|P19338|NUCL_HUMAN	7.12452e+10	4.635e+10	4.71268e+10	9.58192e+10	7.62374e+10	4.86538e+10	4.9956e+10	1.0393e+11	8.64412e+10	5.60971e+10	5.75956e+10	1.18049e+11
sp|Q12768|WASC5_HUMAN	4.45055e+09	3.49958e+09	4.52333e+09	3.98099e+09	8.49745e+08	1.12769e+09	1.13674e+09	1.0474e+09	1.05818e+09	1.26574e+09	1.32047e+09	1.09326e+09
sp|Q8WXH0|SYNE2_HUMAN	1.33218e+09	8.24185e+08	1.8631e+09	2.32769e+09	1.18905e+09	8.4996e+08	1.87831e+09	2.15538e+09	1.64225e+09	1.74233e+09	1.77435e+09	3.56223e+09
sp|Q8IUD2|RB6I2_HUMAN	3.0839e+09	3.43736e+09	2.86739e+09	3.69443e+09	2.4898e+09	3.14275e+09	2.3403e+09	2.81758e+09	3.14319e+09	3.62264e+09	2.90585e+09	3.81121e+09
sp|Q709C8|VP13C_HUMAN	8.13555e+08	9.65893e+08	1.07651e+09	1.25775e+09	1.40415e+09	1.25961e+09	1.64178e+09	8.48182e+08	8.51831e+08	9.86799e+08	9.60285e+08	9.55736e+08
sp|Q9H2M9|RBGPR_HUMAN	8.04159e+08	1.15978e+09	1.02843e+09	1.54121e+09	1.27718e+09	1.82099e+09	1.34726e+09	2.49681e+09	7.35642e+08	1.06153e+09	7.98558e+08	1.33901e+09
sp|P49454|CENPF_HUMAN	3.56226e+08	6.08786e+08	5.55329e+08	4.84039e+08	4.08418e+08	5.68617e+08	7.2761e+08	5.48528e+08	2.07793e+08	9.39537e+08	3.22356e+08	2.99592e+08
sp|P04350|TBB4A_HUMAN	5.07755e+11	4.93527e+11	4.94974e+11	9.57725e+11	6.27512e+11	6.13581e+11	6.15029e+11	1.20297e+12	4.0224e+11	3.86752e+11	3.9242e+11	7.51409e+11
sp|P14866|HNRPL_HUMAN	5.634e+10	4.74764e+10	5.42425e+10	7.3761e+10	6.28919e+10	5.32441e+10	5.89273e+10	7.89003e+10	5.00994e+10	3.76628e+10	3.79201e+10	5.46586e+10
sp|P63244|RACK1_HUMAN	1.65214e+11	1.33997e+11	1.69589e+11	1.77982e+11	1.22046e+11	1.00662e+11	1.26698e+11	1.33674e+11	1.47462e+11	1.21323e+11	1.52969e+11	1.64256e+11
sp|P00338|LDHA_HUMAN	1.01769e+11	1.22568e+11	1.1367e+11	2.04419e+11	3.21848e+10	3.43684e+10	3.23872e+10	6.59521e+10	8.23748e+10	1.00212e+11	9.41452e+10	1.65057e+11
sp|Q93052|LPP_HUMAN	7.35235e+09	7.4098e+09	6.8952e+09	7.68524e+09	3.42935e+09	4.34661e+09	2.994e+09	3.81445e+09	5.78601e+08	4.24951e+08	4.05153e+08	6.22836e+08
sp|P46060|RAGP1_HUMAN	9.67541e+09	8.15345e+09	9.15961e+09	1.15163e+10	1.2534e+10	1.11364e+10	1.19187e+10	1.52603e+10	9.39266e+09	7.50774e+09	7.38825e+09	1.01077e+10
sp|P63267|ACTH_HUMAN	1.78276e+12	2.24674e+12	1.72218e+12	3.677e+12	1.74498e+12	2.19836e+12	1.70054e+12	3.66636e+12	1.11893e+12	1.41121e+12	1.07584e+12	2.21749e+12
sp|P62736|ACTA_HUMAN	1.78276e+12	2.24674e+12	1.72218e+12	3.677e+12	1.74498e+12	2.19836e+12	1.70055e+12	3.66636e+12	1.11893e+12	1.41121e+12	1.07584e+12	2.21749e+12
sp|Q9Y6K5|OAS3_HUMAN	1.38191e+09	1.03544e+09	1.57516e+09	1.18719e+09	8.27129e+07	1.69526e+08	1.35231e+08	2.16799e+08	3.89817e+08	3.17932e+08	4.60707e+08	3.6472e+08
sp|Q15436|SC23A_HUMAN	1.06973e+10	1.19529e+10	1.0752e+10	1.16653e+10	1.26704e+10	1.4725e+10	1.2427e+10	1.29792e+10	1.3266e+10	1.29267e+10	1.22869e+10	1.25503e+10
sp|P17858|PFKAL_HUMAN	9.67517e+09	9.37776e+09	1.06816e+10	1.23423e+10	5.5659e+09	6.44047e+09	1.05357e+10	9.84232e+09	7.12893e+09	7.14378e+09	1.21023e+10	1.17844e+10
sp|Q15437|SC23B_HUMAN	3.60669e+09	4.20574e+09	4.63628e+09	4.45852e+09	2.61482e+09	2.76206e+09	3.37309e+09	2.48862e+09	7.86588e+09	7.20898e+09	8.52698e+09	6.86476e+09
sp|O15031|PLXB2_HUMAN	6.83517e+08	7.48209e+08	8.56073e+08	1.1012e+09	6.89814e+08	6.97522e+08	9.13702e+08	1.80414e+09	4.12936e+08	3.99197e+08	5.33222e+08	8.31135e+08
sp|Q13423|NNTM_HUMAN	4.00812e+09	4.76386e+09	5.40124e+09	1.00209e+10	5.32642e+09	5.55284e+09	7.58399e+09	1.08814e+10	8.86005e+09	9.60317e+09	1.23674e+10	1.99678e+10
sp|Q9Y618|NCOR2_HUMAN	1.03314e+09	9.85322e+08	1.03351e+09	9.48912e+08	1.32139e+08	2.26607e+08	1.07426e+08	1.62201e+08	3.27104e+08	2.77137e+08	3.24161e+08	3.0213e+08
sp|Q15459|SF3A1_HUMAN	14615281821	1.50105e+10	1.78254e+10	2.3563e+10	1.68985e+10	1.76432e+10	2.05606e+10	2.7041e+10	1.3985e+10	1.43586e+10	1.67016e+10	2.20787e+10
sp|P36871|PGM1_HUMAN	4.43676e+09	4.3748e+09	4.45269e+09	6.14157e+09	2.28133e+09	2.05617e+09	2.36449e+09	2.64949e+09	1.39401e+10	1.33285e+10	1.36103e+10	1.88205e+10
sp|P29144|TPP2_HUMAN	2.53027e+09	3.51051e+09	2.73737e+09	2.92288e+09	3.95078e+09	4.26411e+09	3.85368e+09	5.36067e+09	2772180901	3.21878e+09	2.72451e+09	3.66933e+09
sp|O75874|IDHC_HUMAN	5.71663e+10	8.39234e+10	5.34148e+10	7.964e+10	9.61473e+10	1.43574e+11	9.11167e+10	1.3755e+11	3.01957e+10	4.47166e+10	2.87428e+10	4.32146e+10
sp|P40763|STAT3_HUMAN	2.91138e+09	2.99059e+09	2.6034e+09	4.4463e+09	2.11943e+09	2.05989e+09	1.84016e+09	3.38939e+09	4.45877e+09	4.61751e+09	4.02657e+09	6.39399e+09
sp|Q9H4A3|WNK1_HUMAN	4.14295e+09	3.35874e+09	3.70459e+09	4.63744e+09	2.72304e+09	2.18005e+09	2.53327e+09	3.04195e+09	6.7207e+09	3.97478e+09	9.57396e+09	6.69005e+09
sp|Q9Y4A5|TRRAP_HUMAN	1.39403e+09	2.00871e+09	1.3191e+09	1.63722e+09	1.21949e+09	1.62625e+09	1.04647e+09	1.33629e+09	1.04825e+09	1.57997e+09	9.06832e+08	2.66006e+09
sp|Q5JRA6|TGO1_HUMAN	4.05514e+09	4.58243e+09	4.2091e+09	4.5463e+09	2.90842e+09	3.1636e+09	2.93582e+09	3.13034e+09	2.98873e+09	3.1466e+09	3.12033e+09	3.15251e+09
sp|P22392|NDKB_HUMAN	2.55722e+11	2.78921e+11	2.73e+11	5.88192e+11	1.77338e+11	1.90771e+11	1.88481e+11	3.83628e+11	2.53905e+11	2.74775e+11	2.65872e+11	5.73702e+11
sp|O00429|DNM1L_HUMAN	4.89967e+09	4.56858e+09	5.60691e+09	5.29397e+09	1.94465e+09	1.71574e+09	2.18816e+09	2.02124e+09	3.56355e+09	3.32196e+09	3.84281e+09	3.82902e+09
sp|Q13619|CUL4A_HUMAN	1.50383e+09	1.53216e+09	1.65758e+09	2.73658e+09	2.64763e+09	2.42275e+09	2.8761e+09	4.01593e+09	3.61577e+09	3.6748e+09	3.85982e+09	5.4477e+09
sp|Q15046|SYK_HUMAN	9.27127e+09	8.86167e+09	1.00236e+10	1.01413e+10	5.85215e+09	5.35594e+09	6.3956e+09	6.80609e+09	8.95638e+09	7.91536e+09	9.8313e+09	9.74531e+09
sp|Q9H4M9|EHD1_HUMAN	2.08731e+10	2.08494e+10	2.0493e+10	2.55089e+10	6.02713e+09	5.81418e+09	5.82308e+09	7.32554e+09	7.52343e+09	6.97546e+09	6.96559e+09	8.90294e+09
sp|O60306|AQR_HUMAN	2.29331e+09	1.8989e+09	1.79288e+09	2.01366e+09	8.25229e+09	6.49154e+09	5.10188e+09	6.36932e+09	2.66084e+09	2.23297e+09	2.12646e+09	2.29968e+09
sp|Q02809|PLOD1_HUMAN	1.7786e+09	2.13575e+09	2.15416e+09	3.85951e+09	1.2121e+09	3.12747e+09	1.45931e+09	2.64193e+09	2.09557e+09	2.5186e+09	2.64849e+09	4.92303e+09
sp|Q5VT52|RPRD2_HUMAN	2.37752e+09	2.55398e+09	2.65751e+09	3.03868e+09	1.41741e+09	1.40973e+09	1.66924e+09	2.12063e+09	1.25349e+09	1.16506e+09	1.23749e+09	1.63028e+09
sp|O00425|IF2B3_HUMAN	1.71491e+10	1.41975e+10	1.39957e+10	2.05851e+10	3.11789e+10	2.74013e+10	2.79834e+10	3.47983e+10	7.16636e+09	8.14146e+09	8.22568e+09	1.47134e+10
sp|Q8N3C0|ASCC3_HUMAN	1.43883e+09	1.57208e+09	1.73256e+09	1.38983e+10	1.67702e+09	1.71804e+09	1.80146e+09	2.63596e+09	1.35472e+09	1.50629e+09	1.60145e+09	3.16253e+09
sp|Q01518|CAP1_HUMAN	5.54116e+10	5.10812e+10	4.74835e+10	5.8483e+10	4.42528e+10	4.00913e+10	3.8045e+10	4.58459e+10	3.16918e+10	2.87929e+10	2.72637e+10	3.24743e+10
sp|Q96PC5|MIA2_HUMAN	4.67837e+09	3.50991e+09	4.66773e+09	3.38693e+09	2.47554e+09	2609188728	3.31697e+09	2.44203e+09	1.48252e+09	1.38112e+09	1.73109e+09	1.29431e+09
sp|Q9NZN4|EHD2_HUMAN	1.70158e+10	1.45252e+10	1.28458e+10	1.84807e+10	1.85907e+09	1.26965e+09	2.90133e+09	2.15876e+09	4.03831e+09	3.93503e+09	1.74024e+09	3.3466e+09
sp|O15230|LAMA5_HUMAN	1.05202e+09	1.05398e+09	1.6884e+09	1.01335e+09	2.13857e+09	1.9971e+09	2.29528e+09	2.01084e+09	1.1456e+09	1.13313e+09	1.59857e+09	1.06216e+09
sp|Q9UNX4|WDR3_HUMAN	8.02719e+08	1.03976e+09	9.83809e+08	1.05842e+09	4.5719e+08	6.60564e+08	5.93736e+08	6.5189e+08	9.08798e+08	1.34272e+09	1.30936e+09	1.42397e+09
sp|Q9HD20|AT131_HUMAN	2.69785e+09	2.46575e+09	2.20065e+09	2.59168e+09	3.14901e+09	2.91566e+09	2.66761e+09	3.01387e+09	1.90441e+09	1.73895e+09	1.64188e+09	1.92772e+09
sp|Q9NRY4|RHG35_HUMAN	6.03343e+08	626826490	6.06838e+08	7.31246e+08	3.83926e+08	3.89862e+08	4.54551e+08	5.16187e+08	1.91185e+08	7.55975e+07	1.74921e+08	1.42571e+08
sp|Q9ULT8|HECD1_HUMAN	8.8756e+08	7.31133e+08	7.38612e+08	1.26445e+09	8.73447e+08	5.87144e+08	7.0072e+08	1.29195e+09	7.85073e+08	5.72452e+08	5.26348e+08	1.1748e+09
sp|P39880|CUX1_HUMAN	1.48822e+09	1.4186e+09	1.45112e+09	1.62019e+09	5.50333e+08	6.57849e+08	7.56077e+08	7.33804e+08	5.69211e+08	5.75991e+08	6.24437e+08	6.84237e+08
sp|P18583|SON_HUMAN	2.96394e+09	2.42209e+09	3.27582e+09	3.54692e+09	4.6903e+09	3.56065e+09	5.15985e+09	5.46007e+09	2.76357e+09	2.16313e+09	3.03546e+09	3.20178e+09
sp|Q13315|ATM_HUMAN	5.98787e+08	3.2347e+08	391395962	3.69527e+08	1.7883e+08	1.29285e+08	1.85314e+08	1.97143e+08	7.37876e+08	4.85622e+08	5.17117e+08	4.84132e+08
sp|P04844|RPN2_HUMAN	1.29035e+10	1.2966e+10	1.0843e+10	1.74065e+10	1.36303e+10	13098878277	1.1555e+10	1.95443e+10	9.21182e+09	8.93608e+09	8.07047e+09	1.30545e+10
sp|P40227|TCPZ_HUMAN	3.29768e+10	3.09436e+10	3.04342e+10	4.19235e+10	2.49667e+10	2.46304e+10	2.25013e+10	3.17979e+10	2.31396e+10	2.06834e+10	2.10241e+10	3.14166e+10
sp|P09923|PPBI_HUMAN	4.72281e+09	3.74481e+09	4.82416e+09	7.39639e+09	2.22688e+09	9.09378e+08	1.40142e+09	4.67454e+09	1.89677e+10	1.4848e+10	1.76504e+10	3.08361e+10
sp|P0DPH8|TBA3D_HUMAN	6.24507e+11	6.45804e+11	5.52984e+11	8.70576e+11	7.75756e+11	7.96735e+11	6.85419e+11	1.04629e+12	5.00355e+11	5.11491e+11	4.3731e+11	6.84685e+11
sp|P0DPH7|TBA3C_HUMAN	6.24507e+11	6.45804e+11	5.52984e+11	8.70576e+11	7.75756e+11	7.96735e+11	6.85419e+11	1.04629e+12	5.00355e+11	5.11491e+11	4.3731e+11	6.84685e+11
sp|O14497|ARI1A_HUMAN	5.56301e+08	7.74991e+08	8.49764e+08	7.01037e+08	8.80802e+08	1.09777e+09	1.13294e+09	1.13497e+09	3.18077e+08	4.72577e+08	4.95432e+08	5.02708e+08
sp|P49419|AL7A1_HUMAN	1.21641e+10	1.13601e+10	1.0092e+10	1.55731e+10	2.14529e+10	1.79509e+10	1.87041e+10	2.6377e+10	1.13731e+10	9.22955e+09	9.91677e+09	1.381e+10
sp|Q13509|TBB3_HUMAN	4.37193e+11	3.99064e+11	3.98231e+11	7.79574e+11	5.25943e+11	4.78917e+11	4.76667e+11	9.56771e+11	3.44776e+11	3.10393e+11	3.1053e+11	6.06702e+11
sp|Q9BUF5|TBB6_HUMAN	2.40567e+11	1.83787e+11	2.29309e+11	4.07309e+11	3.01276e+11	2.29037e+11	2.85565e+11	5.13347e+11	1.97507e+11	1.46959e+11	1.85777e+11	3.26486e+11
sp|Q99714|HCD2_HUMAN	2.02829e+10	1.86913e+10	2.50046e+10	2.23526e+10	7.01236e+09	6.15333e+09	8.38113e+09	8.07419e+09	2.12129e+10	1.9341e+10	2.63763e+10	2.32908e+10
sp|P23378|GCSP_HUMAN	1.19643e+08	1.54698e+08	1.56765e+08	1.64031e+08	9.66561e+08	8.57483e+08	9.80898e+08	1.35345e+09	1.44678e+08	2.06377e+08	2.91818e+08	2.73595e+08
sp|P35222|CTNB1_HUMAN	4.68088e+09	3.1156e+09	3.16599e+09	5.4951e+09	6.80589e+09	3.59577e+09	3.47573e+09	6.68705e+09	2.04174e+09	7.19013e+08	7.81822e+08	1.46717e+09
sp|P00390|GSHR_HUMAN	2.20192e+10	2.18604e+10	2.52784e+10	4.17521e+10	6.59628e+09	7.19037e+09	7.9814e+09	1.27148e+10	3.00688e+09	3.039e+09	3.44928e+09	5.82685e+09
sp|P30041|PRDX6_HUMAN	1.03982e+11	1.09415e+11	1.20498e+11	1.17056e+11	1.3894e+11	1.44323e+11	1.59336e+11	1.53472e+11	8.7676e+10	9.04438e+10	9.97263e+10	9.85201e+10
sp|P26196|DDX6_HUMAN	7.2678e+09	5.67229e+09	7.15576e+09	9.36492e+09	6.65149e+09	5.35758e+09	6.44859e+09	8.1284e+09	4.65956e+09	3.46885e+09	4.36977e+09	5.8595e+09
sp|P30153|2AAA_HUMAN	2.80486e+10	3.38162e+10	3.11803e+10	2.25516e+10	2.512e+10	3.10358e+10	2.79082e+10	1.94351e+10	2.14338e+10	2.62793e+10	2.47163e+10	1.67698e+10
sp|P61978|HNRPK_HUMAN	2.22024e+11	2.1908e+11	2.13783e+11	2.72394e+11	2.13098e+11	2.08982e+11	2.03334e+11	2.54727e+11	1.63514e+11	1.57899e+11	1.57486e+11	1.85009e+11
sp|Q96AY3|FKB10_HUMAN	6.76916e+09	8.27564e+09	6.97867e+09	8.63817e+09	8.60321e+09	1.05906e+10	9.20383e+09	1.13146e+10	2.49517e+10	3.06748e+10	2.59056e+10	3.25693e+10
sp|Q9C075|K1C23_HUMAN	1.38375e+09	1.65151e+09	9.6656e+08	1.20391e+09	4.0106e+09	4.82246e+09	5.79477e+09	5.291e+09	1.58439e+09	1.42744e+09	2.22711e+09	1.78575e+09
sp|Q9HAU0|PKHA5_HUMAN	3.26946e+09	3.41989e+09	2.82337e+09	4.0508e+09	2.64699e+09	2.62878e+09	2.18939e+09	3.10764e+09	1.58886e+09	1.70224e+09	1.13824e+09	1.34082e+09
sp|O60488|ACSL4_HUMAN	6.41912e+09	8.89532e+09	7.66394e+09	1.20715e+10	1.80037e+10	2.45646e+10	2.13522e+10	3.08937e+10	5.0327e+09	7.03913e+09	5.98454e+09	8.98401e+09
sp|P14923|PLAK_HUMAN	4.28446e+09	4.91139e+09	4.57287e+09	7.4545e+09	8.18125e+09	8.55378e+09	7.24715e+09	1.57021e+10	4.21235e+09	4.78598e+09	4.42193e+09	6714199562
sp|P12235|ADT1_HUMAN	7.52623e+10	3.51876e+10	4.72488e+10	1.43115e+11	2.56534e+10	1.36046e+10	1.73702e+10	5.1103e+10	5.99259e+10	2.91466e+10	3.83471e+10	1.15911e+11
sp|P40926|MDHM_HUMAN	2.23951e+11	2.11089e+11	2.66237e+11	2.86028e+11	1.95912e+11	1.86408e+11	2.34817e+11	2.51592e+11	9.00062e+10	8.47298e+10	1.07483e+11	1.15402e+11
sp|Q8NI36|WDR36_HUMAN	2.48666e+09	2.05187e+09	2.22779e+09	2.16169e+09	2.47742e+09	1.40694e+09	1.5709e+09	1.46984e+09	2.58685e+09	2.10233e+09	2.389e+09	2.16698e+09
sp|P20020|AT2B1_HUMAN	8.43648e+09	6.55167e+09	8.80055e+09	9.39589e+09	6.13311e+09	4.93655e+09	6.27254e+09	6.63054e+09	4.3003e+09	3.08458e+09	4.20246e+09	4.71616e+09
sp|Q15021|CND1_HUMAN	2.60913e+09	2.81607e+09	2.81479e+09	2.61689e+09	1.88828e+09	1.98542e+09	2.01611e+09	1.8139e+09	2.44728e+09	2.4795e+09	2.50398e+09	2.3591e+09
sp|P62495|ERF1_HUMAN	4.48613e+09	3.64367e+09	3.65015e+09	4.83298e+09	4.12233e+09	3.1518e+09	3.02434e+09	4.1311e+09	3.77947e+09	2.9443e+09	2.95153e+09	4.13818e+09
sp|Q9Y617|SERC_HUMAN	3.2618e+10	3.54878e+10	3.63748e+10	4.54017e+10	3.58453e+10	3.82614e+10	3.62413e+10	4.91238e+10	1.60925e+10	1.67439e+10	1.63691e+10	2.11598e+10
sp|Q92922|SMRC1_HUMAN	3.87221e+09	3.78234e+09	3.55091e+09	4.10805e+09	3.78985e+09	3.84508e+09	3.63292e+09	4.24255e+09	3.60321e+09	3.18671e+09	3.06877e+09	3.92381e+09
sp|Q9Y265|RUVB1_HUMAN	3.24749e+10	3.39369e+10	2.5984e+10	2.94711e+10	2.12583e+10	2.22517e+10	1.65266e+10	1.8993e+10	2.67066e+10	2.87582e+10	2.15321e+10	2.46091e+10
sp|P12931|SRC_HUMAN	3.80311e+09	8.07179e+09	4.6978e+09	7.25512e+09	8.59415e+08	1.43911e+09	8.25952e+08	1.45037e+09	7.40567e+08	1.3345e+09	8.30413e+08	1.22599e+09
sp|Q06124|PTN11_HUMAN	6.0002e+09	4.12386e+09	5.1571e+09	3.73776e+09	5.92653e+09	4.68805e+09	6.31117e+09	4.78845e+09	2.07389e+09	2.29409e+09	3.06663e+09	2.84538e+09
sp|O94925|GLSK_HUMAN	3.2176e+09	3.93992e+09	2.64332e+09	4.06243e+09	3.22599e+09	4.39313e+09	2.83112e+09	4.30161e+09	6.61668e+08	7.79599e+08	5.56425e+08	8.15897e+08
sp|Q99873|ANM1_HUMAN	2.57959e+10	2.30093e+10	2.73928e+10	2.76668e+10	2.80699e+10	2.41943e+10	2.94433e+10	3.03823e+10	1.6458e+10	1.44078e+10	1.76961e+10	1.87621e+10
sp|Q14126|DSG2_HUMAN	2.63627e+09	2.25727e+09	2.29544e+09	4.45639e+09	1.94105e+09	1.51742e+09	1.58617e+09	3.41303e+09	1.7652e+09	1.28275e+09	1.38631e+09	2.94998e+09
sp|O43847|NRDC_HUMAN	3.3933e+09	3.20415e+09	3.22955e+09	3.09424e+09	2.39359e+09	2.51028e+09	2.56697e+09	2.38707e+09	2.47883e+09	2.48626e+09	2.54995e+09	2.26452e+09
sp|Q6WCQ1|MPRIP_HUMAN	2.78065e+09	2.91984e+09	3.96588e+09	2.34604e+09	9.05588e+08	8.72927e+08	1.08411e+09	8.14667e+08	1.80826e+09	1.86201e+09	3.05836e+09	1.46865e+09
sp|P49750|YLPM1_HUMAN	3.10825e+09	2.89836e+09	3.52843e+09	2.89866e+09	2.95653e+09	2.76808e+09	3.41483e+09	2.80186e+09	1.54785e+09	1.50932e+09	1.88977e+09	1.66052e+09
sp|O95793|STAU1_HUMAN	4.83747e+09	3.84108e+09	4.9792e+09	4.77363e+09	3.48695e+09	2.74194e+09	3.66677e+09	3.94795e+09	8.11965e+08	2.79628e+08	3.15251e+08	4.12682e+08
sp|Q8IWJ2|GCC2_HUMAN	1.46805e+09	2.50886e+09	1.492e+09	2.32324e+09	9.89605e+08	1.23496e+09	1.03521e+09	1.217e+09	1.1124e+09	1.31695e+09	1.13449e+09	1.39544e+09
sp|P21399|ACOC_HUMAN	4.01378e+09	4.6956e+09	4.85212e+09	4.87346e+09	2.53655e+09	2.76754e+09	2.98904e+09	2.91728e+09	2.43137e+09	3.10691e+09	2.70761e+09	3.48834e+09
sp|P18124|RL7_HUMAN	5.64411e+10	5.4357e+10	5.51226e+10	1.08206e+11	3.70219e+10	3.43007e+10	3.56788e+10	7.52978e+10	4.81116e+10	4.31275e+10	4.54979e+10	9.89471e+10
sp|Q9BUJ2|HNRL1_HUMAN	2.41691e+10	1.72348e+10	1.88477e+10	2.71644e+10	2.25153e+10	1.50262e+10	1.80239e+10	2.72646e+10	1.302e+10	7.86513e+09	9.88449e+09	1.54465e+10
sp|Q8TAQ2|SMRC2_HUMAN	6.97606e+09	6.39641e+09	9.91112e+09	9.58078e+09	5.12337e+09	4.71672e+09	4.88068e+09	5.53733e+09	7.57461e+09	4.29606e+09	5.13655e+09	5.03099e+09
sp|O00469|PLOD2_HUMAN	3.2544e+09	2.68808e+09	3.01588e+09	4.39808e+09	5.66639e+08	4.74964e+08	4.85231e+08	1.04603e+09	1.28198e+09	9.79851e+08	9.86493e+08	2.09299e+09
sp|Q9BZE4|NOG1_HUMAN	4.51437e+09	4.27861e+09	4.17874e+09	6.23816e+09	2.62602e+09	2.44631e+09	2.57381e+09	3.90437e+09	4.39574e+09	4.07789e+09	3.94508e+09	6.05756e+09
sp|O76021|RL1D1_HUMAN	7.77285e+09	7.24175e+09	6.79115e+09	1.01619e+10	4.30391e+09	3.47154e+09	3.09542e+09	5.61591e+09	5.27921e+09	4.55041e+09	4.01067e+09	8.38328e+09
sp|Q6P1J9|CDC73_HUMAN	4.34804e+09	3.11778e+09	3.80134e+09	3.92911e+09	3.97907e+09	3.11069e+09	3.53846e+09	3.86589e+09	3.43818e+09	3.09577e+09	2.87018e+09	4.07701e+09
sp|O15226|NKRF_HUMAN	7.61028e+09	7.94513e+09	7.86336e+09	7.41395e+09	1.97579e+09	2.1317e+09	2.08655e+09	1.75171e+09	6.75169e+09	7.71484e+09	7.63208e+09	6.83836e+09
sp|P30837|AL1B1_HUMAN	1.80953e+10	1.36971e+10	2.54621e+10	4.69934e+10	1.15874e+10	8.41464e+09	1.4239e+10	2.60848e+10	8.96402e+09	5.47518e+09	1.40671e+10	3.09118e+10
sp|P23588|IF4B_HUMAN	1.21049e+10	1.08022e+10	1.583e+10	1.9795e+10	6.65906e+09	5.37151e+09	8.14829e+09	1.51563e+10	7.44656e+09	6.04852e+09	9.2426e+09	1.26875e+10
sp|O15294|OGT1_HUMAN	8.32123e+09	8.4398e+09	7.14621e+09	7.4876e+09	3.79176e+09	3.76813e+09	3.18455e+09	3.38858e+09	3.11727e+09	3.31733e+09	2.28905e+09	3.833e+09
sp|P00966|ASSY_HUMAN	1.82959e+09	1.50424e+09	9.23035e+08	1.83545e+09	3.26474e+09	2.8147e+09	1.82305e+09	3.53421e+09	1.79649e+10	1.57198e+10	9.81278e+09	1.89752e+10
sp|Q13177|PAK2_HUMAN	7.48681e+09	7.40138e+09	6.80058e+09	1.38044e+10	6.58131e+09	7.21828e+09	6.74033e+09	9.72756e+09	3.62866e+09	3.52669e+09	3.37883e+09	7.37493e+09
sp|Q9P265|DIP2B_HUMAN	3.34839e+09	4.03071e+09	3.86865e+09	4.17853e+09	3.0096e+09	3.5245e+09	3.34602e+09	3.85541e+09	2.75181e+09	3.35764e+09	3.08679e+09	3.83131e+09
sp|O00231|PSD11_HUMAN	2.40757e+10	2.39359e+10	2.20636e+10	3.15733e+10	1.6455e+10	1.954e+10	1.78849e+10	2.73008e+10	1.53243e+10	1.77998e+10	1.614e+10	2.96396e+10
sp|P52789|HXK2_HUMAN	1.08192e+09	9.88587e+08	1.08068e+09	1.12283e+09	1.69391e+09	1.44263e+09	1.68357e+09	2.65166e+09	1864569034	1.65534e+09	1.91471e+09	2.3948e+09
sp|P51812|KS6A3_HUMAN	2739673810	2.28752e+09	2.34597e+09	2.12145e+09	8.69986e+08	4.94019e+08	1.00956e+09	8.40235e+08	2.2307e+09	1.76156e+09	1.95506e+09	1.94439e+09
sp|O95757|HS74L_HUMAN	7.97561e+09	5.12351e+09	8720743202	1.20473e+10	6.02553e+09	4.33745e+09	6.5489e+09	8.96544e+09	9.39244e+09	6.33665e+09	1.02641e+10	1.35482e+10
sp|P30740|ILEU_HUMAN	3.35956e+10	3.74469e+10	3.10632e+10	4.13501e+10	2.45164e+10	2.79744e+10	2.41328e+10	3.21542e+10	2.50322e+10	26826009857	2.27594e+10	3.00047e+10
sp|Q9HAV4|XPO5_HUMAN	2.08074e+09	1.24425e+09	1.76895e+09	2.77835e+09	2.2015e+10	1.30456e+10	1.18895e+10	1.68577e+10	3.05097e+09	1.93868e+09	2.24823e+09	3.71363e+09
sp|P15144|AMPN_HUMAN	1.43427e+10	1.15105e+09	1.82931e+10	1.83503e+09	1.88341e+09	1.78641e+09	1.34683e+09	2.49027e+09	2.34387e+08	3.18447e+08	1.84362e+08	8.16279e+08
sp|Q99996|AKAP9_HUMAN	3.5311e+09	1.45025e+09	1.88507e+09	4.61931e+09	2.4833e+09	9.37235e+08	1.06844e+09	3.286e+09	2.70131e+09	1.15132e+09	9.04828e+08	3.32539e+09
sp|P62937|PPIA_HUMAN	4.0855e+11	4.37802e+11	3.97794e+11	5.53615e+11	6.2838e+11	664298953592	6.11789e+11	8.6262e+11	4.87407e+11	5.21601e+11	4.76494e+11	6.8628e+11
sp|Q96KR1|ZFR_HUMAN	2.5227e+09	2.32101e+09	2.33446e+09	5.31173e+09	2.47247e+09	2.34233e+09	2.15706e+09	5.1957e+09	2.19119e+09	2.03143e+09	1.94973e+09	4.83531e+09
sp|Q15181|IPYR_HUMAN	1.54454e+10	1.32444e+10	1.45777e+10	1.75686e+10	1.21499e+10	1.06709e+10	1.0904e+10	1.33149e+10	2.10689e+10	1.80043e+10	1.9255e+10	2.28706e+10
sp|Q9BXP5|SRRT_HUMAN	1.23542e+10	1.45413e+10	1.33026e+10	1.23881e+10	1.20766e+10	1.5474e+10	1.42675e+10	1.30339e+10	9.43962e+09	1.23671e+10	1.11753e+10	1.03827e+10
sp|P50416|CPT1A_HUMAN	5.16817e+09	5.19526e+09	5.47164e+09	5.82137e+09	7.29178e+08	1.01902e+09	8.91625e+08	8.65613e+08	4.89244e+09	5365610821	5.66837e+09	6.73691e+09
sp|Q12788|TBL3_HUMAN	4.23209e+09	4.58291e+09	4.69931e+09	5.0785e+09	2.77132e+09	3.2873e+09	3.26731e+09	3.46337e+09	6.61775e+09	5.94148e+09	6.12361e+09	6.82056e+09
sp|Q96PK6|RBM14_HUMAN	1.9388e+10	1.98582e+10	2.56866e+10	3.13677e+10	1.82282e+10	1.95621e+10	2.32673e+10	3.03769e+10	1.72233e+10	1.80938e+10	2.11871e+10	3.12217e+10
sp|Q9BWD1|THIC_HUMAN	1.91287e+09	1.93491e+09	2.0912e+09	2.21357e+09	1.00713e+10	9.67364e+09	10568524338	1.07978e+10	1.34276e+09	1.36296e+09	1.56778e+09	1.74626e+09
sp|P14314|GLU2B_HUMAN	5.87469e+10	5.04784e+10	6.55677e+10	6.56772e+10	9.613e+10	8.24151e+10	1.07301e+11	1.07478e+11	63315193947	5.38671e+10	7.01522e+10	6.75279e+10
sp|P06576|ATPB_HUMAN	1.37362e+11	1.26812e+11	1.26058e+11	1.75282e+11	1.68803e+11	1.5465e+11	1.54296e+11	2.14254e+11	1.12319e+11	1.03581e+11	1.02892e+11	1.43759e+11
sp|C9JRZ8|AK1BF_HUMAN	1.34044e+11	1.31747e+11	7.59778e+10	1.85312e+11	3.4405e+09	4.01114e+09	2.53629e+09	4.96581e+09	1.68989e+09	5.1673e+08	4.17714e+08	4.74049e+09
sp|P45974|UBP5_HUMAN	6.24544e+09	7.28181e+09	7.37588e+09	8.24861e+09	6.09061e+09	6.39328e+09	7.12938e+09	7.78162e+09	6.5639e+09	7.06667e+09	7.7977e+09	8.95661e+09
sp|Q15154|PCM1_HUMAN	1.10407e+09	1.32168e+09	1.52537e+09	1.90822e+09	1.31968e+09	1.58951e+09	1.77694e+09	2.07548e+09	1.58099e+09	1.22515e+09	1.42818e+09	1.84919e+09
sp|Q16658|FSCN1_HUMAN	3.72155e+10	3.83435e+10	3.36767e+10	5.22073e+10	4.46062e+10	4.78338e+10	3.92855e+10	6.29604e+10	5.63316e+10	5.88497e+10	4.97051e+10	7.9334e+10
sp|P31150|GDIA_HUMAN	1.33547e+10	1.14196e+10	1.22773e+10	1.99717e+10	9.4613e+09	7.60701e+09	7.76421e+09	2.08579e+10	1.19671e+10	1.00014e+10	9.85881e+09	2.12784e+10
sp|Q9P258|RCC2_HUMAN	1.33787e+10	1.51059e+10	1.41856e+10	1.49193e+10	1.5405e+10	1.75248e+10	1.63042e+10	1.74019e+10	2.27802e+10	2.59159e+10	2.42622e+10	2.55946e+10
sp|Q8WXF1|PSPC1_HUMAN	1.22031e+10	1.56614e+10	1.24188e+10	1.33277e+10	3.38423e+10	4.10026e+10	3.40656e+10	3.86135e+10	1.17158e+10	1.5407e+10	1.29878e+10	1.23157e+10
sp|Q8IWA0|WDR75_HUMAN	1.26248e+09	9.4687e+08	1.13807e+09	1.32764e+09	9.28727e+08	6.73577e+08	8.17761e+08	8.77661e+08	1.26343e+09	9.5223e+08	1.19728e+09	1.37484e+09
sp|P49736|MCM2_HUMAN	1.41139e+10	1.69534e+10	1.58637e+10	1.96394e+10	1.47969e+10	1.77808e+10	1.65736e+10	2.07629e+10	9.30109e+09	1.13699e+10	1.07183e+10	1.34738e+10
sp|Q92614|MY18A_HUMAN	1.18226e+09	1.05271e+09	1.30773e+09	1.20025e+09	2.99291e+09	1.05672e+09	3.02866e+09	3.59477e+09	1.80547e+09	7.6988e+08	1.91291e+09	2.15359e+09
sp|P24752|THIL_HUMAN	30903968799	2.64878e+10	2.54327e+10	4.10297e+10	1.86159e+10	1.57412e+10	1.49563e+10	2.59961e+10	5.12191e+10	4.4064e+10	4.25199e+10	6.92548e+10
sp|A0AVT1|UBA6_HUMAN	2.04543e+09	1.69886e+09	2.32003e+09	2.95182e+09	2.61392e+09	2.1226e+09	2.78282e+09	4.35647e+09	1.22102e+09	1.00581e+09	1.40474e+09	1.88264e+09
sp|O43776|SYNC_HUMAN	3.54031e+10	2.95005e+10	4.23764e+10	4.0164e+10	2.07148e+10	1.70686e+10	2.49698e+10	2.49115e+10	1.09465e+10	8.94295e+09	1.34544e+10	1.56065e+10
sp|Q08945|SSRP1_HUMAN	1.36329e+10	1.59842e+10	1.34151e+10	1.82263e+10	1.8581e+10	2.13644e+10	1.86169e+10	2.54646e+10	2.07216e+10	2.3855e+10	2.1205e+10	2.90865e+10
sp|P27694|RFA1_HUMAN	4.54908e+09	3.66069e+09	3.96748e+09	5.25742e+09	3.16807e+09	2.58297e+09	3.22529e+09	4.31201e+09	4.38777e+09	3.54763e+09	4.17353e+09	5.7875e+09
sp|A6NKT7|RGPD3_HUMAN	2.14394e+09	2.82856e+09	1.90219e+09	2.84757e+09	2.1009e+09	2.65689e+09	1.78274e+09	2.73675e+09	2.33199e+09	2.95782e+09	2.01126e+09	3.12225e+09
sp|Q9Y6N5|SQOR_HUMAN	1.0243e+10	9.0381e+09	7.44185e+09	9.45979e+09	3.68948e+09	4.68632e+09	2.92212e+09	3.66806e+09	1.10003e+09	1.12675e+09	1.23194e+09	1.341e+09
sp|Q9Y446|PKP3_HUMAN	8.12561e+08	1.02564e+09	1.82802e+09	1.26834e+09	2.32188e+08	3.18057e+08	4.12102e+08	3.47664e+08	1.43829e+09	1.83478e+09	2.58058e+09	2.35127e+09
sp|Q12996|CSTF3_HUMAN	4.76607e+09	5.0506e+09	4.57508e+09	4.75968e+09	4.21036e+09	4.63346e+09	4.14915e+09	4.39949e+09	3.29447e+09	3.50866e+09	3.17535e+09	3.36787e+09
sp|Q12802|AKP13_HUMAN	9.77181e+08	1.02733e+09	9.83881e+08	1.16917e+09	5.51238e+08	6.35167e+08	5.58177e+08	5.95924e+08	3.47013e+08	4.62619e+08	4.0129e+08	4.47483e+08
sp|P54652|HSP72_HUMAN	5.61862e+10	5.62024e+10	6.85014e+10	8.00754e+10	3.48342e+10	3.58476e+10	4.19527e+10	5.03638e+10	4.16525e+10	4.22297e+10	5.05555e+10	5.89438e+10
sp|P10412|H14_HUMAN	3.07039e+11	2.79798e+11	3.08096e+11	3.7016e+11	3.55732e+11	3.2123e+11	3.551e+11	4.34416e+11	4.61655e+11	4.14998e+11	4.57875e+11	5.436e+11
sp|Q9H3S7|PTN23_HUMAN	1.91361e+09	2.73877e+09	2.30556e+09	2.1787e+09	1.84823e+09	2.45627e+09	1.99289e+09	2.03978e+09	1.49169e+09	1.95199e+09	1.62321e+09	1.78131e+09
sp|P61158|ARP3_HUMAN	1.2116e+10	1.22558e+10	1.51344e+10	2.11944e+10	1.00076e+10	9.56971e+09	1.26977e+10	1.79164e+10	9.1164e+09	8.79536e+09	1.13289e+10	1.64947e+10
sp|Q9UIA9|XPO7_HUMAN	3.41978e+09	3.75058e+09	2.88104e+09	5.24252e+09	3.66032e+09	3.73387e+09	3.0777e+09	4.99057e+09	3.3673e+09	3.38569e+09	2.94504e+09	4.65912e+09
sp|Q9BUQ8|DDX23_HUMAN	8.90675e+09	8.20827e+09	7.95994e+09	8.14043e+09	6.5001e+09	6.64102e+09	5.85695e+09	6.38151e+09	5.34131e+09	5.34585e+09	5.21079e+09	5.48749e+09
sp|Q99700|ATX2_HUMAN	3.61442e+09	4.90725e+09	3.86232e+09	5.17718e+09	2091073745	3.08693e+09	2.30154e+09	3.07239e+09	1.40058e+09	1.77252e+09	1.47176e+09	1.97067e+09
sp|Q9Y5S2|MRCKB_HUMAN	7.72473e+08	6.74371e+08	9.60764e+08	1038919436	2.58661e+08	3.54908e+08	3.08502e+08	2.86499e+08	1.01397e+09	1.04728e+09	1.45544e+09	1.32964e+09
sp|Q9HCE1|MOV10_HUMAN	7.51277e+08	9.89414e+08	1.21655e+09	9.25356e+08	1.43086e+09	1.82653e+09	2.31387e+09	1.77029e+09	6.57419e+08	7.58035e+08	9.41358e+08	7.35285e+08
sp|Q5UIP0|RIF1_HUMAN	1.08615e+09	1.35877e+09	1.74652e+09	1.36215e+09	6.54688e+08	9.62214e+08	1.13311e+09	8.31703e+08	5.20387e+08	6.94627e+08	9.01782e+08	7.59325e+08
sp|Q8TAT6|NPL4_HUMAN	5.71311e+09	6.51273e+09	5.71849e+09	6.70336e+09	8.76321e+09	6.75063e+09	4.78055e+09	8.86376e+09	2.62035e+09	2.72755e+09	2.3472e+09	3.04144e+09
sp|P43304|GPDM_HUMAN	3.29119e+09	2.90616e+09	3.54689e+09	3.92973e+09	1.51664e+09	1.53893e+09	1.66542e+09	1.80525e+09	2.57853e+09	2.28843e+09	2.71328e+09	3.011e+09
sp|Q16822|PCKGM_HUMAN	1.77931e+09	1.71915e+09	1.66129e+09	3.05639e+09	1.89926e+09	1.82069e+09	1.84234e+09	3.20617e+09	3.53357e+09	2.76377e+09	2.67722e+09	6.50191e+09
sp|P62258|1433E_HUMAN	4.60865e+11	5.27531e+11	5.47511e+11	5.17024e+11	3.89832e+11	4.37857e+11	4.67528e+11	4.33068e+11	2.8105e+11	3.16888e+11	3.25337e+11	3.21079e+11
sp|O95425|SVIL_HUMAN	7.25846e+08	8.19812e+08	1.44417e+09	8.76703e+08	5.35201e+08	3.95729e+08	9.07974e+08	5.00269e+08	5.25141e+08	4.14521e+08	4.48676e+08	5.15359e+08
sp|O14776|TCRG1_HUMAN	3.9125e+09	4.25589e+09	4.33458e+09	5.16461e+09	3.40441e+09	3.49811e+09	3.48432e+09	4.21166e+09	5.08752e+09	5.0902e+09	5.50638e+09	6.11041e+09
sp|O94906|PRP6_HUMAN	3.1239e+09	3.37962e+09	3.69149e+09	4.4427e+09	3.13087e+09	3.48979e+09	3.81625e+09	4.49871e+09	2.71697e+09	3.0496e+09	3.11679e+09	3.68047e+09
sp|O15320|CTGE5_HUMAN	3.08729e+09	3.50657e+09	4.65905e+09	3.37349e+09	2.42561e+09	2.59988e+09	3.29366e+09	2.41371e+09	1.47899e+09	1.37941e+09	1.72173e+09	1.2893e+09
sp|Q8N1F7|NUP93_HUMAN	1.30072e+10	1.46328e+10	1.13308e+10	1.80155e+10	1.40049e+10	1.58664e+10	1.19584e+10	1.79752e+10	1.60173e+10	1.72903e+10	1.37418e+10	1.81295e+10
sp|O00468|AGRIN_HUMAN	1.01135e+09	6.9425e+08	1.04535e+09	8.99721e+08	1.65546e+09	1.18263e+09	1.37744e+09	1.63452e+09	1.26139e+09	8.8589e+08	1.08386e+09	1.26199e+09
sp|Q5SW79|CE170_HUMAN	1.45792e+09	1.25608e+09	2.27435e+09	1.49239e+09	1.07491e+09	1.05333e+09	1.72522e+09	1.2195e+09	5.22633e+08	7.06702e+08	1.84125e+09	9.15324e+08
sp|P48735|IDHP_HUMAN	7.45774e+09	7.97092e+09	9.24363e+09	1.39235e+10	2.80569e+10	3.01617e+10	3.47288e+10	5.12425e+10	7.04016e+09	7.14506e+09	8.46908e+09	1.2448e+10
sp|Q7LBC6|KDM3B_HUMAN	1.26547e+09	1.72509e+09	1.49314e+09	1.25298e+09	1.25994e+09	1.5927e+09	1.39168e+09	1.13425e+09	1.13094e+09	1.25353e+09	1.08716e+09	9.69033e+08
sp|Q96PZ0|PUS7_HUMAN	4.74732e+09	3.65302e+09	3.44563e+09	3.79507e+09	1.18218e+09	1.14753e+09	1.01203e+09	1.03814e+09	1.91163e+09	1.75996e+09	1.50162e+09	1.9247e+09
sp|P48147|PPCE_HUMAN	1.05898e+09	9.94036e+08	1.23499e+09	1.61456e+09	2.48763e+09	2.19636e+09	3.11562e+09	3.70372e+09	1.02439e+09	8.33737e+08	1.12194e+09	1.42037e+09
sp|O14974|MYPT1_HUMAN	1.95571e+09	2.12557e+09	2.16435e+09	1.87069e+09	9.22219e+08	1.03865e+09	8.9161e+08	1.06831e+09	5.37469e+08	6.24052e+08	6.56711e+08	5.31035e+08
sp|Q8WWQ0|PHIP_HUMAN	1.39138e+09	1.05511e+09	8.90563e+08	1.24329e+09	1.49105e+09	1.27883e+09	9.3937e+08	1.33902e+09	1.48948e+09	1.12866e+09	9.32613e+08	1.29769e+09
sp|Q9H223|EHD4_HUMAN	1.09522e+10	6.08039e+09	6.35432e+09	10399693098	6.82435e+09	3.74865e+09	3.87158e+09	6.08114e+09	2.17483e+09	1.21329e+09	1.29955e+09	2.12217e+09
sp|Q9ULW0|TPX2_HUMAN	8.2397e+08	1.89023e+09	9.01017e+08	3.85367e+09	9.4604e+08	1.91263e+09	1.01055e+09	3.72216e+09	3.68207e+08	8.89094e+08	3.88753e+08	1.67077e+09
sp|Q9NY33|DPP3_HUMAN	3.02917e+09	3.48826e+09	3.58901e+09	4.05918e+09	1.00859e+10	1.14545e+10	1.01334e+10	1.34089e+10	2.19096e+09	2.57748e+09	2.30755e+09	2.79746e+09
sp|P50552|VASP_HUMAN	1.81867e+10	2.00244e+10	1.92501e+10	2.14778e+10	9.17434e+09	1.03674e+10	9.63227e+09	1.15744e+10	3.65797e+09	4.15338e+09	3.53491e+09	4.76094e+09
sp|Q6NUQ4|TM214_HUMAN	1.91124e+09	1.56963e+09	1.93896e+09	4.82943e+09	2.00443e+09	1.29477e+09	1.695e+09	3.4023e+09	3.58767e+09	2.68628e+09	3.41399e+09	6.29121e+09
sp|Q8WWM7|ATX2L_HUMAN	5.40367e+09	3.6627e+09	4.79365e+09	6.36052e+09	4.30918e+09	2.59168e+09	3.56752e+09	4.46434e+09	2.78449e+09	1.77241e+09	2.44129e+09	3.29031e+09
sp|Q15365|PCBP1_HUMAN	4.2564e+10	3.66387e+10	3.70089e+10	6.30936e+10	4.71642e+10	4.01662e+10	4.08866e+10	6.97908e+10	3.77853e+10	3.12488e+10	3.25487e+10	5.82079e+10
sp|P60174|TPIS_HUMAN	2.47895e+11	2.37233e+11	2.37784e+11	3.73805e+11	1.41762e+11	1.36161e+11	1.35214e+11	2.24981e+11	2.4064e+11	2.28645e+11	2.29804e+11	3.68965e+11
sp|P21796|VDAC1_HUMAN	8.72247e+10	1.05001e+11	8.25906e+10	1.28988e+11	5.52099e+10	6.77818e+10	5.27514e+10	8.64174e+10	1.0875e+11	1.33731e+11	1.05311e+11	1.67964e+11
sp|P17174|AATC_HUMAN	3.7919e+09	3.633e+09	4.57437e+09	7.64127e+09	1.0387e+10	8.76122e+09	1.18205e+10	2.14776e+10	1.13719e+10	1.20201e+10	1.26585e+10	1.08282e+10
sp|O96008|TOM40_HUMAN	6.65816e+09	7.99019e+09	7.61555e+09	8.63582e+09	5.53701e+09	6.37954e+09	6.2366e+09	7.07071e+09	3.50325e+09	3.72402e+09	3.78564e+09	4.29382e+09
sp|P55084|ECHB_HUMAN	1.18737e+10	1.17468e+10	1.49408e+10	1.96346e+10	2.1698e+10	2.06205e+10	2.61518e+10	2.6232e+10	1.01621e+10	1.09976e+10	1.45698e+10	1.94636e+10
sp|P48444|COPD_HUMAN	1.08201e+10	9.31616e+09	1.1129e+10	1.71645e+10	9.01746e+09	7.73825e+09	9.13507e+09	1.42746e+10	7.98445e+09	6.87742e+09	8.05174e+09	1.23759e+10
sp|Q9UPU5|UBP24_HUMAN	1.70812e+09	1.24376e+09	1.58326e+09	1.40271e+09	1.76554e+09	1.29408e+09	1.81444e+09	1.60262e+09	1.15617e+09	8.78123e+08	1.05267e+09	1.1101e+09
sp|P62424|RL7A_HUMAN	8.71002e+10	6.68987e+10	8.15291e+10	1.11258e+11	5.90932e+10	4.52408e+10	5.76599e+10	7.96943e+10	8.01824e+10	5.98038e+10	7.72206e+10	1.02112e+11
sp|P06748|NPM_HUMAN	3.86074e+10	1.82454e+10	3.19389e+10	6.1765e+10	2.9229e+10	9.96037e+09	2.10739e+10	4.84868e+10	6.20062e+10	1.70966e+10	4.6532e+10	1.07877e+11
sp|Q9Y3I0|RTCB_HUMAN	1.78076e+10	1.468e+10	1.5451e+10	1.75059e+10	1.36302e+10	1.10106e+10	1.1561e+10	1.30681e+10	1.43576e+10	1.1915e+10	1.24952e+10	1.41722e+10
sp|Q86U86|PB1_HUMAN	2.06439e+09	2.47256e+09	2.45716e+09	2.74864e+09	1.87813e+09	2.31551e+09	2.41213e+09	2.72065e+09	2.19167e+09	2.68292e+09	2.71758e+09	3.05655e+09
sp|P63104|1433Z_HUMAN	1.95671e+11	2.29317e+11	2.44973e+11	2.4271e+11	8.19338e+10	9.26442e+10	9.91851e+10	1.03278e+11	7.12e+10	8.25062e+10	8.71862e+10	8.78805e+10
sp|Q8IWZ3|ANKH1_HUMAN	2.87793e+09	5.07354e+09	3.95808e+09	4.09021e+09	1.56055e+09	2.42342e+09	2.01984e+09	2.20589e+09	1.63165e+09	2.70846e+09	2.21916e+09	2.20513e+09
sp|Q9Y2A7|NCKP1_HUMAN	6.89711e+09	2.81956e+09	3.11017e+09	6.31207e+09	2.03957e+09	1.66456e+09	1.95969e+09	4.71471e+09	1.74027e+09	1.47408e+09	1.60265e+09	3.76949e+09
sp|P42765|THIM_HUMAN	9.81022e+09	1.1763e+10	9.07159e+09	1.66752e+10	1.18078e+10	1.53668e+10	1.06267e+10	2.07745e+10	7.85953e+09	9.76605e+09	6.60167e+09	1.38903e+10
sp|O43242|PSMD3_HUMAN	1.44902e+10	9.92718e+09	1.2237e+10	1.45251e+10	1.23787e+10	8.43893e+09	1.04262e+10	1.24919e+10	1.21345e+10	8.05409e+09	1.02677e+10	1.21142e+10
sp|P53992|SC24C_HUMAN	1.09485e+09	1.10501e+09	1.47393e+09	2.45694e+09	9.48749e+08	890197869	1.23743e+09	2.5572e+09	1.23072e+09	1.14648e+09	1.69128e+09	2.8623e+09
sp|P42285|MTREX_HUMAN	5.45808e+09	4.50117e+09	5.24172e+09	4.40894e+09	4.36765e+09	3.84321e+09	4.31618e+09	4.32495e+09	5.51894e+09	4.8044e+09	5.58191e+09	4.66761e+09
sp|P23921|RIR1_HUMAN	2.20743e+10	1.65969e+10	1.33059e+10	2.24427e+10	1.57067e+10	1.70869e+10	1.43373e+10	1.65553e+10	1.27635e+10	1.43201e+10	1.19173e+10	1.39962e+10
sp|Q8N163|CCAR2_HUMAN	4.63124e+09	4.3803e+09	4.67159e+09	7.9525e+09	5.15596e+09	4.78914e+09	5.09522e+09	7.2959e+09	3.88274e+09	3.4972e+09	3.72224e+09	5.52781e+09
sp|Q02818|NUCB1_HUMAN	5.60607e+09	5.96012e+09	6.72012e+09	6.21902e+09	3.8523e+09	3.95598e+09	4.48871e+09	4.2458e+09	1.25761e+10	1.33425e+10	1.53611e+10	1.46629e+10
sp|Q9Y6D6|BIG1_HUMAN	3.17908e+09	3.44187e+09	2.72759e+09	2.98534e+09	8.99708e+08	9.2008e+08	7.78888e+08	8.46968e+08	8.035e+08	8.61514e+08	6.92201e+08	8.19791e+08
sp|Q7Z3J3|RGPD4_HUMAN	2.12536e+09	2.80469e+09	1.87454e+09	2.85283e+09	2.08972e+09	2.64843e+09	1.75704e+09	2.74173e+09	2.31448e+09	2.93216e+09	1.97299e+09	3.12239e+09
sp|P17655|CAN2_HUMAN	7.20769e+09	8.89987e+09	8.54779e+09	1.22573e+10	1.55719e+09	1.80456e+09	1.84661e+09	2.56481e+09	2.21856e+09	2.59434e+09	2.5465e+09	3.81796e+09
sp|O75179|ANR17_HUMAN	3.44872e+09	5.40275e+09	3.98222e+09	4.82706e+09	2.27728e+09	3.54507e+09	2.66198e+09	3.88046e+09	1.79174e+09	3.05255e+09	2.41286e+09	2.87098e+09
sp|Q15084|PDIA6_HUMAN	3.48276e+10	3.09468e+10	3.05269e+10	4.58268e+10	3.04763e+10	2.71191e+10	2.84211e+10	4.37409e+10	8.00489e+10	7.04521e+10	7.37785e+10	1.13505e+11
sp|Q58FF8|H90B2_HUMAN	2.39207e+11	2.03509e+11	2.33627e+11	3.8295e+11	2.01539e+11	1.73739e+11	1.98065e+11	3.22649e+11	3.03232e+11	2.47884e+11	2.91281e+11	4.83543e+11
sp|P62195|PRS8_HUMAN	1.08114e+10	1.55262e+10	1.28424e+10	1.75116e+10	1.07787e+10	1.46953e+10	1.08874e+10	1.69116e+10	7.47018e+09	1.0748e+10	9.0072e+09	1.1939e+10
sp|Q92974|ARHG2_HUMAN	3.30544e+09	2.6094e+09	3.30933e+09	4.0667e+09	2.88455e+09	2.16914e+09	2.20586e+09	3.39514e+09	1.54824e+09	1.35452e+09	1.38028e+09	1.84985e+09
sp|P15531|NDKA_HUMAN	2.40682e+11	2.58369e+11	2.64822e+11	5.73738e+11	1.61688e+11	1.7007e+11	1.76163e+11	3.72919e+11	2.47493e+11	2.61109e+11	2.69353e+11	5.69442e+11
sp|P48449|ERG7_HUMAN	2.08223e+09	3.0674e+09	2.64031e+09	3.76528e+09	4.59229e+09	6.6044e+09	4.81036e+09	5.81453e+09	3.07548e+09	5.98026e+09	3.32336e+09	3.82463e+09
sp|P08237|PFKAM_HUMAN	7.63183e+09	6.72047e+09	5.11617e+09	6.52984e+09	2.60988e+09	2.99353e+09	1.49491e+09	1.62686e+09	8.19797e+09	9.07546e+09	7.51222e+09	7.29947e+09
sp|Q99459|CDC5L_HUMAN	2.91556e+09	2.65604e+09	3.15655e+09	2.82086e+09	2.96646e+09	2.66843e+09	3.06226e+09	2.70896e+09	2.43418e+09	2.18407e+09	2.44623e+09	2.03166e+09
sp|Q12929|EPS8_HUMAN	4.95758e+09	7.1966e+09	2.94541e+09	9.78607e+09	1.91723e+09	3.54186e+09	9.98425e+08	5.03345e+09	1.17186e+09	2.99802e+09	2.82258e+08	5.07696e+09
sp|P07602|SAP_HUMAN	1.33393e+10	1.17875e+10	1.35888e+10	1.87283e+10	8.57949e+09	3.17645e+10	8.21697e+09	1.11133e+10	1.68703e+10	1.3372e+10	1.65497e+10	2.06407e+10
sp|Q9NUQ6|SPS2L_HUMAN	2.82402e+09	2.81546e+09	3.75194e+09	3.49498e+09	1.611e+09	1.66946e+09	2.075e+09	2.1676e+09	2.64134e+08	2.18289e+08	4.63657e+08	4.37508e+08
sp|Q9H4A4|AMPB_HUMAN	3.68392e+09	2.87291e+09	4.17519e+09	3.89911e+09	2.99041e+09	2.36845e+09	3.09647e+09	3.41948e+09	5.23552e+09	4.11931e+09	5.40839e+09	5.47522e+09
sp|Q9UBB4|ATX10_HUMAN	2.74012e+09	3.13345e+09	9.25065e+09	1.88666e+09	4.99207e+09	4.44721e+09	8.34469e+09	3.43111e+09	3.07184e+09	2.86428e+09	6.90327e+09	2.25993e+09
sp|P23396|RS3_HUMAN	1.67427e+11	2.01746e+11	1.56263e+11	2.06902e+11	1.19964e+11	1.44688e+11	1.11451e+11	1.482e+11	1.39991e+11	1.67973e+11	1.29621e+11	1.74525e+11
sp|O60568|PLOD3_HUMAN	7.38886e+09	6.15004e+09	7.78628e+09	9.2902e+09	3.5075e+09	2.95724e+09	3.28767e+09	3.99837e+09	2.88174e+09	2.30034e+09	3.0251e+09	3.54144e+09
sp|Q9UDT6|CLIP2_HUMAN	1.60962e+09	1.93564e+09	1.63566e+09	2.53197e+09	5.17172e+08	6.45129e+08	5.26539e+08	7.36194e+08	3.25924e+08	4.49633e+08	2.64444e+08	3.57237e+08
sp|Q9UM54|MYO6_HUMAN	2.1866e+09	2.8704e+09	2.88714e+09	2.84765e+09	1.68879e+09	2.33308e+09	2.36808e+09	2.2109e+09	1.085e+09	1.54406e+09	1.65592e+09	1.5407e+09
sp|Q9NVI7|ATD3A_HUMAN	3.56835e+09	2.3056e+09	3.20754e+09	2.54169e+09	3.32768e+09	2.37404e+09	3.14832e+09	2.68252e+09	6.31719e+09	4.47926e+09	6.07217e+09	5.24836e+09
sp|O43432|IF4G3_HUMAN	4.08413e+09	4.06759e+09	4.32698e+09	5.7137e+09	3.15904e+09	3.0862e+09	3.39085e+09	4.28008e+09	3.14063e+09	2.97279e+09	3.28692e+09	4.39168e+09
sp|Q9H6S0|YTDC2_HUMAN	6.08566e+08	7.0297e+08	6.98329e+08	6.71165e+08	6.67914e+08	6.49316e+08	6.72639e+08	6.62858e+08	1.25283e+09	1.54796e+09	1.43873e+09	1.12973e+09
sp|Q7Z3K3|POGZ_HUMAN	5.80367e+08	6.22706e+08	5.19705e+08	7.58596e+08	9.69631e+08	9.65028e+08	8.25088e+08	1.07744e+09	4.73195e+08	8.69951e+08	4.28551e+08	6.40289e+08
sp|P48637|GSHB_HUMAN	7.72458e+09	7.17805e+09	6.57472e+09	7.71739e+09	6.0106e+09	5.31379e+09	4.95742e+09	6.04822e+09	5.92234e+09	5.18879e+09	5.41859e+09	5.73576e+09
sp|P00439|PH4H_HUMAN	1.54802e+08	4.79087e+08	4.21022e+08	3.03064e+08	2.63014e+09	6.78071e+09	6.13878e+09	4.50678e+09	7.36023e+07	1.41986e+08	1.29218e+08	1.02693e+08
sp|Q7Z5K2|WAPL_HUMAN	1.82726e+09	2.34944e+09	2.45348e+09	2.60157e+09	1.23582e+09	1.48596e+09	1.70264e+09	1.82885e+09	3.10234e+09	2.0634e+09	4.37973e+09	3.60154e+09
sp|Q9GZR7|DDX24_HUMAN	1.67058e+09	1.86153e+09	2.09424e+09	2.83481e+09	1.03597e+09	1.06287e+09	1.51259e+09	1.69088e+09	2.98155e+09	3.49514e+09	3.82085e+09	5061529512
sp|Q99575|POP1_HUMAN	4.48091e+09	4.03564e+09	4.72144e+09	5.50315e+09	1.78954e+09	1.63785e+09	1.71219e+09	2.22874e+09	2.07576e+09	1.99803e+09	2.0951e+09	2.7137e+09
sp|Q9UNF1|MAGD2_HUMAN	5.46431e+09	4.98518e+09	4.97179e+09	5.9132e+09	1.11664e+09	9.71886e+08	1.03827e+09	1.23466e+09	4.85223e+09	4.40069e+09	4.14973e+09	5.47876e+09
sp|Q96P70|IPO9_HUMAN	6.70098e+09	5.61821e+09	6.35264e+09	7.98235e+09	1.38044e+10	1.16489e+10	1.41316e+10	1.40923e+10	7.49891e+09	6.39636e+09	7.46456e+09	7.80368e+09
sp|P60228|EIF3E_HUMAN	1.3952e+10	1.13323e+10	1.60443e+10	1.53529e+10	9.94342e+09	8173319215	1.17735e+10	1.12407e+10	1.9808e+10	1.22412e+10	1.84156e+10	1.9547e+10
sp|O00267|SPT5H_HUMAN	1.05277e+10	9.27316e+09	9.0435e+09	9.8657e+09	8.57805e+09	7.35846e+09	7.30554e+09	8.05657e+09	5.38819e+09	4.77537e+09	4.63565e+09	5.03038e+09
sp|O00507|USP9Y_HUMAN	3.06023e+09	3.46595e+09	3.22801e+09	4.3082e+09	1.25674e+09	1.41292e+09	1.35632e+09	1.67851e+09	1.24603e+09	1.37299e+09	1.31852e+09	1.93646e+09
sp|Q8N766|EMC1_HUMAN	3.44663e+09	3515536611	4.96639e+09	5.4663e+09	1.893e+09	1.87216e+09	2.62708e+09	3.08579e+09	1.74976e+09	1.70553e+09	2.15949e+09	2.76195e+09
sp|O43592|XPOT_HUMAN	2.21542e+09	2766797998	2.40224e+09	3.87803e+09	1.13382e+09	1.42557e+09	1.11398e+09	2.09723e+09	1.65476e+09	2.02212e+09	1.65593e+09	2.72063e+09
sp|P11387|TOP1_HUMAN	1.41815e+10	1.62457e+10	1.73857e+10	2.14262e+10	1.40359e+10	1.6153e+10	1.71936e+10	2.21785e+10	1.23616e+10	1.44348e+10	1.53924e+10	1.93952e+10
sp|P28340|DPOD1_HUMAN	9.87985e+08	8.9859e+08	1.37761e+09	6.32686e+09	6.01739e+08	6.41694e+08	1.02524e+09	5.76809e+09	1.15654e+09	1.14998e+09	1.7273e+09	5.54574e+09
sp|O14936|CSKP_HUMAN	3.0165e+09	3.11574e+09	2.78041e+09	3.00928e+09	7.59821e+08	8.00499e+08	9.63817e+08	7.38296e+08	5.27768e+08	5.77752e+08	5.50788e+08	5.56945e+08
sp|Q2TB90|HKDC1_HUMAN	5.28177e+09	5.10702e+09	5.50523e+09	6.08062e+09	1.90672e+09	7.30016e+08	8.09698e+08	1.89038e+09	4.29919e+09	4.17953e+09	3.22828e+09	3.90408e+09
sp|O75376|NCOR1_HUMAN	6.52371e+08	4.48243e+08	4.65247e+08	4.22699e+08	6.37859e+08	4.27457e+08	4.58178e+08	3.98129e+08	4.15795e+08	3.26164e+08	3.00161e+08	3.04301e+08
sp|Q9NSD9|SYFB_HUMAN	4.74272e+09	4.33225e+09	4.69302e+09	8.29533e+09	3.43085e+09	3.14739e+09	3.46552e+09	7.49946e+09	5.44825e+09	5.30732e+09	5.53371e+09	1.08547e+10
sp|Q14671|PUM1_HUMAN	2.81103e+09	2.44444e+09	2.94566e+09	4.19022e+09	2.43025e+09	1.62688e+09	1.62921e+09	3.05221e+09	1.74093e+09	1.28772e+09	1.53734e+09	2.11721e+09
sp|Q06830|PRDX1_HUMAN	4.76344e+11	4.99001e+11	4.41961e+11	6.35561e+11	2.78051e+11	2.93966e+11	2.70888e+11	3.7604e+11	2.67549e+11	2.82834e+11	2.60204e+11	3.73299e+11
sp|Q9UKV8|AGO2_HUMAN	1.02485e+09	1.15505e+09	7.72445e+08	1.2481e+09	1.08231e+09	1.18171e+09	8.7567e+08	1.34187e+09	1.10098e+09	9.36688e+08	1.0085e+09	1.08069e+09
sp|Q13045|FLII_HUMAN	2.57951e+09	2.11022e+09	1.56974e+09	2.30426e+09	2.47831e+09	1.83877e+09	1.33838e+09	1.88982e+09	1.82003e+09	1.71815e+09	1.96761e+09	1.69007e+09
sp|Q2TAY7|SMU1_HUMAN	9.41586e+09	1.3768e+10	1.13326e+10	1.38466e+10	9.12419e+09	1.35958e+10	1.11867e+10	1.35737e+10	8.1094e+09	1.27711e+10	1.0247e+10	1.25712e+10
sp|Q8WX93|PALLD_HUMAN	1.97562e+09	1.87727e+09	2.31837e+09	2.71945e+09	8.65327e+08	5.66205e+08	1.07078e+09	8.38808e+08	5.43008e+08	3.72327e+08	6.01755e+08	7.58045e+08
sp|O60664|PLIN3_HUMAN	1.16812e+10	1.34292e+10	1.27089e+10	1.76574e+10	2.92278e+10	3.53703e+10	3.30794e+10	4.88445e+10	1.65758e+10	1.99454e+10	1.85101e+10	2.85543e+10
sp|Q14498|RBM39_HUMAN	2.5342e+09	2.32302e+09	2.47994e+09	5.18289e+09	2.17331e+09	1.89138e+09	2.03423e+09	4.47182e+09	2.05645e+09	1.78468e+09	2.04391e+09	4.74912e+09
sp|Q14914|PTGR1_HUMAN	4.00195e+10	3.80344e+10	3.56389e+10	4.74696e+10	7.62195e+09	5.76419e+09	1.31735e+10	1.06794e+10	2.9486e+09	3.56066e+09	2.53533e+09	3.75269e+09
sp|Q99497|PARK7_HUMAN	3.24658e+10	2.54924e+10	2.63112e+10	3.92616e+10	2.53841e+10	1.94309e+10	1.95818e+10	2.97082e+10	4.12089e+10	3.15071e+10	3.22773e+10	4.93178e+10
sp|Q99613|EIF3C_HUMAN	2.2489e+10	2.52614e+10	2.64266e+10	3.33167e+10	1.63498e+10	1.85294e+10	1.97319e+10	2.44252e+10	2.26753e+10	2.53047e+10	2.60802e+10	3.25051e+10
sp|B5ME19|EIFCL_HUMAN	2.2489e+10	2.52614e+10	2.64266e+10	3.33167e+10	1.63498e+10	1.85294e+10	1.97319e+10	2.44252e+10	2.26753e+10	2.53047e+10	2.60802e+10	3.25051e+10
sp|Q96KP4|CNDP2_HUMAN	8.71378e+09	7.93717e+09	9.47923e+09	9.7023e+09	6.06279e+09	5.45206e+09	6.6193e+09	6.96725e+09	3.83355e+09	3.24649e+09	2.1482e+10	3.82835e+10
sp|Q9BQ52|RNZ2_HUMAN	4.21666e+09	4.82546e+09	3.96417e+09	4.97316e+09	3.4974e+09	4.24717e+09	3.49247e+09	4.22615e+09	4.12566e+09	4.84576e+09	4.01432e+09	4.99512e+09
sp|P50454|SERPH_HUMAN	2.31029e+10	2.26619e+10	2.52973e+10	2.6597e+10	2.67941e+10	2.55917e+10	2.95008e+10	2.95209e+10	4.42442e+10	4.23431e+10	4.89891e+10	4.88688e+10
sp|P00387|NB5R3_HUMAN	5.29095e+09	6.3079e+09	6.50843e+09	7.867e+09	7.52031e+09	8.92652e+09	1.03215e+10	1.22385e+10	2.96021e+09	3.5388e+09	4.13214e+09	5.01177e+09
sp|P31930|QCR1_HUMAN	1.42531e+10	2.12737e+10	1.77878e+10	2.2074e+10	7.69454e+09	1.15425e+10	9.74038e+09	1.13149e+10	1.19951e+10	1.84144e+10	1.46436e+10	1.90871e+10
sp|O00411|RPOM_HUMAN	2.21531e+09	2.96976e+09	3.31982e+09	2.70645e+09	2.63948e+09	3.59462e+09	3.65097e+09	3.09926e+09	8.97968e+08	3.27561e+09	2.81478e+09	4.56487e+09
sp|Q96RP9|EFGM_HUMAN	1.00967e+10	9.87722e+09	9.76391e+09	1.15844e+10	7.11996e+09	7.58901e+09	6.95953e+09	7.80716e+09	5.86916e+09	5.7878e+09	5.3035e+09	5.94467e+09
sp|Q12905|ILF2_HUMAN	5.79849e+10	4.79517e+10	5.0523e+10	5.7567e+10	5.92985e+10	4.81171e+10	5.20968e+10	5.92726e+10	4.77224e+10	3.79658e+10	4.15329e+10	4.7449e+10
sp|P15170|ERF3A_HUMAN	8.68458e+09	8.73694e+09	8.96249e+09	1.7899e+10	7.19961e+09	6.95675e+09	7.152e+09	1.39996e+10	5.67848e+09	5.30929e+09	5.29917e+09	1.01528e+10
sp|Q9Y6D5|BIG2_HUMAN	1.74154e+09	1.66912e+09	1.97585e+09	2.42771e+09	8.35186e+08	8.33362e+08	9.05271e+08	1.03943e+09	1.20957e+09	1.4079e+09	1.06104e+09	2.01411e+09
sp|O00291|HIP1_HUMAN	1.14491e+09	1.24152e+09	1.24955e+09	1.28738e+09	1.12115e+09	1.14511e+09	1.2044e+09	1.18448e+09	6.19365e+08	5.96952e+08	6.1507e+08	5.64526e+08
sp|P05455|LA_HUMAN	12419272662	1.39257e+10	1.451e+10	1.62008e+10	8.90717e+09	9.36694e+09	9.21488e+09	1.12003e+10	7.77052e+09	8.49176e+09	8.28463e+09	9.99743e+09
sp|P38159|RBMX_HUMAN	4.89253e+10	5.79554e+10	5.60784e+10	5.92974e+10	4.63486e+10	5.53285e+10	5.26629e+10	5.64273e+10	4.19643e+10	4.95956e+10	4.81264e+10	5.03472e+10
sp|O00567|NOP56_HUMAN	7.25384e+09	5.9109e+09	7.23001e+09	1.48732e+10	6.65817e+09	6.03822e+09	6.33449e+09	1.35569e+10	7.37365e+09	6.94962e+09	7.30848e+09	1.59456e+10
sp|Q9C0C9|UBE2O_HUMAN	3.44666e+09	3.20448e+09	4.18304e+09	3.73126e+09	1.09655e+09	9.59411e+08	1.26008e+09	1.16457e+09	1.38333e+09	1.20417e+09	1.68564e+09	1.52568e+09
sp|Q16719|KYNU_HUMAN	4.81062e+09	5.52874e+09	6.56206e+09	4.92942e+09	3.05847e+08	1.80208e+08	2.18972e+08	1.90072e+08	2.36376e+09	2.98879e+09	3.34636e+09	2.65205e+09
sp|Q08379|GOGA2_HUMAN	1.43809e+09	1.48222e+09	1.45051e+09	1.95593e+09	7.80916e+08	7.61217e+08	7.32422e+08	1.08216e+09	1.85718e+09	1.75637e+09	1.7219e+09	2.52384e+09
sp|Q9Y2W1|TR150_HUMAN	6.99957e+09	5.67504e+09	7.24099e+09	1.12408e+10	1.01661e+10	8.1287e+09	1.09909e+10	1.67339e+10	7.85369e+09	6.05532e+09	7.90023e+09	1.2111e+10
sp|Q05397|FAK1_HUMAN	1782858146	2.47097e+09	1.7451e+09	2.34412e+09	1.14022e+09	1.6153e+09	1.22781e+09	1.61174e+09	3.57974e+08	4.60841e+08	3.5974e+08	4.99224e+08
sp|Q9UBC2|EP15R_HUMAN	2.94396e+09	1.50201e+09	2.63916e+09	2.15751e+09	2.15484e+09	1.13192e+09	1.91968e+09	1.68238e+09	1.72273e+09	9.39367e+08	1.66676e+09	1.20429e+09
sp|O60271|JIP4_HUMAN	5.24883e+09	4.75724e+09	4.25366e+09	4.81141e+09	1.52833e+09	1.41566e+09	1.30581e+09	1.47826e+09	1.70444e+09	1.54323e+09	1.32069e+09	1.52556e+09
sp|Q9H6R4|NOL6_HUMAN	3.53587e+09	2.84452e+09	2.29448e+09	2.40624e+09	2.0165e+09	1.46747e+09	1.49417e+09	1.89717e+09	3.19681e+09	2.30189e+09	3.2007e+09	2.80178e+09
sp|P16403|H12_HUMAN	3.06868e+11	2.77704e+11	3.05016e+11	3.6867e+11	3.54856e+11	3.19564e+11	3.52724e+11	4.32728e+11	4.6171e+11	4.1505e+11	4.5716e+11	5.4359e+11
sp|Q9NVA2|SEP11_HUMAN	3.87353e+09	3.9774e+09	4.55913e+09	9.37551e+09	5.08551e+09	5.22479e+09	5.94248e+09	1.2145e+10	3.93498e+09	4.40093e+09	5.20591e+09	9.79941e+09
sp|P05556|ITB1_HUMAN	1.69126e+10	1.62987e+10	1.55948e+10	3.18633e+10	1.13561e+10	1.19824e+10	1.15481e+10	2.40898e+10	2.03293e+10	1.85426e+10	1.85862e+10	2.83108e+10
sp|Q06323|PSME1_HUMAN	7.17235e+09	6.03737e+09	7.08867e+09	9.75169e+09	5.22044e+09	4.46771e+09	5.39014e+09	7.19242e+09	4.73717e+09	4.1791e+09	4.9649e+09	6.82695e+09
sp|O60287|NPA1P_HUMAN	7.10971e+08	6.09368e+08	1.03979e+09	2.05234e+09	3.93513e+08	3.31248e+08	1.05434e+09	2.25891e+09	6.82665e+08	4.338e+08	1.03495e+09	1.61105e+09
sp|Q9UG63|ABCF2_HUMAN	5.22687e+09	4.77235e+09	3.63836e+09	5.98035e+09	1.93063e+09	1.86832e+09	1.27389e+09	2.11436e+09	5.24037e+09	4.82309e+09	3.56086e+09	5.65093e+09
sp|Q92973|TNPO1_HUMAN	8.61034e+09	7.89527e+09	9.40896e+09	1.0072e+10	5.09627e+09	5.18559e+09	5.60897e+09	5.50103e+09	7.70867e+09	5.83232e+09	7.81006e+09	8.2693e+09
sp|P61247|RS3A_HUMAN	5.58135e+10	5.30031e+10	1.04313e+11	1.18183e+11	4.14137e+10	2.91079e+10	7.28196e+10	7.27769e+10	5.55429e+10	4.14878e+10	1.013e+11	1.01125e+11
sp|P10586|PTPRF_HUMAN	9.25321e+08	7.42072e+08	7.97855e+08	6.88498e+08	1.31056e+09	1.55843e+09	1.1312e+09	1.56054e+09	8.17947e+08	7.36319e+08	7.4567e+08	6.78321e+08
sp|Q16555|DPYL2_HUMAN	3.25501e+10	3.28598e+10	3.27349e+10	3.54481e+10	7.32337e+09	7.59224e+09	7.52381e+09	8.63813e+09	1.40493e+10	1.47574e+10	1.4556e+10	1.64931e+10
sp|O14745|NHRF1_HUMAN	1.59265e+10	1.37551e+10	1.39682e+10	1.59795e+10	1.41122e+10	1.20599e+10	1.21227e+10	1.42343e+10	6.65873e+09	5.70543e+09	5.84513e+09	6.87388e+09
sp|P16401|H15_HUMAN	6.58241e+10	4.65863e+10	6.32341e+10	1.12513e+11	8.74524e+10	6.26382e+10	8.30185e+10	1.4978e+11	5.00491e+10	3.64364e+10	4.65128e+10	8.72882e+10
sp|Q9UNM6|PSD13_HUMAN	1.52481e+10	1.63675e+10	1.39458e+10	2.85471e+10	1.28475e+10	1.35122e+10	1.15152e+10	2.27015e+10	1.20514e+10	1.23556e+10	1.0411e+10	2.17222e+10
sp|Q6PKG0|LARP1_HUMAN	5.19251e+09	4.44345e+09	5.29332e+09	7.58174e+09	3.58423e+09	2.84993e+09	3.58345e+09	5.00768e+09	2.45741e+09	1.95508e+09	2.51974e+09	3.60011e+09
sp|Q10570|CPSF1_HUMAN	2.31233e+09	2.15442e+09	2.69236e+09	2.68658e+09	2.71343e+09	2.48287e+09	3.06528e+09	3.02249e+09	1.64479e+09	1.47113e+09	1.77719e+09	1.69634e+09
sp|Q96G03|PGM2_HUMAN	1.30281e+10	9.9148e+09	1.2213e+10	1.35398e+10	1.26338e+10	9.68865e+09	1.13914e+10	1.28362e+10	7.53143e+09	5.89124e+09	6.92432e+09	7.97873e+09
sp|O75746|CMC1_HUMAN	1.95022e+09	1.78186e+09	1.56637e+09	2.93213e+09	1.56494e+09	1.38703e+09	1.18199e+09	2.28234e+09	9.71503e+08	8.54151e+08	8.95891e+08	1300361577
sp|Q5SSJ5|HP1B3_HUMAN	6.91691e+09	4.73777e+09	6.5495e+09	1.05434e+10	6.75858e+09	4.46129e+09	6.01346e+09	9.66046e+09	7.22264e+09	5.00842e+09	6.56364e+09	1.129e+10
sp|Q9UH99|SUN2_HUMAN	1.54729e+09	1.15801e+09	1.70542e+09	1.40866e+09	1.77638e+09	1.37163e+09	2.06569e+09	1.79302e+09	4.82955e+08	3.34855e+08	4.14079e+08	3.9647e+08
sp|Q6P158|DHX57_HUMAN	8.70604e+08	8.89427e+08	7.4041e+08	9.31773e+08	4.7788e+08	4.9267e+08	3.97666e+08	5.81428e+08	8.41914e+08	8.76539e+08	7.55851e+08	9.07706e+08
sp|O94832|MYO1D_HUMAN	1.82972e+08	3.25589e+08	2.44695e+08	5.14933e+08	9.98722e+08	9.95317e+08	7.19472e+08	8.50987e+08	1.02661e+09	8.77166e+08	8.87651e+08	7.268e+08
sp|Q96HE7|ERO1A_HUMAN	5.08097e+09	4.57278e+09	4.4843e+09	7.23364e+09	8.30751e+09	7.79755e+09	7.2484e+09	1.14263e+10	4.48546e+09	3.93057e+09	3.87678e+09	6.41253e+09
sp|Q6KC79|NIPBL_HUMAN	7.26788e+08	7.2912e+08	7.70032e+08	8.03866e+08	9.43401e+08	9.80919e+08	1.00268e+09	9.62756e+08	9.70858e+08	1.04527e+09	1.03626e+09	1.01896e+09
sp|Q1KMD3|HNRL2_HUMAN	1.52664e+10	1.34104e+10	1.61962e+10	1.77226e+10	1.94275e+10	1.69152e+10	1.75401e+10	2.27269e+10	9.34232e+09	8.27391e+09	8.37152e+09	1.11141e+10
sp|O95163|ELP1_HUMAN	1.17426e+09	1.106e+09	1.07758e+09	1.36489e+09	1.29153e+09	1.2084e+09	1.13434e+09	1.47572e+09	1.14711e+09	1.0889e+09	1.10136e+09	1.35682e+09
sp|Q9P2M7|CING_HUMAN	8.99339e+08	7.96651e+08	1.1191e+09	1.20904e+09	7.68231e+08	6.39758e+08	9.06605e+08	9.46814e+08	9.2247e+07	1.45523e+08	2.34371e+08	3.31923e+08
sp|Q01780|EXOSX_HUMAN	1.9994e+09	1.72022e+09	1.80361e+09	2.61877e+09	2.30062e+09	1.75421e+09	1.77912e+09	3.11584e+09	2.06305e+09	1.66388e+09	1.68673e+09	2.74948e+09
sp|O14715|RGPD8_HUMAN	1.20149e+09	1.18842e+09	6.39439e+08	8.51189e+08	6.69979e+08	1.12865e+09	6.72352e+08	9.14093e+08	7.81896e+08	1.36753e+09	8.24073e+08	1.11639e+09
sp|O60437|PEPL_HUMAN	7.3472e+08	9.1673e+08	6.00985e+08	4.13862e+08	1.45503e+09	1.52227e+09	1.52087e+09	1.14076e+09	7.34369e+08	7.30617e+08	7.04721e+08	5.31007e+08
sp|P12081|SYHC_HUMAN	5.32301e+09	5.99232e+09	5.76136e+09	7.43913e+09	4.28048e+09	4.57257e+09	4.67741e+09	6.23878e+09	9.63913e+09	1.05422e+10	1.07227e+10	1.30726e+10
sp|Q9H2P0|ADNP_HUMAN	1.39319e+09	1.39177e+09	2.2505e+09	1.34994e+09	7.65968e+08	8.05067e+08	1.23692e+09	8.508e+08	1.00467e+09	7.42991e+08	1.51805e+09	6.83424e+08
sp|P07942|LAMB1_HUMAN	3.60071e+09	3.65455e+09	2.99508e+09	4.15364e+09	3.98185e+09	4.10621e+09	3.27808e+09	4.7402e+09	2.66722e+09	2.66345e+09	2.14347e+09	3.17914e+09
sp|Q9Y2L1|RRP44_HUMAN	1.26649e+09	3.6903e+08	7.65777e+08	5.46111e+08	3.01427e+08	2.0427e+08	3.1245e+08	3.59934e+08	9.13551e+08	6.98504e+08	9.20558e+08	1.25572e+09
sp|P62191|PRS4_HUMAN	1.19671e+10	1.48391e+10	1.58815e+10	2.94069e+10	8.46491e+09	9.87612e+09	1.20677e+10	2.07581e+10	9.46419e+09	1.01681e+10	1.24052e+10	2.03561e+10
sp|O75976|CBPD_HUMAN	2.17082e+09	1.86561e+09	2.15114e+09	2912653106	4.21112e+09	3.63095e+09	3.92794e+09	5.19445e+09	9.10384e+08	7.67646e+08	1.02803e+09	1.39205e+09
sp|Q9Y3Z3|SAMH1_HUMAN	1.14329e+09	1.48434e+09	1.1052e+09	1.64654e+09	2.76119e+08	3.10672e+08	2.58412e+08	6.39432e+08	1.09964e+09	1.35004e+09	1.01653e+09	1.61116e+09
sp|Q14997|PSME4_HUMAN	1.22519e+09	8.41596e+08	8.89054e+08	1.26837e+09	8.20217e+08	6.55876e+08	7.09905e+08	9.6091e+08	7.5797e+08	5.18761e+08	6.24096e+08	9.86694e+08
sp|Q86VI3|IQGA3_HUMAN	2.61431e+09	2.59275e+09	3.26323e+09	3.31719e+09	1.22348e+09	1.32731e+09	1.65288e+09	2.24564e+09	3.60328e+09	3.81745e+09	4.5976e+09	4.08423e+09
sp|P22307|NLTP_HUMAN	9.42992e+09	8.169e+09	8.24634e+09	1.32002e+10	1.21169e+10	1.11003e+10	1.34978e+10	3.73159e+10	6.21126e+09	5.76146e+09	4.96064e+09	9.37049e+09
sp|Q9H845|ACAD9_HUMAN	7.67365e+09	6.86616e+09	8.76989e+09	8.5716e+09	7.15422e+09	5.58497e+09	7.70533e+09	7.42609e+09	7.46004e+09	5.63824e+09	7.95036e+09	7.96308e+09
sp|Q9BY44|EIF2A_HUMAN	1.70363e+10	1.69184e+10	1.62151e+10	1.76103e+10	1.15971e+10	1.15267e+10	1.1441e+10	1.29283e+10	1.69297e+10	1.69201e+10	1.65459e+10	1.96558e+10
sp|P00491|PNPH_HUMAN	8.18824e+09	8.73901e+09	6.27593e+09	1.14018e+10	1.05296e+10	1.19498e+10	8.71645e+09	1.6381e+10	1.99157e+10	2.22504e+10	1.61003e+10	3.12425e+10
sp|Q9BTV4|TMM43_HUMAN	7.18819e+09	7.57656e+09	8.13363e+09	9.80939e+09	2.1217e+09	2.213e+09	2.4252e+09	2.97621e+09	1.1217e+09	1.1596e+09	1.23638e+09	1.54656e+09
sp|O15371|EIF3D_HUMAN	9.8838e+09	8.16804e+09	9.58579e+09	1.19556e+10	7.50415e+09	6.19513e+09	7.09778e+09	9.09911e+09	8.99594e+09	7.23096e+09	8.74301e+09	1.10944e+10
sp|P42167|LAP2B_HUMAN	5.06088e+10	5.66154e+10	6.33188e+10	7.30317e+10	3.6632e+10	4.1466e+10	4.65711e+10	5.23845e+10	1.58029e+10	1.79166e+10	2.01492e+10	2.17738e+10
sp|P0CW18|PRS56_HUMAN	7.23266e+08	5.01189e+08	4.17083e+08	7.24056e+08	4.39382e+08	3.03095e+08	5.23313e+08	5.02087e+08	3.57945e+09	2.62693e+09	2.73053e+09	3.68334e+09
sp|P62136|PP1A_HUMAN	2.03493e+10	2.69968e+10	2.91813e+10	2.24471e+10	1.82201e+10	2.38513e+10	2.55562e+10	2.06464e+10	1.24992e+10	1.63594e+10	1.77147e+10	1.42522e+10
sp|P07947|YES_HUMAN	6.09141e+09	8.05745e+09	6.45246e+09	7.12201e+09	3.59962e+09	3715126307	3.86927e+09	4.2793e+09	6.43341e+09	6.97211e+09	7.29541e+09	7.53281e+09
sp|P05388|RLA0_HUMAN	3.83212e+10	4.43271e+10	1.59358e+11	1.14616e+11	2.61136e+10	2.95276e+10	1.06025e+11	7.58604e+10	3.38581e+10	3.65336e+10	1.33507e+11	1.0363e+11
sp|Q15366|PCBP2_HUMAN	5.59779e+10	5.1566e+10	4.54374e+10	5.98912e+10	6.00455e+10	5.56049e+10	5.10348e+10	6.04777e+10	5.29847e+10	4.85975e+10	4.45876e+10	5.607e+10
sp|Q9Y2T3|GUAD_HUMAN	1.78977e+09	1.26852e+09	1.21609e+09	1.83802e+09	2.63972e+08	2.14736e+08	2.02179e+08	5.3181e+08	6.75983e+08	5.05657e+08	4.79567e+08	9.56769e+08
sp|Q9HDC9|APMAP_HUMAN	2.76119e+10	2.6086e+10	3.15147e+10	3.1127e+10	8.8787e+09	8.4552e+09	1.01786e+10	1.00644e+10	8.62269e+09	8.17282e+09	1.0025e+10	9.90654e+09
sp|P10515|ODP2_HUMAN	9.35894e+09	6.4849e+09	7.72104e+09	1.14331e+10	1.38986e+10	9.51343e+09	1.18174e+10	1.74897e+10	1.02797e+10	6.99494e+09	8.92876e+09	1.33716e+10
sp|Q562R1|ACTBL_HUMAN	9.93228e+11	1.19827e+12	9.48527e+11	1.50459e+12	9.55228e+11	1.15759e+12	9.24019e+11	1.48444e+12	6.57731e+11	7.9318e+11	6.24484e+11	9.19231e+11
sp|Q2M389|WASC4_HUMAN	6.00411e+09	2.15006e+09	1.98761e+09	1.59971e+09	6.5675e+08	6.61118e+08	6.00788e+08	5.41897e+08	1.17109e+09	1.25862e+09	9.3124e+08	1.08356e+09
sp|Q6ZRV2|FA83H_HUMAN	1.37376e+09	1.09099e+09	9.59834e+08	1.31187e+09	4.33268e+08	3.80669e+08	3.65709e+08	4.28387e+08	3.58118e+08	1.6581e+08	1.47269e+08	271599705
sp|O75367|H2AY_HUMAN	1.58897e+10	1.32593e+10	1.67327e+10	2.22704e+10	1.58703e+10	1.39284e+10	1.8497e+10	2.76334e+10	1.44455e+10	1.25466e+10	1.62252e+10	2.23147e+10
sp|Q8NC51|PAIRB_HUMAN	9.19038e+09	1.45468e+10	1.21178e+10	1.77245e+10	5.4505e+09	8.71999e+09	7.2248e+09	1.02702e+10	9.60174e+09	1.50305e+10	1.26065e+10	1.84315e+10
sp|Q08257|QOR_HUMAN	6.06375e+09	6.47335e+09	7.79445e+09	9.21643e+09	2.5735e+09	2.83846e+09	3.43125e+09	3.95117e+09	2.74486e+09	3.4009e+09	3.96956e+09	4.72362e+09
sp|O75955|FLOT1_HUMAN	2.37981e+09	2.34688e+09	2.41165e+09	2.79712e+09	3.27819e+09	3.00241e+09	3.16868e+09	3.74042e+09	2.21228e+09	2.11646e+09	2.16005e+09	2.70588e+09
sp|P30876|RPB2_HUMAN	1.6866e+09	1.30205e+09	1.05295e+09	2.72842e+09	1.26015e+09	1.3559e+09	1.14275e+09	2.71113e+09	1.41421e+09	1.00662e+09	8.022e+08	3.17769e+09
sp|O15143|ARC1B_HUMAN	3.05316e+10	3.40033e+10	3.57694e+10	3.6843e+10	1.8972e+10	2.02757e+10	2.16368e+10	2.35105e+10	1.46351e+10	1.58272e+10	1.65936e+10	1.77198e+10
sp|Q15042|RB3GP_HUMAN	7.46528e+08	8.6119e+08	1.04222e+09	1.46567e+09	1.16975e+09	1.27641e+09	1.14114e+09	1.8804e+09	5.7348e+08	7.85442e+08	5.97744e+08	9.98484e+08
sp|P09936|UCHL1_HUMAN	6.81311e+10	6.18402e+10	5.97596e+10	6.97817e+10	1.20642e+10	1.0945e+10	1.07396e+10	1.2675e+10	2.62288e+09	2.06525e+09	1.93346e+09	2.19698e+09
sp|P28838|AMPL_HUMAN	2.78882e+09	3.298e+09	4.41064e+09	5.46576e+09	4.38578e+09	5.1426e+09	6.54396e+09	9.12073e+09	1.74212e+09	1.97515e+09	2.66961e+09	4.08805e+09
sp|Q14141|SEPT6_HUMAN	1.66617e+09	2.31145e+09	2.54926e+09	4.33326e+09	3.65677e+09	4.28303e+09	4.28665e+09	7.26349e+09	3.75948e+09	4.33454e+09	4.58803e+09	7.05772e+09
sp|Q14684|RRP1B_HUMAN	3.383e+09	4.51283e+09	4.35125e+09	5.48142e+09	3.99269e+09	6.58632e+09	5.39143e+09	7199150567	3.75659e+09	5.00309e+09	4.06243e+09	6.32271e+09
sp|Q13838|DX39B_HUMAN	3.71363e+10	3.10232e+10	2.87457e+10	5.16513e+10	4.3747e+10	3.77077e+10	3.55392e+10	5.93026e+10	4.23041e+10	3.65247e+10	3.40198e+10	5.7872e+10
sp|Q14166|TTL12_HUMAN	2.38571e+09	1.92962e+09	2.34387e+09	2.82889e+09	1.85136e+09	1.62434e+09	1.73038e+09	2.3347e+09	1.24219e+09	1.10378e+09	1.18729e+09	1.82318e+09
sp|O43865|SAHH2_HUMAN	3.32171e+10	7.49775e+09	6.86203e+09	7.9775e+09	2.91193e+10	4.30608e+09	3.08567e+09	4.30511e+09	2.48019e+10	9.53449e+09	9.09424e+09	1.11521e+10
sp|P62826|RAN_HUMAN	2.56094e+11	2.26112e+11	2.95078e+11	2.65241e+11	1.81312e+11	1.59614e+11	2.10207e+11	1.89153e+11	2.29608e+11	2.02353e+11	2.67561e+11	2.42931e+11
sp|Q9UMS4|PRP19_HUMAN	1.26396e+10	1.54663e+10	1.51277e+10	2.23072e+10	1.39534e+10	1.62762e+10	1.36019e+10	2.41812e+10	1.08136e+10	1.2639e+10	1.1106e+10	1.98463e+10
sp|P09429|HMGB1_HUMAN	5.40756e+10	5.39721e+10	5.28508e+10	8.19904e+10	5.83429e+10	6.31654e+10	6.0415e+10	9.63854e+10	9.98679e+10	1.07005e+11	1.02241e+11	1.63884e+11
sp|Q9P2I0|CPSF2_HUMAN	1.31491e+09	1.80963e+09	1.42512e+09	1.48998e+09	1.14862e+09	1.73499e+09	1.48534e+09	1.56535e+09	8.88854e+08	1.57901e+09	1.27317e+09	2.16584e+09
sp|P47756|CAPZB_HUMAN	1.62306e+10	1.76426e+10	1.50168e+10	2.20051e+10	1.50405e+10	1.65116e+10	1.44985e+10	2.01106e+10	1.16755e+10	1.26532e+10	1.12666e+10	1.77632e+10
sp|P28290|SSFA2_HUMAN	2.82088e+09	1.51771e+09	1.52103e+09	1.80555e+09	3.12789e+09	1.90861e+09	1.78222e+09	3.53645e+09	3.29966e+09	1.9746e+09	1.96483e+09	3.49463e+09
sp|O00151|PDLI1_HUMAN	2.43673e+10	2.45637e+10	2.71502e+10	2.62123e+10	2.99797e+10	3.04351e+10	3.40949e+10	3.25612e+10	1.01886e+10	9.82494e+09	1.1354e+10	1.03688e+10
sp|P13674|P4HA1_HUMAN	2.49586e+09	1.89202e+09	2.22863e+09	2.42771e+09	2.67411e+09	2.11944e+09	2.53447e+09	3.46332e+09	4.42845e+09	3.91916e+09	4.26808e+09	5.71687e+09
sp|Q9UHB9|SRP68_HUMAN	6.43715e+09	6.41915e+09	7.34766e+09	7.03677e+09	4.85157e+09	4.60252e+09	4.93539e+09	4.39115e+09	4.79832e+09	5.01817e+09	5.21533e+09	4.56391e+09
sp|Q14527|HLTF_HUMAN	1.48134e+09	1.19712e+09	1.22421e+09	1.43091e+09	7.40946e+08	5.985e+08	5.87018e+08	6.93367e+08	2.76269e+09	2.30719e+09	2.21724e+09	2.67704e+09
sp|Q99536|VAT1_HUMAN	1.74649e+10	1.87356e+10	2.11877e+10	2.32287e+10	1.09996e+10	1.0908e+10	1.37393e+10	1.48086e+10	9.1433e+09	9.38608e+09	1.17798e+10	1.30254e+10
sp|Q7KZI7|MARK2_HUMAN	1.85955e+09	2.65357e+09	2.02483e+09	2.2821e+09	1.62314e+09	3.12224e+09	2.05995e+09	2.54493e+09	9.34391e+08	1.75364e+09	1.21152e+09	1.35295e+09
sp|Q6PEY2|TBA3E_HUMAN	5.99248e+11	6.37142e+11	5.44381e+11	8.30249e+11	7.45538e+11	7.8492e+11	6.73865e+11	9.98448e+11	4.77414e+11	5.04175e+11	4.30105e+11	6.48176e+11
sp|P17980|PRS6A_HUMAN	1.0771e+10	9.07123e+09	8.16303e+09	1.72815e+10	7.67171e+09	7.7118e+09	6.21817e+09	1.21752e+10	5.0497e+09	5.15432e+09	4.02391e+09	8.57508e+09
sp|Q12873|CHD3_HUMAN	8.4471e+08	5.85054e+08	8.88987e+08	2.63733e+09	6.99933e+08	4.80138e+08	9.41705e+08	1.97352e+09	6.55698e+08	4.50399e+08	7.71866e+08	1.73619e+09
sp|P43686|PRS6B_HUMAN	1.44836e+10	1.34768e+10	1.87423e+10	2.13133e+10	1.39294e+10	1.28158e+10	1.72048e+10	2.03224e+10	1.12233e+10	1.02912e+10	1.53645e+10	1.5944e+10
sp|P49821|NDUV1_HUMAN	3.7344e+09	4.46688e+09	4.34555e+09	4.393e+09	2.05341e+09	2.45528e+09	2.38461e+09	2.53362e+09	3.2463e+09	3893963767	3.65471e+09	4.09018e+09
sp|Q16401|PSMD5_HUMAN	5.01076e+09	4.34425e+09	5.28357e+09	6.89839e+09	3.57953e+09	3.05756e+09	3.84086e+09	5.18977e+09	4.24601e+09	3.59707e+09	4.67426e+09	5.84814e+09
sp|P61221|ABCE1_HUMAN	1.47368e+10	1.25527e+10	1.42888e+10	1.62138e+10	6.45218e+09	5.59373e+09	6.58876e+09	6.99755e+09	4.41143e+09	3.55775e+09	4.60576e+09	4.92855e+09
sp|P39023|RL3_HUMAN	6.32023e+10	5.4508e+10	6.73034e+10	8.25549e+10	4.82185e+10	4.16948e+10	5.11079e+10	6.57561e+10	6.30599e+10	5.48817e+10	6.79423e+10	8.13603e+10
sp|Q9P0K7|RAI14_HUMAN	1.3926e+09	1.15724e+09	1.16278e+09	1.43582e+09	9.24451e+08	9.57657e+08	1.00545e+09	1.44482e+09	5.59305e+08	5.42406e+08	1.01782e+09	6.93147e+08
sp|A0FGR8|ESYT2_HUMAN	3.53529e+09	3.76327e+09	3.9883e+09	4.20909e+09	7.90743e+08	9.03563e+08	9.61491e+08	9.10855e+08	2.83459e+09	3.26185e+09	3.2545e+09	3.33338e+09
sp|Q00325|MPCP_HUMAN	1.03978e+11	8.24724e+10	9.61187e+10	1.08852e+11	7.30155e+10	5.75762e+10	6.73801e+10	7.73282e+10	5.30986e+10	4.24194e+10	47138170524	5.73961e+10
sp|Q9NRF8|PYRG2_HUMAN	6.3313e+08	8.8212e+08	6.61585e+08	9.14091e+08	1.16474e+09	1.52649e+09	1.21409e+09	1.69593e+09	1.00339e+09	1.37572e+09	1.10918e+09	1.54495e+09
sp|Q9H4G0|E41L1_HUMAN	2.07545e+09	2.85259e+09	2.56191e+09	3.29748e+09	1.35337e+09	1.08025e+09	1.02851e+09	1.44219e+09	7.24093e+08	8.93847e+08	7.4476e+08	1.39578e+09
sp|Q8WVM8|SCFD1_HUMAN	3.10131e+09	8.39635e+09	1.00606e+10	1.06583e+10	2.56549e+09	6.00759e+09	6.90766e+09	7.81184e+09	2.81361e+09	6.5906e+09	7.0833e+09	7.22426e+09
sp|Q13724|MOGS_HUMAN	1.80884e+09	2.59845e+09	2.42729e+09	4.06268e+09	3.01148e+09	3.65898e+09	3.75542e+09	4.90202e+09	1.88296e+09	2.42472e+09	2.45475e+09	3.2716e+09
sp|Q6PGP7|TTC37_HUMAN	1.77086e+09	1.35246e+09	6.479e+08	1.14701e+09	7.48146e+08	7.11962e+08	4.59047e+08	6.96819e+08	1.25648e+09	8.5466e+08	5.00778e+08	8.31834e+08
sp|Q9Y263|PLAP_HUMAN	1.40903e+09	1.57876e+09	1.47709e+09	1.57484e+09	1.8589e+09	2.21701e+09	2.03616e+09	2.20418e+09	2.34895e+09	2.71726e+09	2.62692e+09	2.79866e+09
sp|Q07866|KLC1_HUMAN	1.23906e+09	1.38395e+09	1.30312e+09	2.88439e+09	7.89129e+08	7.78359e+08	9.16955e+08	1.89032e+09	8.83185e+08	9.35175e+08	8.95436e+08	2.23655e+09
sp|P07737|PROF1_HUMAN	1.57948e+11	1.94198e+11	1.67216e+11	3.20198e+11	1.94124e+11	2.3974e+11	2.09099e+11	3.94267e+11	9.76532e+10	1.20341e+11	1.04313e+11	1.95102e+11
sp|Q96AC1|FERM2_HUMAN	1.21494e+09	1.52019e+09	1.38547e+09	1.35591e+09	1.29582e+09	1.77743e+09	1.56181e+09	1.52948e+09	2.68634e+09	3.34927e+09	3.08326e+09	3.08713e+09
sp|P35232|PHB_HUMAN	1.43172e+10	8.11885e+09	8.20184e+09	1.75503e+10	1.46578e+10	8.08357e+09	9.3304e+09	2.41772e+10	1.6284e+10	8.34868e+09	9.19753e+09	2.24376e+10
sp|P17516|AK1C4_HUMAN	7.45493e+10	6.18862e+10	6.2638e+10	6.60586e+10	7.63448e+08	7.69298e+08	5.99444e+08	1.01301e+09	1.54883e+09	1.36733e+09	1.30352e+09	1.60519e+09
sp|P50995|ANX11_HUMAN	1.05983e+10	1.37547e+10	9.65841e+09	1.16685e+10	6.65567e+09	8.89799e+09	6.18481e+09	7.22908e+09	8.26706e+09	1.04837e+10	8.22824e+09	9.27564e+09
sp|Q10471|GALT2_HUMAN	3.80379e+09	3.60352e+09	5.48759e+09	6.90425e+09	3.95526e+09	3.88975e+09	6.11554e+09	7.01986e+09	9.33893e+09	8.69642e+09	1.49271e+10	1.5901e+10
sp|Q9NQT8|KI13B_HUMAN	4.67749e+08	4.33077e+08	4.46008e+08	5.13273e+08	1.00514e+09	8.7934e+08	1.08401e+09	9.98996e+08	3.07104e+08	2.83814e+08	3.64265e+08	4.23076e+08
sp|Q9NR09|BIRC6_HUMAN	1.26602e+09	1.33266e+09	1.05815e+09	1.19519e+09	5.86511e+08	6.29478e+08	5.07285e+08	6.44171e+08	5.75008e+08	5.77198e+08	4.55665e+08	5.56099e+08
sp|P48739|PIPNB_HUMAN	8.87819e+09	9657510486	9.63917e+09	9.54417e+09	9.64146e+09	1.01309e+10	1.05645e+10	1.04256e+10	6.20654e+09	6.62681e+09	6.6677e+09	6.62574e+09
sp|Q14C86|GAPD1_HUMAN	2.72458e+09	3.37104e+09	3.07358e+09	3.81053e+09	1.72694e+09	2.30441e+09	1.91866e+09	2.53541e+09	2.69123e+09	3.33838e+09	3.03306e+09	3.8726e+09
sp|Q7Z2W4|ZCCHV_HUMAN	1.47944e+09	3.21585e+09	2.49095e+09	2.66409e+09	5.01307e+08	7.28728e+08	7.07584e+08	7.95827e+08	6.92462e+08	9.19459e+08	9.71057e+08	1.35297e+09
sp|P55263|ADK_HUMAN	7.22449e+08	9.69983e+08	8.18643e+08	1.11945e+09	7.80366e+08	9.38579e+08	9.79343e+08	1.39861e+09	2.31108e+09	2.96065e+09	2.06632e+09	3.49281e+09
sp|Q9Y3L3|3BP1_HUMAN	1.66808e+08	2.41913e+08	2.16573e+08	1.5811e+08	8.40236e+08	9.15221e+08	1.01474e+09	8.16147e+08	3.43873e+08	8.87588e+08	4.23143e+08	2.05719e+08
sp|Q96RS6|NUDC1_HUMAN	6.42509e+09	5.89492e+09	5.61061e+09	6.53514e+09	2.06844e+09	1.88896e+09	1.80559e+09	2.17964e+09	1.85426e+09	1.71725e+09	1.78331e+09	1.89701e+09
sp|P15880|RS2_HUMAN	1.33325e+11	1.35135e+11	1.2052e+11	1.56067e+11	9.59934e+10	9.6753e+10	8.80908e+10	1.11077e+11	1.19515e+11	1.21436e+11	1.0752e+11	1.40719e+11
sp|P33527|MRP1_HUMAN	1.63705e+09	1.60054e+09	1.74968e+09	2.05188e+09	2.77924e+08	2.01265e+09	3.05498e+08	6.17103e+09	3.04276e+08	2.77564e+08	3.96224e+08	4.73277e+08
sp|P37802|TAGL2_HUMAN	4.65199e+10	6.04283e+10	4.28622e+10	8.92706e+10	3.68158e+10	4.46928e+10	3.24568e+10	7.05338e+10	5.354e+10	6.28099e+10	4.99931e+10	9.87507e+10
sp|P08559|ODPA_HUMAN	2.62203e+10	2.10529e+10	2.1947e+10	2.25546e+10	2.31807e+10	1.85995e+10	1.9921e+10	1.9872e+10	4.23259e+10	3.47825e+10	3.60766e+10	3.67352e+10
sp|Q13618|CUL3_HUMAN	1.84473e+09	2.16061e+09	2.0166e+09	2.08669e+09	1.30665e+09	1.90845e+09	1.40295e+09	1.51889e+09	1.18795e+09	1.43011e+09	1.37882e+09	1.44123e+09
sp|Q9BTW9|TBCD_HUMAN	1.2893e+09	1.5563e+09	1.72569e+09	2.26914e+09	4.38289e+08	4.91902e+08	7.47301e+08	4.96641e+08	5.16402e+08	5.28751e+08	6.52859e+08	1.04404e+09
sp|P50895|BCAM_HUMAN	1.17847e+09	1.27906e+09	1.6706e+09	1.68922e+09	3.63305e+09	4.42107e+09	5.12882e+09	5.06471e+09	8.5823e+08	9.52235e+08	1.21156e+09	1.18872e+09
sp|Q5JSH3|WDR44_HUMAN	1.49866e+09	1.48172e+09	3.36794e+09	6.78455e+09	2.18093e+08	2.01865e+08	1.22877e+09	3.05126e+09	1.31714e+09	1.38452e+09	3.08589e+09	5.76752e+09
sp|Q9NYF8|BCLF1_HUMAN	6.44707e+09	5.91285e+09	5.79017e+09	1.0301e+10	8.06765e+09	7.25063e+09	7.36142e+09	1.2598e+10	4.83148e+09	4.40622e+09	4.47648e+09	8.10368e+09
sp|O15042|SR140_HUMAN	4.63635e+09	6.9933e+09	7.49651e+09	1.00182e+10	4.6962e+09	6.92619e+09	6.9252e+09	8.2464e+09	4.59218e+09	6.01868e+09	5.05974e+09	6.93885e+09
sp|Q9H6S3|ES8L2_HUMAN	1.11371e+09	1.05875e+09	1.2286e+09	1.15777e+09	1.44329e+09	1.56815e+09	1.60609e+09	1.65668e+09	5.91622e+08	5.31137e+08	4.97528e+08	5.80925e+08
sp|P02533|K1C14_HUMAN	3.17503e+11	3.03394e+11	2.77137e+11	2.57297e+11	2.20394e+11	1.98631e+11	2.14742e+11	1.8216e+11	1.92609e+11	1.87672e+11	1.93125e+11	1.66245e+11
sp|P48506|GSH1_HUMAN	1.87808e+09	2.80443e+09	1.50007e+09	1.69908e+09	4.15429e+08	7.84437e+08	3.7527e+08	5.52885e+08	4.16455e+08	6.09064e+08	3.09002e+08	3.60422e+08
sp|P22570|ADRO_HUMAN	2.46739e+09	1.62765e+09	2.55223e+09	3.57206e+09	3.06041e+09	1.78998e+09	3.14924e+09	4.21049e+09	3.50306e+09	2.19133e+09	3.45608e+09	4.3383e+09
sp|O94874|UFL1_HUMAN	3.18893e+09	2.79406e+09	3.14402e+09	3.73872e+09	4.02516e+09	3.52777e+09	3.98738e+09	4.24078e+09	4.17339e+09	3.71344e+09	4.12284e+09	4.22412e+09
sp|P21266|GSTM3_HUMAN	1.8913e+10	1.3682e+10	1.69775e+10	2.60599e+10	1.14601e+10	8.54152e+09	9.0428e+09	1.57744e+10	2.34225e+10	1.65218e+10	1.90056e+10	3.19261e+10
sp|Q99666|RGPD5_HUMAN	1.18663e+09	1.16898e+09	6.14856e+08	8.51189e+08	6.57697e+08	1.11716e+09	6.47031e+08	9.14093e+08	7.71393e+08	1.34949e+09	7.91286e+08	1.11639e+09
sp|Q9UGU0|TCF20_HUMAN	4.73747e+08	7.14836e+08	7.17316e+08	5.36483e+08	5.27236e+08	7.56741e+08	8.12564e+08	6.40315e+08	2.32421e+08	3.52157e+08	4.02046e+08	3.53638e+08
sp|P78417|GSTO1_HUMAN	9.8151e+09	9.0156e+09	9.89852e+09	1.23779e+10	1.43964e+10	1.2382e+10	1.41387e+10	1.78548e+10	7.22632e+09	8.88167e+09	8.51152e+09	1.03285e+10
sp|Q96GQ7|DDX27_HUMAN	1.96086e+09	1.98525e+09	1.65981e+09	3.25281e+09	1.19627e+09	1.12307e+09	1.07244e+09	2.26709e+09	2.18353e+09	2.17126e+09	1.89533e+09	3.74517e+09
sp|Q8TC07|TBC15_HUMAN	2.59153e+09	1.27771e+09	1182505513	1.60587e+09	2.55168e+09	7.96834e+08	7.14832e+08	9.43931e+08	2.61113e+09	7.36802e+08	6.66925e+08	8.60276e+08
sp|Q14568|HS902_HUMAN	2.26103e+11	1.80074e+11	2.0796e+11	3.57486e+11	1.90379e+11	1.52291e+11	1.74835e+11	301360530667	2.94861e+11	2.30452e+11	2.71271e+11	465359716363
sp|O43290|SNUT1_HUMAN	2.4363e+09	1.83957e+09	3.00836e+09	3.4106e+09	2.48603e+09	1.97629e+09	3.09231e+09	4.28024e+09	1.4216e+09	1.41848e+09	1.93679e+09	2.21039e+09
sp|Q16706|MA2A1_HUMAN	1.55136e+09	1.32432e+09	2.25244e+09	1.49294e+09	7.81027e+08	6.26305e+08	1.10488e+09	7.53907e+08	9.11823e+08	6.85099e+08	1.26914e+09	1.12419e+09
sp|P01023|A2MG_HUMAN	5.24701e+08	4.00349e+08	5.27005e+08	3.77374e+08	5.4399e+08	3.44459e+08	5.17113e+08	3.56753e+08	2.66877e+08	1.67472e+08	5.36438e+08	1.34169e+08
sp|O14647|CHD2_HUMAN	6.15693e+08	8.04706e+08	7.97023e+08	7.92397e+08	8.77637e+08	1.18757e+09	1.0651e+09	1.06374e+09	7.26399e+08	9.16614e+08	8.223e+08	8.34901e+08
sp|Q9Y6N7|ROBO1_HUMAN	2.99554e+08	3.16639e+08	2.05817e+08	2.55282e+08	4.40658e+08	6.34567e+08	4.19463e+08	5.11286e+08	5.57866e+07	7.6523e+07	5.52643e+07	5.81684e+07
sp|Q92797|SYMPK_HUMAN	1.56807e+09	1.52544e+09	1.50826e+09	2.06805e+09	1.60294e+09	1664607322	1.60977e+09	2.17426e+09	1.35409e+09	1.45948e+09	1.37733e+09	1.89452e+09
sp|Q4V328|GRAP1_HUMAN	9.90036e+08	8.0027e+08	1.03639e+09	1.08493e+09	7.44351e+08	6.65835e+08	7.72584e+08	8.24956e+08	8.56356e+08	5.87059e+08	9.15341e+08	9.52556e+08
sp|P51531|SMCA2_HUMAN	3.45975e+09	2.15899e+09	1713500433	2.37323e+09	1.68203e+09	1.76918e+09	1.30911e+09	2.03633e+09	4.20754e+09	4.635e+09	3.4211e+09	5.79348e+09
sp|Q96ST3|SIN3A_HUMAN	7.47163e+08	1.41984e+09	7.16297e+08	2.35772e+09	1.04862e+09	2.47971e+09	8.64956e+08	3.91365e+09	9.41791e+08	2.03444e+09	944961130	2.55422e+09
sp|P21359|NF1_HUMAN	4.67826e+08	4.96579e+08	4.28901e+08	5.82846e+08	5.18097e+08	5.63493e+08	4.20647e+08	6.78312e+08	5.0813e+08	3.87624e+08	4.79833e+08	6.94751e+08
sp|P29692|EF1D_HUMAN	2.17816e+11	1.96671e+11	2.25974e+11	2.6053e+11	1.33822e+11	1.20159e+11	1.37729e+11	1.60399e+11	9.25193e+10	8.18519e+10	9.611e+10	1.11125e+11
sp|Q13162|PRDX4_HUMAN	2.36933e+10	2.09502e+10	2.54544e+10	3.48572e+10	1.57616e+10	1.37637e+10	1.66298e+10	2.34807e+10	6.57276e+10	5.19912e+10	5.93914e+10	1.04349e+11
sp|P12277|KCRB_HUMAN	1.57354e+09	1.13712e+09	1.25407e+09	2.48409e+09	1.25136e+09	7.23298e+08	1.00231e+09	1.43709e+09	6.23567e+08	3.95401e+08	4.67396e+08	9.04167e+08
sp|Q9BZK7|TBL1R_HUMAN	7.77119e+09	6.08636e+09	6.68395e+09	8.79355e+09	5.26226e+09	4.11022e+09	4.41199e+09	6.26629e+09	5.74244e+09	4.67528e+09	4.90686e+09	7.50843e+09
sp|Q99856|ARI3A_HUMAN	1.60998e+08	1.41024e+08	1.15113e+08	1.91982e+08	9.51748e+08	6.12391e+08	5.80813e+08	8.22737e+08	1.32024e+08	1.49827e+08	1.14691e+08	7.30436e+07
sp|P55011|S12A2_HUMAN	1.75523e+09	1.66347e+09	1.41416e+09	1.55382e+09	1.63143e+09	1.45945e+09	1.40436e+09	1.64948e+09	5.2648e+08	5.15546e+08	4.79774e+08	4.46682e+08
sp|Q15942|ZYX_HUMAN	2.6036e+10	2.96426e+10	2.16064e+10	3.06291e+10	2.24289e+10	3.09886e+10	1.82678e+10	2.8392e+10	1.58861e+10	2.0197e+10	1.45446e+10	1.993e+10
sp|Q8N1G4|LRC47_HUMAN	2.57531e+09	2.89113e+09	2.2638e+09	2.82218e+09	2.02422e+09	2.15884e+09	1.71234e+09	2.10934e+09	3.28797e+09	3.46051e+09	2.64797e+09	3.77996e+09
sp|Q6PD62|CTR9_HUMAN	1.98267e+09	1.84247e+09	1.87969e+09	1.89692e+09	1.83928e+09	1.70281e+09	1.72455e+09	1.62759e+09	1.6779e+09	1.59628e+09	1.65727e+09	1.86672e+09
sp|Q9NY65|TBA8_HUMAN	4.84621e+11	5.09227e+11	4.18987e+11	5.84682e+11	6.22584e+11	6.48409e+11	5.38819e+11	7.3566e+11	3.95835e+11	4.12657e+11	3.40314e+11	4.68761e+11
sp|P18754|RCC1_HUMAN	1.15628e+10	1.07619e+10	1.21454e+10	1.2919e+10	1.28403e+10	1.19849e+10	1.36168e+10	1.41974e+10	1.86853e+10	1.74954e+10	1.94875e+10	2.05313e+10
sp|Q8IZL8|PELP1_HUMAN	3.63714e+09	5.38931e+09	3.01621e+09	5.80541e+09	2.61975e+09	3.58232e+09	2.46036e+09	4.88742e+09	3.39032e+09	4.24922e+09	3.10636e+09	5.73576e+09
sp|Q86U38|NOP9_HUMAN	1.85056e+09	1.19468e+09	1695183527	2.39948e+09	2.21088e+09	1.24948e+09	1.75867e+09	2.87741e+09	2.54738e+09	1.69818e+09	2.42071e+09	3.18642e+09
sp|P46379|BAG6_HUMAN	3.50756e+09	5.65852e+09	4.36529e+09	3.99802e+09	4.93212e+09	6.11664e+09	6.14776e+09	5.54223e+09	1.59013e+09	2.07289e+09	2.09599e+09	2.02578e+09
sp|P36873|PP1G_HUMAN	2.08542e+10	3.00313e+10	2.93968e+10	2.36598e+10	1.99557e+10	2.84503e+10	2.55824e+10	2.36556e+10	1.25224e+10	1.74685e+10	1.74857e+10	1.42253e+10
sp|P62140|PP1B_HUMAN	2.40667e+10	2.95486e+10	3.0053e+10	2.40816e+10	1.71731e+10	2.20884e+10	2.27247e+10	1.77575e+10	1.5008e+10	1.82495e+10	1.84775e+10	1.53377e+10
sp|Q14444|CAPR1_HUMAN	2.47869e+10	3.3549e+10	3.2897e+10	3.07445e+10	3.60185e+10	4.63937e+10	4.37737e+10	4.11097e+10	2.01902e+10	3.05475e+10	2.42829e+10	2.29477e+10
sp|P16152|CBR1_HUMAN	1.94756e+10	2.04975e+10	2.48255e+10	3.01484e+10	1.93786e+09	1.92202e+09	2.11985e+09	2.84794e+09	9000722963	9.92421e+09	1.17163e+10	1.40632e+10
sp|P12955|PEPD_HUMAN	1.08019e+10	1.05143e+10	7.9973e+09	2.10586e+10	9.81636e+09	9.973e+09	6.53369e+09	2.3865e+10	5.53916e+09	5.42746e+09	3.1237e+09	1.61594e+10
sp|Q16181|SEPT7_HUMAN	1.30551e+10	1.29691e+10	1.35396e+10	1.42821e+10	1.85877e+10	1.83539e+10	1.9762e+10	1.98012e+10	1.2782e+10	1.20636e+10	1.31524e+10	1.34951e+10
sp|Q14157|UBP2L_HUMAN	1.55058e+10	1.45176e+10	1.36034e+10	1.79035e+10	8731829115	8.18977e+09	7.8667e+09	1.02399e+10	6.23332e+09	6.02498e+09	6.81235e+09	7.68032e+09
sp|Q13347|EIF3I_HUMAN	1.35106e+10	1.20113e+10	1.24765e+10	1.5963e+10	1.51713e+10	1.31046e+10	1.37164e+10	1.72524e+10	1.43311e+10	1.26984e+10	1.34679e+10	1.67513e+10
sp|P63241|IF5A1_HUMAN	2.38156e+11	2.396e+11	2.62597e+11	2.3726e+11	2.34064e+11	2.40611e+11	2.61285e+11	2.36725e+11	2.58862e+11	2.65915e+11	2.88958e+11	2.63494e+11
sp|P52292|IMA1_HUMAN	9.96599e+09	1.03129e+10	1.04823e+10	1.30961e+10	1.38418e+10	15599429982	1.48981e+10	1.80079e+10	9.21168e+09	9.75985e+09	9.82029e+09	1.20082e+10
sp|Q7L0Y3|TM10C_HUMAN	2.76409e+09	2.74418e+09	2.85268e+09	3.62389e+09	2.34696e+09	2.38757e+09	2434967805	3.17592e+09	2.96987e+09	2.96388e+09	3.03299e+09	4.14247e+09
sp|Q12907|LMAN2_HUMAN	2.03307e+10	2.01153e+10	1.6584e+10	1.54755e+10	1.30388e+10	1.246e+10	1.07739e+10	1.31134e+10	1.42553e+10	1.28034e+10	1.16061e+10	1.62471e+10
sp|Q9UJZ1|STML2_HUMAN	1.50681e+10	1.75466e+10	1.25078e+10	3.12386e+10	1.08905e+10	1.24733e+10	9.42524e+09	2.27619e+10	1.33675e+10	1.53177e+10	1.056e+10	2.76088e+10
sp|Q9UQ80|PA2G4_HUMAN	4.69561e+10	5.49772e+10	4.34174e+10	7.67127e+10	2.6172e+10	3.41964e+10	2.56356e+10	4.32149e+10	30385145913	3.60981e+10	2.91949e+10	5.40556e+10
sp|O14744|ANM5_HUMAN	2.32971e+09	2.67702e+09	2.38534e+09	4.13004e+09	1.89572e+09	1984063044	1.86794e+09	3.22078e+09	3.17896e+09	3.49287e+09	3.11501e+09	5.37846e+09
sp|P30086|PEBP1_HUMAN	9.70641e+10	1.06231e+11	1.00684e+11	1.09833e+11	1.9552e+11	2.04252e+11	2.06314e+11	2.21099e+11	6.04909e+10	6.25931e+10	6.29156e+10	6.83775e+10
sp|O95831|AIFM1_HUMAN	1.13856e+10	1.18577e+10	1.49556e+10	1.48573e+10	1.10761e+10	1.02073e+10	1.25395e+10	1.44111e+10	1.00847e+10	1.03498e+10	1.149e+10	1.16798e+10
sp|O00148|DX39A_HUMAN	3.38372e+10	3.11278e+10	2.88568e+10	3.93701e+10	4.07288e+10	3.79059e+10	3.5712e+10	4.87455e+10	3.91586e+10	3.66458e+10	3.41291e+10	4.59596e+10
sp|Q5JTH9|RRP12_HUMAN	1.5753e+09	9.8497e+08	1.15215e+09	1.84844e+09	1.14186e+09	8.83016e+08	7.56486e+08	1.1547e+09	2.58159e+09	2.06035e+09	2.00546e+09	3.02762e+09
sp|Q9UBT2|SAE2_HUMAN	5.92163e+09	6.08209e+09	6.66449e+09	1.20722e+10	4.0548e+09	4.36895e+09	4.77657e+09	8.54348e+09	2.6666e+09	2.75272e+09	3.03853e+09	5.08867e+09
sp|P08243|ASNS_HUMAN	2.01016e+11	2.03519e+11	2.42328e+11	2.1931e+11	1.27412e+11	1.31879e+11	1.54505e+11	1.36375e+11	9.5565e+10	9.63369e+10	1.12723e+11	1.02499e+11
sp|Q13283|G3BP1_HUMAN	2.64015e+10	2.74611e+10	2.5578e+10	3.93774e+10	1.83835e+10	1.86629e+10	1.77212e+10	2.6255e+10	1.76264e+10	1.85256e+10	1.77267e+10	2.49826e+10
sp|P20839|IMDH1_HUMAN	1.35845e+09	1.90479e+09	2.00758e+09	2.03165e+09	4.10277e+08	4.74537e+08	5.28811e+08	4.36416e+08	8.40401e+08	1.08846e+09	1.24466e+09	1.10439e+09
sp|O75521|ECI2_HUMAN	5.06291e+09	4.81131e+09	5.04644e+09	5.36886e+09	1.31481e+10	1.26266e+10	1.33513e+10	1.49069e+10	1.20521e+10	1.11921e+10	1.20135e+10	1.31932e+10
sp|Q9BT78|CSN4_HUMAN	3.40892e+09	3.95892e+09	3971088977	4.83624e+09	2.71184e+09	3.23796e+09	3.22917e+09	3.94304e+09	3.75033e+09	4.32914e+09	4.39828e+09	5.25108e+09
sp|Q9Y2X3|NOP58_HUMAN	6.20646e+09	4.76289e+09	6.35219e+09	7.14974e+09	5.42786e+09	4.18896e+09	5.58557e+09	6.09987e+09	5.75559e+09	4.52127e+09	6.13388e+09	7.76193e+09
sp|P21283|VATC1_HUMAN	5.69992e+09	3.63531e+09	5.54284e+09	4.9226e+09	2.45146e+09	1.99566e+09	2.52757e+09	2.82793e+09	1.59584e+09	1.31134e+09	1.54098e+09	1.9363e+09
sp|Q01469|FABP5_HUMAN	1.89903e+10	1.82549e+10	2.47754e+10	2.3259e+10	2.00414e+10	1.93481e+10	2.56798e+10	2.43204e+10	3.24267e+10	3.26388e+10	4.25241e+10	3.93186e+10
sp|Q02878|RL6_HUMAN	5.21042e+10	2.31091e+10	3.2298e+10	8.36248e+10	3.56769e+10	1.64193e+10	2.30727e+10	5.85588e+10	5.02093e+10	2.10512e+10	3.0116e+10	8.35899e+10
sp|O14964|HGS_HUMAN	3.88948e+09	4.76248e+09	5.02255e+09	5.2393e+09	2.45417e+09	3.08005e+09	3.17234e+09	3.26892e+09	2.27542e+09	3.12828e+09	3.09146e+09	3.68247e+09
sp|P31943|HNRH1_HUMAN	1.56667e+11	1.65194e+11	181773533239	1.77033e+11	1.66348e+11	1.76863e+11	1.90892e+11	1.84924e+11	1.43208e+11	1.48195e+11	1.63731e+11	1.63127e+11
sp|Q9UPY3|DICER_HUMAN	9.60436e+08	1.13216e+09	8.43403e+08	4.40895e+08	9.44614e+08	8.81696e+08	8.14182e+08	4.98155e+08	7.51806e+08	7.45667e+08	6.90976e+08	3.85193e+08
sp|Q9UKX7|NUP50_HUMAN	1.31961e+09	1.18355e+09	9.83087e+08	2.08538e+09	2.37345e+09	2.01249e+09	1.82726e+09	3.62157e+09	8.72301e+08	7.10988e+08	6.96809e+08	1.39581e+09
sp|P39060|COIA1_HUMAN	5.31044e+08	8.03813e+08	7.57389e+08	8.42523e+08	1.99394e+09	2.86593e+09	3.31397e+09	3.30996e+09	3.09266e+08	3.52073e+08	4.84579e+08	5.13973e+08
sp|Q15645|PCH2_HUMAN	1.80584e+09	2.23315e+09	2.19184e+09	2.67516e+09	9.72636e+08	1.17481e+09	1.05168e+09	1.36804e+09	2.32957e+09	3.02225e+09	2.77991e+09	3.92911e+09
sp|Q9UH65|SWP70_HUMAN	4.10936e+09	3.18151e+09	4.8872e+09	5.29569e+09	2.9184e+09	1.43718e+09	2.80955e+09	3.88146e+09	2.42586e+09	1.9637e+09	2.56773e+09	3.73514e+09
sp|Q5JTV8|TOIP1_HUMAN	2.22421e+09	1.76475e+09	2.42453e+09	3.37528e+09	2.67147e+09	1.93222e+09	2.8739e+09	4.33297e+09	1.45608e+09	1.68936e+09	1.42906e+09	2.13803e+09
sp|Q01581|HMCS1_HUMAN	3.59787e+09	2.75269e+09	2.22002e+09	6.15873e+09	3.80041e+09	3.51534e+09	4.08294e+09	4.6373e+09	3.75131e+08	4.68304e+08	4.7728e+08	7.4191e+08
sp|Q9ULV4|COR1C_HUMAN	1.07981e+10	1.12536e+10	1.02543e+10	1.83575e+10	8.91295e+09	8580604188	7.80381e+09	1.85119e+10	4.28951e+09	4.6511e+09	4.15156e+09	8.56269e+09
sp|P62805|H4_HUMAN	1.21744e+12	1.44525e+12	1.25053e+12	2.88395e+12	1.46596e+12	1756455649275	1.50934e+12	3.47035e+12	1.32434e+12	1.57662e+12	1.369e+12	3.14669e+12
sp|O43395|PRPF3_HUMAN	3.62728e+09	3.42195e+09	3.14137e+09	3.36643e+09	4.04894e+10	2.19056e+10	2.05692e+10	1.27136e+10	2.67523e+09	1.9902e+09	1.89097e+09	1.86117e+09
sp|P45880|VDAC2_HUMAN	5.81572e+10	5.60778e+10	5.50676e+10	8.59884e+10	4.4268e+10	4.43643e+10	4.36821e+10	6.89126e+10	5.16131e+10	5.02181e+10	4.85725e+10	7.79034e+10
sp|P35749|MYH11_HUMAN	9.14788e+09	9.71891e+09	7.99898e+09	7.79425e+09	5.35071e+09	5.23382e+09	4.87176e+09	5.422e+09	4.48658e+09	4.78031e+09	4.11832e+09	3.77165e+09
sp|Q07960|RHG01_HUMAN	3.86495e+09	4.8851e+09	4.28791e+09	7.65254e+09	3.68902e+09	4.64798e+09	4115066656	5.82059e+09	2.71928e+09	3.27971e+09	2.71146e+09	4.22036e+09
sp|Q5SRE5|NU188_HUMAN	7.41386e+08	1.21597e+09	7.53627e+08	9.49631e+08	9.50229e+08	1.27727e+09	1.12676e+09	1.15536e+09	4.73286e+08	5.33266e+08	6.32764e+08	5.46028e+08
sp|P35520|CBS_HUMAN	1.2825e+09	1.5965e+09	3.14432e+09	1.70004e+09	7.32174e+09	9.24484e+09	1.86207e+10	9.34823e+09	1.10692e+09	2.09061e+09	3.46374e+09	2.49011e+09
sp|P0DN79|CBSL_HUMAN	1.2825e+09	1.5965e+09	3.14432e+09	1.70004e+09	7.32174e+09	9.24484e+09	1.86207e+10	9.34823e+09	1.10692e+09	2.09061e+09	3.46374e+09	2.49011e+09
sp|Q9NQ94|A1CF_HUMAN	3.76914e+08	5.08315e+08	3.60563e+08	7.82247e+08	1.08645e+09	1.7565e+09	1.10995e+09	2.03434e+09	1.06022e+08	1.39993e+08	1.41963e+08	2.67513e+08
sp|Q13561|DCTN2_HUMAN	6.43234e+09	6.67994e+09	6.61311e+09	7.72249e+09	7.25412e+09	7.13196e+09	7.0915e+09	8.10616e+09	5.18346e+09	4.39031e+09	4.68126e+09	6.08909e+09
sp|Q96PU5|NED4L_HUMAN	5.44807e+08	5.44569e+08	5.03392e+08	6.12592e+08	7.68056e+08	5.575e+08	5.9592e+08	6.59205e+08	7.38768e+07	7.22728e+07	1.04497e+08	8.41651e+07
sp|Q6UW63|KDEL1_HUMAN	8.75463e+08	9.20131e+08	7.43383e+08	7.22634e+08	5.13666e+09	4.98861e+09	4.15278e+09	4.51668e+09	1.68622e+09	1.57955e+09	1.34276e+09	1.44888e+09
sp|Q9Y5L0|TNPO3_HUMAN	1.82404e+09	2.07597e+09	2.8971e+09	2.37819e+09	1.16019e+09	1.29383e+09	1.74623e+09	1.3458e+09	1.25636e+09	1.50412e+09	1.83865e+09	1.67285e+09
sp|P23919|KTHY_HUMAN	5.48353e+09	4.89141e+09	5.01165e+09	5.38955e+09	7.27884e+09	5.87584e+09	6.16329e+09	6.11816e+09	3.89283e+09	3.46277e+09	3.59212e+09	3.82039e+09
sp|O60566|BUB1B_HUMAN	1.02342e+09	7.68552e+08	7.45056e+08	1.14983e+09	7.84921e+08	7.64649e+08	7.7004e+08	1.00966e+09	2.86513e+09	1.15074e+09	2.54892e+09	3.80788e+09
sp|Q9BZF1|OSBL8_HUMAN	1.00552e+09	7.624e+08	8.37274e+08	7.83618e+08	6.46212e+08	5.83343e+08	5.82306e+08	5.10942e+08	4.57858e+08	3.65262e+08	3.54734e+08	3.54034e+08
sp|P42356|PI4KA_HUMAN	8.594e+08	6.73775e+08	1.75326e+09	9.76284e+08	1.11707e+09	9.43529e+08	2.59389e+09	1.12269e+09	8.73377e+08	7.5457e+08	1.25561e+09	1.01566e+09
sp|Q6P996|PDXD1_HUMAN	3.29872e+09	3.40228e+09	4.46094e+09	4.0289e+09	3.38686e+09	3.41712e+09	3.2773e+09	4.25427e+09	4.68366e+09	4.48653e+09	4.00597e+09	5.9864e+09
sp|Q9NZW5|MPP6_HUMAN	1.32743e+09	1.26016e+09	9.26002e+08	7.39935e+08	2.23114e+09	2.80808e+09	2.13649e+09	1.65495e+09	9.53016e+08	8.06362e+08	2.78947e+08	3.75935e+08
sp|O60684|IMA7_HUMAN	4.28019e+09	4.32417e+09	6.28354e+09	5.99881e+09	2.67803e+09	2.82858e+09	4.403e+09	3.70077e+09	3.39653e+09	3.50374e+09	5.20376e+09	5.00669e+09
sp|P51114|FXR1_HUMAN	7.53989e+09	8.3043e+09	9.41617e+09	8.93748e+09	6.50214e+09	6.79158e+09	6.9193e+09	6.92894e+09	3.18188e+09	3.5232e+09	4.11636e+09	4.08813e+09
sp|Q9NW13|RBM28_HUMAN	1.61775e+09	1.67417e+09	1.30094e+09	2.4189e+09	9.79913e+08	9.94145e+08	5.34643e+08	1.24356e+09	1.60111e+09	1.88555e+09	1.27852e+09	2.21705e+09
sp|Q9H0B6|KLC2_HUMAN	1.7868e+09	1.62582e+09	1.85977e+09	2.53795e+09	1.09302e+09	1.04288e+09	1.48438e+09	1.9434e+09	6.26239e+08	9.15534e+08	9.10848e+08	2.64505e+09
sp|Q13330|MTA1_HUMAN	6.88922e+08	7.47899e+08	9.99412e+08	1.216e+09	1.0788e+09	1.22722e+09	1.48337e+09	1.96681e+09	1.05723e+09	1.15359e+09	1.43072e+09	2.01586e+09
sp|Q5T2W1|NHRF3_HUMAN	2.47558e+08	2.13038e+08	3.37466e+08	2.25542e+08	1.78148e+09	1.63601e+09	1.90345e+09	1.80224e+09	1.8524e+08	1.33148e+08	2.00054e+08	1.6558e+08
sp|P17252|KPCA_HUMAN	6.00277e+09	6.17735e+09	7.06794e+09	6.55856e+09	1.09308e+09	1.20657e+09	1.52829e+09	1.22751e+09	1.61679e+09	1.58496e+09	1.99798e+09	1.80247e+09
sp|Q13136|LIPA1_HUMAN	4.07538e+09	2.19907e+09	3.67719e+09	1.05733e+10	4.80302e+09	2.986e+09	4.88597e+09	1.0635e+10	4.06223e+09	2.65561e+09	4.22869e+09	1.46114e+10
sp|Q6ZT62|BGIN_HUMAN	1.66808e+08	2.43924e+08	2.18627e+08	1.5811e+08	8.0948e+08	8.98097e+08	1.01547e+09	8.05167e+08	3.43873e+08	8.89311e+08	4.25105e+08	2.05719e+08
sp|P34931|HS71L_HUMAN	6.51979e+10	5.93485e+10	7.01016e+10	8.26723e+10	2.96179e+10	2.58607e+10	3.48894e+10	3.84721e+10	5.87881e+10	5.71952e+10	6.48289e+10	7.95264e+10
sp|Q9P2D1|CHD7_HUMAN	1.83391e+08	1.50208e+08	1.50507e+08	162807360	3.0299e+08	3.00899e+08	3.38499e+08	3.51387e+08	1.39517e+08	1.28613e+08	1.15765e+08	1.78646e+08
sp|Q13459|MYO9B_HUMAN	9.22872e+08	9.68653e+08	9.56525e+08	6.20897e+08	6.88303e+08	7.50712e+08	8.08643e+08	4.96831e+08	3.72686e+08	4.40664e+08	4.53929e+08	2.94287e+08
sp|P20073|ANXA7_HUMAN	7.06483e+09	6.26574e+09	6.39013e+09	1.03514e+10	4.92449e+09	4.40155e+09	4.59017e+09	6.96127e+09	8.19148e+09	7.12287e+09	7.23066e+09	1.13244e+10
sp|Q9UHN6|TMEM2_HUMAN	9.8928e+08	8.04505e+08	8.33687e+08	8.47007e+08	1.77722e+09	1.49612e+09	1.52195e+09	1.58996e+09	6.06833e+08	5.14835e+08	5.45025e+08	5.50273e+08
sp|Q92823|NRCAM_HUMAN	1.19142e+09	1.31279e+09	9.64677e+08	1.18219e+09	9.22097e+07	1.6629e+08	6.16973e+07	8.32743e+07	4.97379e+07	1.43538e+08	6.90228e+07	4.23715e+07
sp|Q9BYT8|NEUL_HUMAN	3.29241e+09	3.10677e+09	2.42569e+09	3.11109e+09	3.24579e+09	3.14939e+09	2.35161e+09	3.18553e+09	2.63832e+09	2.63165e+09	2.12232e+09	2.57056e+09
sp|P61019|RAB2A_HUMAN	2.02228e+10	2.63116e+10	1.82695e+10	3.57743e+10	6.41686e+09	8.54647e+09	5.71445e+09	11320814670	9.16674e+09	1.22491e+10	8.58407e+09	1.6837e+10
sp|Q13895|BYST_HUMAN	6.30197e+08	5.36057e+08	7.80054e+08	8.3343e+08	6.08524e+08	5.00194e+08	7.1447e+08	1.08027e+09	7.63448e+08	5.99122e+08	8.31356e+08	9.48525e+08
sp|P42224|STAT1_HUMAN	5.16208e+08	7.35922e+08	8.57738e+08	1.37416e+09	3.32017e+09	4.48438e+09	3.98814e+09	5.35026e+09	2.43972e+09	3.23015e+09	2.99255e+09	3.96994e+09
sp|Q9NVP1|DDX18_HUMAN	6.01469e+09	6.62805e+09	7.87581e+09	1.01033e+10	3.25346e+09	3.55778e+09	4.22128e+09	5.81443e+09	4.22225e+09	4.77915e+09	5.65651e+09	7.48046e+09
sp|Q86Y56|DAAF5_HUMAN	1.11896e+09	9.89318e+08	1.24143e+09	1.17741e+09	1.65095e+09	1.44023e+09	1.69653e+09	1.79593e+09	9.11645e+08	1.56289e+09	1.17004e+09	1.18157e+09
sp|Q9UGP8|SEC63_HUMAN	1.66297e+09	1.70478e+09	1.84541e+09	2.5274e+09	3.27254e+09	3.27317e+09	3.74536e+09	4.82232e+09	1.84554e+09	1.70575e+09	2.05753e+09	2.77982e+09
sp|P05198|IF2A_HUMAN	7.07602e+09	5.79518e+09	5.40937e+09	1.44754e+10	4.98371e+09	5.04405e+09	4.20978e+09	9.88294e+09	8.6647e+09	7.4327e+09	6.61044e+09	1.60771e+10
sp|Q7L1Q6|BZW1_HUMAN	3.55726e+09	2.94275e+09	3.16264e+09	5.34382e+09	3.31561e+09	2.75071e+09	2.91456e+09	5.25116e+09	4.6713e+09	3.94129e+09	4.12205e+09	7.84e+09
sp|Q05707|COEA1_HUMAN	1.62173e+08	4.11313e+07	5.40831e+07	6.67e+07	3.74213e+08	9.02954e+08	2.71111e+08	5.19411e+08	8.14418e+07	5.20734e+07	3.30308e+07	8.32961e+07
sp|P49189|AL9A1_HUMAN	1.76747e+10	1.41594e+10	2.42675e+10	4.74047e+10	7.60332e+09	6.00248e+09	1.02768e+10	2.15052e+10	9.34329e+09	5.91984e+09	1.31907e+10	3.21175e+10
sp|P39019|RS19_HUMAN	6.83763e+10	8.59492e+10	5.04805e+10	8.20544e+10	5.0139e+10	6.31426e+10	3.67963e+10	6.02214e+10	7.59105e+10	9.48092e+10	5.44164e+10	8.7086e+10
sp|Q14151|SAFB2_HUMAN	1.01238e+10	1.08517e+10	1.42922e+10	8.59442e+09	1.13167e+10	1.13603e+10	1.61551e+10	9.3784e+09	9.75009e+09	9.72133e+09	1.34501e+10	7.68007e+09
sp|Q7Z478|DHX29_HUMAN	4.07527e+09	7.83617e+08	5.04262e+09	3.54559e+09	4.56774e+09	4.16977e+08	5.34117e+09	4.12827e+09	3.90005e+09	4.76112e+08	4.56696e+09	3.42353e+09
sp|O43491|E41L2_HUMAN	5.23224e+09	7.18702e+09	6.27572e+09	7.27148e+09	7.48606e+09	1.00052e+10	8.59953e+09	1.02228e+10	4.68639e+09	6.17779e+09	5.44417e+09	7.53644e+09
sp|P62820|RAB1A_HUMAN	3.12288e+10	3.13363e+10	3.11731e+10	5.46106e+10	3.79149e+10	3.70786e+10	3.81952e+10	6.36119e+10	1.90128e+10	1.8644e+10	1.87565e+10	3.36319e+10
sp|Q96I99|SUCB2_HUMAN	3.50184e+09	3.05564e+09	3.12233e+09	4.59778e+09	2.00369e+09	1.76946e+09	2.02644e+09	3.22695e+09	7.84613e+08	1.16282e+09	7.20339e+08	1.13758e+09
sp|Q96AQ6|PBIP1_HUMAN	3.57985e+09	3.70028e+09	3.9051e+09	4.37214e+09	1.76689e+09	1.8216e+09	1.9821e+09	2.15981e+09	1.03587e+09	1.11035e+09	1.09233e+09	1.13515e+09
sp|O75146|HIP1R_HUMAN	7.28393e+09	7.42646e+09	8.56422e+09	9.24854e+09	1.16214e+09	1.29596e+09	1.31574e+09	1.58893e+09	2.35776e+09	2.46381e+09	2.80678e+09	3.04901e+09
sp|O00232|PSD12_HUMAN	1.09767e+10	7.59487e+09	8.92113e+09	1.99418e+10	9.93282e+09	6.7167e+09	8.05389e+09	1.78418e+10	9.98755e+09	6.72543e+09	8.15619e+09	2.17344e+10
sp|Q9P289|STK26_HUMAN	3.29143e+09	2.1015e+09	3.25294e+09	2.54617e+09	3.31509e+09	2.603e+09	2.69923e+09	2.63997e+09	2.83178e+09	2.29152e+09	2.80301e+09	2.43226e+09
sp|P49590|SYHM_HUMAN	3.57582e+09	4.28703e+09	4.0767e+09	4.42224e+09	3.03657e+09	3.53595e+09	3.4479e+09	3.73424e+09	5.23421e+09	5.98652e+09	6.32047e+09	6.43974e+09
sp|Q13535|ATR_HUMAN	3.69431e+08	4.40873e+08	4.55553e+08	3.78183e+08	2.2479e+08	2.27688e+08	1.84049e+08	2.44091e+08	2.96773e+08	3.46632e+08	3.46062e+08	3.02259e+08
sp|P46977|STT3A_HUMAN	6.12823e+09	3.37774e+09	3.81172e+09	5.36088e+09	5.35603e+09	4.66048e+09	4.97715e+09	7.27268e+09	3.6588e+09	3.00103e+09	3.27118e+09	4.72817e+09
sp|O43149|ZZEF1_HUMAN	4.8287e+09	1.24044e+09	5.46188e+09	4.4972e+09	5.1853e+09	1.0176e+09	5.90301e+09	4.96239e+09	4.3424e+09	9.0135e+08	4.92064e+09	4.04803e+09
sp|Q32MZ4|LRRF1_HUMAN	1.28167e+09	1.70003e+09	1.72312e+09	3.1355e+09	9.53111e+08	1.33353e+09	1.27099e+09	2.26744e+09	826400907	1.23956e+09	1.03526e+09	2.34196e+09
sp|Q92625|ANS1A_HUMAN	3.85338e+08	6.50164e+08	5.73439e+08	5.96109e+08	6.43828e+08	1.02271e+09	9.82463e+08	1.02788e+09	3.26098e+08	1.86888e+09	499574456	1.09244e+09
sp|Q96J02|ITCH_HUMAN	7.76352e+08	7.84562e+08	9.72378e+08	7.4635e+08	3.1302e+08	2.77477e+08	3.9256e+08	2.70745e+08	192983930	1.70619e+08	2.5146e+08	1.85456e+08
sp|O75390|CISY_HUMAN	3.99261e+10	2.14555e+10	3.99976e+10	7.59462e+10	4.96551e+10	1.88801e+10	4.75594e+10	6.40338e+10	2.07884e+10	1.0656e+10	2.01672e+10	4.13156e+10
sp|Q13464|ROCK1_HUMAN	1.0698e+09	1.3614e+09	1.4708e+09	2.30423e+09	4.7704e+08	6.13142e+08	1.1692e+09	1.16033e+09	7.43514e+08	9.22655e+08	1.06022e+09	1.58689e+09
sp|Q14676|MDC1_HUMAN	9.8714e+08	9.59917e+08	1.03119e+09	1.51541e+09	1.0252e+09	8.27751e+08	1.0454e+09	1.29758e+09	4.16999e+08	4.30699e+08	4.09978e+08	1.40677e+09
sp|Q68E01|INT3_HUMAN	1.60044e+09	1.5543e+09	2.45077e+09	2.00833e+09	1.29945e+09	1.23934e+09	1.98118e+09	1.59355e+09	1.38406e+09	1.24273e+09	2.06396e+09	1.784e+09
sp|P22059|OSBP1_HUMAN	2.67666e+09	2.97287e+09	2.02562e+09	2.60336e+09	2.36833e+09	2.47908e+09	1.67826e+09	2.99132e+09	1.32243e+09	1.24555e+09	9.25126e+08	1.73295e+09
sp|Q96A33|CCD47_HUMAN	4.5584e+09	3.13732e+09	4.92829e+09	6.75525e+09	4.64014e+09	2.72865e+09	4.95139e+09	7.8206e+09	3.76818e+09	2.44306e+09	4.62628e+09	6.42735e+09
sp|P39656|OST48_HUMAN	8.45222e+09	7.16457e+09	6.59104e+09	1.43996e+10	1.02479e+10	8.08016e+09	8.19841e+09	1.53153e+10	5.15287e+09	4.8686e+09	4.62097e+09	9.44495e+09
sp|Q9UHG3|PCYOX_HUMAN	6.99486e+09	1.04319e+10	7.97877e+09	1.54669e+10	1.24636e+10	1.54304e+10	1.09374e+10	1.78814e+10	8.18483e+09	1.18469e+10	8.98189e+09	1.65886e+10
sp|Q15061|WDR43_HUMAN	3.07548e+09	2.26234e+09	2759342619	3.64559e+09	2.01224e+09	1.41823e+09	1.68718e+09	2.49229e+09	3.12831e+09	2075039854	2.62839e+09	3.92439e+09
sp|Q6YN16|HSDL2_HUMAN	5.63705e+09	6.26726e+09	7.2201e+09	6.50545e+09	3.53949e+09	3.72172e+09	4.46764e+09	3.8337e+09	4.21622e+09	4.61298e+09	5.4389e+09	4.76293e+09
sp|P49257|LMAN1_HUMAN	1.36303e+10	1.51668e+10	1.46798e+10	1.79156e+10	9.73211e+09	1.05479e+10	1.38227e+10	1.44706e+10	1.8047e+10	1.94065e+10	1.95071e+10	2.31511e+10
sp|P22695|QCR2_HUMAN	1.88662e+10	1.80389e+10	1.79603e+10	2.69378e+10	7.56965e+09	7.47633e+09	7.45048e+09	1.08342e+10	1.29784e+10	1.2175e+10	1.21781e+10	1.9412e+10
sp|O95299|NDUAA_HUMAN	2.8237e+09	2.65311e+09	3.22888e+09	3.15381e+09	2.32592e+09	1.44555e+09	1.97332e+09	2.27582e+09	2.61731e+09	2.37957e+09	3.16028e+09	2.97449e+09
sp|O60832|DKC1_HUMAN	3.58957e+09	3.80626e+09	3.76703e+09	5.54257e+09	3.5873e+09	3.31325e+09	3.66696e+09	4.75573e+09	3.61445e+09	3.6794e+09	4.05445e+09	7.77369e+09
sp|P35251|RFC1_HUMAN	4.12761e+08	6.63075e+08	8.38427e+08	9.03341e+08	8.32609e+08	1.22215e+09	1.33979e+09	1.88247e+09	4.86761e+08	6.74474e+08	8.78148e+08	1.16462e+09
sp|P13804|ETFA_HUMAN	3.81269e+10	2.92401e+10	3.53393e+10	4.89559e+10	3.15112e+10	2.38371e+10	2.89385e+10	4.09797e+10	2.37766e+10	1.85252e+10	2.21749e+10	3.11048e+10
sp|Q8WTT2|NOC3L_HUMAN	9.28847e+08	4.97667e+08	1.11429e+09	1.05136e+09	5.696e+08	3.39763e+08	7.6334e+08	7.13303e+08	1.08784e+09	6.36625e+08	1.50591e+09	1.48211e+09
sp|P22033|MUTA_HUMAN	1.74428e+09	1.66532e+09	1.49342e+09	2.12266e+09	2.66597e+09	2.571e+09	2.20785e+09	3.57199e+09	1.7974e+09	1.64862e+09	1.49468e+09	2.1047e+09
sp|Q9NZ01|TECR_HUMAN	1.69143e+10	1.63862e+10	1.65701e+10	1.73096e+10	2.82326e+10	2.87154e+10	2.67961e+10	3.1332e+10	1.54544e+10	1.58053e+10	1.45913e+10	1.70373e+10
sp|P13489|RINI_HUMAN	5.58488e+09	6.57256e+09	7.23282e+09	9.32979e+09	2.75216e+09	3.01962e+09	4.57732e+09	5.94676e+09	3.73825e+09	4.13711e+09	5.09483e+09	6.8756e+09
sp|Q8IYD1|ERF3B_HUMAN	7.15661e+09	6.68884e+09	7.88483e+09	1.57809e+10	6.23183e+09	5.26318e+09	6.34642e+09	1.23445e+10	4.93937e+09	4.09003e+09	4.57183e+09	8.8313e+09
sp|P43034|LIS1_HUMAN	1.2347e+10	1.25931e+10	1.15955e+10	1.43233e+10	9.77349e+09	1.00835e+10	9.37878e+09	1.13255e+10	7.28425e+09	7.20422e+09	6.96615e+09	8.46254e+09
sp|O76031|CLPX_HUMAN	4.3155e+09	5.28297e+09	5.49998e+09	6.4854e+09	3.97392e+09	4.80458e+09	4.90701e+09	6.20541e+09	3.28117e+09	3.669e+09	3.88544e+09	4.91063e+09
sp|P54920|SNAA_HUMAN	1.02137e+10	1.39626e+10	1.41717e+10	1.45878e+10	8.04618e+09	1.07702e+10	1.11521e+10	1.15803e+10	4.83085e+09	6.30063e+09	6.37315e+09	7.51156e+09
sp|P11172|UMPS_HUMAN	1.86417e+09	1.8182e+09	1.17189e+09	2.4996e+09	2.22702e+09	2.13485e+09	1.269e+09	3.08282e+09	1.25587e+09	1.23507e+09	7.47961e+08	1.69009e+09
sp|P48163|MAOX_HUMAN	6.65256e+09	6.78984e+09	6.67751e+09	7.64504e+09	2.02249e+09	2.02123e+09	1.96799e+09	2.12369e+09	2.76524e+09	2725276352	2.85321e+09	3.14245e+09
sp|Q00796|DHSO_HUMAN	2.21948e+09	2.7978e+09	3.19679e+09	5.39675e+09	3.41951e+09	4.31122e+09	4.95252e+09	8.19516e+09	1.46477e+09	1.84559e+09	2.00043e+09	3.75625e+09
sp|P51398|RT29_HUMAN	1.11192e+10	1.28031e+10	1.19084e+10	1.11196e+10	7.25093e+09	8.4956e+09	8.02481e+09	7.48788e+09	5.94202e+09	6.79461e+09	6556671682	6.10832e+09
sp|Q09028|RBBP4_HUMAN	6.56929e+09	7.84166e+09	7.0176e+09	9.33987e+09	8.01699e+09	9.91457e+09	9.09555e+09	1.38916e+10	6.85744e+09	7.34331e+09	7.04401e+09	9.73071e+09
sp|Q13769|THOC5_HUMAN	3.70019e+09	4.61665e+09	3.43423e+09	4.50897e+09	2.81614e+09	3.47098e+09	2.64835e+09	3.37251e+09	3.75553e+09	4.68057e+09	3.62648e+09	4.5835e+09
sp|Q9HBL0|TENS1_HUMAN	3.39785e+08	2.94577e+08	1.68455e+08	5.19292e+08	3.61778e+08	2.51402e+08	1.75134e+08	5.1504e+08	6.26208e+08	5.03533e+08	6.33083e+08	6.06095e+08
sp|P24539|AT5F1_HUMAN	9.49885e+09	8.77898e+09	8.03327e+09	1.18468e+10	1.02968e+10	1.01399e+10	8.84621e+09	1.38169e+10	7.10348e+09	7.17431e+09	6.3102e+09	9.5777e+09
sp|A0AV96|RBM47_HUMAN	3.1938e+09	2.81743e+09	2.92878e+09	4.34861e+09	1.18361e+09	1.08498e+09	1.02462e+09	1.77243e+09	8.29843e+08	7.2044e+08	7.17448e+08	1.03935e+09
sp|P68400|CSK21_HUMAN	9.66063e+09	1.02345e+10	1.14474e+10	1.28694e+10	9.1503e+09	9.23776e+09	1.12247e+10	1.17148e+10	5.76204e+09	6.06032e+09	6.92328e+09	7.74412e+09
sp|Q9UHX1|PUF60_HUMAN	6.30336e+09	6.33722e+09	7.46638e+09	7.23166e+09	5.0302e+09	5.27893e+09	6.0071e+09	6.18527e+09	4.64264e+09	4.79764e+09	5.76224e+09	5.72688e+09
sp|Q15008|PSMD6_HUMAN	6.44214e+09	5.302e+09	5.42098e+09	7.61738e+09	5.49537e+09	5.34465e+09	4.53565e+09	6.55168e+09	5.09384e+09	4.34778e+09	4.34432e+09	6.00052e+09
sp|P27348|1433T_HUMAN	5.96222e+10	5.49843e+10	5.20771e+10	8.07955e+10	3.24774e+10	3.0424e+10	2.8615e+10	4.49424e+10	3.46167e+10	3.19295e+10	3.0514e+10	4.68164e+10
sp|P23284|PPIB_HUMAN	2.57025e+11	3.01369e+11	2.85503e+11	3.67813e+11	3.32455e+11	3.8974e+11	3.69035e+11	4.71177e+11	4.10121e+11	4.80233e+11	4.55005e+11	5.8486e+11
sp|Q9NR45|SIAS_HUMAN	5.07454e+09	6.4775e+09	6.31919e+09	4.29504e+09	1.9303e+09	2.46531e+09	2.32689e+09	1.58952e+09	6.2366e+09	8.12357e+09	8.00229e+09	5.40938e+09
sp|Q05086|UBE3A_HUMAN	7.83511e+08	7.01349e+08	4.52648e+08	6.56199e+08	4.70386e+08	4.23502e+08	2.65153e+08	3.9301e+08	2.30105e+08	1.76659e+08	1.21644e+08	3.72692e+08
sp|P27695|APEX1_HUMAN	3.38739e+09	3.46981e+09	3.59832e+09	4.8276e+09	4.45314e+09	5.3437e+09	5.90567e+09	7.80634e+09	5.48472e+09	6.85122e+09	7.46569e+09	1.00677e+10
sp|Q53GS9|SNUT2_HUMAN	3.29694e+09	2.70202e+09	2.62265e+09	3.52183e+09	5.14684e+09	3.17986e+09	3.11225e+09	3.84902e+09	5.13946e+09	2.81895e+09	2.59325e+09	4.47007e+09
sp|Q9HCC0|MCCB_HUMAN	2.52409e+09	1.53734e+09	2.17039e+09	3.34828e+09	3.44758e+09	2.03873e+09	2.84216e+09	3.31525e+09	2.22449e+09	1.29906e+09	1.83762e+09	3.15959e+09
sp|P11766|ADHX_HUMAN	7.55979e+09	5.26043e+09	5.52138e+09	1.22075e+10	1.03027e+10	8.14832e+09	8.73566e+09	1.87644e+10	4.87617e+09	3.70008e+09	3.97006e+09	9.34911e+09
sp|P22087|FBRL_HUMAN	1.67507e+10	9.33322e+09	1.56137e+10	3.34462e+10	1.24284e+10	8.21133e+09	1.21186e+10	2.16504e+10	1.26835e+10	8.63731e+09	1.2079e+10	2.38737e+10
sp|P13637|AT1A3_HUMAN	1.23901e+10	1.04252e+10	1.17233e+10	1.89537e+10	1.03754e+10	8.65244e+09	9.41723e+09	1.55782e+10	1.72702e+10	1.4676e+10	1.6059e+10	2.67869e+10
sp|Q96E39|RMXL1_HUMAN	4.5188e+10	5.4157e+10	4.93574e+10	5.17134e+10	4.30519e+10	5.2051e+10	4.67861e+10	4.94398e+10	3.85257e+10	4.63041e+10	4.24132e+10	4.38328e+10
sp|Q9P1Y5|CAMP3_HUMAN	3.38222e+08	2.49285e+08	3.11515e+08	2.66169e+08	7.60545e+08	7.13345e+08	9.7252e+08	7.60183e+08	1.48807e+08	2.32761e+08	2.0542e+08	2.54595e+08
sp|Q9H361|PABP3_HUMAN	3.62804e+10	3.60323e+10	4.11519e+10	4.00863e+10	3.20549e+10	3.24276e+10	3.64601e+10	36236583693	2.88214e+10	2.87948e+10	3.26266e+10	3.1723e+10
sp|Q9P0M6|H2AW_HUMAN	1.10615e+09	8.6902e+08	1.08324e+09	1.40547e+09	2.36586e+09	1.78039e+09	1.76596e+09	1.87354e+09	3.46609e+08	2.97958e+08	4.68856e+08	5.57201e+08
sp|Q13011|ECH1_HUMAN	2.86471e+10	4.42339e+10	3.45911e+10	4.41434e+10	1.17744e+10	1.80494e+10	1.39711e+10	1.79582e+10	1.35014e+10	2.09998e+10	1.65952e+10	2.12339e+10
sp|Q16643|DREB_HUMAN	5.52227e+09	3.41563e+09	5.45816e+09	1.04955e+10	8.45865e+09	4.63498e+09	6.38691e+09	1.83445e+10	2.06481e+09	1.07436e+09	1.56441e+09	4.76281e+09
sp|Q9H078|CLPB_HUMAN	7.63312e+09	6.0144e+09	7.02974e+09	5.26978e+09	4.2991e+09	2.93012e+09	3.53401e+09	2.80067e+09	6.82278e+09	5.20272e+09	6.19198e+09	4.68478e+09
sp|Q9BVP2|GNL3_HUMAN	3.7454e+09	2.66074e+09	3.11555e+09	6.30872e+09	1.85744e+09	1.22613e+09	1.45646e+09	2.41485e+09	3.38853e+09	2.71185e+09	2.93276e+09	5.28896e+09
sp|Q14651|PLSI_HUMAN	1.59984e+10	1.75675e+10	1.48403e+10	2.20958e+10	3.85866e+09	4.23082e+09	3.53378e+09	5.15396e+09	6.41036e+09	6.83617e+09	5.68425e+09	8.69179e+09
sp|P13929|ENOB_HUMAN	2.36122e+10	4.47243e+10	4.16614e+10	1.06758e+11	1.31543e+10	2.29622e+10	2.24476e+10	5.44341e+10	3.15022e+10	5.96521e+10	5.65157e+10	1.45747e+11
sp|O94855|SC24D_HUMAN	9.37755e+08	8.97694e+08	1.15365e+09	9.96182e+08	9.94812e+08	9.38562e+08	1.22429e+09	1.05456e+09	1.26818e+09	1.27954e+09	1.62767e+09	1.43894e+09
sp|Q08426|ECHP_HUMAN	1.05054e+09	8.46873e+08	9.77823e+08	1.3846e+09	1.09545e+09	8.858e+08	1.01418e+09	1.30746e+09	9.91619e+08	7.56611e+08	8.66709e+08	1.09436e+09
sp|Q9Y266|NUDC_HUMAN	2.13629e+10	2.63366e+10	2.94052e+10	3.23134e+10	2.05919e+10	2.52794e+10	2.76533e+10	3.04739e+10	2.23612e+10	2.73402e+10	2.96621e+10	3.34615e+10
sp|P08621|RU17_HUMAN	2.76302e+10	2.96527e+10	2.71556e+10	2.94476e+10	2.61001e+10	2.75588e+10	2.56632e+10	2.78371e+10	2.20513e+10	2.34839e+10	2.12134e+10	2.38966e+10
sp|O43252|PAPS1_HUMAN	3.66332e+09	4.19701e+09	4.11513e+09	4.05261e+09	3768971048	4.56765e+09	4.3709e+09	4.12775e+09	4.26578e+09	4.93795e+09	4.94246e+09	4.56818e+09
sp|P08865|RSSA_HUMAN	1.1914e+11	1.0693e+11	1.00838e+11	1.19025e+11	9.04578e+10	7.95325e+10	7.60338e+10	8.90557e+10	1.04586e+11	9.29913e+10	8.82819e+10	1.05171e+11
sp|P06493|CDK1_HUMAN	1.05472e+10	1.09002e+10	1.14753e+10	1.13452e+10	9.40103e+09	9.61646e+09	1.01532e+10	1.03144e+10	9.6908e+09	1.13349e+10	1.11325e+10	1.23256e+10
sp|O75152|ZC11A_HUMAN	1.62116e+09	1.16164e+09	1.38361e+09	1.77854e+09	1.69617e+09	1.15359e+09	1.49283e+09	1.75636e+09	1.81994e+09	1.31548e+09	1.53755e+09	1.85002e+09
sp|P31689|DNJA1_HUMAN	1.12506e+10	1.73097e+10	1.72651e+10	2.18497e+10	7.70424e+09	1.22024e+10	1.19552e+10	1.50895e+10	4.30999e+09	7.00205e+09	6.73594e+09	8.83947e+09
sp|Q13884|SNTB1_HUMAN	4.84684e+08	6.26097e+08	9.44013e+08	4.30098e+08	1.35689e+09	1.61642e+09	2.13562e+09	1.08233e+09	2.04894e+08	2.36134e+08	3.99887e+08	1.31751e+08
sp|P09543|CN37_HUMAN	6.42607e+09	7.24943e+09	7.82918e+09	5.93239e+09	3.65791e+09	3.58484e+09	4.96929e+09	4.28714e+09	2.62877e+09	2.56727e+09	3.46488e+09	3.1561e+09
sp|O60361|NDK8_HUMAN	1.64688e+11	1.7838e+11	1.70749e+11	3.69997e+11	1.16811e+11	1.26307e+11	1.20163e+11	2.41646e+11	1.59264e+11	1.72119e+11	1.60897e+11	3.47876e+11
sp|Q9H9B4|SFXN1_HUMAN	1.01816e+10	1.2139e+10	1.29095e+10	1.46369e+10	5.27898e+09	6.18071e+09	6.74911e+09	7.65214e+09	1.3041e+10	1.55971e+10	1.62277e+10	1.88367e+10
sp|O43615|TIM44_HUMAN	2.68933e+09	2.39805e+09	2.62587e+09	3.59915e+09	2.34042e+09	2.28585e+09	2.49828e+09	3.68433e+09	2.17778e+09	1.92924e+09	2.20285e+09	3.55074e+09
sp|Q09161|NCBP1_HUMAN	3.75911e+09	4.0184e+09	4.33283e+09	5.80068e+09	1.95151e+09	2.07519e+09	2.46e+09	3.03548e+09	3.8883e+09	4.05303e+09	4.41454e+09	5511092909
sp|Q96HS1|PGAM5_HUMAN	2.89701e+10	2.45626e+10	3.36769e+10	3.42417e+10	1.71723e+10	1.45569e+10	2.02585e+10	2.04423e+10	1.19219e+10	1.00326e+10	1.34962e+10	1.37028e+10
sp|Q8TBC4|UBA3_HUMAN	4.5675e+09	4.36018e+09	4.63257e+09	4216514135	2.54992e+09	2.31109e+09	2.501e+09	2.32282e+09	2.62111e+09	2.41241e+09	2.78643e+09	2.80278e+09
sp|Q969Z0|FAKD4_HUMAN	1.56602e+09	1.99777e+09	2.02746e+09	3.21715e+09	1.33449e+09	1.752e+09	1.81488e+09	3.36008e+09	1.13312e+09	1289119045	1.18121e+09	2.34488e+09
sp|Q9HCD5|NCOA5_HUMAN	2.60478e+09	1.56236e+09	2.55208e+09	1.77859e+09	3.52919e+09	2.15288e+09	3.35259e+09	2.43304e+09	1.89567e+09	1.07451e+09	1.91762e+09	1.17321e+09
sp|Q7Z5J4|RAI1_HUMAN	1.5035e+09	1.40998e+09	1.4909e+09	1.58229e+09	6.07363e+08	5.56657e+08	6.5142e+08	7.33923e+08	3.93354e+08	3.24678e+08	4.29552e+08	4.1022e+08
sp|P06756|ITAV_HUMAN	1.41617e+09	1.64654e+09	1.88596e+09	1.82096e+09	8.80635e+08	992636988	1.11447e+09	1.1393e+09	4.11095e+08	6.23017e+08	5.8072e+08	7.21878e+08
sp|P10253|LYAG_HUMAN	9.22357e+08	1.39342e+09	2.82772e+09	2.38547e+09	1.39231e+09	2.17526e+09	1.79021e+09	2.46986e+09	1.69661e+09	2.73133e+09	2.56865e+09	3.65405e+09
sp|Q7Z5L9|I2BP2_HUMAN	3.73728e+09	4.33388e+09	3.94938e+09	2.552e+09	4.93624e+09	5.63433e+09	4.91167e+09	3.59858e+09	2.30213e+09	2.44792e+09	2.64459e+09	1.96937e+09
sp|Q69YQ0|CYTSA_HUMAN	2.10715e+08	1.04569e+08	3.42164e+08	2.8514e+08	2.61191e+08	2.20864e+08	4.72003e+08	4.88503e+08	8.56339e+07	7.2176e+07	3.21022e+08	5.41999e+08
sp|P54578|UBP14_HUMAN	9.13218e+09	1.00767e+10	1.18519e+10	1.58667e+10	3.82823e+09	4.14452e+09	5.00723e+09	6.52347e+09	5.18167e+09	5.88746e+09	6.80667e+09	8.8364e+09
sp|P38117|ETFB_HUMAN	2.7547e+10	2.89301e+10	2.37083e+10	3.75163e+10	2.03252e+10	2.16162e+10	1.77643e+10	2.75909e+10	1.50955e+10	1.61545e+10	1.38965e+10	2.09882e+10
sp|Q68EM7|RHG17_HUMAN	2.64236e+09	2.56403e+09	2.44122e+09	2.50011e+09	1.74935e+09	1717038401	1.69173e+09	1.77261e+09	1.08415e+09	1.07969e+09	1.14613e+09	1.06594e+09
sp|P52597|HNRPF_HUMAN	1.31221e+11	1.51219e+11	1.69697e+11	1.35821e+11	1.41122e+11	1.62292e+11	1.81165e+11	1.45067e+11	1.17311e+11	1.34119e+11	1.51184e+11	1.20937e+11
sp|Q96T76|MMS19_HUMAN	9.51755e+08	8.96303e+08	8.35496e+08	7.7047e+08	1.08794e+09	1.00176e+09	8.98991e+08	9.99824e+08	1.02441e+09	9.38158e+08	7.94262e+08	9.30342e+08
sp|Q9NTJ5|SAC1_HUMAN	2.68604e+09	2.6456e+09	2.95321e+09	2.40723e+09	2.0211e+09	2.55517e+09	2.82044e+09	1.95208e+09	1.25483e+09	1.3135e+09	1.53596e+09	1.25088e+09
sp|Q9P0V9|SEP10_HUMAN	3.96065e+09	3.88339e+09	3.18252e+09	3.31008e+09	5.33727e+09	5.23543e+09	4.43764e+09	4.71962e+09	1.81698e+09	1.72086e+09	1.47607e+09	1.48222e+09
sp|A1L390|PKHG3_HUMAN	9.72776e+08	4.31709e+08	4.20541e+08	1.29141e+09	9.74883e+08	6.30005e+08	5.10307e+08	1.26563e+09	3.65049e+08	188764759	1.93109e+08	8.87301e+08
sp|P08779|K1C16_HUMAN	3.13353e+11	3.00232e+11	2.73294e+11	2.53675e+11	2.17118e+11	1.97128e+11	2.11526e+11	1.79274e+11	1.77715e+11	1.60211e+11	1.76405e+11	1.4988e+11
sp|Q15276|RABE1_HUMAN	5.92782e+08	7.68176e+08	8.71082e+08	6.25959e+08	5.63932e+08	7.3758e+08	8.54383e+08	6.44377e+08	3.36976e+08	3.47786e+08	4.2179e+08	3.04827e+08
sp|Q9C0J8|WDR33_HUMAN	1.92817e+09	2.37058e+09	2.35841e+09	1.73532e+09	2.25902e+09	2.95678e+09	2.61214e+09	1.87928e+09	3.04921e+09	3.86241e+09	2.44137e+09	2.22602e+09
sp|Q9H0U4|RAB1B_HUMAN	3.24645e+10	3.11306e+10	3.10287e+10	5.6245e+10	4.13626e+10	3.69694e+10	3.81619e+10	6.8191e+10	1.97261e+10	1.85567e+10	1.87407e+10	3.45618e+10
sp|O95819|M4K4_HUMAN	1.8616e+08	4.08098e+08	3.54565e+08	3.28735e+08	6.5435e+08	1.39013e+09	1.24615e+09	1.05964e+09	4.43162e+07	1.05844e+08	8.47725e+07	7.79305e+07
sp|P01130|LDLR_HUMAN	4.45476e+08	5.61442e+08	4.21453e+08	5.24049e+08	3.15216e+08	3.99699e+08	2.93633e+08	4.32705e+08	1.11055e+09	1.27599e+09	1.25861e+09	1.60872e+09
sp|Q92888|ARHG1_HUMAN	2.47599e+09	2.46139e+09	2.86417e+09	2.35435e+09	2.42065e+09	2.38119e+09	2.95522e+09	2.55355e+09	8.96725e+08	9.15608e+08	1.07934e+09	9.44293e+08
sp|Q8TED0|UTP15_HUMAN	2447560709	2.99315e+09	2.19332e+09	2.54382e+09	1.43227e+09	1.72294e+09	1.28076e+09	1.45447e+09	2.79901e+09	3.37618e+09	2.47202e+09	2.85679e+09
sp|P12429|ANXA3_HUMAN	1.25041e+09	2.09208e+09	1.88178e+09	1.83275e+09	4.63497e+09	8.74903e+09	6.3165e+09	6.47175e+09	1.94983e+09	3.02481e+09	2.24902e+09	3.58198e+09
sp|P51149|RAB7A_HUMAN	3.41441e+10	2.53007e+10	2.73087e+10	4.83671e+10	2.59664e+10	1.91152e+10	2.02413e+10	3.67614e+10	1.93734e+10	1.42558e+10	1.56779e+10	2.8728e+10
sp|Q69YN4|VIR_HUMAN	1.27188e+09	7.48133e+08	1.07377e+09	1.38607e+09	1.04018e+09	6.67133e+08	9.94925e+08	1.23625e+09	1.40178e+09	8.85953e+08	1.21371e+09	1.54429e+09
sp|Q13393|PLD1_HUMAN	2.5491e+08	2.2433e+08	1.85066e+08	2.00656e+08	4.62215e+08	3.61391e+08	4.15424e+08	4.57497e+08	2.05176e+08	1.48056e+08	1.60592e+08	1.68821e+08
sp|P28288|ABCD3_HUMAN	3.93476e+09	4.41589e+09	3.22037e+09	3.69118e+09	4.85228e+09	5.43908e+09	4.00408e+09	4.51937e+09	4.37071e+09	4.68626e+09	3458735512	3.95774e+09
sp|Q9Y6E2|BZW2_HUMAN	2.45622e+09	1.86964e+09	1492950576	2.15938e+09	2.52852e+09	2.18163e+09	1.76814e+09	2.72184e+09	2.1599e+09	2.01168e+09	1.52586e+09	2.7159e+09
sp|P49916|DNLI3_HUMAN	2.62114e+09	2.59719e+09	3.25366e+09	2.60627e+09	2.68485e+09	2.72372e+09	3.32676e+09	2.69543e+09	2.71659e+09	2.76746e+09	3.35188e+09	2.7192e+09
sp|Q15418|KS6A1_HUMAN	6.08082e+08	2.82474e+08	4.43465e+08	7.78414e+08	7.39158e+08	2.57358e+08	5.60475e+08	5.92096e+08	1.14034e+09	6.05104e+08	9.26762e+08	1.38859e+09
sp|P51648|AL3A2_HUMAN	2.65306e+10	2.23927e+10	3.35248e+10	5.83825e+10	9.48388e+09	8.62062e+09	1.32316e+10	2.25259e+10	8.47618e+09	5.39336e+09	1.36274e+10	2.91825e+10
sp|P50748|KNTC1_HUMAN	1.3116e+09	1.4797e+09	8.43557e+08	1.11261e+09	1.11055e+09	1.11986e+09	6.64781e+08	9.15577e+08	7.78647e+08	7.77361e+08	4.88593e+08	5.28877e+08
sp|P0DJD1|RGPD2_HUMAN	6.34617e+08	1.05036e+09	8.39521e+08	9.69493e+08	5.01989e+08	8.1169e+08	6.29097e+08	6.49972e+08	5.78428e+08	1.012e+09	8.13231e+08	9.13562e+08
sp|P0DJD0|RGPD1_HUMAN	6.34617e+08	1.05036e+09	8.39521e+08	9.69493e+08	5.01989e+08	8.1169e+08	6.29097e+08	6.49972e+08	5.78428e+08	1.012e+09	8.13231e+08	9.13562e+08
sp|Q15424|SAFB1_HUMAN	1.13064e+10	1.12066e+10	1.48554e+10	1.0008e+10	1.3347e+10	1.24469e+10	1.76691e+10	1.15771e+10	1.0866e+10	1.0155e+10	1.3948e+10	9.0517e+09
sp|Q14344|GNA13_HUMAN	1.09022e+10	7.12787e+09	1.09859e+10	1.69326e+10	5.36948e+09	3.51414e+09	5.77686e+09	1.01453e+10	5.47488e+09	3.70241e+09	6.14721e+09	1.01792e+10
sp|P10644|KAP0_HUMAN	1.17596e+10	1.05807e+10	1.53156e+10	1.18241e+10	9.04891e+09	7.58966e+09	8.55732e+09	9.9551e+09	3.60159e+09	2.83186e+09	3.28927e+09	3.91882e+09
sp|Q6PJT7|ZC3HE_HUMAN	8.93543e+08	4.85005e+08	5.48794e+08	7.9863e+08	9.88188e+08	5.25899e+08	5.06661e+08	7.46719e+08	1.13205e+09	6.20052e+08	6.55147e+08	9.47327e+08
sp|P62333|PRS10_HUMAN	1.26086e+10	1.38132e+10	1.33128e+10	1.43459e+10	1.2477e+10	1.36369e+10	1.29465e+10	1.41642e+10	8.56281e+09	9.43682e+09	9.14569e+09	1.03061e+10
sp|O95394|AGM1_HUMAN	2.4212e+09	2.9101e+09	2.47377e+09	3.23935e+09	4.48707e+09	5.58747e+09	3.94151e+09	5.93426e+09	3.59186e+09	4.75643e+09	3.83054e+09	5.24457e+09
sp|P42892|ECE1_HUMAN	2.57047e+10	1.75952e+10	8.55117e+09	1.00374e+09	4.37404e+10	2.96086e+10	1.37467e+10	4.72358e+08	1.44368e+10	1.00469e+10	6.2868e+09	2.72987e+09
sp|Q5T9A4|ATD3B_HUMAN	3.19459e+09	2.00506e+09	2.84778e+09	2.24637e+09	2.69884e+09	1.84681e+09	2.49192e+09	2.10063e+09	5.69387e+09	4.017e+09	5.45101e+09	4.70867e+09
sp|Q96SI9|STRBP_HUMAN	2.14998e+10	2.2653e+10	2.45887e+10	2.43132e+10	2.18071e+10	2.27365e+10	2.49061e+10	2.39594e+10	1.99597e+10	2.07931e+10	2.25505e+10	2.19143e+10
sp|Q6PL18|ATAD2_HUMAN	6.24963e+08	7.45148e+08	5.87648e+08	6.49223e+08	6.82245e+08	8.42827e+08	6.10813e+08	7.60037e+08	2.89352e+08	3.29733e+08	2.45162e+08	3.07738e+08
sp|P04424|ARLY_HUMAN	1.08344e+09	9.81776e+08	1.18644e+09	1.01031e+09	2.67759e+09	2.24605e+09	2.80489e+09	2.02467e+09	7.69983e+08	6.85848e+08	7.76835e+08	7.07198e+08
sp|O15305|PMM2_HUMAN	3.45972e+09	2.58654e+09	2.1134e+09	4.28494e+09	1.44492e+09	1.13645e+09	9.30968e+08	1.94338e+09	2.62045e+09	2.0933e+09	1.45511e+09	3.89011e+09
sp|P46781|RS9_HUMAN	2.36263e+10	1.96548e+10	1.80324e+10	4.30969e+10	2.56514e+10	1.91593e+10	1.72992e+10	4.95068e+10	2.38777e+10	1.90059e+10	1.73914e+10	4.33115e+10
sp|Q96LD4|TRI47_HUMAN	3.24617e+09	4.29755e+09	3.96105e+09	3174828909	7.11984e+08	9.94082e+08	1.14269e+09	6.67657e+08	5.02956e+08	6.76317e+08	1.16969e+09	5.2598e+08
sp|P61981|1433G_HUMAN	3.88197e+10	3.84094e+10	3.54246e+10	4.94656e+10	2.15488e+10	2.13708e+10	1.96074e+10	2.79136e+10	2.09075e+10	2.06778e+10	1.91443e+10	2.71035e+10
sp|Q96FV9|THOC1_HUMAN	1.31905e+09	1.45625e+09	8.45144e+08	1.52201e+09	9.02698e+08	9.46014e+08	5.68892e+08	1.06962e+09	1.34793e+09	1.53943e+09	8.56649e+08	1.78575e+09
sp|P31947|1433S_HUMAN	3.61179e+10	3.58919e+10	3.04568e+10	4.47242e+10	1.78803e+10	1.75191e+10	1.47957e+10	2.32733e+10	2.0791e+10	2.07092e+10	1.7374e+10	2.56191e+10
sp|Q16576|RBBP7_HUMAN	5.72918e+09	6.55026e+09	5.43175e+09	7.56997e+09	5.47276e+09	5.76193e+09	4.85804e+09	7.07164e+09	9.11495e+09	9.91374e+09	8.3455e+09	1.2289e+10
sp|Q9BWF3|RBM4_HUMAN	2.81575e+09	2.33106e+09	2.7751e+09	4.4586e+09	5.01506e+09	4.51224e+09	5.12064e+09	8.64379e+09	1.75919e+09	1.85567e+09	1.96752e+09	3.23249e+09
sp|Q9BR76|COR1B_HUMAN	3.46922e+09	3.97925e+09	3.70999e+09	5.14707e+09	1.35266e+10	1.6465e+10	1.80205e+10	2.0806e+10	2.88298e+09	3.40997e+09	3.15137e+09	4.34219e+09
sp|Q8NBS9|TXND5_HUMAN	2.02338e+10	2.5178e+10	2.29871e+10	2.77886e+10	2.98443e+10	3.74247e+10	3.38074e+10	4.09571e+10	2.26738e+10	2.87735e+10	2.57963e+10	3.12195e+10
sp|P00441|SODC_HUMAN	1.63412e+11	1.59276e+11	1.0141e+11	1.36954e+11	1.00816e+11	9.88598e+10	6.20629e+10	8.77405e+10	1.19386e+11	1.16451e+11	7.38029e+10	1.04303e+11
sp|P85037|FOXK1_HUMAN	1254553899	7.97868e+08	9.48592e+08	1.04953e+09	9.92002e+08	4.93054e+08	7.54044e+08	1.08986e+09	9.62438e+08	6.2468e+08	7.30672e+08	9.06759e+08
sp|P52294|IMA5_HUMAN	4.01978e+09	5.197e+09	6.05434e+09	5.48595e+09	2.45512e+09	3.04138e+09	3.81242e+09	3.36728e+09	3.55474e+09	4.60859e+09	5.55792e+09	5.02256e+09
sp|Q9UN86|G3BP2_HUMAN	1.1784e+10	1.21494e+10	1.00539e+10	1.5453e+10	1.00265e+10	9.55521e+09	7.99165e+09	1.21256e+10	7.87951e+09	7.95637e+09	6.74673e+09	9.81325e+09
sp|Q9NTK5|OLA1_HUMAN	7.77092e+09	7.75407e+09	1.14238e+10	1.47256e+10	5.71673e+09	5.46045e+09	8.33468e+09	1.01442e+10	5.17191e+09	5.11996e+09	7.73635e+09	9.86052e+09
sp|P23634|AT2B4_HUMAN	2.33016e+09	1.69327e+09	2.7296e+09	3.57344e+09	1.1879e+09	1.05588e+09	1.16103e+09	1.97424e+09	2.29366e+09	2.24849e+09	4.39406e+09	3.00054e+09
sp|P21291|CSRP1_HUMAN	6.24143e+09	9.0798e+09	8.2666e+09	9.32394e+09	4.33767e+09	6.65739e+09	6.05919e+09	5.7198e+09	1.04596e+10	1.37754e+10	1.32603e+10	1.74008e+10
sp|P33240|CSTF2_HUMAN	1.8859e+09	2.88768e+09	1.56546e+09	4.39987e+09	1.84562e+09	2.50103e+09	1.39067e+09	2.92776e+09	1.41643e+09	2.00211e+09	1.12398e+09	2.85438e+09
sp|P55809|SCOT1_HUMAN	2.67861e+08	2.78496e+08	9.1181e+07	1.34107e+08	2.95297e+08	3.10324e+08	1.28343e+08	1.55411e+08	1.95014e+09	1.45027e+09	1.66523e+09	1.72915e+09
sp|P20810|ICAL_HUMAN	1.91023e+10	1.6027e+10	1.86905e+10	1.95513e+10	1.76914e+10	1.48872e+10	1.71591e+10	1.76329e+10	9.2844e+09	7.95413e+09	9418647045	8.84543e+09
sp|Q15717|ELAV1_HUMAN	1.06005e+10	1.08946e+10	1.09368e+10	1.36834e+10	1.13527e+10	1.26581e+10	1.18556e+10	1.59844e+10	7.32081e+09	7.73047e+09	7.56899e+09	9.73398e+09
sp|P60903|S10AA_HUMAN	3.16373e+10	2.75262e+10	2.51905e+10	3.06344e+10	1.84235e+09	1.67034e+09	1.42347e+09	2.7968e+09	6.77244e+09	5.5392e+09	5.13715e+09	6.01021e+09
sp|Q86U44|MTA70_HUMAN	9.259e+08	8.00565e+08	1.62876e+09	9.65759e+08	8.08306e+08	7.22697e+08	1.4468e+09	9.65916e+08	1.15268e+09	9.61141e+08	1.98134e+09	1.11808e+09
sp|Q9Y277|VDAC3_HUMAN	1.46425e+10	1.51931e+10	1.5728e+10	2.41134e+10	1.71475e+10	1.54732e+10	1.78206e+10	2.71193e+10	1.85612e+10	1.71762e+10	1.96241e+10	2.91689e+10
sp|P01892|1A02_HUMAN	3.21428e+09	3.29188e+09	3.82155e+09	4.36043e+09	2.13552e+09	2.06282e+09	2.65857e+09	2.71236e+09	5.34687e+09	5.33406e+09	6.62895e+09	7.14745e+09
sp|P10316|1A69_HUMAN	3.21428e+09	3.29188e+09	3.82155e+09	4.36043e+09	2.13552e+09	2.06282e+09	2.65857e+09	2.71236e+09	5.34687e+09	5.33406e+09	6.62895e+09	7.14745e+09
sp|P05534|1A24_HUMAN	2.77976e+09	3.58351e+09	3.62951e+09	3.59392e+09	1.02838e+09	1.12187e+09	1.15212e+09	1.52493e+09	3.12933e+09	3.38998e+09	3.69217e+09	4.58158e+09
sp|Q8IWX8|CHERP_HUMAN	2.54489e+09	2.89892e+09	2.77106e+09	4.26997e+09	3.2911e+09	3.32949e+09	3.19735e+09	6.07621e+09	2.01301e+09	2.31601e+09	2.40553e+09	3.45837e+09
sp|P30084|ECHM_HUMAN	1.2332e+10	1.29015e+10	1.10916e+10	1.506e+10	1.28942e+10	1.33707e+10	1.13852e+10	1.55938e+10	1.54758e+10	1.61081e+10	1.39261e+10	19645741871
sp|Q6IS14|IF5AL_HUMAN	2.37884e+11	2.39302e+11	2.62367e+11	2.36661e+11	2.33991e+11	2.40549e+11	2.61251e+11	2.36445e+11	2.58744e+11	2.65822e+11	2.88905e+11	2.63058e+11
sp|Q7L2H7|EIF3M_HUMAN	2.37912e+09	2.18655e+09	2.26265e+09	2.10866e+09	1.49966e+09	1.69052e+09	1.36509e+09	1.30702e+09	1.88429e+09	1.70724e+09	1.72744e+09	1.69271e+09
sp|P30048|PRDX3_HUMAN	6.86353e+10	6.27267e+10	1.21499e+11	9.09162e+10	8.50549e+10	7.82652e+10	1.50413e+11	1.12825e+11	5.51483e+10	4.98328e+10	9.03473e+10	7.56259e+10
sp|Q9H3P7|GCP60_HUMAN	1.14242e+10	8.15638e+09	8.1255e+09	9.6493e+09	7.17517e+09	5.04945e+09	5.02676e+09	6.32704e+09	1.00252e+10	7.24697e+09	7.00156e+09	8.97065e+09
sp|O95861|BPNT1_HUMAN	4.50198e+09	4.94781e+09	4.74718e+09	7.65265e+09	7.5469e+09	7.96497e+09	7.80709e+09	1.24298e+10	4.72293e+09	5.17993e+09	4.99617e+09	8.66579e+09
sp|Q9Y450|HBS1L_HUMAN	1.25665e+09	1.1883e+09	1.44124e+09	1.95377e+09	1.89116e+09	2.03895e+09	2.52437e+09	3.07742e+09	1.26174e+09	1.23828e+09	1.36477e+09	1.78843e+09
sp|Q9NYL9|TMOD3_HUMAN	7.37138e+09	7.00361e+09	8.46341e+09	8.18514e+09	6.12781e+09	6.01745e+09	6.90478e+09	6.60162e+09	3.93568e+09	3.84009e+09	4.32122e+09	4.32573e+09
sp|P09622|DLDH_HUMAN	1.53363e+10	14584018979	1.34014e+10	2.24233e+10	3.6375e+09	3798249275	3.47697e+09	6.49756e+09	3.47333e+09	3.86296e+09	3.15388e+09	5.90098e+09
sp|P18669|PGAM1_HUMAN	3.67457e+10	3.31881e+10	3.65587e+10	3.47661e+10	3.27804e+10	3.03519e+10	3.32102e+10	3.1879e+10	4.54229e+10	4.07717e+10	4.48597e+10	4.45025e+10
sp|Q96CW1|AP2M1_HUMAN	6.88678e+09	6.44975e+09	8.08407e+09	8.67577e+09	5.06705e+09	4.87644e+09	5.97545e+09	6.50758e+09	6.02929e+09	5.82042e+09	7.1299e+09	7.973e+09
sp|Q13492|PICAL_HUMAN	2.59376e+09	1.51678e+09	1.81916e+09	2.17134e+09	1.58633e+09	7.90458e+08	1.16685e+09	1.23738e+09	3.33407e+09	2.45657e+09	2.02007e+09	2.82564e+09
sp|P09382|LEG1_HUMAN	3.2983e+10	2.17139e+10	3.30625e+10	5.33336e+10	4.88419e+09	3.73781e+09	4.08259e+09	6.04189e+09	2.85455e+10	1.79688e+10	2.8576e+10	4.77034e+10
sp|O00629|IMA3_HUMAN	1.90922e+09	2.03753e+09	2.56692e+09	2.74729e+09	2.05478e+09	2.19661e+09	2.57579e+09	2.72243e+09	1.62626e+09	1.80021e+09	2.0882e+09	2.46811e+09
sp|Q8NE71|ABCF1_HUMAN	3.04877e+09	3.6313e+09	3.13784e+09	4.74165e+09	5.36619e+09	6.94232e+09	5.67438e+09	8.71448e+09	3.28358e+09	4.44031e+09	3.4884e+09	5.37598e+09
sp|O43264|ZW10_HUMAN	1.76558e+09	1.74047e+09	1.98384e+09	1531913244	1.53904e+09	1.45805e+09	1.60566e+09	1.27987e+09	1.4313e+09	1.33138e+09	1.5146e+09	1.24038e+09
sp|Q14694|UBP10_HUMAN	7.81284e+08	6.41064e+08	7.51557e+08	1.04565e+09	5.78703e+08	3.93606e+08	4.75205e+08	7.8385e+08	5.60256e+08	4.03782e+08	4.40951e+08	6.64238e+08
sp|Q10713|MPPA_HUMAN	4.95916e+09	4.4567e+09	4.79614e+09	4.62505e+09	4.77077e+09	4.43156e+09	4.99578e+09	4.76885e+09	4.02614e+09	7.60244e+09	3.82604e+09	3.45456e+09
sp|P04899|GNAI2_HUMAN	2.42237e+10	2.16516e+10	2.45453e+10	3.28324e+10	1.56092e+10	1.42241e+10	1.72529e+10	2.56664e+10	1.94473e+10	1.79024e+10	2.08695e+10	2.66453e+10
sp|P09110|THIK_HUMAN	1.64745e+09	1.65536e+09	1.63658e+09	1.59726e+09	3.37055e+09	3.6783e+09	3.41719e+09	3.86606e+09	1.92434e+09	2.65446e+09	2.27437e+09	1.58674e+09
sp|P49959|MRE11_HUMAN	2709040901	1.35316e+09	1.36296e+09	3.43518e+09	1.32593e+09	682725844	6.4649e+08	2.06671e+09	2.0432e+09	1.47037e+09	1.34577e+09	4.25695e+09
sp|Q9UHD9|UBQL2_HUMAN	6.48618e+09	9.15307e+09	9.42997e+09	1.19291e+10	3.05409e+09	4.54572e+09	4.83153e+09	6.90167e+09	4.07196e+09	5.73656e+09	5.92416e+09	8.25359e+09
sp|P17812|PYRG1_HUMAN	6.01013e+09	6.27351e+09	6.56207e+09	7.75429e+09	3.5237e+09	3.73535e+09	4.09559e+09	4.62284e+09	4.65353e+09	4.93591e+09	5.32855e+09	6.08591e+09
sp|P07858|CATB_HUMAN	1.79388e+10	2.01269e+10	2.17603e+10	2.1499e+10	4.46e+09	3.49701e+09	3.50878e+09	3.47687e+09	2.30048e+09	2.55552e+09	2.60234e+09	3.00981e+09
sp|Q9H2G2|SLK_HUMAN	2.45136e+09	3.70582e+09	3.40982e+09	3.07366e+09	7.49049e+08	8.87746e+08	1.13438e+09	1.17186e+09	1.33895e+09	1.81191e+09	1.82761e+09	2.04947e+09
sp|Q92747|ARC1A_HUMAN	1.58595e+09	1.14286e+09	1.07924e+09	4.45633e+09	4.09478e+09	2.96247e+09	3.44151e+09	6.903e+09	2.78364e+09	2.13237e+09	2.48504e+09	4.93031e+09
sp|P31153|METK2_HUMAN	9.80751e+09	7.30688e+09	9.72346e+09	1.01468e+10	6.1503e+09	4.56971e+09	6.01584e+09	6.52486e+09	1.22929e+10	9.58424e+09	1.26254e+10	1.29369e+10
sp|Q99543|DNJC2_HUMAN	1.14357e+09	1.51749e+09	1.57249e+09	1.99921e+09	5.64949e+08	798250892	8.54469e+08	1.04558e+09	4.9988e+08	6.65154e+08	8.64114e+08	9.47671e+08
sp|Q9BSE5|SPEB_HUMAN	3.00231e+08	5.43561e+08	2.33383e+08	3.72197e+08	1.20629e+09	1.84511e+09	2.03668e+09	2.82192e+09	1.55882e+08	1.61284e+08	1.53035e+08	1.48635e+08
sp|Q9NXF1|TEX10_HUMAN	1.68072e+09	1.16645e+09	1.27796e+09	1.25024e+09	1.67424e+09	1.01257e+09	1.28408e+09	1.36117e+09	1.56449e+09	1.08102e+09	1.17087e+09	1.17913e+09
sp|P41091|IF2G_HUMAN	8.31849e+09	7.0508e+09	8.29423e+09	1.2188e+10	4.95956e+09	4.33793e+09	4.6937e+09	7.8679e+09	9.60773e+09	7.60065e+09	9.5079e+09	1.52781e+10
sp|Q96A49|SYAP1_HUMAN	1.89104e+09	2.28485e+09	2.01217e+09	2.54445e+09	7.86128e+08	8.92851e+08	7.98772e+08	1.06129e+09	3.54302e+09	4.27877e+09	3.63039e+09	4.79789e+09
sp|Q9NWH9|SLTM_HUMAN	6.82025e+09	7.20366e+09	7.63475e+09	7.02701e+09	4.57312e+09	4.98726e+09	5.14477e+09	4.22191e+09	5.09042e+09	5.16667e+09	5.81628e+09	4.6307e+09
sp|P40925|MDHC_HUMAN	5.14964e+10	3.71364e+10	4.6896e+10	8.03645e+10	7.19016e+10	5.09959e+10	6.5066e+10	1.13206e+11	7.11405e+10	4.98876e+10	6.49908e+10	1.16517e+11
sp|Q92786|PROX1_HUMAN	1.05133e+08	1.01285e+08	5.12085e+07	4.4382e+07	7.09626e+08	7.66077e+08	7.4748e+08	5.40254e+08	1.71079e+08	54625940	4.79556e+07	24698015
sp|P54819|KAD2_HUMAN	6.87426e+09	7.71242e+09	6.97432e+09	1.55583e+10	6.04857e+09	7.85853e+09	6.57098e+09	1.40625e+10	9.82817e+09	1.08108e+10	9.63515e+09	2.31656e+10
sp|O95235|KI20A_HUMAN	7.09166e+08	6.42823e+08	8.01236e+08	8.21754e+08	7.79707e+08	7.21475e+08	9.35475e+08	9.61677e+08	8.49383e+08	6.64949e+08	9.02529e+08	8.76697e+08
sp|Q8NFF5|FAD1_HUMAN	3.32282e+08	2.25906e+08	4.18031e+08	2.50376e+08	2.24811e+08	1.3223e+08	2.12332e+08	1.41308e+08	7.59701e+07	5.97943e+07	9.05457e+07	1.16309e+08
sp|Q86W42|THOC6_HUMAN	9.9371e+08	7.789e+08	7.43203e+08	1.37536e+09	6.58652e+08	5.48015e+08	7.94083e+08	8.88263e+08	8.52161e+08	6.09776e+08	6.68226e+08	1.12886e+09
sp|P52306|GDS1_HUMAN	4.30107e+09	4.50002e+09	4.0242e+09	4.47366e+09	1.94283e+09	2.12168e+09	1.91643e+09	2.04711e+09	2.43484e+09	2.58705e+09	2.40177e+09	2.55147e+09
sp|Q8WXI9|P66B_HUMAN	2.06552e+09	1.95185e+09	2.28024e+09	2.57908e+09	1.46117e+09	1.32143e+09	1.57618e+09	1.86235e+09	1.00362e+09	9.39264e+08	1.1285e+09	1.23275e+09
sp|P16402|H13_HUMAN	3.03678e+11	2.75215e+11	3.02803e+11	3.66057e+11	3.52817e+11	3.17928e+11	3.51615e+11	4.31087e+11	4.59519e+11	4.13326e+11	4.55958e+11	5.41687e+11
sp|Q6Y7W6|GGYF2_HUMAN	7.34518e+08	8.89922e+08	1.28963e+09	7.80073e+08	4.66142e+08	6.8487e+08	6.08053e+08	5.48011e+08	5.31566e+08	648578444	5.52167e+08	5.86333e+08
sp|Q8IVT2|MISP_HUMAN	2.7905e+09	1.64636e+10	2.29937e+09	1.93048e+09	3.47203e+08	5.45e+09	3.22899e+08	2.59858e+08	3.3327e+09	6.84343e+09	2.80587e+09	2.35118e+09
sp|Q8N8S7|ENAH_HUMAN	7.43121e+09	8.55838e+09	8.99205e+09	1.00038e+10	1.08453e+10	1.22687e+10	1.29539e+10	1.50017e+10	4.81322e+09	4.66536e+09	5.30294e+09	5.96162e+09
sp|P51858|HDGF_HUMAN	7.30361e+09	4.39103e+09	6.9354e+09	1.86048e+10	4.04037e+09	1.99885e+09	4.18274e+09	1.25136e+10	2.56642e+09	1.37242e+09	2.362e+09	7.83948e+09
sp|P10155|RO60_HUMAN	2.30673e+09	2.52698e+09	2.16524e+09	2.48916e+09	2.2359e+09	2.06646e+09	2.01069e+09	2.62877e+09	2.35215e+09	2.57809e+09	2.05243e+09	2.93048e+09
sp|P32929|CGL_HUMAN	6.93368e+08	9.15595e+08	1.06232e+09	1.3966e+09	1.33806e+08	2.94741e+08	2.91473e+08	2.56071e+08	7.38867e+08	1.11469e+09	1.42711e+09	1.86872e+09
sp|Q6DD88|ATLA3_HUMAN	6.98309e+09	8.46207e+09	6.5108e+09	7.60826e+09	1.80935e+09	2.37575e+09	1.76679e+09	2024422734	4.85866e+09	6.27583e+09	4.53199e+09	5.3902e+09
sp|Q92734|TFG_HUMAN	8.32403e+09	1.35209e+10	1.21024e+10	1.42147e+10	9.64131e+09	1.432e+10	1.24759e+10	1.43531e+10	8.8829e+09	1.31714e+10	1.15217e+10	1.31791e+10
sp|Q13098|CSN1_HUMAN	2.35281e+09	2.31235e+09	2.36404e+09	2.57114e+09	1.24513e+09	1.34662e+09	1.29356e+09	1.35387e+09	1.47072e+09	1.4719e+09	1.42642e+09	1517273609
sp|Q14554|PDIA5_HUMAN	2.48387e+08	5.44628e+08	2.58913e+08	3.3712e+08	4.89367e+08	1.04733e+09	1.4829e+09	1.34766e+09	5.40317e+08	5.09398e+08	5.15653e+08	8.38764e+08
sp|P19525|E2AK2_HUMAN	6.26441e+09	5.89042e+09	5.7444e+09	7.25699e+09	1.63738e+09	1.71218e+09	1.59857e+09	2.10837e+09	3.62476e+09	3.47575e+09	3.43026e+09	4.25172e+09
sp|Q9Y6M1|IF2B2_HUMAN	3.99373e+09	3.36025e+09	3.49638e+09	4.35769e+09	1.04305e+10	9.10458e+09	9.678e+09	1.18769e+10	1.88129e+09	1.6147e+09	1.95327e+09	2.08424e+09
sp|Q6PI48|SYDM_HUMAN	3.84023e+09	4.59168e+09	3.43728e+09	3.47107e+09	4.8361e+09	5.89442e+09	2.96045e+09	6.48623e+09	1.58191e+09	2.28607e+09	1.63328e+09	1.77937e+09
sp|Q96RQ3|MCCA_HUMAN	9.49639e+08	7.15766e+08	7.80489e+08	5.05903e+08	1.22351e+09	1.05855e+09	1.10092e+09	7.79391e+08	7.90399e+08	5.01509e+08	4.35777e+08	2.85115e+08
sp|P07948|LYN_HUMAN	3.24934e+09	3.32737e+09	2.7798e+09	3.65018e+09	1.76573e+09	1.64785e+09	1.36292e+09	1.99826e+09	3.15189e+09	3.1844e+09	2.60841e+09	3.74862e+09
sp|Q9BW27|NUP85_HUMAN	7.07562e+08	6.97657e+08	7.7319e+08	9.20745e+08	5.35239e+08	4.42784e+08	8.13508e+08	6.97713e+08	4.97542e+08	4.6355e+08	5.39283e+08	7.94103e+08
sp|P55209|NP1L1_HUMAN	5.42776e+09	4.56851e+09	3.91965e+09	6.80555e+09	3.44039e+09	3.29631e+09	2.64638e+09	5.28522e+09	2.1988e+09	1.87514e+09	1.69182e+09	2.80877e+09
sp|Q9NSK0|KLC4_HUMAN	1.44844e+09	2.18946e+09	2.57815e+09	2.91996e+09	8.78146e+08	8.80508e+08	9.0505e+08	1.38296e+09	8.22159e+08	8.82365e+08	9.16806e+08	1.32991e+09
sp|Q9H089|LSG1_HUMAN	2.38245e+09	2.63257e+09	2.41916e+09	2.89308e+09	1.48949e+09	1.63667e+09	1.46552e+09	1.83664e+09	1.52953e+09	1.65611e+09	1.47519e+09	1.674e+09
sp|P35250|RFC2_HUMAN	4.6231e+09	7.31463e+09	4.62381e+09	6.28966e+09	5.12902e+09	5.52689e+09	5.22419e+09	7.20387e+09	3.82417e+09	4.27087e+09	3.74577e+09	5.54925e+09
sp|Q14CX7|NAA25_HUMAN	1.0687e+09	1.57113e+09	1.10935e+09	1.15043e+09	6.41376e+08	9.2684e+08	6.31977e+08	6.29171e+08	6.2545e+08	9.59184e+08	6.30692e+08	6.78423e+08
sp|Q13740|CD166_HUMAN	2.94145e+09	3.6493e+09	3.1485e+09	2.87721e+09	2.55647e+09	3.15069e+09	2.77704e+09	2.61022e+09	8.60523e+08	1.04011e+09	8.89774e+08	803434655
sp|P17301|ITA2_HUMAN	1.4129e+09	1.19641e+09	8.17506e+08	1.42872e+09	6.15072e+08	4.46072e+08	3.71055e+08	7.01634e+08	5.90026e+08	4.09807e+08	3.07042e+08	7.11991e+08
sp|Q96T37|RBM15_HUMAN	1.23824e+09	1.58732e+09	1.05708e+09	1.35091e+09	1.61507e+09	2.03419e+09	1.39768e+09	1.79153e+09	1.30876e+09	1.73047e+09	1.11731e+09	1.53768e+09
sp|P39687|AN32A_HUMAN	2.21145e+10	2.69465e+10	2.57929e+10	3.52496e+10	1.72486e+10	2.01604e+10	1.93378e+10	2.61297e+10	1.84948e+10	2.24637e+10	2.12629e+10	2.86149e+10
sp|O95302|FKBP9_HUMAN	3.8027e+09	3.89919e+09	4.82065e+09	4.55898e+09	6.57206e+09	6.64053e+09	8.74265e+09	7.32407e+09	3.67997e+09	3.61586e+09	4.73946e+09	4.38477e+09
sp|P02649|APOE_HUMAN	2.71818e+09	4.08347e+09	2.8487e+09	3.59475e+09	4.86953e+09	5.03743e+09	4.88253e+09	5453976326	2.02669e+09	3.47632e+09	2.14456e+09	2.64108e+09
sp|O75439|MPPB_HUMAN	3.42598e+09	2.89535e+09	2.72152e+09	6.84568e+09	2.89787e+09	2.33441e+09	2.34883e+09	4.59075e+09	1.89349e+09	1.45819e+09	1.55463e+09	1.24036e+10
sp|Q96JM3|CHAP1_HUMAN	8.73949e+08	7.27966e+08	6.21076e+08	6.84835e+08	1.09646e+09	1.20812e+09	1.28214e+09	1.02773e+09	4.3217e+08	5.15351e+08	4.34924e+08	4.26405e+08
sp|Q8WWY3|PRP31_HUMAN	2.59061e+09	3.48802e+09	3.09522e+09	4.50399e+09	2.3611e+09	3.16288e+09	2.9371e+09	4.1486e+09	1.91126e+09	2.48621e+09	2.27816e+09	3.69867e+09
sp|Q12874|SF3A3_HUMAN	5.50791e+09	6.8043e+09	7.37834e+09	9.87722e+09	6.25401e+09	7.48155e+09	7.95678e+09	1.01326e+10	5.91911e+09	7.15463e+09	7.69683e+09	1.00558e+10
sp|Q7Z417|NUFP2_HUMAN	2.73257e+09	3.82418e+09	2.94545e+09	3.14527e+09	2.11356e+09	2.30187e+09	1.98129e+09	2.28929e+09	2.07778e+09	2.11562e+09	1.90383e+09	2.10728e+09
sp|P07711|CATL1_HUMAN	1.13254e+10	1.08293e+10	1.24278e+10	1.68861e+10	5.61596e+09	4.53831e+09	6.10171e+09	1.08372e+10	6.28684e+09	5.01502e+09	6.62981e+09	1.1371e+10
sp|Q9UJX3|APC7_HUMAN	2.29469e+09	2.82759e+09	2.32356e+09	3.53792e+09	2.15139e+09	2.5931e+09	1.95127e+09	3.36386e+09	2.14919e+09	2.39641e+09	1.98652e+09	3.20825e+09
sp|P49591|SYSC_HUMAN	1.5174e+10	1.38236e+10	1.09704e+10	1.22378e+10	1.85052e+10	1.69612e+10	1.39523e+10	1.45052e+10	2.41351e+10	2.17627e+10	1.77878e+10	1.85758e+10
sp|Q14966|ZN638_HUMAN	1.40015e+09	1.75777e+09	1.48212e+09	1.90164e+09	1.95414e+09	1.63157e+09	1.5374e+09	2.03188e+09	1.17887e+09	1.383e+09	1.22933e+09	1.48361e+09
sp|Q96T58|MINT_HUMAN	8.39195e+08	8.75926e+08	9.39733e+08	1.07892e+09	5.76309e+08	5.09253e+08	6.12857e+08	6.79113e+08	5.23679e+08	6.04443e+08	7.0777e+08	7.76124e+08
sp|Q9Y6E0|STK24_HUMAN	2.94857e+09	2.15954e+09	2.21125e+09	2.57796e+09	3.84103e+09	2.97374e+09	2.44448e+09	3.03127e+09	2.41346e+09	1.96996e+09	1.78969e+09	2.03076e+09
sp|O15347|HMGB3_HUMAN	5.27366e+09	5.67955e+09	6.29502e+09	7.09096e+09	2.76873e+09	2.94812e+09	3.44286e+09	3.69607e+09	3.40691e+09	3.6712e+09	4.11298e+09	4.45314e+09
sp|P07686|HEXB_HUMAN	5.00552e+09	4.57983e+09	5.32601e+09	6.6504e+09	3.89651e+09	3.79608e+09	4363660743	5.0309e+09	4.7242e+09	4.3459e+09	4.87419e+09	5.90707e+09
sp|P21281|VATB2_HUMAN	2.90195e+09	2.87107e+09	2.9019e+09	3.76229e+09	2.10145e+09	2.18754e+09	2.00313e+09	2.47749e+09	1.9053e+09	2.00252e+09	2.05597e+09	2.56939e+09
sp|Q6UB35|C1TM_HUMAN	1.97992e+09	1.88743e+09	2.50324e+09	2.44585e+09	1.64569e+09	1.65573e+09	1.75678e+09	2.01461e+09	2.75071e+09	2.78237e+09	2.83704e+09	3.13483e+09
sp|Q2NKX8|ERC6L_HUMAN	1.33408e+09	1.23384e+09	9.44507e+08	1.94473e+09	2.99794e+08	4.36132e+08	2.18996e+08	7.35911e+08	9.6112e+08	1.02791e+09	6.86432e+08	1.30868e+09
sp|Q92928|RAB1C_HUMAN	3.24556e+10	3.10957e+10	3.09887e+10	5.62373e+10	4.13456e+10	3.69097e+10	3.80992e+10	6.81749e+10	1.97201e+10	1.85349e+10	1.87133e+10	3.4556e+10
sp|Q9Y5X3|SNX5_HUMAN	2.10345e+09	1.46206e+09	2.14577e+09	2.63828e+09	2.11657e+09	1.48056e+09	2.25425e+09	2.79914e+09	2.17111e+09	1.56803e+09	2.38429e+09	3.20939e+09
sp|Q9BZH6|WDR11_HUMAN	2.46626e+08	6.78364e+08	3.72818e+08	7.171e+08	2.11296e+08	4.88784e+08	3.35981e+08	5.6404e+08	1.68224e+08	4.46361e+08	3.03463e+08	5.4886e+08
sp|Q15262|PTPRK_HUMAN	2.6118e+09	2.73525e+09	2.38223e+09	1.65417e+09	1.0644e+09	1.13178e+09	9.95196e+08	7.09358e+08	1.0413e+09	1.06094e+09	9.83108e+08	6.59931e+08
sp|P17480|UBF1_HUMAN	6.53966e+09	7.04965e+09	7.25591e+09	6.7804e+09	7.09974e+09	7.8171e+09	8.0452e+09	7.40776e+09	5.79635e+09	5.85567e+09	6.09055e+09	5.69164e+09
sp|P07339|CATD_HUMAN	2.09616e+10	2.31499e+10	2.18199e+10	3.76783e+10	1.88036e+10	2.04326e+10	2.01743e+10	3.47478e+10	5.29721e+09	5.57484e+09	5.52608e+09	9.8068e+09
sp|Q08752|PPID_HUMAN	1.23591e+09	2.1038e+09	1.92527e+09	2.81949e+09	7.97415e+08	1.6705e+09	1.23648e+09	2.4001e+09	9.8948e+08	1.63495e+09	1.55256e+09	2.33264e+09
sp|Q14677|EPN4_HUMAN	3.5401e+09	4.27971e+09	5.07173e+09	5.33942e+09	2.76715e+09	3.26083e+09	3.90123e+09	4.01484e+09	2.92135e+09	3.53527e+09	4.23341e+09	4.32916e+09
sp|Q9BXS5|AP1M1_HUMAN	4.16981e+09	4.02736e+09	5.61719e+09	7.71406e+09	5.43502e+09	4.52727e+09	6.75203e+09	9.90047e+09	4.01006e+09	3.66177e+09	4.86374e+09	6.99024e+09
sp|P14550|AK1A1_HUMAN	4.22349e+09	4.37409e+09	5.46431e+09	5.06292e+09	3.1209e+09	2.64619e+09	3.26413e+09	3.69788e+09	7.37146e+09	6.40306e+09	7.54025e+09	8.39024e+09
sp|Q92620|PRP16_HUMAN	6.37762e+08	5.3022e+08	5.92121e+08	4.22503e+08	7.34545e+08	5.7815e+08	7.03895e+08	4.46234e+08	6.78237e+08	5.68839e+08	6.92185e+08	4.60937e+08
sp|Q7Z460|CLAP1_HUMAN	1.54303e+09	9.81623e+08	1.55448e+09	1.31919e+09	1490499977	1.06418e+09	1.50616e+09	1.13702e+09	8.32122e+08	7.80744e+08	7.79057e+08	6.57905e+08
sp|Q9UQB8|BAIP2_HUMAN	7.19227e+08	9.52863e+08	1.04389e+09	9.21646e+08	3.85675e+08	3.42919e+08	3.47502e+08	1.86451e+08	1.08709e+09	1.16132e+09	1.29348e+09	7.4123e+08
sp|Q99615|DNJC7_HUMAN	1.00655e+10	1.09243e+10	1.16824e+10	1.25365e+10	5.24433e+09	5.71697e+09	6.52123e+09	6.47105e+09	9.15319e+09	1.00328e+10	1.07501e+10	1.14998e+10
sp|Q86V48|LUZP1_HUMAN	2.09513e+09	2.61349e+09	2.58298e+09	2.51334e+09	9.0193e+08	1.20271e+09	1.03904e+09	1.1906e+09	7.50782e+08	1.02009e+09	8.76873e+08	9.96372e+08
sp|Q96Q11|TRNT1_HUMAN	1.90142e+09	2.06575e+09	1.36e+09	2.20693e+09	785842091	8.68538e+08	5.47305e+08	9.01988e+08	4.87595e+08	4.98553e+08	3.65964e+08	5.48875e+08
sp|Q16222|UAP1_HUMAN	6.80427e+08	962148765	4.60217e+08	1.39979e+09	1.02382e+09	1.76601e+09	9.2443e+08	2.36055e+09	1.42634e+09	2.40175e+09	1.30724e+09	2.96185e+09
sp|Q9BZF9|UACA_HUMAN	8.1352e+08	7.25341e+08	9.221e+08	1.21143e+09	3.11804e+08	3.03225e+08	3.75693e+08	4.91397e+08	2.8178e+08	2.6818e+08	3.37174e+08	4.32805e+08
sp|O00541|PESC_HUMAN	1.78438e+09	1.08215e+09	2.15049e+09	2.98537e+09	1.30918e+09	8.59991e+08	1.79373e+09	2.65247e+09	1816299973	1.14838e+09	2.25622e+09	3.13986e+09
sp|Q9Y305|ACOT9_HUMAN	6.04973e+09	4.92127e+09	5.3057e+09	6.44366e+09	3.25785e+09	2.57832e+09	2.89568e+09	2.71093e+09	1.08079e+10	8.93352e+09	9.4172e+09	8.9593e+09
sp|Q96T23|RSF1_HUMAN	1.0964e+09	1.03129e+09	9.6445e+08	1.07287e+09	1.01014e+09	9.4248e+08	9.25884e+08	1.00018e+09	1.30482e+09	1.31446e+09	1.29946e+09	1.39759e+09
sp|Q07955|SRSF1_HUMAN	5.35474e+10	5.47141e+10	6.09079e+10	1.03405e+11	5.4806e+10	5.53226e+10	6.15491e+10	1.1366e+11	4.96878e+10	4.90723e+10	5.52324e+10	9.737e+10
sp|Q9HCK8|CHD8_HUMAN	2.08904e+08	1.89513e+08	1.92009e+08	2.1417e+08	2.91052e+08	2.30776e+08	2.46141e+08	2.7581e+08	2.80771e+08	2.29502e+08	2.60403e+08	2.97734e+08
sp|Q9UBE0|SAE1_HUMAN	3.01177e+09	3.74374e+09	4.76048e+09	5.43757e+09	1.99072e+09	2.53555e+09	3.18258e+09	3.84044e+09	1.16409e+09	1.62384e+09	1.81485e+09	2.59783e+09
sp|P28074|PSB5_HUMAN	1.32597e+10	1.50619e+10	1.48701e+10	2.20633e+10	1.31479e+10	1.4868e+10	1.50761e+10	2.11538e+10	1.05654e+10	1.18928e+10	1.21417e+10	1.70395e+10
sp|O14646|CHD1_HUMAN	9.2292e+08	6.68568e+08	9.24938e+08	8.07102e+08	6.92718e+08	5.39949e+08	6.66408e+08	6.83578e+08	7.88454e+08	6.20361e+08	7.47792e+08	5.91553e+08
sp|O43166|SI1L1_HUMAN	2.11614e+08	3.03502e+08	2.06675e+08	2.1383e+08	3.42518e+08	5.09057e+08	3.03631e+08	3.48622e+08	2.43116e+08	3.22315e+08	2.04846e+08	2.67694e+08
sp|Q92547|TOPB1_HUMAN	2.0656e+08	4.91952e+08	2.46362e+08	2.40402e+08	1.48363e+08	2.70821e+08	2.04495e+08	1.96841e+08	2.02498e+08	8.43726e+08	7.37526e+08	2.35951e+08
sp|Q96T51|RUFY1_HUMAN	6.59249e+08	9.79335e+08	9.08526e+08	9.61776e+08	3.02128e+08	3.99604e+08	4.50201e+08	3.87086e+08	3.16772e+08	4.56622e+08	3.97771e+08	3.95144e+08
sp|Q9BZZ5|API5_HUMAN	1.30495e+10	1.25559e+10	1.26341e+10	1.71671e+10	8.67889e+09	8.33976e+09	8.56842e+09	1.18569e+10	1.30033e+10	1.29368e+10	1.24519e+10	1.73376e+10
sp|P23229|ITA6_HUMAN	5.31855e+09	4.686e+09	4.35726e+09	5.32518e+09	1.19084e+09	1.07626e+09	9.43402e+08	1.31846e+09	7.69171e+08	6.8413e+08	6.47781e+08	7.88266e+08
sp|Q14232|EI2BA_HUMAN	5.25931e+09	4.02772e+09	4.44035e+09	1.12035e+10	1.97862e+09	1.36434e+09	2.09892e+09	3.24496e+09	3.56952e+09	2.60244e+09	3.71399e+09	6.05283e+09
sp|Q13242|SRSF9_HUMAN	1.04843e+10	1.19304e+10	1.2615e+10	1.41019e+10	1.38149e+10	1.84569e+10	1.44517e+10	1.58625e+10	6.55057e+09	8.13315e+09	7.11452e+09	9.08777e+09
sp|O95486|SC24A_HUMAN	9.13557e+08	1.17425e+09	1.30657e+09	1.63408e+09	1.17283e+09	1.34104e+09	1.60837e+09	2.2176e+09	1.41502e+09	1.63656e+09	2.16028e+09	2.46757e+09
sp|Q12765|SCRN1_HUMAN	6.26283e+08	7.19033e+08	4.64438e+08	6.03569e+08	3.29205e+09	4.26856e+09	4.12198e+09	5.20518e+09	7.90564e+08	6.95505e+08	2.68618e+08	2.77147e+08
sp|Q8NHW5|RLA0L_HUMAN	3.46503e+10	3.73661e+10	1.55391e+11	1.07305e+11	2.302e+10	2.3599e+10	1.02951e+11	6.94171e+10	3.17049e+10	3.29032e+10	1.31546e+11	9.88723e+10
sp|Q86W92|LIPB1_HUMAN	1.3818e+09	1.18435e+09	8.85252e+08	1.06949e+09	2.68014e+09	2.15447e+09	9.34402e+08	2.15891e+09	9.51744e+08	8.31342e+08	6.42437e+08	7.30985e+08
sp|Q9NRL2|BAZ1A_HUMAN	1.40868e+10	1.38913e+09	2.17436e+10	1.7237e+10	1.24378e+10	1.32849e+09	1.93025e+10	1.56654e+10	1.80071e+10	1.08156e+09	2.81797e+10	2.2642e+10
sp|P11310|ACADM_HUMAN	2.09466e+09	1.74294e+09	2.83618e+09	3.66226e+09	2.95669e+09	2.48751e+09	3.9818e+09	5.76742e+09	6.29176e+09	5586650326	8.4871e+09	1.13152e+10
sp|P51692|STA5B_HUMAN	4.88242e+08	5.60596e+08	5.88884e+08	7.6583e+08	2.12521e+08	2.65875e+08	2.80544e+08	4.06256e+08	7.47261e+08	9.4403e+08	9.72379e+08	1.1134e+09
sp|Q14254|FLOT2_HUMAN	3.48599e+09	3.25865e+09	2.9522e+09	2.79311e+09	4.69611e+09	4.7759e+09	4.06627e+09	4.04964e+09	4.11372e+09	4.06496e+09	3.22572e+09	3.37641e+09
sp|Q9BVJ6|UT14A_HUMAN	2.42373e+09	2.453e+09	2.63115e+09	3.09589e+09	1.49996e+09	1.67266e+09	1.62838e+09	1.87549e+09	2.56585e+09	2.59645e+09	2.57072e+09	3.05231e+09
sp|O75592|MYCB2_HUMAN	1.94987e+08	2.1832e+08	2.49571e+08	1.1993e+08	1.63642e+08	3.20311e+08	352740794	2.75343e+08	5.06595e+08	5.67003e+08	3.83304e+08	3.05835e+08
sp|P19224|UD16_HUMAN	1.20229e+09	1.08305e+09	4.65027e+08	1.99707e+09	2.82271e+08	2.57623e+08	2.88356e+07	5.84596e+08	2.32599e+08	2.03255e+08	1.09062e+08	2.23655e+08
sp|Q9NQ66|PLCB1_HUMAN	5.4597e+08	1.56547e+08	1.88901e+08	4.83096e+08	4.16789e+08	1.19608e+08	1.2674e+08	3.46007e+08	1.84681e+08	3.41908e+07	8.22743e+07	1.96211e+08
sp|P25685|DNJB1_HUMAN	1.34351e+10	1.37762e+10	1.06348e+10	1.58115e+10	1.33507e+10	1.18737e+10	9.22146e+09	1.388e+10	1.41751e+10	8.27439e+09	6.51429e+09	9.02827e+09
sp|Q14562|DHX8_HUMAN	1.75846e+09	1.33096e+09	1.38044e+09	2.51441e+09	2.25618e+09	1.73631e+09	1.8124e+09	3.02795e+09	2.26837e+09	1.71578e+09	1.73541e+09	3.28658e+09
sp|Q96Q15|SMG1_HUMAN	1.24037e+09	1.34447e+09	1.42194e+09	2.04372e+09	1.00014e+09	1.18563e+09	1.25366e+09	1.76473e+09	7.38322e+08	9.01984e+08	9.34109e+08	1.39436e+09
sp|Q9H074|PAIP1_HUMAN	3.96114e+09	4.97032e+09	4.79794e+09	3.85006e+09	6.00314e+09	7.05732e+09	7.30673e+09	5.52654e+09	6.05926e+09	7.04228e+09	7.48018e+09	5.65387e+09
sp|O00186|STXB3_HUMAN	1.00385e+09	8.12004e+08	8.02521e+08	1.25601e+09	5.5993e+08	3.89401e+08	4.62201e+08	5.75664e+08	8.47383e+08	6.73936e+08	7.6846e+08	1.20722e+09
sp|O00203|AP3B1_HUMAN	2.72595e+09	2.83374e+09	3.45403e+09	4.12835e+09	1.95423e+09	1.97346e+09	2.22547e+09	2.26546e+09	2.4314e+09	2.66938e+09	3.00119e+09	2.97473e+09
sp|P48200|IREB2_HUMAN	3.04911e+08	2.23669e+09	3.10281e+08	4.30992e+08	4.09111e+08	5.19284e+08	3.87e+08	5.59484e+08	1.78367e+08	2.20014e+08	3.147e+08	4.10552e+08
sp|P04264|K2C1_HUMAN	5.616e+11	5.8705e+11	5.49271e+11	6.51955e+11	3.17048e+11	3.2864e+11	3.16452e+11	3.66077e+11	2.54597e+11	2.6394e+11	2.53316e+11	3.00678e+11
sp|Q14847|LASP1_HUMAN	1.10268e+10	9.07911e+09	9.57065e+09	23420952078	1.01652e+10	8.2224e+09	7.97764e+09	1.98719e+10	2.77395e+09	2.82629e+09	2.84748e+09	5.89296e+09
sp|P61106|RAB14_HUMAN	3.75262e+10	3.51832e+10	4.48949e+10	4.61098e+10	2.50447e+10	2.33911e+10	2.82466e+10	2.99432e+10	1.70374e+10	1.64374e+10	2.0051e+10	2.15344e+10
sp|Q9UBX3|DIC_HUMAN	1.05169e+10	1.03444e+10	1.03341e+10	1.62253e+10	4.0799e+09	3.98806e+09	4.09984e+09	5.97463e+09	4.11348e+09	4.0183e+09	4.19301e+09	6.18211e+09
sp|Q9Y6A5|TACC3_HUMAN	7.39567e+08	1.10205e+09	1.48907e+09	1.12494e+09	1.30083e+09	1.52445e+09	1.47996e+09	1.84695e+09	5.02754e+08	5.12468e+08	6.93594e+08	8.88884e+08
sp|P27797|CALR_HUMAN	1.12642e+10	1.00404e+10	1.48659e+10	1.68193e+10	1.67067e+10	1.08628e+10	2.39706e+10	2.91193e+10	1.22435e+10	7.76678e+09	1.59438e+10	2.05741e+10
sp|Q53H82|LACB2_HUMAN	6.31372e+09	5.68036e+09	8.51859e+09	7.70086e+09	1.49239e+09	1.38839e+09	2.10315e+09	1.87832e+09	1.63497e+09	1.39108e+09	2.04925e+09	2.12142e+09
sp|Q9Y2K7|KDM2A_HUMAN	9.28016e+08	6.48365e+08	7.96137e+08	7.50364e+08	1.70991e+09	1.36303e+09	1.52335e+09	1.56216e+09	5.81972e+08	6.19541e+08	6.43553e+08	5.2691e+08
sp|Q99959|PKP2_HUMAN	3.77519e+08	4.19878e+08	5.41857e+08	1.26929e+09	7.88533e+08	9.36688e+08	1.04478e+09	1.73039e+09	4.68396e+08	5.52521e+08	6.65484e+08	1.30518e+09
sp|Q9NZL9|MAT2B_HUMAN	1.08941e+09	1.43509e+09	1.442e+09	1.91639e+09	5.31135e+08	5.10054e+08	5.76477e+08	7.65598e+08	1.60339e+09	2.36627e+09	2.15046e+09	3.16397e+09
sp|P78406|RAE1L_HUMAN	5.37093e+09	6.88235e+09	4.82688e+09	7.62313e+09	5.46247e+09	6.85489e+09	4.91691e+09	8.04737e+09	6.52923e+09	8.14225e+09	5.92116e+09	8.46315e+09
sp|Q9NQR4|NIT2_HUMAN	1.04977e+10	9.07097e+09	6.84112e+09	1.21477e+10	7.46848e+09	6.73273e+09	5.05211e+09	9.03266e+09	7.55465e+09	7.45778e+09	4.97606e+09	8.65292e+09
sp|Q96D46|NMD3_HUMAN	1.54682e+09	1.35657e+09	1.85915e+09	1.94073e+09	9.97045e+08	8.74976e+08	1.16298e+09	1.49299e+09	1.40799e+09	1.05373e+09	1.63322e+09	1.92776e+09
sp|Q9Y4B6|DCAF1_HUMAN	1.17519e+09	1.13179e+09	8.86918e+08	2.25615e+09	2.98551e+08	3.85659e+08	4.46041e+08	4.00804e+08	5.94285e+08	8.00554e+08	8.04471e+08	7.27049e+08
sp|P62917|RL8_HUMAN	2.08696e+10	1.60574e+10	2.11912e+10	4.058e+10	1.71521e+10	1.33774e+10	1.67418e+10	3.41049e+10	1.98265e+10	1.45631e+10	2.02833e+10	3.74163e+10
sp|Q9H8H0|NOL11_HUMAN	2.53597e+09	2.28974e+09	2.22349e+09	2.34358e+09	1.87168e+09	1.74017e+09	1.58922e+09	1.61428e+09	2.9915e+09	2.67922e+09	2.54154e+09	2.47306e+09
sp|Q9UBN7|HDAC6_HUMAN	6.06596e+08	7.55132e+08	8.22542e+08	7.3607e+08	5.08761e+08	6.38995e+08	6.36917e+08	6.22783e+08	6.7158e+08	9.23148e+08	9.34711e+08	8.41524e+08
sp|Q15019|SEPT2_HUMAN	2.55889e+10	2.48813e+10	2.1238e+10	2.90916e+10	2.99992e+10	2.97441e+10	2.48481e+10	3.56852e+10	2.4145e+10	2.30283e+10	2.00314e+10	2.71189e+10
sp|Q9UKF6|CPSF3_HUMAN	1.52697e+09	1.87215e+09	1.70594e+09	2.42427e+09	1.51165e+09	1.92567e+09	1.83375e+09	2.20551e+09	1.26968e+09	1.53675e+09	1.54914e+09	1.77502e+09
sp|P01891|1A68_HUMAN	3.21658e+09	3.32261e+09	3.86737e+09	4.40434e+09	2.36183e+09	2.39862e+09	3.11672e+09	3321927056	5.95897e+09	6.33789e+09	7.83238e+09	8.97411e+09
sp|Q969V3|NCLN_HUMAN	2.41091e+09	1.70294e+09	1.53436e+09	2.46644e+09	3.19818e+09	2.32336e+09	2.22209e+09	3.39879e+09	3.03518e+09	2.10148e+09	1.8557e+09	3.16535e+09
sp|Q96DI7|SNR40_HUMAN	3.9427e+09	4.10946e+09	4.78884e+09	3.44277e+09	4.81842e+09	5.00753e+09	5.88677e+09	4.25134e+09	3.83586e+09	3.72405e+09	4.24172e+09	3.25617e+09
sp|P40123|CAP2_HUMAN	5.40872e+09	7.30507e+09	6.68379e+09	8.71402e+09	3.6003e+09	5.14016e+09	4.64666e+09	6.42123e+09	2.07036e+09	3.258e+09	2.60867e+09	4.10016e+09
sp|O14818|PSA7_HUMAN	1.30929e+10	1.46179e+10	1.51879e+10	2.27662e+10	1.17207e+10	1.49391e+10	1.37011e+10	2.82087e+10	1.15522e+10	1.22785e+10	1.40195e+10	2.18635e+10
sp|Q9UBV2|SE1L1_HUMAN	3.11398e+09	3.47441e+09	2.68747e+09	3.62764e+09	3.73517e+09	4.51825e+09	3.01939e+09	4455762455	2.08903e+09	2.45636e+09	1.94739e+09	2.49422e+09
sp|Q9Y6C9|MTCH2_HUMAN	1.32308e+10	1.55933e+10	1.58472e+10	1.67418e+10	2.09442e+10	2.49457e+10	2.5431e+10	2.62567e+10	9.04493e+09	1.00287e+10	1.02437e+10	1.05098e+10
sp|P16930|FAAA_HUMAN	1.31835e+09	1.46458e+09	1.79194e+09	1.72362e+09	5.66763e+08	6.23853e+08	8.17982e+08	7.43428e+08	5.05407e+08	6.33372e+08	1.01786e+09	9.28765e+08
sp|P32322|P5CR1_HUMAN	7.55709e+08	5.25314e+08	7.78295e+08	4.21196e+09	4.15019e+08	5.06935e+08	6.18371e+08	3.02407e+09	2.31368e+09	3.0232e+09	4.21809e+09	5.8745e+09
sp|Q9BUP3|HTAI2_HUMAN	2.86952e+09	2.06682e+09	2.84682e+09	2.7153e+09	1.05235e+09	7.28397e+08	9.51437e+08	1.00758e+09	1.70428e+09	1.16435e+09	1.69336e+09	1.54444e+09
sp|Q12904|AIMP1_HUMAN	4.66548e+09	5.81296e+09	6.07277e+09	7.5868e+09	5.41914e+09	5.69394e+09	5.74091e+09	7.19328e+09	4.4993e+09	4.83771e+09	5.27871e+09	6.30389e+09
sp|O95714|HERC2_HUMAN	1.2596e+09	1.79823e+09	1.43524e+09	1.58769e+09	1.26259e+09	1.7996e+09	1.38029e+09	1.66301e+09	1.08474e+09	1.53231e+09	1.22204e+09	1.41921e+09
sp|P35237|SPB6_HUMAN	1.04921e+10	1.15793e+10	8.79511e+09	1.34454e+10	8.34529e+09	1.03813e+10	7.64843e+09	1.1028e+10	1.12901e+10	1.41035e+10	1.03297e+10	1.54371e+10
sp|P80404|GABT_HUMAN	8.59526e+07	1.399e+08	1.04601e+08	1.63243e+08	713297831	6.79186e+08	7.05302e+08	8.68462e+08	7.59789e+07	122712102	1.11183e+08	4.01763e+07
sp|Q8NEV1|CSK23_HUMAN	6.61642e+09	6.71183e+09	8.03219e+09	1.01939e+10	6.42858e+09	6.00042e+09	8.12802e+09	9.18839e+09	4.1051e+09	4.11757e+09	5.03602e+09	6.31517e+09
sp|Q6YHK3|CD109_HUMAN	4.64777e+08	4.577e+08	5.83268e+08	6.05714e+08	1.29354e+08	1.44688e+08	1.94578e+08	1.01768e+09	1.49026e+08	149588348	4.66536e+08	2.96891e+08
sp|O94905|ERLN2_HUMAN	4.68701e+09	6.84816e+09	4.39807e+09	5.98281e+09	5.98025e+09	8.48871e+09	5.60573e+09	7.7911e+09	2.90539e+09	4.30169e+09	2.72147e+09	3.80905e+09
sp|Q99590|SCAFB_HUMAN	5.62879e+08	9.52759e+08	7.87934e+08	4.60148e+08	4.70201e+08	6.0431e+08	6.08263e+08	2.96929e+08	5.71468e+08	9.00954e+08	7.87748e+08	4.30146e+08
sp|P26368|U2AF2_HUMAN	2.13101e+10	2.32809e+10	1.97193e+10	1.80974e+10	1.96263e+10	2.12874e+10	1.81637e+10	1.66934e+10	1.26475e+10	1.21245e+10	1.19488e+10	1.17784e+10
sp|Q9Y224|RTRAF_HUMAN	8.68066e+09	8.60258e+09	9.54067e+09	8.83289e+09	6.27069e+09	6.28989e+09	6.88673e+09	6.46987e+09	7.02895e+09	7.01222e+09	7.9327e+09	6.97662e+09
sp|Q15067|ACOX1_HUMAN	926080721	1.41037e+09	1.16271e+09	1.27617e+09	8.71531e+08	1.94896e+09	1.10744e+09	1.39813e+09	1.40538e+09	1.56702e+09	1.36214e+09	2.31649e+09
sp|P06396|GELS_HUMAN	8.23045e+08	9.01424e+08	7.75218e+08	1.24355e+09	2.58482e+08	2.44455e+08	1.78733e+08	5.03605e+08	4.5283e+08	4.66002e+08	4.89145e+08	7.91204e+08
sp|P30419|NMT1_HUMAN	2.16111e+09	1.88158e+09	2.12168e+09	3.28083e+09	4.69384e+09	4.52076e+09	6.09601e+09	5.93114e+09	2.24592e+09	2.15579e+09	2.44091e+09	3.42762e+09
sp|P31350|RIR2_HUMAN	5.33573e+08	5.30229e+08	5.08949e+08	7.67684e+08	3.91118e+08	4.32542e+08	3.85737e+08	5.50301e+08	6.56369e+08	6.91938e+08	6.04749e+08	9.68303e+08
sp|O43747|AP1G1_HUMAN	9.39521e+08	5.9238e+08	8.75074e+08	9.18212e+08	9.00926e+08	657750633	1.03062e+09	7.7149e+08	7.32377e+08	4.77982e+08	7.10282e+08	7.53273e+08
sp|Q5T1M5|FKB15_HUMAN	7.90139e+08	4.95609e+08	8.02632e+08	9.38214e+08	3.37204e+08	2.11369e+08	3.34927e+08	3.60564e+08	5.63661e+08	3.70392e+08	5.92091e+08	6.54722e+08
sp|Q9BW92|SYTM_HUMAN	2.8094e+09	1.58482e+09	2.50697e+09	3.38179e+09	2.01378e+09	1.43324e+09	1.43244e+09	2.85734e+09	1.97267e+09	1.20025e+09	1.83776e+09	2.6483e+09
sp|Q8TD30|ALAT2_HUMAN	5.63079e+08	5.1613e+08	4.80904e+08	6.88664e+08	6.68637e+08	4.30084e+08	5.609e+08	5.59412e+08	5.10398e+08	4.49715e+08	3.56786e+08	6.83203e+08
sp|P04080|CYTB_HUMAN	3.38525e+10	2.93671e+10	2.62111e+10	4.00152e+10	1.75152e+10	1.52003e+10	1.36093e+10	2.16761e+10	1.55831e+10	1.33128e+10	1.19555e+10	1.76211e+10
sp|Q92544|TM9S4_HUMAN	3.20813e+09	4.21408e+09	3.15265e+09	4.35674e+09	4.46291e+09	5.95452e+09	4.38653e+09	6.20336e+09	1.99441e+09	2.47936e+09	1.97933e+09	2.6793e+09
sp|Q9NX58|LYAR_HUMAN	6.59227e+09	8.09857e+09	7.71573e+09	7.78e+09	5.89882e+09	7.29245e+09	7.03954e+09	6.9965e+09	4.46799e+09	5.53023e+09	5.41545e+09	5.50503e+09
sp|P35270|SPRE_HUMAN	8.67956e+09	9.2416e+09	8.52899e+09	9.581e+09	3.70588e+09	3.78077e+09	3.62373e+09	4.10335e+09	3.52049e+09	3.65749e+09	3.33076e+09	4.14403e+09
sp|Q9UBQ7|GRHPR_HUMAN	3.49979e+09	3.42487e+09	2.41777e+09	2.02572e+09	2.34047e+09	2.27225e+09	1.34868e+09	1.34818e+09	2.19895e+09	2.29233e+09	1.39531e+09	1.39524e+09
sp|P18031|PTN1_HUMAN	2.72366e+09	3.11056e+09	2.8536e+09	3.32102e+09	1150670894	1.36631e+09	1.20716e+09	1.28944e+09	979838713	1.16407e+09	1.04691e+09	1.21561e+09
sp|Q9Y4D7|PLXD1_HUMAN	5.5852e+08	4.96621e+08	5.5858e+08	4.36659e+08	1.21612e+08	1.53879e+08	1.70893e+08	1.20755e+08	4.05757e+08	2.40422e+08	1.28081e+08	5.90717e+08
sp|Q14558|KPRA_HUMAN	2.25337e+09	2.43191e+09	2.3705e+09	3.34042e+09	1.50034e+09	1.8083e+09	1.68844e+09	2.37298e+09	1.31293e+09	1.56834e+09	1.44559e+09	2.6019e+09
sp|O75717|WDHD1_HUMAN	8.13223e+08	1.78805e+09	8.3596e+08	8.45533e+08	6.12747e+08	1.64459e+09	6.34406e+08	5.64436e+08	2.93926e+09	3.54584e+09	2.67697e+09	2487056413
sp|Q16850|CP51A_HUMAN	7.73248e+08	8.24093e+08	6.11349e+08	6.78775e+08	1.92726e+09	2.70921e+09	1.735e+09	1.97891e+09	7.35952e+08	9.71707e+08	7.00729e+08	8.1561e+08
sp|P98175|RBM10_HUMAN	1.22704e+09	1.59237e+09	2.04083e+09	1.63547e+09	8.66531e+08	9.77859e+08	1.42892e+09	1.34945e+09	1.16295e+09	1.36941e+09	1.88621e+09	1.45826e+09
sp|Q15599|NHRF2_HUMAN	4.61762e+09	6.41392e+09	6.80351e+09	6.38118e+09	1.55122e+09	2.11169e+09	2.23834e+09	2.07305e+09	1.5219e+09	1.95243e+09	2.05956e+09	2.00048e+09
sp|Q16666|IF16_HUMAN	2.26912e+09	2.19172e+09	2.25353e+09	2.23436e+09	2.04654e+08	2.42979e+08	2.57504e+08	1.50081e+08	1.9866e+09	1.89237e+09	2.19413e+09	2.02146e+09
sp|Q99541|PLIN2_HUMAN	7.0802e+08	5.62833e+08	3.66624e+08	1.09531e+09	1.89682e+09	1.57165e+09	1.02187e+09	3.04909e+09	1.48234e+08	1.16459e+08	1.07988e+09	3.20971e+09
sp|Q9Y2Z4|SYYM_HUMAN	1.57563e+09	1.75896e+09	1.54744e+09	1.50649e+09	1.12243e+09	1.36654e+09	1.19204e+09	1.02469e+09	1.08957e+09	1.25002e+09	1.12412e+09	1.19244e+09
sp|Q9NRR5|UBQL4_HUMAN	9.06406e+09	1.01628e+10	1.36005e+10	1.6728e+10	6.82875e+09	7.28911e+09	1.00932e+10	1.19014e+10	4.61362e+09	5.75002e+09	7.05858e+09	9.40941e+09
sp|O60885|BRD4_HUMAN	1.25856e+09	2.15127e+09	2.03996e+09	1.45631e+09	1.97877e+09	3.35427e+09	3.22086e+09	2.2953e+09	1.0106e+09	1.56998e+09	1.54298e+09	1.21328e+09
sp|P11908|PRPS2_HUMAN	2.77118e+09	2.32322e+09	1.73643e+09	3.06526e+09	1.7503e+09	1.61422e+09	1.24332e+09	1.92901e+09	2.99849e+09	2.4827e+09	1.90422e+09	3.30626e+09
sp|P49023|PAXI_HUMAN	1.00083e+10	5.96889e+09	9.91573e+09	9.75629e+09	3.25292e+09	1.91815e+09	3.20978e+09	3.28e+09	2.87108e+09	1.73263e+09	2.81284e+09	2.71546e+09
sp|Q9UPT8|ZC3H4_HUMAN	4.44371e+09	8.44464e+09	6.73401e+09	5.73751e+09	3.16596e+09	4.71706e+09	7.10982e+09	3.13984e+09	8.6432e+08	1.24405e+09	9.45602e+08	9.11429e+08
sp|Q9BPW8|NIPS1_HUMAN	5.97842e+09	6.58274e+09	4.68676e+09	7.92764e+09	1.81546e+10	2.02705e+10	1.427e+10	2.46821e+10	4.30236e+09	5.5015e+09	3.42193e+09	6.00795e+09
sp|Q8TD47|RS4Y2_HUMAN	2.25696e+10	3.16693e+10	3.21093e+10	5.64491e+10	1.61741e+10	2.31513e+10	2.28945e+10	3.91515e+10	2.16437e+10	3.07547e+10	3.16823e+10	5.11211e+10
sp|P22090|RS4Y1_HUMAN	1.92262e+10	1.36259e+10	1.88053e+10	4.7754e+10	1.37321e+10	9.94967e+09	1.32688e+10	3.28048e+10	1.7694e+10	1.37746e+10	1.90329e+10	4.47277e+10
sp|Q9H2U2|IPYR2_HUMAN	6.13526e+09	5.70789e+09	8.76994e+09	1.00872e+10	3.82753e+09	3.18418e+09	4.71908e+09	5.80814e+09	4.04579e+09	3.74637e+09	5.82811e+09	7.073e+09
sp|Q9Y3F4|STRAP_HUMAN	1.87772e+10	1.97515e+10	2.29771e+10	2.57091e+10	1.10148e+10	1.2065e+10	1.39236e+10	1.52712e+10	1.38525e+10	1.48505e+10	1.74747e+10	1.94227e+10
sp|Q92599|SEPT8_HUMAN	3.05338e+09	3.01877e+09	3.19665e+09	4.15946e+09	3.92623e+09	3.8441e+09	3.86937e+09	5.37576e+09	3.19961e+09	3.16791e+09	3.11083e+09	4.61515e+09
sp|P35609|ACTN2_HUMAN	4.67529e+10	4.48793e+10	5.22952e+10	7.21971e+10	3.3182e+10	3.31904e+10	3.6601e+10	5.00418e+10	1.58716e+10	1.68411e+10	1.72417e+10	2.22639e+10
sp|Q05682|CALD1_HUMAN	3.5463e+09	4.19684e+09	4.31696e+09	6.70301e+09	4.42779e+09	4.50446e+09	4.49363e+09	6.71718e+09	4.26027e+09	4.81423e+09	4.68879e+09	7.13352e+09
sp|Q15637|SF01_HUMAN	1.13777e+10	6.20868e+09	1.58857e+10	1.47069e+10	9.97031e+09	5.43159e+09	1.44455e+10	1.33207e+10	7.60607e+09	4.17984e+09	1.07799e+10	1.02928e+10
sp|Q8TBA6|GOGA5_HUMAN	1.90354e+09	1.79118e+09	2.25496e+09	2.6709e+09	7.42828e+08	6.63499e+08	8.75696e+08	8.69273e+08	1.21849e+09	1.09887e+09	1.4862e+09	1.43907e+09
sp|Q53EL6|PDCD4_HUMAN	2948231893	3.19499e+09	2.39564e+09	2.7145e+09	3.26124e+09	3.50828e+09	3.15613e+09	3.38543e+09	4.79911e+09	5.38579e+09	4.91275e+09	4.87839e+09
sp|O96019|ACL6A_HUMAN	1.202e+10	1.0874e+10	1.41965e+10	1.34498e+10	1.48133e+10	1.36522e+10	1.70691e+10	1.72705e+10	1.2293e+10	1.07797e+10	1.574e+10	1.46354e+10
sp|Q96KP1|EXOC2_HUMAN	1.33477e+09	1.069e+09	1.88998e+09	1.35971e+09	1.16711e+09	9.43463e+08	1.59501e+09	1.19892e+09	8.64146e+08	6.98254e+08	1.32105e+09	959473324
sp|Q96TA2|YMEL1_HUMAN	3.07623e+09	2.82643e+09	2.80241e+09	3.11215e+09	2.45282e+09	2.22077e+09	2.37952e+09	3.01059e+09	1.76145e+09	1.77182e+09	1.77715e+09	2.22136e+09
sp|P09972|ALDOC_HUMAN	3.50587e+09	5.22218e+09	2.42447e+09	1.59652e+10	1.5669e+09	2.79158e+09	1.49161e+09	5.7827e+09	3.24015e+09	4.34632e+09	3.62297e+09	6.80744e+09
sp|P19784|CSK22_HUMAN	3.07632e+09	3.40715e+09	3.18554e+09	4.35501e+09	3.28675e+09	4.00441e+09	3.49776e+09	4.35549e+09	2.38668e+09	2.63114e+09	2.51503e+09	3.23541e+09
sp|Q9Y2T2|AP3M1_HUMAN	8.93059e+08	1.0154e+09	9.44065e+08	1.45348e+09	6.29471e+08	7.51081e+08	7.4559e+08	9.88413e+08	9.00003e+08	1.03465e+09	9.56722e+08	1.342e+09
sp|P61160|ARP2_HUMAN	3.03572e+10	2.96018e+10	2.50981e+10	3.8966e+10	2.63317e+10	2.57262e+10	2.15068e+10	3.34513e+10	2.10788e+10	2.06806e+10	1.75958e+10	2.70356e+10
sp|Q5BKZ1|ZN326_HUMAN	3.03982e+09	3.57079e+09	3.52772e+09	3.70904e+09	4.10053e+09	4.61455e+09	4.67996e+09	4.99062e+09	3.43792e+09	4.01747e+09	4.05881e+09	4.3936e+09
sp|O15382|BCAT2_HUMAN	2.07374e+09	2.39231e+09	2.19663e+09	2.59954e+09	1.27887e+09	1.68544e+09	2.07445e+09	2.78909e+09	1.06911e+09	1.31326e+09	1.11218e+09	1.25504e+09
sp|P46100|ATRX_HUMAN	8.06259e+08	8.24885e+08	5.03959e+08	9.61542e+08	3.92426e+08	3.76205e+08	2.77718e+08	5.85402e+08	4.74422e+08	5.06199e+08	2.92664e+08	4.90284e+08
sp|O95433|AHSA1_HUMAN	8.7554e+09	1.05821e+10	8.56582e+09	9.04967e+09	4.50844e+09	5.28095e+09	4.43214e+09	4.61462e+09	4.82725e+09	5.84121e+09	4.5565e+09	5.06669e+09
sp|Q53SF7|COBL1_HUMAN	4.82631e+08	7.27333e+08	4.90059e+08	8.23986e+08	1.0588e+09	1.54359e+09	1.261e+09	1.65291e+09	2.41588e+08	4.13229e+08	3.11618e+08	4.14294e+08
sp|P20674|COX5A_HUMAN	1.87745e+10	8.73873e+09	1.21969e+10	2.26718e+10	1.68157e+10	8.01576e+09	1.09681e+10	2.0435e+10	1.83597e+10	9.39309e+09	1.20309e+10	2.18805e+10
sp|Q13428|TCOF_HUMAN	1.84594e+09	1.73666e+09	2.62929e+09	4.19481e+09	1.07111e+09	1.00112e+09	1.44155e+09	2.62708e+09	1.49318e+09	1.39648e+09	2.13773e+09	3.75935e+09
sp|Q9Y512|SAM50_HUMAN	2.56283e+09	2.72618e+09	2.65118e+09	5.49109e+09	2.27073e+09	2.92846e+09	3.2129e+09	6.42653e+09	2.39826e+09	2.82149e+09	2.84353e+09	5.55295e+09
sp|Q8IXT5|RB12B_HUMAN	6.2748e+08	7.71508e+08	6.05462e+08	6.8412e+08	4.29318e+08	5.89592e+08	4.36951e+08	5.49523e+08	3.61877e+08	4.63471e+08	3.84422e+08	4.33303e+08
sp|P40938|RFC3_HUMAN	9.00077e+08	1.10689e+09	1.5089e+09	1.68767e+09	1.46794e+09	1.92195e+09	2.49386e+09	2.52588e+09	1.24155e+09	1.59888e+09	1.95145e+09	2.11869e+09
sp|A0MZ66|SHOT1_HUMAN	5.15374e+08	4.82433e+08	3.49124e+08	5.54011e+08	2.45296e+08	2.63683e+08	1.95285e+08	1.39986e+08	3.392e+08	3.28808e+08	2.23412e+08	1.46753e+08
sp|Q9UIJ7|KAD3_HUMAN	2.11687e+09	1.68013e+09	1.38792e+09	2.53756e+09	1.79985e+10	1.45161e+10	1.18262e+10	1.86431e+10	5.03209e+09	4.87303e+09	3.60574e+09	5.69571e+09
sp|Q9Y315|DEOC_HUMAN	8.69698e+08	9.53655e+08	9.38746e+08	1.60615e+09	1.14939e+09	1.27101e+09	1.2535e+09	1.99112e+09	7.50212e+08	8.26401e+08	8.72718e+08	1.466e+09
sp|Q15785|TOM34_HUMAN	2.73794e+09	3.13453e+09	3.32146e+09	3.45085e+09	1.6565e+09	2.43255e+09	1.70809e+09	1.94475e+09	4.14414e+09	4.9785e+09	4.58052e+09	4.90429e+09
sp|P11177|ODPB_HUMAN	2.13943e+10	1.99707e+10	1.3161e+10	2.12831e+10	1.83858e+10	1.72111e+10	1.12539e+10	1.83204e+10	3.73071e+10	3.50704e+10	2.30783e+10	3.71666e+10
sp|Q9BZQ6|EDEM3_HUMAN	6.99339e+08	7.08114e+08	1.01982e+10	6.86187e+08	2.01473e+09	1.6812e+09	3.76974e+09	6.76401e+08	7.34312e+08	7.0785e+08	9.27467e+08	5.48347e+08
sp|P62491|RB11A_HUMAN	1.74915e+10	1.34243e+10	1.55202e+10	2.31028e+10	1.32342e+10	1.0297e+10	1.17795e+10	1.78297e+10	1.17553e+10	9.12305e+09	9.69669e+09	1.52461e+10
sp|Q9Y285|SYFA_HUMAN	1.98628e+09	1.72474e+09	1.89388e+09	1.82715e+09	1.11623e+09	8.7292e+08	1.06066e+09	1.09637e+09	1.55331e+09	1.00996e+09	1.41461e+09	1.40698e+09
sp|O00505|IMA4_HUMAN	1.07003e+09	1.47966e+09	1.37975e+09	1.74111e+09	1.20595e+09	1.64828e+09	1.49587e+09	1.79078e+09	1.48145e+09	1.76773e+09	1.67738e+09	2.04847e+09
sp|P36957|ODO2_HUMAN	4.54053e+09	3.91553e+09	3.44167e+09	3.73432e+09	4.73103e+09	3.55247e+09	3.30011e+09	3.72419e+09	2.70855e+09	2.13219e+09	2.18526e+09	2.09947e+09
sp|Q5VZK9|CARL1_HUMAN	9.28496e+08	1.13129e+09	1.37906e+09	5.84182e+08	7.16241e+08	7.46716e+08	9.97945e+08	5.93211e+08	4.54958e+08	5.6767e+08	7.66167e+08	4.18583e+08
sp|O14672|ADA10_HUMAN	3.14338e+09	4.21728e+09	3642463230	3.22448e+09	2.03818e+09	2.88921e+09	2.52615e+09	2.49662e+09	4.0984e+08	5.79637e+08	5.14191e+08	6.08167e+08
sp|Q8TDD1|DDX54_HUMAN	9.34477e+08	6.20855e+08	9.29808e+08	1.36957e+09	5.34489e+08	2.41865e+08	3.70565e+08	5.04697e+08	9.2686e+08	6.49613e+08	6.53596e+08	9.92327e+08
sp|P04183|KITH_HUMAN	5.30951e+09	6.29306e+09	5.06634e+09	5.94444e+09	2.96182e+09	3.3573e+09	3.0397e+09	3.56929e+09	2.02799e+09	2.38772e+09	2.18988e+09	2.38626e+09
sp|Q9Y6G9|DC1L1_HUMAN	3.1552e+09	2.6876e+09	2.18091e+09	3.25485e+09	2.59888e+09	2.14312e+09	1.83532e+09	2.83307e+09	1.58339e+09	1.32162e+09	1.06079e+09	1.62118e+09
sp|P61201|CSN2_HUMAN	3.45676e+09	4.30824e+09	3.99956e+09	3.59647e+09	3.02306e+09	3.84679e+09	3.86125e+09	3.58767e+09	3.48286e+09	3.90947e+09	3969955678	3.42664e+09
sp|Q6S8J3|POTEE_HUMAN	4.5606e+11	5.70381e+11	6.09862e+11	8.71686e+11	457996203094	5.73306e+11	6.15331e+11	8.84889e+11	2.63655e+11	3.28841e+11	3.54577e+11	5.16751e+11
sp|A5A3E0|POTEF_HUMAN	4.61991e+11	7.06915e+11	6.24365e+11	9.41829e+11	4.60645e+11	6.34352e+11	6.22624e+11	9.17012e+11	2.63868e+11	3.33784e+11	3.5507e+11	5.19263e+11
sp|P53701|CCHL_HUMAN	1.63605e+09	2.07011e+09	1.66548e+09	2.01735e+09	1.2953e+09	1.76375e+09	1.34127e+09	1.87136e+09	5.5924e+09	7.01539e+09	5.66922e+09	7.45445e+09
sp|O00461|GOLI4_HUMAN	2.3514e+09	2.35051e+09	2.71746e+09	2.67047e+09	2.27359e+09	2.19161e+09	2.82379e+09	2.74231e+09	1.79714e+09	1.81519e+09	2.01563e+09	2.33028e+09
sp|O43172|PRP4_HUMAN	9.42848e+09	7.47721e+09	7.0313e+09	8.95501e+09	6.69372e+09	5.60065e+09	5.0164e+09	6.86891e+09	6.32462e+09	5.16132e+09	4.74592e+09	6.38542e+09
sp|P07910|HNRPC_HUMAN	1.47759e+11	5.17455e+10	6.37938e+10	2.18158e+11	1.93359e+11	6.85555e+10	8.36415e+10	2.84794e+11	1.3857e+11	6.51112e+10	7.23503e+10	1.92199e+11
sp|P58876|H2B1D_HUMAN	6.67914e+11	6.43373e+11	6.86838e+11	1.26404e+12	7.53355e+11	7.1378e+11	7.63849e+11	1.40827e+12	7.19319e+11	6.774e+11	7.32638e+11	1.33942e+12
sp|Q99877|H2B1N_HUMAN	6.67914e+11	6.43373e+11	6.86838e+11	1.26404e+12	7.53355e+11	7.1378e+11	7.63849e+11	1.40827e+12	7.19319e+11	6.774e+11	7.32638e+11	1.33942e+12
sp|P62807|H2B1C_HUMAN	6.67914e+11	6.43373e+11	6.86838e+11	1.26404e+12	7.53355e+11	7.1378e+11	7.63849e+11	1.40827e+12	7.19319e+11	6.774e+11	7.32638e+11	1.33942e+12
sp|Q99879|H2B1M_HUMAN	6.67914e+11	6.43373e+11	6.86838e+11	1.26404e+12	7.53355e+11	7.1378e+11	7.63849e+11	1.40827e+12	7.19319e+11	6.774e+11	7.32638e+11	1.33942e+12
sp|P23527|H2B1O_HUMAN	4.13342e+11	4.78042e+11	4.31443e+11	1.05937e+12	4.44465e+11	5.11609e+11	4.6512e+11	1.13355e+12	4.32382e+11	4.92172e+11	4.4543e+11	1.10022e+12
sp|P06899|H2B1J_HUMAN	4.13342e+11	4.78042e+11	4.31443e+11	1.05937e+12	4.44465e+11	5.11609e+11	4.6512e+11	1.13355e+12	4.32382e+11	4.92172e+11	4.4543e+11	1.10022e+12
sp|O60814|H2B1K_HUMAN	6.67914e+11	6.43373e+11	6.86838e+11	1.26404e+12	7.53355e+11	7.1378e+11	7.63849e+11	1.40827e+12	7.19319e+11	6.774e+11	7.32638e+11	1.33942e+12
sp|P33778|H2B1B_HUMAN	4.13342e+11	4.78042e+11	4.31443e+11	1.05937e+12	4.44465e+11	5.11609e+11	4.6512e+11	1.13355e+12	4.32382e+11	4.92172e+11	4.4543e+11	1.10022e+12
sp|Q16778|H2B2E_HUMAN	4.13342e+11	4.78042e+11	4.31443e+11	1.05937e+12	4.44465e+11	5.11609e+11	4.6512e+11	1.13355e+12	4.32382e+11	4.92172e+11	4.4543e+11	1.10022e+12
sp|Q5QNW6|H2B2F_HUMAN	6.67914e+11	6.43373e+11	6.86838e+11	1.26404e+12	7.53355e+11	7.1378e+11	7.63849e+11	1.40827e+12	7.19319e+11	6.774e+11	7.32638e+11	1.33942e+12
sp|Q93079|H2B1H_HUMAN	6.67914e+11	6.43373e+11	6.86838e+11	1.26404e+12	7.53355e+11	7.1378e+11	7.63849e+11	1.40827e+12	7.19319e+11	6.774e+11	7.32638e+11	1.33942e+12
sp|Q15386|UBE3C_HUMAN	5.26922e+09	5.10099e+09	8.4078e+09	5.9718e+09	4.00364e+09	3.51741e+09	6.28502e+09	4.35751e+09	5.26036e+09	4.83822e+09	8.47237e+09	5.88607e+09
sp|Q6UWE0|LRSM1_HUMAN	4.98973e+08	3.68974e+08	3.95523e+08	5.119e+08	4.33743e+08	2.92611e+08	3.83884e+08	3.61596e+08	6.94735e+08	4.66265e+08	6.50426e+08	5.62095e+08
sp|Q96JH7|VCIP1_HUMAN	9.73857e+08	1.51199e+09	1.75326e+09	1.12018e+09	5.26387e+08	7.65911e+08	1.01173e+09	5.82662e+08	2.79424e+08	5.20621e+08	5.46323e+08	3.89321e+08
sp|Q12959|DLG1_HUMAN	4.14535e+09	3.5474e+09	4.61995e+09	3.68547e+09	2.76229e+09	2.27582e+09	3.09909e+09	2.17711e+09	1.52253e+09	1.23919e+09	1.70572e+09	1.21843e+09
sp|P32119|PRDX2_HUMAN	4.77099e+10	5.65352e+10	8.54741e+10	8.19935e+10	5.22575e+10	5.55736e+10	8.38101e+10	8.5215e+10	3.51385e+10	3.87691e+10	5.8834e+10	5.82257e+10
sp|P06865|HEXA_HUMAN	3.95136e+09	5.66485e+09	3.382e+09	4.15868e+09	1.83047e+09	1.64836e+09	1.42185e+09	1.70556e+09	3.37921e+09	3.17295e+09	2.76138e+09	3.08533e+09
sp|Q8IX12|CCAR1_HUMAN	2.38041e+09	2.19532e+09	2.15425e+09	3.69628e+09	2.1776e+09	1.91833e+09	2.00614e+09	3.56404e+09	2.21342e+09	2.04071e+09	2.01681e+09	3.51415e+09
sp|Q92896|GSLG1_HUMAN	5.12316e+08	1.48998e+09	1.46569e+09	2.33978e+09	5.23579e+08	1.18441e+09	1.17708e+09	1.91164e+09	4.15863e+08	9.89557e+08	9.86901e+08	1.86578e+09
sp|Q9NY93|DDX56_HUMAN	4.59744e+08	9.52961e+08	6.9253e+08	1.00762e+09	2.66059e+08	4.90227e+08	3.56393e+08	5.23559e+08	3.50993e+08	5.31828e+08	3.97418e+08	8.44541e+08
sp|Q99829|CPNE1_HUMAN	4.14798e+09	3.85934e+09	5.48667e+09	7.84836e+09	3.28357e+09	2.88012e+09	4.21294e+09	5.59042e+09	1.93321e+09	1.76499e+09	2.50569e+09	3.81913e+09
sp|Q9NUQ8|ABCF3_HUMAN	2.88709e+09	3.3005e+09	3.26119e+09	3.12226e+09	2.0153e+09	2.73525e+09	2.60174e+09	2.65254e+09	3.13041e+09	5.26603e+09	3.78082e+09	4.39022e+09
sp|Q5VU43|MYOME_HUMAN	1.88257e+10	2.10595e+10	2.25262e+10	2.23621e+10	1.37754e+10	1.73436e+10	1.73201e+10	1.82977e+10	1.53015e+10	1.77348e+10	1.73724e+10	1.74029e+10
sp|Q9NZU5|LMCD1_HUMAN	3.90907e+09	3.39114e+09	2.32777e+09	2.90845e+09	1.66011e+09	1.74307e+09	1.05818e+09	1.31117e+09	3.5359e+08	3.73715e+08	1.28023e+08	9.04242e+07
sp|Q9UJ72|ANX10_HUMAN	2.44954e+09	1.74554e+09	2.4793e+09	2.19402e+09	2.22429e+08	2.18737e+08	2.73507e+08	1.8531e+08	2.4239e+08	1.5187e+08	1.91023e+08	1.72423e+08
sp|Q96N67|DOCK7_HUMAN	4.90312e+08	5.81091e+08	5.79988e+08	6.83781e+08	478007176	6.78003e+08	6.99164e+08	7.14892e+08	5.28193e+08	7.77457e+08	6.80688e+08	7.76591e+08
sp|O60749|SNX2_HUMAN	6.1594e+09	6.97644e+09	7.55813e+09	6.76311e+09	5.2837e+09	5.5395e+09	6.2866e+09	5.80742e+09	8.51121e+09	8.42221e+09	1.01654e+10	8.89688e+09
sp|Q32P28|P3H1_HUMAN	1.03719e+09	7.66072e+08	9.71718e+08	2.09802e+09	3.97576e+08	3.28448e+08	5.16659e+08	5.44879e+08	1.48476e+09	1.25042e+09	1.45823e+09	2.34401e+09
sp|Q5H9R7|PP6R3_HUMAN	7.47427e+08	1.00268e+09	7.81505e+08	1.32997e+09	8.46383e+08	1.4136e+09	9.93062e+08	1.82352e+09	4.43873e+08	8.84327e+08	5.11291e+08	9.01579e+08
sp|O00754|MA2B1_HUMAN	8.60778e+08	1.19831e+09	7.74267e+08	1.18919e+09	1.75799e+09	1.66501e+09	1.70963e+09	3.24819e+09	9.61546e+08	8.25539e+08	8.2992e+08	1.26973e+09
sp|Q96HC4|PDLI5_HUMAN	3.25731e+09	3.05197e+09	3.93021e+09	4.72821e+09	1.92187e+09	1.77651e+09	2.20937e+09	2.87885e+09	8.65304e+08	7.19412e+08	9.61368e+08	9.83592e+08
sp|Q96F07|CYFP2_HUMAN	7.19411e+08	8.6416e+08	7.46575e+08	1091449516	3.68568e+08	5.83476e+08	4.55838e+08	1.15089e+09	3.30908e+08	4.23763e+08	3.84253e+08	7.12026e+08
sp|Q96GM5|SMRD1_HUMAN	5.73548e+08	7.18353e+08	9.9259e+08	8.10617e+08	5.34473e+08	7.14984e+08	9.99449e+08	8.55224e+08	8.06509e+08	9.1014e+08	1.14388e+09	9.71059e+08
sp|Q86UE4|LYRIC_HUMAN	5.7152e+09	4.07921e+09	6.26245e+09	5.9026e+09	2.32756e+09	1.54905e+09	2.54994e+09	2.22332e+09	2.77528e+09	1.94552e+09	3.19121e+09	2.6209e+09
sp|Q05209|PTN12_HUMAN	8.37891e+08	6.85039e+08	1.37787e+09	7.12572e+08	6.67926e+08	5.40148e+08	1.00062e+09	6.65192e+08	2.81496e+08	1.801e+08	2.99202e+08	2.12437e+08
sp|Q9NW82|WDR70_HUMAN	9.50527e+08	6.95376e+08	9.44071e+08	1.09066e+09	1.34149e+09	8.80823e+08	1.35438e+09	1.37995e+09	2.76662e+09	1.72905e+09	2.70752e+09	2.92606e+09
sp|Q9BSJ2|GCP2_HUMAN	2.53525e+08	235744891	2.29907e+08	3.6699e+08	4.30469e+08	3.37265e+08	3.65753e+08	5.81365e+08	3.36816e+08	2.80512e+08	2.78468e+08	4.50036e+08
sp|P61313|RL15_HUMAN	2.0022e+10	1.74248e+10	1.83813e+10	2.95594e+10	1.55099e+10	1.25804e+10	1.31701e+10	2.48847e+10	1.97223e+10	1.70118e+10	1.77281e+10	2.89093e+10
sp|P13073|COX41_HUMAN	4.14116e+10	3.34327e+10	2.65157e+10	3.52382e+10	3.25297e+10	2.65959e+10	2.08458e+10	2.76707e+10	3.31429e+10	2.66408e+10	2.10402e+10	2.84427e+10
sp|Q9BZJ0|CRNL1_HUMAN	2.06678e+09	2.27477e+09	2.33885e+09	2.74454e+09	1.48358e+09	1.70831e+09	1.6522e+09	1.89307e+09	1.01823e+09	1.10486e+09	2.19797e+09	3.907e+09
sp|Q9UKN8|TF3C4_HUMAN	2.58076e+09	2.77432e+09	3.09086e+09	2.94256e+09	1.55605e+09	1.78988e+09	1.77983e+09	1.76472e+09	2.17936e+09	2.35453e+09	2.38378e+09	2.41727e+09
sp|Q96HN2|SAHH3_HUMAN	3.09465e+10	5.64315e+09	4.38113e+09	5.77211e+09	2.84791e+10	3.77899e+09	2.32432e+09	3.56251e+09	2.20472e+10	7.20685e+09	6.02686e+09	7.86066e+09
sp|Q9BQS8|FYCO1_HUMAN	6.76368e+08	5.10208e+08	4.87307e+08	3.0292e+08	1.96582e+08	2.17637e+08	1.00952e+08	8.31785e+07	2.91741e+08	3.17385e+08	2.68069e+08	1.48909e+08
sp|Q96RT1|ERBIN_HUMAN	1.72068e+09	1.25434e+09	1.69526e+09	1.2163e+09	8.17459e+08	8.17959e+08	8.42033e+08	7.3791e+08	6.52405e+08	5.54496e+08	6.5663e+08	4.72743e+08
sp|O14979|HNRDL_HUMAN	5.72724e+10	6.76828e+10	4.53056e+10	5.62724e+10	7.43391e+10	8.56454e+10	5.79496e+10	6.95722e+10	5.90656e+10	6.91291e+10	4.65476e+10	5.70717e+10
sp|P15259|PGAM2_HUMAN	5.85408e+09	5.89226e+09	4.84953e+09	7.21382e+09	5.5558e+09	5.5581e+09	4.6378e+09	7.17369e+09	7.07677e+09	7.07199e+09	5.9301e+09	1.03436e+10
sp|Q9BVI4|NOC4L_HUMAN	1.66548e+09	3.35783e+09	2.61071e+09	2.02907e+09	9.01706e+08	1.29763e+09	1.02663e+09	1.31274e+09	1.05821e+09	1.50462e+09	1.24201e+09	1.53895e+09
sp|O60678|ANM3_HUMAN	3.37884e+09	1.81019e+09	2.6459e+09	2.08282e+09	2.50988e+09	7.97738e+08	1.59044e+09	1.0162e+09	2.67476e+09	1.1864e+09	1.99484e+09	1.40029e+09
sp|Q9UNF0|PACN2_HUMAN	1.30399e+10	1.14019e+10	1.48664e+10	1.51611e+10	7.33116e+09	6.38668e+09	8.44766e+09	8.3934e+09	4.71889e+09	4.25103e+09	5.36757e+09	5.54198e+09
sp|Q9H6T3|RPAP3_HUMAN	2.44219e+09	2744760833	2.09215e+09	3.77783e+09	4.10082e+09	4.15974e+09	3.21648e+09	6.16509e+09	2266069829	2.41034e+09	1.88744e+09	3.26539e+09
sp|Q99570|PI3R4_HUMAN	3.95841e+08	7.92206e+08	7.16447e+08	5.13302e+08	3.12396e+08	6.58457e+08	5.06051e+08	3.63904e+08	2.9543e+08	6.3163e+08	5.1576e+08	3.57098e+08
sp|Q53EP0|FND3B_HUMAN	8.3093e+08	1.12445e+09	1.12483e+09	6.08097e+08	8.90573e+08	1.05824e+09	7.92069e+08	8.91919e+08	5.17406e+08	4.19903e+08	3.65359e+08	1.33541e+08
sp|P0CG38|POTEI_HUMAN	4.41244e+11	5.51679e+11	5.92713e+11	8.52101e+11	4.57799e+11	5.73151e+11	6.15147e+11	8.84659e+11	2.63537e+11	3.28739e+11	3.54224e+11	5.16556e+11
sp|Q14746|COG2_HUMAN	3.55226e+08	3.52407e+08	7.79642e+08	2.49668e+08	4.69797e+08	4.54784e+08	3.22485e+08	2.83989e+08	6.41445e+08	6.56042e+08	5.16037e+08	5.07966e+08
sp|Q9NTZ6|RBM12_HUMAN	4.54791e+09	4.89312e+09	5.06456e+09	5.66722e+09	3.70471e+09	3.78533e+09	4.39234e+09	5.1413e+09	3.22668e+09	3.44621e+09	3.69809e+09	4.25758e+09
sp|Q96PU8|QKI_HUMAN	3.16401e+09	2.98483e+09	2.59878e+09	3.69737e+09	5.75766e+09	5.45639e+09	4.61197e+09	5.73887e+09	2.02898e+09	1.72822e+09	1.47678e+09	1.78966e+09
sp|P61289|PSME3_HUMAN	1.53145e+10	1.95745e+10	1.24497e+10	1.34328e+10	1.22466e+10	2.86743e+10	1.0065e+10	1.23145e+10	1.12952e+10	2.83327e+10	8.90186e+09	1.01907e+10
sp|Q9H267|VP33B_HUMAN	3.45001e+08	6.57903e+08	3.98975e+08	1.31638e+09	1.91254e+08	1.95752e+08	1.83652e+08	7.2615e+08	5.70924e+08	5.96847e+08	5.29061e+08	1.27086e+09
sp|P01009|A1AT_HUMAN	1.08965e+08	7.63192e+07	1.9153e+08	1.01582e+08	4.93936e+08	3.12408e+08	7.0027e+08	5.29561e+08	2.26125e+07	3.60717e+07	4.58631e+07	2.63197e+07
sp|P32004|L1CAM_HUMAN	8.57519e+07	5.44911e+07	1.63917e+08	6.95807e+07	8.00184e+07	1.50684e+08	1.51001e+08	1.17289e+08	6.73164e+08	5.42473e+08	6.45117e+08	7.32531e+08
sp|Q05193|DYN1_HUMAN	1.95012e+09	2.90027e+09	1.80042e+09	5.42705e+09	1.33217e+09	1.57092e+09	1.00282e+09	2.9836e+09	9.14011e+08	1.19812e+09	8.40374e+08	2.85538e+09
sp|P30040|ERP29_HUMAN	6.18234e+09	4.85682e+09	5.79335e+09	1.04518e+10	9.39861e+09	7.56502e+09	8.96174e+09	1.70092e+10	6.9465e+09	5.69918e+09	6.74536e+09	1.286e+10
sp|Q9NP81|SYSM_HUMAN	3.12421e+09	2.34787e+09	2.52069e+09	3.09166e+09	4.40375e+09	3.40154e+09	3.60448e+09	4.74439e+09	1.40414e+09	1.05806e+09	1.19665e+09	1.50831e+09
sp|Q969N2|PIGT_HUMAN	2.45078e+09	1.97391e+09	1.83554e+09	2.35818e+09	2.21374e+09	1.86505e+09	1.64388e+09	2.26579e+09	1.93973e+09	1.55496e+09	1.44746e+09	1.88643e+09
sp|Q13948|CASP_HUMAN	1.18178e+09	1.14932e+09	1.04316e+09	1.30946e+09	4.00826e+08	5.12671e+08	4.78194e+08	5.72721e+08	4.48459e+08	4.82272e+08	4.592e+08	5.50656e+08
sp|Q7Z2K6|ERMP1_HUMAN	2.24076e+09	2.78227e+09	2.34326e+09	2.62567e+09	2.70075e+09	2.71626e+09	2.1768e+09	2.26564e+09	1.55344e+09	2.74101e+09	1.95156e+09	2.13881e+09
sp|Q9Y2D5|AKAP2_HUMAN	5.34727e+08	8.10927e+08	5.91013e+08	3.59428e+08	5.33518e+08	8.38666e+08	6.06169e+08	3.87156e+08	1.73125e+08	2.43289e+08	1.86301e+08	2.51939e+08
sp|Q99569|PKP4_HUMAN	1.46508e+09	1.82318e+09	7.46325e+08	8.46755e+08	6.15357e+08	7.79082e+08	7.05068e+08	7.60263e+08	4.91989e+08	3.76755e+09	5.99243e+08	6.25409e+08
sp|Q5T447|HECD3_HUMAN	5.74351e+08	4.57912e+08	4.14265e+08	6.16507e+08	3.99943e+08	2.93566e+08	2.87883e+08	4.05079e+08	3.77294e+08	3.54678e+08	3.08696e+08	4.92543e+08
sp|Q9Y3T9|NOC2L_HUMAN	3.20757e+09	3.1625e+09	3.50306e+09	4.88863e+09	1.94411e+09	1.7644e+09	1.97749e+09	3.63513e+09	3.99756e+09	4.00169e+09	4.56848e+09	6.1871e+09
sp|O14578|CTRO_HUMAN	8.90014e+08	9.58318e+08	7.95585e+08	9.56355e+08	3.77881e+08	3.76308e+08	3.5925e+08	4.14259e+08	4.31688e+08	4.51544e+08	4.01674e+08	4.42987e+08
sp|P82094|TMF1_HUMAN	2.07412e+08	2.12809e+08	3.51703e+08	2.98198e+08	1.08222e+08	8.29766e+07	4.43227e+08	4.21842e+08	1.18427e+08	1.21876e+08	1.45863e+08	2.82024e+08
sp|Q92541|RTF1_HUMAN	9.92038e+08	4.68415e+08	9.6919e+08	8.67231e+08	7.64693e+08	3.98485e+08	6.6988e+08	7.15323e+08	9.28163e+08	4.05338e+08	5.85992e+08	7.76468e+08
sp|O95487|SC24B_HUMAN	4.39168e+08	3.02079e+08	4.09547e+08	7.31178e+08	5.21831e+08	2.89077e+08	4.19225e+08	6.19331e+08	3.16535e+08	1.8246e+08	2.54749e+08	4.60052e+08
sp|Q5K651|SAMD9_HUMAN	9.03555e+09	2.62718e+09	8.23977e+09	1.59524e+10	1.12913e+10	2.83074e+09	9.6509e+09	2.10064e+10	9.7581e+09	2.5392e+09	8.7712e+09	1.64983e+10
sp|Q03169|TNAP2_HUMAN	1.1158e+09	4.2587e+08	1.55309e+09	2.07443e+09	2.69062e+08	1.16479e+08	9.05055e+08	1.04641e+09	5.30457e+08	2.15296e+08	1.09111e+09	1.36841e+09
sp|Q8N392|RHG18_HUMAN	4.72017e+08	3.56586e+08	4.00504e+08	4.81148e+08	1.65938e+09	1.157e+09	1.45088e+09	1.53322e+09	4.87393e+08	3.6398e+08	4.07798e+08	4.89181e+08
sp|Q6YHU6|THADA_HUMAN	5.80039e+08	4.48716e+08	4.18878e+08	4.6187e+08	1.48354e+08	4.34106e+08	4.03143e+08	4.28281e+08	1.57392e+08	2.55526e+08	2.41489e+08	2.78176e+08
sp|Q9UPQ9|TNR6B_HUMAN	2.46967e+08	2.51633e+08	1.62646e+08	2.23265e+08	2.55458e+08	2.4277e+08	1.77789e+08	2.24061e+08	1.64984e+08	1.71524e+08	1.24969e+08	1.45683e+08
sp|Q9UQ88|CD11A_HUMAN	1.57931e+09	1.3124e+09	1.47712e+09	1.00581e+09	2.63536e+09	2.10597e+09	2.39768e+09	1.70286e+09	1.37032e+09	1.16758e+09	1.28375e+09	9.08433e+08
sp|P21127|CD11B_HUMAN	1.57931e+09	1.39081e+09	1.47712e+09	1.00581e+09	2.63536e+09	2.173e+09	2.39768e+09	1.70286e+09	1.37032e+09	1.19336e+09	1.28375e+09	9.08433e+08
sp|Q76FK4|NOL8_HUMAN	3.28012e+08	3.38198e+08	3.13441e+08	2.58657e+08	3.22096e+08	5.29708e+08	3.33827e+08	2.14324e+08	254695968	2.83563e+08	2.29629e+08	2.16879e+08
sp|Q8TD16|BICD2_HUMAN	1.00455e+09	6.5331e+08	1.05987e+09	8.72318e+08	5.43457e+08	3.60157e+08	6.01483e+08	4.01359e+08	4.85406e+08	2.85129e+08	4.87954e+08	3.99198e+08
sp|P78332|RBM6_HUMAN	5.99063e+08	4.56706e+08	5.79638e+08	4.99301e+08	6.50124e+08	5.39153e+08	6.15931e+08	5.29255e+08	5.23686e+08	4.7782e+08	4.92037e+08	4.63131e+08
sp|Q9Y6X9|MORC2_HUMAN	7.90888e+08	7.90588e+08	9.2642e+08	1.71103e+09	6.64089e+08	7.63102e+08	9.77995e+08	1.44888e+09	3.78271e+08	4.37794e+08	3.93967e+08	9.57722e+08
sp|P31942|HNRH3_HUMAN	3.54569e+10	3.63087e+10	3.81543e+10	4.33493e+10	3.00591e+10	3.09762e+10	3.25268e+10	3.59735e+10	3.65192e+10	3.77438e+10	3.90406e+10	4.34705e+10
sp|O43684|BUB3_HUMAN	1.21353e+10	1.61892e+10	1.23757e+10	1.11235e+10	1.08561e+10	1.50105e+10	1.24833e+10	1.05219e+10	1.01274e+10	1.35002e+10	1.06292e+10	9.11538e+09
sp|P49321|NASP_HUMAN	7.56242e+09	4.03741e+09	1.0768e+10	9.75146e+09	7.55615e+09	4.80154e+09	8.94063e+09	8.96948e+09	5.60218e+09	3.45897e+09	6.64242e+09	6.86815e+09
sp|Q14739|LBR_HUMAN	3.29639e+09	4.44669e+09	3.93905e+09	4.36917e+09	7.38009e+09	9.08617e+09	8.63252e+09	9.59007e+09	3.33449e+09	4.0263e+09	3.86931e+09	4.74394e+09
sp|P30405|PPIF_HUMAN	1.01861e+10	1.06591e+10	1.20903e+10	1.02463e+10	1.23861e+10	1.34775e+10	1.38809e+10	1.23053e+10	1.8153e+10	1.92995e+10	2.03616e+10	1.79146e+10
sp|P30447|1A23_HUMAN	2.38656e+09	3.06115e+09	3.34671e+09	3.28387e+09	1.05171e+09	1.10642e+09	1.14847e+09	1.51018e+09	3.17438e+09	3.37356e+09	3.68813e+09	4.57075e+09
sp|Q99439|CNN2_HUMAN	7.10131e+09	5.33277e+09	4.26833e+09	7.61259e+09	9.55202e+09	6.97703e+09	5.94454e+09	1.02551e+10	2.02897e+09	1.87117e+09	1.29591e+09	2.20788e+09
sp|P25398|RS12_HUMAN	5.64436e+10	4.76116e+10	3.2294e+10	9.49786e+10	4.3562e+10	3.85813e+10	2.48345e+10	7.33892e+10	5.37129e+10	4.56433e+10	3.03697e+10	9.16309e+10
sp|P09012|SNRPA_HUMAN	1.47311e+10	1.58104e+10	1.64704e+10	2.18149e+10	1.55347e+10	1.65162e+10	1.67914e+10	2.27348e+10	1.20757e+10	1.30439e+10	1.34275e+10	1.85835e+10
sp|Q7L5N1|CSN6_HUMAN	2.60781e+09	2.48591e+09	2.66706e+09	4.44183e+09	2.03505e+09	1.99334e+09	1.96122e+09	3.55504e+09	2.52738e+09	2.43211e+09	2.64835e+09	4.30832e+09
sp|P04062|GLCM_HUMAN	4.33233e+09	3.79895e+09	4.20345e+09	4.95346e+09	3.28701e+09	2.84672e+09	3.24909e+09	3.70334e+09	2.91854e+09	2.57077e+09	2.95858e+09	3.48871e+09
sp|P16989|YBOX3_HUMAN	5.44972e+10	5.57818e+10	5.39923e+10	5.278e+10	4.01349e+10	3.85024e+10	3.72454e+10	3.49613e+10	6.06583e+10	6.06768e+10	5.91866e+10	5.77468e+10
sp|A3KMH1|VWA8_HUMAN	6.60947e+08	7.05798e+08	4.44843e+08	7.65599e+08	8.50554e+08	9.1647e+08	6.007e+08	9.90367e+08	7.51851e+08	7.87892e+08	6.51548e+08	8.48687e+08
sp|Q8NCA5|FA98A_HUMAN	4.83944e+09	5.77297e+09	4.58168e+09	4.80814e+09	1.54798e+09	1.70751e+09	1.24461e+09	1.67258e+09	3.09845e+09	3.13689e+09	2.6664e+09	3.24328e+09
sp|Q15833|STXB2_HUMAN	9.2252e+08	8.89025e+08	7.03032e+08	1087206972	6.78541e+08	6.27472e+08	7.9977e+08	9.56452e+08	8.01688e+08	7.06606e+08	9.4793e+08	1.11037e+09
sp|Q9UK59|DBR1_HUMAN	1.00893e+09	1.13413e+09	9.00981e+08	1.31452e+09	1.71009e+09	2.09494e+09	1.13129e+09	2.51997e+09	1.26857e+09	1.52628e+09	1.17276e+09	1.65235e+09
sp|O94966|UBP19_HUMAN	6.20728e+08	6.4153e+08	7.42819e+08	4.31257e+08	4.77282e+08	4.15728e+08	5.70992e+08	3.57391e+08	6.68073e+08	4.19259e+08	4.59712e+08	3.31411e+08
sp|Q99447|PCY2_HUMAN	3.98714e+09	4.81055e+09	3.73665e+09	4.64649e+09	5.6049e+09	6.59041e+09	5.18415e+09	6.21069e+09	3.11097e+09	2.56869e+09	2.83916e+09	3.0261e+09
sp|P24534|EF1B_HUMAN	1.38977e+10	1.95958e+10	1.77581e+10	2.04162e+10	1.39739e+10	1.97635e+10	1.7551e+10	2.00004e+10	1.12596e+10	1.4822e+10	1.41914e+10	1.59882e+10
sp|P68431|H31_HUMAN	3.036e+11	1.33114e+11	4.11765e+11	6.79806e+11	3.54895e+11	1.50697e+11	4.74553e+11	7.97674e+11	3.3413e+11	1.39796e+11	4.44046e+11	7.45578e+11
sp|P40937|RFC5_HUMAN	3.33523e+09	3.9141e+09	3.68784e+09	4.30811e+09	4.56088e+09	5.34759e+09	5.18387e+09	6.25937e+09	3.33631e+09	3.73521e+09	3.64228e+09	4.37051e+09
sp|P11171|41_HUMAN	6.61855e+08	7.8368e+08	1.15942e+09	7.49925e+08	6.09847e+08	7.07453e+08	1.05906e+09	5.91443e+08	7.98334e+08	1.10209e+09	1.32225e+09	7.45637e+08
sp|P21964|COMT_HUMAN	1.49432e+09	1.70072e+09	1.39273e+09	2.23436e+09	2.05607e+09	2.44703e+09	2.02744e+09	3.42261e+09	1.11906e+09	1.41088e+09	1.01478e+09	2.20312e+09
sp|O00330|ODPX_HUMAN	8.72367e+08	1.35047e+09	1.15266e+09	1.20385e+09	1.34217e+09	1.87951e+09	1.79862e+09	2.17059e+09	8.87602e+08	1.46731e+09	1.23192e+09	1.51076e+09
sp|O15372|EIF3H_HUMAN	5.37734e+09	4.73608e+09	5.54472e+09	6.31444e+09	3.43574e+09	2.89963e+09	2937112235	4.28454e+09	4.23963e+09	4.13941e+09	4.23352e+09	4.87696e+09
sp|O00560|SDCB1_HUMAN	4.52829e+09	3.9605e+09	2.68118e+09	3.13135e+09	1.0668e+09	9.10238e+08	5.84551e+08	7.36755e+08	8.29409e+08	6.72018e+08	5.24084e+08	7.80282e+08
sp|Q96KG9|SCYL1_HUMAN	6.73385e+08	5.83794e+08	5.45834e+08	8.11668e+08	4.78749e+08	3.87338e+08	4.57946e+08	5.62255e+08	8.58383e+08	7.50223e+08	8.68831e+08	1.04996e+09
sp|Q04656|ATP7A_HUMAN	5.22382e+08	6.61253e+08	4.30771e+08	6.54815e+08	1.14068e+08	1.18006e+08	9.10575e+07	1.29019e+08	1.03148e+08	1.28477e+08	9.19415e+07	1.35356e+08
sp|Q9UHD1|CHRD1_HUMAN	5.65131e+09	5.10803e+09	1.25468e+10	1.01902e+10	2.28161e+09	1.96062e+09	4.76558e+09	4.04473e+09	4.72217e+09	4.1511e+09	9.15316e+09	8.70593e+09
sp|Q7L2J0|MEPCE_HUMAN	1.5948e+09	2.29069e+09	1.57548e+09	2.20909e+09	5.06442e+08	7.34439e+08	5.00764e+08	7.772e+08	3.38036e+08	4.77746e+08	370226853	6.10773e+08
sp|P07205|PGK2_HUMAN	1.52443e+11	2.4221e+11	268819163906	2.20415e+11	3.96748e+10	6.05657e+10	6.76922e+10	5.65248e+10	8.8762e+10	1.33156e+11	1.47484e+11	1.21341e+11
sp|O15460|P4HA2_HUMAN	1.37337e+09	7.09957e+08	8.16367e+08	2.0692e+09	8.58425e+08	7.74235e+08	9.03781e+08	7.35526e+08	2.33005e+09	2.22791e+09	2.43661e+09	2.36565e+09
sp|P36507|MP2K2_HUMAN	4.88143e+09	4.10308e+09	4.26325e+09	7.893e+09	5.54972e+09	5.0065e+09	4.87927e+09	6.29514e+09	4.30852e+09	2.61602e+09	2.64147e+09	4.59261e+09
sp|O00303|EIF3F_HUMAN	9.15638e+09	14318336752	1.17463e+10	1.35276e+10	6.6706e+09	8.97502e+09	7.95706e+09	9.99484e+09	7.91359e+09	1.09437e+10	9.43003e+09	1.19654e+10
sp|Q14244|MAP7_HUMAN	4.26012e+08	3.67284e+08	6.70091e+08	6.94917e+08	1.04153e+09	7.80049e+08	9.10379e+08	1.12169e+09	1.12325e+09	1.07274e+09	1.27133e+09	1.61046e+09
sp|P57678|GEMI4_HUMAN	8.15903e+08	1.46604e+09	1.0696e+09	1.02251e+09	5.94293e+08	1.20864e+09	8.41283e+08	8.56591e+08	6.52693e+08	1.23919e+09	9.32283e+08	9.4859e+08
sp|P13984|T2FB_HUMAN	5.33873e+08	7.62769e+08	7.6755e+08	1.05766e+09	9.90924e+08	7.74993e+08	7.92265e+08	1.12976e+09	1.54335e+09	2.30013e+09	2.19357e+09	3.35557e+09
sp|Q9NTX5|ECHD1_HUMAN	8.49879e+08	1.22505e+09	1.14641e+09	1.27155e+09	1.49388e+09	2.17112e+09	1.83853e+09	2.43278e+09	1.09422e+09	1.50183e+09	1.26638e+09	1.73837e+09
sp|Q92576|PHF3_HUMAN	1.07913e+09	1.0604e+09	9.58486e+08	1.27168e+09	1.66331e+09	1.69604e+09	1.60021e+09	1.96042e+09	1.16136e+09	1.24705e+09	1.16441e+09	1.37045e+09
sp|Q9C0E2|XPO4_HUMAN	2.19735e+08	1.84087e+08	2.43566e+08	3.20681e+08	3.73501e+08	3.08293e+08	3.73219e+08	564913689	4.86663e+08	3.79189e+08	4.44736e+08	6.41374e+08
sp|P08236|BGLR_HUMAN	1.60283e+09	1.56126e+09	1.91699e+09	2.12999e+09	4.17701e+09	4.26022e+09	5.42006e+09	5.75113e+09	1.74695e+09	1.75653e+09	2.11565e+09	2.41514e+09
sp|P39059|COFA1_HUMAN	5.32546e+08	6.60712e+08	2.85948e+08	1.02077e+09	1.67528e+08	2.94694e+08	1.11395e+08	1.01191e+08	1.8923e+09	1.82701e+09	1.47658e+09	2.3675e+09
sp|Q9Y6I3|EPN1_HUMAN	5.85566e+09	5.14057e+09	6.81556e+09	5.4729e+09	5.18988e+09	4.49293e+09	5.55777e+09	4.69704e+09	3.60057e+09	3.12107e+09	3.90224e+09	3.46413e+09
sp|P30566|PUR8_HUMAN	1.17344e+09	6.97215e+08	1.19124e+09	3.02871e+09	2.06785e+09	1.23134e+09	1.97861e+09	4.36849e+09	1.62819e+09	8.49213e+08	1.44366e+09	3.46513e+09
sp|Q13057|COASY_HUMAN	7.56053e+08	9.15759e+08	8.23857e+08	1.07874e+09	7.47431e+08	5.31275e+08	7.36284e+08	7.77326e+08	1.66478e+09	1.22579e+09	1.74242e+09	1.80563e+09
sp|Q9Y223|GLCNE_HUMAN	1.3776e+09	1.16557e+09	1.33164e+09	1.6588e+09	1.10461e+09	4.83133e+08	6.29253e+08	1.023e+09	1.22383e+09	932726269	1.08548e+09	1.36839e+09
sp|Q9BTX1|NDC1_HUMAN	1.20033e+09	1.2641e+09	1.6938e+09	1.69487e+09	1.36635e+09	1.41276e+09	1.88758e+09	1.88343e+09	1.02705e+09	1.06663e+09	1.4357e+09	1.49343e+09
sp|P46783|RS10_HUMAN	7.6386e+10	8.1077e+10	7.53113e+10	7.84092e+10	5.32166e+10	5.53911e+10	5.03951e+10	5.64515e+10	7.23661e+10	7.77202e+10	7.16277e+10	7.69149e+10
sp|Q9Y2W2|WBP11_HUMAN	7.46337e+09	3.73201e+09	3.79958e+09	7.64756e+09	6.4863e+09	3.04603e+09	2.98461e+09	6.052e+09	5.05797e+09	2.7572e+09	2.95469e+09	5.29132e+09
sp|Q9Y2X9|ZN281_HUMAN	1.65948e+08	1.33652e+08	1.87182e+08	2.1341e+08	2.55316e+08	1.97952e+08	4.00466e+08	3.32392e+08	1.07903e+08	7.46692e+07	1.77124e+08	1.15763e+08
sp|Q8IY17|PLPL6_HUMAN	2.02153e+09	1.7746e+09	2.39384e+09	1.23486e+09	2.47282e+09	2.86374e+09	2.8904e+09	1.29664e+09	1.25312e+09	1.43951e+09	1.57272e+09	9.34681e+08
sp|O75306|NDUS2_HUMAN	1.39964e+10	1.3898e+10	1.23078e+10	1.53357e+10	1.47199e+10	1.37689e+10	1.2847e+10	1.47944e+10	1.26624e+10	1.47068e+10	1.43492e+10	1.56221e+10
sp|P62906|RL10A_HUMAN	8.07957e+10	7.03479e+10	7.46051e+10	1.08497e+11	6.13331e+10	5.2651e+10	5.60874e+10	8.10447e+10	8.12099e+10	6.93404e+10	7.39742e+10	1.06526e+11
sp|Q53H12|AGK_HUMAN	2.17656e+09	1.99644e+09	1.69723e+09	2.69478e+09	1.81562e+09	1.22793e+09	1.11387e+09	1.48821e+09	2.40385e+09	2.08082e+09	1.86879e+09	2.58298e+09
sp|Q9UKK9|NUDT5_HUMAN	1.4766e+10	2.02176e+10	1.57341e+10	1.45013e+10	1.25334e+10	1.71136e+10	1.34205e+10	1.19242e+10	1.41709e+10	1.91884e+10	1.52655e+10	1.40025e+10
sp|Q12792|TWF1_HUMAN	5.97626e+09	7.3436e+09	6.84009e+09	7.71988e+09	3.11283e+09	3.26895e+09	2.7659e+09	4.03418e+09	5.31976e+09	6.53292e+09	5.98255e+09	6.98696e+09
sp|Q2VIR3|IF2GL_HUMAN	7.23592e+09	5.95889e+09	7.06562e+09	9.62909e+09	4.34576e+09	3.76032e+09	4.05736e+09	6.17824e+09	8.50979e+09	6.57187e+09	8.40983e+09	1.21453e+10
sp|P62873|GBB1_HUMAN	9.68849e+09	8.35124e+09	1.03366e+10	1.67476e+10	2.2127e+10	1.47747e+10	1.95972e+10	2.94619e+10	7.06403e+09	6.11955e+09	7.52967e+09	1.29106e+10
sp|Q15392|DHC24_HUMAN	2.33063e+09	2.07867e+09	1.8713e+09	2.46949e+09	4.39711e+09	3.13052e+09	2.79297e+09	3.88279e+09	6.51167e+08	5.27633e+08	4.9591e+08	7.96181e+08
sp|P43121|MUC18_HUMAN	5.88146e+08	3.87139e+08	3.7005e+08	5.3265e+08	7.24389e+08	4.46977e+08	4.46439e+08	6.81472e+08	3.23532e+09	2.30682e+09	2.02861e+09	3.38092e+09
sp|Q96L92|SNX27_HUMAN	2.09182e+09	2.31336e+09	1.84527e+09	2.70785e+09	7.03528e+08	7.5148e+08	5.87526e+08	8.98005e+08	9.7881e+08	9.73533e+08	8.47367e+08	9.7604e+08
sp|P51116|FXR2_HUMAN	3.06059e+09	3.93286e+09	4.91532e+09	3.72616e+09	1.68186e+09	2.02136e+09	2.60831e+09	2.47408e+09	1.76293e+09	2.27909e+09	2.7332e+09	3.05979e+09
sp|P07954|FUMH_HUMAN	1.65291e+10	1.20638e+10	1.44236e+10	1.54733e+10	2.03011e+10	1.44765e+10	1.80031e+10	1.96976e+10	1.01531e+10	7.53989e+09	9.12349e+09	9.83298e+09
sp|Q15631|TSN_HUMAN	3.92269e+09	2.2389e+09	3.623e+09	5.08412e+09	7.03935e+09	3.92669e+09	5.9943e+09	9061802731	3.18173e+09	1.49707e+09	2.81673e+09	4.71853e+09
sp|Q9P2N5|RBM27_HUMAN	1.10039e+09	1.41301e+09	9.62021e+08	9.9809e+08	1.16241e+09	1.85814e+09	1.19786e+09	1.10008e+09	2.01278e+09	2.63293e+09	1.7947e+09	1.86546e+09
sp|Q8TDI0|CHD5_HUMAN	9.69018e+08	6.85617e+08	8.59778e+08	1.03169e+09	8.65797e+08	6.14605e+08	7.49885e+08	7.94777e+08	5.61887e+08	4.36063e+08	5.82381e+08	5.71908e+08
sp|Q00688|FKBP3_HUMAN	8.42244e+09	8.56385e+09	8.73875e+09	1.15042e+10	1.40777e+10	1.35558e+10	1.39394e+10	1.88572e+10	9.44765e+09	9.28694e+09	9.51287e+09	1.26868e+10
sp|O14579|COPE_HUMAN	6.40237e+09	8.98637e+09	8.9806e+09	7.70361e+09	5.35845e+09	7.74699e+09	7.84569e+09	6.46631e+09	5.18992e+09	7.3105e+09	7.67554e+09	6.24068e+09
sp|Q96A65|EXOC4_HUMAN	8.28973e+08	7.25947e+08	8.5091e+08	1.0707e+09	6.27882e+08	5.89503e+08	6.4622e+08	8.3684e+08	4.37031e+08	3.92699e+08	4.46287e+08	6.27936e+08
sp|Q13188|STK3_HUMAN	1.44859e+09	1.27072e+09	1.62288e+09	1.18808e+09	6.49984e+08	4.703e+08	1.02116e+09	4.75167e+08	9.68825e+08	4.95526e+08	8.75189e+08	6.29561e+08
sp|Q99986|VRK1_HUMAN	1.61262e+09	1.98675e+09	2.02992e+09	2.04478e+09	9.21463e+08	1.12754e+09	1.18412e+09	1.17182e+09	2.96783e+09	4.06644e+09	4.05499e+09	3.78456e+09
sp|P40121|CAPG_HUMAN	2.43654e+10	2.6975e+10	2.32933e+10	4.63429e+10	1.62823e+09	1.1715e+09	1.99417e+09	5.22878e+09	1.31094e+10	1.45596e+10	1.28689e+10	2.32612e+10
sp|P09661|RU2A_HUMAN	4.13277e+09	3.68255e+09	3.95832e+09	5.2371e+09	3.90056e+09	3.7017e+09	4.35865e+09	5.11142e+09	3.87888e+09	3.60074e+09	4.19778e+09	4.80056e+09
sp|Q8IYB3|SRRM1_HUMAN	3.86451e+09	3.05878e+09	3.44643e+09	3.2443e+09	3.78993e+09	3.24012e+09	3.5325e+09	3.27247e+09	3.27513e+09	2.69377e+09	2.94415e+09	2.77252e+09
sp|Q9GZL7|WDR12_HUMAN	4.0427e+09	4.1512e+09	4.07239e+09	4.50747e+09	3.15272e+09	3.22549e+09	3.31273e+09	3.31805e+09	4.05635e+09	4.18787e+09	4.11929e+09	4.44818e+09
sp|Q9NYV4|CDK12_HUMAN	3.07682e+09	2.83608e+09	2.47493e+09	3.19039e+09	2.04135e+09	1.79663e+09	1.78332e+09	2.24449e+09	3.03882e+09	3.00748e+09	2.44225e+09	3.62126e+09
sp|Q93099|HGD_HUMAN	5.01551e+08	7.8531e+08	5.88244e+08	6.60392e+08	6.16381e+08	7.39838e+08	5.63935e+08	7.46315e+08	7.32256e+07	4.05132e+07	7.23112e+07	2.74347e+08
sp|Q8IY81|SPB1_HUMAN	2.02217e+09	2.25279e+09	2.00524e+09	2.37764e+09	1.33864e+09	1.45282e+09	1.34357e+09	1.47529e+09	2.27079e+09	2.56059e+09	2.17546e+09	2.85673e+09
sp|Q13126|MTAP_HUMAN	2.80768e+09	2.38795e+09	2.41175e+09	4.44509e+09	2.48466e+09	2.22033e+09	2.74508e+09	5.13279e+09	3.30583e+09	2.28532e+09	3.35842e+09	5.61389e+09
sp|P04181|OAT_HUMAN	9.46132e+08	1.42047e+09	838001982	2.85845e+09	5.42061e+08	8.48837e+08	5.1182e+08	9.62049e+08	3.83921e+09	5.44817e+09	3.55883e+09	6.11734e+09
sp|Q04446|GLGB_HUMAN	4.38916e+09	4.09172e+09	4.00753e+09	5.12578e+09	1.34017e+09	1.18152e+09	1.19813e+09	1.56349e+09	1.70802e+09	1.56721e+09	1.48733e+09	2.16335e+09
sp|Q9UNZ2|NSF1C_HUMAN	3.70964e+09	3.83507e+09	2.11655e+09	4.68045e+09	2.42999e+09	2.03375e+09	1.41166e+09	2.57789e+09	2.20925e+09	1.9866e+09	1.22048e+09	3.10461e+09
sp|Q9BWM7|SFXN3_HUMAN	3.14148e+09	3.04808e+09	2.91605e+09	4.89387e+09	1.39301e+09	1.29855e+09	1.45823e+09	2.26912e+09	5.18895e+09	4.84835e+09	5.24756e+09	8.08002e+09
sp|Q7Z739|YTHD3_HUMAN	6.66741e+09	7.74624e+09	5.87939e+09	5.82665e+09	3.12676e+09	3.28322e+09	2.9182e+09	2.61441e+09	2.33548e+09	2.56751e+09	2.19931e+09	1.97781e+09
sp|P52888|THOP1_HUMAN	2.81126e+09	1.7972e+09	2.08871e+09	2.45215e+09	3.50109e+09	2.35515e+09	2.73734e+09	3.08376e+09	4.89497e+09	2.81453e+09	3.83379e+09	3.95242e+09
sp|P46777|RL5_HUMAN	5.96155e+10	6.48127e+10	7.92352e+10	9.37864e+10	4.42254e+10	4.79768e+10	5.96023e+10	6.82394e+10	6.00094e+10	6.36501e+10	8.08924e+10	9.51609e+10
sp|P62280|RS11_HUMAN	5.39049e+10	5.21523e+10	5.75328e+10	7.38065e+10	3.83662e+10	3.75677e+10	4.01514e+10	5.94478e+10	4.88233e+10	4.82063e+10	5.19438e+10	6.85585e+10
sp|Q9Y696|CLIC4_HUMAN	3.8671e+09	1.69956e+09	1.89917e+09	7.05294e+09	2.33524e+09	6.73908e+08	1.17192e+09	5.9021e+09	1.57539e+09	7.45461e+08	6.37378e+08	2.82077e+09
sp|O75131|CPNE3_HUMAN	4.61957e+09	6.26313e+09	5.03454e+09	9.13865e+09	1.69331e+09	2.27817e+09	2.05651e+09	3.49167e+09	2.63099e+09	3.577e+09	2.87877e+09	5.08314e+09
sp|Q96JP2|MY15B_HUMAN	2.49223e+08	3.15972e+08	2.01059e+08	2.36057e+08	6.99165e+06	2.48409e+07	1.35863e+07	1.29694e+07	1.8776e+07	2.4815e+07	7.17103e+07	4.0136e+07
sp|Q14103|HNRPD_HUMAN	4.93557e+10	6.31883e+10	3.97533e+10	5.8407e+10	6.15443e+10	7.76182e+10	4.86852e+10	7.19741e+10	4.87197e+10	6.16626e+10	3.86392e+10	5.68965e+10
sp|Q00653|NFKB2_HUMAN	2.65649e+09	3.08223e+09	2.8434e+09	2.87171e+09	1.57494e+09	1.76642e+09	1.73075e+09	1.7432e+09	1.70639e+09	1.35861e+09	1.72184e+09	1.36229e+09
sp|P18858|DNLI1_HUMAN	1122682953	2.0176e+09	1.51017e+09	1.51661e+09	1.2531e+09	1.37608e+09	1.45098e+09	1.45076e+09	1.79215e+09	2.32548e+09	2.24134e+09	2.47086e+09
sp|Q676U5|A16L1_HUMAN	1.1552e+09	7.93529e+08	8.87907e+08	9.44301e+08	8.13116e+08	5.43503e+08	6.98259e+08	7.58699e+08	9.32721e+08	5.84757e+08	8.0587e+08	7.42045e+08
sp|P25789|PSA4_HUMAN	9.4461e+09	1.10074e+10	1.19415e+10	1.46263e+10	7.9899e+09	9.46927e+09	1.01448e+10	1.26167e+10	7.01744e+09	8.15467e+09	8.73172e+09	1.10436e+10
sp|Q9Y2S7|PDIP2_HUMAN	3.46683e+09	4.39833e+09	3.99974e+09	4.42397e+09	4.07988e+09	5.7269e+09	4.51346e+09	5.58211e+09	2.48734e+09	3.66336e+09	2.74319e+09	3.54273e+09
sp|Q9NZN3|EHD3_HUMAN	1.59822e+10	1.33346e+10	1.28608e+10	1.54962e+10	5.34756e+09	3.66762e+09	3.73287e+09	4.37004e+09	4.4832e+09	3.51179e+09	3.8391e+09	4.40922e+09
sp|Q9BS26|ERP44_HUMAN	6.81125e+09	5.54401e+09	5.92299e+09	6.5269e+09	6.9786e+09	5.69884e+09	6.16142e+09	6.75138e+09	6.44727e+09	5.34425e+09	5.87424e+09	6.21776e+09
sp|Q5JWF2|GNAS1_HUMAN	7.29731e+09	5635300058	9.52415e+09	1.26118e+10	7.08678e+09	6.16379e+09	8.73065e+09	1.11004e+10	5.23675e+09	3.83704e+09	7.71736e+09	9.2453e+09
sp|P63092|GNAS2_HUMAN	7.29731e+09	5635300058	9.52415e+09	1.26118e+10	7.08678e+09	6.16379e+09	8.73065e+09	1.11004e+10	5.23675e+09	3.83704e+09	7.71736e+09	9.2453e+09
sp|Q15907|RB11B_HUMAN	1.50269e+10	1.17701e+10	1.48301e+10	2.18433e+10	1.14602e+10	9.34103e+09	1.14523e+10	1.68721e+10	9.48613e+09	7.40452e+09	9.3155e+09	1.39309e+10
sp|Q71DI3|H32_HUMAN	3.03619e+11	1.33116e+11	4.11765e+11	6.79779e+11	3.54914e+11	1.507e+11	4.74552e+11	7.97647e+11	3.3413e+11	1.39796e+11	4.44046e+11	7.45577e+11
sp|P60981|DEST_HUMAN	9.44964e+09	8.59319e+09	1.03146e+10	2.19381e+10	4.64042e+09	7.26676e+09	3.64606e+09	7.39199e+09	6.03287e+09	5.02297e+09	6.00811e+09	1.29391e+10
sp|P60891|PRPS1_HUMAN	5.61197e+09	6.46798e+09	6727669348	6.92308e+09	2.64449e+09	3.1175e+09	2.97159e+09	3.20362e+09	4.26706e+09	4.87734e+09	4.76066e+09	5.15028e+09
sp|P60900|PSA6_HUMAN	2.3112e+10	3.38681e+10	2.82319e+10	4.26445e+10	2.02014e+10	2.99951e+10	2.47042e+10	3.81728e+10	1.6816e+10	2.47698e+10	2.08773e+10	3.17423e+10
sp|Q3LXA3|TKFC_HUMAN	9.77096e+08	878917844	8.70223e+08	1.2175e+09	8.09658e+08	8.53572e+08	8.05024e+08	1.02648e+09	5.81773e+08	5.82738e+08	5.39787e+08	6.77105e+08
sp|Q92769|HDAC2_HUMAN	1.36727e+10	1.30084e+10	1.49046e+10	1.51307e+10	1.39456e+10	1.29929e+10	1.58806e+10	15442217173	1.07867e+10	9.82896e+09	1.23172e+10	1.19437e+10
sp|Q9UKL0|RCOR1_HUMAN	3.02397e+09	2.31998e+09	2.36003e+09	2.41258e+09	2.74178e+09	2.11609e+09	2.25478e+09	2.42396e+09	4.66878e+09	3.49814e+09	3.84476e+09	3.60945e+09
sp|P63151|2ABA_HUMAN	4.65238e+09	4.14449e+09	5.25807e+09	6.06203e+09	4.00857e+09	3.49288e+09	4.37225e+09	5.1277e+09	5.60855e+09	4.29787e+09	6.01419e+09	7.89724e+09
sp|P61619|S61A1_HUMAN	2.49736e+10	1.91586e+10	2.87812e+10	3.97795e+10	2.85222e+10	2.36817e+10	3.55607e+10	4.46474e+10	26965438347	2.30255e+10	3.38822e+10	4.14008e+10
sp|Q3KQV9|UAP1L_HUMAN	4.07066e+08	3.2619e+08	3.46537e+08	3.82425e+08	6.4971e+08	5.17017e+08	5.18118e+08	5.49911e+08	1.86092e+08	1.50702e+08	1.5036e+08	6.28212e+08
sp|Q99880|H2B1L_HUMAN	6.67506e+11	6.42606e+11	6.86367e+11	1.26329e+12	7.52978e+11	7.13125e+11	7.63296e+11	1.40744e+12	7.18984e+11	6.76799e+11	7.32137e+11	1.33869e+12
sp|P63173|RL38_HUMAN	2.25855e+10	2.02717e+10	2.14324e+10	3.97581e+10	2.00581e+10	1.79708e+10	1.98804e+10	4.06215e+10	2.3443e+10	2.066e+10	2.20024e+10	4.01586e+10
sp|Q02978|M2OM_HUMAN	4.7963e+09	3.90018e+09	5.85968e+09	8.2166e+09	4.97072e+09	3.8808e+09	6.16673e+09	8.37406e+09	4.62922e+09	3.83823e+09	5.67559e+09	7893263733
sp|P17066|HSP76_HUMAN	5.05887e+10	4.04777e+10	5.12616e+10	6.33721e+10	2.61475e+10	2.111e+10	2.68091e+10	3.1963e+10	3.84811e+10	2.98029e+10	3.79462e+10	4.52036e+10
sp|Q8WYA6|CTBL1_HUMAN	5.18541e+09	4.86684e+09	6.28479e+09	6.17583e+09	5.66256e+09	5.59765e+09	7.09072e+09	7.1025e+09	4.71377e+09	4.49019e+09	5.45542e+09	5.70718e+09
sp|P08174|DAF_HUMAN	1.46231e+09	5.70051e+09	2.5112e+09	2.09138e+09	4.07867e+08	9.56951e+09	2.93854e+09	2.45864e+09	2.15017e+09	2.69566e+09	2.28182e+09	3.12091e+09
sp|Q9NV06|DCA13_HUMAN	1.02219e+09	9.36892e+08	7.34888e+08	1.58739e+09	7.06528e+08	8.08717e+08	7.85278e+08	1.22416e+09	8.43655e+08	7.32888e+08	561489439	1.31247e+09
sp|Q9NR50|EI2BG_HUMAN	1.94141e+09	1.93417e+09	2.35849e+09	1.98381e+09	1.23912e+09	1.22779e+09	1.39283e+09	1.39026e+09	1.80272e+09	1.69583e+09	2.22413e+09	1.8475e+09
sp|P35611|ADDA_HUMAN	2.52703e+09	1.93912e+09	2.12043e+09	2.16538e+09	3.3015e+09	2.49377e+09	2.59286e+09	2.97461e+09	1.56611e+09	8.15312e+08	9.8744e+08	1.01738e+09
sp|Q96R06|SPAG5_HUMAN	9.90831e+08	1.58721e+09	1.62562e+09	1.59373e+09	8.78e+08	1.53083e+09	1.57178e+09	1.75462e+09	580398510	9.47215e+08	9.81924e+08	1.06961e+09
sp|P07741|APT_HUMAN	6.07638e+09	5.94078e+09	6.20897e+09	6.70211e+09	7.26374e+09	7.18459e+09	7.66407e+09	8.4799e+09	1.08744e+10	1.04529e+10	1.18337e+10	1.27164e+10
sp|Q9HB07|MYG1_HUMAN	4.84044e+09	6.84827e+09	4.41225e+09	5.61519e+09	3.84319e+09	5.2434e+09	3.53299e+09	4.42959e+09	4.65024e+09	7.13187e+09	4.79611e+09	7.26595e+09
sp|P11217|PYGM_HUMAN	3.8363e+09	3.14797e+09	5.93531e+09	1.34894e+10	5.22763e+08	4.53928e+08	7.87628e+08	1.91842e+09	8.87884e+08	8.37715e+08	1.32591e+09	3.59833e+09
sp|P13798|ACPH_HUMAN	7.85254e+08	9.16939e+08	1.70276e+09	1.64057e+09	1.44351e+09	1.53007e+09	1.70672e+09	1.94739e+09	1.89992e+09	1.99483e+09	2.16036e+09	2.44736e+09
sp|Q93074|MED12_HUMAN	2.44651e+08	1.78051e+08	1.90696e+08	1.58114e+08	1.6507e+08	1.42773e+08	1.31342e+08	1.17307e+08	1.74888e+08	1.60927e+08	1.06606e+08	1.46792e+08
sp|Q2NL82|TSR1_HUMAN	1.317e+09	1.15958e+09	1.02471e+09	1.56566e+09	8.7454e+08	8.20544e+08	6.72463e+08	1.03525e+09	1.51186e+09	1.28528e+09	1.29656e+09	1.84348e+09
sp|Q5GLZ8|HERC4_HUMAN	1.22908e+09	1.42439e+09	1.33482e+09	9.0409e+08	8.44926e+08	9.67359e+08	1.00065e+09	6.79066e+08	1.2252e+09	1.33322e+09	1.30728e+09	9.14322e+08
sp|Q9NY61|AATF_HUMAN	5.72278e+08	6.54351e+08	6.93856e+08	8.84156e+08	5.7715e+08	4.81141e+08	5.91997e+08	4.72519e+08	8.46178e+08	1.6491e+09	2193342419	1.54204e+09
sp|Q53GQ0|DHB12_HUMAN	4.69115e+09	4.38381e+09	4.8876e+09	6.72457e+09	9.11779e+09	8.17164e+09	9.5529e+09	1.32717e+10	2.14778e+09	1.9243e+09	2.1864e+09	3.01295e+09
sp|Q5T8P6|RBM26_HUMAN	1.06296e+09	7.3245e+08	5.95075e+08	6.36444e+08	1.30987e+09	1.08392e+09	7.48956e+08	7.38115e+08	2.18207e+09	1.44075e+09	1.12617e+09	1.16999e+09
sp|O75400|PR40A_HUMAN	1.71831e+09	2.5344e+09	1.67795e+09	2.37646e+09	1.04915e+09	1.82261e+09	3.02327e+09	1.78587e+09	8.29322e+08	1.67939e+09	1.74258e+09	1.64322e+09
sp|P98194|AT2C1_HUMAN	5.26977e+09	4.17832e+09	5.15832e+09	4.22632e+09	3.16838e+09	2.59341e+09	3.12282e+09	2.56672e+09	2.45241e+09	1.98601e+09	2.37181e+09	1.91704e+09
sp|P13807|GYS1_HUMAN	6.83656e+08	6.59438e+08	8.25539e+08	1.95935e+09	4.70129e+08	3.77101e+08	6.19754e+08	1.14242e+09	1.26506e+09	1.19562e+09	1.35379e+09	3.15943e+09
sp|Q13547|HDAC1_HUMAN	1.35757e+10	1.60709e+10	1.3733e+10	1.49624e+10	1.26155e+10	1.48977e+10	1.26018e+10	13612029512	1.02135e+10	1.19586e+10	1.04095e+10	1.12294e+10
sp|P23368|MAOM_HUMAN	1.64374e+09	1.94523e+09	2.57614e+09	2.4814e+09	1.13515e+09	1.27393e+09	1.79807e+09	1.66264e+09	5.77208e+08	6.92577e+08	9.56352e+08	9.19398e+08
sp|Q13131|AAPK1_HUMAN	1.83824e+09	2.18186e+09	2.13583e+09	1.98639e+09	1.05494e+09	1.27997e+09	1.46385e+09	2.54468e+09	6.4493e+08	6.96839e+08	7.62567e+08	6.93856e+08
sp|Q86XA9|HTR5A_HUMAN	1.91845e+08	1.9852e+08	2.9195e+08	2.46884e+08	1.96877e+08	2.08081e+08	2.63475e+08	2.60082e+08	3.20189e+08	3.21258e+08	3.83913e+08	498150373
sp|Q15417|CNN3_HUMAN	4.94357e+09	4.03037e+09	2.1837e+09	6.11198e+09	6.98234e+09	5.07509e+09	3.10194e+09	8.13159e+09	1.04756e+09	1.31943e+09	6.10327e+08	1.53636e+09
sp|Q9NYK5|RM39_HUMAN	1.04896e+09	1.28157e+09	1.05382e+09	1.45229e+09	1.18397e+09	1.41727e+09	1.19592e+09	1.35935e+09	1.0623e+09	1.33221e+09	1.02429e+09	1.31772e+09
sp|Q15477|SKIV2_HUMAN	2.12992e+09	2.11448e+09	1.9391e+09	1.85515e+09	1.97148e+09	2.07455e+09	1.75599e+09	1.79824e+09	1.8418e+09	2.04395e+09	1.72921e+09	1.79726e+09
sp|Q02252|MMSA_HUMAN	1.46955e+09	1.64011e+09	1.36723e+09	1.30732e+09	2.03515e+09	2.32485e+09	1.95118e+09	1.84056e+09	1.54897e+09	1.61715e+09	1.36468e+09	1.48244e+09
sp|P29992|GNA11_HUMAN	1.90519e+09	1.5871e+09	1.83834e+09	2.62093e+09	1.53966e+09	1.29047e+09	1.37775e+09	2.18208e+09	1.05493e+09	8.43907e+08	8.9641e+08	1.36505e+09
sp|Q96L91|EP400_HUMAN	2.01252e+09	2.02018e+08	3.26367e+08	2.83388e+08	9.00408e+08	1.66752e+08	3.35421e+08	3.33617e+08	3.56712e+08	7.49251e+07	1.76217e+08	1.44613e+08
sp|Q3V6T2|GRDN_HUMAN	5.27718e+08	6.08006e+08	5.52945e+08	8.73621e+08	2.53855e+08	2.41354e+08	2.32042e+08	4.82121e+08	3.70355e+08	3.16463e+08	3.40148e+08	5.99915e+08
sp|Q9Y4W2|LAS1L_HUMAN	4.17971e+08	4.76704e+08	4.58146e+08	4.78269e+08	2.33285e+08	2.8682e+08	3.01751e+08	3.07422e+08	2.49627e+08	3.4772e+08	3.47826e+08	3.49961e+08
sp|Q9UK61|TASOR_HUMAN	3.10466e+08	2.12671e+08	5.71604e+08	2.41285e+08	3.2457e+08	1.85552e+08	3.90813e+08	3.39595e+08	4.04932e+08	3.2651e+08	6.23022e+08	3.59965e+08
sp|Q15397|PUM3_HUMAN	2.71833e+09	2.5678e+09	2.92569e+09	2.3425e+09	1.25415e+09	9.29075e+08	1.33752e+09	1.21109e+09	2.54597e+09	1.78503e+09	2.23937e+09	2.24912e+09
sp|P15586|GNS_HUMAN	1.72068e+09	1.11919e+09	1.49064e+09	1.38206e+09	5.57804e+08	3.31943e+08	4.01588e+08	4.47143e+08	7.78713e+08	5.1245e+08	6.39738e+08	5.87428e+08
sp|Q8IZ69|TRM2A_HUMAN	5.95273e+08	7.11721e+08	7.65563e+08	6.5141e+08	7.99401e+08	8.40529e+08	8.90641e+08	8.63577e+08	5.193e+08	5.80783e+08	5.82669e+08	5.30177e+08
sp|Q9UNH7|SNX6_HUMAN	8.42485e+08	1.14237e+09	1.03095e+09	1.33985e+09	6.54036e+08	8.82397e+08	8.77046e+08	1.16179e+09	1.21417e+09	1.63768e+09	1.53949e+09	2.02652e+09
sp|Q8NF91|SYNE1_HUMAN	4.43056e+08	6.13584e+08	4.32945e+08	9.31831e+08	4.07841e+08	5.9724e+08	3.39446e+08	9.00017e+08	4.00513e+08	5.48095e+08	3.35398e+08	8.50163e+08
sp|Q5VT25|MRCKA_HUMAN	4.80345e+08	4.21198e+08	3.02687e+09	7.72114e+08	1.82329e+08	1.32468e+08	2.85095e+09	2.51035e+08	1.80913e+08	1.57266e+08	2.18937e+09	2.99119e+08
sp|P31946|1433B_HUMAN	4.74955e+10	5.16248e+10	4.23674e+10	7.36801e+10	2.70134e+10	2.94175e+10	2.39534e+10	4.2068e+10	2.69483e+10	2.95544e+10	2.40614e+10	4.13277e+10
sp|Q5M775|CYTSB_HUMAN	2.47797e+08	6.88872e+08	1.66782e+08	2.86098e+08	1.26516e+08	1.42476e+08	1.41029e+08	1.02588e+08	1.53096e+08	1.62954e+08	1.4764e+08	1.1906e+08
sp|O75934|SPF27_HUMAN	3.40048e+09	3.48348e+09	4.59757e+09	4.12476e+09	5.86091e+09	4.01771e+09	9.79011e+09	4.43582e+09	2.93863e+09	3.31881e+09	4.36258e+09	3.64429e+09
sp|O60256|KPRB_HUMAN	1.88039e+09	1.82164e+09	2.26492e+09	2.69902e+09	1.26332e+09	1.28537e+09	1.57771e+09	1.97423e+09	1.10187e+09	1.12912e+09	1.41445e+09	2.15371e+09
sp|O14981|BTAF1_HUMAN	3.73569e+08	4.62165e+08	4.71791e+08	3.75954e+08	4.65173e+08	4.08142e+08	2.26037e+08	3.7408e+08	6.83736e+08	6.62804e+08	3.47595e+08	6.40296e+08
sp|Q9HAW8|UD110_HUMAN	1.69455e+09	1.60158e+09	8.8004e+08	1.34624e+09	283418487	3.00184e+08	5.46887e+08	1.09377e+08	1.95984e+08	2.03064e+08	4.53462e+07	2.80121e+07
sp|P23193|TCEA1_HUMAN	3.18326e+09	1.85599e+09	5.57861e+09	3.28455e+09	2.0804e+09	9.06509e+08	8.81529e+08	1.82072e+09	2.45619e+09	1.11244e+09	1.13692e+09	2.82084e+09
sp|Q12979|ABR_HUMAN	6.19498e+08	6.27608e+08	5.20138e+08	7.27678e+08	5.41935e+08	2.77167e+08	2.1672e+08	3.4833e+08	3.70716e+08	2.45139e+08	3.37733e+08	3.51904e+08
sp|Q9ULU4|PKCB1_HUMAN	1.90314e+09	2.27409e+09	1.72767e+09	2.45568e+09	1.60175e+09	1.89196e+09	1.41318e+09	1.9945e+09	6.47558e+08	8.16396e+08	5.86129e+08	9.34921e+08
sp|Q9Y6Y8|S23IP_HUMAN	3.75045e+09	2.90653e+09	2.85471e+09	3.98994e+09	2.39391e+09	1.86429e+09	1.8091e+09	2451400306	3.73103e+09	2.66544e+09	2.62264e+09	3.77415e+09
sp|Q9H3P2|NELFA_HUMAN	1.38053e+09	2.208e+09	2.02378e+09	2.10911e+09	1.69052e+09	2.51465e+09	2.3705e+09	2.68489e+09	1.17011e+09	1.81966e+09	1.85583e+09	1.95071e+09
sp|O00443|P3C2A_HUMAN	4.89379e+08	8.92994e+08	9.73237e+08	6.88735e+08	2.41956e+08	4.74255e+08	4.96684e+08	3.79174e+08	9.74338e+07	2.069e+08	2.59488e+08	2.30392e+08
sp|P78559|MAP1A_HUMAN	1.33089e+08	1.64682e+08	1.62216e+08	1.80579e+08	9.73755e+06	2.35542e+07	1.78884e+07	6.87956e+06	2.50163e+07	4.34238e+07	4.27266e+07	3.2726e+07
sp|Q14807|KIF22_HUMAN	3.58223e+08	2.75089e+08	2.95189e+08	3.11805e+08	5.0369e+08	4.46147e+08	4.28538e+08	4.26448e+08	3.24549e+08	2.59439e+08	2.73404e+08	2.14666e+08
sp|Q6P3W7|SCYL2_HUMAN	2.01883e+09	2.51817e+09	2.25725e+09	2.59519e+09	2.11226e+09	2.67031e+09	2.38007e+09	2.72212e+09	8.96861e+08	1.07267e+09	9.51195e+08	1.09875e+09
sp|P33121|ACSL1_HUMAN	3.99643e+08	5.32309e+08	4.03731e+08	6.83077e+08	6.81347e+07	1.04914e+08	8.02769e+07	6.53677e+08	2.46769e+08	3.23282e+08	2.36303e+08	3.92485e+08
sp|O14686|KMT2D_HUMAN	7.7272e+08	6.75239e+08	747171609	7.94519e+08	8.88808e+08	6.61248e+08	6.88724e+08	8.86906e+08	5.69476e+08	3.74829e+08	4.04864e+08	5.746e+08
sp|P19823|ITIH2_HUMAN	3.88742e+08	4.07583e+08	3.99854e+08	4.48012e+08	6.35695e+08	5.9629e+08	6.09838e+08	6.60386e+08	2.35183e+08	1.78273e+08	2.66187e+08	1.67487e+08
sp|Q5R3I4|TTC38_HUMAN	5.82548e+08	7.21237e+08	7.87697e+08	9.32591e+08	1.67298e+09	2.2231e+09	2.52608e+09	2.65998e+09	5.07861e+08	6.06485e+08	6.41009e+08	7.41904e+08
sp|O00763|ACACB_HUMAN	1.19599e+09	1.50191e+09	1.22201e+09	1.7343e+09	7.26345e+08	9.62699e+08	6.91014e+08	1.46332e+09	2.56e+09	2.59487e+09	2.54377e+09	4.04705e+09
sp|O15355|PPM1G_HUMAN	2.05445e+09	2.13869e+09	2.35627e+09	3.86023e+09	9.04028e+08	9.8737e+08	1.07215e+09	2.08961e+09	1.43633e+09	1.46325e+09	1.58827e+09	3.25046e+09
sp|Q96I25|SPF45_HUMAN	4.96556e+09	1.6412e+09	5.76077e+09	5.07123e+09	5.65138e+09	1.61794e+09	6.22653e+09	5.58021e+09	4.66821e+09	1.37888e+09	5.25846e+09	4.71168e+09
sp|O00299|CLIC1_HUMAN	2.30469e+10	2.07167e+10	2.12722e+10	2.70647e+10	3.93987e+10	3.57643e+10	3.6244e+10	4.64444e+10	1.20029e+10	1.0847e+10	1.08463e+10	1.43243e+10
sp|P35659|DEK_HUMAN	7.98423e+09	8.77515e+09	6.82337e+09	8.44186e+10	1.18975e+10	1.30108e+10	9.23761e+09	3.12537e+10	6.56203e+09	7.20923e+09	6.06223e+09	1.56933e+10
sp|O00471|EXOC5_HUMAN	6.94211e+08	9.7361e+08	1.06772e+09	9.01558e+08	6.4236e+08	8.44757e+08	8.90413e+08	7.72303e+08	3.54395e+08	5.09906e+08	5.5081e+08	4.23537e+08
sp|A6NEC2|PSAL_HUMAN	5.5058e+09	5.1433e+09	5.72462e+09	7.08331e+09	4.71309e+09	4.55699e+09	4.7982e+09	6.29897e+09	4.39316e+09	4.04264e+09	4.38212e+09	5.43207e+09
sp|O75044|SRGP2_HUMAN	6.85418e+08	5.34682e+08	4.71107e+08	5.57073e+08	8.77373e+08	6.28045e+08	6.05472e+08	6.49477e+08	3.99024e+08	3.37494e+08	3.04073e+08	3.39968e+08
sp|P52732|KIF11_HUMAN	1.35927e+09	1.04125e+09	1.32332e+09	1.24111e+09	1.35327e+09	1.2108e+09	1.36155e+09	1.48715e+09	2.16366e+09	1.82386e+09	2.29447e+09	2.53672e+09
sp|Q9NQX4|MYO5C_HUMAN	5.84146e+08	5.33534e+08	6.05972e+08	5.72214e+08	7.06596e+08	6.45518e+08	7.81852e+08	7.09224e+08	5.25531e+08	5.45163e+08	6.43081e+08	6.33562e+08
sp|Q2M2I8|AAK1_HUMAN	1.39067e+09	1.19173e+09	1.90301e+09	1.21802e+09	9.68197e+08	8.24963e+08	1.34973e+09	8.94346e+08	5.34926e+08	4.59358e+08	1.42206e+09	4.64953e+08
sp|O15438|MRP3_HUMAN	4.32924e+08	5.6278e+08	3.38936e+08	5.48109e+08	1.07269e+08	1.5041e+08	9.27501e+07	1.2054e+08	7.76901e+07	1.06256e+08	7.73204e+07	9.83424e+07
sp|O15144|ARPC2_HUMAN	1.66311e+10	1.98945e+10	2.11681e+10	2.88353e+10	1.47001e+10	1.73628e+10	1.88112e+10	2.5183e+10	1.25138e+10	1.49612e+10	1.63998e+10	2.15588e+10
sp|Q9BQ04|RBM4B_HUMAN	2.13292e+09	1.64686e+09	2.02039e+09	3.29432e+09	3.92486e+09	2.94402e+09	3.7383e+09	6301281304	1.50927e+09	1.25274e+09	1.51181e+09	2.45748e+09
sp|P25788|PSA3_HUMAN	22245063995	1.32799e+10	1.90576e+10	3.2518e+10	1.9493e+10	1.12914e+10	1.56436e+10	2.99792e+10	1.67593e+10	9.92022e+09	1.40704e+10	2.42361e+10
sp|Q8NDI1|EHBP1_HUMAN	1.17011e+09	9.29774e+08	1.13399e+09	2.07854e+09	5.13763e+08	3.94732e+08	5.42727e+08	1.04158e+09	3.17356e+08	1.82788e+08	3.71739e+08	7.05878e+08
sp|Q14517|FAT1_HUMAN	1.68909e+08	3.11252e+08	3.27772e+08	3.14661e+08	4.28398e+07	9.4894e+07	9.80233e+07	8.4412e+07	2.23138e+07	8.05961e+07	1.71221e+08	8.27725e+07
sp|Q9P2R3|ANFY1_HUMAN	7.12115e+08	9.68971e+08	9.16849e+08	1.36431e+09	6.7924e+08	8.3191e+08	8.70911e+08	1.18262e+09	6.33424e+08	7.36279e+08	7.55976e+08	1.32038e+09
sp|P19174|PLCG1_HUMAN	7.84959e+08	7.44115e+08	6.58902e+08	6.99432e+08	1.48903e+09	1.33519e+09	1.02707e+09	1.34992e+09	6.0618e+08	5.44121e+08	4.30701e+08	5.68644e+08
sp|Q14004|CDK13_HUMAN	2.82e+09	3.32376e+09	2.52724e+09	3.86871e+09	2.14659e+09	2.4526e+09	1.79993e+09	2.4156e+09	2.98495e+09	3.30255e+09	2.5573e+09	4.00671e+09
sp|P63096|GNAI1_HUMAN	1.67526e+10	1.46273e+10	1.94618e+10	2.53985e+10	1.32634e+10	1.20817e+10	1.56011e+10	2.32541e+10	1.44206e+10	1.28137e+10	1.73425e+10	2.13156e+10
sp|P62249|RS16_HUMAN	2.99014e+10	1.94671e+10	3.32494e+10	5.13187e+10	2.99122e+10	1.45467e+10	3.13572e+10	4.81667e+10	2.75492e+10	1.77311e+10	3.04791e+10	4.84972e+10
sp|Q9H269|VPS16_HUMAN	3.35353e+08	3.15977e+08	3.73406e+08	4.50276e+08	2.02721e+08	2.29155e+08	2.68275e+08	3.23353e+08	1.90232e+08	3.22381e+08	3.87719e+08	3.6719e+08
sp|P14174|MIF_HUMAN	8.04307e+10	5.31904e+10	4.50833e+10	1.28097e+11	8.84727e+10	5.89118e+10	5.03924e+10	1.4351e+11	5.93479e+10	3.93402e+10	3.45097e+10	9.47714e+10
sp|Q96JB5|CK5P3_HUMAN	7.65545e+08	7.15705e+08	1.2408e+09	8.69297e+08	8.21518e+08	7.5111e+08	1.0995e+09	8.84437e+08	9.20088e+08	8.96911e+08	1.18342e+09	1.11381e+09
sp|P29317|EPHA2_HUMAN	8.62758e+08	8.44377e+08	9.48914e+08	8.24706e+08	3.10398e+08	3.37242e+08	4.027e+08	4.19817e+08	1.56249e+08	7.42714e+07	1.20644e+08	5.81432e+07
sp|Q8TD19|NEK9_HUMAN	1.38098e+09	1.57487e+09	1.98761e+09	1.3025e+09	1.52644e+09	1.97814e+09	2.23759e+09	1.43876e+09	1.0843e+09	1.57112e+09	1.67022e+09	2.23966e+09
sp|Q9ULH0|KDIS_HUMAN	4.02676e+08	3.77108e+08	2.54425e+08	2.58588e+08	3.82383e+08	3.42699e+08	2.23012e+08	2.87931e+08	2.98871e+08	2.75615e+08	1.81725e+08	2.46816e+08
sp|Q8IXB1|DJC10_HUMAN	8.22563e+08	9.10867e+08	1.12442e+09	1.62286e+09	9.57419e+08	9.80097e+08	1.21863e+09	1795908461	1.10925e+09	1.19993e+09	1.20198e+09	1.88934e+09
sp|Q5VTR2|BRE1A_HUMAN	1.13673e+09	1.22439e+09	3.11917e+09	2.86263e+09	9.51282e+08	9.57747e+08	2.35073e+09	2.23367e+09	1.02146e+09	1.14363e+09	3.13072e+09	2.90897e+09
sp|Q9C0B1|FTO_HUMAN	3.07784e+09	4.97391e+09	3.89257e+09	4.8395e+09	8.18609e+08	1.16829e+09	7.99581e+08	1.46942e+09	8.23029e+08	1.20069e+09	8.78622e+08	1.58363e+09
sp|P20340|RAB6A_HUMAN	1.64333e+10	1.59754e+10	1.50266e+10	1.81457e+10	1.51981e+10	1.39824e+10	1.38543e+10	1.68932e+10	1.11221e+10	1.0883e+10	1.03978e+10	1.30061e+10
sp|Q93034|CUL5_HUMAN	1.1362e+09	1.69062e+09	1.35964e+09	1.55241e+09	8.24546e+08	8.66439e+08	8.25235e+08	1.08467e+09	910325812	1.39125e+09	1.09462e+09	1.26007e+09
sp|A2RRP1|NBAS_HUMAN	3.59165e+08	3.98944e+08	4.80113e+08	2.85763e+08	3.26186e+08	2.87754e+08	3.54312e+08	2.72741e+08	6.54204e+08	5.76723e+08	7.07836e+08	5.31485e+08
sp|Q93050|VPP1_HUMAN	1.64284e+09	8.93255e+08	1.17458e+09	9.26476e+08	1.23028e+09	6.86343e+08	9.14131e+08	7.10499e+08	1.25495e+09	6.63515e+08	8.54321e+08	6.86298e+08
sp|Q4G0J3|LARP7_HUMAN	7.74533e+08	9.56588e+08	1.07128e+09	1.60741e+09	5.06638e+08	5.89756e+08	5.14705e+08	1.07757e+09	4.73614e+08	5.45403e+08	5.41178e+08	9.32093e+08
sp|A3KN83|SBNO1_HUMAN	7.26299e+08	3.86996e+08	7.27827e+08	6.82977e+08	3.25031e+08	2.35669e+08	3.19995e+08	3.08788e+08	2.71148e+08	2.00596e+08	3.59712e+08	3.06985e+08
sp|P13861|KAP2_HUMAN	3.27064e+09	3.39126e+09	3.80047e+09	4.77012e+09	3.02545e+09	3.25687e+09	3.35626e+09	4.30199e+09	4.7051e+09	4.21611e+09	4.7173e+09	5.87255e+09
sp|Q9Y371|SHLB1_HUMAN	1.00701e+09	1.06445e+09	1.17035e+09	1.12946e+09	4.67676e+08	5.22371e+08	4.85676e+08	5.89131e+08	6.64281e+08	2.28934e+09	2.18864e+09	6.57355e+08
sp|Q9UPT5|EXOC7_HUMAN	2.45373e+09	3.17382e+09	1.65389e+09	2.82492e+09	1.87314e+09	2.43411e+09	1.37925e+09	2.37992e+09	1.41226e+09	1.69606e+09	9.42774e+08	1.62464e+09
sp|Q12986|NFX1_HUMAN	3.97367e+08	4.94251e+08	4.03396e+08	3.27858e+08	1.04908e+08	2.05954e+08	9.5049e+07	6.04594e+07	1.00933e+08	1.23845e+08	1.15418e+08	7.9021e+07
sp|Q9NP61|ARFG3_HUMAN	8.87335e+08	1.134e+09	9.97325e+08	9.43196e+08	1.24657e+09	1.5074e+09	1.43234e+09	1.62655e+09	7.03446e+08	8.27773e+08	7.5501e+08	8.04192e+08
sp|O94804|STK10_HUMAN	4.106e+08	4.34668e+08	3.86704e+08	4.04005e+08	1.022e+08	7.43432e+07	1.36394e+08	1.97259e+07	3.34914e+08	3.81242e+08	3.35336e+08	2.95675e+08
sp|P36915|GNL1_HUMAN	1.34433e+09	7.00362e+08	8.97885e+08	1.07786e+09	2.05507e+09	1.10151e+09	1.30981e+09	1.5666e+09	1.52169e+09	8.281e+08	1.02526e+09	1.1595e+09
sp|Q9NRW7|VPS45_HUMAN	8.02042e+08	7.26862e+08	9.81715e+08	1.4457e+09	7.32257e+08	6.725e+08	9.94887e+08	8.73263e+08	1.34246e+09	1.23696e+09	1.68352e+09	1.32939e+09
sp|P51784|UBP11_HUMAN	1.7506e+08	2.24746e+08	1.53432e+08	2.11591e+08	2.28237e+08	3.89349e+08	2.14662e+08	3.03799e+08	2.96219e+08	4.37036e+08	2.53763e+08	3.60235e+08
sp|Q9HBK9|AS3MT_HUMAN	2.07806e+08	2.4482e+08	4.00183e+08	3.88446e+08	6.93584e+08	7.44427e+08	8.83568e+08	1.13898e+09	1.87312e+08	4.22687e+08	2.46259e+08	1.09775e+08
sp|Q9UP83|COG5_HUMAN	1.1619e+09	8.75514e+08	8.42724e+08	1.12588e+09	5.15571e+08	3.88744e+08	3.49915e+08	5.12432e+08	8.53428e+08	6.57704e+08	8.11122e+08	1.06536e+09
sp|A6NNZ2|TBB8L_HUMAN	2.64883e+11	2.1541e+11	2.92467e+11	5.25148e+11	3.3573e+11	2.74425e+11	3.68859e+11	6.76037e+11	2.14862e+11	1.70715e+11	2.3331e+11	4.21161e+11
sp|Q3ZCM7|TBB8_HUMAN	2.65467e+11	2.15718e+11	293876511919	5.26235e+11	3.35733e+11	2.74427e+11	3.68863e+11	6.76056e+11	2.14871e+11	1.70734e+11	2.33326e+11	4.21224e+11
sp|P35637|FUS_HUMAN	1.78395e+10	1.89859e+10	1.81453e+10	2.74216e+10	2.27594e+10	2.27729e+10	2.15309e+10	2.99589e+10	1.34093e+10	1.32035e+10	1.25646e+10	1.8873e+10
sp|Q9UKY7|CDV3_HUMAN	3.21905e+10	2.98986e+10	3.53731e+10	3.56836e+10	3.30801e+10	3.11748e+10	3.62462e+10	3.75938e+10	1.70577e+10	1.61891e+10	1.70597e+10	1.96502e+10
sp|P67809|YBOX1_HUMAN	9.64913e+10	9.78588e+10	9.54795e+10	9.61141e+10	6.6076e+10	6.42282e+10	6.24745e+10	6.20682e+10	7.6904e+10	7.66233e+10	7.52555e+10	7.43949e+10
sp|Q9BTU6|P4K2A_HUMAN	3.26411e+08	4.89656e+08	5.03529e+08	8.35614e+08	2.15323e+08	278200087	4.12517e+08	5.15582e+08	2.92399e+08	3.89005e+08	4.37809e+08	7.28583e+08
sp|Q6IA86|ELP2_HUMAN	7.83039e+08	7.16535e+08	5.85811e+08	8.33424e+08	4.92176e+08	4.62613e+08	4.2069e+08	4.63915e+08	7.50157e+08	7.34069e+08	6.03335e+08	8.53905e+08
sp|O14983|AT2A1_HUMAN	2.44339e+10	2.25561e+10	3.32258e+10	2.99014e+10	1.23751e+10	1.12522e+10	1.64719e+10	1.57307e+10	1.15942e+10	1.07642e+10	1.53331e+10	1.39753e+10
sp|P20290|BTF3_HUMAN	4.11e+09	4.35213e+09	4.83584e+09	8.28449e+09	3.59494e+09	3.89369e+09	4.02955e+09	9.44213e+09	4.06784e+09	4.31399e+09	4.28395e+09	7.93276e+09
sp|P05387|RLA2_HUMAN	2.68387e+10	2.56985e+10	3.07396e+10	3.01264e+10	2.13512e+10	2.15276e+10	2.7289e+10	2.63586e+10	1.91166e+10	1.80225e+10	2.08733e+10	2.02665e+10
sp|O43490|PROM1_HUMAN	8.53408e+07	5.11219e+07	2.66819e+07	7.09427e+07	2.2644e+08	1.48765e+08	1.31728e+08	3.26543e+08	4.53054e+07	4.24443e+07	2.94942e+07	4.27801e+07
sp|Q15269|PWP2_HUMAN	5.90228e+08	5.19043e+08	6.72354e+08	5.15916e+08	5.35964e+08	3.33839e+08	4.5859e+08	2.58567e+08	7.89466e+08	6.27148e+08	8.29862e+08	6.31894e+08
sp|P53367|ARFP1_HUMAN	2.06944e+09	2.06359e+09	1.9598e+09	2.03871e+09	3.08194e+09	2.31083e+09	2.43664e+09	2.88362e+09	9.32399e+08	9.15355e+08	9.16928e+08	9.15961e+08
sp|P50502|F10A1_HUMAN	2.54407e+10	2.23426e+10	2.26156e+10	2.66986e+10	2.90167e+10	2.53203e+10	2.49678e+10	2.95164e+10	1.83625e+10	1.59906e+10	1.57753e+10	1.88907e+10
sp|P10768|ESTD_HUMAN	2.91362e+09	2.53424e+09	2.16377e+09	4.18414e+09	3.24003e+09	2.91973e+09	2.49039e+09	3848601310	7.01749e+09	5.88218e+09	6.14657e+09	8.90758e+09
sp|Q8IV08|PLD3_HUMAN	5.32157e+08	6.86522e+08	713010177	7.7755e+08	3.69082e+09	4.68491e+09	4.89873e+09	4.95919e+09	3.01002e+08	3.95025e+08	3.86178e+08	3.99903e+08
sp|Q01628|IFM3_HUMAN	1.03455e+09	1.4789e+09	6.09306e+08	7.95408e+08	1.26219e+09	1.9546e+09	8.31217e+08	7.0125e+08	4.03546e+09	5.65335e+09	2.47856e+09	2.99983e+09
sp|Q9Y5A9|YTHD2_HUMAN	4.70959e+09	2.69503e+09	3.56068e+09	3.22598e+09	3.40735e+09	2.05535e+09	2.43775e+09	2.6143e+09	4.29868e+09	3.06456e+09	3668348448	4.68482e+09
sp|P04818|TYSY_HUMAN	1.0639e+09	1.22765e+09	1.33919e+09	1.09268e+09	5.83293e+08	6.01502e+08	8.9387e+08	8.62126e+08	2.30814e+09	2.63745e+09	3.322e+09	2.44424e+09
sp|Q96FW1|OTUB1_HUMAN	5.92779e+09	5.0825e+09	6.38645e+09	5.44066e+09	7.60597e+09	6.36129e+09	7.2196e+09	7.4931e+09	4.4305e+09	3.58318e+09	3.95596e+09	4.06062e+09
sp|Q9GZV4|IF5A2_HUMAN	2.32219e+11	2.32473e+11	2.5643e+11	2.30773e+11	2.3078e+11	2.35758e+11	2.57286e+11	2.32806e+11	2.54796e+11	2.59981e+11	2.83931e+11	2.58162e+11
sp|O00764|PDXK_HUMAN	1.78862e+09	2.37583e+09	1.72484e+09	2.48721e+09	1.29297e+09	1.74128e+09	1.22283e+09	2.30295e+09	2.10705e+09	2.86214e+09	2.0363e+09	2.80059e+09
sp|P31937|3HIDH_HUMAN	6.0958e+09	5.14921e+09	5.96356e+09	5.93761e+09	2.22799e+09	1.93381e+09	2.15874e+09	2.33739e+09	2.21024e+09	1.83747e+09	2.32731e+09	2.17693e+09
sp|Q9Y316|MEMO1_HUMAN	1.26184e+09	1.13161e+09	1.09525e+09	1.23768e+09	6.98771e+08	7.66624e+08	6.86932e+08	7.59685e+08	9.02362e+08	8.61947e+08	7.88961e+08	8.66148e+08
sp|Q9UNS2|CSN3_HUMAN	6.60601e+09	5.01188e+09	6.77807e+09	5.61044e+09	6.06307e+09	4.42451e+09	6.81297e+09	4.84834e+09	6.78534e+09	4.87316e+09	7.39772e+09	5.63544e+09
sp|Q9H488|OFUT1_HUMAN	1.93443e+09	1.71817e+09	2.54703e+09	2.83217e+09	1.76171e+09	1.52057e+09	2.29318e+09	2.4878e+09	9.84057e+08	1.02242e+09	1.03312e+09	1.29311e+09
sp|Q03154|ACY1_HUMAN	4.74695e+08	6.65603e+08	5.88815e+08	7.60444e+08	6.76045e+08	9.81757e+08	7.84092e+08	8.12275e+08	1.19956e+09	1.75213e+09	1.4294e+09	1.50319e+09
sp|Q8N122|RPTOR_HUMAN	7.82241e+08	7.283e+08	7.66547e+08	7.26211e+08	6.73228e+08	1.10514e+09	6.40106e+08	6.90625e+08	7.25998e+08	7.41374e+08	7.09011e+08	7.63432e+08
sp|P05187|PPB1_HUMAN	7.06753e+08	7.07259e+08	7.19905e+08	1.47097e+09	1.79558e+09	5.97725e+08	1.10729e+09	4.03663e+09	6.77024e+09	5.99602e+09	7.9637e+09	1.31818e+10
sp|P30459|1A74_HUMAN	1.92851e+09	9.57291e+08	1.42096e+09	1.01743e+09	1.22349e+09	1.20302e+09	1.84033e+09	1.08091e+09	1.84528e+09	1.7409e+09	2.63144e+09	2.00764e+09
sp|P16189|1A31_HUMAN	1.92851e+09	9.28792e+08	1.39283e+09	1.0173e+09	1.22349e+09	9.89075e+08	1.59204e+09	1.0799e+09	1.84528e+09	1.57598e+09	2.44269e+09	2.00411e+09
sp|P30453|1A34_HUMAN	1.92851e+09	9.57291e+08	1.42096e+09	1.01743e+09	1.22349e+09	1.20302e+09	1.84033e+09	1.08091e+09	1.84528e+09	1.7409e+09	2.63144e+09	2.00764e+09
sp|P22830|HEMH_HUMAN	1.7604e+09	1.72488e+09	1.88874e+09	2.03486e+09	5.55411e+08	5.67495e+08	6.32041e+08	6.36458e+08	7.4388e+08	7.09925e+08	7.92169e+08	8.60906e+08
sp|P52788|SPSY_HUMAN	2.48553e+09	3.80861e+09	3.96845e+09	4.50306e+09	1.63928e+09	2.12098e+09	2.10828e+09	3.14566e+09	3.98589e+09	4.82493e+09	5.07191e+09	7.96294e+09
sp|P51665|PSMD7_HUMAN	2.95607e+09	1.01583e+09	1.89299e+09	5.8629e+09	2.438e+09	8.9752e+08	1.67059e+09	4.39118e+09	2.42737e+09	8.86887e+08	1.65033e+09	4.77223e+09
sp|P19623|SPEE_HUMAN	3.63601e+09	3.84754e+09	3.19682e+09	5.02796e+09	1.11144e+09	1.28951e+09	1.03216e+09	1.75152e+09	7.84703e+09	8.57398e+09	5.8767e+09	9.77449e+09
sp|P28066|PSA5_HUMAN	3.92096e+10	4.69009e+10	5.03407e+10	5.29556e+10	2.93142e+10	3.57496e+10	3.81425e+10	4.04258e+10	3.06822e+10	3.82099e+10	4.00729e+10	4.26976e+10
sp|O60645|EXOC3_HUMAN	9.87975e+08	1.1917e+09	9.2677e+08	1.0637e+09	7.83432e+08	8.75664e+08	6.99735e+08	8.29368e+08	5.38584e+08	6.43254e+08	4.71211e+08	5.85167e+08
sp|O43813|LANC1_HUMAN	6.85322e+08	6.14653e+08	4.31601e+08	5.92121e+08	1.08968e+09	8.06801e+08	5.25215e+08	9.78676e+08	2.24256e+09	2.09589e+09	1.45683e+09	2.21301e+09
sp|Q6NZI2|CAVN1_HUMAN	7.43297e+09	5.35101e+09	4.22097e+09	5.59397e+09	2.82154e+08	1.78932e+08	8.71185e+07	2.15149e+08	7.93472e+08	4.44191e+09	4.35257e+08	5.66383e+08
sp|P49720|PSB3_HUMAN	2.10685e+09	1.90025e+09	2.20599e+09	4.56856e+09	1.79778e+09	1.72839e+09	1.98794e+09	3.93581e+09	1.70748e+09	1.66654e+09	1.97257e+09	4.00701e+09
sp|Q9Y4F1|FARP1_HUMAN	3.70216e+07	6.61461e+07	4.90316e+07	5.96143e+07	1.00921e+09	3.82991e+08	5.23367e+08	3.50336e+08	2.05247e+08	6.91023e+07	8.98954e+07	3.80651e+07
sp|P08240|SRPRA_HUMAN	2.2449e+09	2.36971e+09	2.38106e+09	2.67906e+09	3.863e+09	4.3931e+09	4.23876e+09	4.2895e+09	3.48893e+09	3.71639e+09	3.88317e+09	4.9684e+09
sp|P61026|RAB10_HUMAN	2.57812e+10	2.95729e+10	3.1811e+10	4.30564e+10	2.14044e+10	2.3402e+10	2.50647e+10	3.86539e+10	1.39821e+10	1.58407e+10	1.91997e+10	2.52604e+10
sp|Q8IWE2|NXP20_HUMAN	1.11645e+09	1.39231e+09	8.94339e+08	1.99404e+09	3.68865e+08	4.05084e+08	1.98931e+08	7.15842e+08	5.58878e+08	6.93695e+08	3.83172e+08	1.05784e+09
sp|Q92917|GPKOW_HUMAN	1.59212e+09	1.76946e+09	1.49097e+09	1.98544e+09	6.9947e+08	7.93586e+08	6.87178e+08	8.52218e+08	9.02233e+08	9.32272e+08	8.38853e+08	1.152e+09
sp|P22061|PIMT_HUMAN	2.2695e+09	1.76704e+09	3.43886e+09	7.91965e+09	3.33754e+09	2.55216e+09	5.24034e+09	1.1848e+10	2.17073e+09	1.62419e+09	3.52014e+09	8.07832e+09
sp|Q8NHH9|ATLA2_HUMAN	2.26545e+09	1.60317e+09	3.29345e+09	2.4947e+09	1.59114e+09	1.02589e+09	2.51996e+09	1.72485e+09	1.62945e+09	9.37545e+08	2.20168e+09	1.7037e+09
sp|Q641Q2|WAC2A_HUMAN	1.14801e+09	1330156288	1.55284e+09	1.46111e+09	3.63784e+08	4.34059e+08	5.01907e+08	5.11693e+08	340690142	4.417e+08	5.43101e+08	4.65569e+08
sp|Q9H7Z7|PGES2_HUMAN	1.34143e+09	1.42884e+09	1.39735e+09	3647882539	645033696	7.76659e+08	6.5739e+08	2.83922e+09	7.3397e+08	8.12948e+08	7.89562e+08	1.40945e+09
sp|Q6ZXV5|TMTC3_HUMAN	4.8601e+08	8.55636e+08	5.95947e+08	7.43222e+08	3.44964e+08	4.94215e+08	3.38105e+08	3.7469e+08	308741903	5.12254e+08	3.30806e+08	3.54486e+08
sp|Q15642|CIP4_HUMAN	1.13871e+09	1.14403e+09	1.08748e+09	1.23229e+09	3.93552e+09	4.62394e+09	3.89718e+09	3.94473e+09	2.24432e+09	2.40604e+09	2.21113e+09	2.25663e+09
sp|Q9GZS3|WDR61_HUMAN	5.6511e+08	4.84396e+08	666321876	6.96705e+08	6.43687e+08	4.63524e+08	9.82625e+08	664263273	1.06244e+09	5.59663e+08	7.10334e+08	7.21006e+08
sp|Q9UI10|EI2BD_HUMAN	2.86271e+09	3.24559e+09	3.10789e+09	2.99229e+09	1.7819e+09	2.00633e+09	1.97411e+09	1.95086e+09	2.73632e+09	3.26683e+09	3.11105e+09	2.95786e+09
sp|Q86SF2|GALT7_HUMAN	1.30643e+09	1.59466e+09	1.08868e+09	1.50951e+09	4.77743e+08	5.61207e+08	3.83106e+08	5.6025e+08	1.80142e+08	1.97535e+08	1.47268e+08	6.57289e+08
sp|P50993|AT1A2_HUMAN	9.22131e+09	7.40258e+09	8.30828e+09	1.24816e+10	7.51532e+09	5.81154e+09	6.42271e+09	9.88483e+09	1.26108e+10	1.00214e+10	1.11651e+10	1.77326e+10
sp|Q96SK2|TM209_HUMAN	4.61539e+08	5.44914e+08	4.17841e+08	2.83147e+08	5.61142e+08	7.01966e+08	5.01357e+08	4.48646e+08	4.35644e+08	5.2401e+08	3.6965e+08	4.06676e+08
sp|P55795|HNRH2_HUMAN	1.44646e+11	1.55927e+11	1.71986e+11	1.57274e+11	1.50929e+11	1.64667e+11	1.78232e+11	1.59912e+11	1.31738e+11	1.39287e+11	1.54692e+11	1.42649e+11
sp|Q71RC2|LARP4_HUMAN	2.13859e+09	1.22758e+09	1.29726e+09	1.33044e+09	9.40161e+08	5.93289e+08	6.44461e+08	6.59807e+08	9.11412e+08	524368229	5.61246e+08	5.71907e+08
sp|Q13616|CUL1_HUMAN	1.97106e+09	1.90476e+09	2.03512e+09	2.47841e+09	2.76799e+09	1.89759e+09	1.23349e+09	4.57343e+09	2.09015e+09	1.98109e+09	2.22233e+09	2.46711e+09
sp|P61163|ACTZ_HUMAN	3.83388e+09	2.69572e+09	3.92245e+09	3.11054e+09	3.6008e+09	2.45228e+09	3.66242e+09	2.8667e+09	2.51495e+09	1.70367e+09	2.4883e+09	1.98429e+09
sp|P61224|RAP1B_HUMAN	1.28535e+10	1.18427e+10	1.00401e+10	1.83066e+10	7.02109e+09	6.2889e+09	5.36178e+09	1.05668e+10	8.55774e+09	8.14064e+09	6.6206e+09	1.33746e+10
sp|Q15047|SETB1_HUMAN	3.14166e+08	2.3709e+08	3.38419e+08	4.153e+08	2.07252e+08	1.47198e+08	1.98806e+08	2.63914e+08	1.3966e+08	7.86417e+07	1.26705e+08	1.62152e+08
sp|P57088|TMM33_HUMAN	6.6615e+09	4552744117	7.35922e+09	1.33935e+10	6.25129e+09	4.63156e+09	6.98828e+09	1.31271e+10	3.07756e+09	2.22539e+09	3.46191e+09	6.42134e+09
sp|Q96T88|UHRF1_HUMAN	7.93065e+08	1.1003e+09	1.96648e+09	1.57204e+09	5.45647e+08	4.38282e+08	4.9597e+08	8.70916e+08	3.86831e+08	3.0311e+08	3.97637e+08	6.11624e+08
sp|O75531|BAF_HUMAN	6.46175e+09	7.6343e+09	9.08951e+09	9.93445e+09	5.23832e+09	6.52656e+09	7.59684e+09	8.45537e+09	3.8907e+09	4.82658e+09	5.66287e+09	6.4628e+09
sp|Q9BQ67|GRWD1_HUMAN	3.54352e+09	3.43966e+09	3.00353e+09	3.81683e+09	1.89851e+09	1.79367e+09	1.60634e+09	2.04236e+09	2.55326e+09	2.57822e+09	2.34857e+09	2.62707e+09
sp|Q9Y4P3|TBL2_HUMAN	2.16649e+09	2.53912e+09	2.73931e+09	3.55529e+09	1.28464e+09	1.54039e+09	2.02485e+09	2.05822e+09	1.2825e+09	1.48364e+09	1.93908e+09	2.12326e+09
sp|P07108|ACBP_HUMAN	8.69598e+10	8.5073e+10	110719390823	8.92846e+10	1.16465e+11	1.0871e+11	1.43257e+11	1.20829e+11	8.01957e+10	7.61526e+10	1.00214e+11	8.15368e+10
sp|Q6IBS0|TWF2_HUMAN	3.00555e+09	2.51044e+09	3.21815e+09	3.25025e+09	1.23389e+09	1.07211e+09	1.40809e+09	1.35589e+09	2.63735e+09	2.23984e+09	2.76966e+09	2.9223e+09
sp|O76003|GLRX3_HUMAN	1.36619e+10	1.39827e+10	1.55661e+10	1.69485e+10	7.36294e+09	7.50723e+09	8.46621e+09	9.16196e+09	5.6977e+09	6.04671e+09	6.50379e+09	7.08911e+09
sp|Q658Y4|F91A1_HUMAN	6.45612e+08	7.7325e+08	7.05929e+08	7.10177e+08	4.03714e+08	4.40179e+08	4.78665e+08	4.3042e+08	3.0498e+08	3.62229e+08	3.5417e+08	3.67717e+08
sp|Q04917|1433F_HUMAN	3.72693e+10	3.52198e+10	3.19969e+10	4.49924e+10	2.52752e+10	2.28578e+10	2.1683e+10	2.86928e+10	2.03025e+10	1.92988e+10	1.75008e+10	2.47679e+10
sp|Q9NXH9|TRM1_HUMAN	2.1139e+09	1.41076e+09	1.55229e+09	1.64769e+09	1.16271e+09	8.18235e+08	8.11824e+08	9.47698e+08	1.73749e+09	1.19685e+09	1.24384e+09	1.40224e+09
sp|Q8NC56|LEMD2_HUMAN	3.67512e+09	5.18638e+09	4.40324e+09	3.81451e+09	4.37948e+09	6.07932e+09	5.15292e+09	4.57318e+09	2.10684e+09	2.85255e+09	2.48304e+09	2.06744e+09
sp|Q9UJV9|DDX41_HUMAN	4.60196e+08	3.93448e+08	7.07536e+08	7.12048e+08	1.67011e+08	1.16272e+08	2.74358e+08	2.74797e+08	1.96618e+08	1.86146e+08	3.41778e+08	3.33363e+08
sp|Q03135|CAV1_HUMAN	6.4635e+09	9.57609e+09	9.22639e+09	7.81196e+09	1.59544e+08	1.21972e+08	1.30188e+08	1.38944e+08	2.01399e+08	4.13546e+08	2.61867e+08	3.1824e+08
sp|P42025|ACTY_HUMAN	1.5529e+09	1.56704e+09	1.73419e+09	1.56781e+09	1.67175e+09	1.73753e+09	1.70453e+09	1.7246e+09	1.22796e+09	1187370119	1.19622e+09	1.17413e+09
sp|Q13151|ROA0_HUMAN	2.00521e+10	2.39006e+10	1.74089e+10	2.91839e+10	2.80169e+10	3.45393e+10	2.60423e+10	4.13457e+10	1.98979e+10	2.35388e+10	1.72895e+10	2.90565e+10
sp|Q15751|HERC1_HUMAN	2.32468e+09	3.67033e+08	2.46102e+08	1.40187e+09	2.05911e+09	2.17388e+08	1.00218e+08	1.33973e+09	2.68239e+09	2.39304e+08	1.27583e+08	1.75614e+09
sp|Q14320|FA50A_HUMAN	3.97341e+09	5.0418e+09	5.01131e+09	5.0228e+09	1.4082e+09	1.90013e+09	1.8326e+09	1.86574e+09	2.27062e+09	2.93335e+09	2.74931e+09	3.72465e+09
sp|P62979|RS27A_HUMAN	5.10946e+11	5.54007e+11	6.74645e+11	9.20562e+11	4.22901e+11	4.53902e+11	5.65215e+11	7.66975e+11	3.72994e+11	4.03397e+11	4.8004e+11	6.59016e+11
sp|P53582|MAP11_HUMAN	6.45023e+09	6.60398e+09	7.60412e+09	5.47045e+09	3.28611e+09	3.58669e+09	4.08377e+09	3.8301e+09	3.82877e+09	3.69175e+09	4.61071e+09	3.22275e+09
sp|Q00169|PIPNA_HUMAN	4.00319e+09	4.66206e+09	4.19824e+09	4.7439e+09	1.41045e+09	1.55427e+09	1.45392e+09	1.57595e+09	2.55756e+09	2.9596e+09	2.72236e+09	3.05791e+09
sp|P99999|CYC_HUMAN	2.77913e+09	2.80711e+09	2.61215e+09	5.118e+09	2.60484e+09	2.49088e+09	2.3514e+09	5.12832e+09	6.62152e+09	4.72752e+09	5.5532e+09	1.0099e+10
sp|P05362|ICAM1_HUMAN	3.44435e+09	3.28068e+09	3.11299e+09	4.21123e+09	4.52895e+09	4.25958e+09	3.94939e+09	5.86241e+09	8.15899e+08	7.95295e+08	7.01153e+08	1.04003e+09
sp|Q9NUQ3|TXLNG_HUMAN	7.83815e+08	6.79156e+08	7.32279e+08	5.64131e+08	6.06696e+08	5.41083e+08	8.07913e+08	5.45092e+08	1.66077e+09	1.59515e+09	2.08774e+09	1.50637e+09
sp|P36551|HEM6_HUMAN	9.69174e+08	1.42443e+09	2.38402e+09	1.28286e+09	6.54106e+08	9.74054e+08	1.51089e+09	9.73725e+08	1.4577e+08	1.12669e+08	2.22078e+08	126196208
sp|O15228|GNPAT_HUMAN	6.41034e+08	7.11263e+08	7.28222e+08	6.56455e+08	8.76042e+08	1.01852e+09	1.01938e+09	7.57021e+08	4.05432e+08	4.89583e+08	4.73193e+08	3.41042e+08
sp|Q5JTZ9|SYAM_HUMAN	1.65866e+09	1.92931e+09	1.76528e+09	2.7026e+09	1.92476e+09	2.05691e+09	2.15465e+09	2.72248e+09	1.45233e+09	1.59632e+09	1.72142e+09	2.09331e+09
sp|Q8TDN6|BRX1_HUMAN	1.14401e+09	1.38208e+09	1.32509e+09	1.72842e+09	8.32623e+08	8.88692e+08	8.62265e+08	1.13362e+09	1.97867e+09	2.22038e+09	2.40123e+09	2.82892e+09
sp|P27338|AOFB_HUMAN	1.30307e+09	1048092720	1.10437e+09	2.6875e+09	1.56097e+09	1.22197e+09	1.28923e+09	2.33055e+09	1.51067e+08	1.11069e+08	1.01319e+08	4.76093e+08
sp|P02774|VTDB_HUMAN	2.82296e+08	8.29307e+07	3.36669e+08	1.19822e+08	3.72895e+09	1.39827e+09	4.2163e+09	1.86672e+09	6.05488e+08	1.8395e+08	7.82378e+08	2.60735e+08
sp|P61086|UBE2K_HUMAN	9.37037e+09	9.46287e+09	8.08401e+09	1.38001e+10	1.4552e+10	1.51342e+10	1.27275e+10	2.0193e+10	4.74327e+09	4.84072e+09	4.19163e+09	6.91505e+09
sp|Q9Y383|LC7L2_HUMAN	3.99636e+09	4.02435e+09	3.38999e+09	6.73446e+09	3.79617e+09	3.63709e+09	3.14518e+09	6.43249e+09	3.35689e+09	3.17845e+09	3018347770	6.40351e+09
sp|Q02539|H11_HUMAN	1.8723e+11	1.65351e+11	1.93528e+11	1.40162e+11	2.1525e+11	1.89848e+11	2.2505e+11	1.62678e+11	2.81064e+11	2.45907e+11	2.92871e+11	2.05113e+11
sp|Q9Y6D9|MD1L1_HUMAN	2.5273e+08	2.39185e+08	2.65911e+08	3.03034e+08	2.2254e+08	1.91455e+08	2.93353e+08	3.35638e+08	2.5593e+08	3.08994e+08	2.82712e+08	2.9688e+08
sp|P29218|IMPA1_HUMAN	8.26319e+08	9.30012e+08	7.83894e+08	1.77401e+09	5.94191e+08	5.99055e+08	5.81568e+08	1.12511e+09	1.80939e+08	2.11683e+08	1.86768e+08	4.61589e+08
sp|Q6L8Q7|PDE12_HUMAN	1.92152e+09	1.03162e+09	1.91005e+09	2.48927e+09	1.44732e+09	8.02261e+08	1.47809e+09	2157035378	1.25238e+09	9.04889e+08	1.57886e+09	3.12187e+09
sp|P49841|GSK3B_HUMAN	2.49522e+09	2.42688e+09	2.60805e+09	2.09733e+09	2.14567e+09	1.87205e+09	2.15537e+09	1.69341e+09	1.97026e+09	1.60279e+09	1.82435e+09	1.64853e+09
sp|Q9BTE7|DCNL5_HUMAN	2.22498e+09	2.06336e+09	2.58371e+09	2.50029e+09	2.54982e+09	2.29669e+09	2.70069e+09	3.05994e+09	3.55661e+09	3.44089e+09	4.28393e+09	4.17244e+09
sp|Q14202|ZMYM3_HUMAN	4.47937e+08	3.64387e+08	3.09639e+08	4.21318e+08	4.91143e+08	3.73682e+08	3.62596e+08	3.86891e+08	1.72089e+08	1.70334e+08	1.446e+08	1.46783e+08
sp|Q96CS3|FAF2_HUMAN	3.76221e+09	4.74889e+09	4.01201e+09	4.50851e+09	5.0414e+09	6.43874e+09	5.43014e+09	6011333203	4.24791e+09	5.05764e+09	4.38289e+09	5.12504e+09
sp|P05165|PCCA_HUMAN	7.83927e+08	3.22371e+09	3.88865e+08	4.72107e+08	9.20607e+08	2.53176e+09	6.00411e+08	9.72704e+08	1.68411e+08	2.51766e+09	1.17358e+08	2.61967e+08
sp|P57081|WDR4_HUMAN	3.49005e+08	5.29206e+08	5.00147e+08	3.84394e+08	1.3286e+08	2.36624e+08	1.96729e+08	1.83354e+08	3.04605e+08	5.19511e+08	5.03358e+08	4.55838e+08
sp|Q8IY67|RAVR1_HUMAN	8.58409e+08	1.17283e+09	9.00684e+08	2.26218e+09	1.09972e+09	1.47923e+09	1.18037e+09	3.25429e+09	8.29304e+08	1.26561e+09	8.49963e+08	2.62421e+09
sp|P40222|TXLNA_HUMAN	2.44524e+09	2.03254e+09	2.44675e+09	2.55311e+09	1.73819e+09	1.2427e+09	1.45233e+09	1.64888e+09	2.05945e+09	1.65082e+09	3.12683e+09	2.35269e+09
sp|P84243|H33_HUMAN	3.03605e+11	1.33112e+11	4.11756e+11	6.79756e+11	3.549e+11	1.50695e+11	4.7455e+11	7.97625e+11	3.34128e+11	1.39794e+11	4.44044e+11	745564823010
sp|Q10472|GALT1_HUMAN	1.04711e+09	9.8778e+08	1.08279e+09	6.13803e+08	2.55552e+09	2.37217e+09	2.67763e+09	1.64627e+09	1.15256e+08	3.83703e+08	4.81958e+08	7.01995e+07
sp|P07951|TPM2_HUMAN	3.37967e+09	2.48299e+09	3.43607e+09	4.14496e+09	1.89998e+09	1.42913e+09	1.61409e+09	1.88794e+09	1.58555e+09	1.1041e+09	1.39711e+09	1.59411e+09
sp|P09493|TPM1_HUMAN	1.90245e+09	1.57102e+09	2.27003e+09	2.06556e+09	1.6223e+09	1.26816e+09	1.4782e+09	1.74381e+09	1.1279e+09	8.34964e+08	1.03929e+09	1.1893e+09
sp|Q92688|AN32B_HUMAN	3.04812e+10	3.77448e+10	3.89102e+10	4.54274e+10	1.6349e+10	1.86674e+10	1.89396e+10	2.40342e+10	1.86735e+10	2.1969e+10	2.20625e+10	28280160312
sp|P50213|IDH3A_HUMAN	6.55968e+09	6.7813e+09	6.98395e+09	1.14444e+10	2.65706e+09	2.72659e+09	2.82102e+09	4.87867e+09	6.36755e+09	6.62e+09	6.79422e+09	1.1405e+10
sp|P84098|RL19_HUMAN	1.06231e+10	8.22982e+09	10262669078	1.17923e+10	6.69402e+09	5.18562e+09	5.28396e+09	7.08331e+09	9.23453e+09	7.18695e+09	7.4149e+09	9.58984e+09
sp|O43237|DC1L2_HUMAN	8.25808e+08	1.22438e+09	7.08605e+08	9.67966e+08	1.19098e+09	1.51226e+09	6.39294e+08	1.13494e+09	5.55173e+08	6.86038e+08	5.6575e+08	7.85876e+08
sp|Q8NBQ5|DHB11_HUMAN	9.69469e+08	9.78364e+08	1.18429e+09	1.61304e+09	1.61636e+09	1.52875e+09	2.0036e+09	2.60925e+09	6.74885e+08	4.97202e+08	6.09553e+08	8.56637e+08
sp|O00515|LAD1_HUMAN	2.03003e+09	1.9125e+09	1.56832e+09	2.16606e+09	4.39325e+09	4.29974e+09	3.8098e+09	4.41683e+09	2.60574e+08	3.33169e+08	5.08206e+08	2.77378e+08
sp|P62241|RS8_HUMAN	1.56755e+11	1.46512e+11	1.39466e+11	1.37158e+11	1.10623e+11	1.03562e+11	1.00009e+11	9.62049e+10	1.4867e+11	1.39939e+11	1.34226e+11	1.30284e+11
sp|Q96C19|EFHD2_HUMAN	8.60236e+09	6.17715e+09	1.11598e+10	7.48975e+09	1.49163e+09	1.03464e+09	2.03633e+09	1.46579e+09	3.98193e+09	2.79253e+09	5.122e+09	3.71753e+09
sp|Q9Y4R8|TELO2_HUMAN	6.21435e+08	5.09994e+08	4.72827e+08	7.95487e+08	7.26297e+08	7.3409e+08	5.22387e+08	1.00149e+09	6.30325e+08	6.00689e+08	4.68339e+08	8.64984e+08
sp|Q8TCJ2|STT3B_HUMAN	3.11428e+09	3.09628e+09	3.49903e+09	4.27203e+09	2.31162e+09	2.37689e+09	2.77284e+09	3.48443e+09	1.81324e+09	1.8379e+09	2.12447e+09	2.79622e+09
sp|Q8IU81|I2BP1_HUMAN	3.38731e+08	2.55534e+08	1.94317e+08	3.203e+08	4.04579e+08	4.17861e+08	1.99376e+08	4.75691e+08	1.14492e+08	9.22611e+07	7.51043e+07	1.10165e+08
sp|Q96AG4|LRC59_HUMAN	2.25925e+10	2.18967e+10	2.51646e+10	3.06625e+10	1.40125e+10	1.37243e+10	1.56473e+10	1.94325e+10	2.93448e+10	2.68758e+10	3.36859e+10	3.67752e+10
sp|Q06203|PUR1_HUMAN	1.88001e+09	1.95363e+09	1.84422e+09	2.58165e+09	2.99701e+09	2.66165e+09	3.07603e+09	3.58249e+09	2.66946e+09	2.26153e+09	3.05205e+09	3.04877e+09
sp|Q13523|PRP4B_HUMAN	1.36468e+09	1.05135e+09	1.68845e+09	1.57407e+09	2.13541e+09	1.57796e+09	2.50922e+09	2.5551e+09	1.41079e+09	1.04803e+09	1.70555e+09	1.65582e+09
sp|Q6P1N0|C2D1A_HUMAN	1.07405e+09	9.76287e+08	2.89394e+09	9.55985e+08	3.84187e+08	4.74438e+08	620305309	4.01318e+08	7.5131e+08	1.19771e+09	3.36417e+09	8.8227e+08
sp|Q9BZE1|RM37_HUMAN	3.68561e+09	3.69237e+09	2.4607e+09	3.99006e+09	4.20981e+09	4.13494e+09	2.7831e+09	4.15794e+09	4.02401e+09	3.8519e+09	2.6496e+09	4.45008e+09
sp|Q9UKD2|MRT4_HUMAN	9.14765e+09	9.44406e+09	1.29857e+10	1.00095e+10	5.62249e+09	5.78055e+09	7.78374e+09	6.43032e+09	1.04201e+10	1.07812e+10	1.43657e+10	1.16414e+10
sp|Q6WKZ4|RFIP1_HUMAN	1.10358e+09	8.18465e+08	9.52951e+08	1.26797e+09	1.37884e+09	7.65497e+08	9.12249e+08	1.11186e+09	1.09651e+09	7.11241e+08	8.05571e+08	1.19783e+09
sp|Q9NUU7|DD19A_HUMAN	1.97728e+09	2.30723e+09	1.95852e+09	3.27834e+09	1.82878e+09	2.63508e+09	2.31727e+09	3.52435e+09	1.91848e+09	2.56861e+09	2.05882e+09	3.93217e+09
sp|Q86TU7|SETD3_HUMAN	1.12453e+09	9.49151e+08	9.23981e+08	1.2796e+09	9.48988e+08	8.07687e+08	7.74752e+08	1.06012e+09	1.35892e+09	1.079e+09	1.06735e+09	1.69321e+09
sp|P17612|KAPCA_HUMAN	2.39759e+10	4.27736e+09	1.50115e+10	3.8928e+10	1.91104e+10	4.88421e+09	1.13792e+10	2.87897e+10	1.53977e+10	2.60539e+09	8.60372e+09	2.54267e+10
sp|P27361|MK03_HUMAN	3.54909e+09	2.96121e+09	4.94103e+09	6.17688e+09	5.06594e+09	4.10887e+09	6.32306e+09	7.73922e+09	3276453669	2.64282e+09	4.0955e+09	5.68768e+09
sp|Q7Z3B4|NUP54_HUMAN	6.12095e+08	9.25994e+08	6.38191e+08	2.69259e+09	8.78297e+08	1.40421e+09	9.26987e+08	2.54597e+09	7.58086e+08	1.27502e+09	8.63948e+08	2.2395e+09
sp|Q9BW19|KIFC1_HUMAN	3.36138e+08	4.25615e+08	2.12159e+08	5.53579e+08	5.6092e+08	8.1279e+08	4.40816e+08	1.05575e+09	2.30791e+08	2.83921e+08	1.48022e+08	3.91006e+08
sp|P04150|GCR_HUMAN	6.15972e+08	9.07789e+08	6.13052e+08	7.88123e+08	3.67448e+08	5.99712e+08	2.00435e+08	3.29866e+08	5.32718e+08	8.88227e+08	5.62274e+08	7.49462e+08
sp|P51003|PAPOA_HUMAN	8.76106e+08	5.993e+08	9.0918e+08	1.10448e+09	8.11961e+08	5.55672e+08	8.76611e+08	9.40036e+08	1.56887e+09	1.06327e+09	1.67101e+09	1.79817e+09
sp|O75663|TIPRL_HUMAN	1.55142e+09	1.6441e+09	1.43018e+09	1.53019e+09	2.16373e+09	2.12664e+09	1.96342e+09	2.08899e+09	9.66598e+08	1.01358e+09	8.06313e+08	1.19206e+09
sp|P82933|RT09_HUMAN	7.91696e+08	1.13107e+09	6.31313e+08	8.31207e+08	5.27561e+08	5.62026e+08	4.55703e+08	4.77402e+08	5.31593e+08	4.687e+08	4.09881e+08	4.3246e+08
sp|O60762|DPM1_HUMAN	2.6283e+09	2.42298e+09	3.28403e+09	2.06658e+09	1.47957e+09	1.38664e+09	1.87381e+09	1.084e+09	1.96065e+09	1.8329e+09	2.5567e+09	1.41501e+09
sp|P46109|CRKL_HUMAN	1.13138e+09	1.25652e+09	1.35561e+09	2.48095e+09	2.27658e+09	2.52374e+09	2.86388e+09	5.67819e+09	1.09391e+09	1.07936e+09	1.14634e+09	2.0738e+09
sp|Q9BYX7|ACTBM_HUMAN	3.14063e+11	3.33718e+11	3.80694e+11	6.66521e+11	3.11882e+11	3.29745e+11	3.79703e+11	6.73467e+11	1.81473e+11	1.91723e+11	2.22638e+11	3.98034e+11
sp|P55145|MANF_HUMAN	2.5107e+09	2.15876e+09	2.70927e+09	5.0548e+09	2.20732e+09	1.33119e+09	1.53027e+09	6.33622e+09	4.06045e+09	2.8634e+09	3.10807e+09	6.23073e+09
sp|P41229|KDM5C_HUMAN	1.73231e+08	1.4323e+08	2.01001e+08	1.98284e+08	8.94928e+07	6.66328e+07	1.13894e+08	1.93143e+08	1.26757e+08	9.73536e+07	1.2716e+08	2.36464e+08
sp|O15118|NPC1_HUMAN	6.58483e+08	4.8505e+08	4.4516e+08	6.6997e+08	3.88044e+08	2.39184e+08	2.40151e+08	3.32112e+08	6.26975e+08	2.90291e+08	2.79526e+08	3.02337e+08
sp|O95340|PAPS2_HUMAN	3.5794e+09	3.54209e+09	3.33332e+09	5.03056e+09	8.34563e+08	8.72981e+08	1.44454e+09	1.53262e+09	2.39684e+09	2.51036e+09	2.35858e+09	3.43138e+09
sp|P21912|SDHB_HUMAN	3.80884e+09	4.20848e+09	4.26873e+09	6.23736e+09	3.02e+09	5.3243e+09	3.38213e+09	7.34896e+09	5.1026e+09	5.88687e+09	5.78807e+09	8.81975e+09
sp|Q8N257|H2B3B_HUMAN	4.11106e+11	475320091188	4.29292e+11	1.05536e+12	4.41979e+11	5.08686e+11	4.62601e+11	1.12899e+12	4.30081e+11	4.89425e+11	4.43104e+11	1095953831795
sp|P57053|H2BFS_HUMAN	6.67715e+11	6.43207e+11	6.8675e+11	1.26352e+12	7.53143e+11	7.13601e+11	7.63755e+11	1.40772e+12	7.19092e+11	6.77203e+11	7.32539e+11	1.33885e+12
sp|O60341|KDM1A_HUMAN	1.92825e+09	2.29963e+09	2.14471e+09	1.96851e+09	2.26209e+09	2.66729e+09	2.52861e+09	2.29684e+09	1.87464e+09	2.26098e+09	2.09266e+09	1.92692e+09
sp|Q8NFQ8|TOIP2_HUMAN	3.71334e+08	5.6057e+08	1.44524e+09	4.90334e+08	2.55605e+08	3.72013e+08	1.34934e+09	3.52012e+08	4.28953e+08	5.76596e+08	8.76025e+08	6.25139e+08
sp|O00178|GTPB1_HUMAN	4.54531e+09	3.75193e+09	6.51511e+09	5.74424e+09	8.79203e+08	1.1216e+09	1.00363e+09	1.01563e+09	5.14095e+08	6.44639e+08	6.3263e+08	6.3051e+08
sp|Q08209|PP2BA_HUMAN	3.88435e+09	4.3801e+09	3958687710	5.24644e+09	2.06478e+09	2.30027e+09	2.06347e+09	3.42922e+09	1.70256e+09	2.10598e+09	1.77385e+09	2.23971e+09
sp|P26006|ITA3_HUMAN	1.84373e+09	1.32909e+09	1.40464e+09	1.23956e+09	1.79614e+08	2.0338e+08	2.82864e+08	2.97605e+08	1.1972e+09	9.53069e+08	1.16467e+09	1.14364e+09
sp|Q7Z3U7|MON2_HUMAN	1.16498e+09	1.27311e+09	1.09616e+09	1.28865e+09	7.46293e+08	9.28739e+08	5.33453e+08	4.73937e+08	4.01324e+08	4.75578e+08	3.75127e+08	3.96827e+08
sp|P31749|AKT1_HUMAN	1.65162e+09	1.54968e+09	1.33265e+09	2.19454e+09	1.34799e+09	1.50422e+09	1.4913e+09	1.6107e+09	1.71576e+09	1.7397e+09	1.88887e+09	2.05567e+09
sp|Q9H0L4|CSTFT_HUMAN	5.80889e+08	9.64695e+08	4.80889e+08	8.29151e+08	1.06476e+09	1.36377e+09	6.92278e+08	1.29114e+09	5.23987e+08	7.69788e+08	4.75006e+08	6.70849e+08
sp|P53602|MVD1_HUMAN	2.52171e+08	2.65594e+08	4.5633e+08	5.25229e+08	7.5592e+08	8.55438e+08	1287851601	1.46662e+09	1.49634e+08	1.46568e+08	2.4415e+08	2.44514e+08
sp|Q9Y295|DRG1_HUMAN	9.5239e+09	4.24935e+09	5.78945e+09	1.01641e+10	1.71879e+09	9.61901e+08	9.88772e+08	1.20137e+09	1.10349e+09	6.86731e+08	6.95249e+08	7.86867e+08
sp|Q9HCG8|CWC22_HUMAN	9.55746e+08	839254691	9.17238e+08	8.05344e+08	9.90325e+08	8.56735e+08	9.69761e+08	8.00352e+08	4.84066e+08	4.11844e+08	5.05998e+08	4.11324e+08
sp|Q12800|TFCP2_HUMAN	7.42489e+08	7.9312e+08	5.99288e+08	9.09238e+08	2.86304e+08	2.9672e+08	2.1855e+08	5.18348e+08	8.79563e+08	8.88647e+08	7.4571e+08	1.01911e+09
sp|P62277|RS13_HUMAN	2.94704e+10	2.56525e+10	2.56611e+10	2.90581e+10	2.37775e+10	2.09314e+10	1.99245e+10	2.40191e+10	2.83035e+10	2.4151e+10	2.44909e+10	2.72739e+10
sp|O94903|PLPHP_HUMAN	1.26106e+09	1.74164e+09	1.39715e+09	1.6018e+09	1.3973e+09	1.98163e+09	1.629e+09	1.81004e+09	1.1225e+09	1.59765e+09	1.27396e+09	1.38192e+09
sp|O14910|LIN7A_HUMAN	2.05921e+09	6.36586e+08	9.65986e+08	1.40519e+09	2.30891e+09	3.12286e+09	1.49052e+09	1.84006e+09	7.73751e+08	4.9768e+08	4.71476e+08	9.83967e+08
sp|Q96SB4|SRPK1_HUMAN	6.0782e+09	5.62104e+09	2.47534e+09	4618071255	2.99728e+09	2.7144e+09	1.49125e+09	2.33272e+09	2.56921e+09	2.21816e+09	1.20626e+09	1.89286e+09
sp|Q8N6H7|ARFG2_HUMAN	4.14753e+09	2.20362e+09	1.4831e+09	2.83412e+09	2.97621e+09	2.80218e+09	2.57536e+09	2.57833e+09	1.6556e+09	1.53728e+09	1.18626e+09	1.31568e+09
sp|Q9NS87|KIF15_HUMAN	2.55462e+08	1.88281e+08	2.12965e+08	8.379e+08	1.54713e+08	1.12072e+08	1.30345e+08	5.01732e+08	1.52197e+08	116748177	1.41027e+08	5.08661e+08
sp|Q13867|BLMH_HUMAN	1.20182e+09	7.86135e+08	7.49998e+08	1.47908e+09	1.15908e+09	7.74864e+08	7.43264e+08	1.37202e+09	2.35928e+09	2.05364e+09	2.0784e+09	4.49749e+09
sp|Q8WUD1|RAB2B_HUMAN	1.89105e+10	2.56903e+10	1.72429e+10	3.38065e+10	6.02333e+09	8.31639e+09	5.44996e+09	1.07342e+10	8.50477e+09	1.19433e+10	8.10904e+09	1.60281e+10
sp|Q99729|ROAA_HUMAN	5.07402e+10	5.92841e+10	3.79103e+10	5.69139e+10	5.40639e+10	6.51075e+10	3.96076e+10	5.58905e+10	4.86296e+10	5.67204e+10	3.58632e+10	5.37939e+10
sp|Q96EY7|PTCD3_HUMAN	3.36612e+08	2.0942e+08	2.03423e+08	1.938e+08	1.32325e+08	1.06629e+08	8.07789e+07	6.87259e+07	3.51781e+08	2.36045e+08	1.82337e+08	1.44127e+08
sp|Q9UBG0|MRC2_HUMAN	1.74726e+08	1.33818e+08	1.70115e+08	2.097e+08	9.18752e+07	2.23515e+08	1.7377e+08	2.42781e+08	1.03954e+09	9.76679e+08	1.10071e+09	1.35868e+09
sp|Q8IYB8|SUV3_HUMAN	1.9945e+09	3.96687e+09	2.15009e+09	2.42886e+09	1.32104e+09	2.30423e+09	1.44847e+09	1.76571e+09	2.9196e+09	5.12337e+09	3.7497e+09	4.43968e+09
sp|Q92796|DLG3_HUMAN	7.23838e+08	7.38288e+08	8.32454e+08	1.56505e+09	2.10236e+08	1.6872e+08	2.31903e+08	3.4709e+08	8.46952e+07	6.63873e+07	8.74977e+07	1.88024e+08
sp|Q13043|STK4_HUMAN	1.85214e+09	1.18813e+09	1.09242e+09	1.35357e+09	8.73193e+08	4.70801e+08	4.11184e+08	5.80642e+08	1.22783e+09	6.01206e+08	5.62423e+08	7.41449e+08
sp|P25786|PSA1_HUMAN	1.38324e+10	1.39536e+10	1.1855e+10	1.81518e+10	1.14604e+10	1.40764e+10	9.7957e+09	1.52632e+10	1.06225e+10	1.28049e+10	9.14906e+09	1.39632e+10
sp|O60292|SI1L3_HUMAN	2.03918e+09	1.94524e+09	1.71027e+09	2.93022e+09	2.39988e+09	2.6148e+09	1.96073e+09	3.86721e+09	3.20182e+09	3.37223e+09	2.64413e+09	4.93468e+09
sp|Q9NR12|PDLI7_HUMAN	1.87968e+09	2.05816e+09	1.46996e+09	1.92123e+09	1.77437e+09	2.02842e+09	1.36833e+09	1.78303e+09	1.78055e+09	2.03724e+09	1.59803e+09	1.87677e+09
sp|P62993|GRB2_HUMAN	4.01429e+09	3.66598e+09	3.26434e+09	4.44717e+09	2.3022e+09	1.69662e+09	1795450854	2.20894e+09	1.6378e+09	1.33443e+09	1.35856e+09	1.6996e+09
sp|O14976|GAK_HUMAN	1.37609e+09	9.37955e+08	1.3774e+09	1.19873e+09	2.02677e+09	1.26119e+09	1.72891e+09	1.73948e+09	8.96434e+08	6.04846e+08	7.80953e+08	7.24161e+08
sp|Q9Y2H6|FND3A_HUMAN	2.83622e+08	2.49523e+08	2.63681e+08	3.18392e+08	4.7466e+08	5.22796e+08	5.3656e+08	6.49413e+08	9.77244e+08	8.21967e+08	8.46823e+08	1.00897e+09
sp|P45954|ACDSB_HUMAN	8.60533e+08	7.34133e+08	1.20192e+09	1.28702e+09	1.14631e+09	1.27728e+09	1.45235e+09	2.13591e+09	7.80859e+08	7.2552e+08	1.20383e+09	1.31411e+09
sp|P52735|VAV2_HUMAN	7.96244e+08	7.31626e+08	8.23637e+08	1.20772e+09	9.8355e+08	9.68494e+08	1.10568e+09	1.59924e+09	5.05624e+08	5.42666e+08	5.73114e+08	7.99551e+08
sp|P0DMM9|ST1A3_HUMAN	2.0804e+09	2.54939e+09	2.82401e+09	3.84053e+09	1.82869e+09	2.39849e+09	2.322e+09	3.65567e+09	7.14263e+08	9.68727e+08	1.0461e+09	2.69108e+09
sp|P0DMN0|ST1A4_HUMAN	2.0804e+09	2.54939e+09	2.82401e+09	3.84053e+09	1.82869e+09	2.39849e+09	2.322e+09	3.65567e+09	7.14263e+08	9.68727e+08	1.0461e+09	2.69108e+09
sp|P50148|GNAQ_HUMAN	2.34436e+09	2.36587e+09	2.68722e+09	3.0141e+09	1.13678e+09	1.07474e+09	1.18975e+09	1.29304e+09	6.24265e+08	5.75091e+08	6.58005e+08	6.84367e+08
sp|P26583|HMGB2_HUMAN	2.59532e+10	2.90854e+10	2.81582e+10	2.9388e+10	3.17423e+10	3.61799e+10	3.48343e+10	3.5953e+10	8.20633e+09	8.36508e+09	9.09506e+09	9.18432e+09
sp|Q92817|EVPL_HUMAN	1.09195e+08	9.77536e+07	4.7303e+07	1.15587e+08	1.76929e+08	8.60144e+07	1.92686e+07	1.29056e+08	4.05707e+08	2.23632e+08	1.13268e+08	2.98456e+08
sp|P04049|RAF1_HUMAN	6.62143e+08	8.11573e+08	4.12368e+08	6.05398e+08	1.30365e+09	1.63535e+09	8.8233e+08	1.25893e+09	3.45802e+08	3.9878e+08	2.08025e+08	3.41117e+08
sp|Q7Z333|SETX_HUMAN	7.81741e+09	1.12063e+10	3.87581e+09	9.96763e+09	5.91307e+09	1.01615e+10	2.86942e+09	9.07828e+09	5.43084e+09	8.96725e+09	4.38276e+09	7.80484e+09
sp|Q96B97|SH3K1_HUMAN	1.32671e+09	1.07858e+09	1.11445e+09	1.28575e+09	3.18946e+08	2.07739e+08	2.61155e+08	2.26101e+08	5.83434e+08	5.08255e+08	4.3982e+08	5.66383e+08
sp|O60563|CCNT1_HUMAN	4.54919e+08	5.96592e+08	3.35649e+08	4.38231e+08	2.33155e+08	2.47478e+08	1.52044e+08	164888951	3.44449e+08	4.20521e+08	2.52212e+08	4.06883e+08
sp|P42858|HD_HUMAN	6.2669e+08	4.13601e+08	8.29914e+08	1.35577e+09	1.12603e+09	8.10336e+08	8.24048e+08	1.5909e+09	2.90461e+08	2.70447e+08	2.81932e+08	4.58462e+08
sp|P05166|PCCB_HUMAN	5.78411e+08	8.05044e+08	5.57203e+08	5.38048e+08	1.48916e+09	2.26437e+09	1.45129e+09	1.41953e+09	5.11849e+08	8.15027e+08	5.32356e+08	5.03038e+08
sp|Q9H6R3|ACSS3_HUMAN	9.55642e+09	3.42169e+09	9.26786e+09	7.85726e+09	1.02758e+10	3.83617e+09	9.86826e+09	8.16317e+09	1.45669e+08	8.75391e+07	1.8967e+07	4.4103e+07
sp|P48507|GSH0_HUMAN	8.11203e+09	6.3427e+09	7.14899e+09	9.67825e+09	4.26878e+08	3.58107e+08	3.89435e+08	524634797	1.46415e+09	1.99107e+09	1.73074e+09	2.73202e+09
sp|Q9P015|RM15_HUMAN	1.79511e+09	1.66499e+09	4.66702e+09	1.60468e+09	1.7404e+09	1.61849e+09	3.33694e+09	1.64366e+09	1.5604e+09	1.46412e+09	2.86521e+09	1.4445e+09
sp|P34896|GLYC_HUMAN	5.14745e+09	4.89291e+09	4.72613e+09	5.88635e+09	7.05764e+09	6.30789e+09	6.09512e+09	7.93847e+09	5.56489e+09	4.92489e+09	4.91128e+09	6.36671e+09
sp|O95239|KIF4A_HUMAN	1.80679e+09	1.36198e+09	1.48179e+09	1.55957e+09	1.33734e+09	9.86256e+08	9.91957e+08	1.01485e+09	5.11662e+08	3.67301e+08	4.15241e+08	5.28242e+08
sp|Q9NPQ8|RIC8A_HUMAN	5.21556e+09	2.94834e+09	5.78217e+09	7.27453e+09	3.79775e+09	1.94291e+09	3.90241e+09	5.34842e+09	4.49664e+09	1.07314e+09	3.73413e+09	5.96223e+09
sp|Q13573|SNW1_HUMAN	1.58687e+09	1.76706e+09	1.62284e+09	2.60257e+09	1.58576e+09	1.77207e+09	1.70689e+09	2.37998e+09	1.35501e+09	1552900217	1.24432e+09	2.06379e+09
sp|O60508|PRP17_HUMAN	1412456128	1.4561e+09	1.64329e+09	1.53047e+09	1.57719e+09	1.73453e+09	1.8517e+09	1.75046e+09	1.07088e+09	1.17666e+09	1.28899e+09	1.34544e+09
sp|Q9Y314|NOSIP_HUMAN	1.10699e+09	4.97456e+08	7.41851e+08	8.69049e+08	3.96408e+08	3.90834e+08	5.16993e+08	5.70703e+08	2.84813e+08	1.59036e+08	2.99718e+08	4.10182e+08
sp|O00743|PPP6_HUMAN	1.47275e+09	1.2935e+09	1.74152e+09	1.71075e+09	1.54952e+09	1.39126e+09	1.82372e+09	1.79911e+09	1.16256e+09	9.9081e+08	1.35973e+09	1.31793e+09
sp|P19838|NFKB1_HUMAN	2.99599e+09	3.75719e+09	3.41358e+09	4.1516e+09	2.27862e+09	2.83841e+09	2.58587e+09	3.07184e+09	2.05965e+09	2.58834e+09	2.37371e+09	2.58833e+09
sp|Q9Y6I4|UBP3_HUMAN	1.04007e+09	8.25057e+08	9.64314e+08	1.08772e+09	6.4448e+08	5.54851e+08	621159008	6.27016e+08	1.10707e+09	1.04919e+09	1.08197e+09	1.00401e+09
sp|Q9UPQ0|LIMC1_HUMAN	4.75008e+08	7.05925e+08	4.8195e+08	6.95202e+08	2.82287e+07	3.80229e+07	6.79261e+07	49381417	4.21546e+08	6.57805e+08	4.75265e+08	9.67439e+08
sp|Q9NQW7|XPP1_HUMAN	1.33273e+09	9.44149e+08	7.76414e+08	2.15638e+09	9.06788e+08	5.2699e+08	4.1582e+08	2.05792e+09	1.51851e+09	1.00246e+09	9.31072e+08	3.52311e+09
sp|O60884|DNJA2_HUMAN	3.06831e+10	2.32787e+10	1.92323e+10	2.81343e+10	1.39636e+10	1.05299e+10	8.83018e+09	1.30174e+10	1.33541e+10	1.03707e+10	8.67334e+09	1.30581e+10
sp|O60825|F262_HUMAN	1.8435e+09	2.09558e+09	2.21372e+09	1.49107e+09	3.49012e+09	3.96427e+09	4.08087e+09	2.93651e+09	1.70453e+09	1.9757e+09	2.13157e+09	1.47198e+09
sp|Q15007|FL2D_HUMAN	2.69913e+09	3.67042e+09	2.09348e+09	2.64793e+09	2.76569e+09	3.64563e+09	1.97926e+09	2.62693e+09	2.25485e+09	3.03014e+09	1.71756e+09	2.03623e+09
sp|P35269|T2FA_HUMAN	5.45635e+08	7.34821e+08	4.65661e+08	8.65582e+08	6.02399e+08	7.78592e+08	5.67222e+08	7.81052e+08	1.23383e+09	1.7644e+09	1.09951e+09	1.80608e+09
sp|P16278|BGAL_HUMAN	5.90261e+09	4.9762e+09	5.39034e+09	5.73846e+09	8.27553e+09	6.52902e+09	7.17996e+09	7.90146e+09	5.90239e+09	4.88608e+09	5.40456e+09	5.17694e+09
sp|Q9P2D3|HTR5B_HUMAN	4.15594e+08	4.48795e+08	3.29902e+08	2.59744e+08	2.34934e+08	2.96219e+08	2.12525e+08	1.85918e+08	1.22462e+08	1.49644e+08	1.17296e+08	1.29264e+08
sp|Q13438|OS9_HUMAN	3.38177e+08	4.07084e+08	2.77153e+08	3.40728e+08	2.93539e+08	1.96071e+08	2.37412e+08	1.83495e+08	1.28938e+08	1.00875e+08	9.77599e+07	8.28571e+07
sp|Q9HCS7|SYF1_HUMAN	2.15732e+08	1.31037e+08	2.16626e+08	284585778	2.41076e+08	1.56682e+08	2.16999e+08	3.45385e+08	1.72396e+08	1.13649e+08	1.50901e+08	2.99653e+08
sp|Q14185|DOCK1_HUMAN	3.07749e+08	2.35124e+08	248473914	3.43145e+08	1.60609e+08	1.4491e+08	1.95669e+08	3.04823e+08	1.81476e+08	1.66092e+08	1.60907e+08	2.81219e+08
sp|Q99598|TSNAX_HUMAN	1.30162e+09	1.36934e+09	1.08325e+09	2.1563e+09	2.16527e+09	2.16053e+09	1.82428e+09	3.42131e+09	9.56563e+08	1.10401e+09	8.04385e+08	1.53294e+09
sp|Q13033|STRN3_HUMAN	1.3965e+09	1.03113e+09	1.27463e+09	1.34492e+09	1.87434e+09	1.33772e+09	1.8912e+09	1.85397e+09	7.20635e+08	5.44689e+08	7.63778e+08	7.24197e+08
sp|Q6NZY4|ZCHC8_HUMAN	7.82031e+08	1.01196e+09	7.88867e+08	1.23574e+09	5.09485e+08	5.9508e+08	4.62243e+08	7.58353e+08	315815207	3.96596e+08	2.35591e+08	4.92939e+08
sp|O95865|DDAH2_HUMAN	1.37267e+09	1635303144	1.54797e+09	2.1181e+09	5.35078e+09	5.56779e+09	4.61453e+09	6.79299e+09	5.01629e+08	4.90281e+08	3.91454e+08	7.27043e+08
sp|Q5JVF3|PCID2_HUMAN	5.51407e+08	4.02074e+08	4.94114e+08	6.53219e+08	1.1616e+09	8.71444e+08	1.07932e+09	1.43934e+09	1.04415e+09	8.57773e+08	1.15823e+09	1.02824e+09
sp|O94901|SUN1_HUMAN	9.76039e+08	9.56196e+08	7.39544e+08	1.03072e+09	1.24262e+09	1.22468e+09	9.337e+08	1296897426	6.78448e+08	6.35636e+08	6.35044e+08	6.76348e+08
sp|Q14738|2A5D_HUMAN	2.2642e+09	1.6874e+09	3.0068e+09	2.33926e+09	2.1481e+09	1.41718e+09	2.39927e+09	2.19315e+09	1.84029e+09	1.19727e+09	2.04519e+09	1.92634e+09
sp|P10619|PPGB_HUMAN	4.71836e+09	5.35234e+09	5.77019e+09	5.40646e+09	5.31656e+09	6.26057e+09	7.01975e+09	5.48982e+09	2.08328e+09	2.51389e+09	2.60086e+09	1.76245e+09
sp|P78316|NOP14_HUMAN	1.31845e+09	1.16507e+09	1.1277e+09	1.59995e+09	1.13355e+09	8.71234e+08	9.72772e+08	1.26773e+09	1.18373e+09	1.08578e+09	9.73967e+08	1.43225e+09
sp|Q92503|S14L1_HUMAN	1.16505e+09	9.35564e+08	8.18816e+08	1.01286e+09	6.40645e+08	5.54253e+08	2.91329e+08	7.15671e+08	2.96411e+08	2.70632e+08	9.32835e+07	3.91415e+08
sp|Q9H307|PININ_HUMAN	3.30837e+09	3.427e+09	3663819557	4.69867e+09	4.28503e+09	4.49743e+09	4.79893e+09	6.07524e+09	2.76215e+09	2.86918e+09	3.17795e+09	4.0166e+09
sp|Q9Y4C8|RBM19_HUMAN	1.52118e+09	1.52083e+09	1.59882e+09	1.55377e+09	1.25989e+09	1.11127e+09	1.23638e+09	1.16417e+09	1.34535e+09	1.31721e+09	1.75773e+09	1.78254e+09
sp|P50225|ST1A1_HUMAN	1.45014e+09	1.95336e+09	1.96943e+09	3.19842e+09	2.04155e+09	2.60676e+09	2.43805e+09	3.96646e+09	5.60023e+08	7.67464e+08	8.50522e+08	2.43482e+09
sp|P53634|CATC_HUMAN	3.42017e+09	2.62615e+09	3.22128e+09	5.90333e+09	3.46719e+09	2.82571e+09	3.20656e+09	6.23165e+09	2.33293e+09	1.79968e+09	2.19326e+09	4.11145e+09
sp|Q9Y6Q9|NCOA3_HUMAN	2.68497e+08	3.55702e+08	3.19275e+08	4.04961e+08	8.69287e+07	1.37684e+08	1.44516e+08	1.44479e+08	1.21934e+08	1.04488e+08	1.31141e+08	1.47542e+08
sp|Q8ND04|SMG8_HUMAN	9.09313e+08	1.33977e+09	4.82634e+09	9.80455e+08	5.3134e+08	8.64005e+08	1.1729e+09	6.3236e+08	6.26126e+08	5.13253e+08	1.0411e+09	3.64904e+08
sp|Q9NVM9|INT13_HUMAN	8.08241e+08	5.1628e+08	3.47171e+08	5.90506e+08	6.37321e+08	3.77716e+08	3.22051e+08	539007388	6.63031e+08	4.10201e+08	3.26954e+08	5.46818e+08
sp|Q9H4L5|OSBL3_HUMAN	5.99467e+08	5.71187e+08	4.37294e+08	3.06649e+08	8.5358e+08	7.57536e+08	6.90507e+08	4.8562e+08	2.04745e+08	1.96224e+08	1.30212e+08	1.81012e+08
sp|P41240|CSK_HUMAN	2.32125e+09	1.58423e+09	1.88862e+09	1.50939e+09	2.60065e+09	1.77503e+09	2.34136e+09	1.56212e+09	2.047e+09	2.52133e+09	2.56579e+09	3.04461e+09
sp|Q13617|CUL2_HUMAN	1.14716e+09	1.53892e+09	1.31766e+09	2.064e+09	1.25515e+09	1.67795e+09	1.27254e+09	2.33536e+09	1.38126e+09	1.95101e+09	1.56222e+09	2.59353e+09
sp|O94915|FRYL_HUMAN	2.27413e+09	9.19397e+08	1.03736e+09	2.91944e+09	1.87916e+09	7.90932e+08	8.99678e+08	2.42988e+09	1.87451e+09	6.98387e+08	8.42211e+08	2.78803e+09
sp|O60343|TBCD4_HUMAN	3.33704e+08	3.94819e+08	5.62654e+08	5.06952e+08	3.54833e+08	4.72129e+08	5.84562e+08	5.54794e+08	7.81654e+08	9.12572e+08	1.2081e+09	1.17225e+09
sp|P55010|IF5_HUMAN	2.04072e+09	2.9116e+09	2.7333e+09	3.97267e+09	1.7541e+09	2.50223e+09	2.35892e+09	4.24824e+09	5.12178e+09	8.49419e+09	6.8523e+09	1.20479e+10
sp|P57740|NU107_HUMAN	2.47205e+09	2.59012e+09	3.0868e+09	3.2445e+09	1.70656e+09	1.99086e+09	2.65228e+09	2.5549e+09	3.6379e+09	2.8972e+09	3.62631e+09	3.13389e+09
sp|Q8WVM7|STAG1_HUMAN	5.51807e+08	5.18968e+08	6.72312e+08	6.8018e+08	4.27323e+08	3.52406e+08	4.67874e+08	4.69614e+08	6.15628e+08	5.64739e+08	7.23555e+08	7.14836e+08
sp|P40429|RL13A_HUMAN	3.69886e+10	3.49438e+10	4.59445e+10	7.24396e+10	2.61578e+10	2.43077e+10	3.17825e+10	5.0615e+10	3.69316e+10	3.47804e+10	4.58378e+10	7.32602e+10
sp|Q9H9B1|EHMT1_HUMAN	2.01278e+08	1.5608e+08	1.99016e+08	1.99236e+08	1.7538e+08	1.6292e+08	2.00987e+08	2.0656e+08	1.28725e+08	8.78606e+07	141306679	1.33691e+08
sp|Q12864|CAD17_HUMAN	6.22952e+08	5.86443e+08	8.6574e+08	9.70342e+08	4.0383e+07	2.21875e+08	5.09716e+08	6.80146e+08	3.23848e+07	6.3109e+07	1.45208e+08	1.75551e+08
sp|Q9Y4B5|MTCL1_HUMAN	2.33048e+08	1.7417e+08	2.94506e+08	1.68587e+08	1.04251e+08	1.31097e+08	1.25251e+08	1.23658e+08	1.4388e+08	2.50263e+08	2.25949e+08	2.64893e+08
sp|Q6IN85|P4R3A_HUMAN	1.74676e+08	3.08737e+08	1.6558e+08	1.61048e+08	1.88193e+08	3.49688e+08	1.86935e+08	1.81137e+08	1.76318e+08	2.96043e+08	2.26612e+08	1.66289e+08
sp|Q96AY4|TTC28_HUMAN	1.10974e+08	2.00399e+08	197252557	2.27255e+08	1.81169e+08	3.23943e+08	3.31991e+08	4.69051e+08	1.10894e+08	3.0908e+08	2.34426e+08	2.33634e+08
sp|O60244|MED14_HUMAN	1.10207e+09	1.24457e+09	1.07688e+09	9.6042e+08	3.01919e+08	3.96413e+08	2.93852e+08	2.63115e+08	2.34788e+08	3.25016e+08	2.30256e+08	1.926e+08
sp|Q99519|NEUR1_HUMAN	3.49099e+08	6.35543e+08	5.14006e+08	4.27483e+08	1.69986e+09	2.71159e+09	2.29527e+09	2.31796e+09	1.37068e+08	3.58565e+08	2.81401e+08	1.76256e+08
sp|Q9NZ08|ERAP1_HUMAN	3.3112e+08	5.06168e+08	5.22059e+08	8.09845e+08	3.30707e+08	5.87267e+08	5.15299e+08	8.94428e+08	1.72852e+08	2.43474e+08	2.716e+08	3.75675e+08
sp|Q96GW9|SYMM_HUMAN	6.31006e+08	4.85132e+08	5.17786e+08	4.70973e+08	1.29792e+09	1.04026e+09	1.16134e+09	1.03206e+09	4.96582e+08	4.97075e+08	5.13197e+08	3.76742e+08
sp|Q16762|THTR_HUMAN	5.99824e+09	5.56702e+09	4.98672e+09	5.73306e+09	8.14053e+09	8.12084e+09	6.78092e+09	7.89897e+09	2.55182e+09	2.59143e+09	2.33454e+09	2.53929e+09
sp|Q8NB90|SPAT5_HUMAN	1.84998e+09	2.30446e+09	2.07661e+09	5.57586e+09	1.47847e+09	1.83697e+09	1.64514e+09	4.39563e+09	1.52445e+09	1.97823e+09	1.81336e+09	4.30314e+09
sp|Q5SY16|NOL9_HUMAN	1.30291e+09	1.52039e+09	8.91228e+08	1.50983e+09	1.19725e+09	1.62277e+09	9.84419e+08	1.28358e+09	1.19075e+09	1.4789e+09	8.28229e+08	1.4635e+09
sp|Q8IYI6|EXOC8_HUMAN	6.8573e+08	5.70178e+08	6.24936e+08	6.20958e+08	6.48198e+08	5.27157e+08	5.6682e+08	5.8222e+08	4.6659e+08	3.43743e+08	4.15249e+08	3.6421e+08
sp|P25440|BRD2_HUMAN	6.70424e+08	7.20698e+08	6.70374e+08	7.82062e+08	8.46219e+08	9.80732e+08	8.55676e+08	9.93383e+08	7.88877e+08	8.54836e+08	8.11033e+08	8.53255e+08
sp|Q969X6|UTP4_HUMAN	2.40556e+09	2.13644e+09	2.26158e+09	3.01641e+09	1.5223e+09	1.49062e+09	1.48829e+09	2.24342e+09	2.753e+09	2.45821e+09	2.64742e+09	3.47228e+09
sp|O15381|NVL_HUMAN	2.01777e+08	3.91824e+08	2.3347e+08	2.45205e+08	2.12028e+08	3.47142e+08	2.0957e+08	2.53311e+08	2.31008e+08	3.33646e+08	2.40453e+08	2.53288e+08
sp|Q9H6Z4|RANB3_HUMAN	7.99614e+08	9.90041e+08	676038148	1.06425e+09	1.29069e+09	1.94417e+09	1.14212e+09	1.74897e+09	8.50426e+08	1.09694e+09	6.23985e+08	1.05573e+09
sp|Q96T60|PNKP_HUMAN	7.70775e+08	1.31654e+09	1.12977e+09	8.90932e+08	6.05091e+08	8.91129e+08	2.07899e+09	1.44439e+09	3.04484e+08	5.09786e+08	5.37769e+08	8.70052e+08
sp|O60293|ZC3H1_HUMAN	3.20496e+09	1.32634e+08	1.56133e+08	1.23585e+09	1.90708e+09	1.05698e+08	5.58386e+07	1.16621e+09	2.68868e+09	3.25454e+08	3.30934e+08	1.74635e+09
sp|O14975|S27A2_HUMAN	7.6871e+07	9.35315e+07	7.03627e+07	1.21814e+08	3.1513e+08	3.5406e+08	1.98316e+08	3.59043e+08	2.06554e+08	2.35492e+08	2.03999e+08	2.38593e+08
sp|P26447|S10A4_HUMAN	7.48166e+10	5.98345e+10	6.5026e+10	1.44149e+11	1.21499e+09	1.23842e+09	1.39515e+09	2.47336e+09	1.20486e+10	9.96591e+09	1.10402e+10	2.36341e+10
sp|Q9ULA0|DNPEP_HUMAN	1.09952e+09	6.30481e+08	1.17255e+09	1.10641e+09	7.18821e+08	4.26463e+08	8.3924e+08	7.20478e+08	9.41476e+08	6.18703e+08	1.05629e+09	8.08429e+08
sp|O75962|TRIO_HUMAN	3.88598e+08	3.73226e+08	2.30526e+08	4.61756e+08	8.72519e+07	6.9588e+07	56477767	1.03196e+08	1.46549e+08	8.9429e+07	9.2591e+07	1.44682e+08
sp|Q9UJA5|TRM6_HUMAN	7.47785e+08	8.22349e+08	6.50256e+08	9.76386e+08	4.45525e+08	4.31199e+08	3.81825e+08	7.81098e+08	6.63682e+08	6.22095e+08	5.86287e+08	9.64774e+08
sp|Q9H2K8|TAOK3_HUMAN	2.71203e+09	1.78191e+09	3.59392e+09	2.82086e+09	1.28351e+09	9.2783e+08	1.84294e+09	1.21284e+09	1.65807e+09	8.20675e+08	1.22262e+09	2.062e+09
sp|P06753|TPM3_HUMAN	6.48083e+09	7.08272e+09	7.12537e+09	6.01583e+09	3.09694e+09	3.81522e+09	2.7137e+09	2.84016e+09	1.79836e+09	1.70398e+09	1.6203e+09	1.4775e+09
sp|Q6PIU2|NCEH1_HUMAN	4.09606e+09	4.61179e+09	5.35853e+09	5.6276e+09	9.95531e+08	1.14942e+09	1.2173e+09	1.38784e+09	1.36653e+09	1.65458e+09	1.69913e+09	1.93226e+09
sp|Q01970|PLCB3_HUMAN	8.15981e+08	1.31694e+09	9.65534e+08	1.3214e+09	4.66275e+08	8.47121e+08	6.19456e+08	9.22696e+08	8.91772e+08	1.2869e+09	9.0263e+08	1360580435
sp|O94964|SOGA1_HUMAN	2.30447e+08	2.23739e+08	3.14733e+08	1.97582e+08	1.09878e+08	1.87002e+07	1.18842e+08	4.24205e+07	4.53525e+07	3.49396e+07	4.87429e+07	1.04188e+08
sp|Q9Y2H5|PKHA6_HUMAN	2.54099e+08	4.52577e+08	3.63015e+08	2.46111e+08	1.11085e+08	5.84343e+08	2.29175e+08	1.20895e+08	2.01492e+07	4.47439e+07	4.16966e+08	2.81923e+07
sp|Q16695|H31T_HUMAN	3.03592e+11	1.33114e+11	4.11765e+11	6.79768e+11	3.54889e+11	1.50697e+11	4.74552e+11	7.97639e+11	3.34129e+11	1.39796e+11	4.44046e+11	7.45577e+11
sp|Q96K76|UBP47_HUMAN	3.54892e+08	2.90233e+08	3.25038e+08	3.91484e+08	3.21077e+08	2.70966e+08	2.77261e+08	2.82372e+08	4.42552e+08	3.3812e+08	3.68276e+08	4.27311e+08
sp|Q9H8V3|ECT2_HUMAN	1.75237e+08	2.78394e+08	2.80889e+08	3.53855e+08	2.64451e+08	4.67097e+08	6.30043e+08	5.55831e+08	1.27394e+08	1.58007e+08	1.73394e+08	1.95535e+08
sp|Q9UHB7|AFF4_HUMAN	2.21742e+08	2.26e+08	3.24902e+08	3.9353e+08	1.40142e+08	1.48877e+08	1.88861e+08	2.605e+08	2.15309e+08	2.60187e+08	2.96236e+08	4.11431e+08
sp|Q6ZS30|NBEL1_HUMAN	2.40634e+09	3.87321e+07	6.31277e+07	1.04144e+10	2.02683e+09	4.19532e+07	1.08298e+08	9.17839e+09	2.35498e+09	3.35239e+08	3.7829e+07	1.30902e+10
sp|Q58FF3|ENPLL_HUMAN	3.46555e+10	2.12494e+10	3.22634e+10	4.05198e+10	4.05194e+10	2.49055e+10	3.75104e+10	4.57963e+10	5.75388e+10	3.60601e+10	5.32339e+10	6.40581e+10
sp|Q9HB71|CYBP_HUMAN	3.52611e+10	2.97553e+10	3.16076e+10	3.60728e+10	2.66137e+10	2.24153e+10	2.50176e+10	2.51106e+10	1.44786e+10	1.24284e+10	1.35589e+10	1.47227e+10
sp|P62888|RL30_HUMAN	1.93937e+10	1.44341e+10	1.75248e+10	2.55597e+10	1.33784e+10	9.92523e+09	1.16985e+10	1.74473e+10	1.7382e+10	12615613101	1.5832e+10	2.28105e+10
sp|Q8NFC6|BD1L1_HUMAN	7.44926e+08	7.13447e+08	5.2813e+08	5.93917e+08	1.10266e+09	1.07832e+09	8.07901e+08	9.53179e+08	6.76234e+08	7.53666e+08	5.42803e+08	6.14727e+08
sp|P09417|DHPR_HUMAN	6.91604e+09	1.07223e+10	8.86061e+09	6.08983e+09	4.85084e+09	8.0347e+09	6.96604e+09	4.97686e+09	3.52438e+09	5.83843e+09	4.99525e+09	3.50897e+09
sp|Q9NZL4|HPBP1_HUMAN	2.1938e+09	2.45986e+09	9.61636e+08	1.74995e+09	2.84832e+09	2.25478e+09	6.565e+08	8.98556e+08	1.2622e+09	1.15495e+09	6.04284e+08	9.92569e+08
sp|P04179|SODM_HUMAN	1.97454e+09	2.38998e+09	2.91272e+09	4.59849e+09	6.74535e+09	8.28356e+09	9.22504e+09	1.5579e+10	2.7922e+09	3.38187e+09	3.9661e+09	6.14484e+09
sp|P18887|XRCC1_HUMAN	2.83577e+09	2.26375e+09	2.85965e+09	2.50558e+09	2.6099e+09	2.12994e+09	2.7642e+09	2.32244e+09	2.3139e+09	1.9693e+09	2.39832e+09	2.14445e+09
sp|P10398|ARAF_HUMAN	2.57393e+10	2.43103e+10	1.77987e+10	2.15953e+10	5.88187e+08	5.8526e+08	4.95596e+08	5.89012e+08	9.04376e+08	9.77349e+08	7.60612e+08	8.86362e+08
sp|Q9BXW7|HDHD5_HUMAN	2.53892e+09	3.71075e+09	2.92698e+09	5.84244e+09	2.54846e+09	3.48461e+09	2.99208e+09	5.42664e+09	3.23634e+09	4.98616e+09	4.02903e+09	8.34906e+09
sp|P21397|AOFA_HUMAN	1.19457e+09	1.12272e+09	1.32225e+09	1.58356e+09	1.05519e+09	992108082	1.22026e+09	1.53976e+09	5.15091e+08	3.31316e+08	4.63149e+08	2.62159e+08
sp|P02771|FETA_HUMAN	6.9075e+07	6.59549e+07	6.74516e+07	1.36093e+08	4.44661e+08	3.57109e+08	3.4613e+08	3.13212e+08	1.63093e+08	1.56549e+08	1.82161e+08	2.05116e+08
sp|P10696|PPBN_HUMAN	7.06753e+08	5.60268e+08	6.76255e+08	1.46709e+09	1.79496e+09	5.94116e+08	1.10508e+09	4.03275e+09	6.75705e+09	5.97717e+09	7.94045e+09	1.31578e+10
sp|P30512|1A29_HUMAN	1.73866e+09	9.28792e+08	1.39283e+09	8.75016e+08	1.08655e+09	9.89075e+08	1.59204e+09	9.39459e+08	1.59808e+09	1.57598e+09	2.44269e+09	1.76886e+09
sp|P10314|1A32_HUMAN	1.73866e+09	9.57291e+08	1.42096e+09	8.75148e+08	1.08655e+09	1.20302e+09	1.84033e+09	9.40467e+08	1.59808e+09	1.7409e+09	2.63144e+09	1.7724e+09
sp|P16190|1A33_HUMAN	1.92742e+09	9.28792e+08	1.39078e+09	1011467042	1.22294e+09	9.89075e+08	1.59015e+09	1.07674e+09	1.84368e+09	1.57598e+09	2.43868e+09	1.99406e+09
sp|P30457|1A66_HUMAN	1.57204e+09	5.08259e+08	1.14008e+09	4.3195e+08	9.0185e+08	7.86307e+08	1.56037e+09	5.1177e+08	1.16076e+09	8.93539e+08	2.07953e+09	8.44762e+08
sp|O95155|UBE4B_HUMAN	9.92683e+08	8.87746e+08	1.0628e+09	1.14857e+09	8.23533e+08	7.55618e+08	7.48463e+08	1.011e+09	6.48119e+08	7.06558e+08	7.1782e+08	8.71554e+08
sp|Q16698|DECR_HUMAN	6.56587e+09	2.47771e+09	2.34594e+09	1.32484e+10	6.67792e+09	5.09871e+09	4.9785e+09	1.16841e+10	1.01142e+09	8.13418e+08	7.23056e+08	1.87234e+09
sp|P49840|GSK3A_HUMAN	2.11755e+09	2.14272e+09	2.49777e+09	1.99297e+09	1.72405e+09	1.64019e+09	2.03559e+09	1.73369e+09	9.70078e+08	1.02128e+09	1.14181e+09	9.17033e+08
sp|Q8IZ83|A16A1_HUMAN	3.79024e+09	2.54864e+09	2.98769e+09	1.35958e+10	5.93546e+09	4.12408e+09	4.125e+09	7.00007e+09	2.55289e+09	2.1997e+09	2.53326e+09	5.95178e+09
sp|Q9P287|BCCIP_HUMAN	2.06909e+09	2.42736e+09	2.55192e+09	2.66194e+09	1.7863e+09	2.02726e+09	2.03484e+09	2.2623e+09	1.56529e+09	1.88544e+09	1.93325e+09	1.95185e+09
sp|O15357|SHIP2_HUMAN	3.26176e+08	7.00185e+08	6.69179e+08	1.06905e+09	1.8246e+08	5.56089e+08	5.67077e+08	5.2537e+08	4.02239e+08	7.97838e+08	6.84874e+08	1.0923e+09
sp|P54709|AT1B3_HUMAN	1.07621e+09	1.1494e+09	1.39323e+09	1.9077e+09	1.67427e+09	1.02394e+09	1.10365e+09	1.5558e+09	4.04161e+09	2.89057e+09	3.58236e+09	4.04523e+09
sp|Q01831|XPC_HUMAN	1.04773e+09	1.65254e+09	9.16238e+08	1.46256e+09	1.10532e+09	1.71233e+09	9.45913e+08	1.46779e+09	7.81469e+08	1.32411e+09	6.64081e+08	1.11945e+09
sp|O96013|PAK4_HUMAN	2.65983e+09	2.76129e+09	3.17726e+09	1.81167e+09	1.76689e+09	1.60081e+09	1.88174e+09	1.30849e+09	4.19434e+08	3.99746e+08	5.66347e+08	3.16388e+08
[truncated: 9,314 more rows]

## Sheet: quantified more than duplicates
Proteins	97L-1	97L-2	97L-3	97L-4	Hep3B-1	Hep3B-2	Hep3B-3	Hep3B-4	LM3-1	LM3-2	LM3-3	LM3-4
sp|Q15149|PLEC_HUMAN	384434000000	377708000000	396081000000	446739000000	38310502146	38901766587	39175290092	48804934972	162971000000	159767000000	168615000000	191866000000
sp|Q09666|AHNK_HUMAN	280841000000	256251000000	281325000000	330400000000	66394300701	58307007269	54744956315	66054035416	79444946686	70395898343	78186923528	91073415861
sp|P78527|PRKDC_HUMAN	158726000000	144698000000	148924000000	217362000000	123741000000	111507000000	116258000000	169961000000	109937000000	96822106954	104208000000	147714000000
sp|Q14204|DYHC1_HUMAN	85092996364	77570434897	88047058693	107274000000	66694759902	58022229068	64604090879	103841000000	64961432898	59853920845	67083120276	88715024748
sp|P21333|FLNA_HUMAN	574155000000	555153000000	620705000000	776723000000	104693000000	135633000000	126473000000	168403000000	141886000000	135375000000	157077000000	194703000000
sp|Q13813|SPTN1_HUMAN	104890000000	97904604465	109240000000	135801000000	157803000000	146327000000	162706000000	201562000000	48794710467	46889080395	49943929712	62068461934
sp|O75369|FLNB_HUMAN	287553000000	309308000000	329521000000	399831000000	89955499941	129060000000	116999000000	153133000000	61341314838	63651427276	70928377341	84645607800
sp|Q63HN8|RN213_HUMAN	12681757285	11974410582	15058530437	15326639161	1871655477	1800313212	2038284591	2984086006	5473198167	6118004699	12695504717	6919979984
sp|P49327|FAS_HUMAN	363091000000	303474000000	378464000000	450924000000	369553000000	305480000000	384862000000	467139000000	238328000000	194429000000	247287000000	300583000000
sp|Q01082|SPTB2_HUMAN	91274244419	83868231720	93905022628	113548000000	127058000000	120118000000	133101000000	163610000000	35015239166	32793698640	35028512161	45790053669
sp|P15924|DESP_HUMAN	21214912515	20983365667	21120358936	30257126733	32630669507	32126218370	30840761112	41980674612	22564806016	23676150196	22437616093	38698936699
sp|Q92616|GCN1_HUMAN	26292478587	24005900344	26405277618	32443862178	18207732499	17314355577	18975395979	24766242052	21215844705	21474580981	22843868268	29431954316
sp|Q9Y490|TLN1_HUMAN	60882847942	66952674192	64362446098	80362665112	48358343433	52437806863	49215180622	61501645937	38074677626	41346774202	39185402033	49761292403
sp|Q00610|CLH1_HUMAN	141992000000	153677000000	164961000000	231068000000	103437000000	110954000000	117844000000	167941000000	87234660628	92859638031	101790000000	136275000000
sp|P31327|CPSM_HUMAN	22213727733	25137561730	26990156916	32977577332	24030983973	24480693834	27344213847	24530600311	168878000000	185585000000	166044000000	216790000000
sp|Q7Z6Z7|HUWE1_HUMAN	13960728502	11686557730	13284659386	16483378648	4464268586	3652971890	4257453365	4726837545	8089428328	7607705351	8393192762	10476572224
sp|P35579|MYH9_HUMAN	73540044200	76873998894	76671228108	91255314582	14261427535	15617737331	13073861887	17844364389	31379862761	32903893574	33051892129	40487270063
sp|Q14315|FLNC_HUMAN	46017836884	39851844076	39923833120	53296938844	21149108763	50898170956	36484290842	52499866100	10821656471	8696361727	10819357703	12582313151
sp|P42704|LPPRC_HUMAN	52495418283	45542798690	47833325695	78543425332	53752072764	45073489952	48281369730	79217405301	49622271684	41371320505	44244609098	72905301963
sp|P12270|TPR_HUMAN	16288315132	19062475714	18544018693	24234884744	18976157062	22641054631	21671333154	23955971410	15425339218	18613076843	18686412269	20989210066
sp|P46940|IQGA1_HUMAN	60871418702	63808245557	59577677677	70923831808	20308595496	21363643705	20723652971	24121692411	104931000000	110192000000	101849000000	123186000000
sp|P27708|PYR1_HUMAN	11574284940	9761713675	9584559311	19599555003	9368882999	6045897366	6515654350	14839972948	17214060750	13445336502	16287375648	26491986998
sp|O75643|U520_HUMAN	19113041857	18093551842	15703001481	27678950535	20431405126	20259746798	17377171107	28022981315	16709916816	15364267672	13507477621	22811861523
sp|Q14980|NUMA1_HUMAN	23502173875	23847837416	26675759357	23437961036	9925564464	10150085501	12417683817	9923760167	30173401096	31503299032	35498038117	30509020409
sp|Q5T4S7|UBR4_HUMAN	8511808682	8937897496	11358392818	11398540382	3450829039	4448119551	4573468307	6091216621	5620860728	5842492469	6385506910	7989661894
sp|Q9NZM1|MYOF_HUMAN	9514693872	8156141771	10155890611	10346630164	1657687905	1417761578	1851026133	1370747325	5343375374	4773225482	4912219075	5115504634
sp|P14618|KPYM_HUMAN	1138380000000	1365390000000	1357520000000	1542800000000	270252000000	325023000000	325954000000	377246000000	421575000000	507284000000	503976000000	581368000000
sp|P02751|FINC_HUMAN	12788634955	9290752292	10627985830	10686484871	5690165907	3991707421	3860297671	4476133892	1347736733	1284002246	1128497502	1009554191
sp|Q6P2Q9|PRP8_HUMAN	24090746033	23011741286	26127358557	30459176506	26580422630	24126503203	28699623555	39308402812	21003350591	19814507770	23721432352	26840039087
sp|Q9UPN3|MACF1_HUMAN	5028129320	5911831520	5153862882	6116472554	5274295722	6321883100	5385750557	6435154404	4180034400	4949995886	4111036240	5047442384
sp|Q03001|DYST_HUMAN	3384931159	3304921204	3438653016	3435235726	1058765174	1117844707	1151305445	1193427919	1167134321	1859073216	1241646083	1316814557
sp|P49792|RBP2_HUMAN	11180816526	9315262447	8502175870	11521660899	10675023290	9517546115	10165851445	11774104956	8750180321	8696994127	9726634195	12059310840
sp|Q14789|GOGB1_HUMAN	4901110129	5680275625	4589818673	4249747984	3303522259	3688499816	3189944868	2782338038	4175286932	4529895743	3845385587	3659172800
sp|P07814|SYEP_HUMAN	59566448623	48164699102	50841533425	66193980765	58310640119	43451853748	51970707732	78252591342	51192342877	39853574585	47366570037	57765690718
sp|P35580|MYH10_HUMAN	33538497192	32797015251	33768220897	39340867965	29583545044	30264005543	34436423804	36192339867	19163456313	18397148168	19847597522	22906635328
sp|Q14152|EIF3A_HUMAN	47668641554	40204064177	49077166545	55374623676	37244331884	33438120243	39420256787	48432222692	44801982241	38053255806	46200265416	52952175185
sp|P13639|EF2_HUMAN	162578000000	151550000000	198254000000	293161000000	223511000000	208859000000	278757000000	402369000000	168061000000	159832000000	209373000000	316080000000
sp|Q13085|ACACA_HUMAN	10240258582	9600019091	10161038049	15906197713	8707023408	8042403537	8164602439	14159696055	12414953056	11522677942	12508054320	19639846610
sp|O43707|ACTN4_HUMAN	176001000000	170871000000	192807000000	250720000000	125013000000	121193000000	138468000000	176297000000	64014132531	61621218194	68626963822	84924981887
sp|P05787|K2C8_HUMAN	4719980000000	4535690000000	4601490000000	5283550000000	2839270000000	2713990000000	2784150000000	3176990000000	2095980000000	2007480000000	2045840000000	2360220000000
sp|P02545|LMNA_HUMAN	479384000000	500330000000	504272000000	592831000000	70549315715	71073985443	72117495400	83739167753	132250000000	139646000000	140400000000	162848000000
sp|Q08211|DHX9_HUMAN	74045341219	72361638331	75875723571	98486715619	90996739917	89971429729	95325670292	124779000000	60716686450	59828911905	64534210115	80525869677
sp|P58107|EPIPL_HUMAN	24344004548	14998419961	25148232477	31677702607	6713875539	4513396779	7665596500	6485273920	17724073285	12231561945	20471662814	18575323495
sp|P53621|COPA_HUMAN	36479156115	37213497255	35027852202	48343953742	29628980514	29162943611	28173890766	40387939797	28807219413	28595698394	27587624072	39221269299
sp|P53396|ACLY_HUMAN	41607293627	40978493291	40188697908	50241433124	46158473605	46091464061	45781587038	56629907451	60589179791	62300282674	60269271688	74674632438
sp|P07900|HS90A_HUMAN	426044000000	359304000000	395935000000	638390000000	347907000000	294717000000	324064000000	523551000000	576381000000	477757000000	534606000000	869103000000
sp|P46939|UTRO_HUMAN	5123843776	6536488914	4868479604	6331590004	7785680932	9635101715	7881535154	9443139228	3958156637	4733127164	4160747543	4739433099
sp|P26640|SYVC_HUMAN	28869045290	30699420150	28132373498	34420465127	70314039387	61786834190	63090049965	79104872901	38891826135	35166801605	34818613993	44632354176
sp|P00352|AL1A1_HUMAN	271296000000	251456000000	196359000000	291118000000	114938000000	106667000000	83908695356	124326000000	11919038676	8971486963	16309738604	32010472554
sp|P12814|ACTN1_HUMAN	126865000000	124740000000	129969000000	137303000000	101001000000	98367908926	102472000000	109195000000	56608158618	53826405025	57324911101	61408829547
sp|Q02880|TOP2B_HUMAN	9243187043	8472647308	8954711946	13022755341	14225279999	14824476681	16622341707	21539401907	9190541461	8387756297	9131463957	14300000490
sp|P05783|K1C18_HUMAN	1221320000000	1129730000000	1272680000000	1796610000000	835271000000	757656000000	867855000000	1225800000000	643233000000	606761000000	679353000000	954593000000
sp|P52272|HNRPM_HUMAN	113105000000	101482000000	116024000000	142566000000	133793000000	119974000000	138485000000	170470000000	98512064324	85054543875	101091000000	132280000000
sp|Q15075|EEA1_HUMAN	7999692612	8879131803	14884075824	37858333280	9223744993	10470047231	10028348185	31973345671	4780344307	5937848575	6706924473	25227990521
sp|P08238|HS90B_HUMAN	590132000000	563732000000	590896000000	803408000000	522034000000	501355000000	523053000000	703753000000	667425000000	622659000000	665119000000	932389000000
sp|Q9UQ35|SRRM2_HUMAN	12988271059	13623645344	13125613939	21590934152	11734335547	12476606878	12515531663	19494357273	8113714581	8429947557	8360637225	12767868576
sp|P08581|MET_HUMAN	25781480640	28855560161	24653708251	28083121625	1487014725	1593087955	1548239307	2092794138	1177206367	1530797392	1407347722	2266117283
sp|Q5VYK3|ECM29_HUMAN	4746904688	4236026017	5449492088	5070549010	2051398454	1802239068	1803679316	2757579458	3559766619	2802822867	3702621390	3398354374
sp|A5YKK6|CNOT1_HUMAN	6872491343	6826864030	6532587395	8710076588	6553769438	6747838671	6005740063	8475362353	4481188452	24321568610	20939207341	6064045179
sp|Q7Z406|MYH14_HUMAN	8644824181	8254477858	9919644393	8684538332	7325448942	7125111545	6741211060	7692698128	3969373108	4010284898	4525304369	3819526817
sp|P07355|ANXA2_HUMAN	1614790000000	1562220000000	1836820000000	2103680000000	261219000000	258475000000	295752000000	342789000000	424926000000	413931000000	472240000000	559334000000
sp|Q16531|DDB1_HUMAN	15517076926	18669980805	14879502036	22038295317	13145183884	16194390620	12841304023	22028970183	17862254005	21680866873	17863501930	27109905184
sp|P11216|PYGB_HUMAN	43486647038	46283359315	45351811893	61184515669	6456071658	6826802569	7161013838	9224359007	4468530604	4759020867	5102414898	7965560471
sp|P14625|ENPL_HUMAN	208704000000	205575000000	198376000000	239565000000	245325000000	240107000000	231649000000	273590000000	305924000000	299274000000	290853000000	353958000000
sp|P29401|TKT_HUMAN	325450000000	270469000000	312992000000	389683000000	41798382597	34682474979	39359411708	51931881818	153217000000	129381000000	150736000000	187443000000
sp|P11717|MPRI_HUMAN	15250075723	12881119160	12853173244	14646478640	11232553091	12048101654	13000170933	13221806267	6010193783	6366252056	5986079812	7127404428
sp|P18206|VINC_HUMAN	41752492209	34756649714	42373684190	71479908557	18411284728	12260491079	13422176905	46328213646	30973696814	26863879313	28364185309	45037728158
sp|P46013|KI67_HUMAN	4203726102	4033720410	7457675027	5282405796	2553194612	2202344994	3827291191	2891225089	5728878872	5545337689	8719997372	6666550976
sp|P41252|SYIC_HUMAN	25408108331	19734290940	18543706786	30385865611	14291282911	9433757825	9008937222	18193840570	27360037422	15938622995	14979852745	34124732235
sp|P11498|PYC_HUMAN	32925199623	33503589975	40641174225	36998735069	19392862549	19812579390	24460047844	22327764794	19035338826	20132789872	24014657426	22215701794
sp|P26038|MOES_HUMAN	105411000000	91142398922	88499989857	139028000000	11056995420	8662523519	8576918073	15419492946	29350892711	24902481361	24703372007	41752997039
sp|Q92598|HS105_HUMAN	23825232043	21130774344	23310634744	26726720467	17782353685	14350895303	16391289694	20435966527	23407862046	20035057716	22649718496	26263529178
sp|Q99715|COCA1_HUMAN	4.26505e+08	4.14324e+08	3.33403e+08	211809774	9.13485e+08	2.22924e+08	317569127	3.11449e+08	1334123223	1221352890	1300935942	1496598944
sp|Q92945|FUBP2_HUMAN	34069703277	29221739810	34944502385	44289110306	65229199877	55263858813	63211037367	83724042129	31182953932	27702435999	31770311043	38700978174
sp|P02768|ALBU_HUMAN	2847154295	2963874720	3561541664	5742406751	12945111176	13615208427	14537899462	21888664638	1509759427	9.50252e+08	1476325961	4217885661
sp|O60701|UGDH_HUMAN	151621000000	196032000000	152998000000	248952000000	18863983424	23991593676	20364392186	31133431360	3787475126	4694701851	4011887677	7162027847
sp|Q14697|GANAB_HUMAN	33945419290	37317142781	34349237726	51236648081	58662730306	62743572489	59717395080	86690140160	25461746829	27484287986	25632685527	38809629103
sp|P55072|TERA_HUMAN	134583000000	141506000000	128869000000	164942000000	86566298847	91922073941	82936810625	106698000000	71111548621	74046950625	67244530670	89293048994
sp|Q86UP2|KTN1_HUMAN	11777457912	12297694160	11835616146	12852717700	7183834328	7587446890	7229103777	7812882971	19258377907	21366538450	32506410731	39436274419
sp|Q04637|IF4G1_HUMAN	24965092816	21514287667	29012553073	32250696930	21297203016	18168833197	24464436307	27355168024	15719689828	13776386589	19172939693	19793570609
sp|Q00839|HNRPU_HUMAN	175158000000	219332000000	174874000000	295440000000	195478000000	244272000000	195464000000	332629000000	155105000000	191686000000	153843000000	261478000000
sp|Q07157|ZO1_HUMAN	11086662588	11975005982	12988614027	10613889898	5961966287	6263025843	6983163944	5537977525	2530985923	2295612350	2794602448	2509661932
sp|P11413|G6PD_HUMAN	322842000000	376018000000	349766000000	420446000000	14208932973	18485519527	15714449811	23509243605	19498078492	23835494805	20959140362	26843359297
sp|P11142|HSP7C_HUMAN	495280000000	492966000000	513552000000	688078000000	341696000000	342737000000	353301000000	472090000000	375707000000	373446000000	389009000000	519432000000
sp|Q9P2J5|SYLC_HUMAN	13173853307	12836016328	10237109180	13944123034	7942748593	7577841623	6017383445	8643929400	12767339827	12104324168	9827615475	14008785485
sp|P17844|DDX5_HUMAN	141349000000	154955000000	141625000000	174496000000	119652000000	131646000000	121259000000	151613000000	115088000000	123617000000	112662000000	143632000000
sp|P13667|PDIA4_HUMAN	58539041462	55536759730	77955265916	84716771609	62849414724	59931341787	78061230335	83034367870	79059060968	75500129780	98323110349	103118000000
sp|Q86VP6|CAND1_HUMAN	34608329778	33897958812	33345519677	88255552628	25330360617	23652517488	23863150615	45631437294	26873205976	25986678080	25124871775	49471123007
sp|Q9P2E9|RRBP1_HUMAN	29652240226	26630247501	34113825772	38700056689	43748787035	32492233421	45148321353	49476133381	20791289052	15052263745	20922157239	23846485048
sp|P11021|BIP_HUMAN	213606000000	231378000000	244711000000	367921000000	195439000000	216466000000	224018000000	339054000000	420082000000	461845000000	488117000000	729548000000
sp|P08727|K1C19_HUMAN	670186000000	558880000000	574929000000	639318000000	564421000000	472057000000	518966000000	561035000000	336816000000	303362000000	310960000000	311244000000
sp|Q14690|RRP5_HUMAN	5771507455	5727642455	4998361232	6676355105	4085109923	4328164251	3447510848	4708002487	15699398223	12918891613	11544126913	18161375551
sp|Q9NU22|MDN1_HUMAN	1486556540	1634011299	1799039293	1593287199	2225290083	2956715787	2831024607	2990343439	2122385355	2783940260	2409019507	2848917078
sp|P06737|PYGL_HUMAN	4702266762	5201791858	6711427411	14137439330	2118945159	2645108795	2833964785	3821288863	7693502649	9958757488	9977840712	11693923039
sp|P04114|APOB_HUMAN	4439436117	1346769093	5380382509	4500344502	5314263169	1285985040	6057032457	5445310482	3944200335	5.03039e+08	4593170142	3722804417
sp|Q13263|TIF1B_HUMAN	52979856292	60027815771	58641345730	75586556900	67671818800	77592542734	75472555727	98310644355	50507322404	56304992750	55247184792	71883343965
sp|P09327|VILI_HUMAN	5172036063	2982121663	6455945660	5840762072	38812585585	22543057877	52003978786	39729612535	3077015204	1421625182	3167892528	2429265819
sp|P78347|GTF2I_HUMAN	19985872879	19729264337	19886983499	28338474764	21327354267	23080035219	23744649184	36370133434	12593305365	14283725823	12990957132	17241838686
sp|Q13200|PSMD2_HUMAN	52129728682	41556877493	38120366885	43457417932	78380937002	58196330801	45837698517	43886331498	32637861398	26857470271	25804363574	33524150190
sp|P35573|GDE_HUMAN	1121631909	1146447626	1208193188	1086863130	1646448435	1544042946	1229652177	1327620766	2997395380	3047018881	2435130639	2679875720
sp|P08670|VIME_HUMAN	24790559176	24321432378	25986760416	29764547214	148354000000	134223000000	149126000000	157820000000	148313000000	138453000000	151740000000	163473000000
sp|P11586|C1TC_HUMAN	23128518732	24129578451	22412870567	28983209999	18230666163	19446628875	17508865324	22887713626	28512224385	29819764517	27046390343	35061535584
sp|P16615|AT2A2_HUMAN	54929050546	42569642530	59845565526	60990798943	27233854168	20706679879	29590224338	30905788428	24805545250	19301438729	27113677049	27453293128
sp|P00558|PGK1_HUMAN	308968000000	367886000000	419554000000	459081000000	79828566201	95394673448	107867000000	115894000000	166664000000	195177000000	221459000000	240582000000
sp|P22102|PUR2_HUMAN	13058506701	13262446376	11857511871	18576494463	16057722958	16462382757	14627063345	21056293546	16339735972	15130747525	15545336177	21833604146
sp|Q92841|DDX17_HUMAN	96288691773	102832000000	110052000000	122498000000	105123000000	111855000000	118710000000	136517000000	60819483321	66637368407	70061382780	84347816848
sp|Q9NYU2|UGGG1_HUMAN	14493497028	14123115908	13472703003	18297583209	18783694235	18042157991	17149463348	23379704341	10199225800	9659600892	9498330450	13606903090
sp|P49790|NU153_HUMAN	5183833596	4938252891	5701317042	8057499160	6452213538	5929995313	7230996386	8673291528	3884235434	3539323848	4349036842	5653958773
sp|Q14573|ITPR3_HUMAN	3474621556	3662956772	4389398009	5412602594	2995204809	2950149755	3798589758	4802910171	2617335652	3262551698	3717703525	4989577612
sp|Q92621|NU205_HUMAN	15424514535	9173883052	9615063040	10332474109	19455491186	10062932197	11905774372	10979242066	17186903095	10916357912	10579768020	12140449217
sp|P11388|TOP2A_HUMAN	12166113519	12618201299	14523197511	14191822985	12583275858	12438690276	14483864060	15968126797	12249731295	11993746894	14196914181	16011129370
sp|P48643|TCPE_HUMAN	45176575332	59501021226	49212418338	69063752127	35328765546	46848002161	38506223327	54768758718	44077512433	59360378095	48549997383	68980357677
sp|A6NMY6|AXA2L_HUMAN	1535680000000	1501600000000	1764790000000	1998410000000	248992000000	248865000000	284649000000	326558000000	402966000000	393524000000	450858000000	528654000000
sp|P09651|ROA1_HUMAN	350859000000	352676000000	433099000000	417209000000	341341000000	344519000000	416913000000	413535000000	380802000000	371324000000	458004000000	418174000000
sp|P49748|ACADV_HUMAN	30970466381	25774832056	23731459749	37934208130	28713181465	23384623012	20894308264	34100056003	56581777353	46949869918	43254382325	69687487083
sp|Q9BQG0|MBB1A_HUMAN	15748125156	45278594960	15164347476	17401214533	8066766643	9832859021	7435514433	8978992714	14069173889	15248578478	13547699002	15421794519
sp|P34932|HSP74_HUMAN	26259280512	29065332803	27561904597	30385084997	21994565018	23222516886	25358974856	28011885863	28961345944	31823626478	29671414648	31447815935
sp|Q92878|RAD50_HUMAN	6240835598	5528806879	8786252131	6182398495	4819228829	3852490069	5205022692	4397209006	10688023458	9257814342	11700515406	10051115136
sp|Q14008|CKAP5_HUMAN	5464494720	5133011953	4668492205	5078751793	3994533787	3824807847	3410580915	4150440477	2994936859	3024409908	2598643635	2846215650
sp|A6NHR9|SMHD1_HUMAN	2937585348	2876355512	2362619814	3451461152	1880885060	2146158516	1502668248	2368003917	2250814458	2207198801	1799118543	2865131618
sp|P19367|HXK1_HUMAN	12566173230	17815381246	14728151184	15263393496	2101304391	1815868443	3483641003	3532647333	7865481114	11700743964	9452355849	9604667707
sp|P50990|TCPQ_HUMAN	113069000000	111744000000	117933000000	162626000000	92842810877	91611040683	96932932305	133017000000	95774384117	95489458998	100586000000	141082000000
sp|Q9Y520|PRC2C_HUMAN	9261825764	5703545666	7096248124	7778247751	8509907763	5755870472	7609299126	7535065420	4037214206	2542855993	3379230028	3675186635
sp|Q8TEM1|PO210_HUMAN	10143141694	9572023128	9508196427	12971219244	15000160681	14169501143	14650604566	19504482675	10130691391	9551266828	9737503402	13070296395
sp|P31948|STIP1_HUMAN	188717000000	163913000000	163181000000	179084000000	144142000000	125227000000	124036000000	138388000000	87951957332	76324566716	76026413548	87910609270
sp|P55786|PSA_HUMAN	22229768469	21934994799	21844760459	20572769925	18810631214	18548420603	18492669298	17627931996	15905329428	15641503317	15377690592	15020497977
sp|Q9NR30|DDX21_HUMAN	14905361487	17434919997	16917170303	19998616613	9217419481	10517383148	10281851155	11956737667	14283313147	16397347466	16056842624	19603057192
sp|Q04828|AK1C1_HUMAN	106615000000	98856098852	91749802886	134294000000	2165433974	2188430249	2995706956	3458074581	2090312852	2233954329	2093582819	3283705000
sp|P30101|PDIA3_HUMAN	61223994797	53666319057	50551269076	103530000000	98220592032	85598713092	82386370954	169746000000	48349300852	41272726433	40037126267	83858833972
sp|P60842|IF4A1_HUMAN	153774000000	153003000000	166368000000	198602000000	118570000000	117573000000	128327000000	154072000000	111288000000	111372000000	120388000000	141729000000
sp|Q04695|K1C17_HUMAN	385005000000	405512000000	344007000000	326632000000	297034000000	314988000000	289274000000	257470000000	270179000000	304173000000	274373000000	242835000000
sp|P50395|GDIB_HUMAN	28305872783	28575678019	27062415633	37974941088	21757780265	22263161663	20878401746	36630664883	28784970588	30065352776	26891863796	41034195012
sp|P09874|PARP1_HUMAN	26626761337	25324722819	24866280682	33838796208	48830106985	43819075880	44500396329	60104255365	48589553174	44861752418	47212212297	57005845333
sp|P11940|PABP1_HUMAN	57549394204	56891992879	59458244534	60443107022	66861288255	64894772912	50791874975	54873060801	54130441613	53059436903	43874034650	46921032267
sp|O00159|MYO1C_HUMAN	19673231626	21241794118	23156508292	23069643832	13536822941	17026862004	14878177533	15355881363	11300497131	13003091679	13124525817	13028799286
sp|P98160|PGBM_HUMAN	2026203906	1884378520	1122730391	1759041934	1417717143	1328283945	1045813500	1243972401	1862736712	1807522146	1391171350	1685834781
sp|P02787|TRFE_HUMAN	1391804340	1326727105	8.95016e+08	1293819500	6755175372	5898946645	4656187205	6728262792	4.28727e+08	5.39788e+08	3.0196e+08	6.8538e+08
sp|P22314|UBA1_HUMAN	105986000000	103633000000	129744000000	123291000000	43039035601	42694986590	52915492563	50587924014	102701000000	98801786443	125767000000	123436000000
sp|P22626|ROA2_HUMAN	253826000000	249326000000	205824000000	423856000000	276838000000	278344000000	217002000000	484929000000	222753000000	220510000000	185469000000	387248000000
sp|O75533|SF3B1_HUMAN	27335015393	23924798703	26129747209	28228833694	30949474032	27861776509	30413678262	37211949584	23404685934	21033186721	21279061405	24657135350
sp|Q7KZF4|SND1_HUMAN	70006356526	80594869433	73742441072	80598448170	50180029713	59138404625	53198176312	58925809118	59196518245	69360806861	63092544986	69289858782
sp|P60709|ACTB_HUMAN	3838170000000	4609090000000	3826650000000	7047680000000	3906720000000	4667970000000	3895140000000	7198760000000	2409810000000	2913450000000	2402380000000	4363040000000
sp|P63261|ACTG_HUMAN	3838170000000	4609090000000	3826650000000	7047680000000	3906720000000	4667970000000	3895140000000	7198760000000	2409810000000	2913450000000	2402380000000	4363040000000
sp|P68104|EF1A1_HUMAN	655742000000	595650000000	747013000000	1561440000000	635488000000	565635000000	704506000000	1498520000000	407846000000	350418000000	450988000000	979607000000
sp|Q13435|SF3B2_HUMAN	13613389627	16580939906	16589406464	20716995662	21753480633	24179371682	24488216740	31959423487	13257019049	16375790068	15815690045	20956918316
sp|P55265|DSRAD_HUMAN	15024152128	13034498268	12500340689	27055211098	6450292926	5987171575	5772663350	12280425636	7325258792	5747179801	5602776308	12134569124
sp|P54136|SYRC_HUMAN	16165514236	20550434780	21102421301	22904057436	14273515522	17180937383	18307797992	18904180743	14438798161	17244910247	18822070877	18174409647
sp|O95347|SMC2_HUMAN	6310998236	6515036857	7334354560	7317928239	4999482775	5050300577	5808893596	6109246685	6278470854	6302972073	7296177077	7825673919
sp|P0DMV8|HS71A_HUMAN	156318000000	145922000000	170949000000	198338000000	51408767303	45970839022	57513119346	63171232192	121060000000	114523000000	131712000000	154809000000
sp|P0DMV9|HS71B_HUMAN	156318000000	145922000000	170949000000	198338000000	51408767303	45970839022	57513119346	63171232192	121060000000	114523000000	131712000000	154809000000
sp|P43490|NAMPT_HUMAN	155240000000	160488000000	177820000000	182424000000	33647504886	44407308036	41140429793	54518580780	32622704099	44476355777	40465347600	53588642494
sp|P07237|PDIA1_HUMAN	212037000000	215646000000	234372000000	314733000000	168562000000	171206000000	182861000000	255775000000	76633584458	76693514223	85372105671	117318000000
sp|Q8WUM4|PDC6I_HUMAN	16738837090	14500106974	16664467811	20984685180	12080466108	11032183716	12549213667	16326609690	17159648957	13933970170	16846322835	21855111834
sp|P52701|MSH6_HUMAN	6261305074	5076589100	7189295484	5964562479	3960642890	3432408118	4966632806	3978693216	6392351514	6544432339	7313956193	6538571794
sp|O95071|UBR5_HUMAN	3276456589	1843792961	1881832485	1794400304	1308971328	1055954387	1050000440	9.54016e+08	1875514181	1186489912	1219670725	1295580948
sp|Q00341|VIGLN_HUMAN	17583814839	18153321391	19681015371	23364901565	19879179457	19964560144	22130454673	24872313556	11909813205	12405093813	16682041841	17615286756
sp|Q15029|U5S1_HUMAN	19574782761	11623008318	12339145293	30109132285	21583453875	11973843105	11999123104	36534390083	19164086018	11492868968	11752533352	31697247732
sp|P30622|CLIP1_HUMAN	4821780952	6185360228	5947955511	7548700307	968276456	1227457634	1170492458	1490062384	1375202751	1273061314	1388140060	1418831741
sp|P51610|HCFC1_HUMAN	7519281119	7719015494	10258734995	9376735246	5049736313	5420819584	7022493078	7080247755	3648335888	4635337800	5116019079	4906161535
sp|O60716|CTND1_HUMAN	27802035491	21358793142	12755300466	17447404565	14696297751	18142413281	11955363369	16398680366	4017274860	4381483503	3489477091	6285725050
sp|P33176|KINH_HUMAN	11388336154	10508345561	12018032682	14947006935	8883201332	8122700665	9603378752	10989582918	8082842494	7694171948	8094553990	9987721172
sp|P00505|AATM_HUMAN	32481655882	17808031875	22290816131	71344667038	25432041046	22257473652	21728253122	54004063507	24646088369	20459386645	19511315560	52620425069
sp|P06733|ENOA_HUMAN	320788000000	230610000000	339569000000	568716000000	170343000000	120541000000	175969000000	288699000000	425522000000	297195000000	449296000000	766360000000
sp|P55060|XPO2_HUMAN	39268317326	70057051478	144197000000	45467920255	25916102561	63274929402	137899000000	32605802144	30388546338	64459602956	133779000000	43735082406
sp|O15020|SPTN2_HUMAN	5458790480	5226343840	7312012581	12440598453	7886986715	8247239853	11047007475	12449085195	3428179227	3457282019	4674447529	5412002656
sp|P35221|CTNA1_HUMAN	8851284429	11865678912	12995666931	26899016624	8302119353	11289122045	13363103744	26536820218	5723444382	7261764507	9732939161	16723205126
sp|P38919|IF4A3_HUMAN	69686369255	69812813401	81891667529	83969986740	58781928617	58352259381	68155060436	72309428351	52534151200	52358502182	59916773408	65375919931
sp|O95782|AP2A1_HUMAN	11528011603	12499158478	11865095917	15628773278	8037438510	8700971584	8392750480	10813713206	9837804127	10789744207	9992942343	13196365764
sp|P35606|COPB2_HUMAN	26155907122	29972859600	27114529901	45854340621	19183231961	22541028903	21332441078	34730650713	19265243786	25787387866	24766327394	38478538772
sp|P63010|AP2B1_HUMAN	8542553498	9724998659	10503570129	17777983715	6794052260	7143024348	8229940568	13819271992	7240407005	7392144660	8890832159	13678003093
sp|Q93008|USP9X_HUMAN	4472605843	5176432317	4703858687	6118651166	1835040443	2130030143	2458029876	2587138611	1718578714	1831468999	1771378376	2426096863
sp|P49368|TCPG_HUMAN	107041000000	130587000000	119962000000	147329000000	75134998971	89687589460	79990935993	103675000000	64442249635	75794799113	68249504440	88421851695
sp|Q15393|SF3B3_HUMAN	14393543347	13885845309	13614554710	21603189110	15318488650	14691467113	14124465060	21455438138	12399651259	12120078781	11716736865	18498849655
sp|P55196|AFAD_HUMAN	2101455854	1862845666	1731749532	2062897012	3378144368	3399387327	3935000638	4405562410	6.29906e+08	6.76781e+08	7.12227e+08	1279202632
sp|P48681|NEST_HUMAN	8039973723	6597911261	9065045664	9528335426	8860934031	6996295691	11702545718	10179600919	6069993695	2722724782	7024452416	7439143321
sp|Q07954|LRP1_HUMAN	9782988640	19548009168	14985424227	10299284307	1791769264	2862711382	2536342198	1917323897	2465283623	3462779065	3120005303	2565678169
sp|Q13576|IQGA2_HUMAN	2472044622	2033511860	3122313573	2746405456	3365965668	3226825306	2861559924	3640424811	3195292982	2570519212	4778231147	3588081963
sp|Q14643|ITPR1_HUMAN	1407637167	379770128	6.43219e+08	1521567628	1066831467	3.59598e+08	7.47621e+08	1336938131	1613988445	9.61055e+08	1374973908	2244390992
sp|Q14240|IF4A2_HUMAN	56306747366	49097051329	66096947489	83621256396	47545113148	42203737327	57151795961	71933294395	43779293063	38133452891	50178319928	63522599053
sp|O75165|DJC13_HUMAN	3307606094	3473057808	3179840736	4367807521	2199499731	2257722405	1915413459	2659656599	3279474062	2364032361	2615062495	3513288494
sp|Q7L014|DDX46_HUMAN	8628676892	8838592184	8024939453	12450847434	8087433854	8421549164	8138171483	13072588808	10274659361	10280531436	9688216082	14761229850
sp|P01024|CO3_HUMAN	2.94066e+08	2.99031e+08	7.78022e+08	3.55046e+08	2362885761	2736382902	3559630948	2395790206	2.14096e+08	1.99935e+08	3.64499e+08	162642486
sp|Q9H583|HEAT1_HUMAN	2896620838	2827721333	2674221016	4385947005	1776865363	1483058807	1541011687	2638985232	4938116994	2440842732	2672649048	4377510343
sp|P54886|P5CS_HUMAN	14215652925	15936829348	16063247990	20543723007	26123272873	28157004158	29463807258	32516104394	26065181915	27848318203	28982518178	30812080114
sp|O14980|XPO1_HUMAN	16910664069	17916488523	22584338427	25707590639	14544125418	15403941414	18975761666	21226062118	15611400385	16263522325	20213888085	22297933136
sp|Q14974|IMB1_HUMAN	108287000000	109466000000	97364758621	108467000000	121567000000	121392000000	108351000000	119805000000	90702243147	91214295921	82005858787	91388841315
sp|P10809|CH60_HUMAN	455471000000	411179000000	317422000000	444960000000	484796000000	437987000000	338440000000	476839000000	407955000000	367593000000	283614000000	392251000000
sp|P54577|SYYC_HUMAN	12747256331	17170891054	15401674718	19994099970	10674267604	14782017748	12783018613	17127880893	14906802127	19179098331	17706296782	24045581787
sp|Q8IVF2|AHNK2_HUMAN	6843190164	6302592479	5853388821	8904548251	7.21792e+08	8.34438e+08	7.72219e+08	7.19494e+08	3239619209	2770397178	2774252032	4137637246
sp|O60313|OPA1_HUMAN	2139960983	2252924116	3079342926	2853131488	2220901639	2232792189	3029798035	2785498598	2134313760	2211101932	3189677738	2997297134
sp|Q03252|LMNB2_HUMAN	24281544467	17681693102	15643564841	29458772283	40613893791	30785512101	25768528437	47686031860	14385210171	10817643266	9531518532	17192499936
sp|P25705|ATPA_HUMAN	63005467510	59776318594	67274534645	120608000000	75071888041	70723407863	80244031701	147416000000	56131296660	53415604140	60105700617	107724000000
sp|O15067|PUR4_HUMAN	8962037195	6728401615	8340397487	7961885317	5519370203	4271846514	5083261301	5618612473	7676952980	5911683822	7137326587	7199941430
sp|P00367|DHE3_HUMAN	15925139221	16884878945	15924674486	24054075109	44718879811	48275073771	47873125057	71357092165	11091677288	12219730152	11724485668	15870925459
sp|P04075|ALDOA_HUMAN	207730000000	188881000000	205242000000	443143000000	99693969916	91176541813	99915749615	214144000000	93166651878	83816640645	92432332029	198898000000
sp|Q5VTE0|EF1A3_HUMAN	642359000000	578912000000	739560000000	1554290000000	607146000000	540534000000	692475000000	1487050000000	390694000000	338902000000	445107000000	974388000000
sp|P00533|EGFR_HUMAN	2423716467	2603278063	2536957964	2964701745	4802122264	4727732804	5599609117	5850174307	2587294874	3210884566	3056344479	3371524093
sp|Q12906|ILF3_HUMAN	80069188985	76759159032	98162237520	103088000000	82781343222	79909469488	103135000000	108511000000	66820953167	64486087667	83210856912	87524223007
sp|P23141|EST1_HUMAN	21643684130	21749003695	25397195515	33607644174	1647685750	1038128734	2666368731	1917297817	4.11454e+08	2.74678e+08	5.25808e+08	4.75727e+08
sp|P53618|COPB_HUMAN	11035605226	11963186179	10072956190	19762527853	9142456204	10003950274	8219419176	16168096910	7412316291	7837460531	6883331091	13786012920
sp|Q92900|RENT1_HUMAN	8438156375	8104568971	7981696087	10398529338	8146782125	7602633455	7937338115	10113030557	6858651914	6429311872	7062473535	9199323565
sp|Q02218|ODO1_HUMAN	7198125715	6798005445	6822106620	6604028449	6502171272	6744205526	7191926701	7474523062	8086080813	8822938338	9523125575	9185507307
sp|Q29RF7|PDS5A_HUMAN	8033208011	8473368582	9210842314	8496812400	7010008901	7482645774	8253830360	7659606108	4427272412	4611075683	4891883026	4881741382
sp|P78344|IF4G2_HUMAN	6584950690	6427642676	6771180260	9432922918	10396045370	4606721475	4692938586	5952186868	5706870854	5380575599	5406358955	7448787496
sp|P49588|SYAC_HUMAN	21506328415	19306378176	14586876251	26236545722	14946478590	13184792628	9722095165	18619805487	19249843594	17113045226	12778217765	24015647436
sp|Q92499|DDX1_HUMAN	21153333361	18069809393	23712681663	26695495340	13639822312	11588355858	15216583875	16679085202	16651227066	14101574875	18186305546	22515059819
sp|P05023|AT1A1_HUMAN	23823480692	23960994137	24779555349	36794542699	18494188347	18410041881	18915551866	28799003519	28387912621	27485738964	29326201859	47719708862
sp|O43143|DHX15_HUMAN	24543796669	18988593184	20568895710	35708937448	28215417020	21670543967	22915748306	42867749940	27310570236	20049669976	21712092442	40827200126
sp|P35900|K1C20_HUMAN	201065000000	212359000000	139366000000	163313000000	83575432499	96742993730	68010247612	61902097831	63593725229	67377855727	44575780012	49511313529
sp|P26358|DNMT1_HUMAN	4114331785	3048051807	4392663100	5183152934	5124146353	4055806180	5548042793	7037405271	3446741486	2551118704	3686452587	4639262739
sp|P52895|AK1C2_HUMAN	88682343657	72272797998	72608771307	98749712211	1991136300	1899884487	2796875951	3322725560	1552426551	1337627699	1387020381	1848989444
sp|Q14839|CHD4_HUMAN	19208513775	14913904455	18402030843	19217016434	17011740974	13700278729	18295267739	17101345123	9911011114	8186836299	9274747300	11234680171
sp|P55884|EIF3B_HUMAN	21628025228	18663779046	17963386520	32198785628	19373089603	16905391718	16432476342	27496468511	17869081670	15936716261	15219382884	24743007232
sp|Q08378|GOGA3_HUMAN	3006890291	3242190766	3026707252	3562101701	2138347262	3339714605	2524830505	2426692009	2044174024	2222028002	2087273458	2432107695
sp|P24928|RPB1_HUMAN	5657523155	6142113138	5470290700	6849444993	7056787361	6707119536	6435079092	6583264355	4069101400	4485742881	4170564416	4471104476
sp|Q13310|PABP4_HUMAN	31887552246	28069391089	33866276076	32808448732	28083798485	25021843703	30307784519	28314090493	27822070760	24911401934	29635672736	28785053378
sp|O00410|IPO5_HUMAN	9845772757	8009577503	8304332891	9506998710	18050214862	18982688306	21169073479	20266245640	11603168514	11945327009	13800507295	13557473020
sp|O43795|MYO1B_HUMAN	6299057925	6233418243	6299733634	9415373770	5176086022	5241835391	4872895997	7419685892	3883300620	3041362117	3540951071	4710521869
sp|Q9NTJ3|SMC4_HUMAN	6927266480	5836176136	6451179740	6462549483	4582959245	4043881664	4338075010	4496449105	5730415159	5048115966	5753029521	5549437836
sp|Q9UIG0|BAZ1B_HUMAN	4999544620	3720630933	5022766854	5224371832	3681191196	2657218247	3772325146	3585551503	3701843533	2685622681	3474086842	3485885537
sp|P04406|G3P_HUMAN	2835280000000	2842570000000	2594850000000	3517230000000	1512560000000	1566480000000	1401640000000	1890290000000	2003870000000	2002790000000	1849020000000	2505590000000
sp|Q99832|TCPH_HUMAN	46945049649	35213232975	38121344256	73739414568	37849752255	28873294870	30848466270	58670638676	42957296406	32113666820	35263897407	67947705349
sp|Q9HC35|EMAL4_HUMAN	9781786208	5859655624	6218532112	9856354141	19456219275	8086234230	8158021585	14280942501	4373539504	2739838902	2661412196	4485258806
sp|Q01813|PFKAP_HUMAN	17468060320	15361603964	15197019301	21320301965	2078982337	2098427897	2181488985	2224649256	11650896799	11400351614	11813517144	15328136827
sp|P40939|ECHA_HUMAN	12476643841	11361015078	11882347014	18367227175	5916406247	5203740052	5826442367	9679096110	12553654879	11057575284	12566552317	19945702107
sp|P04843|RPN1_HUMAN	51621935907	47579876944	51721255033	75722828039	59581905518	54627446144	61047337402	83134916892	36509369804	33527531726	36384654283	51884940934
sp|Q16891|MIC60_HUMAN	28561542481	28531428525	33436235745	37964185520	23034054087	23026870131	27747506224	31006266079	25671776038	25386740767	30456780439	34979220895
sp|Q9Y5B9|SP16H_HUMAN	24659816357	28670330316	23547956039	30203524921	23973448645	22222226346	22511199394	33795763334	28142907331	25361427009	25937979062	39094516358
sp|P33991|MCM4_HUMAN	18885152422	18980705257	15190799899	25118997710	18703859239	19468415203	15583610770	24943884998	12345028106	13213093979	10176953425	16891619152
sp|Q9BSJ8|ESYT1_HUMAN	10681839633	10408924219	13540415102	13576898589	11742134538	11767487670	14942890427	14471127529	6651141978	5852819393	7410499553	7122461320
sp|Q9Y230|RUVB2_HUMAN	25945821279	22921899926	28152817129	33410159375	16071137098	14808779148	15591837886	20954574046	21731584402	20545399974	20452438100	29986944859
sp|P42345|MTOR_HUMAN	2350797288	2523293007	2755943810	3032324499	2810904198	2920745780	3447364329	3902528544	6531576304	2667280564	3020910013	3466009612
sp|P50991|TCPD_HUMAN	52290380955	46365972576	47648869301	60234797515	35147250689	31627988246	32034375893	38119542515	50644213945	44810699938	45594626563	53011213189
sp|P38646|GRP75_HUMAN	85613591981	86439165626	95618723964	119409000000	66435764008	68698600244	76436144202	93904921722	114881000000	118572000000	131664000000	164888000000
sp|P15311|EZRI_HUMAN	50533111426	43806353911	46873825630	72791208306	14809574264	16561116786	17747178881	22813972076	22836771158	22478596985	24702888504	34253268635
sp|Q93009|UBP7_HUMAN	5056309949	5443254927	4936047510	7737918696	3084645469	3348741134	2942771369	4659780633	3104598713	3147232350	2764449110	4779090648
sp|Q9H0A0|NAT10_HUMAN	7014867202	5711472878	8833754307	8700462399	5858162280	4753323187	6741985981	7588381414	8235165445	6628383574	10187734677	11145309762
sp|P27816|MAP4_HUMAN	24316035908	26821557562	25217843287	40159226432	14292981878	17171438355	14444268961	25670443163	15280981421	18017415752	15321687166	26469620484
sp|P51532|SMCA4_HUMAN	5707843763	4705097924	4085488955	4863382808	4032631049	4754144258	4006541163	5094379284	7930679284	8089368898	7110213214	9940355130
sp|P43243|MATR3_HUMAN	40243902036	45147231153	42155782132	49696090786	43952151394	49825547232	46042687617	54659154796	32895938803	36498652212	34167124494	41525637300
sp|O00571|DDX3X_HUMAN	95945095516	113113000000	100993000000	128925000000	61144455850	71836740478	68762992519	81571325884	62292787413	73483619067	65810408129	85015776388
sp|P36578|RL4_HUMAN	90615820930	74276652777	79455020378	112645000000	67376949330	54529609688	59630584668	84558045776	85316725903	68406011484	74782689628	109116000000
sp|P51659|DHB4_HUMAN	8721519726	9793456810	9324579174	15424936999	11138623584	12394969983	11688026612	19982036978	12596282843	13309477010	12373700719	22144523588
sp|O60218|AK1BA_HUMAN	148174000000	158577000000	146053000000	189179000000	4274556593	4963500889	3825070155	6798502652	9.20993e+08	5.36446e+08	4.89236e+08	736614218
sp|P23246|SFPQ_HUMAN	71766495884	74345616492	95310307872	121123000000	75204599778	78374737879	99065279789	131906000000	68307947434	71803634464	93725340781	114930000000
sp|Q9NZB2|F120A_HUMAN	10426086987	11404531026	10595029065	13321769719	2963621202	3502140315	3231096297	3559112446	4414267781	5017302712	4645407191	5963655472
sp|Q9NSE4|SYIM_HUMAN	28802927221	28480982071	23902527772	30035430887	28830629342	28746446803	24027795671	30173631950	14502798937	14264745807	12686461214	14823986411
sp|Q99798|ACON_HUMAN	5470049427	4057906782	5488966178	6508644940	6938046087	5286692769	7915876106	9345188336	5807400059	3993980826	6003721124	9751166456
sp|P49915|GUAA_HUMAN	17034619839	18111309645	18317787669	19784663055	13155019888	14086562733	14759521859	14777916943	14275652419	15295234628	15618457933	16501045237
sp|Q9UDY2|ZO2_HUMAN	3915605382	2941083928	3541549873	4083576786	6190381117	4663148480	5652304132	6748455897	6.2361e+08	5.25398e+08	5.61419e+08	6.45604e+08
sp|Q14683|SMC1A_HUMAN	6615039271	7785490028	8440966186	8444790517	5086257934	5504604635	6650986753	6229892889	11379068765	11396070137	12565482025	14487421113
sp|Q14203|DCTN1_HUMAN	9185216650	10571079146	12245913860	13125171461	10400790877	12301641288	13524104620	14292182243	8117786576	8797944889	9545908284	11182721355
sp|P52948|NUP98_HUMAN	3667244387	4306699860	5486011192	5567419048	3266063344	5011307665	4654987004	6508476760	3200885158	3960287162	4002015046	5236656007
sp|P08729|K2C7_HUMAN	77036732945	52800634926	89111807534	177865000000	40835312810	25305702955	48006402516	97575346895	55382850928	46723308320	58815446812	119638000000
sp|P02786|TFR1_HUMAN	22535063563	25751083363	26725498202	32699570449	9785649347	9694503273	10613281147	13631474450	27032598458	30694590356	32558919660	49764558473
sp|P35241|RADI_HUMAN	48239696544	37368816865	34793254780	64285867478	11448676509	9609379526	8655924709	13120386146	27001230923	23568503900	20999023931	31523824460
sp|Q9UQE7|SMC3_HUMAN	6612151566	8904389910	8117372568	9003508369	4387859939	6537725306	5179680503	8329395622	7303154227	10010959500	8418039449	9737714820
sp|O60264|SMCA5_HUMAN	6651129492	6747849109	7636345233	8407412264	6761759022	7105496881	7411746749	7911730207	4945493333	4934375319	6518608146	6062352366
sp|O75534|CSDE1_HUMAN	9551596012	8634989547	8372094583	9406369695	7057604926	6658018249	6176943375	6876177828	6813035246	5867233766	6054834042	6551845347
sp|Q08J23|NSUN2_HUMAN	12103656138	9934819108	12288789659	10967357015	13210999718	10965099594	13389739510	11481630821	26669759203	21270365919	26170979374	20968706323
sp|P26641|EF1G_HUMAN	101775000000	88590602148	89212041061	159114000000	82899581800	73227408235	71066341293	143248000000	61211514161	51662795863	53055719820	92843810032
sp|Q5JRX3|PREP_HUMAN	7397057512	7954389588	8221056518	8689024619	2116016967	2306179165	2497148514	2997473813	5224850119	6050731684	7814785556	6532978348
sp|P26639|SYTC_HUMAN	14405741366	13826489898	13641199186	24387929618	12656038558	12304635502	11089167673	21394604971	30500325856	28112551214	26333001415	51895057810
sp|O60610|DIAP1_HUMAN	4047709568	4590387334	4329935519	5286595600	2128824922	2684899864	2713784735	2876473071	5285554075	5991399886	5366030692	6959292050
sp|P78371|TCPB_HUMAN	90881205081	121661000000	144104000000	134553000000	62508586569	83567192898	98115668370	93305251503	90091712004	120950000000	142789000000	135676000000
sp|P04040|CATA_HUMAN	7441586444	7175338303	7978638661	8129424501	19032193805	18134781054	20772983597	21324873683	7463076964	7074645537	8255505334	8902925105
sp|Q16881|TRXR1_HUMAN	90385669152	82686753353	85362222389	97184507503	5819383152	5497041915	5470997781	6076473362	8104667356	7325457553	7923318699	9033892639
sp|P42330|AK1C3_HUMAN	88123192213	83146627482	71395136793	88085099864	1167335627	1197691581	1010611327	1549729103	2083943790	2391722928	2040253612	2499949950
sp|P13010|XRCC5_HUMAN	25776911677	30071135359	25932870381	39321228328	34935921448	41893039852	36430473438	51680571313	32882484468	37832915409	32506861768	49359338750
sp|Q9Y678|COPG1_HUMAN	9008610656	10005738075	9860623607	12339569139	8096209095	8630411345	8923390973	11782535378	7140283730	8030683853	7739203366	10102303193
sp|Q9UGI8|TES_HUMAN	61651312832	71728399645	66047758007	85631275293	13900485536	15420788545	13763672097	19466217494	7554728982	8597368516	7851380682	10579633486
sp|Q96AE4|FUBP1_HUMAN	37426284145	32538119238	37921066619	46566324324	23035517171	19703238875	24483814187	27140396430	32731938629	28192976956	32839662917	41992927688
sp|P12956|XRCC6_HUMAN	57305050401	62135524642	64259209701	69688842574	82054957295	89559242515	93348050845	101038000000	95746713815	98023489034	109765000000	153979000000
sp|P50851|LRBA_HUMAN	9.48678e+08	9.51574e+08	1467025149	9.97131e+08	1874614916	1587842997	3759828836	1696378661	8.79908e+08	5.84335e+08	1302421343	6.12502e+08
sp|P33993|MCM7_HUMAN	25737579397	26169644348	24312997998	30816588166	25582675206	26132712764	24374531019	30551242831	15602244299	16084189892	15418431424	18650915130
sp|Q92626|PXDN_HUMAN	5.00453e+08	7.37705e+08	9.14337e+08	3.97552e+08	1.59013e+08	1.43041e+08	2.18288e+08	8.9545e+07	2056554343	3019631329	3064930432	1850629197
sp|P31939|PUR9_HUMAN	18758069939	14958686754	17960397061	22932957783	28233141113	22364624893	27000950455	36545761845	14698636870	11930987855	14042713819	18840855472
sp|P11047|LAMC1_HUMAN	1016198104	1485976911	1100027936	1284409850	2326878053	2732174177	2089925210	2768056030	639102739	9.00191e+08	7.50336e+08	9.42683e+08
sp|Q13439|GOGA4_HUMAN	1724125832	2200400805	2274683855	1988560481	6.61851e+08	7.55748e+08	8.11292e+08	7.26711e+08	1403281441	1567217129	1651361326	1557930332
sp|P33992|MCM5_HUMAN	9527114878	9697707261	7942438208	16478377338	11765515812	11594043765	10483640238	20684317336	6962586743	6948597173	5985251109	12566261817
sp|Q16851|UGPA_HUMAN	15370260187	15599784665	13831871143	19664120121	12578846746	13200033240	11303270278	16834177885	10978236561	10865603892	9680815251	13844568462
sp|P13797|PLST_HUMAN	33997285210	35314709246	32963771129	50108733646	9729225031	9330026916	9962878798	14767725706	15230428514	16002547823	14483353679	22776218882
sp|O95373|IPO7_HUMAN	18199313932	15725582618	16516271212	19606266217	14115774532	11878497952	11870834055	18565704829	17821124235	15433186830	16506072673	18138646914
sp|P50570|DYN2_HUMAN	4435451474	6249175762	5515568668	12294250205	3713042003	4628192602	4451500450	8721902325	2426660464	3116801317	2922699361	6771859708
sp|Q12965|MYO1E_HUMAN	4826294117	3227894846	1902092437	3738648991	2383496539	2143870673	8.57498e+08	1546140444	3496172792	2457431032	2098649048	2443605507
sp|Q9BXJ9|NAA15_HUMAN	5617869720	6120221637	8136826314	9465847014	3216452464	3883150450	6505643058	5651690670	6075794704	6146600633	8231144946	9126443066
sp|Q8WYP5|ELYS_HUMAN	2186358849	1721091546	1951226407	3178368446	1896949080	1973811963	1919599023	3297871184	1371849883	1209287285	1367748702	2513493564
sp|P07437|TBB5_HUMAN	564090000000	569976000000	550542000000	1045010000000	694200000000	697863000000	673852000000	1315400000000	442786000000	439919000000	428634000000	818868000000
sp|P30838|AL3A1_HUMAN	31903368163	26130513311	39226091460	67663389241	7316926722	5430997891	10695196035	20326169490	7449747333	3946063942	12208157071	27556800501
sp|P42166|LAP2A_HUMAN	39214338196	40831454040	47476800911	61800217096	21652194461	23040575570	26323090158	35524448936	8363334890	9025528192	10178801694	13438950181
sp|Q9BQE3|TBA1C_HUMAN	626908000000	648135000000	558261000000	894489000000	774036000000	796329000000	689037000000	1070010000000	499268000000	511370000000	440207000000	702162000000
sp|Q12797|ASPH_HUMAN	32718799588	29735771881	27066427348	40980412138	8050085988	6022152429	7285097166	9976226869	5412006781	3854178215	5132793139	6371465280
sp|Q07065|CKAP4_HUMAN	32910218759	36710536593	63212315449	48435922428	28168281603	32096270592	55655884171	42244169258	19382062621	21646114401	35927263090	28510458762
sp|O75083|WDR1_HUMAN	34728888405	46742749034	46581790698	44816452973	24578722920	34009659320	32814165240	31378141073	12698267921	16906270295	16653056787	16955649509
sp|P56192|SYMC_HUMAN	8473340243	9081885450	9922408822	12463742534	11587414344	11979927077	13139104230	17402508094	11184307494	11680917844	12552714635	16338841928
sp|Q7Z4S6|KI21A_HUMAN	1957811627	2260590006	2418190838	3154253559	1758494634	2039912228	2276479121	2551548080	1353808435	1438369560	1578321013	1840706784
sp|Q86XP3|DDX42_HUMAN	4719973599	5360237704	6418208130	5712337000	5724343532	6288320555	6681111356	6805594488	4397623994	5061372125	5315586165	5256531556
sp|Q8N3U4|STAG2_HUMAN	2673495248	2183987348	1846528310	2757661292	1556107647	1440403052	1114240392	1393730174	2956161638	2920772355	2112766962	4365000378
sp|P38606|VATA_HUMAN	9268062452	9342560794	10916897305	16101797194	9406216100	11032921707	11987702697	14783535666	15916277261	16965281131	17495902738	25840617993
sp|P05141|ADT2_HUMAN	150298000000	110414000000	133061000000	237567000000	46441271977	34236002170	41647071421	75909112184	112464000000	82654171600	100535000000	183716000000
sp|Q5JPE7|NOMO2_HUMAN	4728716279	7887329508	6174783273	6504294191	4220166047	7051259973	5513596691	5787493169	3346001849	5334247539	4122462303	4781994447
sp|Q9Y4L1|HYOU1_HUMAN	15557188096	15416267638	14266663122	26020138653	14898521244	15451419619	13944780175	24629956868	17636368539	17844194019	16228777857	32295029974
sp|Q6P2E9|EDC4_HUMAN	3445475684	2661271577	3331841076	2753109695	3615916659	2538887155	3491909755	2755638535	2658999550	2007322784	2507444317	2237452263
sp|P25205|MCM3_HUMAN	20878900061	22021114706	24268771862	26126197933	27303907644	28714050650	31519053819	34665752279	16859893207	17661158413	19729154028	21761258571
sp|Q9H3U1|UN45A_HUMAN	1084643123	8.68795e+08	1042160765	10455462405	9.30822e+08	752263839	8.09801e+08	2070116630	2941470872	2294114568	2616460616	12487251058
sp|Q9H0D6|XRN2_HUMAN	6687679237	5576216610	4704512787	8196645358	3307112838	2832388688	2380539765	4405614393	3844923777	3290109731	3085133910	5254469231
sp|P05091|ALDH2_HUMAN	25808884590	23478934967	33571570085	65499495515	11403271448	9811834495	14376492096	29760346617	7938271142	3891003991	12102405128	29792608669
sp|P47897|SYQ_HUMAN	5709848800	5524355699	4709811453	8354727421	9311090746	11469882760	9908881815	16094946721	7253490492	7238460435	5653930522	9659008399
sp|O75691|UTP20_HUMAN	2161391822	2830853909	2245503110	3092216636	1150825596	1436613475	1097801663	1699758771	2352868090	3064042439	2331075955	3196222141
sp|P20700|LMNB1_HUMAN	40807465628	43272692454	40640079552	45127229120	42735571381	47734988278	44146242322	50963093994	38986681298	43143091663	40419988987	46106953570
sp|P55157|MTP_HUMAN	8.6288e+08	1228632263	8.2466e+08	1266550238	3149077450	3666969167	2700135869	4058648478	3.67836e+08	4.01992e+08	3.44648e+08	5.02609e+08
sp|Q96I24|FUBP3_HUMAN	10093054476	9748347274	10874620791	17699902012	13034565664	10597526511	10501138793	14282584119	8235082122	7617530094	7854531367	10879826605
sp|Q7L2E3|DHX30_HUMAN	3210617124	3516431861	4351091328	3808082724	2429456453	2648697220	2986615146	2841991533	2906230290	3663016263	3846032804	3269296977
sp|Q8TCS8|PNPT1_HUMAN	7539910178	9608800677	11164480173	7919374252	2914165274	3113995676	2428817176	4954590643	4443918215	4301975900	3568868202	7354624942
sp|Q7L576|CYFP1_HUMAN	2973022265	2977104863	3040887930	5141399301	1932052373	2155295236	1948820035	3797978058	1454228044	1499842637	1574469714	2599718586
sp|O75153|CLU_HUMAN	4502699445	3463318442	3439124618	4810451186	2308884585	2302014585	2280639678	2844249629	3018918352	2645704765	3277705553	3235516743
sp|Q12789|TF3C1_HUMAN	2111172044	1953423372	2088095757	2008335011	4449322732	1911798520	1836400875	1630351866	4374584125	1243370874	1287030258	1212239007
sp|Q9Y4E8|UBP15_HUMAN	3641031561	3653048257	3142005471	4037730705	1316601206	1304428674	1186322594	1263829120	1437077469	1450412405	1360466561	1437785111
sp|P68371|TBB4B_HUMAN	530685000000	554119000000	522962000000	997408000000	636659000000	638408000000	630705000000	1220380000000	414700000000	421832000000	409236000000	773803000000
sp|P06744|G6PI_HUMAN	77043794134	81372153009	70048735541	120700000000	32936279078	36487065589	31030490606	53104795536	53423134208	62061887191	52520321993	89910191091
sp|Q71U36|TBA1A_HUMAN	632920000000	652304000000	561983000000	895180000000	784480000000	803713000000	695680000000	1074360000000	506938000000	516632000000	444728000000	705568000000
sp|P68363|TBA1B_HUMAN	645527000000	665430000000	574981000000	905050000000	804021000000	825752000000	715435000000	1090860000000	520019000000	531180000000	457947000000	716309000000
sp|Q9BTC0|DIDO1_HUMAN	1341414379	1292108052	1325800402	2093641556	1149709598	8.16282e+08	1006935771	1805263492	6.98515e+08	1210421257	8.99041e+08	1017678542
sp|Q96TA1|NIBL1_HUMAN	5146236675	3808957181	4473507051	5320074498	1052525788	1195457134	9.49239e+08	1113229471	4913515430	3558154983	3900347036	5091631997
sp|Q13228|SBP1_HUMAN	2691584097	2609196197	2456937239	3994790961	2443181280	2151304840	2261411213	3888642889	6416220675	5586587498	5771786857	9463937327
sp|P35658|NU214_HUMAN	3910224611	4525697864	3721630787	4638718885	2934581099	2927628430	2336912915	3082883268	2298075056	2734900928	2243084257	2907803921
sp|P17987|TCPA_HUMAN	105352000000	96845013700	126046000000	144291000000	82069862933	74621825366	98675252509	110870000000	76835488841	69574189229	91162916648	99741522180
sp|O95817|BAG3_HUMAN	5514128814	5273858589	7172448131	5153697205	1735767350	1676651969	1552134209	1186097623	3982092006	4460456590	13091559274	2383876240
sp|Q9Y262|EIF3L_HUMAN	24701500398	23764937514	21047911347	21751549657	17712250153	17577674850	14819633339	15865991882	21394451558	21093875019	17937216126	18978190598
sp|P23526|SAHH_HUMAN	69488279361	75482310002	70763741239	105554000000	71612311631	77156467140	72999139792	110376000000	47069807580	49940168297	47793195950	70823856737
sp|O95573|ACSL3_HUMAN	9818707586	10469852431	8510231968	14210092046	26240838228	27350144676	23440838781	36217241697	6280870600	7092892335	5536526744	9261241746
sp|P08195|4F2_HUMAN	18080606226	19430790171	20251232584	24644161444	5816354948	5765731168	6222517214	7568790419	29351094592	31896911002	32593393535	40755311895
sp|Q02388|CO7A1_HUMAN	1.24314e+08	2.76221e+08	2.87309e+08	3.38463e+08	1.39148e+08	133997470	2.10261e+08	4.06872e+08	7.09933e+08	1135505735	1548971011	1380327734
sp|Q9UHB6|LIMA1_HUMAN	12471690867	11382359962	14757981730	19159659066	6612033830	5819803983	6823614604	9420462759	5596066844	4704724379	6791684237	9140303604
sp|P69849|NOMO3_HUMAN	4719155093	7883956471	6174783273	6504294191	4212580077	7049319705	5513596691	5787493169	3336743791	5332315910	4122462303	4781994447
sp|Q02790|FKBP4_HUMAN	17313869607	21012392701	19033095605	35209501694	10850326545	13158682042	12236212866	23214843408	16938905271	20201820310	18725194369	34316585255
sp|Q32P51|RA1L2_HUMAN	294641000000	299469000000	352364000000	291807000000	280810000000	286736000000	334450000000	279869000000	329901000000	323893000000	385398000000	303499000000
sp|P08133|ANXA6_HUMAN	9.01153e+08	1085522484	838192379	9.64645e+08	4.18741e+08	5.0421e+08	3.46916e+08	6.04532e+08	7478730292	6601314089	5653838723	6764110415
sp|P41250|GARS_HUMAN	15221382501	10715527182	11732784545	23341691713	12097798321	9843374881	10282251973	24322333978	13574371128	10450904532	11387799168	24626748404
sp|Q06210|GFPT1_HUMAN	12299981626	10875690930	11238237682	13980365401	3808278728	3569744221	3476420779	4984681905	7430350087	6504658553	6714858430	8573274741
sp|P49411|EFTU_HUMAN	100037000000	85728866879	88344007307	129920000000	110446000000	93006318104	97509353839	142753000000	80926605505	68913954839	72827405928	107827000000
sp|Q58FF7|H90B3_HUMAN	105579000000	128556000000	105838000000	169473000000	92422829485	111420000000	90896215186	148125000000	115526000000	143134000000	116128000000	187254000000
sp|Q14566|MCM6_HUMAN	10324492202	8076822935	9840442943	15207978055	10306078000	7979306024	9905040068	14541779055	7199235906	5718339827	6718272176	10182911830
sp|Q14764|MVP_HUMAN	8100508475	5640271673	6990521431	7035637723	1068276185	838783780	5.49694e+08	7.51098e+08	1423023026	1213917979	9.33417e+08	1272832927
sp|Q9UHD8|SEPT9_HUMAN	26743950230	27723032217	30831923907	36755350862	24684808973	24939191386	28221735692	33686879409	12144590579	12461270013	13977261752	17173220036
sp|P48634|PRC2A_HUMAN	2613250720	2581297725	2249929683	3034428004	2316119155	2211550512	1795919663	2779010457	1569517199	1442802154	1262910868	1860205852
sp|Q86UX7|URP2_HUMAN	4985978588	3511500711	3208666850	3815430959	4.18683e+08	2.38659e+08	2.44775e+08	1.28051e+08	1.98749e+08	4.87704e+08	1.44274e+08	1.88509e+08
sp|Q15020|SART3_HUMAN	8200542355	7410262641	7669494305	8335487728	7534077999	6986884764	6944308358	7888566265	4143955117	4254946740	4398832364	4912511062
sp|Q9UJS0|CMC2_HUMAN	7466583074	8602523182	7134488801	12606734148	7545695011	8343261928	7104295975	12597582787	2497438466	2532518136	2340811006	3996768567
sp|Q15643|TRIPB_HUMAN	7.09884e+08	7.61061e+08	1180850327	7.83096e+08	9.97548e+08	4.73744e+08	6.49153e+08	4.87214e+08	7.36355e+08	8.60882e+08	8.97992e+08	750580953
sp|P52209|6PGD_HUMAN	78333669716	73365861909	78852617545	96466168193	26409112764	25645467688	30803444710	35426759702	25700405673	24353475015	23532197263	36702938499
sp|P46087|NOP2_HUMAN	12547595963	13397643538	17657212678	19668123673	7748272202	8720675876	11079781675	12374698127	11946004397	13062056339	17168243554	18832080953
sp|P08758|ANXA5_HUMAN	96795631875	127664000000	121909000000	139548000000	46886050578	63315551129	59132441703	67917280641	51230898432	67724891196	65026243105	73374931692
sp|Q96QK1|VPS35_HUMAN	7257933746	8103774697	7691522445	10574401292	3279372563	4293753739	3637822720	5187730201	6211238556	7509499850	6823163402	9899993349
sp|Q9C0C2|TB182_HUMAN	4660889114	4995720183	5418144790	5871113688	2823690124	3152558850	3456525529	3734530452	2616442495	2960491550	3387580787	3567747113
sp|O94776|MTA2_HUMAN	8566276496	8611859782	6637874987	10569690209	5820468658	5787142801	4424097617	7179163846	3884441577	3678562044	2857559294	5077396827
sp|P23528|COF1_HUMAN	377706000000	475294000000	504632000000	418209000000	381098000000	481241000000	513344000000	431925000000	326752000000	402653000000	434394000000	357980000000
sp|Q8TEQ6|GEMI5_HUMAN	3499685127	3860956347	4266678014	4637204765	2155481751	2374293460	2926594529	2943721987	4559574458	4714591301	5406703041	6215175964
sp|P07384|CAN1_HUMAN	42797096054	44984567019	48012219807	51444032276	19782554834	21670582643	19470310865	24283965354	27858964824	29531701876	31480495542	33855716337
sp|P22234|PUR6_HUMAN	49125913717	52347986431	35628009311	51273875085	87105916643	93179653180	62592923793	90776727618	67301267295	73030984273	48478681319	68283547914
sp|P14868|SYDC_HUMAN	38203320095	41434613148	37589597905	45484996339	36016379092	38483556207	34308546224	42702114793	29458925297	31498208007	27987329766	34506722501
sp|Q9Y4G6|TLN2_HUMAN	2983761277	1072546362	1938724822	4161179652	2638247713	1176390090	1636528190	3481016619	2302604800	1004794954	1247058266	3227478810
sp|Q8WUM0|NU133_HUMAN	3256342957	4218763266	4106596857	4287943991	2902468393	3783160760	3620335461	3534711118	4032358036	5036248611	4575701256	5543461331
sp|Q13620|CUL4B_HUMAN	4846675066	3314335870	5223486199	5623495470	2096669587	1351987414	2266267402	2530560409	3960889021	2506388635	4198833971	5610092713
sp|P14735|IDE_HUMAN	2210814879	2069873120	2120108159	2640793358	1677561449	1409215794	1661160042	1915212903	2044555370	1767024094	1948222627	2474122396
sp|O95602|RPA1_HUMAN	3542207660	5554776431	3748823875	5285466188	2519453108	3218448671	2841311231	2647027230	1534790203	2184983641	1613913139	2004129884
sp|P28370|SMCA1_HUMAN	4868110893	4738128595	5045912993	7115560834	6190216246	6306970898	5704120069	7563537810	3730014219	3429742084	4597221387	4794359423
sp|P31040|SDHA_HUMAN	9728898184	8846797739	10116912439	16153067308	6766909372	5730337274	6944143474	13315919225	12464756819	10985447887	12741934059	22022203451
sp|O94826|TOM70_HUMAN	9469765371	6007689998	8074356438	14259235400	6774537425	4276112018	5987629012	9862006911	10843708828	6659327326	9316009284	16739941541
sp|P49448|DHE4_HUMAN	7621038893	7444693057	8643808816	12652109434	22197615080	21208559104	27800224174	40309740620	5292751689	5588124852	6620574839	7348692680
sp|P68366|TBA4A_HUMAN	581497000000	586089000000	488255000000	754433000000	742791000000	746749000000	625710000000	940048000000	479903000000	478636000000	398889000000	610993000000
sp|Q14160|SCRIB_HUMAN	2368670786	2357549508	2886931993	2942716929	2148092550	1974844659	3040241030	2485942542	2575198396	2694444453	2558184633	3912197959
sp|P04083|ANXA1_HUMAN	52702809238	38330979737	72021484482	77092409411	4760339161	4250963970	6563638951	7655600156	10078067581	7923603917	13910845039	14768735301
sp|P15121|ALDR_HUMAN	127758000000	168023000000	120853000000	239375000000	1506960645	1865181163	1539413668	2808731037	8742661996	9595235851	7422856342	28000433553
sp|P46459|NSF_HUMAN	3577683330	4373735584	3842309745	6388808699	2555372401	3148323741	2895623512	4638523696	2795103945	3299360089	2982331557	5226271886
sp|P09960|LKHA4_HUMAN	15156122704	14690070248	11965219802	17842628661	9015797694	9289109020	7792705119	10631360711	14935288344	14971043019	12736534051	18400441706
sp|Q99623|PHB2_HUMAN	34840164948	29678203424	31580696459	55043028128	41951815704	35277479150	37816332562	66989762405	48692541271	40984187861	43806696923	75122006128
sp|O75694|NU155_HUMAN	5138465166	4457403644	5360818221	4999813099	6496773140	5905248725	7172694736	6495723092	7485868282	6947232189	8235017986	7589884574
sp|Q27J81|INF2_HUMAN	4407166108	5852843369	5116845208	6982004011	2884035638	4258322316	3409874656	4775542717	4034495253	5346715366	4903905104	6556285478
sp|P12236|ADT3_HUMAN	96251362209	62124175439	73552924441	180826000000	32416259942	22237630167	25655601478	63238746019	77817927745	52241830941	60278709806	147553000000
sp|P28331|NDUS1_HUMAN	8182913160	8185654294	7236620067	10952396434	4977112221	4300663024	3865845247	5915339097	6891376029	6824503490	6171735863	8926002842
sp|Q9NTI5|PDS5B_HUMAN	1400261909	3295969312	1213364860	1450452782	2336941491	5070867275	1983641036	2272778000	2257412010	4159904633	1788143822	2420632864
sp|O15027|SC16A_HUMAN	2744399909	3192872489	3597945111	3861755333	1223489791	1447451038	1477434065	1879368226	1206136321	1396836444	1466695372	1744940853
sp|P36776|LONM_HUMAN	3725589000	2528398260	3609257663	5343058448	7669131823	5480381708	8017750407	11944001040	5668984849	4346807600	5374096656	9080601084
sp|P16435|NCPR_HUMAN	26351495975	22560574050	23186440283	26092355435	14208375306	11442671064	11908613207	13972304449	15340159265	10719241922	12416948484	16334062372
sp|Q99460|PSMD1_HUMAN	25001006317	24382147491	22734499727	27951897406	23362329525	22092232783	20757138134	25276647571	16183055832	15307736504	14496448108	18737412923
sp|O60763|USO1_HUMAN	10577310756	12293246917	12366818196	13782779393	8283151736	9915398444	8935396277	10533648789	10296460535	12018443982	11184563068	13119379033
sp|O60841|IF2P_HUMAN	13823750392	12789475457	12591226392	16997437961	8253432554	7622756169	7640952959	9450843552	6667195196	6217220193	6080140633	7229612054
sp|Q12931|TRAP1_HUMAN	51739081923	48898064492	51524230752	47604162546	29325860140	26947327074	30208354683	29467287568	46147074689	42758968803	47832838287	45985068078
sp|P23381|SYWC_HUMAN	5463487280	6910438799	6790511844	5777591295	2547730445	3154395112	3335421265	2834824039	18892483169	20763202514	21799777054	20333841122
sp|Q15155|NOMO1_HUMAN	4654501440	7757726860	6096161924	6442486150	4131098947	6903887667	5405102931	5713331622	3297176628	5254738399	4048558935	4738700655
sp|Q12888|TP53B_HUMAN	1440077344	1673930987	1845663221	1740135028	4.24206e+08	5.02644e+08	5.1806e+08	4.70988e+08	6.48406e+08	7.09879e+08	806752977	7.02306e+08
sp|Q9Y5K6|CD2AP_HUMAN	9065978043	7986221603	8577677820	10533283774	3881103018	3171566699	3520619470	4428523840	4357852667	3807879937	3504499341	4688580633
sp|Q9UKV3|ACINU_HUMAN	4583673342	6198744389	4306384147	7257631460	6761201606	9045699877	6461266752	10838866723	4991849615	6754684780	4770001938	8266912231
sp|O94973|AP2A2_HUMAN	3996051693	3738043127	3892319518	4436745539	3314935254	3044456202	3180133686	3704005104	2883809107	2827898277	2831755164	3249564903
sp|Q14669|TRIPC_HUMAN	1873970802	1828620130	1812450524	2177809483	1905408365	1804972224	1844288884	2229853893	8.00861e+08	8.31324e+08	7.7191e+08	9.88316e+08
sp|Q10567|AP1B1_HUMAN	6831184895	8641672508	6736283878	14951425594	6777581483	7448607216	6467919924	13401198686	6055452997	6633351108	5934913991	11894188634
sp|Q12769|NU160_HUMAN	1427601630	1303678629	1565188104	2062947229	1600394417	1262614731	1649677778	3932620715	1974864077	1548614355	1919639326	2326745198
sp|P49589|SYCC_HUMAN	6006543324	6086038259	5637548442	5703329114	2481517312	3982795030	3965720334	2541161212	6557006311	6790353573	5806012215	5857580296
sp|Q8NBJ5|GT251_HUMAN	8422655214	7985024898	10479407086	11993537172	3491409297	3120399554	3889484400	4808287017	3214344933	3408335791	3407556022	5242087863
sp|P09525|ANXA4_HUMAN	20579388074	27482523718	22502274316	26669307854	35527565648	47666566953	39338166200	46250150397	3592278457	4712992759	3851428427	4858458222
sp|P16144|ITB4_HUMAN	8.1702e+08	988309942	1131650309	2203550423	2.95104e+08	1.45918e+08	439881778	1092181590	2.50188e+08	1.22528e+08	3.99654e+08	9.60325e+08
sp|P53675|CLH2_HUMAN	23948607464	23795688182	25284908439	37789448311	15997778113	15848872363	16567288906	24603818710	14030090195	13677185121	14619388139	21689208329
sp|Q14247|SRC8_HUMAN	33349931375	31621106254	47546981404	45696650437	39014390381	36372557836	54578376102	55101574448	28582822893	26040002993	39707612707	39720917651
sp|O75116|ROCK2_HUMAN	4006514568	3408388476	5011481844	4348978708	2027308532	1675725468	2603099942	2491899852	4588508573	3794208970	4816680946	4560421611
sp|Q14571|ITPR2_HUMAN	2151922398	1348509006	1106154355	1894993425	1545150484	1405400761	1136546950	1544281039	9.87035e+08	9.30172e+08	8.08181e+08	1056940969
sp|Q8WWI1|LMO7_HUMAN	2132619785	2938410321	1921817958	3373478544	1314023487	1458320422	1380043987	2062758097	2200197825	2557802720	2415658002	3717171896
sp|O95613|PCNT_HUMAN	5.39388e+08	1159999728	762075270	5.55555e+08	4.29993e+08	6.91185e+08	4.79575e+08	6.63727e+08	3.30505e+08	6.07865e+08	4.13709e+08	3.48117e+08
sp|P26599|PTBP1_HUMAN	73714915186	74323438148	77356185278	72480814939	65969487389	70592949792	68432933996	81175025021	62984597898	64971708319	66085391269	75870465163
sp|O15523|DDX3Y_HUMAN	90043223487	109579000000	97524203515	114562000000	57817658777	70095892919	67106742823	73258801731	57092825252	71006757883	63369936262	72677194211
sp|Q13885|TBB2A_HUMAN	439996000000	425597000000	454890000000	784730000000	524880000000	497841000000	540556000000	981028000000	342187000000	321721000000	351130000000	619244000000
sp|Q9BVA1|TBB2B_HUMAN	439551000000	425131000000	454356000000	783996000000	524788000000	497710000000	540346000000	980929000000	341578000000	319549000000	350023000000	616993000000
sp|O43175|SERA_HUMAN	11913011785	10448467119	10785124338	15880946614	8444522965	7357822080	7767644249	12532032741	26328375049	22010810826	23329360309	39934567961
sp|Q05639|EF1A2_HUMAN	482834000000	423490000000	559132000000	1273650000000	464637000000	409019000000	533354000000	1229430000000	315792000000	270609000000	363391000000	833064000000
sp|Q15233|NONO_HUMAN	57822907543	51358476760	63816100791	81930769995	52197880898	48217144037	57742785286	70004609046	40463203792	35406118850	45401928300	59660773289
sp|O94979|SC31A_HUMAN	7191581455	6820335336	5949313293	7198810585	6427437167	6228479595	5337488065	8078673956	7765323909	7206990092	6337921094	7495450265
[truncated: 8,738 more rows]
