# Supplementary material for: pGlycoQuant with a deep residual network for quantitative glycoproteomics at intact glycopeptide level
Source: Nat Commun. 2022 Dec 7;13:7539. doi: 10.1038/s41467-022-35172-x (PMC9729625; doi:10.1038/s41467-022-35172-x)
Supplement: Supplementary file 6 — Supplementary Data 3 [file 41467_2022_35172_MOESM6_ESM.xlsx]

## Sheet: Intact glycopeptides-original
Proteins	ProSite	Glycan(H,N,A,F,pH)	97L-1	97L-2	97L-3	97L-4	Hep3B-1	Hep3B-2	Hep3B-3	Hep3B-4	LM3-1	LM3-2	LM3-3	LM3-4
sp|Q12864|CAD17_HUMAN	722	[6 3 0 2 0]	9.36738e+07	1.78588e+07	1.75417e+07	2.9925e+07	3.68488e+07	88717.9	879901	614785	4.29195e+07	2.37381e+06	1.26413e+07	1.85415e+07
sp|Q9P2B2|FPRP_HUMAN	525	[5 2 0 0 0]	3.08512e+07	4.37235e+07	4.20134e+07	3.09946e+07	2.5575e+06	1.45587e+06	4399837	3.25174e+06	3.29449e+08	4.58774e+08	4.1306e+08	3.21606e+08
sp|Q6YHK3|CD109_HUMAN	279	[6 2 0 0 0]	2.04942e+09	3.78029e+09	2.32346e+09	1.31908e+09	855687	1.38538e+06	630549	742714	9.41427e+08	1.77284e+09	1.04796e+09	6.10802e+08
sp|Q9Y4L1|HYOU1_HUMAN	515	[7 2 0 0 0]	3.81496e+10	4.30829e+10	3.84442e+10	3.30083e+10	2.29157e+10	2.73843e+10	2.40482e+10	2.09837e+10	2.67995e+10	3.04677e+10	2.75602e+10	2.41723e+10
sp|O14974|MYPT1_HUMAN	384	[0 1 0 0 0]	5.24534e+09	7.45035e+09	4.24268e+09	7.31928e+09	1.73981e+09	2.4306e+09	1.39618e+09	2.44272e+09	1.41722e+09	2.12772e+09	1.199e+09	1.88044e+09
sp|O14773|TPP1_HUMAN	443	[3 3 0 1 0]	2.20932e+07	2.47584e+07	-1	-1	3.01244e+06	3.2406e+06	-1	-1	1.42676e+06	0	-1	-1
sp|P15586|GNS_HUMAN	183	[6 2 0 1 0]	1.31302e+08	2.16221e+08	1.45717e+08	1.23547e+08	2.00252e+07	6.08067e+07	3.66453e+07	3.12848e+07	2.90004e+06	1.18749e+07	8.47318e+06	4.2406e+06
sp|P15144|AMPN_HUMAN	234	[5 2 0 0 0]	3.5033e+08	2.84509e+08	4.02564e+08	4.69144e+08	2.73287e+08	2.93311e+08	3.16539e+08	4.10961e+08	4.24645e+07	4.75597e+07	5.09243e+07	5.74997e+07
sp|Q5JTV8|TOIP1_HUMAN	399	[7 2 0 0 0]	1.17304e+10	4.30333e+10	9.52417e+09	9.64201e+09	1.24941e+10	4.51983e+10	1.04387e+10	1.02463e+10	8.11683e+09	2.90502e+10	6.53276e+09	6.4691e+09
sp|Q9HAW8|UD110_HUMAN	71	[6 2 0 0 0]	8.16278e+10	1.19597e+11	4.7546e+10	1.95259e+11	9.91445e+09	1.44943e+10	5.67418e+09	2.40392e+10	1.90124e+08	3.10387e+08	1.26475e+08	3.29369e+08
sp|Q9HAW7|UD17_HUMAN	71	[6 2 0 0 0]	8.16278e+10	1.19597e+11	4.7546e+10	1.95259e+11	9.91445e+09	1.44943e+10	5.67418e+09	2.40392e+10	1.90124e+08	3.10387e+08	1.26475e+08	3.29369e+08
sp|O60656|UD19_HUMAN	71	[6 2 0 0 0]	8.16278e+10	1.19597e+11	4.7546e+10	1.95259e+11	9.91445e+09	1.44943e+10	5.67418e+09	2.40392e+10	1.90124e+08	3.10387e+08	1.26475e+08	3.29369e+08
sp|Q9HAW9|UD18_HUMAN	71	[6 2 0 0 0]	8.16278e+10	1.19597e+11	4.7546e+10	1.95259e+11	9.91445e+09	1.44943e+10	5.67418e+09	2.40392e+10	1.90124e+08	3.10387e+08	1.26475e+08	3.29369e+08
sp|Q6YHK3|CD109_HUMAN	279	[4 2 0 0 0]	3.82809e+07	-1	1.91738e+07	2.41978e+07	0	-1	0	0	364315	-1	135132	136184
sp|Q9NXH8|TOR4A_HUMAN	314	[7 2 0 0 0]	1.08672e+09	9.53857e+08	1.99237e+08	1.44873e+08	1.07604e+09	1.10274e+09	2.26249e+08	1.85557e+08	2.82464e+08	3.15519e+08	5.01655e+07	2.59502e+07
sp|P11279|LAMP1_HUMAN	261	[6 2 0 0 0]	8.26646e+09	1.1318e+10	5.69319e+09	6.57525e+09	2.79154e+09	3.51626e+09	1.73823e+09	2.02107e+09	3.21067e+10	4.1519e+10	2.12602e+10	2.38246e+10
sp|Q13586|STIM1_HUMAN	171	[7 2 0 0 0]	1.25405e+09	2.64322e+09	1.69268e+09	1.59063e+09	9.13436e+08	2.05653e+09	1.16695e+09	1.0837e+09	6.79787e+08	1.67388e+09	8.28254e+08	8.49931e+08
sp|Q9HAW8|UD110_HUMAN	344	[6 2 0 0 0]	3.67443e+10	1.10738e+11	4.93816e+10	4.19567e+10	3.31964e+08	1.36354e+09	1.39058e+09	1.45264e+09	8.14709e+07	5.65794e+08	1.18591e+08	7.04715e+07
sp|P35503|UD13_HUMAN	348	[6 2 0 0 0]	3.67443e+10	1.10738e+11	4.93816e+10	4.19567e+10	3.31964e+08	1.36354e+09	1.39058e+09	1.45264e+09	8.14709e+07	5.65794e+08	1.18591e+08	7.04715e+07
sp|P19224|UD16_HUMAN	346	[6 2 0 0 0]	3.67443e+10	1.10738e+11	4.93816e+10	4.19567e+10	3.31964e+08	1.36354e+09	1.39058e+09	1.45264e+09	8.14709e+07	5.65794e+08	1.18591e+08	7.04715e+07
sp|P35504|UD15_HUMAN	348	[6 2 0 0 0]	3.67443e+10	1.10738e+11	4.93816e+10	4.19567e+10	3.31964e+08	1.36354e+09	1.39058e+09	1.45264e+09	8.14709e+07	5.65794e+08	1.18591e+08	7.04715e+07
sp|Q9HAW7|UD17_HUMAN	344	[6 2 0 0 0]	3.67443e+10	1.10738e+11	4.93816e+10	4.19567e+10	3.31964e+08	1.36354e+09	1.39058e+09	1.45264e+09	8.14709e+07	5.65794e+08	1.18591e+08	7.04715e+07
sp|O60656|UD19_HUMAN	344	[6 2 0 0 0]	3.67443e+10	1.10738e+11	4.93816e+10	4.19567e+10	3.31964e+08	1.36354e+09	1.39058e+09	1.45264e+09	8.14709e+07	5.65794e+08	1.18591e+08	7.04715e+07
sp|P22309|UD11_HUMAN	347	[6 2 0 0 0]	3.67443e+10	1.10738e+11	4.93816e+10	4.19567e+10	3.31964e+08	1.36354e+09	1.39058e+09	1.45264e+09	8.14709e+07	5.65794e+08	1.18591e+08	7.04715e+07
sp|P22310|UD14_HUMAN	348	[6 2 0 0 0]	3.67443e+10	1.10738e+11	4.93816e+10	4.19567e+10	3.31964e+08	1.36354e+09	1.39058e+09	1.45264e+09	8.14709e+07	5.65794e+08	1.18591e+08	7.04715e+07
sp|Q9HAW9|UD18_HUMAN	344	[6 2 0 0 0]	3.67443e+10	1.10738e+11	4.93816e+10	4.19567e+10	3.31964e+08	1.36354e+09	1.39058e+09	1.45264e+09	8.14709e+07	5.65794e+08	1.18591e+08	7.04715e+07
sp|P07942|LAMB1_HUMAN	677	[7 2 0 0 0]	1.41289e+09	1.18385e+09	9.54379e+08	7.4006e+08	1.17359e+09	9.54274e+08	6.86046e+08	4.48089e+08	1.23635e+09	9.87462e+08	7.75713e+08	5.44597e+08
sp|P11717|MPRI_HUMAN	2085	[8 2 0 0 0]	2.73413e+08	3.10608e+08	2.66354e+08	2.95454e+08	3.16524e+08	3.48459e+08	3.08474e+08	3.13542e+08	1.08626e+08	1.10258e+08	1.03644e+08	1.00329e+08
sp|Q07954|LRP1_HUMAN	1763	[6 2 0 0 0]	2.79288e+09	6.98174e+09	7.69582e+09	9.42253e+09	5.36546e+08	1.33004e+09	1.55583e+09	1.87798e+09	1.53288e+09	4.07477e+09	4.4185e+09	5.38249e+09
sp|Q9UPN4|CP131_HUMAN	77	[0 1 0 0 0]	1.37322e+06	-1	-1	-1	333493	-1	-1	-1	0	-1	-1	-1
sp|P08581|MET_HUMAN	785	[3 2 0 1 0]	1.27107e+07	2.12657e+07	7.05908e+06	9.87559e+06	8.28682e+06	1.83201e+07	7.03532e+06	3.6211e+06	557679	451512	220811	256213
sp|P15144|AMPN_HUMAN	128	[6 3 0 0 0]	3.74671e+08	5.20551e+08	2.71283e+08	5.31871e+08	1.1051e+09	1.42979e+09	7.95418e+08	1.53783e+09	3.23083e+06	8.32837e+06	8.21328e+06	4.78755e+06
sp|Q9UBR2|CATZ_HUMAN	184	[7 2 0 0 0]	6.9491e+09	9.44423e+09	6.97085e+09	5.43592e+09	9.40917e+08	1.48202e+09	1.02243e+09	7.25235e+08	3.59016e+10	5.07468e+10	3.73405e+10	2.78508e+10
sp|Q9UHD9|UBQL2_HUMAN	122	[0 1 0 0 0]	8.26186e+10	1.02547e+11	5.67386e+10	6.37952e+10	2.53288e+10	3.19219e+10	1.75292e+10	1.98699e+10	4.75932e+10	5.45701e+10	3.15749e+10	3.32528e+10
sp|Q92823|NRCAM_HUMAN	223	[4 2 0 0 0]	8.94116e+08	1.11088e+09	7.5958e+08	6.79798e+08	1.11207e+08	1.35188e+08	1.13333e+08	8.41426e+07	2.87871e+06	1.35155e+07	1.06342e+07	1.21814e+07
sp|Q15904|VAS1_HUMAN	273	[7 2 0 0 0]	1.36178e+08	2.843e+08	1.81197e+08	2.28913e+08	6.84439e+07	1.35921e+08	1.17589e+08	1.09431e+08	1.41241e+08	2.64388e+08	2.02502e+08	2.01412e+08
sp|Q6PIU2|NCEH1_HUMAN	287	[7 2 0 0 0]	4.31057e+08	4.20184e+08	3.83812e+08	3.49671e+08	2.06063e+08	1.96902e+08	1.92593e+08	1.71578e+08	2.71943e+08	2.75047e+08	2.50781e+08	2.33666e+08
sp|Q15165|PON2_HUMAN	254	[7 2 0 0 0]	4.15641e+10	2.33574e+10	3.29632e+10	2.94485e+10	3.10056e+10	1.5568e+10	2.38218e+10	2.09337e+10	1.31271e+10	6.29378e+09	1.02194e+10	9.05012e+09
sp|Q96AE7|TTC17_HUMAN	184	[7 2 0 0 0]	8.42978e+08	1.03559e+09	689568833	1.07412e+09	4.80845e+08	7.06134e+08	4.66933e+08	6.56142e+08	6.89091e+08	7.26832e+08	4.59884e+08	7.62939e+08
sp|Q7Z388|D19L4_HUMAN	123	[4 2 0 0 0]	2.84997e+07	2.42899e+07	2.94846e+07	1.14819e+07	3.20906e+06	590734	1.82107e+06	579643	5.68712e+06	0	6.19064e+06	346732
sp|Q15165|PON2_HUMAN	254	[4 2 0 0 0]	1.21956e+09	1.93936e+09	1.61019e+09	1.35435e+09	1.66882e+08	2.7608e+08	2.13717e+08	1.9798e+08	4.87003e+07	1.03366e+07	5.94251e+07	6.49362e+07
sp|P20645|MPRD_HUMAN	57	[8 2 0 0 0]	1.29278e+11	2.15955e+11	1.41098e+11	1.44605e+11	1.92746e+10	3.21539e+10	2.10226e+10	2.13268e+10	1.5112e+11	2.51927e+11	1.65071e+11	1.66954e+11
sp|Q8TEM1|PO210_HUMAN	1441	[7 2 0 0 0]	8.83853e+09	2.38691e+10	1.24412e+10	1.76866e+10	1.1774e+10	3.20191e+10	1.66608e+10	2.32966e+10	6.70208e+09	1.77129e+10	9.61474e+09	1.27163e+10
sp|Q13740|CD166_HUMAN	361	[8 2 0 0 0]	8.27605e+07	1.29401e+08	9.07782e+07	1.72877e+08	6.88458e+07	7.96071e+07	5.20622e+07	1.15717e+08	1.67899e+07	2.32324e+07	8.73589e+06	2.6155e+07
sp|Q8TEM1|PO210_HUMAN	1441	[4 2 0 0 0]	1.03174e+09	4.52484e+08	4.81832e+08	1.01437e+09	1.9432e+07	3.93941e+07	3.1959e+07	3.91545e+07	1.33504e+06	8.67548e+06	6.57744e+06	3.09374e+06
sp|P43308|SSRB_HUMAN	88	[6 2 0 0 0]	1.09344e+10	3.75379e+10	2.15627e+10	2.37417e+10	5.98354e+09	1.8725e+10	1.08343e+10	1.15091e+10	1.93523e+08	7.26663e+08	3.46306e+08	2.87733e+08
sp|Q9BVK6|TMED9_HUMAN	125	[3 2 0 0 0]	7.60643e+07	2.17713e+08	1.42953e+08	1.70681e+08	9.3151e+07	1.8184e+08	1.26829e+08	1.92154e+08	2.89561e+07	6.58357e+07	2.57441e+07	3.01798e+07
sp|P11279|LAMP1_HUMAN	322	[6 2 0 0 0]	1.19697e+08	1.6464e+08	1.23752e+08	1.2525e+08	3.81946e+08	5.36439e+08	3.93796e+08	3.76738e+08	6.39401e+07	9.29663e+07	6.39857e+07	6.542e+07
sp|Q9NY35|CLDN1_HUMAN	72	[9 2 0 0 0]	6.25986e+08	1.85218e+09	7.28554e+08	4.34752e+08	2.59678e+08	1.34841e+09	3.46374e+08	1.90136e+08	1.79531e+08	5.20287e+08	2.30966e+08	1.5142e+08
sp|Q92542|NICA_HUMAN	45	[8 2 0 0 0]	3.03066e+09	2.6586e+09	2.69617e+09	2.16541e+09	6.1465e+09	5.21244e+09	5.62576e+09	4.37652e+09	5.06206e+09	4.57936e+09	4.66241e+09	3.6734e+09
sp|Q9HDC9|APMAP_HUMAN	196	[6 2 0 0 0]	4.31626e+10	2.07581e+10	3.47374e+10	3.13138e+10	3.10382e+10	1.49572e+10	2.47152e+10	2.26566e+10	2.03383e+10	1.02006e+10	1.71314e+10	1.52365e+10
sp|Q06481|APLP2_HUMAN	541	[9 2 0 0 0]	8.70986e+08	8.71515e+08	1.08957e+09	8.77232e+08	2.38276e+08	2.47007e+08	3.15794e+08	2.43311e+08	8.99255e+07	1.05094e+08	1.26187e+08	9.2957e+07
sp|P08581|MET_HUMAN	106	[10 2 0 0 0]	3.8572e+08	2.61529e+08	4.51421e+08	1.17469e+08	1.47232e+08	7.5767e+07	1.43955e+08	3.77489e+07	4.09321e+06	5.69185e+06	1.19204e+07	2.4529e+06
sp|Q92823|NRCAM_HUMAN	223	[5 3 0 0 0]	6.48842e+07	8.8026e+07	6.8255e+07	-1	3.38848e+07	3.7368e+07	2.15354e+07	-1	3.20043e+06	4.40031e+06	2.54071e+06	-1
sp|O94901|SUN1_HUMAN	588	[7 2 0 0 0]	3.47238e+09	2.71736e+09	3.08225e+09	2.21341e+09	2.80204e+09	2.29281e+09	2.57853e+09	1.62937e+09	2.44702e+09	1.88929e+09	2.27753e+09	1.27862e+09
sp|Q9HAW8|UD110_HUMAN	71	[9 2 0 0 0]	3.64326e+09	2.53881e+09	3.22261e+09	2.62137e+09	8.00163e+08	5.7116e+08	7.14779e+08	5.93141e+08	2.0544e+07	9.49015e+06	3.90437e+07	1.75626e+07
sp|Q9HAW7|UD17_HUMAN	71	[9 2 0 0 0]	3.64326e+09	2.53881e+09	3.22261e+09	2.62137e+09	8.00163e+08	5.7116e+08	7.14779e+08	5.93141e+08	2.0544e+07	9.49015e+06	3.90437e+07	1.75626e+07
sp|O60656|UD19_HUMAN	71	[9 2 0 0 0]	3.64326e+09	2.53881e+09	3.22261e+09	2.62137e+09	8.00163e+08	5.7116e+08	7.14779e+08	5.93141e+08	2.0544e+07	9.49015e+06	3.90437e+07	1.75626e+07
sp|Q9HAW9|UD18_HUMAN	71	[9 2 0 0 0]	3.64326e+09	2.53881e+09	3.22261e+09	2.62137e+09	8.00163e+08	5.7116e+08	7.14779e+08	5.93141e+08	2.0544e+07	9.49015e+06	3.90437e+07	1.75626e+07
sp|O14672|ADA10_HUMAN	267	[9 2 0 0 0]	2.08211e+08	5.58846e+08	3.3497e+08	2.20675e+08	4.41541e+08	1.08532e+09	6.07728e+08	4.10596e+08	1.27334e+08	3.60193e+08	1.93383e+08	1.24752e+08
sp|P08581|MET_HUMAN	785	[8 2 0 0 0]	1.05936e+10	1.9588e+10	9.21288e+09	1.50179e+10	5.47944e+08	9.51089e+08	4.65966e+08	7.49542e+08	3.07756e+08	4.5246e+08	2.39224e+08	4.24638e+08
sp|P23229|ITA6_HUMAN	323	[7 2 0 0 0]	1.55447e+10	1.69645e+10	7.35254e+09	1.4471e+10	3.53561e+09	4.03423e+09	1.66595e+09	3.40159e+09	1.86556e+09	1.98652e+09	8.56742e+08	1.75837e+09
sp|Q99571|P2RX4_HUMAN	153	[5 2 0 0 0]	3.76058e+07	2.50149e+07	1.65404e+07	1.40546e+07	4.63436e+06	1.74602e+06	1.30043e+06	2.53722e+06	4.60138e+06	7.12885e+06	3.11911e+06	0
sp|Q07954|LRP1_HUMAN	1995	[7 2 0 0 0]	2609577878	2.68519e+09	1.78271e+09	2.6625e+09	2.26793e+08	2.61518e+08	1.79192e+08	2.68008e+08	9.21559e+08	9.62308e+08	6.15631e+08	9.38569e+08
sp|Q9NZR2|LRP1B_HUMAN	1983	[7 2 0 0 0]	2609577878	2.68519e+09	1.78271e+09	2.6625e+09	2.26793e+08	2.61518e+08	1.79192e+08	2.68008e+08	9.21559e+08	9.62308e+08	6.15631e+08	9.38569e+08
sp|P15144|AMPN_HUMAN	128	[4 2 0 0 0]	7.08909e+08	1.13245e+09	7.47594e+08	6.75479e+08	5.99583e+08	9.7019e+08	6.39345e+08	4.83716e+08	1.01289e+07	1.64763e+07	1.54768e+07	1.0395e+07
sp|P08581|MET_HUMAN	785	[3 3 0 1 0]	1.78368e+08	1.52691e+08	4.31661e+07	6.55163e+07	4.80803e+08	3.88428e+08	3.15775e+07	3.83108e+07	3.80443e+08	2.84181e+08	2.50062e+07	2.44176e+07
sp|P43308|SSRB_HUMAN	88	[8 2 0 0 0]	2.48654e+11	6.25037e+11	3.90537e+11	4.07395e+11	2.16064e+11	5.45167e+11	3.47396e+11	3.64218e+11	3.0221e+10	7.81455e+10	4.67735e+10	5.16309e+10
sp|P15586|GNS_HUMAN	183	[6 2 0 0 0]	4.24135e+09	4.75344e+09	5.42315e+09	3.77682e+09	9.07148e+08	1.18728e+09	1.32047e+09	8.90764e+08	9.46406e+08	1.08072e+09	1.23212e+09	8.13554e+08
sp|P20645|MPRD_HUMAN	57	[7 2 0 0 0]	1.18546e+11	1.8265e+11	1.5519e+11	1.5288e+11	2.01775e+10	3.09209e+10	2.6947e+10	2.67975e+10	1.62002e+11	2.53321e+11	2.17517e+11	2.1067e+11
sp|Q8TEB7|RN128_HUMAN	59	[8 2 0 0 0]	6.1931e+08	5.86585e+08	4.32667e+08	7.96858e+08	2.64238e+07	1.75262e+07	1.63843e+07	2.37897e+07	3.81253e+07	7.69136e+07	6.0053e+07	4.0459e+07
sp|P13473|LAMP2_HUMAN	257	[6 5 0 1 0]	1.78866e+09	1.5079e+09	2.98055e+09	1.59962e+09	4.57118e+08	3.68756e+08	8.15126e+08	5.50452e+08	1.86931e+09	1.69672e+09	3.27574e+09	2.0736e+09
sp|Q9HAW8|UD110_HUMAN	71	[7 2 0 1 0]	7.00265e+07	9.14812e+07	2.94655e+07	6.05655e+07	1.61551e+07	1.4116e+07	3.44095e+06	6.81252e+06	7.6271e+06	2.47565e+08	95592	913910
sp|Q9HAW7|UD17_HUMAN	71	[7 2 0 1 0]	7.00265e+07	9.14812e+07	2.94655e+07	6.05655e+07	1.61551e+07	1.4116e+07	3.44095e+06	6.81252e+06	7.6271e+06	2.47565e+08	95592	913910
sp|O60656|UD19_HUMAN	71	[7 2 0 1 0]	7.00265e+07	9.14812e+07	2.94655e+07	6.05655e+07	1.61551e+07	1.4116e+07	3.44095e+06	6.81252e+06	7.6271e+06	2.47565e+08	95592	913910
sp|Q9HAW9|UD18_HUMAN	71	[7 2 0 1 0]	7.00265e+07	9.14812e+07	2.94655e+07	6.05655e+07	1.61551e+07	1.4116e+07	3.44095e+06	6.81252e+06	7.6271e+06	2.47565e+08	95592	913910
sp|Q9HAW8|UD110_HUMAN	71	[5 2 0 0 0]	6.31808e+10	1.19966e+11	7.14839e+10	4.9763e+10	6.07487e+09	1.159e+10	6.75631e+09	4.72732e+09	1.42797e+08	2.19511e+08	2.30349e+08	1.72984e+08
sp|Q9HAW7|UD17_HUMAN	71	[5 2 0 0 0]	6.31808e+10	1.19966e+11	7.14839e+10	4.9763e+10	6.07487e+09	1.159e+10	6.75631e+09	4.72732e+09	1.42797e+08	2.19511e+08	2.30349e+08	1.72984e+08
sp|O60656|UD19_HUMAN	71	[5 2 0 0 0]	6.31808e+10	1.19966e+11	7.14839e+10	4.9763e+10	6.07487e+09	1.159e+10	6.75631e+09	4.72732e+09	1.42797e+08	2.19511e+08	2.30349e+08	1.72984e+08
sp|Q9HAW9|UD18_HUMAN	71	[5 2 0 0 0]	6.31808e+10	1.19966e+11	7.14839e+10	4.9763e+10	6.07487e+09	1.159e+10	6.75631e+09	4.72732e+09	1.42797e+08	2.19511e+08	2.30349e+08	1.72984e+08
sp|P50454|SERPH_HUMAN	120	[6 2 0 0 0]	1.00425e+11	9.18491e+10	1.36268e+11	1.38543e+11	1.51271e+11	1.36783e+11	2.00959e+11	2.05254e+11	1.72314e+11	1.56572e+11	2.30797e+11	2.37057e+11
sp|Q92508|PIEZ1_HUMAN	2331	[6 2 0 0 0]	1.8437e+08	2.92621e+08	2.2466e+08	2.16507e+08	4.46956e+07	7.65896e+07	6.46229e+07	7.35386e+07	4.87581e+08	4.99016e+08	4.72418e+08	5.01675e+08
sp|Q96KA5|CLP1L_HUMAN	91	[7 2 0 0 0]	5.28744e+09	4.86261e+09	5.07373e+09	3.83989e+09	3.33238e+09	2.7667e+09	3.58071e+09	2.54582e+09	7.81706e+09	6.73055e+09	7.99609e+09	6.26605e+09
sp|O00584|RNT2_HUMAN	106	[6 2 0 0 0]	3.61454e+09	1.0874e+10	3.99686e+09	4.13856e+09	4.31945e+08	1.39949e+09	4.79296e+08	5.4956e+08	4.77712e+09	1.50225e+10	5.3992e+09	5699553075
sp|P13688|CEAM1_HUMAN	378	[8 2 0 0 0]	5.42991e+08	1.16061e+09	8.09242e+08	9.55842e+08	1.57279e+08	4.8141e+08	2.58082e+08	3.23202e+08	2.24998e+07	1.3679e+08	2.18742e+07	2.51769e+08
sp|P23229|ITA6_HUMAN	323	[5 2 0 0 0]	4.64717e+09	5.78758e+09	8.23343e+09	4.69389e+09	1.0944e+09	1.29953e+09	1.88998e+09	1.10682e+09	3.49079e+08	5.38374e+08	6.74118e+08	3.95876e+08
sp|Q9UI42|CBPA4_HUMAN	260	[6 2 0 0 0]	5.81659e+07	1.49199e+08	9.87113e+07	5.80263e+07	5.89888e+06	3.51076e+06	6.87157e+06	1.35981e+06	5.15815e+08	1.00106e+09	6.05008e+08	6.94086e+08
sp|P13473|LAMP2_HUMAN	356	[4 2 0 0 0]	3.22476e+08	3.48196e+08	4.43625e+08	3.37447e+08	121705544	7.36729e+07	1.34786e+08	1.0844e+08	3.42824e+07	8.45454e+07	1.10901e+08	6.22211e+07
sp|Q9Y2E5|MA2B2_HUMAN	336	[6 2 0 1 0]	5.3552e+06	-1	-1	1.30102e+07	2.86816e+06	-1	-1	0	0	-1	-1	2.1148e+06
sp|Q32P28|P3H1_HUMAN	467	[9 2 0 0 0]	1.14609e+08	2.16886e+08	1.41413e+08	1.27188e+08	1.03343e+08	1.98619e+08	1.49294e+08	1.15072e+08	3.25094e+08	5.81799e+08	3.60392e+08	3.51386e+08
sp|P06756|ITAV_HUMAN	554	[8 2 0 0 0]	2.14601e+09	4.85057e+09	2.51388e+09	3.14644e+09	1.24922e+09	2.72162e+09	1.48418e+09	1.8788e+09	3.79453e+08	8.27964e+08	4.31798e+08	5.64002e+08
sp|P06756|ITAV_HUMAN	554	[5 2 0 0 0]	1.04185e+08	1.96802e+08	1.05146e+08	1.24837e+08	2.36783e+07	6.02254e+07	3.61094e+07	4.38226e+07	1.05013e+08	2.52301e+08	1.68004e+08	1.6657e+08
sp|P19022|CADH2_HUMAN	651	[8 2 0 0 0]	2.56663e+10	3.26632e+10	1.92261e+10	1.99788e+10	6.5146e+09	8.50169e+09	4.89477e+09	5.04945e+09	6.10792e+09	7.84832e+09	4.63735e+09	4.79819e+09
sp|Q13443|ADAM9_HUMAN	231	[3 2 0 0 0]	6.54911e+07	5.16633e+07	7.12289e+07	5.23121e+07	400387	250453	0	340304	178119	378536	153216	402729
sp|P01137|TGFB1_HUMAN	176	[6 2 0 0 0]	7.21641e+08	4.31212e+08	3.41944e+08	5.06903e+08	1.01011e+09	6.36704e+08	4.96523e+08	7.73698e+08	2.16807e+09	1.2788e+09	1.02318e+09	1.53569e+09
sp|Q13438|OS9_HUMAN	177	[6 2 0 0 0]	1.19912e+09	3.60425e+09	1.47988e+09	2.27282e+09	2.26387e+09	7.27421e+09	2.82659e+09	4.13855e+09	5.97387e+08	1.95703e+09	7.93781e+08	1.18582e+09
sp|Q8IZP9|AGRG2_HUMAN	551	[7 2 0 0 0]	1.96392e+08	1.59042e+08	1.52354e+08	2.06528e+08	2.54412e+07	1.79356e+07	1.61112e+07	2.16045e+07	0	851176	395235	0
sp|P08581|MET_HUMAN	106	[9 2 0 0 0]	2.2571e+09	1555732548	3.26152e+09	1.35398e+09	6.68563e+08	4.53973e+08	8.73279e+08	3.85592e+08	4.18239e+07	2.00697e+07	1.01825e+08	2.94657e+07
sp|Q86TG7|PEG10_HUMAN	602	[8 2 0 0 0]	3.22592e+07	3.69693e+07	-1	-1	1.39584e+06	1.33312e+06	-1	-1	0	1.11197e+06	-1	-1
sp|Q9HAW8|UD110_HUMAN	344	[5 2 0 0 0]	1.02153e+11	7.99879e+10	8.94686e+10	7.68025e+10	2.12066e+09	1.73529e+09	1.74897e+09	1.54694e+09	2.58544e+07	1.15783e+08	3.79395e+07	5.9733e+07
sp|P35503|UD13_HUMAN	348	[5 2 0 0 0]	1.02153e+11	7.99879e+10	8.94686e+10	7.68025e+10	2.12066e+09	1.73529e+09	1.74897e+09	1.54694e+09	2.58544e+07	1.15783e+08	3.79395e+07	5.9733e+07
sp|P19224|UD16_HUMAN	346	[5 2 0 0 0]	1.02153e+11	7.99879e+10	8.94686e+10	7.68025e+10	2.12066e+09	1.73529e+09	1.74897e+09	1.54694e+09	2.58544e+07	1.15783e+08	3.79395e+07	5.9733e+07
sp|P35504|UD15_HUMAN	348	[5 2 0 0 0]	1.02153e+11	7.99879e+10	8.94686e+10	7.68025e+10	2.12066e+09	1.73529e+09	1.74897e+09	1.54694e+09	2.58544e+07	1.15783e+08	3.79395e+07	5.9733e+07
sp|Q9HAW7|UD17_HUMAN	344	[5 2 0 0 0]	1.02153e+11	7.99879e+10	8.94686e+10	7.68025e+10	2.12066e+09	1.73529e+09	1.74897e+09	1.54694e+09	2.58544e+07	1.15783e+08	3.79395e+07	5.9733e+07
sp|O60656|UD19_HUMAN	344	[5 2 0 0 0]	1.02153e+11	7.99879e+10	8.94686e+10	7.68025e+10	2.12066e+09	1.73529e+09	1.74897e+09	1.54694e+09	2.58544e+07	1.15783e+08	3.79395e+07	5.9733e+07
sp|P22309|UD11_HUMAN	347	[5 2 0 0 0]	1.02153e+11	7.99879e+10	8.94686e+10	7.68025e+10	2.12066e+09	1.73529e+09	1.74897e+09	1.54694e+09	2.58544e+07	1.15783e+08	3.79395e+07	5.9733e+07
sp|P22310|UD14_HUMAN	348	[5 2 0 0 0]	1.02153e+11	7.99879e+10	8.94686e+10	7.68025e+10	2.12066e+09	1.73529e+09	1.74897e+09	1.54694e+09	2.58544e+07	1.15783e+08	3.79395e+07	5.9733e+07
sp|Q9HAW9|UD18_HUMAN	344	[5 2 0 0 0]	1.02153e+11	7.99879e+10	8.94686e+10	7.68025e+10	2.12066e+09	1.73529e+09	1.74897e+09	1.54694e+09	2.58544e+07	1.15783e+08	3.79395e+07	5.9733e+07
sp|Q6YHK3|CD109_HUMAN	247	[7 2 0 0 0]	1.5616e+10	2.135e+10	1.67584e+10	1.30198e+10	2.46305e+09	3.46154e+09	2.68268e+09	2.13928e+09	9.72975e+09	1.38322e+10	1.05411e+10	8.12699e+09
sp|P11279|LAMP1_HUMAN	322	[7 2 0 0 0]	5.70269e+09	5.60061e+09	4.73368e+09	4.33463e+09	1.04138e+10	1.05716e+10	8.56588e+09	7.96618e+09	1.72798e+10	1.7861e+10	1.3716e+10	1.29721e+10
sp|P15586|GNS_HUMAN	183	[9 2 0 0 0]	2.26593e+07	3.17584e+07	-1	3.69627e+07	1.43316e+07	3.51822e+07	-1	3.25204e+07	1.54319e+07	4.11831e+07	-1	2.19587e+07
sp|Q6YHK3|CD109_HUMAN	337	[7 2 0 0 0]	3.0033e+09	4.17809e+09	2.76631e+09	3.21783e+09	5.6548e+08	8.85609e+08	6.06086e+08	6.89447e+08	1.43021e+09	1.73762e+09	1.33369e+09	1.61131e+09
sp|P09923|PPBI_HUMAN	268	[10 2 0 0 0]	3.76024e+08	2.4926e+08	2.66138e+08	4.07523e+08	1.7436e+07	1.82128e+07	1.97976e+06	7.94314e+06	1.27271e+09	9.22573e+08	1.15026e+09	1.40888e+09
sp|Q9HAW8|UD110_HUMAN	344	[3 3 0 1 0]	1.64439e+10	2.07544e+10	3.33465e+10	1.52315e+10	1.9851e+08	3.40704e+08	4.68161e+08	2.1152e+08	1.11051e+07	2.19806e+07	7.7964e+06	1.23375e+07
sp|P35503|UD13_HUMAN	348	[3 3 0 1 0]	1.64439e+10	2.07544e+10	3.33465e+10	1.52315e+10	1.9851e+08	3.40704e+08	4.68161e+08	2.1152e+08	1.11051e+07	2.19806e+07	7.7964e+06	1.23375e+07
sp|P19224|UD16_HUMAN	346	[3 3 0 1 0]	1.64439e+10	2.07544e+10	3.33465e+10	1.52315e+10	1.9851e+08	3.40704e+08	4.68161e+08	2.1152e+08	1.11051e+07	2.19806e+07	7.7964e+06	1.23375e+07
sp|P35504|UD15_HUMAN	348	[3 3 0 1 0]	1.64439e+10	2.07544e+10	3.33465e+10	1.52315e+10	1.9851e+08	3.40704e+08	4.68161e+08	2.1152e+08	1.11051e+07	2.19806e+07	7.7964e+06	1.23375e+07
sp|Q9HAW7|UD17_HUMAN	344	[3 3 0 1 0]	1.64439e+10	2.07544e+10	3.33465e+10	1.52315e+10	1.9851e+08	3.40704e+08	4.68161e+08	2.1152e+08	1.11051e+07	2.19806e+07	7.7964e+06	1.23375e+07
sp|O60656|UD19_HUMAN	344	[3 3 0 1 0]	1.64439e+10	2.07544e+10	3.33465e+10	1.52315e+10	1.9851e+08	3.40704e+08	4.68161e+08	2.1152e+08	1.11051e+07	2.19806e+07	7.7964e+06	1.23375e+07
sp|P22309|UD11_HUMAN	347	[3 3 0 1 0]	1.64439e+10	2.07544e+10	3.33465e+10	1.52315e+10	1.9851e+08	3.40704e+08	4.68161e+08	2.1152e+08	1.11051e+07	2.19806e+07	7.7964e+06	1.23375e+07
sp|P22310|UD14_HUMAN	348	[3 3 0 1 0]	1.64439e+10	2.07544e+10	3.33465e+10	1.52315e+10	1.9851e+08	3.40704e+08	4.68161e+08	2.1152e+08	1.11051e+07	2.19806e+07	7.7964e+06	1.23375e+07
sp|Q9HAW9|UD18_HUMAN	344	[3 3 0 1 0]	1.64439e+10	2.07544e+10	3.33465e+10	1.52315e+10	1.9851e+08	3.40704e+08	4.68161e+08	2.1152e+08	1.11051e+07	2.19806e+07	7.7964e+06	1.23375e+07
sp|Q96D42|HAVR1_HUMAN	65	[5 2 0 0 0]	6.90432e+07	9.74911e+07	8.07653e+07	1.12451e+08	2.00308e+07	1.99031e+07	1.76818e+07	2.24219e+07	2.20549e+06	3.01506e+06	1.83767e+06	0
sp|P11279|LAMP1_HUMAN	261	[4 2 0 0 0]	2.39766e+07	3.03069e+07	9.31779e+06	9.0516e+06	1.25021e+07	7.23126e+06	1.93249e+06	1.06019e+06	8.40737e+07	8.30021e+07	2.91835e+07	3.64257e+07
sp|Q02809|PLOD1_HUMAN	538	[7 2 0 0 0]	1.70769e+10	2.37952e+10	1.27515e+10	1.27497e+10	1.19997e+10	1.7558e+10	9.00383e+09	9.0075e+09	1.62364e+10	2.36277e+10	1.21762e+10	1.24885e+10
sp|Q07954|LRP1_HUMAN	1763	[8 2 0 0 0]	6.10194e+08	6.69954e+08	5.54128e+08	9.15145e+08	3.65915e+08	4.19943e+08	3.28855e+08	5.64665e+08	6.89192e+08	6.40304e+08	5.23673e+08	9.27944e+08
sp|P13726|TF_HUMAN	156	[8 2 0 0 0]	5.79983e+08	-1	-1	-1	6.95659e+07	-1	-1	-1	3.27341e+08	-1	-1	-1
sp|O15031|PLXB2_HUMAN	1002	[5 3 0 2 0]	5.4968e+08	8.76021e+08	2.57326e+08	2.71117e+08	1.3027e+08	2.10291e+08	7.75531e+07	6.1305e+07	9.00713e+08	1.42326e+09	5.19328e+08	4.77387e+08
sp|P06213|INSR_HUMAN	920	[7 2 0 0 0]	4.03927e+08	2.63487e+08	2.3219e+08	2.2563e+08	1.70831e+08	8.19555e+07	9.03852e+07	8.80521e+07	2.94223e+08	1.59179e+08	1.48313e+08	1.62051e+08
sp|P19022|CADH2_HUMAN	692	[7 2 0 0 0]	1.80376e+09	6.74827e+08	6.15178e+08	626621044	1.19246e+08	1.86714e+07	3.73932e+07	3.95323e+07	1.61404e+09	6.33243e+08	6.07741e+08	4.75282e+08
sp|O15031|PLXB2_HUMAN	759	[7 2 0 0 0]	1.29207e+09	8.71325e+08	5.0652e+08	2.95085e+08	1.94941e+08	1.25354e+08	9.2954e+07	2.87636e+07	2.58184e+09	1.54332e+09	9.2727e+08	5.92733e+08
sp|P08581|MET_HUMAN	785	[5 4 0 0 0]	1.17651e+08	1.28467e+08	1.38019e+08	5.57749e+07	4.1766e+07	2.11415e+07	2.24858e+07	1.10639e+07	2.4492e+07	2.31371e+07	2.90666e+07	1.21019e+07
sp|Q9Y4D7|PLXD1_HUMAN	1099	[9 2 0 0 0]	2.58632e+07	5.82537e+07	6.7834e+07	4.16858e+07	1.46874e+07	7.18928e+06	1.19249e+07	0	0	9.8793e+06	0	8.66105e+06
sp|Q8TEB7|RN128_HUMAN	59	[7 2 0 0 0]	1.57352e+08	3.22811e+08	2.21125e+08	1.4078e+08	3.89864e+06	9.19206e+06	2.6784e+06	755050	2.45731e+06	9.87115e+06	3.07129e+06	1.79342e+06
sp|Q6YHK3|CD109_HUMAN	279	[5 2 0 0 0]	1.82555e+08	1.24296e+08	1.55268e+08	1.60728e+08	484828	0	385943	519564	1.9454e+07	1.28902e+07	2.52411e+07	2.64501e+07
sp|Q9HAW8|UD110_HUMAN	344	[7 2 0 0 0]	1.43604e+10	1.78709e+10	1.74982e+10	9.0422e+09	8.97017e+08	8.32848e+08	8.88073e+08	6.18517e+08	5.17323e+07	3.32413e+07	3.87898e+07	6.2747e+07
sp|P35503|UD13_HUMAN	348	[7 2 0 0 0]	1.43604e+10	1.78709e+10	1.74982e+10	9.0422e+09	8.97017e+08	8.32848e+08	8.88073e+08	6.18517e+08	5.17323e+07	3.32413e+07	3.87898e+07	6.2747e+07
sp|P19224|UD16_HUMAN	346	[7 2 0 0 0]	1.43604e+10	1.78709e+10	1.74982e+10	9.0422e+09	8.97017e+08	8.32848e+08	8.88073e+08	6.18517e+08	5.17323e+07	3.32413e+07	3.87898e+07	6.2747e+07
sp|P35504|UD15_HUMAN	348	[7 2 0 0 0]	1.43604e+10	1.78709e+10	1.74982e+10	9.0422e+09	8.97017e+08	8.32848e+08	8.88073e+08	6.18517e+08	5.17323e+07	3.32413e+07	3.87898e+07	6.2747e+07
sp|Q9HAW7|UD17_HUMAN	344	[7 2 0 0 0]	1.43604e+10	1.78709e+10	1.74982e+10	9.0422e+09	8.97017e+08	8.32848e+08	8.88073e+08	6.18517e+08	5.17323e+07	3.32413e+07	3.87898e+07	6.2747e+07
sp|O60656|UD19_HUMAN	344	[7 2 0 0 0]	1.43604e+10	1.78709e+10	1.74982e+10	9.0422e+09	8.97017e+08	8.32848e+08	8.88073e+08	6.18517e+08	5.17323e+07	3.32413e+07	3.87898e+07	6.2747e+07
sp|P22309|UD11_HUMAN	347	[7 2 0 0 0]	1.43604e+10	1.78709e+10	1.74982e+10	9.0422e+09	8.97017e+08	8.32848e+08	8.88073e+08	6.18517e+08	5.17323e+07	3.32413e+07	3.87898e+07	6.2747e+07
sp|P22310|UD14_HUMAN	348	[7 2 0 0 0]	1.43604e+10	1.78709e+10	1.74982e+10	9.0422e+09	8.97017e+08	8.32848e+08	8.88073e+08	6.18517e+08	5.17323e+07	3.32413e+07	3.87898e+07	6.2747e+07
sp|Q9HAW9|UD18_HUMAN	344	[7 2 0 0 0]	1.43604e+10	1.78709e+10	1.74982e+10	9.0422e+09	8.97017e+08	8.32848e+08	8.88073e+08	6.18517e+08	5.17323e+07	3.32413e+07	3.87898e+07	6.2747e+07
sp|Q8NBN3|TM87A_HUMAN	62	[8 2 0 0 0]	2.41737e+08	2.80983e+08	2.91529e+08	3.7962e+08	1.35059e+08	1.36957e+08	1.79107e+08	2.14858e+08	1.74375e+08	1.29206e+08	1.7855e+08	2.40988e+08
sp|P36941|TNR3_HUMAN	177	[7 2 0 0 0]	1.82119e+08	4.02382e+08	2.84393e+08	1.43182e+08	2.37259e+07	6.66964e+07	5.49785e+07	5.15603e+07	8.86536e+06	3.68685e+07	2.63368e+07	1.14112e+07
sp|Q8N766|EMC1_HUMAN	913	[7 2 0 0 0]	6.9635e+08	9.69247e+08	8.62549e+08	6.86259e+08	2.87612e+07	5.33888e+07	4.2187e+07	7.28037e+07	3.14875e+07	5.42609e+07	1.92544e+07	4.95125e+07
sp|P08581|MET_HUMAN	785	[7 2 0 0 0]	2.66898e+09	9.30975e+09	4.33901e+09	4.05558e+09	9.21036e+07	3.50124e+08	1.71108e+08	1.57148e+08	1.00409e+08	3.56191e+08	1.61207e+08	1.53788e+08
sp|Q15165|PON2_HUMAN	254	[8 2 0 0 0]	1.98432e+11	2.07627e+11	1.64472e+11	1.45161e+11	1.54447e+11	1.60373e+11	128080141187	1.12313e+11	7.72359e+10	8.05333e+10	6.41917e+10	5.65987e+10
sp|P11279|LAMP1_HUMAN	261	[7 2 0 0 0]	6.63709e+09	5.39722e+09	3.56965e+09	3.61366e+09	2.44027e+09	2313704897	1.29088e+09	1.4424e+09	2.02478e+10	1.72599e+10	1.06507e+10	1.11056e+10
sp|Q9NPR2|SEM4B_HUMAN	520	[8 2 0 0 0]	1.08644e+09	1.12388e+09	1.05726e+09	7.71443e+08	3.7032e+08	3.95857e+08	3.32554e+08	2.53408e+08	3.00525e+08	2.60282e+08	1.92234e+08	1.97239e+08
sp|Q6P179|ERAP2_HUMAN	219	[7 2 0 0 0]	6.7138e+08	2.13602e+09	9.11435e+08	1.29018e+09	8.10387e+07	2.40483e+08	1.05637e+08	1.50947e+08	8.37241e+06	2.75518e+07	1.12757e+07	1.99226e+07
sp|P11717|MPRI_HUMAN	400	[6 2 0 0 0]	5.43835e+09	7.28057e+09	6.34245e+09	6.89908e+09	6.35131e+09	10063579767	4.86959e+09	7.62655e+09	3.34202e+09	4.52371e+09	3.78945e+09	4.25092e+09
sp|P15144|AMPN_HUMAN	128	[8 2 0 0 0]	1.18858e+09	1.87529e+09	1.10409e+09	1.3752e+09	2.1377e+08	3.11101e+08	1.929e+08	2.3496e+08	8.73752e+06	4.35129e+06	1.49246e+07	1.00293e+07
sp|Q7LGA3|HS2ST_HUMAN	108	[5 2 0 0 0]	3.3309e+08	8.08438e+08	2.90542e+08	4.23933e+08	4.13864e+07	1.44066e+08	3.52823e+07	3.99492e+07	6.68388e+07	1.68949e+08	6.35067e+07	9.34049e+07
sp|Q92823|NRCAM_HUMAN	223	[7 2 0 0 0]	5.03291e+09	1.02231e+10	4.95833e+09	6.22585e+09	1.18867e+09	2.37363e+09	1.15962e+09	1.47943e+09	1.41462e+08	2.52866e+08	1.37408e+08	1.59858e+08
sp|Q5W064|LIPJ_HUMAN	240	[9 2 0 0 0]	5.114e+08	7.06364e+08	5.87381e+08	7.15112e+08	8.03693e+08	1.10908e+09	9.34047e+08	1.13296e+09	1.27495e+09	1.78655e+09	1.51499e+09	1.79698e+09
sp|P38571|LICH_HUMAN	273	[9 2 0 0 0]	5.114e+08	7.06364e+08	5.87381e+08	7.15112e+08	8.03693e+08	1.10908e+09	9.34047e+08	1.13296e+09	1.27495e+09	1.78655e+09	1.51499e+09	1.79698e+09
sp|P32004|L1CAM_HUMAN	849	[9 2 0 0 0]	3.72245e+07	1.38215e+07	3.62062e+07	2.8118e+07	2.06112e+06	0	6.18003e+06	2.217e+06	1.79909e+08	1.31457e+08	2.22042e+08	1.50486e+08
sp|Q6YHK3|CD109_HUMAN	247	[6 2 0 0 0]	4.05629e+09	7.1799e+09	5.97214e+09	4.19924e+09	5.45572e+08	9.04808e+08	8.30687e+08	5.21357e+08	1.50266e+09	2.48714e+09	2.16271e+09	1.36596e+09
sp|Q15043|S39AE_HUMAN	77	[7 2 0 0 0]	8.67347e+07	4.4861e+07	4.5782e+07	7.70218e+07	6.14035e+07	5.87249e+07	2.46274e+07	8.67673e+07	5.40917e+07	1.58245e+08	1.37541e+07	1.6742e+08
sp|P07339|CATD_HUMAN	263	[3 5 0 2 0]	2.00875e+07	-1	-1	-1	1.64729e+07	-1	-1	-1	4.34887e+06	-1	-1	-1
sp|P07339|CATD_HUMAN	263	[6 2 0 1 0]	7.26331e+09	1.30838e+10	1.01543e+10	1.15446e+10	2.10892e+08	4.56824e+08	3.14828e+08	3.36114e+08	7.24944e+08	1.46161e+09	9.87549e+08	1.0961e+09
sp|Q02809|PLOD1_HUMAN	538	[6 2 0 0 0]	4.56464e+09	3.7311e+09	5.10372e+09	2.61786e+09	5.05413e+09	4.31167e+09	5.67095e+09	2.79315e+09	5.10872e+09	4.17018e+09	5.599e+09	2.77948e+09
sp|P80188|NGAL_HUMAN	85	[8 2 0 0 0]	6.80511e+07	5.38357e+07	5.1579e+07	8.2369e+07	4.08569e+06	1.94558e+06	1.19973e+07	8.65916e+06	0	0	4.40966e+06	1.287e+06
sp|Q32P28|P3H1_HUMAN	467	[3 4 0 1 0]	1.66663e+08	5.08891e+08	1.46213e+08	1.422e+08	6.47643e+07	1.98205e+08	6.69569e+07	6.82009e+07	4.63882e+07	1.40076e+08	4.33878e+07	4.40619e+07
sp|Q13740|CD166_HUMAN	361	[7 2 0 0 0]	1.32161e+07	-1	-1	-1	6.68079e+06	-1	-1	-1	0	-1	-1	-1
sp|P26006|ITA3_HUMAN	265	[5 2 0 0 0]	3.35779e+08	6.03545e+08	3.32408e+08	4.02375e+08	7.25146e+06	9.17375e+06	7.7334e+06	7.27398e+06	2.47015e+08	4.20436e+08	2.71184e+08	2.77377e+08
sp|Q9BUU2|MET22_HUMAN	339	[9 2 0 0 0]	7.61779e+07	1.26761e+08	9.15931e+07	6.763e+07	7.47149e+06	8.11563e+06	7.64365e+06	2.95797e+06	6.96204e+07	1.04066e+08	1.05065e+08	6.70545e+07
sp|Q9UHD9|UBQL2_HUMAN	122	[0 2 0 0 0]	1.25123e+10	1.0823e+10	3.92767e+09	1.26066e+10	3.59972e+09	3.12547e+09	1.1387e+09	3.59606e+09	9.02742e+09	7.62528e+09	2.83818e+09	9.11618e+09
sp|P26006|ITA3_HUMAN	107	[7 2 0 0 0]	2.57367e+08	4.60519e+08	3.76366e+08	4.06487e+08	1.93316e+07	5.07685e+07	4.38898e+07	5.03093e+07	5.12197e+07	7.68289e+07	5.55116e+07	7.3195e+07
sp|Q15165|PON2_HUMAN	254	[6 2 0 0 0]	1.2596e+10	1.75844e+10	1.47149e+10	1.42041e+10	1.32164e+10	1.56113e+10	1.6299e+10	1.51596e+10	3.37896e+09	4.016e+09	4.26955e+09	3.79449e+09
sp|P78536|ADA17_HUMAN	452	[5 2 0 0 0]	1.8046e+08	3.24507e+08	2.50895e+08	1.61886e+08	1.14317e+08	2.12253e+08	1.63337e+08	1.05742e+08	4.20511e+07	8.99009e+07	6.15239e+07	3.15807e+07
sp|P04004|VTNC_HUMAN	169	[9 2 0 0 0]	1.78108e+08	4.34466e+08	1.95844e+08	2.62052e+08	2.08158e+09	3.99074e+09	2.40658e+09	3.17955e+09	5.6121e+08	1.07658e+09	6.02616e+08	8.8573e+08
sp|P43308|SSRB_HUMAN	88	[7 2 0 0 0]	4.72472e+10	1.20954e+11	4.29085e+10	5.35579e+10	3.0085e+10	7.23149e+10	2.52326e+10	3.23185e+10	1.32725e+09	3.77385e+09	1.60554e+09	1.50493e+09
sp|Q8N766|EMC1_HUMAN	913	[5 2 0 0 0]	1.01821e+09	1.48282e+09	1.05947e+09	1.02173e+09	3.99584e+06	4.05925e+06	8.19488e+06	6.18962e+06	2.22479e+06	0	6.67834e+06	2.58413e+06
sp|Q02809|PLOD1_HUMAN	538	[8 2 0 0 0]	1.69727e+10	4.77578e+10	3.0705e+10	3.83214e+10	1.67181e+10	4.74002e+10	3.09109e+10	36871997166	4.04713e+10	1.16355e+11	7.47787e+10	9.29522e+10
sp|P23229|ITA6_HUMAN	966	[6 2 0 0 0]	1.87316e+09	3.36306e+09	1.75674e+09	2.08812e+09	3.28156e+08	6.75591e+08	2.53164e+08	2.72295e+08	3.88495e+08	9.4052e+08	4.43708e+08	4.74882e+08
sp|P27487|DPP4_HUMAN	150	[4 3 0 1 0]	9.22361e+07	3.33566e+07	8.12297e+07	7.94673e+07	1.10189e+08	5.12543e+07	9.27066e+07	9.15752e+07	9.3526e+06	7.67537e+06	1.86356e+07	8.92985e+06
sp|P11717|MPRI_HUMAN	1656	[5 2 0 0 0]	2.34392e+09	2.61683e+09	1.65536e+09	2.6174e+09	3.80625e+08	4.29179e+08	2.57356e+08	4.27554e+08	2.97957e+08	3.3761e+08	2.33814e+08	3.57354e+08
sp|P02461|CO3A1_HUMAN	1367	[5 2 0 0 0]	3.09351e+07	1.93611e+07	-1	-1	3.65913e+06	4.20972e+06	-1	-1	2.55128e+07	2.25793e+07	-1	-1
sp|Q6PIU2|NCEH1_HUMAN	287	[8 2 0 0 0]	5.56858e+08	5.00385e+08	4.7155e+08	3.87552e+08	3.49399e+08	3.18586e+08	3.0434e+08	2.50552e+08	4.1457e+08	3.47486e+08	3.66254e+08	2.81745e+08
sp|P11717|MPRI_HUMAN	400	[8 2 0 0 0]	7.51266e+09	1.79626e+10	1.84911e+10	1.07955e+10	1.05462e+09	2.84379e+09	2.43151e+09	1.39041e+09	4.23685e+09	1.01857e+10	1.05892e+10	5.97163e+09
sp|Q96T83|SL9A7_HUMAN	145	[7 2 0 0 0]	9.63456e+06	2.40026e+07	-1	-1	0	1.21988e+06	-1	-1	1.52595e+06	2.94453e+06	-1	-1
sp|Q6YHK3|CD109_HUMAN	247	[5 2 0 0 0]	1.72798e+09	1.93859e+09	2.08311e+09	1.48682e+09	4.42159e+08	4.22161e+08	3.92527e+08	3.62264e+08	1.25635e+08	1.70406e+08	2.03254e+08	1.15376e+08
sp|Q6P179|ERAP2_HUMAN	219	[6 2 0 0 0]	1.4393e+09	1.0854e+09	1.25734e+09	1.94908e+09	1.19933e+08	9.05777e+07	1.13688e+08	1.75337e+08	2.31901e+07	7.22216e+06	1.49099e+07	3.27768e+07
sp|Q99571|P2RX4_HUMAN	208	[8 2 0 0 0]	3.22792e+09	5.17911e+09	3.70864e+09	2.94621e+09	1.46042e+09	2.3861e+09	1.70786e+09	1.2632e+09	5.77757e+08	9.50457e+08	6.95023e+08	5.23127e+08
sp|Q9NY35|CLDN1_HUMAN	72	[8 2 0 0 0]	2.85403e+09	6.96131e+09	3.64738e+09	3.78362e+09	9.31543e+08	2.47931e+09	1.18621e+09	1.2751e+09	9.64821e+08	2.41379e+09	1.23104e+09	1.36236e+09
sp|Q5W064|LIPJ_HUMAN	240	[7 2 0 0 0]	1.49978e+09	2.42212e+09	1.59931e+09	2.37576e+09	1.87131e+09	3.0729e+09	1.9757e+09	3.00197e+09	1.16714e+09	1.96167e+09	1.22353e+09	1.88001e+09
sp|P38571|LICH_HUMAN	273	[7 2 0 0 0]	1.49978e+09	2.42212e+09	1.59931e+09	2.37576e+09	1.87131e+09	3.0729e+09	1.9757e+09	3.00197e+09	1.16714e+09	1.96167e+09	1.22353e+09	1.88001e+09
sp|Q92823|NRCAM_HUMAN	223	[5 2 0 0 0]	5.16623e+09	9.05846e+09	4971569108	4.24257e+09	9.40243e+08	1.69793e+09	8.94342e+08	7.61675e+08	8.38704e+07	1.49086e+08	8.12684e+07	6.12863e+07
sp|P53801|PTTG_HUMAN	54	[7 2 0 0 0]	4.651e+09	5.13279e+09	4.44147e+09	3.57371e+09	6.00596e+09	6.37748e+09	5.48901e+09	4.77381e+09	9.36935e+09	9.89537e+09	8.61792e+09	7.13443e+09
sp|P61812|TGFB2_HUMAN	140	[6 2 0 0 0]	4.94077e+08	5.5963e+08	6.43089e+08	6.54635e+08	9.66463e+07	1.09461e+08	1.40557e+08	1.40952e+08	5.59975e+07	8.6585e+07	1.02973e+08	1.14443e+08
sp|Q4G148|GXLT1_HUMAN	278	[7 2 0 0 0]	3.61985e+07	2.77243e+07	7.50823e+07	-1	1.41783e+07	4.91182e+06	3.77595e+07	-1	1.33277e+07	6.30485e+06	3.23148e+07	-1
sp|Q9Y4L1|HYOU1_HUMAN	515	[6 2 0 0 0]	4.65366e+10	7.34925e+10	3.49266e+10	4.24947e+10	4.02777e+10	6.22464e+10	3.08414e+10	3.90152e+10	3.49172e+10	5.50359e+10	2.75441e+10	3.39034e+10
sp|Q07954|LRP1_HUMAN	1763	[7 2 0 0 0]	4.2766e+09	6.61325e+09	5.86983e+09	8.51112e+09	4.39988e+08	6.19077e+08	6.648e+08	9.39779e+08	4.61522e+09	7.13573e+09	6.38422e+09	9.57534e+09
sp|P40199|CEAM6_HUMAN	197	[6 2 0 0 0]	4.29253e+08	2.77343e+08	2.14943e+08	3.54274e+08	1.69032e+08	1.05475e+08	8.12645e+07	1.71181e+08	8.18808e+06	4.34933e+06	1.14842e+07	1.48698e+07
sp|Q5W064|LIPJ_HUMAN	240	[8 2 0 0 0]	2.20842e+09	3.30957e+09	3.37396e+09	3.49945e+09	1.89701e+09	2.61702e+09	2.70361e+09	2.66337e+09	4.03474e+09	5.94435e+09	6.02139e+09	6.45495e+09
sp|P38571|LICH_HUMAN	273	[8 2 0 0 0]	2.20842e+09	3.30957e+09	3.37396e+09	3.49945e+09	1.89701e+09	2.61702e+09	2.70361e+09	2.66337e+09	4.03474e+09	5.94435e+09	6.02139e+09	6.45495e+09
sp|Q9HAW8|UD110_HUMAN	71	[6 2 0 1 0]	4.23815e+09	7.58615e+09	5.09542e+09	5.48604e+09	6.19995e+08	1.23612e+09	7.57589e+08	8.01659e+08	1.87208e+08	3.85913e+08	1.46421e+08	2.67752e+08
sp|Q9HAW7|UD17_HUMAN	71	[6 2 0 1 0]	4.23815e+09	7.58615e+09	5.09542e+09	5.48604e+09	6.19995e+08	1.23612e+09	7.57589e+08	8.01659e+08	1.87208e+08	3.85913e+08	1.46421e+08	2.67752e+08
sp|O60656|UD19_HUMAN	71	[6 2 0 1 0]	4.23815e+09	7.58615e+09	5.09542e+09	5.48604e+09	6.19995e+08	1.23612e+09	7.57589e+08	8.01659e+08	1.87208e+08	3.85913e+08	1.46421e+08	2.67752e+08
sp|Q9HAW9|UD18_HUMAN	71	[6 2 0 1 0]	4.23815e+09	7.58615e+09	5.09542e+09	5.48604e+09	6.19995e+08	1.23612e+09	7.57589e+08	8.01659e+08	1.87208e+08	3.85913e+08	1.46421e+08	2.67752e+08
sp|Q92611|EDEM1_HUMAN	624	[5 2 0 0 0]	4.90376e+06	-1	-1	8.02645e+06	1.54848e+06	-1	-1	428299	1.72739e+06	-1	-1	1.98319e+06
sp|P13473|LAMP2_HUMAN	275	[8 2 0 0 0]	3.8338e+08	3.58067e+08	4.89933e+08	2.83228e+08	1.83977e+08	1.48673e+08	2.23826e+08	1.22454e+08	2.73943e+08	2.42272e+08	3.28e+08	1.79271e+08
sp|P15586|GNS_HUMAN	362	[4 2 0 0 0]	9.37928e+07	6.64208e+07	4.72199e+07	5.97931e+07	2.93248e+08	1.24746e+08	2.30393e+08	1.24814e+08	5.10236e+06	4.65764e+06	6.61281e+06	3.68713e+06
sp|Q8IVH8|M4K3_HUMAN	519	[6 2 0 0 0]	6.28229e+06	-1	6.29366e+06	-1	1.13416e+07	-1	1.03083e+07	-1	1.19484e+07	-1	1.24146e+07	-1
sp|Q15262|PTPRK_HUMAN	140	[7 2 0 0 0]	6.22657e+08	1.11913e+09	6.67008e+08	6.3968e+08	1.87429e+08	2.97575e+08	1.42762e+08	1.87861e+08	3.20852e+08	5.00164e+08	327472020	2.87153e+08
sp|Q68CR1|SE1L3_HUMAN	382	[9 2 0 0 0]	1.43609e+09	2.64503e+09	1.2791e+09	7.07061e+08	1.88607e+09	3.5551e+09	1.75976e+09	9.92439e+08	6.63576e+08	1.3274e+09	6.24578e+08	3.37795e+08
sp|P11047|LAMC1_HUMAN	1107	[7 2 0 0 0]	4.34898e+08	2.95056e+08	3.82504e+08	4.02783e+08	1.07454e+09	1.01395e+09	1.06859e+09	1.1356e+09	3.8008e+08	3.03376e+08	4.01829e+08	3.96797e+08
sp|P00734|THRB_HUMAN	121	[6 2 0 0 0]	9.31328e+07	2.35897e+08	2.30072e+08	8.42269e+07	1.02656e+09	2.58006e+09	2.59382e+09	9.60105e+08	7.75236e+07	1.91293e+08	1.98573e+08	7.13096e+07
sp|Q7LGA3|HS2ST_HUMAN	127	[8 2 0 0 0]	1.04535e+08	4.87447e+07	4.46971e+07	3.60939e+07	6.4448e+07	2.19975e+07	2.12683e+07	1.91771e+07	6.67822e+07	4.87754e+07	1.09551e+07	1.33451e+07
sp|P11279|LAMP1_HUMAN	261	[8 2 0 0 0]	9.51915e+08	6.95481e+08	4.62901e+08	3.1652e+08	1.38463e+09	1.04369e+09	7.54519e+08	4.7619e+08	1.44898e+09	1.11919e+09	7.63538e+08	5.35566e+08
sp|Q9H0U3|MAGT1_HUMAN	71	[8 2 0 0 0]	2.77829e+09	5.92622e+09	2.68478e+09	3.97419e+09	3.26757e+09	7.10202e+09	3.25177e+09	4.81331e+09	1.92107e+09	4.18211e+09	1.93493e+09	2.94388e+09
sp|P78536|ADA17_HUMAN	452	[7 2 0 0 0]	3.16483e+08	3.77328e+08	3.03522e+08	3.69674e+08	1.36292e+08	1.64465e+08	1.56209e+08	1.57261e+08	3.06457e+08	4.04657e+08	3.67174e+08	3.24319e+08
sp|Q9HAW8|UD110_HUMAN	71	[3 4 0 2 0]	4.46959e+07	-1	-1	1.90305e+07	2.86635e+06	-1	-1	766528	1.49322e+06	-1	-1	950858
sp|Q9HAW7|UD17_HUMAN	71	[3 4 0 2 0]	4.46959e+07	-1	-1	1.90305e+07	2.86635e+06	-1	-1	766528	1.49322e+06	-1	-1	950858
sp|O60656|UD19_HUMAN	71	[3 4 0 2 0]	4.46959e+07	-1	-1	1.90305e+07	2.86635e+06	-1	-1	766528	1.49322e+06	-1	-1	950858
sp|Q9HAW9|UD18_HUMAN	71	[3 4 0 2 0]	4.46959e+07	-1	-1	1.90305e+07	2.86635e+06	-1	-1	766528	1.49322e+06	-1	-1	950858
sp|P04062|GLCM_HUMAN	309	[4 2 0 0 0]	8.64261e+07	8.32223e+07	1.12245e+08	6.84815e+07	1.68219e+08	1.50273e+08	1.99009e+08	1.34911e+08	4.74185e+07	3.25143e+07	5.89514e+07	2.78415e+07
sp|P08236|BGLR_HUMAN	272	[5 2 0 1 0]	5.37596e+08	5.11442e+08	3.98113e+08	4.75919e+08	1.58462e+08	1.71635e+08	1.65808e+08	1.38676e+08	2.33509e+08	1.86869e+08	1.64507e+08	1.90634e+08
sp|Q9Y4L1|HYOU1_HUMAN	515	[4 2 0 0 0]	1.26562e+08	3.99539e+08	1.70184e+08	6.63228e+07	2.79419e+08	6.31745e+08	3.35385e+08	1.40714e+08	1.56565e+08	3.11983e+08	1.51695e+08	6.45988e+07
sp|P07339|CATD_HUMAN	263	[5 2 0 1 0]	1.52503e+10	2.59191e+10	1.50215e+10	1.61991e+10	7.47628e+08	1.2916e+09	6.95517e+08	8.41289e+08	2.25321e+09	3.8926e+09	2.25641e+09	2.52422e+09
sp|O14974|MYPT1_HUMAN	384	[0 2 0 0 0]	3.86693e+08	2.31675e+08	3.01159e+08	1.10896e+08	1.29166e+08	5.82641e+07	3.47137e+07	1.52238e+07	1.95282e+08	9.29506e+07	1.73407e+08	5.79101e+07
sp|Q92611|EDEM1_HUMAN	342	[6 2 0 0 0]	1.18283e+09	8.82415e+08	1.13298e+09	8.17215e+08	9.12387e+08	6.6981e+08	8.6619e+08	5.98931e+08	2.09019e+08	1.2744e+08	1.95665e+08	1.24428e+08
sp|P04062|GLCM_HUMAN	309	[5 2 0 0 0]	6.89116e+08	7.43637e+08	7.36509e+08	5.4756e+08	733076522	6.7927e+08	8.21829e+08	5.81347e+08	6.31965e+08	6.25391e+08	6.32007e+08	477678144
sp|P11279|LAMP1_HUMAN	322	[9 2 0 0 0]	4.5961e+10	5.69785e+10	4.5118e+10	4.66637e+10	2.36661e+11	2.9635e+11	2.34777e+11	2.42432e+11	1.24313e+11	1.55915e+11	1.22036e+11	1.25514e+11
sp|Q12864|CAD17_HUMAN	722	[7 2 0 0 0]	4.75295e+08	2.48955e+09	1.31707e+08	3.65655e+08	2.5846e+07	1.11274e+08	86780.2	2.59487e+07	1.7077e+06	837383	1.03943e+06	1.71615e+06
sp|P13473|LAMP2_HUMAN	356	[9 2 0 0 0]	1.77014e+08	6.86591e+08	1.66343e+08	4.8969e+08	1.06947e+08	4.44545e+08	1.36857e+08	3.20647e+08	2.39477e+09	2.86525e+08	2.82697e+09	1.91765e+09
sp|Q9UH99|SUN2_HUMAN	636	[7 2 0 0 0]	2.65936e+09	3.15573e+09	3.03748e+09	1.90837e+09	2.67885e+09	3.04377e+09	3.07232e+09	2.01853e+09	1.13688e+09	1.1784e+09	1.30505e+09	9.16863e+08
sp|Q9H3G5|CPVL_HUMAN	81	[6 2 0 0 0]	1.22859e+09	3.90322e+09	3.56341e+09	3.25884e+09	4.74259e+08	1.24548e+09	1.06246e+09	8.48141e+08	4.10637e+09	8.57721e+09	6.7527e+09	6.93138e+09
sp|O95427|PIGN_HUMAN	192	[7 2 0 0 0]	6.18144e+07	1.13872e+08	1.17803e+08	1.16503e+08	3.0066e+07	4.87905e+07	5.04961e+07	4.37969e+07	9.69454e+06	1.65316e+07	2.23594e+07	2.40843e+07
sp|Q5ZPR3|CD276_HUMAN	215	[8 2 0 0 0]	1.1932e+08	3.96419e+08	2.38662e+08	2.39842e+08	3.25604e+07	1.40723e+08	9.39567e+07	1.01514e+08	2.39635e+07	7.41085e+07	3.65808e+07	3.88417e+07
sp|Q5ZPR3|CD276_HUMAN	433	[8 2 0 0 0]	1.1932e+08	3.96419e+08	2.38662e+08	2.39842e+08	3.25604e+07	1.40723e+08	9.39567e+07	1.01514e+08	2.39635e+07	7.41085e+07	3.65808e+07	3.88417e+07
sp|P50454|SERPH_HUMAN	120	[9 2 0 0 0]	6.55854e+09	7.14218e+09	6.22549e+09	6.4224e+09	5.15471e+09	5.79821e+09	5.34161e+09	4.91516e+09	1.61586e+10	1.99038e+10	1.91668e+10	1.60196e+10
sp|Q9HAW8|UD110_HUMAN	344	[5 2 0 1 0]	1.42026e+10	2.45183e+10	1.19446e+10	1.4306e+10	2.97845e+07	1.53512e+08	8.44439e+07	1.07892e+08	2.30372e+10	2.26209e+10	1.81869e+10	4.25445e+10
sp|P35503|UD13_HUMAN	348	[5 2 0 1 0]	1.42026e+10	2.45183e+10	1.19446e+10	1.4306e+10	2.97845e+07	1.53512e+08	8.44439e+07	1.07892e+08	2.30372e+10	2.26209e+10	1.81869e+10	4.25445e+10
sp|P19224|UD16_HUMAN	346	[5 2 0 1 0]	1.42026e+10	2.45183e+10	1.19446e+10	1.4306e+10	2.97845e+07	1.53512e+08	8.44439e+07	1.07892e+08	2.30372e+10	2.26209e+10	1.81869e+10	4.25445e+10
sp|P35504|UD15_HUMAN	348	[5 2 0 1 0]	1.42026e+10	2.45183e+10	1.19446e+10	1.4306e+10	2.97845e+07	1.53512e+08	8.44439e+07	1.07892e+08	2.30372e+10	2.26209e+10	1.81869e+10	4.25445e+10
sp|Q9HAW7|UD17_HUMAN	344	[5 2 0 1 0]	1.42026e+10	2.45183e+10	1.19446e+10	1.4306e+10	2.97845e+07	1.53512e+08	8.44439e+07	1.07892e+08	2.30372e+10	2.26209e+10	1.81869e+10	4.25445e+10
sp|O60656|UD19_HUMAN	344	[5 2 0 1 0]	1.42026e+10	2.45183e+10	1.19446e+10	1.4306e+10	2.97845e+07	1.53512e+08	8.44439e+07	1.07892e+08	2.30372e+10	2.26209e+10	1.81869e+10	4.25445e+10
sp|P22309|UD11_HUMAN	347	[5 2 0 1 0]	1.42026e+10	2.45183e+10	1.19446e+10	1.4306e+10	2.97845e+07	1.53512e+08	8.44439e+07	1.07892e+08	2.30372e+10	2.26209e+10	1.81869e+10	4.25445e+10
sp|P22310|UD14_HUMAN	348	[5 2 0 1 0]	1.42026e+10	2.45183e+10	1.19446e+10	1.4306e+10	2.97845e+07	1.53512e+08	8.44439e+07	1.07892e+08	2.30372e+10	2.26209e+10	1.81869e+10	4.25445e+10
sp|Q9HAW9|UD18_HUMAN	344	[5 2 0 1 0]	1.42026e+10	2.45183e+10	1.19446e+10	1.4306e+10	2.97845e+07	1.53512e+08	8.44439e+07	1.07892e+08	2.30372e+10	2.26209e+10	1.81869e+10	4.25445e+10
sp|Q15155|NOMO1_HUMAN	369	[5 2 0 0 0]	1.11388e+10	4.25613e+09	6.85455e+09	6.93276e+09	2.58222e+10	1.03604e+10	1.64795e+10	1.61677e+10	1.00292e+10	4.03747e+09	6.31103e+09	6.36122e+09
sp|Q5JPE7|NOMO2_HUMAN	369	[5 2 0 0 0]	1.11388e+10	4.25613e+09	6.85455e+09	6.93276e+09	2.58222e+10	1.03604e+10	1.64795e+10	1.61677e+10	1.00292e+10	4.03747e+09	6.31103e+09	6.36122e+09
sp|P69849|NOMO3_HUMAN	369	[5 2 0 0 0]	1.11388e+10	4.25613e+09	6.85455e+09	6.93276e+09	2.58222e+10	1.03604e+10	1.64795e+10	1.61677e+10	1.00292e+10	4.03747e+09	6.31103e+09	6.36122e+09
sp|P19022|CADH2_HUMAN	651	[5 2 0 0 0]	6.29042e+07	2.30705e+08	3.03959e+07	4.10772e+07	5.70728e+07	2.084e+07	4.6089e+07	5.43741e+07	3.88783e+06	1.70936e+06	2.53179e+06	0
sp|Q96KA5|CLP1L_HUMAN	91	[4 3 0 1 0]	5.98347e+07	2.77813e+07	4.2856e+06	5.70353e+06	1.42239e+08	6.60499e+07	3.05764e+07	2.25997e+07	1.47925e+08	5.17276e+07	2.47796e+07	2.10241e+07
sp|Q12864|CAD17_HUMAN	722	[5 3 0 2 0]	9.97406e+08	1.36797e+09	8.1305e+08	8.80781e+08	1.26485e+07	1.77335e+07	7.58356e+06	1.18703e+07	2.46305e+07	1.80105e+07	3.4786e+07	2.75997e+07
sp|Q5JTV8|TOIP1_HUMAN	399	[5 2 0 0 0]	2.81859e+09	6.32656e+09	1.80862e+09	2.61042e+09	5.32928e+09	9.88483e+09	3.73065e+09	4.52056e+09	9.01159e+08	1.753e+09	5.71973e+08	8.34221e+08
sp|P04062|GLCM_HUMAN	309	[3 2 0 1 0]	5.47645e+09	10802162185	1.06757e+10	5.95707e+09	1.84369e+09	3.93038e+09	3.78186e+09	2.00561e+09	1.20985e+09	2.47563e+09	2.32286e+09	1.21696e+09
sp|Q02809|PLOD1_HUMAN	538	[4 2 0 0 0]	1.57662e+09	2.05796e+08	8.36499e+08	7.08756e+07	5.66003e+07	7.21631e+06	3.80459e+07	4.62654e+06	2.29429e+07	2.06893e+06	6.82957e+06	0
sp|P05187|PPB1_HUMAN	144	[3 2 0 1 0]	1.59124e+08	2.79188e+08	4.67497e+07	2.80302e+08	8.53664e+06	1.47299e+07	9.0812e+06	1.1775e+07	1.82091e+09	3248310042	4.22824e+08	3.06657e+09
sp|P09923|PPBI_HUMAN	141	[3 2 0 1 0]	1.59124e+08	2.79188e+08	4.67497e+07	2.80302e+08	8.53664e+06	1.47299e+07	9.0812e+06	1.1775e+07	1.82091e+09	3248310042	4.22824e+08	3.06657e+09
sp|P10696|PPBN_HUMAN	141	[3 2 0 1 0]	1.59124e+08	2.79188e+08	4.67497e+07	2.80302e+08	8.53664e+06	1.47299e+07	9.0812e+06	1.1775e+07	1.82091e+09	3248310042	4.22824e+08	3.06657e+09
sp|P48960|CD97_HUMAN	38	[8 2 0 0 0]	1.18829e+07	-1	-1	-1	2.3574e+06	-1	-1	-1	958709	-1	-1	-1
sp|P50454|SERPH_HUMAN	120	[7 2 0 0 0]	1.22984e+10	2.10334e+10	1.70664e+10	1.67463e+10	9.44339e+09	1.31252e+10	1.14421e+10	1.16004e+10	3.14876e+10	3.5427e+10	3.39064e+10	3.50963e+10
sp|P08581|MET_HUMAN	785	[3 4 0 0 0]	1.7984e+08	3.44526e+08	1.60037e+08	2.70782e+08	2.98138e+06	8.08799e+06	4.44258e+06	5.77645e+06	1.59374e+06	8.32782e+06	2.00579e+06	7.90511e+06
sp|Q13443|ADAM9_HUMAN	231	[5 2 0 0 0]	8.45225e+09	9.53236e+09	8.33031e+09	7.28083e+09	2.52712e+09	2.86953e+09	2.54068e+09	2.16532e+09	2.85991e+09	3.32862e+09	2.88492e+09	2.48591e+09
sp|P13473|LAMP2_HUMAN	356	[6 2 0 0 0]	2.61796e+10	4.51476e+10	4.16995e+10	3.48314e+10	6.00158e+09	1.00463e+10	9.59299e+09	7.86187e+09	2.87283e+10	4.92026e+10	4.53972e+10	3.84952e+10
sp|Q07954|LRP1_HUMAN	1825	[7 2 0 0 0]	4.5574e+09	1.02353e+10	5.54411e+09	4.50396e+09	1.30326e+09	3.12909e+09	1.75656e+09	1.42893e+09	4.27316e+09	9.70591e+09	5.30942e+09	4.40234e+09
sp|P08581|MET_HUMAN	785	[6 3 0 0 0]	4.91758e+07	-1	-1	-1	3.67881e+07	-1	-1	-1	1.40429e+07	-1	-1	-1
sp|Q9HAW8|UD110_HUMAN	344	[4 2 0 1 0]	3.66011e+09	6.27971e+09	4.24102e+09	2.20808e+09	0	7.23033e+06	0	0	7.45815e+09	5.8699e+09	5.81911e+09	4.91634e+09
sp|P35503|UD13_HUMAN	348	[4 2 0 1 0]	3.66011e+09	6.27971e+09	4.24102e+09	2.20808e+09	0	7.23033e+06	0	0	7.45815e+09	5.8699e+09	5.81911e+09	4.91634e+09
sp|P19224|UD16_HUMAN	346	[4 2 0 1 0]	3.66011e+09	6.27971e+09	4.24102e+09	2.20808e+09	0	7.23033e+06	0	0	7.45815e+09	5.8699e+09	5.81911e+09	4.91634e+09
sp|P35504|UD15_HUMAN	348	[4 2 0 1 0]	3.66011e+09	6.27971e+09	4.24102e+09	2.20808e+09	0	7.23033e+06	0	0	7.45815e+09	5.8699e+09	5.81911e+09	4.91634e+09
sp|Q9HAW7|UD17_HUMAN	344	[4 2 0 1 0]	3.66011e+09	6.27971e+09	4.24102e+09	2.20808e+09	0	7.23033e+06	0	0	7.45815e+09	5.8699e+09	5.81911e+09	4.91634e+09
sp|O60656|UD19_HUMAN	344	[4 2 0 1 0]	3.66011e+09	6.27971e+09	4.24102e+09	2.20808e+09	0	7.23033e+06	0	0	7.45815e+09	5.8699e+09	5.81911e+09	4.91634e+09
sp|P22309|UD11_HUMAN	347	[4 2 0 1 0]	3.66011e+09	6.27971e+09	4.24102e+09	2.20808e+09	0	7.23033e+06	0	0	7.45815e+09	5.8699e+09	5.81911e+09	4.91634e+09
sp|P22310|UD14_HUMAN	348	[4 2 0 1 0]	3.66011e+09	6.27971e+09	4.24102e+09	2.20808e+09	0	7.23033e+06	0	0	7.45815e+09	5.8699e+09	5.81911e+09	4.91634e+09
sp|Q9HAW9|UD18_HUMAN	344	[4 2 0 1 0]	3.66011e+09	6.27971e+09	4.24102e+09	2.20808e+09	0	7.23033e+06	0	0	7.45815e+09	5.8699e+09	5.81911e+09	4.91634e+09
sp|Q13641|TPBG_HUMAN	124	[7 2 0 0 0]	7.46312e+09	1.1715e+10	9.86285e+09	1.0388e+10	1.22821e+09	1.83691e+09	1.60892e+09	1.69438e+09	2.06494e+09	3.28239e+09	2.85352e+09	2.90998e+09
sp|Q9Y4D7|PLXD1_HUMAN	155	[6 2 0 0 0]	7.83348e+07	1.13002e+08	1.06621e+08	7.47015e+07	2.36741e+06	4.28735e+06	1.01908e+06	1.78092e+06	4.20594e+07	6.32731e+07	5.301e+07	4.6412e+07
sp|P19022|CADH2_HUMAN	651	[7 2 0 0 0]	3.47639e+09	1.21238e+09	8.48672e+08	9.82109e+08	1.50312e+09	7.10811e+08	3.59324e+08	3.63863e+08	1.11839e+09	2.18188e+08	2.15879e+08	2.93449e+08
sp|Q7LGA3|HS2ST_HUMAN	108	[5 4 0 2 0]	1.72227e+09	1.61498e+09	1.26176e+09	1.24948e+09	8.12636e+08	7.61587e+08	5.99394e+08	5.97858e+08	2.47498e+08	2.15707e+08	1.82262e+08	1.74355e+08
sp|Q04900|MUC24_HUMAN	146	[9 2 0 0 0]	5.4265e+07	1.41698e+08	1.08909e+08	5.75678e+07	4.87502e+07	1.31837e+08	1.09129e+08	5.10922e+07	2.24748e+07	6.57477e+07	2.83161e+07	2.46269e+07
sp|P08582|TRFM_HUMAN	135	[8 2 0 0 0]	8.68852e+08	1.09197e+09	5.61103e+08	7.92598e+08	3.16102e+08	3.85012e+08	2.14785e+08	2.85089e+08	5.96948e+08	7.44273e+08	3.77618e+08	5.47867e+08
sp|Q8IWU5|SULF2_HUMAN	171	[8 2 0 0 0]	2.36712e+07	4.28775e+07	3.5602e+07	3.73399e+07	0	2.2279e+06	6.03211e+06	2.96746e+06	0	4.35467e+06	3.95111e+06	2.70256e+06
sp|P11717|MPRI_HUMAN	581	[6 2 0 0 0]	2.21163e+10	2.21473e+10	1.64729e+10	2.34472e+10	2.4261e+10	2.45823e+10	1.82194e+10	2.59872e+10	7.42973e+09	7.26392e+09	5.28524e+09	7.73205e+09
sp|P19022|CADH2_HUMAN	692	[8 2 0 0 0]	5.35977e+08	5.84933e+08	3.82142e+08	3.83473e+08	1.08343e+08	1.29722e+08	8.69653e+07	7.59627e+07	3.21969e+08	3.76861e+08	2.5024e+08	2.46007e+08
sp|O15031|PLXB2_HUMAN	1002	[7 2 0 0 0]	8.58312e+08	5.69485e+08	5.32491e+08	3.05835e+08	4.44827e+08	2.62413e+08	2.27017e+08	121833234	2.20003e+08	9.7632e+07	9.36812e+07	6.43077e+07
sp|Q96T58|MINT_HUMAN	1132	[9 2 0 0 0]	3.30792e+08	3.44355e+08	2.49718e+08	2.535e+08	2.85591e+08	2.90091e+08	2.11028e+08	2.25377e+08	4.26098e+08	4.28638e+08	3.01589e+08	3.06685e+08
sp|P15586|GNS_HUMAN	362	[6 2 0 1 0]	5.16534e+08	5.08944e+08	5.4706e+08	2.11211e+08	7.24972e+06	5.90184e+06	7.49149e+06	3.63442e+06	8.33223e+07	8.98974e+07	1.02769e+08	4.5251e+07
sp|O00469|PLOD2_HUMAN	63	[7 2 0 0 0]	3.47452e+08	9.61218e+08	4.42624e+08	486627616	6.94261e+07	3.16202e+08	1.5155e+08	1.43937e+08	3.47177e+08	1.18342e+09	5.34151e+08	5.13645e+08
sp|P10909|CLUS_HUMAN	291	[8 2 0 0 0]	3.15713e+09	2.3815e+09	2.2498e+09	2.49459e+09	3.04209e+09	2.27815e+09	2.22406e+09	2.43675e+09	1.0361e+10	7.78848e+09	7.43109e+09	8.20861e+09
sp|P10646|TFPI1_HUMAN	145	[7 2 0 0 0]	7.94653e+07	6.23697e+07	1.05334e+08	8.08031e+07	2.46802e+07	2.52276e+07	2.67786e+07	2.37098e+07	4.11599e+07	3.87263e+07	2.94697e+07	1.58826e+07
sp|Q6YHK3|CD109_HUMAN	337	[8 2 0 0 0]	1.25534e+10	1.58244e+10	1.31644e+10	1.65941e+10	3.37861e+09	4.09265e+09	3.41263e+09	4.07878e+09	6.77402e+09	8.54311e+09	7.21397e+09	8.64776e+09
sp|P11717|MPRI_HUMAN	400	[7 2 0 0 0]	8.02749e+09	1.16321e+10	9.83135e+09	7.9585e+09	1.33187e+09	1.77998e+09	1.67807e+09	1.4541e+09	4.14829e+09	6.90641e+09	6.09414e+09	4.58144e+09
sp|P50454|SERPH_HUMAN	120	[8 2 0 0 0]	2.79856e+10	3.00061e+10	2.46654e+10	2.41051e+10	2.92733e+10	3.11324e+10	2.5511e+10	2.48938e+10	9.45255e+10	1.00545e+11	8.29674e+10	8.1445e+10
sp|Q9HAW8|UD110_HUMAN	344	[10 2 0 0 0]	2.26799e+09	2.45613e+09	1.07918e+09	6.55705e+08	0	0	1.48741e+07	4.28958e+06	0	5.11156e+06	4.53491e+06	0
sp|P35503|UD13_HUMAN	348	[10 2 0 0 0]	2.26799e+09	2.45613e+09	1.07918e+09	6.55705e+08	0	0	1.48741e+07	4.28958e+06	0	5.11156e+06	4.53491e+06	0
sp|P19224|UD16_HUMAN	346	[10 2 0 0 0]	2.26799e+09	2.45613e+09	1.07918e+09	6.55705e+08	0	0	1.48741e+07	4.28958e+06	0	5.11156e+06	4.53491e+06	0
sp|P35504|UD15_HUMAN	348	[10 2 0 0 0]	2.26799e+09	2.45613e+09	1.07918e+09	6.55705e+08	0	0	1.48741e+07	4.28958e+06	0	5.11156e+06	4.53491e+06	0
sp|Q9HAW7|UD17_HUMAN	344	[10 2 0 0 0]	2.26799e+09	2.45613e+09	1.07918e+09	6.55705e+08	0	0	1.48741e+07	4.28958e+06	0	5.11156e+06	4.53491e+06	0
sp|O60656|UD19_HUMAN	344	[10 2 0 0 0]	2.26799e+09	2.45613e+09	1.07918e+09	6.55705e+08	0	0	1.48741e+07	4.28958e+06	0	5.11156e+06	4.53491e+06	0
sp|P22309|UD11_HUMAN	347	[10 2 0 0 0]	2.26799e+09	2.45613e+09	1.07918e+09	6.55705e+08	0	0	1.48741e+07	4.28958e+06	0	5.11156e+06	4.53491e+06	0
sp|P22310|UD14_HUMAN	348	[10 2 0 0 0]	2.26799e+09	2.45613e+09	1.07918e+09	6.55705e+08	0	0	1.48741e+07	4.28958e+06	0	5.11156e+06	4.53491e+06	0
sp|Q9HAW9|UD18_HUMAN	344	[10 2 0 0 0]	2.26799e+09	2.45613e+09	1.07918e+09	6.55705e+08	0	0	1.48741e+07	4.28958e+06	0	5.11156e+06	4.53491e+06	0
sp|Q9Y4L1|HYOU1_HUMAN	515	[8 2 0 0 0]	9.53656e+09	1.33472e+10	1.46986e+10	1.01343e+10	1.6684e+10	2.27291e+10	2.45502e+10	1.66596e+10	3.16195e+10	4.58989e+10	4.89301e+10	3.33031e+10
sp|Q99519|NEUR1_HUMAN	343	[7 2 0 0 0]	3.45764e+09	7.03883e+09	3.21628e+09	3.81159e+09	2.10638e+10	4.58544e+10	1.96793e+10	2.4404e+10	2.1769e+09	4.77924e+09	2.09389e+09	2.7737e+09
sp|P61812|TGFB2_HUMAN	140	[8 2 0 0 0]	1.85243e+09	1.11566e+09	2.0712e+09	1.0662e+09	4.78461e+08	2.87416e+08	5.42673e+08	2.62176e+08	2.56433e+08	1.56062e+08	2.69552e+08	1.56974e+08
sp|Q7Z7H5|TMED4_HUMAN	117	[8 2 0 0 0]	1.34566e+08	-1	6.25364e+07	1.45091e+08	2.0346e+08	-1	9.09502e+07	2.24487e+08	2.37275e+08	-1	1.19825e+08	2.74805e+08
sp|O14672|ADA10_HUMAN	267	[7 2 0 0 0]	6.42571e+08	3.80964e+08	4.81782e+08	1.16862e+09	1.19073e+08	7.48065e+07	1.03471e+08	2.85225e+08	3.41712e+08	2.56989e+08	3.02675e+08	6.95501e+08
sp|Q9HBB8|CDHR5_HUMAN	405	[7 2 0 0 0]	7.86998e+06	1.72673e+07	6.38947e+06	1.55125e+07	277511	405319	192983	690550	468153	0	321025	592790
sp|Q9HAW8|UD110_HUMAN	344	[9 2 0 0 0]	3.48732e+09	4.15247e+09	2.59224e+09	3.09405e+09	0	1.20871e+07	1.07737e+07	0	0	2.87726e+06	7.98263e+06	0
sp|P35503|UD13_HUMAN	348	[9 2 0 0 0]	3.48732e+09	4.15247e+09	2.59224e+09	3.09405e+09	0	1.20871e+07	1.07737e+07	0	0	2.87726e+06	7.98263e+06	0
sp|P19224|UD16_HUMAN	346	[9 2 0 0 0]	3.48732e+09	4.15247e+09	2.59224e+09	3.09405e+09	0	1.20871e+07	1.07737e+07	0	0	2.87726e+06	7.98263e+06	0
sp|P35504|UD15_HUMAN	348	[9 2 0 0 0]	3.48732e+09	4.15247e+09	2.59224e+09	3.09405e+09	0	1.20871e+07	1.07737e+07	0	0	2.87726e+06	7.98263e+06	0
sp|Q9HAW7|UD17_HUMAN	344	[9 2 0 0 0]	3.48732e+09	4.15247e+09	2.59224e+09	3.09405e+09	0	1.20871e+07	1.07737e+07	0	0	2.87726e+06	7.98263e+06	0
sp|O60656|UD19_HUMAN	344	[9 2 0 0 0]	3.48732e+09	4.15247e+09	2.59224e+09	3.09405e+09	0	1.20871e+07	1.07737e+07	0	0	2.87726e+06	7.98263e+06	0
sp|P22309|UD11_HUMAN	347	[9 2 0 0 0]	3.48732e+09	4.15247e+09	2.59224e+09	3.09405e+09	0	1.20871e+07	1.07737e+07	0	0	2.87726e+06	7.98263e+06	0
sp|P22310|UD14_HUMAN	348	[9 2 0 0 0]	3.48732e+09	4.15247e+09	2.59224e+09	3.09405e+09	0	1.20871e+07	1.07737e+07	0	0	2.87726e+06	7.98263e+06	0
sp|Q9HAW9|UD18_HUMAN	344	[9 2 0 0 0]	3.48732e+09	4.15247e+09	2.59224e+09	3.09405e+09	0	1.20871e+07	1.07737e+07	0	0	2.87726e+06	7.98263e+06	0
sp|Q12864|CAD17_HUMAN	722	[5 3 0 1 0]	5.24079e+08	8.70763e+08	5.82545e+08	4.01239e+08	5.70071e+06	8.05689e+06	5.41135e+06	3.73148e+06	2.39929e+06	703657	1.13644e+06	316598
sp|P19256|LFA3_HUMAN	169	[9 2 0 0 0]	1.09402e+07	3.37628e+06	-1	3.27418e+06	3.34075e+06	0	-1	1.64733e+06	3.83562e+06	0	-1	987809
sp|P55283|CADH4_HUMAN	661	[6 2 0 0 0]	3.9647e+08	7.55282e+08	7.20581e+08	8.77985e+08	3.87384e+08	6.38911e+08	5.20326e+08	7.70719e+08	7.47125e+07	1.26912e+08	1.20724e+08	1.53156e+08
sp|P19022|CADH2_HUMAN	651	[6 2 0 0 0]	1.44766e+08	1.54504e+08	2.32057e+07	2.23216e+07	1.53405e+08	1.68962e+08	1.82614e+07	1.9637e+07	3.32672e+07	2.40359e+07	1.3121e+07	1.18696e+07
sp|P05106|ITB3_HUMAN	125	[6 2 0 0 0]	1.81e+07	1.88051e+07	1.09912e+07	2.25962e+07	4.59431e+07	3.06915e+07	2.57073e+07	5.43905e+07	2.19567e+06	1.50371e+06	1.83281e+06	0
sp|Q9BRN9|TM2D3_HUMAN	122	[7 2 0 0 0]	5.10723e+08	6.80196e+08	5.63675e+08	6.24417e+08	7.03327e+08	8.31458e+08	6.44781e+08	8.18724e+08	5.30092e+08	5.77432e+08	4.96154e+08	6.24047e+08
sp|P13473|LAMP2_HUMAN	356	[5 3 0 1 0]	1.00847e+09	1.74777e+08	1.51132e+09	1.943e+09	1.64821e+08	1.39888e+07	3.01917e+08	3.80006e+08	2.11815e+08	9.51457e+07	2.64357e+08	2.81037e+08
sp|Q99985|SEM3C_HUMAN	123	[9 2 0 0 0]	3.11996e+07	4.86629e+07	-1	-1	1.30824e+07	2.24687e+07	-1	-1	2.52575e+07	3.9873e+07	-1	-1
sp|Q5W064|LIPJ_HUMAN	240	[6 2 0 0 0]	1.03422e+08	9.8964e+07	6.78924e+07	7.63707e+07	5.92697e+08	5.90934e+08	3.74029e+08	4.08675e+08	7.36106e+07	7.67507e+07	4.39179e+07	4.88396e+07
sp|P38571|LICH_HUMAN	273	[6 2 0 0 0]	1.03422e+08	9.8964e+07	6.78924e+07	7.63707e+07	5.92697e+08	5.90934e+08	3.74029e+08	4.08675e+08	7.36106e+07	7.67507e+07	4.39179e+07	4.88396e+07
sp|Q9HAW8|UD110_HUMAN	71	[5 2 0 1 0]	8.28649e+09	8.65164e+09	6.05283e+09	9.39009e+09	9.72435e+08	1.03987e+09	7.27813e+08	1.11664e+09	2.39011e+08	4.91258e+08	2.49874e+08	4.70372e+08
sp|Q9HAW7|UD17_HUMAN	71	[5 2 0 1 0]	8.28649e+09	8.65164e+09	6.05283e+09	9.39009e+09	9.72435e+08	1.03987e+09	7.27813e+08	1.11664e+09	2.39011e+08	4.91258e+08	2.49874e+08	4.70372e+08
sp|O60656|UD19_HUMAN	71	[5 2 0 1 0]	8.28649e+09	8.65164e+09	6.05283e+09	9.39009e+09	9.72435e+08	1.03987e+09	7.27813e+08	1.11664e+09	2.39011e+08	4.91258e+08	2.49874e+08	4.70372e+08
sp|Q9HAW9|UD18_HUMAN	71	[5 2 0 1 0]	8.28649e+09	8.65164e+09	6.05283e+09	9.39009e+09	9.72435e+08	1.03987e+09	7.27813e+08	1.11664e+09	2.39011e+08	4.91258e+08	2.49874e+08	4.70372e+08
sp|Q15399|TLR1_HUMAN	163	[9 2 0 0 0]	6.70599e+07	6.94868e+07	6.69477e+07	4.70167e+07	3.72861e+07	2.5163e+07	3.125e+07	8.8546e+06	1.08447e+07	1.20264e+07	1.44263e+07	6.86979e+06
sp|Q6YHK3|CD109_HUMAN	247	[8 2 0 0 0]	2.63318e+10	3.19751e+10	2.48434e+10	2.43592e+10	5.23177e+09	6.21585e+09	4.73316e+09	4.83888e+09	1.6756e+10	2.01339e+10	1.55061e+10	1.55847e+10
sp|Q7Z4F1|LRP10_HUMAN	299	[9 2 0 0 0]	2.16808e+08	3.88856e+08	8.421e+06	2.45777e+08	1.292e+08	2.05886e+08	0	1.20116e+08	1.26998e+08	2.46605e+08	3.80967e+06	1.41111e+08
sp|P10909|CLUS_HUMAN	291	[7 2 0 0 0]	2.56223e+08	5.10831e+08	3.23271e+08	5.05867e+08	2.18448e+08	4.0946e+08	2.79745e+08	4.05819e+08	4.27282e+08	8.43472e+08	6.00385e+08	9.38396e+08
sp|Q6ZNA5|FRRS1_HUMAN	308	[6 2 0 0 0]	2.26974e+08	1.50114e+08	1.12873e+08	2.04609e+08	7.24352e+07	3.32278e+07	2.54674e+07	8.17415e+07	7.91504e+06	1.9052e+07	1.48719e+06	1.37648e+07
sp|Q9Y6A1|POMT1_HUMAN	539	[8 2 0 0 0]	4.60879e+08	5.07459e+08	4.11142e+08	2.56072e+08	6.04841e+08	6.61909e+08	5.13327e+08	3.15722e+08	1.0462e+08	1.09041e+08	8.27337e+07	3.31129e+07
sp|Q7LGA3|HS2ST_HUMAN	108	[8 2 0 0 0]	1.06851e+08	1.02892e+08	1.59569e+08	1.10038e+08	6.51128e+07	5.02935e+07	1.17306e+08	8.17582e+07	39876750	2.83359e+07	6.4645e+07	4.46239e+07
sp|Q07954|LRP1_HUMAN	1825	[6 2 0 0 0]	2.18338e+09	6.38536e+09	3.83666e+09	2.54099e+09	7.24628e+08	2.46562e+09	1.43351e+09	9.66289e+08	8.00342e+08	2.27903e+09	1.46154e+09	1.05289e+09
sp|Q9Y6A1|POMT1_HUMAN	471	[6 2 0 0 0]	9.3519e+07	3.73879e+08	2.77285e+08	1.24997e+08	1.09087e+08	3.29286e+08	1.91946e+08	1.28718e+08	8.59232e+06	2.6591e+07	1.05725e+07	1.31676e+07
sp|P11717|MPRI_HUMAN	1656	[6 2 0 0 0]	1.33754e+09	1.35334e+09	1.15087e+09	1.55092e+09	1.56328e+08	1.95288e+08	1.52466e+08	2.13949e+08	4.5938e+08	4.41975e+08	4.0872e+08	6.02696e+08
sp|P11279|LAMP1_HUMAN	261	[5 4 0 1 0]	5.76125e+08	1.37904e+09	9.41883e+08	9.04527e+08	2.06262e+08	4.7893e+08	2.87342e+08	3.49317e+08	3.55766e+09	8.38283e+09	4.57596e+09	5.55951e+09
sp|Q12864|CAD17_HUMAN	546	[9 2 0 0 0]	1.82255e+08	1.67692e+08	1.105e+08	1.1917e+08	3.78641e+07	3.76784e+07	2.01871e+07	2.14541e+07	1.35551e+06	212473	0	434639
sp|Q6YHK3|CD109_HUMAN	247	[9 2 0 0 0]	2.83733e+09	3.21098e+09	2.36985e+09	2.74767e+09	6.72069e+08	8.14426e+08	5.81754e+08	6.07883e+08	2.81972e+09	3.23256e+09	2.30764e+09	2.68641e+09
sp|P06756|ITAV_HUMAN	554	[4 2 0 0 0]	8.32983e+06	1.40625e+07	-1	-1	1.21487e+06	1.83307e+06	-1	-1	0	0	-1	-1
sp|P08581|MET_HUMAN	106	[3 4 0 1 0]	1.26859e+08	3.45415e+08	3.49486e+08	3.42272e+08	4.5932e+06	3.7254e+07	5.45716e+07	6.09102e+07	1.51674e+07	0	5.29669e+06	2.17281e+07
sp|P13473|LAMP2_HUMAN	257	[6 2 0 0 0]	1.49458e+08	2.18774e+08	9.73019e+07	1.33992e+08	2.65426e+07	3.18635e+07	3.5566e+06	2.9036e+07	3.56377e+07	9.23495e+07	4.33735e+07	4.61859e+07
sp|P16278|BGAL_HUMAN	464	[7 2 0 0 0]	6.16249e+08	3.96523e+08	6.36961e+08	7.86095e+08	1.79439e+08	9.35278e+07	2.3359e+08	3.27685e+08	3.32972e+09	2.05213e+09	3.50057e+09	3.8468e+09
sp|P15144|AMPN_HUMAN	128	[5 4 0 0 0]	2.16845e+08	2.59895e+08	2.36713e+08	2.65521e+08	1.39118e+08	3.04648e+08	1.77008e+08	1.91422e+08	3.39376e+06	535651	1.28813e+06	1.51711e+06
sp|P07339|CATD_HUMAN	263	[7 2 0 0 0]	1.06505e+10	1.65897e+10	1.15682e+10	1.19986e+10	1.8336e+09	2.99859e+09	1.93009e+09	1.91764e+09	1.12738e+10	1.78241e+10	1.24705e+10	1.27379e+10
sp|P26006|ITA3_HUMAN	656	[6 2 0 0 0]	6.443e+08	1.61018e+09	3.06263e+08	1.9252e+08	4.11658e+06	1.34878e+08	1.84865e+07	1.05189e+07	5.58909e+08	1.50216e+09	2.75735e+08	2.0017e+08
sp|P07942|LAMB1_HUMAN	677	[5 2 0 0 0]	4.90237e+09	9.43651e+09	6.39939e+09	7.3818e+09	4.26635e+09	8.36719e+09	5.66003e+09	6.67397e+09	1.77456e+09	3.53759e+09	2.35352e+09	2.7655e+09
sp|P13473|LAMP2_HUMAN	356	[5 2 0 0 0]	3.89817e+10	4.83302e+10	4.7001e+10	4.77514e+10	1.24606e+10	1.51119e+10	1.47281e+10	1.51053e+10	7.98104e+09	9.73196e+09	9.52409e+09	9.6375e+09
sp|P19438|TNR1A_HUMAN	54	[8 2 0 0 0]	1.03137e+09	7.22609e+08	9.54917e+08	8.84608e+08	641621443	475389146	5.71285e+08	5.05321e+08	1.79027e+08	1.33348e+08	1.7314e+08	1.60349e+08
sp|Q92545|TM131_HUMAN	485	[6 2 0 0 0]	2.82723e+07	1.37062e+07	1.0458e+07	9311932	3.07356e+07	1.53326e+07	1.32301e+07	1.13929e+07	8.97834e+06	2.37329e+06	3.2136e+06	3.26938e+06
sp|Q6YHK3|CD109_HUMAN	279	[7 2 0 0 0]	4.85021e+09	7.44784e+09	4.52128e+09	3.06885e+09	452259	2.83274e+06	765623	1.10356e+06	2.438e+09	3.87505e+09	2.35641e+09	1.60073e+09
sp|Q32P28|P3H1_HUMAN	467	[7 2 0 0 0]	1.38147e+09	1.31869e+09	1.49437e+09	1.01111e+09	4.46763e+08	4.29265e+08	5.07729e+08	3.48684e+08	5.1706e+09	4.86067e+09	5.42733e+09	3.6762e+09
sp|P08581|MET_HUMAN	785	[5 4 0 2 0]	1.09457e+08	6.85071e+07	8.34867e+07	4.7036e+07	1.18278e+07	7.41138e+06	1.10906e+07	5.77802e+06	3.06931e+07	2.01939e+07	1.20959e+07	1.0099e+07
sp|P08581|MET_HUMAN	785	[4 3 0 1 0]	1.38266e+08	4.17709e+08	2.48078e+08	2.69265e+08	5.36029e+07	9.28271e+08	6.0683e+08	6.15113e+08	4.49345e+07	8.75969e+08	5.66318e+08	5.61527e+08
sp|P15144|AMPN_HUMAN	128	[5 2 0 0 0]	3.81345e+09	5.00812e+09	4.82167e+09	3.94771e+09	4.93203e+09	6.45206e+09	6.40311e+09	5.02685e+09	8.69883e+07	1.07422e+08	1.39546e+08	8.99207e+07
sp|P01137|TGFB1_HUMAN	176	[5 2 0 0 0]	5.72629e+07	7.59076e+07	4.6429e+07	5.15571e+07	3.43632e+07	5.37859e+07	2.86233e+07	2.9436e+07	6.84023e+07	9.44157e+07	6.8325e+07	6.83333e+07
sp|Q92521|PIGB_HUMAN	427	[6 2 0 0 0]	6.25602e+06	-1	-1	-1	5.84652e+06	-1	-1	-1	3.53599e+06	-1	-1	-1
sp|P13473|LAMP2_HUMAN	275	[5 4 0 0 0]	7.32882e+07	1.06785e+08	8.01678e+07	5.96429e+07	4.11446e+07	6.20621e+07	4.67167e+07	4.64623e+07	1.90182e+08	2.46445e+08	2.26491e+08	1.09222e+08
sp|Q07954|LRP1_HUMAN	1995	[6 2 0 0 0]	3.60441e+09	6.09778e+09	3.43257e+09	3.09534e+09	2.11674e+09	3.59771e+09	1.93749e+09	1.81209e+09	7.08527e+08	1.13145e+09	6.60055e+08	5.95977e+08
sp|Q9NZR2|LRP1B_HUMAN	1983	[6 2 0 0 0]	3.60441e+09	6.09778e+09	3.43257e+09	3.09534e+09	2.11674e+09	3.59771e+09	1.93749e+09	1.81209e+09	7.08527e+08	1.13145e+09	6.60055e+08	5.95977e+08
sp|Q7LGA3|HS2ST_HUMAN	127	[4 3 0 1 0]	4.19517e+06	-1	-1	-1	3.28363e+06	-1	-1	-1	3.39806e+06	-1	-1	-1
sp|Q13641|TPBG_HUMAN	275	[8 2 0 0 0]	4.2004e+07	7.73059e+07	4.17866e+07	3.75683e+07	5.01163e+06	1.68908e+07	8.5045e+06	1.86348e+06	2.98462e+06	1.19359e+07	1.0307e+07	5.11749e+06
sp|Q9H0U3|MAGT1_HUMAN	71	[7 2 0 0 0]	5.60732e+08	1.73089e+09	9.75542e+08	4.3706e+08	2.15942e+08	6.86057e+08	3.74634e+08	1.85202e+08	9.85154e+07	3.9481e+08	1.70692e+08	5.48751e+07
sp|Q30201|HFE_HUMAN	234	[8 2 0 0 0]	6.40084e+08	9.62448e+08	7.88805e+08	7.42059e+08	2.6323e+08	3.77648e+08	2.83373e+08	2.87882e+08	1.09805e+09	1.95135e+09	1.39492e+09	1.38154e+09
sp|Q86XS8|GOLI_HUMAN	135	[9 2 0 0 0]	4.21883e+07	5.00643e+07	3.79703e+07	2.75805e+07	2.72606e+07	3.05397e+07	2.70857e+07	1.16782e+07	2.00152e+06	4.71996e+06	5.14814e+06	2.24263e+06
sp|Q68CR1|SE1L3_HUMAN	201	[8 2 0 0 0]	3.54348e+08	4.34181e+08	4.14363e+08	2.41464e+08	6.57501e+08	1.03455e+09	7.45808e+08	5.0064e+08	6.9919e+07	7.82387e+07	75788043	4.56471e+07
sp|P15586|GNS_HUMAN	405	[6 2 0 1 0]	8.27977e+07	7.48139e+07	2.1033e+07	2.89208e+07	0	2.66024e+07	0	0	2.00381e+07	1.53304e+07	4.82861e+06	6.17598e+06
sp|Q9UBG0|MRC2_HUMAN	634	[6 2 0 0 0]	1.76631e+08	9.24285e+07	8.53258e+07	1.13972e+08	0	1.45782e+06	728535	0	1.54716e+09	8.39003e+08	7.49605e+08	9.82238e+08
sp|Q07954|LRP1_HUMAN	1511	[9 2 0 0 0]	7.95469e+08	6.68326e+08	4.9595e+08	8.87626e+08	7.48495e+08	6.12769e+08	4.39982e+08	8.11248e+08	7.25017e+08	4.2165e+08	3.27909e+08	7.50366e+08
sp|Q96KA5|CLP1L_HUMAN	91	[4 2 0 0 0]	1.5776e+08	1.60445e+08	5.97196e+07	1.02644e+08	9.79279e+07	6.93408e+07	2.76403e+07	6.40283e+07	2.50357e+08	2.86422e+08	1.05677e+08	1.76489e+08
sp|P10646|TFPI1_HUMAN	145	[5 2 0 0 0]	3.05908e+07	2.71418e+07	5.9485e+07	1.96899e+07	7.53746e+06	5.18777e+06	2.42844e+07	6.5963e+06	6.10906e+06	0	5.00529e+06	1.12439e+06
sp|Q9BVK6|TMED9_HUMAN	125	[6 2 0 0 0]	7.69034e+09	1.0136e+10	7.32325e+09	7.10946e+09	1.35169e+10	1.78048e+10	1.29112e+10	1.2658e+10	1.10908e+10	1.45028e+10	1.05154e+10	1.02881e+10
sp|P08581|MET_HUMAN	785	[5 2 0 0 0]	3.88805e+09	5.5065e+09	6.51358e+09	8.654e+09	1.45834e+08	1.43392e+08	4.34042e+08	3.74011e+08	1.45042e+08	1.87551e+08	215703364	3.03764e+08
sp|Q92823|NRCAM_HUMAN	223	[6 2 0 0 0]	5.31918e+09	1.63967e+10	1.04162e+10	1.13929e+10	1.04009e+09	3.32999e+09	2.08315e+09	2.33331e+09	1.34024e+08	4.16791e+08	2.63508e+08	3.07023e+08
sp|Q8TCJ2|STT3B_HUMAN	623	[5 2 0 0 0]	8.70652e+07	3.5765e+07	5.21766e+07	7.22896e+07	5.22065e+07	1.38995e+07	1.63486e+07	5.15582e+07	9.43991e+06	3.02888e+06	3.67073e+06	8.63755e+06
sp|Q14683|SMC1A_HUMAN	304	[7 2 0 0 0]	3.33837e+09	-1	1.2979e+08	-1	2.21879e+06	-1	1.43249e+06	-1	1.12633e+06	-1	0	-1
sp|P07942|LAMB1_HUMAN	677	[4 2 0 0 0]	3.692e+08	3.20028e+08	340175239	4.03078e+08	4.15328e+07	2.98314e+07	2.7079e+07	2.46516e+07	6.41741e+07	4.91013e+07	6.29939e+07	2.72887e+07
sp|P11717|MPRI_HUMAN	400	[5 2 0 0 0]	4.21706e+10	5.06639e+10	3.35833e+10	2.42033e+10	1.03246e+11	1.253e+11	8.2734e+10	5.90544e+10	2.20084e+10	2.59101e+10	1.67697e+10	1.23901e+10
sp|P08582|TRFM_HUMAN	135	[6 2 0 0 0]	3.40055e+08	4.67608e+08	3.32767e+08	2.23583e+08	1.04538e+09	1.45558e+09	1.02187e+09	6.75997e+08	1.64185e+08	2.36079e+08	1.69113e+08	1.13578e+08
sp|O75197|LRP5_HUMAN	446	[9 2 0 0 0]	3.54122e+07	-1	1.73642e+07	-1	6.26236e+07	-1	3.01128e+07	-1	1.10765e+07	-1	5.50403e+06	-1
sp|P61812|TGFB2_HUMAN	140	[5 2 0 0 0]	3.46779e+07	6.84249e+07	8.03425e+07	4.25507e+07	3.22132e+06	2.4747e+06	5.95521e+06	2.54146e+06	0	913904	359047	473816
sp|Q9HDC9|APMAP_HUMAN	196	[7 2 0 0 0]	2.86186e+10	2.99054e+10	2.52473e+10	2.29195e+10	1.05735e+10	1.59964e+10	9.77583e+09	6.35467e+09	6.80234e+09	6.61114e+09	6.05238e+09	5.70889e+09
sp|Q9HAW8|UD110_HUMAN	71	[4 3 0 2 0]	3.35676e+07	3.56688e+07	5.67259e+07	4.17303e+07	1.46683e+06	9.76815e+06	1.60475e+07	6.72102e+06	3.44465e+06	2.14632e+06	512393	3.20991e+06
sp|Q9HAW7|UD17_HUMAN	71	[4 3 0 2 0]	3.35676e+07	3.56688e+07	5.67259e+07	4.17303e+07	1.46683e+06	9.76815e+06	1.60475e+07	6.72102e+06	3.44465e+06	2.14632e+06	512393	3.20991e+06
sp|O60656|UD19_HUMAN	71	[4 3 0 2 0]	3.35676e+07	3.56688e+07	5.67259e+07	4.17303e+07	1.46683e+06	9.76815e+06	1.60475e+07	6.72102e+06	3.44465e+06	2.14632e+06	512393	3.20991e+06
sp|Q9HAW9|UD18_HUMAN	71	[4 3 0 2 0]	3.35676e+07	3.56688e+07	5.67259e+07	4.17303e+07	1.46683e+06	9.76815e+06	1.60475e+07	6.72102e+06	3.44465e+06	2.14632e+06	512393	3.20991e+06
sp|Q07954|LRP1_HUMAN	1825	[5 2 0 0 0]	2.30783e+09	3.12484e+09	1.69419e+09	2.64711e+09	2.14234e+09	3.07181e+09	1.58731e+09	2.29098e+09	5.13188e+08	7.87915e+08	3.94516e+08	5.60119e+08
sp|P01137|TGFB1_HUMAN	176	[8 2 0 0 0]	2.80772e+08	4.23148e+08	1.32351e+08	2.83647e+08	1.63022e+08	2.28641e+08	6.77831e+07	1.53076e+08	6.64012e+08	9.46322e+08	3.12988e+08	6.33019e+08
sp|Q07954|LRP1_HUMAN	1825	[4 2 0 0 0]	6.45727e+06	2.69071e+07	-1	-1	0	4.97839e+06	-1	-1	7.02482e+07	2.6313e+08	-1	-1
sp|P26006|ITA3_HUMAN	265	[6 2 0 0 0]	1.43603e+09	1.96003e+09	1.71689e+09	1.67902e+09	7.17429e+07	1.01032e+08	5.12232e+07	5.48617e+07	2.15059e+09	3.27371e+09	2.74396e+09	2.92302e+09
sp|Q8N766|EMC1_HUMAN	913	[8 2 0 0 0]	3.0172e+09	6.28802e+09	3.09351e+09	2.89543e+09	3.08221e+09	5.9359e+09	3.10481e+09	2.96993e+09	2.34965e+09	4.82766e+09	2.45279e+09	2.31766e+09
sp|Q13492|PICAL_HUMAN	384	[0 2 0 0 0]	4.15418e+10	7.49389e+10	4.96929e+10	6.55964e+10	2.36975e+10	4.35138e+10	2.84508e+10	3.96342e+10	2.56756e+10	4.64713e+10	3.18928e+10	4.38441e+10
sp|P04062|GLCM_HUMAN	309	[8 2 0 0 0]	4.76367e+09	2.90849e+09	4.40364e+09	4.08297e+09	2.83327e+09	1.66186e+09	2.57361e+09	2.41136e+09	2.51884e+09	1.5142e+09	2.30456e+09	2.1593e+09
sp|Q8TEB7|RN128_HUMAN	59	[6 2 0 0 0]	1.45644e+08	2.37554e+08	2.55579e+08	2.57357e+08	7.07215e+06	1.58779e+07	9.59535e+06	1.17612e+07	630078	0	378499	342770
sp|Q96KA5|CLP1L_HUMAN	91	[3 3 0 1 0]	2.23936e+09	1.26888e+09	1.22864e+09	2.8912e+09	3.30224e+09	1.95734e+09	1.75979e+09	4.48286e+09	3.11626e+09	1.83278e+09	1.67293e+09	4.40605e+09
sp|P36941|TNR3_HUMAN	177	[8 2 0 0 0]	5.45451e+08	5.52305e+08	7.67307e+08	3.85928e+08	1.68859e+08	1.75482e+08	2.5225e+08	1.40771e+08	1.22855e+08	1.42529e+08	1.78401e+08	1.04513e+08
sp|P98160|PGBM_HUMAN	89	[8 2 0 0 0]	5.55426e+08	2.40402e+09	1.13787e+09	1.15214e+09	6.40063e+08	2.69803e+09	1.23742e+09	1.40102e+09	2.27159e+09	9.91372e+09	4.61868e+09	5.00761e+09
sp|P19022|CADH2_HUMAN	692	[6 3 0 0 0]	1.89118e+08	3.55965e+08	2.09651e+08	2.21202e+08	9.56066e+07	6.41533e+07	5.83541e+07	3.76201e+07	1.40861e+08	2.64218e+08	1.44329e+08	1.48214e+08
sp|Q8TEM1|PO210_HUMAN	1441	[6 2 0 0 0]	1.02659e+10	2.56165e+10	1.80169e+10	1.81827e+10	2.1237e+10	5.33856e+10	3.74001e+10	3.75397e+10	6.52522e+09	1.65834e+10	1.15959e+10	1.16841e+10
sp|Q9NV96|CC50A_HUMAN	294	[5 2 0 0 0]	4.14244e+08	9.61099e+08	5.49447e+08	7.94315e+08	6.37395e+07	1.36634e+08	7.84141e+07	1.24651e+08	2.1055e+08	5.70966e+08	3.07564e+08	4.12053e+08
sp|P22304|IDS_HUMAN	115	[5 2 0 0 0]	6.56399e+08	3.90102e+08	1.10141e+09	1.36211e+09	1.68208e+08	8.39041e+07	3.42136e+08	3.84751e+08	3.32979e+07	1.88673e+07	9.12468e+07	1.07721e+08
sp|Q13641|TPBG_HUMAN	124	[5 2 0 0 0]	1.75357e+08	2.03141e+08	-1	-1	5.2448e+06	9.50559e+06	-1	-1	4.47921e+06	0	-1	-1
sp|P06756|ITAV_HUMAN	554	[7 2 0 0 0]	5.24691e+08	8.4787e+08	4.13098e+08	5.59861e+08	2.71317e+08	5.26733e+08	2.34196e+08	3.57448e+08	8.14685e+07	1.2397e+08	6.54548e+07	9.03167e+07
sp|Q9Y6A1|POMT1_HUMAN	471	[7 2 0 0 0]	2.37186e+08	2.96809e+08	3.134e+08	1.50766e+08	1.93776e+08	2.16614e+08	2.47227e+08	1.44588e+08	2.46005e+07	3.54233e+07	3.00142e+07	1.35551e+07
sp|Q04900|MUC24_HUMAN	146	[8 2 0 0 0]	1.42026e+08	2.5703e+08	7.09252e+07	1.55774e+08	5.41315e+07	1.1124e+08	2.93381e+07	6.23994e+07	1.73438e+07	3.63116e+07	1.43421e+07	2.14693e+07
sp|Q8TCJ2|STT3B_HUMAN	623	[7 2 0 0 0]	3.54307e+09	6.18117e+09	9.05054e+09	8.37914e+09	2.74961e+09	4.80962e+09	7.02882e+09	6.51998e+09	9.17115e+08	1.63822e+09	2.39378e+09	2.17971e+09
sp|Q9HAW8|UD110_HUMAN	71	[7 2 0 0 0]	5.35555e+09	7.88589e+09	4.80946e+09	4.80067e+09	8.78743e+08	1.19808e+09	7.36915e+08	7.5227e+08	6.67796e+07	5.44228e+07	4.4964e+07	7.06347e+07
sp|Q9HAW7|UD17_HUMAN	71	[7 2 0 0 0]	5.35555e+09	7.88589e+09	4.80946e+09	4.80067e+09	8.78743e+08	1.19808e+09	7.36915e+08	7.5227e+08	6.67796e+07	5.44228e+07	4.4964e+07	7.06347e+07
sp|O60656|UD19_HUMAN	71	[7 2 0 0 0]	5.35555e+09	7.88589e+09	4.80946e+09	4.80067e+09	8.78743e+08	1.19808e+09	7.36915e+08	7.5227e+08	6.67796e+07	5.44228e+07	4.4964e+07	7.06347e+07
sp|Q9HAW9|UD18_HUMAN	71	[7 2 0 0 0]	5.35555e+09	7.88589e+09	4.80946e+09	4.80067e+09	8.78743e+08	1.19808e+09	7.36915e+08	7.5227e+08	6.67796e+07	5.44228e+07	4.4964e+07	7.06347e+07
sp|Q9HAW8|UD110_HUMAN	71	[4 2 0 0 0]	2.42953e+09	2.394e+09	1.84962e+09	3.12374e+09	1.79661e+08	179336457	1.35006e+08	235371197	503379	710394	1.65197e+06	0
sp|Q9HAW7|UD17_HUMAN	71	[4 2 0 0 0]	2.42953e+09	2.394e+09	1.84962e+09	3.12374e+09	1.79661e+08	179336457	1.35006e+08	235371197	503379	710394	1.65197e+06	0
sp|O60656|UD19_HUMAN	71	[4 2 0 0 0]	2.42953e+09	2.394e+09	1.84962e+09	3.12374e+09	1.79661e+08	179336457	1.35006e+08	235371197	503379	710394	1.65197e+06	0
sp|Q9HAW9|UD18_HUMAN	71	[4 2 0 0 0]	2.42953e+09	2.394e+09	1.84962e+09	3.12374e+09	1.79661e+08	179336457	1.35006e+08	235371197	503379	710394	1.65197e+06	0
sp|Q9P2E5|CHPF2_HUMAN	121	[7 2 0 0 0]	2.32687e+07	3.18703e+07	-1	-1	4.26439e+06	2.35472e+06	-1	-1	1.02715e+07	1.02415e+07	-1	-1
sp|Q99519|NEUR1_HUMAN	343	[8 2 0 0 0]	6.36697e+08	6.26523e+08	2.47409e+08	5.2673e+08	3.26321e+09	3.05574e+09	1.35344e+09	2.94179e+09	5.50916e+08	4.88642e+08	2.24643e+08	4.92281e+08
sp|Q32P28|P3H1_HUMAN	467	[5 2 0 0 0]	8.56099e+09	1.2036e+10	6.4264e+09	1.18134e+10	8.40381e+09	1.20226e+10	6.35292e+09	1.18564e+10	3.68911e+09	5.12119e+09	2.74651e+09	5.16077e+09
sp|O95479|G6PE_HUMAN	157	[3 3 0 0 0]	7.5381e+08	9.31069e+08	714230945	3.93869e+08	1.28015e+09	1.69119e+09	1.15784e+09	7.35783e+08	1.97653e+08	2.56097e+08	1.58006e+08	9.5825e+07
sp|P61812|TGFB2_HUMAN	140	[7 2 0 0 0]	9.12834e+08	8.5873e+08	8.57832e+08	4.6865e+08	1.55429e+08	1.57383e+08	1.53755e+08	8.67761e+07	6.58079e+07	5.01072e+07	6.11951e+07	3.52701e+07
sp|Q96T58|MINT_HUMAN	1132	[8 2 0 0 0]	8.45252e+08	6.17144e+08	7.87399e+08	8.07324e+08	6.37075e+08	4.80767e+08	6.16098e+08	6.27063e+08	2.09269e+09	1.60189e+09	2.00097e+09	2.01708e+09
sp|O60637|TSN3_HUMAN	167	[4 2 0 0 0]	6.92175e+07	7.19865e+07	3.88576e+07	4.75948e+07	1.2975e+08	1.08959e+08	7.66379e+07	6.72166e+07	7.21765e+07	8.01881e+07	3.95718e+07	4.28149e+07
sp|Q92823|NRCAM_HUMAN	223	[3 2 0 0 0]	1.71696e+08	1.90728e+08	1.13516e+08	1.2678e+08	1.22478e+07	1.74638e+07	9.13132e+06	1.03805e+07	0	0	1.02485e+06	722995
sp|Q15262|PTPRK_HUMAN	140	[8 2 0 0 0]	9.55363e+08	6.82121e+08	4.67654e+08	4.30812e+08	2.93559e+08	1.76779e+08	1.3486e+08	1.42739e+08	1.52822e+08	1.17906e+08	7.25449e+07	9.79145e+07
sp|P53801|PTTG_HUMAN	54	[4 2 0 0 0]	5.83699e+07	6.88723e+07	5.26329e+07	3.78377e+07	1.42468e+07	9.96976e+06	8.96117e+06	7.27706e+06	0	0	0	0
sp|P26006|ITA3_HUMAN	656	[8 2 0 0 0]	2.19101e+08	2.63721e+08	2.94064e+08	2.45271e+07	5.0317e+07	0	6.43142e+07	0	5.09275e+08	6.18052e+08	5.94484e+08	5.0376e+07
sp|Q9Y4D7|PLXD1_HUMAN	155	[9 2 0 0 0]	1.57906e+08	2.84964e+08	1.71112e+08	1.74798e+08	1.32592e+07	2.72014e+07	1.70948e+07	1.797e+07	2.08102e+07	3.53088e+07	2.04379e+07	2.37357e+07
sp|O75356|ENTP5_HUMAN	232	[6 2 0 0 0]	9.12313e+08	8.18548e+08	6.99002e+08	6.59607e+08	9.4194e+08	8.18268e+08	6.60592e+08	6.3971e+08	1.9375e+08	1.94443e+08	1.57376e+08	1.63107e+08
sp|Q6P179|ERAP2_HUMAN	294	[5 2 0 0 0]	5.6911e+07	1.63819e+08	3.06474e+07	9.3841e+07	5.76759e+06	2.29969e+07	7.17397e+06	2.08932e+07	1.51275e+06	2.07647e+06	3.462e+06	1.95511e+06
sp|P11047|LAMC1_HUMAN	1107	[6 2 0 0 0]	1999157071	1.4893e+09	1.51942e+09	1.06695e+09	7.66727e+09	5.34727e+09	5.90094e+09	4.04048e+09	1.9236e+09	1.41121e+09	1.47714e+09	9.99998e+08
sp|Q7LGA3|HS2ST_HUMAN	127	[3 4 0 0 0]	17197398	-1	1.72991e+07	1.28876e+07	1.13781e+06	-1	2.12496e+06	729285	0	-1	0	0
sp|Q9UH99|SUN2_HUMAN	636	[6 2 0 0 0]	2.16006e+10	2.62897e+10	1.71266e+10	2.22578e+10	2.71604e+10	3.43548e+10	2.23117e+10	2.88553e+10	6.26614e+09	7.80812e+09	5.195e+09	6.90654e+09
sp|P06280|AGAL_HUMAN	192	[6 2 0 0 0]	2.95605e+09	7.83306e+09	5.00483e+09	2.77215e+09	1.66848e+09	4.67942e+09	3.00279e+09	1.70317e+09	3.74445e+09	1.08286e+10	6.74425e+09	3.80267e+09
sp|P13473|LAMP2_HUMAN	257	[9 2 0 0 0]	6.01806e+08	5.59232e+08	4.5117e+08	5.23851e+08	3.96296e+08	3.15896e+08	2.34887e+08	2.79227e+08	4.99919e+08	3.89703e+08	2.88412e+08	3.91666e+08
sp|Q07954|LRP1_HUMAN	1511	[8 2 0 0 0]	8.00866e+08	1.10245e+09	2.83393e+08	7.19565e+08	6.94309e+08	1.09288e+09	2.18105e+08	5.96426e+08	7.85e+08	1.14189e+09	2.21946e+08	6.60716e+08
sp|P43308|SSRB_HUMAN	88	[9 2 0 0 0]	2.17498e+11	4.59404e+11	3.31184e+11	3.27928e+11	4.94548e+11	1.02596e+12	7.49034e+11	7.57986e+11	6.29714e+11	1.32244e+12	9.55444e+11	9.56035e+11
sp|P55283|CADH4_HUMAN	661	[7 2 0 0 0]	3.47639e+09	6.0823e+09	1.81957e+09	2.91312e+09	1.50312e+09	2.79168e+09	9.6685e+08	1.54228e+09	1.11839e+09	1.82049e+09	4.73556e+08	6.90273e+08
sp|Q9ULW0|TPX2_HUMAN	308	[2 5 0 1 0]	6.25541e+06	-1	-1	3.18262e+06	1.91974e+07	-1	-1	1.26534e+07	1.98172e+06	-1	-1	1.72908e+06
sp|P21589|5NTD_HUMAN	53	[6 2 0 0 0]	5.69661e+07	3.6255e+07	3.5942e+07	3.71046e+07	386690	603722	436198	491667	4.29127e+07	2.80141e+07	2.80555e+07	2.8905e+07
sp|Q15758|AAAT_HUMAN	212	[6 2 0 0 0]	3.69046e+08	1.31112e+08	2.51488e+08	7.60231e+07	5.48212e+07	3.17037e+07	4.75434e+07	1.68954e+07	6.60869e+07	2.34485e+07	4.93564e+07	1.32551e+07
sp|O94901|SUN1_HUMAN	588	[5 2 0 0 0]	3.44573e+09	6.00528e+09	4.97584e+09	4.58551e+09	6.5573e+09	1.14222e+10	9.19896e+09	9.00188e+09	1.68049e+09	2.90447e+09	2.39558e+09	2.22904e+09
sp|P15586|GNS_HUMAN	183	[5 2 0 1 0]	4.72732e+07	1.19252e+08	9.25132e+07	6.94189e+07	9.30901e+06	2.39838e+07	1.67782e+07	12154474	1.35082e+07	4.11893e+07	2.88762e+07	1.77732e+07
sp|P07602|SAP_HUMAN	426	[2 2 0 1 0]	6.57185e+09	9.3141e+09	6.18727e+09	5.87599e+09	4.3313e+09	6.39984e+09	4122691931	3.92164e+09	3.28853e+09	4.73676e+09	3.14288e+09	2.93649e+09
sp|P50454|SERPH_HUMAN	120	[4 2 0 0 0]	1.16078e+09	2.24399e+09	1.4587e+09	1.71543e+09	6.19828e+07	1.95915e+08	1.56701e+08	7.27738e+07	1.22962e+08	3.35245e+08	2.45813e+08	2.03474e+08
sp|Q8NBL1|PGLT1_HUMAN	373	[6 2 0 0 0]	1.81538e+09	1.95126e+09	1.31578e+09	1.91763e+09	4.44579e+09	4.80167e+09	3.25061e+09	5.13349e+09	6.23442e+09	6.058e+09	4.42984e+09	6.69265e+09
sp|P02786|TFR1_HUMAN	727	[7 2 0 0 0]	1.7412e+10	1.64003e+10	1.82471e+10	1.52558e+10	1.01676e+10	9.59686e+09	1.04857e+10	8.78241e+09	1.41459e+10	1.39058e+10	1.47676e+10	1.21623e+10
sp|Q12864|CAD17_HUMAN	587	[5 2 0 0 0]	7.65371e+06	1.05018e+07	5.84875e+06	-1	349458	0	133644	-1	121079	478325	284410	-1
sp|Q32P28|P3H1_HUMAN	467	[6 2 0 0 0]	1.13825e+10	3.19308e+10	2.21416e+10	1.759e+10	5.34265e+09	1.55259e+10	1.05515e+10	8.44817e+09	3.14187e+10	8.8789e+10	6.16759e+10	4.8935e+10
sp|O00584|RNT2_HUMAN	106	[8 2 0 0 0]	4.0324e+08	3.44949e+08	5.20586e+08	2.81607e+08	2.92556e+08	2.32162e+08	4.09245e+08	1.95906e+08	2.60411e+08	2.0941e+08	3.43316e+08	1.52716e+08
sp|P26006|ITA3_HUMAN	656	[7 2 0 0 0]	1.33523e+09	1.72441e+09	7.89265e+08	1.27637e+09	9.25094e+07	1.16835e+08	1.672e+07	6.40642e+07	1.34283e+09	1.84305e+09	9.72644e+08	1.29561e+09
sp|Q8N766|EMC1_HUMAN	913	[9 2 0 0 0]	1.75141e+10	3.07458e+10	1.86353e+10	2.21488e+10	1.23585e+10	2.02949e+10	1.32087e+10	1.52125e+10	1.18418e+10	2.00806e+10	1.21617e+10	1.49199e+10
sp|Q92823|NRCAM_HUMAN	223	[6 3 0 1 0]	4.58927e+07	4.88194e+07	3.22977e+07	5.9206e+07	6.55144e+06	9.92595e+06	5.03021e+06	9.96638e+06	1.86747e+06	6.34237e+06	6.12016e+06	1.2292e+06
sp|Q15155|NOMO1_HUMAN	218	[8 2 0 0 0]	5.14913e+08	1.0403e+09	8.80853e+08	8.65618e+08	5.50686e+08	1.05461e+09	8.13412e+08	8.7284e+08	8.48607e+08	1.69345e+09	1.44799e+09	1.31535e+09
sp|Q5JPE7|NOMO2_HUMAN	218	[8 2 0 0 0]	5.14913e+08	1.0403e+09	8.80853e+08	8.65618e+08	5.50686e+08	1.05461e+09	8.13412e+08	8.7284e+08	8.48607e+08	1.69345e+09	1.44799e+09	1.31535e+09
sp|P69849|NOMO3_HUMAN	218	[8 2 0 0 0]	5.14913e+08	1.0403e+09	8.80853e+08	8.65618e+08	5.50686e+08	1.05461e+09	8.13412e+08	8.7284e+08	8.48607e+08	1.69345e+09	1.44799e+09	1.31535e+09
sp|P15144|AMPN_HUMAN	128	[3 2 0 0 0]	1.6162e+08	2.70498e+08	1.9284e+08	1.33368e+08	4.33235e+08	7.6663e+08	647859319	3.27148e+08	953172	0	0	953856
sp|Q13753|LAMC2_HUMAN	342	[9 2 0 0 0]	8.41171e+06	1.41252e+07	-1	7.30428e+06	1.43272e+06	3.58359e+06	-1	2.27488e+06	0	0	-1	811648
sp|Q6UW63|KDEL1_HUMAN	302	[8 2 0 0 0]	6.79677e+08	1.51522e+09	6.90987e+08	8.55769e+08	2.73869e+09	6.03535e+09	2.80405e+09	3.57697e+09	2.51698e+09	5.70722e+09	2.64902e+09	3.32959e+09
sp|Q13586|STIM1_HUMAN	171	[6 2 0 0 0]	2.75704e+09	3.76928e+09	2.46931e+09	3.07929e+09	2.67943e+09	3.91461e+09	2.46916e+09	3.15022e+09	1.51046e+09	2.07322e+09	1.28118e+09	1.61525e+09
sp|Q8TEM1|PO210_HUMAN	1441	[5 2 0 0 0]	1.74281e+09	3.44022e+09	1.77833e+09	2.10781e+09	1.88592e+09	3.41281e+09	1.90964e+09	2.27064e+09	3.47811e+08	6.51934e+08	3.45324e+08	4.22401e+08
sp|Q13214|SEM3B_HUMAN	124	[7 2 0 0 0]	8.31933e+07	1.80924e+08	1.30184e+08	1.03971e+08	2.1113e+06	3.12977e+06	2.40291e+06	5.53033e+06	6.44866e+08	1.39514e+09	1.01013e+09	7.94355e+08
sp|Q8NBL1|PGLT1_HUMAN	204	[9 2 0 0 0]	1.67684e+08	1.59156e+08	1.67008e+08	1.75832e+08	5.59388e+08	5.16617e+08	5.16673e+08	5.75337e+08	4.61005e+08	4.41394e+08	4.37134e+08	4.71755e+08
sp|P15586|GNS_HUMAN	362	[8 2 0 0 0]	6.4183e+08	1.62592e+09	1.37643e+09	6.53809e+08	7.27189e+08	2.01573e+09	1.80954e+09	6.31528e+08	1.00959e+09	2.53365e+09	2.11662e+09	9.81789e+08
sp|O00469|PLOD2_HUMAN	63	[8 2 0 0 0]	2.18049e+09	2.42666e+09	1.30659e+09	1.4099e+09	1.49064e+09	1.54294e+09	9.02044e+08	1.02335e+09	4.93924e+09	5.41384e+09	3.01451e+09	3.29429e+09
sp|P10646|TFPI1_HUMAN	145	[6 2 0 0 0]	6.86e+08	6.48187e+08	1.15439e+09	1.04818e+09	2.29956e+08	2.11063e+08	3.74885e+08	3.41967e+08	1.27417e+08	1.09249e+08	1.95769e+08	1.76423e+08
sp|P19022|CADH2_HUMAN	692	[9 2 0 0 0]	3.07806e+08	3.39791e+08	5.99622e+07	1.96452e+08	2.05745e+08	1.96478e+08	3.71601e+07	1.10584e+08	5.45231e+07	5.15781e+07	1.28488e+07	3.32348e+07
sp|P26006|ITA3_HUMAN	656	[9 2 0 0 0]	4.09365e+07	-1	-1	-1	0	-1	-1	-1	2.11944e+07	-1	-1	-1
sp|Q9HAW8|UD110_HUMAN	71	[8 2 0 0 0]	3.46255e+09	5.16914e+09	3.36058e+09	3.66979e+09	6.62281e+08	1.01382e+09	6.29566e+08	7.04037e+08	1.73662e+07	2.21489e+07	1.8166e+07	1.64676e+07
sp|Q9HAW7|UD17_HUMAN	71	[8 2 0 0 0]	3.46255e+09	5.16914e+09	3.36058e+09	3.66979e+09	6.62281e+08	1.01382e+09	6.29566e+08	7.04037e+08	1.73662e+07	2.21489e+07	1.8166e+07	1.64676e+07
sp|O60656|UD19_HUMAN	71	[8 2 0 0 0]	3.46255e+09	5.16914e+09	3.36058e+09	3.66979e+09	6.62281e+08	1.01382e+09	6.29566e+08	7.04037e+08	1.73662e+07	2.21489e+07	1.8166e+07	1.64676e+07
sp|Q9HAW9|UD18_HUMAN	71	[8 2 0 0 0]	3.46255e+09	5.16914e+09	3.36058e+09	3.66979e+09	6.62281e+08	1.01382e+09	6.29566e+08	7.04037e+08	1.73662e+07	2.21489e+07	1.8166e+07	1.64676e+07
sp|P02461|CO3A1_HUMAN	1367	[6 2 0 0 0]	1.29954e+08	1.46758e+08	1.02687e+08	6.50579e+07	2.66645e+07	2.71954e+07	1.58296e+07	1.43524e+07	2.2485e+08	2.34105e+08	1.74292e+08	1.64635e+08
sp|P43308|SSRB_HUMAN	88	[5 2 0 0 0]	1.6057e+10	2.21655e+10	2.04592e+10	2.43561e+10	4.44405e+08	6.79105e+08	6.9796e+08	7.95826e+08	3.72793e+08	2.22579e+08	2.07415e+08	2.44934e+08
sp|Q02880|TOP2B_HUMAN	1088	[5 4 2 1 0]	1.46601e+07	1.06429e+07	-1	2.58249e+07	726135	1.06118e+06	-1	429726	9.30444e+06	9.41162e+06	-1	1.97138e+07
sp|P11717|MPRI_HUMAN	2085	[9 2 0 0 0]	1.01935e+08	1.89609e+08	1.23464e+08	1.02674e+08	1.53036e+08	2.84794e+08	1.789e+08	1.584e+08	4.50262e+07	7.07307e+07	4.98338e+07	3.91662e+07
sp|P09923|PPBI_HUMAN	268	[9 2 0 0 0]	3.12815e+08	-1	1.2122e+08	5.74314e+08	8.62425e+06	-1	1.08896e+07	4.22185e+07	1.40225e+09	-1	5.34363e+08	2.4508e+09
sp|Q9P2C4|TM181_HUMAN	299	[8 2 0 0 0]	9.36632e+07	1.81531e+08	1.45228e+08	8.12519e+07	2.40119e+07	6.38285e+07	5.25233e+07	1.73825e+07	1.90026e+08	3.41492e+08	2.38742e+08	1.79906e+08
sp|P18084|ITB5_HUMAN	705	[6 3 0 0 0]	1.44515e+08	2.90307e+08	-1	-1	2.74723e+07	4.9339e+07	-1	-1	1.20314e+08	2.21602e+08	-1	-1
sp|P11279|LAMP1_HUMAN	261	[6 5 0 1 0]	1.80699e+09	1.35442e+09	7.42497e+08	7.53427e+08	7.8887e+08	5.45446e+08	3.75801e+08	4.00738e+08	1.07999e+10	8.46377e+09	4.73114e+09	4.87659e+09
sp|P18084|ITB5_HUMAN	705	[8 2 0 0 0]	2.49144e+08	5.02182e+08	7.6036e+08	3.5209e+08	1.24513e+08	2.65838e+08	2.91378e+08	1.99116e+08	7.06722e+07	1.49104e+08	3.72212e+08	1.12837e+08
sp|Q92854|SEM4D_HUMAN	191	[8 2 0 0 0]	1.06215e+08	4.37286e+07	9.18255e+07	7.30154e+07	6.556e+07	3.30242e+07	5.1751e+07	4.73001e+07	1.83691e+08	8.32217e+07	1.50016e+08	1.30155e+08
sp|P07942|LAMB1_HUMAN	677	[8 2 0 0 0]	2.06404e+09	3.33368e+09	2.48514e+09	3.00038e+09	1.74653e+09	2.77875e+09	2.09745e+09	2.56106e+09	2.03544e+09	3.19355e+09	2.32776e+09	2.94262e+09
sp|P26006|ITA3_HUMAN	573	[7 2 0 0 0]	1.14782e+08	3.85114e+08	1.21633e+08	9.57055e+07	1.99478e+07	7.14279e+07	2.71734e+07	1.06219e+07	4.9596e+07	2.41963e+08	7.48145e+07	7.17108e+07
sp|Q96KA5|CLP1L_HUMAN	229	[7 2 0 0 0]	2.35408e+09	2.33896e+09	2.07232e+09	3.06017e+09	2.79792e+09	2.82708e+09	2.48716e+09	3.87395e+09	3.03011e+09	3.03854e+09	2.87533e+09	4.26935e+09
sp|Q12864|CAD17_HUMAN	722	[6 2 0 0 0]	2.11594e+08	5.35741e+08	2.46185e+08	1.88359e+08	3.35768e+06	1.38375e+06	8.72318e+06	2.12552e+06	8.17729e+06	1.27411e+06	1.34567e+07	8.39129e+06
sp|Q9NY35|CLDN1_HUMAN	72	[7 2 0 0 0]	9.34911e+08	1.41283e+09	1.0029e+09	9.99212e+08	2.95841e+08	4.80897e+08	3.3498e+08	3.43696e+08	3.58359e+08	5.42944e+08	3.97438e+08	3.47609e+08
sp|Q12864|CAD17_HUMAN	722	[6 3 0 0 0]	1.74559e+08	2.86114e+08	2.23738e+08	2.22405e+08	1.24129e+06	1.60651e+06	775265	1.84731e+06	6.36073e+06	3.03483e+08	1.20263e+07	1.45181e+07
sp|Q96HE7|ERO1A_HUMAN	280	[6 2 0 0 0]	2.59088e+10	3.19966e+10	2.31238e+10	2.22473e+10	5.33042e+10	6.54764e+10	4.73248e+10	4.55102e+10	2.69409e+10	3.33751e+10	2.38612e+10	2.30604e+10
sp|P0CW18|PRS56_HUMAN	97	[8 2 0 0 0]	2.17789e+08	5.31631e+08	2.76103e+08	1.81593e+08	2.10114e+09	4.54989e+09	2.49187e+09	1.64717e+09	8.10047e+09	1.705e+10	9.53187e+09	6.26428e+09
sp|Q8NBL1|PGLT1_HUMAN	204	[7 2 0 0 0]	1.17393e+08	1.89366e+08	1.40115e+08	1.30065e+08	3.03758e+08	4.86822e+08	3.6344e+08	3.38566e+08	2.89634e+08	4.90248e+08	3.13591e+08	2.99718e+08
sp|Q92545|TM131_HUMAN	947	[8 2 0 0 0]	6.55593e+08	9.96691e+08	5.56499e+08	8.9586e+08	6.75903e+08	1.02832e+09	5.89662e+08	9.37513e+08	3.43716e+08	5.08404e+08	2.88708e+08	4.40791e+08
sp|Q32P28|P3H1_HUMAN	467	[4 2 0 0 0]	2.10374e+07	2.15042e+07	2.48325e+07	1.84792e+07	9.55549e+06	6.72396e+06	1.0661e+07	6.39502e+06	6.3137e+07	6.82143e+07	6.60046e+07	4.34782e+07
sp|P08195|4F2_HUMAN	424	[8 2 0 0 0]	3.4917e+08	2.432e+07	2.12717e+08	2.07939e+08	3.73695e+07	4.19217e+06	2.67422e+07	2.75713e+07	1.80952e+08	3.63961e+06	1.14324e+08	1.0883e+08
sp|P11279|LAMP1_HUMAN	103	[6 2 0 0 0]	3.66617e+10	5.31555e+10	3.76041e+10	3.66096e+10	2.10595e+10	2.82647e+10	1.93376e+10	2.13633e+10	1.33349e+11	1.95335e+11	1.37201e+11	1.36172e+11
sp|P15144|AMPN_HUMAN	128	[7 2 0 0 0]	2.46603e+09	2.46796e+09	2.03143e+09	1.91802e+09	2.80256e+08	2.37682e+08	2.2002e+08	2.19066e+08	2.0868e+07	1.55012e+07	1.67522e+07	1.1442e+07
sp|P50897|PPT1_HUMAN	212	[7 2 0 0 0]	2.63089e+09	2.34288e+09	2.78187e+09	2.29401e+09	1.89361e+09	1.54956e+09	1.89016e+09	1.60693e+09	1.2298e+10	1.07891e+10	1.27392e+10	1.05689e+10
sp|P06280|AGAL_HUMAN	192	[7 2 0 0 0]	8.34912e+09	2.05679e+10	1.24478e+10	9.69287e+09	5.80976e+08	1.54012e+09	8.3939e+08	7.22012e+08	1.40152e+10	3.37836e+10	2.03341e+10	1.63948e+10
sp|P19022|CADH2_HUMAN	651	[9 2 0 0 0]	2.23749e+09	2.61143e+09	2.25495e+09	2.34163e+09	2.92378e+09	3.38949e+09	2.96511e+09	3.03979e+09	7.66321e+08	9.35568e+08	8.0667e+08	5.13998e+08
sp|P42892|ECE1_HUMAN	539	[9 2 0 0 0]	6.53496e+07	8.91812e+07	2.6373e+07	5.50754e+07	2.87391e+07	5.11375e+07	9.42402e+06	1.7488e+07	7.20732e+07	9.76337e+07	2.75902e+07	5.35331e+07
sp|P11279|LAMP1_HUMAN	322	[8 2 0 0 0]	2.2427e+10	4.77178e+10	3.99945e+10	3.54906e+10	7.21178e+10	1.31058e+11	1.05224e+11	9.12484e+10	7.06199e+10	1.43462e+11	1.18189e+11	1.04431e+11
sp|Q9Y6A1|POMT1_HUMAN	539	[9 2 0 0 0]	3.33802e+07	7.75863e+06	4.34613e+06	6.98775e+06	5.33937e+07	4.52042e+07	1.53087e+07	2.46765e+07	9.3194e+06	2.98509e+06	0	8.12657e+06
sp|P07339|CATD_HUMAN	263	[9 2 0 0 0]	3.198e+09	3.48447e+09	4.0402e+09	3.45694e+09	2.18502e+09	2.46956e+09	2.861e+09	2.47762e+09	1.5261e+09	1.62073e+09	1.89583e+09	1.58061e+09
sp|P36941|TNR3_HUMAN	177	[9 2 0 0 0]	3.46637e+08	4.07966e+08	3.44706e+08	2.22792e+08	1.28959e+08	1.67027e+08	1.34706e+08	9.50626e+07	7.08195e+07	7.78194e+07	6.6763e+07	4.75775e+07
sp|P23229|ITA6_HUMAN	323	[5 4 0 0 0]	1.63226e+07	2.7801e+07	-1	1.49827e+07	3.8075e+06	6.38583e+06	-1	3.99007e+06	352723	388725	-1	964779
sp|O14657|TOR1B_HUMAN	64	[9 2 0 0 0]	2.5587e+09	2.65402e+09	2.76301e+09	2.10918e+09	7.79133e+08	8.08069e+08	8.58593e+08	6.6247e+08	3.24085e+08	3.58101e+08	3.69381e+08	2.81316e+08
sp|Q92626|PXDN_HUMAN	640	[8 2 0 0 0]	7.65011e+08	1.14199e+09	1.01231e+09	7.96626e+08	1.82222e+07	2.43033e+07	2.24091e+07	1.59723e+07	5.15741e+09	7.73563e+09	6.60891e+09	5.30743e+09
sp|P52803|EFNA5_HUMAN	37	[8 2 0 0 0]	1.05453e+08	2.73375e+07	-1	8.72996e+06	0	4.32099e+06	-1	0	1.13767e+08	6.31201e+06	-1	3.02006e+06
sp|Q15043|S39AE_HUMAN	77	[6 2 0 0 0]	5.67633e+06	1.0948e+07	1.36749e+07	-1	4.76469e+06	8.14952e+06	1.62547e+07	-1	3.94487e+06	3.59826e+06	6.81976e+06	-1
sp|P13473|LAMP2_HUMAN	49	[6 2 0 0 0]	1.95449e+08	2.55516e+08	1.39885e+08	1.47968e+08	3.72431e+06	1.32115e+07	3.79387e+06	2.13877e+06	2.23529e+08	2.90892e+08	1.60874e+08	1.62983e+08
sp|Q96S52|PIGS_HUMAN	370	[7 2 0 0 0]	8.54499e+08	1.58878e+09	8.79064e+08	7.6083e+08	4.75975e+08	1.07921e+09	4.97599e+08	4.67069e+08	1.06677e+09	2.06363e+09	1.01885e+09	9.10104e+08
sp|P0CW18|PRS56_HUMAN	97	[9 2 0 0 0]	8.79893e+08	2.67267e+09	1.46208e+09	9.85306e+08	7.86104e+09	2.3397e+10	1.32222e+10	8722680984	2.58013e+10	7.74494e+10	4.32714e+10	2.88935e+10
sp|Q96S52|PIGS_HUMAN	370	[6 2 0 0 0]	2.12892e+10	2.42037e+10	1.76139e+10	1.97016e+10	1.43091e+10	1.61708e+10	1.19584e+10	1.29922e+10	1.68931e+10	1.93173e+10	1.39445e+10	1.54075e+10
sp|P10909|CLUS_HUMAN	291	[6 2 0 0 0]	1.44152e+08	2.49405e+08	2.05692e+08	9.83928e+07	1.30254e+08	2.17756e+08	2.06939e+08	9.66028e+07	2.84518e+08	4.67772e+08	4.20055e+08	1.94384e+08
sp|Q8NBL1|PGLT1_HUMAN	204	[8 2 0 0 0]	5.17796e+08	4.70794e+08	4.204e+08	3.57876e+08	1.48766e+09	1.41916e+09	1.28064e+09	9.86477e+08	2.75926e+09	2.62245e+09	2.38192e+09	1.86058e+09
sp|P12109|CO6A1_HUMAN	537	[9 2 0 0 0]	5.92546e+07	8.882e+07	8.52112e+07	8.74042e+07	6.59851e+06	1.36766e+07	1.48154e+07	1.53556e+07	4.1378e+08	8.86278e+08	1.03993e+09	1.19237e+09
sp|P42892|ECE1_HUMAN	539	[8 2 0 0 0]	2.4646e+07	-1	6.81695e+07	8.97459e+07	4.33313e+06	-1	9.07914e+06	1.15996e+07	1.36514e+07	-1	5.83028e+07	6.29504e+07
sp|Q9HAW8|UD110_HUMAN	344	[3 5 0 1 0]	7.47701e+08	8.92636e+08	6.88777e+08	4.02248e+08	1.78192e+07	4.17944e+07	2.2393e+07	1.94667e+07	0	4.2538e+06	0	0
sp|P35503|UD13_HUMAN	348	[3 5 0 1 0]	7.47701e+08	8.92636e+08	6.88777e+08	4.02248e+08	1.78192e+07	4.17944e+07	2.2393e+07	1.94667e+07	0	4.2538e+06	0	0
sp|P19224|UD16_HUMAN	346	[3 5 0 1 0]	7.47701e+08	8.92636e+08	6.88777e+08	4.02248e+08	1.78192e+07	4.17944e+07	2.2393e+07	1.94667e+07	0	4.2538e+06	0	0
sp|P35504|UD15_HUMAN	348	[3 5 0 1 0]	7.47701e+08	8.92636e+08	6.88777e+08	4.02248e+08	1.78192e+07	4.17944e+07	2.2393e+07	1.94667e+07	0	4.2538e+06	0	0
sp|Q9HAW7|UD17_HUMAN	344	[3 5 0 1 0]	7.47701e+08	8.92636e+08	6.88777e+08	4.02248e+08	1.78192e+07	4.17944e+07	2.2393e+07	1.94667e+07	0	4.2538e+06	0	0
sp|O60656|UD19_HUMAN	344	[3 5 0 1 0]	7.47701e+08	8.92636e+08	6.88777e+08	4.02248e+08	1.78192e+07	4.17944e+07	2.2393e+07	1.94667e+07	0	4.2538e+06	0	0
sp|P22309|UD11_HUMAN	347	[3 5 0 1 0]	7.47701e+08	8.92636e+08	6.88777e+08	4.02248e+08	1.78192e+07	4.17944e+07	2.2393e+07	1.94667e+07	0	4.2538e+06	0	0
sp|P22310|UD14_HUMAN	348	[3 5 0 1 0]	7.47701e+08	8.92636e+08	6.88777e+08	4.02248e+08	1.78192e+07	4.17944e+07	2.2393e+07	1.94667e+07	0	4.2538e+06	0	0
sp|Q9HAW9|UD18_HUMAN	344	[3 5 0 1 0]	7.47701e+08	8.92636e+08	6.88777e+08	4.02248e+08	1.78192e+07	4.17944e+07	2.2393e+07	1.94667e+07	0	4.2538e+06	0	0
sp|P07602|SAP_HUMAN	101	[3 2 0 1 0]	6.44078e+10	6.87961e+10	6.63983e+10	6.75765e+10	3.86823e+09	3.98315e+09	3.99188e+09	4.16876e+09	3.13245e+10	3.23994e+10	3.14149e+10	3.20765e+10
sp|P08581|MET_HUMAN	785	[10 2 0 0 0]	1.05915e+09	1.72277e+09	2.05325e+09	2.03719e+09	9.96453e+07	1.59883e+08	1.8498e+08	1.86941e+08	2.40226e+07	5.03654e+07	5.19458e+07	6.28245e+07
sp|Q30201|HFE_HUMAN	234	[7 2 0 0 0]	6.81244e+08	8.16282e+08	4.24003e+08	5.95052e+08	2.71865e+08	4.02466e+08	1.55692e+08	2.67558e+08	1.81194e+09	2.12548e+09	1.14686e+09	1.72699e+09
sp|P08581|MET_HUMAN	106	[7 2 0 0 0]	1.76737e+09	2.16522e+09	1.94933e+09	2.85816e+09	2.85988e+08	3.67545e+08	3.26213e+08	4.13803e+08	1.36486e+07	2.91209e+07	2.22364e+07	1.47716e+07
sp|Q5JTV8|TOIP1_HUMAN	399	[4 2 0 0 0]	3.04837e+07	6.46878e+07	3.45337e+07	1.60427e+07	1.29832e+06	1.84784e+06	1.21988e+06	105745	199441	348577	1.12649e+06	173964
sp|P52803|EFNA5_HUMAN	37	[6 2 0 0 0]	4.3783e+08	1.0186e+09	5.22517e+08	1.18337e+09	2.96207e+07	9.32319e+07	5.06275e+07	1.05561e+08	1.3224e+08	3.48909e+08	1.86566e+08	3.62855e+08
sp|P06280|AGAL_HUMAN	192	[5 2 0 0 0]	3.73866e+09	4.42282e+09	3.11823e+09	2.41622e+09	6.79254e+09	8.18989e+09	5.51215e+09	4.36266e+09	1.77009e+09	2.15902e+09	1.54649e+09	1.17152e+09
sp|P22304|IDS_HUMAN	115	[7 2 0 0 0]	1.17787e+08	-1	1.81232e+07	5.52519e+07	5.69269e+07	-1	2.83663e+06	2.37797e+07	1.37371e+07	-1	3.54273e+06	6.48265e+06
sp|Q96AE7|TTC17_HUMAN	184	[6 2 0 0 0]	4.44643e+08	7.17253e+08	1.90647e+08	4.24982e+08	4.29272e+08	6.71255e+08	1.9616e+08	4.31071e+08	1.5351e+08	2.60381e+08	7.88425e+07	1.54604e+08
sp|Q29983|MICA_HUMAN	210	[7 2 0 0 0]	4.5244e+07	-1	2.71046e+07	-1	3.24641e+07	-1	1.9763e+07	-1	1.47356e+08	-1	8.3559e+07	-1
sp|O95427|PIGN_HUMAN	192	[8 2 0 0 0]	3.07974e+08	2.18123e+08	2.35386e+08	2.91151e+08	1.42967e+08	1.12289e+08	1.05661e+08	1.4768e+08	9.55942e+07	7.08779e+07	7.30133e+07	9.4366e+07
sp|Q7LGA3|HS2ST_HUMAN	127	[4 4 0 1 0]	4.48518e+07	2.1115e+07	-1	-1	1.07926e+08	3.9202e+07	-1	-1	2.60617e+07	0	-1	-1
sp|Q92542|NICA_HUMAN	530	[9 2 0 0 0]	3.13236e+08	7.31984e+08	3.46298e+08	4.66965e+08	4.99347e+08	1.13431e+09	6.49508e+08	7.1417e+08	4.16486e+08	8.89628e+08	4.59524e+08	5.66363e+08
sp|P07339|CATD_HUMAN	263	[6 2 0 0 0]	2.97228e+10	4.0956e+10	1.83244e+10	2.73275e+10	1.62244e+10	2.23608e+10	9.98604e+09	1.51763e+10	3.46124e+10	4.76391e+10	2.17461e+10	3.28256e+10
sp|P13473|LAMP2_HUMAN	49	[7 2 0 0 0]	1.44831e+08	6.53271e+08	3.0391e+08	6.29312e+08	3.45917e+06	2.91179e+07	1.08901e+07	4.25094e+07	1.32474e+08	7.12428e+08	2.90322e+08	6.69904e+08
sp|Q9HBB8|CDHR5_HUMAN	405	[9 2 0 0 0]	4.47927e+07	2.99963e+07	1.89443e+07	2.44747e+07	1.93746e+07	1.45033e+07	4.532e+06	3.86138e+07	1.74829e+07	2.32313e+07	1.06262e+07	1.22785e+07
sp|Q9UGL1|KDM5B_HUMAN	198	[9 2 0 0 0]	5.60574e+08	-1	-1	-1	2.1532e+08	-1	-1	-1	1.36171e+08	-1	-1	-1
sp|P15586|GNS_HUMAN	362	[10 2 0 0 0]	4.34708e+07	3.59878e+07	2.60191e+07	3.04384e+07	3.73701e+07	2.54485e+07	2.59394e+07	2.19837e+07	3.43332e+07	2.93825e+07	2.01205e+07	2.13429e+07
sp|P13473|LAMP2_HUMAN	257	[5 2 0 0 0]	1.82458e+08	2.89474e+08	1.20296e+08	8.74299e+07	8.34996e+07	7.39448e+07	1.23014e+07	2.04285e+07	0	2.5349e+07	8.80057e+06	6.91185e+06
sp|A8MYZ0|MIY4B_HUMAN	454	[0 1 0 1 0]	1.60269e+07	-1	-1	-1	1.14411e+07	-1	-1	-1	2.01968e+06	-1	-1	-1
sp|Q9HAW8|UD110_HUMAN	344	[6 2 0 1 0]	4.30262e+09	9.79167e+09	6.16931e+09	4.13533e+09	3.19068e+08	5.72545e+08	3.00369e+08	3.29947e+08	9.7101e+09	1.8999e+10	1.1952e+10	6.61541e+09
sp|P35503|UD13_HUMAN	348	[6 2 0 1 0]	4.30262e+09	9.79167e+09	6.16931e+09	4.13533e+09	3.19068e+08	5.72545e+08	3.00369e+08	3.29947e+08	9.7101e+09	1.8999e+10	1.1952e+10	6.61541e+09
sp|P19224|UD16_HUMAN	346	[6 2 0 1 0]	4.30262e+09	9.79167e+09	6.16931e+09	4.13533e+09	3.19068e+08	5.72545e+08	3.00369e+08	3.29947e+08	9.7101e+09	1.8999e+10	1.1952e+10	6.61541e+09
sp|P35504|UD15_HUMAN	348	[6 2 0 1 0]	4.30262e+09	9.79167e+09	6.16931e+09	4.13533e+09	3.19068e+08	5.72545e+08	3.00369e+08	3.29947e+08	9.7101e+09	1.8999e+10	1.1952e+10	6.61541e+09
sp|Q9HAW7|UD17_HUMAN	344	[6 2 0 1 0]	4.30262e+09	9.79167e+09	6.16931e+09	4.13533e+09	3.19068e+08	5.72545e+08	3.00369e+08	3.29947e+08	9.7101e+09	1.8999e+10	1.1952e+10	6.61541e+09
sp|O60656|UD19_HUMAN	344	[6 2 0 1 0]	4.30262e+09	9.79167e+09	6.16931e+09	4.13533e+09	3.19068e+08	5.72545e+08	3.00369e+08	3.29947e+08	9.7101e+09	1.8999e+10	1.1952e+10	6.61541e+09
sp|P22309|UD11_HUMAN	347	[6 2 0 1 0]	4.30262e+09	9.79167e+09	6.16931e+09	4.13533e+09	3.19068e+08	5.72545e+08	3.00369e+08	3.29947e+08	9.7101e+09	1.8999e+10	1.1952e+10	6.61541e+09
sp|P22310|UD14_HUMAN	348	[6 2 0 1 0]	4.30262e+09	9.79167e+09	6.16931e+09	4.13533e+09	3.19068e+08	5.72545e+08	3.00369e+08	3.29947e+08	9.7101e+09	1.8999e+10	1.1952e+10	6.61541e+09
sp|Q9HAW9|UD18_HUMAN	344	[6 2 0 1 0]	4.30262e+09	9.79167e+09	6.16931e+09	4.13533e+09	3.19068e+08	5.72545e+08	3.00369e+08	3.29947e+08	9.7101e+09	1.8999e+10	1.1952e+10	6.61541e+09
sp|Q12864|CAD17_HUMAN	722	[5 4 0 1 0]	6.24537e+08	1.01276e+09	4.53289e+08	4.99481e+08	2.78037e+07	2.1632e+07	1.68846e+07	5.78524e+06	9.32466e+06	9.4816e+06	6.92288e+06	908960
sp|P13473|LAMP2_HUMAN	257	[8 2 0 0 0]	5.34886e+08	4.08629e+08	4.9185e+08	3.53608e+08	1.60384e+08	2.11562e+08	2.0242e+08	1.61011e+08	1.59438e+08	1.84798e+08	2.40388e+08	1.59135e+08
sp|P08581|MET_HUMAN	785	[3 4 0 1 0]	4.10666e+08	5.85602e+08	5.58451e+08	4.17865e+08	1.88707e+07	1.70689e+07	2.10818e+07	1.60855e+07	2.4186e+06	5.24095e+06	2.53102e+06	3.55948e+06
sp|Q7LGA3|HS2ST_HUMAN	108	[5 3 0 1 0]	1.77545e+08	5.07896e+08	3.50761e+08	4.42644e+08	1.51479e+08	4.43414e+08	2.94577e+08	4.07122e+08	9.13588e+07	2.38274e+08	1.78995e+08	2.33164e+08
sp|Q06481|APLP2_HUMAN	541	[8 2 0 0 0]	3.58894e+09	3.13739e+09	2940019845	2.6305e+09	1.08894e+09	4.15889e+08	5.51901e+08	6.10864e+08	3.88938e+08	3.26465e+08	3.2779e+08	2.91135e+08
sp|P07339|CATD_HUMAN	263	[4 2 0 1 0]	4.91088e+07	4.39091e+07	-1	-1	0	1.1959e+06	-1	-1	5.14829e+06	9.90465e+06	-1	-1
sp|Q5W064|LIPJ_HUMAN	240	[5 2 0 0 0]	7.49238e+07	1.25349e+08	3.49726e+07	8.36812e+07	1.02013e+07	1.17251e+07	3.83403e+06	9.39559e+06	654738	1.43271e+06	0	0
sp|P38571|LICH_HUMAN	273	[5 2 0 0 0]	7.49238e+07	1.25349e+08	3.49726e+07	8.36812e+07	1.02013e+07	1.17251e+07	3.83403e+06	9.39559e+06	654738	1.43271e+06	0	0
sp|Q13214|SEM3B_HUMAN	124	[6 2 0 0 0]	1.97897e+07	2.45107e+07	1.17684e+07	2.02319e+07	636254	0	1.13882e+06	190151	1.75926e+08	2.07046e+08	1.09284e+08	1.60554e+08
sp|P15586|GNS_HUMAN	183	[5 2 0 0 0]	1.09405e+09	1.81493e+09	1.23636e+09	9.75676e+08	3.88424e+08	6.46267e+08	4.70229e+08	3.67828e+08	2.79953e+08	4.75456e+08	3.22702e+08	2.39773e+08
sp|P26006|ITA3_HUMAN	265	[8 2 0 0 0]	7.99334e+07	9.08292e+07	9.55886e+07	6.25857e+07	1.38481e+06	5.62225e+06	1.11979e+06	1.10694e+06	4.1095e+07	5.47186e+07	6.79384e+07	3.94545e+07
sp|Q6YHK3|CD109_HUMAN	279	[9 2 0 0 0]	6.06183e+08	4.13509e+08	2.64889e+08	5.23626e+08	303655	782959	615074	0	6.2197e+08	4.3458e+08	2.86534e+08	5.63402e+08
sp|P07942|LAMB1_HUMAN	677	[3 3 0 1 0]	2.6891e+08	6.10106e+08	1.13484e+08	2.28927e+08	6.34373e+07	1.33278e+08	2.4408e+07	5.68526e+07	1.92155e+08	4.21348e+08	8.03864e+07	1.49337e+08
sp|Q9UBV2|SE1L1_HUMAN	195	[8 2 0 0 0]	7.0564e+08	5.38756e+08	5.48578e+08	6.13179e+08	1.89032e+09	1.52735e+09	1.48467e+09	1.66811e+09	1.76718e+09	1.41887e+09	1.40167e+09	1.55353e+09
sp|O15031|PLXB2_HUMAN	759	[6 2 0 0 0]	5.18436e+09	2.07573e+09	3.51408e+09	2.47361e+09	9.82688e+08	4.07301e+08	6.72108e+08	4.4757e+08	4.58906e+09	1.92794e+09	2.89007e+09	2.16258e+09
sp|Q9HAW8|UD110_HUMAN	71	[4 2 0 1 0]	4.64967e+09	9.98756e+09	5.09481e+09	7.06282e+09	4.26776e+08	9.4053e+08	4.57107e+08	6.88353e+08	2.00164e+08	6.0709e+08	2.5731e+08	3.2959e+08
sp|Q9HAW7|UD17_HUMAN	71	[4 2 0 1 0]	4.64967e+09	9.98756e+09	5.09481e+09	7.06282e+09	4.26776e+08	9.4053e+08	4.57107e+08	6.88353e+08	2.00164e+08	6.0709e+08	2.5731e+08	3.2959e+08
sp|O60656|UD19_HUMAN	71	[4 2 0 1 0]	4.64967e+09	9.98756e+09	5.09481e+09	7.06282e+09	4.26776e+08	9.4053e+08	4.57107e+08	6.88353e+08	2.00164e+08	6.0709e+08	2.5731e+08	3.2959e+08
sp|Q9HAW9|UD18_HUMAN	71	[4 2 0 1 0]	4.64967e+09	9.98756e+09	5.09481e+09	7.06282e+09	4.26776e+08	9.4053e+08	4.57107e+08	6.88353e+08	2.00164e+08	6.0709e+08	2.5731e+08	3.2959e+08
sp|P08581|MET_HUMAN	106	[8 2 0 0 0]	3.71694e+09	4.58461e+09	4.09772e+09	5.0365e+09	7.45071e+08	9.75709e+08	8.91196e+08	1008199761	1.07293e+08	1.64333e+08	1.60269e+08	1.24098e+08
sp|P08582|TRFM_HUMAN	135	[7 2 0 0 0]	4.55373e+08	5.43431e+08	4.71475e+08	3.49177e+08	5.68701e+08	6.03505e+08	5.90206e+08	5.39e+08	2.42462e+08	2.66786e+08	2.47797e+08	2.03168e+08
sp|P32004|L1CAM_HUMAN	849	[8 2 0 0 0]	5.22325e+08	3.69104e+08	3.23924e+08	3.65418e+08	7.03502e+07	4.91702e+07	0	3.71198e+07	3.9438e+09	3.02954e+09	2.66365e+09	3.05213e+09
sp|P13473|LAMP2_HUMAN	356	[8 2 0 0 0]	2.32318e+09	4.6844e+09	2.21559e+09	3.15142e+09	7.48573e+08	1.59578e+09	7.47998e+08	1.05262e+09	1.80111e+09	3.64759e+09	3.15116e+09	2.23874e+09
sp|P15144|AMPN_HUMAN	128	[6 2 0 0 0]	5.12901e+09	8.27894e+09	5.88345e+09	5.90985e+09	6.33149e+08	1.00829e+09	7.30166e+08	7.24552e+08	9.33569e+07	1.57658e+08	1.13521e+08	95510471
sp|Q92542|NICA_HUMAN	45	[7 2 0 0 0]	4.80637e+08	8.5965e+08	4.84931e+08	7.65436e+08	5.66279e+08	1.01338e+09	5.4967e+08	9.33873e+08	4.29004e+08	6.70706e+08	3.93766e+08	6.40816e+08
sp|P55283|CADH4_HUMAN	661	[8 2 0 0 0]	2.56663e+10	3.26632e+10	1.92261e+10	1.99788e+10	6.5146e+09	8.50169e+09	4.89477e+09	5.04945e+09	6.10792e+09	7.84832e+09	4.63735e+09	4.79819e+09
sp|Q9NY35|CLDN1_HUMAN	72	[6 2 0 0 0]	8.67531e+06	-1	-1	-1	1.58613e+06	-1	-1	-1	0	-1	-1	-1
sp|P20645|MPRD_HUMAN	57	[9 2 0 0 0]	3.20703e+08	8.6049e+08	9.37743e+08	5.91081e+08	1.37314e+08	3.47988e+08	3.80624e+08	2.35964e+08	1.29957e+08	3.71272e+08	4.11556e+08	2.44417e+08
sp|O14773|TPP1_HUMAN	443	[3 2 0 1 0]	9.22594e+07	1.70966e+08	1.36585e+08	-1	1.38537e+07	1.1633e+07	1.23725e+07	-1	7.01795e+07	3.33775e+08	7.60925e+07	-1
sp|Q5JU69|TOR2A_HUMAN	149	[9 2 0 0 0]	1.40098e+08	1.39142e+08	1.83781e+08	1.84051e+08	9.45143e+07	1.40567e+08	1.51468e+08	1.42258e+08	1.34629e+08	1.52115e+08	1.71668e+08	1.933e+08
sp|Q8N2E6|TOR2X_HUMAN	149	[9 2 0 0 0]	1.40098e+08	1.39142e+08	1.83781e+08	1.84051e+08	9.45143e+07	1.40567e+08	1.51468e+08	1.42258e+08	1.34629e+08	1.52115e+08	1.71668e+08	1.933e+08
sp|P56199|ITA1_HUMAN	1102	[7 2 0 0 0]	1.29417e+08	1.8249e+08	1.54049e+08	5.874e+07	9.44633e+08	1.2249e+09	1.04242e+09	4.35718e+08	4.40644e+08	5.84658e+08	5.20522e+08	2.40359e+08
sp|P23229|ITA6_HUMAN	966	[7 2 0 0 0]	1.22119e+09	2.27039e+09	1.18662e+09	1.28223e+09	9.77269e+07	3.74645e+08	1.22443e+08	1.25374e+08	2.86094e+08	5.64718e+08	2.77086e+08	2.62422e+08
sp|Q9H3G5|CPVL_HUMAN	81	[5 2 0 0 0]	3.18058e+08	4.88017e+08	1.01683e+09	4.34162e+08	6.27567e+08	9.89718e+08	1.92865e+09	8.61735e+08	6.10391e+08	8.7896e+08	1.82421e+09	8.15897e+08
sp|O95479|G6PE_HUMAN	157	[6 2 0 0 0]	2.70761e+09	2.87295e+09	3.75044e+09	1.25483e+09	2.34343e+09	2.58285e+09	3.18476e+09	1.05519e+09	1.74208e+09	1.96323e+09	2.35289e+09	7.25988e+08
sp|O00754|MA2B1_HUMAN	930	[7 2 0 0 0]	3.72006e+08	9.843e+08	5.0933e+08	4.35484e+08	1.72547e+08	5.40396e+08	1.96542e+08	2.02303e+08	1.66952e+09	4.86836e+09	1.83312e+09	2.11885e+09
sp|P08581|MET_HUMAN	785	[9 2 0 0 0]	1.77788e+10	4.22533e+10	2.53695e+10	1.89866e+10	1.05713e+09	2.63651e+09	1.57859e+09	1.28278e+09	2.48886e+08	6.28679e+08	3.64465e+08	2.81414e+08
sp|O14773|TPP1_HUMAN	443	[4 3 0 1 0]	6.98286e+07	-1	1.16662e+08	1.49025e+08	2.63737e+07	-1	7.11725e+07	6.53331e+07	2.86804e+06	-1	3.54655e+06	2.19018e+06
sp|Q96S52|PIGS_HUMAN	370	[8 2 0 0 0]	3.35804e+08	6.84101e+08	4.75413e+08	4.56341e+08	4.34272e+08	7.65743e+08	5.62001e+08	4.60324e+08	1.0053e+09	1.69122e+09	1.16733e+09	1.12395e+09
sp|Q5JTV8|TOIP1_HUMAN	399	[6 2 0 0 0]	1.41242e+10	3.61953e+10	1.07802e+10	1.1152e+10	2.49821e+10	6.56272e+10	1.96112e+10	2.04081e+10	5.65232e+09	1.55818e+10	4.48002e+09	4.57929e+09
sp|Q99519|NEUR1_HUMAN	352	[5 2 0 0 0]	9.43251e+07	2.30728e+08	1.31849e+08	1.30679e+08	1.55774e+09	3.57014e+09	2.42874e+09	2.24152e+09	1.96563e+08	6.75368e+08	3.45192e+08	3.32646e+08
sp|P08581|MET_HUMAN	785	[4 2 0 0 0]	6.40582e+08	8.48879e+08	6.8991e+08	6.25287e+08	4.12531e+07	3.93547e+07	4.59228e+07	3.7484e+07	1.86098e+07	5.50905e+06	2.14881e+07	1.57846e+07
sp|Q92673|SORL_HUMAN	1894	[6 2 0 0 0]	5.98782e+07	5.63541e+07	1.1859e+07	1.34286e+07	3.91268e+07	3.95497e+07	9.4578e+06	8.31602e+06	1.1508e+06	0	1.92805e+06	2.2005e+06
sp|P06280|AGAL_HUMAN	192	[9 2 0 0 0]	1.88507e+08	7.45082e+08	2.2231e+08	3.91243e+08	9.54896e+07	4.06829e+08	1.10433e+08	2.08329e+08	1.75282e+08	6.69301e+08	1.88577e+08	3.65927e+08
sp|Q12864|CAD17_HUMAN	722	[5 2 0 0 0]	1.86989e+08	3.59597e+08	1.41187e+08	1.41822e+08	518230	1.4715e+06	485214	252738	0	52057.2	0	75779.5
sp|Q99519|NEUR1_HUMAN	352	[7 2 0 0 0]	4.80337e+08	5.16715e+08	4.61938e+08	5.75525e+08	2.82472e+09	3.09955e+09	2.87129e+09	3.3537e+09	8.59663e+08	9.25182e+08	8.1114e+08	9.54833e+08
sp|Q9P0T7|TMEM9_HUMAN	47	[6 2 0 0 0]	4.65233e+08	8.22662e+07	-1	-1	5.06664e+08	9.40581e+07	-1	-1	3.39826e+08	6.74388e+07	-1	-1
sp|P04920|B3A2_HUMAN	882	[8 2 0 0 0]	1.27097e+09	-1	5.31367e+08	-1	9.45033e+09	-1	4.07158e+09	-1	1.4525e+09	-1	6.43794e+08	-1
sp|Q8N614|TM156_HUMAN	182	[8 2 0 0 0]	1.56595e+07	8.19113e+07	4.14129e+07	5.00616e+07	338774	0	0	0	0	0	0	0
sp|P20936|RASA1_HUMAN	888	[5 2 0 0 0]	2.79637e+07	-1	-1	-1	2.28682e+07	-1	-1	-1	3.1375e+06	-1	-1	-1
sp|Q9UHN6|TMEM2_HUMAN	980	[6 2 0 0 0]	1.0759e+08	9.44822e+07	8.7225e+07	8.05225e+07	2.08329e+07	2.09092e+07	1.44243e+07	1.10249e+07	3.40405e+08	3.57957e+08	3.10537e+08	2.41755e+08
sp|Q92823|NRCAM_HUMAN	223	[8 2 0 0 0]	2.01009e+09	2.63075e+09	2.76838e+09	1.39998e+09	5.57995e+08	7.63298e+08	8.35311e+08	4.11836e+08	7.43719e+07	7.47933e+07	1.00153e+08	4.61033e+07
sp|P15586|GNS_HUMAN	405	[6 2 0 0 0]	3.56293e+09	1.43273e+09	1.22498e+09	2.3469e+09	4.262e+09	1.74937e+09	1.48928e+09	2.89931e+09	1.41865e+10	5.38901e+09	4.73539e+09	9.27163e+09
sp|P11117|PPAL_HUMAN	92	[3 2 0 1 0]	2986941881	1.46164e+09	1.28098e+09	1.32047e+09	2.62949e+09	1.31514e+09	1.06354e+09	1.05238e+09	2.01554e+09	9.8963e+08	9.61816e+08	8.08378e+08
sp|Q8TCJ2|STT3B_HUMAN	623	[6 2 0 0 0]	1.0781e+09	1.35465e+09	1546222349	1.7454e+09	1.0112e+09	1.26063e+09	1.34098e+09	1.74868e+09	5.20978e+08	6.44551e+08	7.08151e+08	8.64791e+08
sp|P07942|LAMB1_HUMAN	677	[3 2 0 1 0]	1.22332e+07	8.01722e+07	2.7345e+07	4.42262e+07	1.69007e+06	3.29801e+07	1.0085e+07	1.50782e+07	6.63081e+06	44069291	1.41161e+07	2.98554e+07
sp|Q9HAW8|UD110_HUMAN	71	[10 2 0 0 0]	8.89602e+08	7.8788e+08	1.14616e+09	1.00727e+09	2.43862e+08	2.1855e+08	3.12957e+08	2.88821e+08	2.56371e+06	2.97334e+06	7.96574e+06	3.94094e+06
sp|Q9HAW7|UD17_HUMAN	71	[10 2 0 0 0]	8.89602e+08	7.8788e+08	1.14616e+09	1.00727e+09	2.43862e+08	2.1855e+08	3.12957e+08	2.88821e+08	2.56371e+06	2.97334e+06	7.96574e+06	3.94094e+06
sp|O60656|UD19_HUMAN	71	[10 2 0 0 0]	8.89602e+08	7.8788e+08	1.14616e+09	1.00727e+09	2.43862e+08	2.1855e+08	3.12957e+08	2.88821e+08	2.56371e+06	2.97334e+06	7.96574e+06	3.94094e+06
sp|Q9HAW9|UD18_HUMAN	71	[10 2 0 0 0]	8.89602e+08	7.8788e+08	1.14616e+09	1.00727e+09	2.43862e+08	2.1855e+08	3.12957e+08	2.88821e+08	2.56371e+06	2.97334e+06	7.96574e+06	3.94094e+06
sp|Q9BZQ6|EDEM3_HUMAN	195	[7 2 0 0 0]	7.27507e+08	1.32248e+09	7.51195e+08	5.65824e+08	7.5442e+08	1.22969e+09	7.20195e+08	5.40723e+08	4.01998e+08	8.12513e+08	4.21307e+08	3.52728e+08
sp|Q07954|LRP1_HUMAN	1511	[5 4 0 1 0]	3.32359e+08	4.48694e+08	6.10458e+08	5.7544e+08	2.53398e+07	3.81085e+07	4.45755e+07	4.92915e+07	1.09014e+08	1.57153e+08	1.93468e+08	1.9186e+08
sp|Q07954|LRP1_HUMAN	1995	[8 2 0 0 0]	2.36733e+09	1.75908e+09	2.17894e+09	3.38865e+09	1.73623e+08	2.16573e+08	1.58895e+08	2.49866e+08	2.27729e+09	1.71032e+09	2.10375e+09	3.27076e+09
sp|Q9NZR2|LRP1B_HUMAN	1983	[8 2 0 0 0]	2.36733e+09	1.75908e+09	2.17894e+09	3.38865e+09	1.73623e+08	2.16573e+08	1.58895e+08	2.49866e+08	2.27729e+09	1.71032e+09	2.10375e+09	3.27076e+09
sp|O94901|SUN1_HUMAN	732	[6 2 0 0 0]	2.13125e+09	2.82742e+09	5.70051e+09	1.44856e+10	4.03775e+09	5.22346e+09	8.07493e+09	1.992e+10	1.46339e+09	1.76088e+09	2.21897e+09	5.06685e+09
sp|Q92626|PXDN_HUMAN	640	[7 2 0 0 0]	1.63585e+08	2.90415e+08	1.78978e+08	8.92252e+07	1.50662e+06	4.18188e+06	2.27718e+06	872175	1.2211e+09	2.18423e+09	1.34697e+09	6.8676e+08
sp|Q6YHK3|CD109_HUMAN	337	[6 2 0 0 0]	3.36371e+08	4.48192e+08	3.24179e+08	2.29483e+08	3.09275e+07	5.67206e+07	4.33488e+07	2.97966e+07	3.40051e+07	8.97492e+07	6.8118e+07	3.09332e+07
sp|Q32P28|P3H1_HUMAN	467	[8 2 0 0 0]	9.77417e+08	1.04153e+09	9.83959e+08	6.58762e+08	4.31191e+08	4.60741e+08	4.36142e+08	2.95225e+08	3.92017e+09	4.18803e+09	4.072e+09	2.66984e+09
sp|Q9Y6A1|POMT1_HUMAN	539	[7 2 0 0 0]	6.38936e+08	5.2133e+08	2.58988e+08	4.16866e+08	3.11531e+08	2.27574e+08	1.3037e+08	2.21777e+08	0	0	0	1.07766e+07
sp|P11717|MPRI_HUMAN	400	[4 2 0 0 0]	139689930	1.10683e+08	6.74552e+07	4.01337e+07	2.39304e+08	4.49581e+07	1.24849e+07	1.00531e+07	1.72566e+08	9.73603e+06	1.47613e+08	7.72992e+07
sp|P15144|AMPN_HUMAN	234	[6 2 0 0 0]	1.98825e+08	2.11872e+08	3.02717e+08	1.7389e+08	5.28984e+07	6.04897e+07	8.46111e+07	4.83455e+07	4.21743e+06	3.41711e+07	1.00466e+07	3.00873e+07
sp|Q02809|PLOD1_HUMAN	538	[5 2 0 0 0]	9.41515e+08	1.8392e+09	6.88383e+08	1.45547e+09	8.79539e+08	1.17131e+09	5.59006e+08	1.05575e+09	3.86822e+08	4.32547e+08	2.35542e+08	4.36119e+08
sp|P05106|ITB3_HUMAN	125	[8 2 0 0 0]	2.13426e+07	8.42152e+07	2.83492e+07	2.8284e+07	3.46724e+06	2.44324e+07	2.78084e+06	1.00828e+07	2.28469e+06	599306	319192	2.61555e+06
sp|Q13214|SEM3B_HUMAN	124	[9 2 0 0 0]	2.67307e+08	7.89063e+08	3.2558e+08	5.67883e+08	1.51545e+07	4.10018e+07	1.56392e+07	3.12778e+07	1.48731e+09	4.35331e+09	1.7868e+09	3.2008e+09
sp|Q9UBG0|MRC2_HUMAN	69	[8 2 0 0 0]	1.25696e+07	8.97611e+08	3.53959e+07	1.33816e+07	3.55059e+06	1.18502e+09	1.26603e+07	3.47321e+06	1.01392e+08	7.32126e+08	3.12166e+08	8.55573e+07
sp|O15031|PLXB2_HUMAN	127	[8 2 0 0 0]	8.24849e+08	6.63933e+08	3.17341e+08	7.42273e+08	1.22045e+09	9.64682e+08	5.00962e+08	1.18733e+09	5.41638e+08	4.49754e+08	2.11562e+08	4.63214e+08
sp|P17301|ITA2_HUMAN	112	[9 2 0 0 0]	1.81779e+09	2.55957e+09	1.02122e+09	1.66829e+09	1.28967e+09	1.78366e+09	6.65544e+08	1.11492e+09	1.23856e+09	1.83208e+09	6.85037e+08	1.06504e+09
sp|O14773|TPP1_HUMAN	443	[9 2 0 0 0]	6.52447e+08	2.84261e+08	2.6266e+08	1.15682e+09	8.66883e+08	3.44742e+08	3.54939e+08	1.44087e+09	9.26994e+08	3.51355e+08	3.6202e+08	1.59889e+09
sp|P13473|LAMP2_HUMAN	257	[6 3 0 0 0]	3.44683e+07	-1	5.49584e+07	-1	1.85224e+07	-1	0	-1	1.05281e+08	-1	6.15988e+07	-1
sp|Q8TCJ2|STT3B_HUMAN	627	[5 2 0 0 0]	6.31676e+08	7.67817e+08	6.00266e+08	5.95727e+08	2.83357e+08	3.86772e+08	2.97586e+08	2.95408e+08	1.36684e+07	2.23298e+07	1.13898e+07	1.55991e+07
sp|P08069|IGF1R_HUMAN	900	[8 2 0 0 0]	1.3162e+08	1.42562e+08	8.40293e+07	8.58344e+07	9.55403e+07	7.57141e+07	5.79569e+07	6.89878e+07	1.55676e+08	1.49556e+08	8.74575e+07	1.01721e+08
sp|Q96AP7|ESAM_HUMAN	169	[4 2 0 0 0]	4.50856e+07	2.107e+08	1.25969e+08	4.14044e+07	7.40502e+06	3.22758e+07	3.90964e+07	5.8987e+06	1.48071e+06	6.58649e+06	3.52228e+06	0
sp|P15586|GNS_HUMAN	405	[7 2 0 0 0]	1.22808e+09	1.28049e+09	4.76749e+08	4.47259e+08	1.48747e+08	1.20387e+08	5.00827e+07	3.08335e+07	4.2681e+09	4.13451e+09	1.60058e+09	1.51779e+09
sp|Q96KA5|CLP1L_HUMAN	91	[5 2 0 0 0]	2.06333e+10	2.25722e+10	1.56332e+10	1.61135e+10	3.77955e+10	4.27284e+10	2.82553e+10	3.0072e+10	1.30542e+10	1.44841e+10	9.77459e+09	1.05585e+10
sp|Q96AP7|ESAM_HUMAN	169	[6 2 0 0 0]	2.74123e+08	5.61611e+08	6.13337e+08	6.09406e+08	1.39849e+07	1.7756e+07	6.07826e+07	7.42607e+07	6.22657e+06	1.29591e+07	2.94304e+07	4.01304e+07
sp|Q8WWI5|CTL1_HUMAN	180	[6 2 0 0 0]	1.00567e+08	2.76259e+08	9.47897e+07	1.73903e+08	2.04262e+07	9.87536e+07	2.27446e+07	4.69999e+07	1.33213e+08	4.14375e+08	1.07907e+08	2.39526e+08
sp|Q07954|LRP1_HUMAN	3953	[5 4 0 1 0]	6.70573e+07	1.37513e+07	3.65119e+07	4.9372e+07	3.67326e+07	6.29356e+06	7600710	1.03583e+07	4.87372e+07	1.25612e+07	2.49339e+07	3.58027e+07
sp|Q99571|P2RX4_HUMAN	208	[6 2 0 0 0]	3.84199e+07	3.48926e+07	5.03306e+07	4.62038e+07	1.97781e+07	2.50377e+07	2.22062e+07	23277797	1.09665e+07	7.9049e+06	1.06128e+07	5.12798e+06
sp|Q15904|VAS1_HUMAN	273	[8 2 0 0 0]	5.9892e+07	1.25978e+08	9.18203e+07	4.50657e+07	5.65523e+07	5.32294e+07	7.20323e+07	2.16236e+07	4.28017e+07	6.04401e+07	5.63527e+07	2.1462e+07
sp|Q13214|SEM3B_HUMAN	124	[8 2 0 0 0]	8.5977e+08	2.29387e+09	1.64403e+09	1.61136e+09	3.26105e+07	8.92928e+07	5.71044e+07	5.36557e+07	6.4134e+09	1.58013e+10	1.12948e+10	1.11777e+10
sp|Q99571|P2RX4_HUMAN	208	[7 2 0 0 0]	6.61498e+08	9.05919e+08	7.17931e+08	9.02409e+08	3.0777e+08	4.20147e+08	3.12581e+08	4.09443e+08	2.1526e+08	2.40816e+08	2.05682e+08	2.52262e+08
sp|P11279|LAMP1_HUMAN	103	[5 2 0 0 0]	4.34186e+10	6.34903e+10	4.53698e+10	4.90355e+10	2.62476e+11	3.80439e+11	2.68673e+11	2.94653e+11	4.09858e+10	5.78972e+10	4.07985e+10	4.6527e+10
sp|O15230|LAMA5_HUMAN	2196	[8 2 0 0 0]	2.7579e+08	-1	7.09178e+07	1.09339e+08	3.45371e+08	-1	8.80107e+07	1.31379e+08	7.05491e+08	-1	1.72967e+08	2.5309e+08
sp|P11279|LAMP1_HUMAN	261	[4 3 0 1 0]	1.12777e+08	1.38112e+08	1.58654e+08	2.19197e+08	9.41029e+07	1.17982e+08	1.43559e+08	1.9527e+08	6.43774e+08	7.43373e+08	9.3386e+08	1.31719e+09
sp|Q8NBN3|TM87A_HUMAN	62	[6 3 0 0 0]	1.67706e+08	1.60969e+08	1.42472e+08	1.12683e+08	2.07596e+08	2.06106e+08	1.79767e+08	1.45165e+08	8.5128e+07	7.19532e+07	6.22984e+07	5.61137e+07
sp|Q8TEM1|PO210_HUMAN	1441	[8 2 0 0 0]	5.29816e+09	1.05615e+10	5.80235e+09	6.10537e+09	1.07063e+10	2.13268e+10	1.18177e+10	1.26465e+10	1.46796e+10	3.00023e+10	1.67102e+10	1.76942e+10
sp|P20645|MPRD_HUMAN	57	[5 2 0 0 0]	5.22958e+09	8.02446e+09	3.93502e+09	5.28244e+09	1.60071e+10	2.41777e+10	1.15341e+10	1.56518e+10	2.14101e+09	3.34254e+09	1.64794e+09	2.18049e+09
sp|Q9P0T7|TMEM9_HUMAN	38	[5 2 0 0 0]	7.6215e+07	2.11632e+08	1.50458e+08	1.42165e+08	1.24051e+08	3.29529e+08	2.48106e+08	2.62944e+08	3.58965e+07	1.04136e+08	8.91705e+07	6.99364e+07
sp|Q7LGA3|HS2ST_HUMAN	127	[6 2 0 0 0]	1.0758e+09	6.1049e+08	7.6717e+08	5.33452e+08	3.32092e+08	1.52502e+08	2.72597e+08	1.25581e+08	4.98344e+08	3.42581e+08	3.95692e+08	2.69553e+08
sp|P13473|LAMP2_HUMAN	356	[6 3 0 1 0]	2.31656e+08	2.80015e+08	1.51732e+08	2.31328e+08	5.94907e+07	8.66544e+07	5.26457e+07	6.09945e+07	1.54627e+08	275621687	2.20072e+08	2.43915e+08
sp|O94901|SUN1_HUMAN	588	[4 2 0 0 0]	2.58079e+09	3.21054e+09	4.53845e+09	3.1203e+09	3.02433e+09	3.57967e+09	5.13124e+09	3.65792e+09	1.04039e+09	1.26741e+09	1.92912e+09	1.31089e+09
sp|P08195|4F2_HUMAN	424	[9 2 0 0 0]	7.13467e+07	1.93371e+08	2.34694e+08	2.02481e+08	4.15704e+07	5.06735e+07	5.47502e+07	7.23187e+07	6.83434e+07	1.23949e+08	1.59978e+08	1.77753e+08
sp|P48960|CD97_HUMAN	453	[7 2 0 0 0]	1.17191e+07	-1	1.36332e+07	7.13784e+07	1.03797e+07	-1	2.00419e+06	1.28942e+07	8.89934e+06	-1	1.15681e+07	3.12522e+07
sp|P11047|LAMC1_HUMAN	1107	[5 2 0 0 0]	2.61213e+08	2.07028e+08	1.53384e+08	2.49967e+08	7.40342e+08	5.64141e+08	4.53051e+08	7.18566e+08	1.45823e+08	9.53478e+07	9.19772e+07	1.27123e+08
sp|Q12913|PTPRJ_HUMAN	937	[6 2 0 0 0]	3.1403e+08	7.40998e+08	9.11337e+08	5.75344e+08	1.88865e+08	4.44954e+08	4.74741e+08	3.03087e+08	6.23388e+07	1.36615e+08	2.68282e+08	1.01637e+08
sp|Q6UW63|KDEL1_HUMAN	302	[7 2 0 0 0]	7.10105e+08	8.94538e+08	6.65167e+08	7.19077e+08	2.18676e+09	3.20384e+09	2.19959e+09	2.27543e+09	1.72211e+09	2.58343e+09	1.77236e+09	1.79882e+09
sp|P21589|5NTD_HUMAN	53	[5 2 0 0 0]	2.35362e+08	3.44504e+08	3.4421e+08	2.33013e+08	1.18261e+07	1.9898e+07	2.08982e+07	1.27307e+07	3.91309e+07	5.58281e+07	5.81361e+07	3.85736e+07
sp|Q06481|APLP2_HUMAN	541	[6 2 0 0 0]	1.10098e+09	6.65591e+08	6.02052e+08	2.92086e+08	1.11667e+08	7.80625e+07	7.75712e+07	3.18042e+07	9.95342e+07	8.12627e+07	6.02248e+07	2.66597e+07
sp|Q9H3G5|CPVL_HUMAN	81	[7 2 0 0 0]	1.26645e+09	7.08186e+08	6.11679e+08	8.57743e+08	2.57587e+08	1.49573e+08	1.07813e+08	1.71097e+08	2.81136e+09	1.5383e+09	1.38427e+09	1.81847e+09
sp|P17050|NAGAB_HUMAN	177	[7 2 0 0 0]	1.47034e+08	3.0637e+08	1.62424e+08	2.52099e+08	1.42477e+07	1.91891e+07	9.26902e+06	1.90096e+07	6.11765e+08	1.17464e+09	6.80541e+08	1.01479e+09
sp|P26006|ITA3_HUMAN	573	[9 2 0 0 0]	1.56291e+09	2.38113e+09	2.49568e+09	1.56334e+09	3.85269e+08	6.01786e+08	5.41594e+08	3.43463e+08	1.1325e+09	1.74682e+09	1.78188e+09	1.12475e+09
sp|Q07954|LRP1_HUMAN	1511	[7 2 0 0 0]	2.94072e+08	2.9396e+08	3.40906e+08	5.18348e+08	8.1833e+07	6.8076e+07	8.1945e+07	1.46731e+08	9.64142e+07	6.73499e+07	1.44319e+08	1.87915e+08
sp|Q6PIU2|NCEH1_HUMAN	287	[6 2 0 0 0]	3.5029e+09	4.74319e+09	4.35922e+09	3.60162e+09	1.38193e+09	1.99309e+09	1.79266e+09	1.57957e+09	1.59056e+09	2.15653e+09	1.9995e+09	1.62617e+09
sp|Q07954|LRP1_HUMAN	2521	[8 2 0 0 0]	2.44461e+07	5.98865e+07	2.33992e+07	3.4067e+07	1.86957e+07	4.78402e+07	1.81527e+07	2.54108e+07	1.6479e+07	4.32334e+07	1.59248e+07	2.40485e+07
sp|Q92626|PXDN_HUMAN	640	[6 2 0 0 0]	5.34129e+08	1.01112e+09	9.2122e+08	5.05499e+08	6.15977e+06	1.25761e+07	1.35662e+07	5.60214e+06	5.41577e+09	1.0518e+10	9.52076e+09	5.27036e+09
sp|P08581|MET_HUMAN	785	[6 2 0 0 0]	1.39702e+09	2.01239e+09	1.28427e+09	1.09536e+09	5.68339e+07	5.90959e+07	4.20509e+07	3.75386e+07	6.94735e+07	8.91678e+07	6.88767e+07	7.01861e+07
sp|Q9HAW8|UD110_HUMAN	71	[4 3 0 1 0]	1.26811e+07	2.9706e+07	4.60712e+07	4.74823e+07	542866	0	740746	1.90877e+06	1.18698e+06	2.85421e+07	3.16629e+07	782211
sp|Q9HAW7|UD17_HUMAN	71	[4 3 0 1 0]	1.26811e+07	2.9706e+07	4.60712e+07	4.74823e+07	542866	0	740746	1.90877e+06	1.18698e+06	2.85421e+07	3.16629e+07	782211
sp|O60656|UD19_HUMAN	71	[4 3 0 1 0]	1.26811e+07	2.9706e+07	4.60712e+07	4.74823e+07	542866	0	740746	1.90877e+06	1.18698e+06	2.85421e+07	3.16629e+07	782211
sp|Q9HAW9|UD18_HUMAN	71	[4 3 0 1 0]	1.26811e+07	2.9706e+07	4.60712e+07	4.74823e+07	542866	0	740746	1.90877e+06	1.18698e+06	2.85421e+07	3.16629e+07	782211
sp|Q07954|LRP1_HUMAN	1825	[8 2 0 0 0]	1.27837e+09	3.29423e+09	1.42409e+09	1.3775e+09	7.02233e+08	1.74606e+09	7.8773e+08	7.53837e+08	1.43694e+09	3.72524e+09	1.672e+09	1.68329e+09
sp|P01137|TGFB1_HUMAN	176	[7 2 0 0 0]	3.63622e+08	3.84494e+08	3.14061e+08	2.60363e+08	7.03817e+07	1.30314e+08	1.73393e+08	1.49778e+08	2.68229e+08	3.60668e+08	1.9289e+08	2.37931e+08
sp|Q13443|ADAM9_HUMAN	231	[6 2 0 0 0]	2.37089e+08	2.19095e+08	1.77703e+08	1.49585e+08	7.88685e+06	3.12158e+06	2.11178e+06	1.33071e+06	1.84218e+08	1.7279e+08	1.35571e+08	1.1059e+08
sp|P13473|LAMP2_HUMAN	257	[4 3 0 1 0]	1.23763e+08	7.28266e+07	1.29032e+08	1.66703e+08	6.63e+06	1.7879e+07	4.33507e+07	3.33623e+07	1.09803e+08	4.84499e+07	1.16198e+08	134024815
sp|Q86XS8|GOLI_HUMAN	112	[6 2 0 0 0]	4.62833e+06	-1	6.69617e+06	3.4805e+06	668553	-1	662187	0	672289	-1	455383	357595
sp|P49368|TCPG_HUMAN	308	[6 2 0 0 0]	6.79557e+07	1.10533e+08	3.90689e+07	5.12766e+07	981210	2.0747e+06	613986	0	1.34841e+07	1.88743e+07	8.7505e+06	1.04061e+07
sp|Q96E29|MTEF3_HUMAN	234	[9 2 0 0 0]	2.1273e+08	-1	-1	-1	1.46964e+08	-1	-1	-1	2.21943e+08	-1	-1	-1
sp|Q15165|PON2_HUMAN	254	[5 2 0 0 0]	5.90558e+09	1.08278e+10	4000779177	6.57324e+09	2.57466e+09	4.6033e+09	1.38212e+09	2.76562e+09	3.63538e+08	7.29832e+08	2.0718e+08	4.59529e+08
sp|O00469|PLOD2_HUMAN	63	[9 2 0 0 0]	3.81e+08	2.72813e+08	4.21993e+08	3.02199e+08	6.14256e+08	3.0588e+08	5.28378e+08	4.39741e+08	9.50615e+08	5.41882e+08	8.1994e+08	7.11896e+08
sp|Q07954|LRP1_HUMAN	1763	[9 2 0 0 0]	9.82043e+08	1.58911e+09	787673601	4.51823e+08	9.04461e+08	1.62273e+09	7.57377e+08	4.08657e+08	7.70409e+08	1.33738e+09	6.41447e+08	3.27052e+08
sp|P15586|GNS_HUMAN	405	[5 2 0 1 0]	1.97622e+07	4.27659e+07	-1	3.50999e+07	1.0243e+06	956065	-1	0	9506765	1.38705e+07	-1	8.1979e+06
sp|O95479|G6PE_HUMAN	157	[5 2 0 0 0]	1.28527e+09	1.51226e+09	8.55112e+08	7.85514e+08	4.20063e+09	4.89575e+09	2831641929	2.62382e+09	2.57136e+08	3.04561e+08	1.75182e+08	1.35784e+08
sp|Q96S52|PIGS_HUMAN	370	[5 2 0 0 0]	4.68411e+09	5.12374e+09	4.18487e+09	4.94565e+09	8.94698e+09	1.00844e+10	8.19589e+09	9.70037e+09	2.22351e+09	2.46124e+09	1.88421e+09	2.263e+09
sp|Q8WWB7|GLMP_HUMAN	187	[8 2 0 0 0]	5.23622e+08	5.10445e+08	4.12597e+08	5.60006e+08	3.67853e+08	3.88169e+08	3.16219e+08	3.95087e+08	1.76286e+08	1.82923e+08	1.29776e+08	1.62297e+08
sp|P23229|ITA6_HUMAN	323	[8 2 0 0 0]	1.16639e+10	1.07235e+10	1.15748e+10	9.24715e+09	3.22906e+09	3.04039e+09	3.24621e+09	2.57636e+09	1.14292e+09	1.03054e+09	1.16776e+09	8.94689e+08
sp|P38571|LICH_HUMAN	321	[3 2 0 1 0]	1.18619e+09	2.25185e+09	8.60715e+08	1.73574e+09	6.53701e+08	1.25493e+09	4.54114e+08	9.73652e+08	1147116203	2.62093e+09	8.61816e+08	1.91359e+09
sp|Q92545|TM131_HUMAN	947	[7 2 0 0 0]	3.03691e+07	1.12789e+07	-1	-1	0	1.75942e+06	-1	-1	448922	0	-1	-1
sp|P20645|MPRD_HUMAN	57	[6 2 0 0 0]	5.19234e+10	6.29588e+10	4.48474e+10	5.10611e+10	3.31934e+10	4.23056e+10	2.90678e+10	3.2048e+10	7.27133e+10	8.95559e+10	6.37206e+10	7.06348e+10
sp|P11279|LAMP1_HUMAN	103	[6 3 0 0 0]	3.12565e+09	5.75241e+09	3.35954e+09	2.77725e+09	2.13049e+10	3.6711e+10	2.27551e+10	1.86302e+10	5.51856e+09	9.69312e+09	6.12412e+09	4.90261e+09
sp|O00584|RNT2_HUMAN	106	[9 2 0 0 0]	1.48531e+08	6.98844e+07	2.39044e+08	2.11916e+08	1.29844e+08	4.76832e+07	2.32117e+08	2.0213e+08	1.14566e+08	4.94699e+07	1.91674e+08	1.5249e+08
sp|Q96KA5|CLP1L_HUMAN	91	[6 2 0 0 0]	4.41689e+10	6.63661e+10	4.04257e+10	4.26713e+10	2.94925e+10	4.38029e+10	2.6238e+10	2.85119e+10	6.98488e+10	1.02141e+11	6.30835e+10	6.61728e+10
sp|P23229|ITA6_HUMAN	966	[5 2 0 0 0]	5.35917e+08	6.85178e+08	3.0097e+08	5.84186e+08	3.00569e+08	3.32879e+08	2.25286e+08	3.83164e+08	4.49727e+07	3.64581e+07	2.81126e+07	3.90477e+07
sp|Q9UBR2|CATZ_HUMAN	184	[6 2 0 0 0]	1.37647e+10	1.77433e+10	1.53059e+10	1.10242e+10	1.48004e+10	1.93067e+10	1.62871e+10	1.18887e+10	7.12497e+10	9.28883e+10	7.86068e+10	5.61568e+10
sp|Q92545|TM131_HUMAN	485	[7 2 0 0 0]	9.42817e+06	1.38089e+07	-1	1.33813e+07	7.77459e+06	7.80355e+06	-1	1.03833e+07	6.42138e+06	9.60158e+06	-1	9.18999e+06
sp|Q9H4F8|SMOC1_HUMAN	214	[7 2 0 0 0]	5.41122e+06	9.66714e+06	-1	-1	906458	3.30979e+06	-1	-1	3.26331e+07	4.53893e+07	-1	-1
sp|Q9UBR2|CATZ_HUMAN	184	[6 2 0 1 0]	3.65204e+09	7.04452e+09	3.85444e+09	2.8553e+09	6.90834e+07	1.7061e+08	8.13085e+07	5.31843e+07	3.02709e+09	5.92039e+09	3.18127e+09	2.48162e+09
sp|P27487|DPP4_HUMAN	685	[3 2 0 1 0]	5.56384e+07	1.6141e+08	2.05075e+08	1.19648e+08	4.0588e+07	1.03844e+08	1.39013e+08	8.93308e+07	2.65682e+06	3.00521e+06	5.028e+06	4.64834e+06
sp|P50897|PPT1_HUMAN	212	[3 2 0 0 0]	1.41805e+08	2.07947e+08	1.79475e+08	1.1978e+08	7.71008e+08	1.06674e+09	8.98546e+08	5.52685e+08	9.05388e+07	1.19743e+08	1.01022e+08	7.26818e+07
sp|P08236|BGLR_HUMAN	272	[6 2 0 0 0]	1.43662e+09	3.14251e+09	1.90134e+09	9.60345e+08	3.13951e+09	6.79825e+09	4.18639e+09	1.99382e+09	3.69163e+09	7.91948e+09	4.78925e+09	2.35147e+09
sp|Q96CB8|INT12_HUMAN	316	[0 1 0 0 0]	2.05692e+08	6.7919e+07	4.51802e+07	9.09689e+07	2.35785e+08	1.0616e+08	9.138e+07	1.71466e+08	1.31629e+08	8.3159e+07	7.59089e+07	9.27769e+07
sp|P25116|PAR1_HUMAN	75	[7 2 0 0 0]	3.45885e+07	-1	3.4622e+07	2.18096e+07	6.90997e+06	-1	9.51272e+06	4.33892e+06	772155	-1	2.56928e+06	2.54701e+06
sp|P13688|CEAM1_HUMAN	378	[6 2 0 0 0]	1.62792e+09	2.33666e+09	2.21716e+09	1.89207e+09	3.51799e+09	4.82035e+09	3.98312e+09	3.68782e+09	5.07217e+08	7.27471e+08	5.62927e+08	5.5222e+08
sp|Q99571|P2RX4_HUMAN	208	[9 2 0 0 0]	1.13876e+07	-1	1.21313e+07	-1	1.14734e+07	-1	7.15747e+06	-1	1.76336e+06	-1	3.81884e+06	-1
sp|O95427|PIGN_HUMAN	192	[6 2 0 0 0]	3.53816e+08	2.00633e+08	2.77242e+08	2.62294e+08	1.19752e+08	8.71795e+07	1.26508e+08	1.18869e+08	7.28061e+07	5.24165e+07	7.5963e+07	6.05172e+07
sp|P08236|BGLR_HUMAN	272	[4 2 0 0 0]	9.09796e+08	1.12266e+09	1.19581e+09	1.24885e+09	1.07668e+10	1.54169e+10	1.37337e+10	1.56416e+10	1.37469e+09	1.89393e+09	1.75991e+09	1.97044e+09
sp|Q02809|PLOD1_HUMAN	538	[3 3 0 1 0]	4.30561e+07	1.11281e+08	1.18726e+08	7.52684e+07	2.17918e+07	6.51997e+07	7.93075e+07	5.31033e+07	9.62708e+07	2.34945e+08	2.57363e+08	1.46227e+08
sp|Q9HAW8|UD110_HUMAN	71	[3 2 0 1 0]	3.13932e+08	4.22997e+08	3.57748e+08	269115502	2.76144e+07	3.79581e+07	2.79301e+07	2.59161e+07	0	3.63386e+06	3.12166e+06	1.84118e+06
sp|Q9HAW7|UD17_HUMAN	71	[3 2 0 1 0]	3.13932e+08	4.22997e+08	3.57748e+08	269115502	2.76144e+07	3.79581e+07	2.79301e+07	2.59161e+07	0	3.63386e+06	3.12166e+06	1.84118e+06
sp|O60656|UD19_HUMAN	71	[3 2 0 1 0]	3.13932e+08	4.22997e+08	3.57748e+08	269115502	2.76144e+07	3.79581e+07	2.79301e+07	2.59161e+07	0	3.63386e+06	3.12166e+06	1.84118e+06
sp|Q9HAW9|UD18_HUMAN	71	[3 2 0 1 0]	3.13932e+08	4.22997e+08	3.57748e+08	269115502	2.76144e+07	3.79581e+07	2.79301e+07	2.59161e+07	0	3.63386e+06	3.12166e+06	1.84118e+06
sp|P19438|TNR1A_HUMAN	54	[6 2 0 0 0]	5.10773e+07	1.70767e+08	1.74927e+08	1.06073e+08	2.15232e+07	7.0109e+07	8.63773e+07	4.39173e+07	6.87349e+06	2.50086e+07	2.42761e+07	1.23999e+07
sp|P07339|CATD_HUMAN	263	[5 2 0 0 0]	1.04096e+10	1.52384e+10	9.2787e+09	1.13475e+10	2.76528e+10	4.18881e+10	2.47194e+10	3.01041e+10	1.16103e+10	1.74498e+10	1.01025e+10	1.28365e+10
sp|Q96T58|MINT_HUMAN	1132	[6 2 0 0 0]	8.53075e+07	4.3408e+08	1.69067e+08	2.01605e+08	1.00879e+08	5.01851e+08	2.30736e+08	2.35485e+08	2.78683e+08	1.27885e+09	6.04797e+08	5.81917e+08
sp|Q9BUU2|MET22_HUMAN	339	[6 2 0 0 0]	2.72494e+08	1.41149e+08	1.69693e+08	1.93331e+08	0	4.78236e+06	3.4172e+07	1.2361e+07	8.22599e+08	4.72764e+08	5.2755e+08	5.84523e+08
sp|Q8NBL1|PGLT1_HUMAN	204	[6 2 0 0 0]	1.17101e+09	1.80276e+09	1.25851e+09	8.34901e+08	8.78619e+09	1.50288e+10	9.81004e+09	7.25522e+09	2.11157e+09	3.55647e+09	2.28231e+09	1.65167e+09
sp|Q9BZC7|ABCA2_HUMAN	1775	[9 2 0 0 0]	3.82647e+08	5.92898e+08	4.38885e+08	3.49764e+08	2.95867e+08	6.14744e+08	3.68102e+08	3.08007e+08	7.01413e+08	1.21221e+09	8.94933e+08	7.39132e+08
sp|Q495W5|FUT11_HUMAN	166	[9 2 0 0 0]	2.53431e+08	6.2812e+07	2.69593e+08	1.62305e+08	6.45966e+08	1.83131e+08	6.48987e+08	4.29368e+08	7.90793e+08	1.96678e+08	7.57068e+08	4.92965e+08
sp|P11047|LAMC1_HUMAN	650	[9 2 0 0 0]	1.22999e+09	2.31523e+09	1.45556e+09	1.62013e+09	5.06919e+09	1.0295e+10	6.57817e+09	7.07455e+09	1.98078e+09	3.7462e+09	2.49195e+09	2.67259e+09
sp|Q92508|PIEZ1_HUMAN	2331	[7 2 0 0 0]	1.89997e+08	3.99694e+07	-1	-1	4.72931e+07	6.14182e+06	-1	-1	3.88136e+08	1.24044e+08	-1	-1
sp|Q9P0T7|TMEM9_HUMAN	38	[6 2 0 0 0]	9.31137e+08	1945382718	6.97316e+08	1.63336e+09	1.01598e+09	2.191e+09	7.72092e+08	1.78086e+09	6.83965e+08	1.4891e+09	5.29541e+08	1.24138e+09
sp|Q13586|STIM1_HUMAN	171	[8 2 0 0 0]	2.31562e+09	4.11047e+09	4.18629e+09	3.19775e+09	1.95914e+09	3.44762e+09	3.675e+09	3.0204e+09	1.73756e+09	3.39265e+09	3.35757e+09	2.6764e+09
sp|P09923|PPBI_HUMAN	268	[6 2 0 0 0]	9.21725e+07	2.19339e+08	7.23923e+07	1.07662e+08	1.26339e+07	1.26907e+08	2.73159e+07	2.27465e+07	6.12752e+08	1.41611e+09	5.56135e+08	8.27586e+08
sp|P08842|STS_HUMAN	459	[6 2 0 0 0]	5.63299e+07	2.29037e+08	1.10878e+08	1.18619e+08	6.7951e+06	7.18939e+07	3.6938e+07	2.95642e+07	3.78214e+07	9.50486e+07	4.88997e+07	6.06517e+07
sp|Q92823|NRCAM_HUMAN	223	[4 3 0 1 0]	5.23376e+07	8.14315e+07	6.02082e+07	4.87981e+07	8.80283e+06	8.03718e+06	6.08746e+06	8.23395e+06	552084	701437	1.30579e+06	670960
sp|P50897|PPT1_HUMAN	212	[4 2 0 0 0]	8.63345e+07	9.69852e+07	4.96255e+07	5.44907e+07	1.39117e+09	1.51632e+09	7.35463e+08	7.82237e+08	8.47997e+07	9.12769e+07	5.29467e+07	4.81588e+07
sp|P11279|LAMP1_HUMAN	103	[7 2 0 0 0]	5.91722e+10	5.41347e+10	5.14214e+10	4.03537e+10	1.40913e+10	1.31124e+10	1.16101e+10	1.08325e+10	2.84261e+11	2.54913e+11	2.39351e+11	1.89099e+11
sp|Q13641|TPBG_HUMAN	124	[8 2 0 0 0]	2.3561e+10	4.12984e+10	2.80326e+10	2.77524e+10	3.32278e+09	6.19252e+09	4.0325e+09	4.13176e+09	4.52923e+09	8.19903e+09	5.41585e+09	5.42648e+09
sp|P43308|SSRB_HUMAN	88	[10 2 0 0 0]	2.32817e+09	6.99015e+09	4.59337e+09	3.25922e+09	5.57192e+09	1.30423e+10	8.48034e+09	7.08811e+09	7.7358e+09	1.93737e+10	1.23894e+10	1.02186e+10
sp|P08069|IGF1R_HUMAN	900	[9 2 0 0 0]	6.00176e+07	1.74035e+07	3.07823e+07	7.72854e+07	9.00169e+07	2.35766e+07	5.26226e+07	1.14815e+08	3.82948e+07	1.05926e+07	1.76436e+07	5.18174e+07
sp|Q8WY91|THAP4_HUMAN	355	[1 2 0 1 0]	9.52917e+06	-1	9.45273e+06	-1	0	-1	0	-1	377916	-1	383161	-1
sp|O00754|MA2B1_HUMAN	692	[5 2 0 0 0]	3.10086e+08	4.69654e+08	1.80712e+08	2.34789e+08	3.12639e+08	5.10533e+08	2.28538e+08	2.70034e+08	4.02806e+08	6.53751e+08	2.76568e+08	2.91533e+08
sp|Q92542|NICA_HUMAN	45	[9 2 0 0 0]	5.9311e+09	5.80471e+09	4.81619e+09	4.95549e+09	7.50697e+09	7.20417e+09	6.5931e+09	6.32186e+09	3.18367e+09	3.16338e+09	2.88044e+09	2.83805e+09
sp|P08069|IGF1R_HUMAN	900	[7 2 0 0 0]	1.84145e+08	3.05187e+08	3.97781e+07	1.27118e+08	5.94432e+07	7.70565e+07	1.0207e+07	3.43666e+07	3.4553e+08	4.89322e+08	7.59416e+07	2.2272e+08
sp|Q99985|SEM3C_HUMAN	123	[6 2 0 0 0]	1.50045e+08	2.36561e+08	5.36763e+07	5.83706e+07	9.15362e+07	1.43143e+08	1.23554e+07	1.38906e+07	8.33699e+07	8.68779e+07	1.06769e+07	1.39229e+07
sp|Q6P179|ERAP2_HUMAN	103	[6 2 0 0 0]	2.74738e+08	2.19837e+08	1.53613e+08	1.25575e+08	8.69692e+07	7.8706e+07	7.81468e+07	5.58945e+07	9.86715e+06	4.38532e+06	2.76411e+06	1.57073e+06
sp|Q9Y4D7|PLXD1_HUMAN	155	[5 2 0 0 0]	2.30469e+07	-1	-1	-1	399167	-1	-1	-1	2.97913e+06	-1	-1	-1
sp|P80188|NGAL_HUMAN	85	[6 2 0 0 0]	8.79724e+07	7.10934e+07	7.01549e+07	9.10782e+07	911056	1.24992e+06	2.25751e+06	1.40034e+06	2.51864e+06	0	0	920621
sp|P56199|ITA1_HUMAN	460	[7 2 0 0 0]	4.37069e+08	4.0902e+08	2.66771e+08	4.40288e+08	1.22306e+09	9.22045e+08	6.74412e+08	8.89426e+08	7.16383e+08	5.39814e+08	3.95777e+08	5.83858e+08
sp|P11279|LAMP1_HUMAN	261	[5 3 0 1 0]	4.58351e+08	6.34598e+08	3.00634e+08	2.92667e+08	4.45631e+08	4.80463e+08	3.60556e+08	3.02083e+08	2.57021e+09	4.20298e+09	1.40873e+09	1.51807e+09
sp|Q9Y4D7|PLXD1_HUMAN	1099	[6 2 0 0 0]	7.97005e+07	-1	5.28425e+07	4.83827e+08	0	-1	0	2.7953e+07	2.80993e+07	-1	8.82873e+06	1.28489e+08
sp|Q92823|NRCAM_HUMAN	223	[5 3 0 1 0]	1.87622e+08	1.10866e+08	9.65873e+07	2.2125e+08	4.56085e+07	2.46625e+07	2.22968e+07	5.16467e+07	1.10705e+06	2.52959e+06	1.51613e+06	0
sp|P25116|PAR1_HUMAN	75	[9 2 0 0 0]	2.00558e+07	3.66634e+07	2.05673e+07	4.21072e+07	8.71962e+06	1.40142e+07	8.61214e+06	1.62609e+07	1.82705e+06	2.69968e+06	2.32728e+06	1.57403e+06
sp|P08581|MET_HUMAN	106	[6 2 0 0 0]	3.21284e+08	9.78066e+08	4.9877e+08	5.42753e+08	4.44611e+07	1.33174e+08	6.88425e+07	6.5795e+07	5.68959e+06	9.88965e+06	5.09787e+06	1.30552e+07
sp|Q8NBN3|TM87A_HUMAN	62	[6 2 0 0 0]	1.23103e+09	1.67014e+09	1.57424e+09	1.6742e+09	3.647e+08	4.26371e+08	5.15304e+08	5.14779e+08	1.87478e+09	2.50566e+09	2.54693e+09	2.44473e+09
sp|Q99985|SEM3C_HUMAN	123	[7 2 0 0 0]	1.49046e+08	1.62899e+08	5.77486e+07	6.75767e+07	2.35348e+07	2.52023e+07	4.68575e+06	8.15875e+06	6.18185e+07	4.38122e+07	1.40764e+07	2.02427e+07
sp|Q15262|PTPRK_HUMAN	140	[6 2 0 0 0]	1.19835e+08	8.62872e+07	1.03356e+08	1.25748e+08	9.61802e+07	5.88172e+07	1.54394e+08	8.21822e+07	5.29158e+07	2.00272e+07	5.53036e+07	6.33642e+07
sp|Q6P179|ERAP2_HUMAN	294	[7 2 0 0 0]	1.36623e+08	2.456e+08	2.09434e+08	2.1514e+08	3.2731e+07	6.57436e+07	6.02653e+07	4.84039e+07	3.30359e+06	5.58103e+06	4.35711e+06	5.71362e+06
sp|P07602|SAP_HUMAN	101	[2 2 0 1 0]	4.87416e+08	3.27902e+08	2.38655e+08	6.3821e+08	1.93453e+08	1.53206e+08	1.19954e+08	3.10185e+08	4.40207e+08	2.98856e+08	2.07125e+08	6.35486e+08
sp|O94901|SUN1_HUMAN	588	[3 2 0 0 0]	6.735e+06	-1	-1	-1	0	-1	-1	-1	0	-1	-1	-1
sp|P23229|ITA6_HUMAN	966	[9 2 0 0 0]	2.27455e+07	3.61635e+07	-1	1.26437e+07	0	1.38409e+07	-1	3.4358e+06	0	0	-1	2.29296e+06
sp|Q92673|SORL_HUMAN	1894	[7 2 0 0 0]	2.63108e+08	2.77947e+08	2.22269e+08	2.26558e+08	1.21604e+08	8.92147e+07	9.19952e+07	9.1934e+07	1.08611e+07	2.93529e+06	6.43373e+06	3.88612e+06
sp|P55283|CADH4_HUMAN	661	[5 2 0 0 0]	6.29042e+07	3.29871e+08	3.03959e+07	4.10772e+07	5.70728e+07	1.00507e+08	4.6089e+07	5.43741e+07	3.88783e+06	1.37963e+07	2.53179e+06	0
sp|P13473|LAMP2_HUMAN	356	[7 3 0 0 0]	5.20043e+07	1.33694e+08	1.84583e+08	6.30363e+07	9.22007e+06	1.70411e+07	5.20171e+07	2.106e+07	1.28876e+08	2.91817e+08	4.08633e+08	1.45411e+08
sp|Q9Y4L1|HYOU1_HUMAN	515	[4 3 0 1 0]	1.05562e+08	-1	-1	-1	1.71174e+07	-1	-1	-1	6.58201e+06	-1	-1	-1
sp|Q99571|P2RX4_HUMAN	153	[7 2 0 0 0]	1.2044e+07	-1	1.19017e+07	1.25637e+07	0	-1	0	0	4.19799e+06	-1	2.99338e+06	2.32122e+06
sp|O15031|PLXB2_HUMAN	1002	[9 2 0 0 0]	7.20451e+08	2.15896e+09	1457049069	9.49553e+08	1.85058e+09	5.31429e+09	3.41189e+09	2.58239e+09	1.15123e+09	3.3726e+09	2.20822e+09	1.67127e+09
sp|P78536|ADA17_HUMAN	452	[8 2 0 0 0]	2.85433e+08	3.09242e+08	3.01193e+08	1.92532e+08	230546866	2.72574e+08	2.41377e+08	1.62396e+08	3.98549e+08	5.30428e+08	4.69063e+08	2.99707e+08
sp|P19438|TNR1A_HUMAN	54	[7 2 0 0 0]	3.70028e+08	4.9417e+08	9.26702e+08	4.85869e+08	3.36688e+08	2.51698e+08	5.69644e+08	3.15309e+08	3.65176e+07	3.43881e+07	8.25605e+07	6.15707e+07
sp|P07339|CATD_HUMAN	263	[8 2 0 0 0]	2.71279e+09	3.68977e+09	3.01664e+09	3.23226e+09	1.1314e+09	1.56136e+09	1.2373e+09	1.38496e+09	2.8563e+09	3.74547e+09	3.1801e+09	3.5318e+09
sp|O15031|PLXB2_HUMAN	1002	[8 2 0 0 0]	2.39686e+09	3.26285e+09	3.21658e+09	2.23574e+09	1.99217e+09	2.75414e+09	2.88486e+09	2.09025e+09	3.30098e+09	4.27206e+09	4.43931e+09	3.10876e+09
sp|Q6YHK3|CD109_HUMAN	279	[8 2 0 0 0]	1.23989e+09	2.16825e+09	1.54668e+09	1.01946e+09	422274	0	0	449706	1.04758e+09	1.86219e+09	1.29154e+09	8.61159e+08
sp|P17301|ITA2_HUMAN	112	[7 2 0 0 0]	7.1064e+08	7.51213e+08	4.38672e+08	5.34755e+08	2.85698e+07	3.94501e+07	2.31331e+07	2.27732e+07	7.1334e+06	3.24687e+06	1.10971e+07	5.3027e+06
sp|Q8NBJ7|SUMF2_HUMAN	191	[5 3 0 2 0]	1.75629e+08	1.69502e+08	2.29899e+08	-1	7.40722e+07	59738380	1.36438e+08	-1	1.76438e+08	1.78409e+08	2.5153e+08	-1
sp|P23229|ITA6_HUMAN	323	[6 2 0 0 0]	3.5316e+10	3.34424e+10	3.4055e+10	2.03633e+10	9.5707e+09	9.10244e+09	9.40854e+09	5.58568e+09	1.27404e+10	1.2592e+10	1.24694e+10	7.58533e+09
sp|Q6UXV0|GFRAL_HUMAN	116	[6 2 0 0 0]	1.6912e+07	-1	-1	-1	5.45891e+06	-1	-1	-1	2.49888e+06	-1	-1	-1
sp|O95395|GCNT3_HUMAN	69	[6 2 0 0 0]	2.58811e+08	4.68025e+08	3.17339e+08	271227149	1.68098e+06	9.1925e+06	3.84878e+06	2.70166e+06	2.89903e+06	4.38267e+06	3.80926e+06	4.55811e+06
sp|Q15155|NOMO1_HUMAN	218	[9 2 0 0 0]	1.37091e+09	1.64698e+09	9.59811e+08	8.87109e+08	1.89861e+09	2.21223e+09	1.23528e+09	1.24783e+09	2.00234e+09	2.14757e+09	1.2424e+09	1.4397e+09
sp|Q5JPE7|NOMO2_HUMAN	218	[9 2 0 0 0]	1.37091e+09	1.64698e+09	9.59811e+08	8.87109e+08	1.89861e+09	2.21223e+09	1.23528e+09	1.24783e+09	2.00234e+09	2.14757e+09	1.2424e+09	1.4397e+09
sp|P69849|NOMO3_HUMAN	218	[9 2 0 0 0]	1.37091e+09	1.64698e+09	9.59811e+08	8.87109e+08	1.89861e+09	2.21223e+09	1.23528e+09	1.24783e+09	2.00234e+09	2.14757e+09	1.2424e+09	1.4397e+09
sp|O75054|IGSF3_HUMAN	655	[5 2 0 0 0]	1.28581e+07	1.81008e+07	1.1116e+07	-1	1.96164e+06	2.91334e+06	1.09245e+06	-1	1.13612e+07	2.70881e+07	1.09864e+07	-1
sp|O60637|TSN3_HUMAN	167	[6 2 0 0 0]	3.98527e+08	9.51206e+08	2.98917e+08	7.95489e+08	2.92411e+08	6.73803e+08	2.08748e+08	5.60818e+08	5.92116e+08	1.39499e+09	4.45099e+08	1.16409e+09
sp|O95395|GCNT3_HUMAN	69	[7 2 0 0 0]	1.35949e+08	1.37764e+08	1.01353e+08	1.67121e+08	8.77819e+06	1.13327e+07	5.17583e+06	2.34255e+07	9.9262e+06	1.04903e+07	1.47984e+06	5.89019e+07
sp|P50897|PPT1_HUMAN	212	[3 2 0 1 0]	9.15258e+06	-1	1.27888e+07	1.43225e+07	0	-1	277276	306515	0	-1	0	0
sp|Q9HAW8|UD110_HUMAN	71	[3 3 0 1 0]	2.45278e+09	3.12148e+09	3.16295e+09	3.4477e+09	2.46881e+08	3.2314e+08	3.29255e+08	3.48516e+08	2.53917e+06	3.4264e+06	1.86627e+06	971041
sp|Q9HAW7|UD17_HUMAN	71	[3 3 0 1 0]	2.45278e+09	3.12148e+09	3.16295e+09	3.4477e+09	2.46881e+08	3.2314e+08	3.29255e+08	3.48516e+08	2.53917e+06	3.4264e+06	1.86627e+06	971041
sp|O60656|UD19_HUMAN	71	[3 3 0 1 0]	2.45278e+09	3.12148e+09	3.16295e+09	3.4477e+09	2.46881e+08	3.2314e+08	3.29255e+08	3.48516e+08	2.53917e+06	3.4264e+06	1.86627e+06	971041
sp|Q9HAW9|UD18_HUMAN	71	[3 3 0 1 0]	2.45278e+09	3.12148e+09	3.16295e+09	3.4477e+09	2.46881e+08	3.2314e+08	3.29255e+08	3.48516e+08	2.53917e+06	3.4264e+06	1.86627e+06	971041
sp|P19438|TNR1A_HUMAN	54	[10 2 0 0 0]	3.63275e+07	2.104e+07	3.32803e+07	3.02296e+07	4.2957e+07	1.5429e+07	2.7094e+07	2.25216e+07	1.22996e+07	8.99875e+06	1.3859e+07	1.2562e+07
sp|P06213|INSR_HUMAN	920	[8 2 0 0 0]	5.76652e+07	-1	2.88154e+07	1.89175e+07	9.98972e+07	-1	6.73465e+07	4.11542e+07	2.86648e+07	-1	9.04349e+06	1.60741e+07
sp|Q7Z388|D19L4_HUMAN	389	[6 2 0 0 0]	1.49999e+08	1.77488e+08	6.77965e+07	2.40698e+08	2.5191e+08	3.2091e+08	1.27712e+08	4.65009e+08	8.72238e+07	9.09429e+07	3.43977e+07	1.0883e+08
sp|P46977|STT3A_HUMAN	548	[5 2 0 0 0]	2.7112e+09	2.33091e+09	2.03762e+09	1.91267e+09	4.01018e+08	3.74715e+08	3.25052e+08	3.05427e+08	1.27489e+08	8.17336e+07	9.16657e+07	8.40899e+07
sp|O15031|PLXB2_HUMAN	759	[5 2 0 0 0]	9.79516e+08	1.0992e+09	1.36527e+09	1.14951e+09	5.61043e+08	5.92112e+08	7.11362e+08	5.93463e+08	3.14828e+08	3.68881e+08	3.75681e+08	3.95796e+08
sp|P48960|CD97_HUMAN	453	[8 2 0 0 0]	5.78029e+07	9.13326e+07	7.7483e+07	-1	4.79778e+07	4.60829e+07	3.55614e+07	-1	5.29286e+07	6.9433e+07	3.41588e+07	-1
sp|Q96S52|PIGS_HUMAN	370	[4 3 0 2 0]	6.13898e+06	1.61422e+07	9.32894e+06	8.65036e+06	1.825e+06	2.89882e+06	0	2.4361e+06	8.71945e+06	1.98181e+07	2.43736e+07	3.74125e+07
sp|P23229|ITA6_HUMAN	323	[9 2 0 0 0]	1.28641e+09	1.24848e+09	9.24422e+08	8.12383e+08	668547947	7.57342e+08	4.80547e+08	4.52352e+08	1.1532e+08	1.36186e+08	8.24081e+07	8.99813e+07
sp|Q9Y639|NPTN_HUMAN	171	[5 2 0 0 0]	5.661e+07	-1	3.5016e+07	-1	4.44071e+07	-1	7.15066e+07	-1	1.40926e+07	-1	1.31327e+07	-1
sp|Q6P4Q7|CNNM4_HUMAN	55	[9 2 0 0 0]	3.70234e+08	3.4621e+08	3.38265e+08	3.35535e+08	3.66569e+08	3.55232e+08	3.36765e+08	3.36786e+08	2.2151e+08	2.10752e+08	2.02321e+08	2.02891e+08
sp|P13473|LAMP2_HUMAN	257	[5 4 0 1 0]	1.59438e+09	1.33169e+09	1.47486e+09	1.18133e+09	3.18341e+08	1.95936e+08	3.08399e+08	1.85161e+08	1.68358e+09	1.44347e+09	1.32885e+09	1.45856e+09
sp|Q96AP7|ESAM_HUMAN	213	[6 2 0 0 0]	4.80338e+07	8.31466e+07	5.3932e+07	-1	2.79463e+07	2.97595e+07	3.03993e+07	-1	1.34118e+06	4.84422e+06	0	-1
sp|Q9UH99|SUN2_HUMAN	636	[8 2 0 0 0]	1.16093e+09	8.13907e+08	9.18126e+08	1.11282e+09	1.92161e+09	1.44967e+09	1.46258e+09	1.79727e+09	1.19849e+09	7.96175e+08	8.85708e+08	1.07739e+09
sp|O00584|RNT2_HUMAN	106	[7 2 0 0 0]	5.07623e+08	8.41994e+08	2.54851e+08	2.2222e+08	8.67437e+07	9.58718e+07	3.1276e+07	1.86538e+07	2.0658e+08	2.92221e+08	8.96425e+07	7.50747e+07
sp|P08195|4F2_HUMAN	424	[5 2 0 0 0]	1.52388e+07	2.16769e+07	-1	-1	1.77388e+06	9.07083e+06	-1	-1	3.90333e+06	7.51061e+06	-1	-1
sp|P08236|BGLR_HUMAN	272	[4 3 0 2 0]	6.33891e+06	-1	-1	-1	0	-1	-1	-1	0	-1	-1	-1
sp|Q7Z388|D19L4_HUMAN	123	[5 2 0 0 0]	5.27254e+08	2.63667e+08	2.94437e+08	3.16246e+08	3.11052e+08	1.64718e+08	1.7108e+08	1.98154e+08	9.58936e+07	4.54144e+07	5.81654e+07	6.38864e+07
sp|Q8IZP9|AGRG2_HUMAN	551	[8 2 0 0 0]	8.56741e+07	9.5897e+07	6.20485e+07	7.01157e+07	8.47953e+06	1.60698e+07	1.16442e+07	8.18462e+06	1.57927e+06	2.98646e+06	758269	535553
sp|P20645|MPRD_HUMAN	57	[10 2 0 0 0]	8.85575e+07	4.17271e+08	2.00376e+08	2.57249e+08	4.40464e+07	1.9297e+08	9.18043e+07	1.5949e+08	1.0862e+08	4.78064e+08	2.5084e+08	3.37361e+08
sp|Q12913|PTPRJ_HUMAN	937	[8 2 0 0 0]	3.24966e+07	1.75521e+08	-1	6.60103e+07	1.67261e+07	1.56034e+08	-1	1.15613e+08	0	4.05566e+07	-1	9.64522e+06
sp|Q9BRN9|TM2D3_HUMAN	157	[6 2 0 0 0]	3.64886e+07	-1	3.57912e+07	3.54941e+07	6.77592e+07	-1	7.6655e+07	6.67631e+07	2.66809e+07	-1	6.91547e+07	3.95992e+07
sp|P13473|LAMP2_HUMAN	356	[5 3 0 0 0]	8.0566e+08	6.85003e+08	1.09082e+09	7.16079e+08	5.35822e+08	3.17488e+08	7.30424e+08	4.52482e+08	8.70751e+08	7.0633e+08	1.18958e+09	8.73646e+08
sp|P43308|SSRB_HUMAN	88	[4 2 0 0 0]	2.34445e+09	4.07917e+09	2.56631e+09	2.22824e+09	2.15018e+08	1.22451e+08	1.89317e+08	8.48501e+07	5.80029e+06	2.82022e+07	9.48102e+06	2.37445e+07
sp|P09923|PPBI_HUMAN	268	[7 2 0 0 0]	5.96425e+07	2.20175e+08	1.44041e+07	1.07582e+08	1.37269e+06	1.21943e+07	2.76634e+06	1.97017e+06	3.70352e+08	1.4961e+09	8.8338e+07	7.59832e+08
sp|P26006|ITA3_HUMAN	107	[6 2 0 0 0]	6.86212e+07	2.5545e+07	5.26118e+07	7.58542e+07	6.84138e+06	2.32645e+06	3.88899e+06	7.04973e+06	2.1016e+07	1.05398e+07	1.70493e+07	1.97445e+07
sp|Q9BRN9|TM2D3_HUMAN	122	[6 2 0 0 0]	4.81333e+08	6.17543e+08	5.05817e+08	3.58243e+08	8.04829e+08	9.71488e+08	7.77486e+08	5.16646e+08	3.21357e+08	3.88384e+08	2.77519e+08	2.02677e+08
sp|Q13683|ITA7_HUMAN	1045	[6 2 0 0 0]	8.65193e+06	7.88572e+06	1.66513e+07	5.42422e+06	2.31725e+06	1.52151e+06	4.8738e+06	2.21361e+06	2.15435e+07	2.28765e+07	4.11809e+07	1.37484e+07
sp|P38571|LICH_HUMAN	321	[6 2 0 1 0]	2.46896e+07	5.23318e+06	-1	2.59748e+07	4.29223e+06	6.29045e+06	-1	2.04753e+07	3.17775e+07	1.32855e+07	-1	7.54889e+07
sp|Q9UHN6|TMEM2_HUMAN	980	[5 2 0 0 0]	6.43261e+08	1.3948e+09	4.55822e+08	5.43675e+08	6.76989e+08	1.40859e+09	4.30605e+08	5.48129e+08	5.43386e+08	1.16004e+09	3.79061e+08	4.80918e+08
sp|P98160|PGBM_HUMAN	89	[7 2 0 0 0]	2.02019e+08	2.22461e+08	1.71041e+08	2.87617e+08	1.95578e+08	2.85412e+08	1.8906e+08	3.22397e+08	1.08536e+09	1.37876e+09	1.05574e+09	1.53594e+09
sp|P40199|CEAM6_HUMAN	197	[8 2 0 0 0]	6.82677e+07	-1	5.72473e+07	-1	3.16182e+07	-1	2.60824e+07	-1	3.85171e+06	-1	3.87948e+06	-1
sp|P11279|LAMP1_HUMAN	103	[8 2 0 0 0]	2.45122e+08	2.63317e+07	1.36742e+08	1.39448e+07	4.40827e+08	4.36649e+07	2.11846e+08	3.34969e+07	1.04061e+09	1.14132e+08	5.72377e+08	5.52893e+07
sp|Q92823|NRCAM_HUMAN	223	[5 4 0 1 0]	1.661e+08	2.28252e+08	1.00192e+08	1.36759e+08	4.61997e+07	6.98567e+07	3.23532e+07	3.56709e+07	602404	0	610001	1.31585e+06
sp|P15586|GNS_HUMAN	362	[7 2 0 0 0]	5.58466e+09	1.32738e+10	8.17173e+09	5.42701e+09	2.90569e+09	6.78262e+09	4.17489e+09	3.25318e+09	1.90692e+10	4.33716e+10	2.62076e+10	2.04686e+10
sp|P78536|ADA17_HUMAN	452	[4 2 0 0 0]	9.07277e+06	1.7392e+07	-1	-1	6.28307e+06	7.20564e+06	-1	-1	4.85932e+06	1133204	-1	-1
sp|Q9UHN6|TMEM2_HUMAN	636	[6 2 0 0 0]	3.98647e+08	6.71547e+08	2.81734e+08	3.86325e+08	1.90094e+09	3.7548e+09	1.40591e+09	1.94847e+09	2.44807e+08	4.40801e+08	1.98008e+08	2.08019e+08
sp|Q15262|PTPRK_HUMAN	462	[5 2 0 0 0]	1.14428e+09	1.25041e+09	8.21163e+08	5.34166e+08	5.54978e+08	6.18088e+08	4.20785e+08	3.11311e+08	1.67082e+08	1.43877e+08	1.04925e+08	6.5215e+07
sp|P25116|PAR1_HUMAN	75	[8 2 0 0 0]	4.67547e+08	2.33079e+08	3.14597e+08	4.98982e+08	1.19826e+08	5.15847e+07	7.51335e+07	1.09845e+08	3.67245e+07	1.5139e+07	2.19914e+07	3.33279e+07
sp|P05362|ICAM1_HUMAN	145	[9 2 0 0 0]	1.14604e+08	2.75438e+07	1.53166e+08	8.16406e+07	1.46617e+08	4.03046e+07	1.73086e+08	1.00156e+08	4.8735e+07	9.53637e+06	3.73605e+07	1.82094e+07
sp|P32004|L1CAM_HUMAN	479	[7 2 0 0 0]	272631501	1.43423e+08	4.25359e+08	1.8952e+08	3.538e+07	1.90472e+07	5.60519e+07	3.26087e+07	2.31124e+09	1.30233e+09	3.54399e+09	1.33489e+09
sp|P15586|GNS_HUMAN	405	[8 2 0 0 0]	2.21951e+08	3.94536e+08	2.31017e+08	9.53063e+07	5.15983e+07	7.20882e+07	5.82919e+07	2.31029e+07	4.06318e+08	7.32508e+08	4.20001e+08	2.01767e+08
sp|Q9BRN9|TM2D3_HUMAN	122	[8 2 0 0 0]	8.11186e+08	2.11029e+09	8.21615e+08	9.94486e+08	1.14565e+09	2.73272e+09	1.00127e+09	1.34333e+09	1.32703e+09	3.04597e+09	1.12196e+09	1.55884e+09
sp|Q96AP7|ESAM_HUMAN	169	[5 2 0 0 0]	1.95512e+09	1.21221e+09	2.02446e+09	3.1811e+09	4.72299e+08	1.24926e+08	4.36723e+08	9.55189e+08	2.75203e+06	5.18859e+06	9.91443e+06	1.53773e+07
sp|P06756|ITAV_HUMAN	554	[3 4 0 1 0]	1.22119e+07	-1	-1	1.00048e+07	2.61513e+06	-1	-1	2.01933e+06	9.05494e+06	-1	-1	1.10579e+07
sp|Q9BRN9|TM2D3_HUMAN	157	[8 2 0 0 0]	1.51647e+09	1.42693e+09	1.43678e+09	1.22814e+09	2.05353e+09	2.14979e+09	2.14069e+09	1.66307e+09	1.58899e+09	1.69297e+09	1.48795e+09	1.34283e+09
sp|Q9NU53|GINM1_HUMAN	46	[8 2 0 0 0]	2.36966e+07	2.02081e+07	3.09116e+07	5.08406e+07	4.97978e+06	0	9.24515e+06	2.18458e+07	2.68396e+07	8.8475e+06	2.1626e+07	4.53296e+07
sp|Q9HAW8|UD110_HUMAN	71	[3 4 0 1 0]	1.03426e+09	3.03293e+09	1.20261e+09	1.3594e+09	1.36654e+08	4.82139e+08	1.9371e+08	2.18435e+08	6.89234e+06	4.1474e+07	1.29113e+07	2.0745e+07
sp|Q9HAW7|UD17_HUMAN	71	[3 4 0 1 0]	1.03426e+09	3.03293e+09	1.20261e+09	1.3594e+09	1.36654e+08	4.82139e+08	1.9371e+08	2.18435e+08	6.89234e+06	4.1474e+07	1.29113e+07	2.0745e+07
sp|O60656|UD19_HUMAN	71	[3 4 0 1 0]	1.03426e+09	3.03293e+09	1.20261e+09	1.3594e+09	1.36654e+08	4.82139e+08	1.9371e+08	2.18435e+08	6.89234e+06	4.1474e+07	1.29113e+07	2.0745e+07
sp|Q9HAW9|UD18_HUMAN	71	[3 4 0 1 0]	1.03426e+09	3.03293e+09	1.20261e+09	1.3594e+09	1.36654e+08	4.82139e+08	1.9371e+08	2.18435e+08	6.89234e+06	4.1474e+07	1.29113e+07	2.0745e+07
sp|P13688|CEAM1_HUMAN	378	[7 2 0 0 0]	8.44082e+08	1.18283e+09	8.55016e+08	1.06618e+09	5.30013e+08	6.40631e+08	5.13808e+08	5.44302e+08	8.05682e+07	4.53454e+07	8.53086e+07	3.4781e+07
sp|Q86VR7|VS10L_HUMAN	144	[7 2 0 0 0]	2.93461e+07	2.97124e+07	8.27867e+06	1.22121e+07	9.31478e+06	7.53977e+06	1.89574e+06	2.73434e+06	0	1.28625e+06	423047	463253
sp|Q9Y639|NPTN_HUMAN	171	[6 2 0 0 0]	4.14645e+08	4.07309e+08	1.99789e+08	1.80641e+08	5.31308e+08	4.91997e+08	3.06113e+08	2.37418e+08	9.20252e+07	1.4285e+08	4.9585e+07	4.49634e+07
sp|Q99571|P2RX4_HUMAN	75	[7 2 0 0 0]	7.21513e+06	-1	-1	-1	652031	-1	-1	-1	0	-1	-1	-1
sp|Q9Y4D7|PLXD1_HUMAN	1099	[5 2 0 0 0]	1.51505e+08	3.72135e+08	2.15392e+08	2.5954e+08	1.32052e+07	3.80108e+07	1.55388e+07	2.74795e+07	2.56594e+06	1.24332e+07	5.74298e+06	2.7287e+07
sp|P00533|EGFR_HUMAN	361	[8 2 0 0 0]	7.59403e+09	6.81046e+09	7.06872e+09	6.85346e+09	6.49687e+09	5.95863e+09	6.03037e+09	5.74126e+09	8.94446e+09	8.33494e+09	8.37136e+09	8.19887e+09
sp|Q9Y6A1|POMT1_HUMAN	539	[6 2 0 0 0]	2.24965e+07	3.6887e+07	5.90146e+07	1.50312e+07	1.88076e+07	4.17833e+07	6.87647e+07	3.54218e+07	0	1.39429e+06	0	0
sp|O14656|TOR1A_HUMAN	158	[5 2 0 0 0]	7.37877e+07	-1	-1	-1	1.85009e+08	-1	-1	-1	0	-1	-1	-1
sp|P50454|SERPH_HUMAN	120	[5 2 0 0 0]	9.0707e+09	1.49787e+10	1.2499e+10	1.25181e+10	2.95086e+10	5.20606e+10	4.55184e+10	4.57635e+10	3.07133e+09	5.45691e+09	4.68147e+09	4.73581e+09
sp|Q9BUU2|MET22_HUMAN	339	[8 2 0 0 0]	1.45623e+08	-1	4.49582e+07	5.35438e+07	7.26704e+06	-1	2.64215e+06	0	1.59376e+08	-1	5.31238e+07	7.09478e+07
sp|P05556|ITB1_HUMAN	212	[7 2 0 0 0]	1.05526e+10	6.94392e+09	1.08154e+10	8.03892e+09	8803276448	6.05314e+09	8.77085e+09	6.65574e+09	8.87434e+09	5.66483e+09	8.69505e+09	6.19603e+09
sp|P12109|CO6A1_HUMAN	212	[4 2 0 0 0]	7.79664e+07	9.12641e+07	8.05603e+07	9.86273e+07	307681	388417	2.01628e+06	1.6355e+06	347784	3.69759e+06	223210	0
sp|Q9HAW8|UD110_HUMAN	344	[3 4 0 1 0]	9.53767e+09	6.99418e+09	9.40289e+09	1.29819e+10	2.90517e+08	2.06172e+08	2.39352e+08	3.42819e+08	1.43204e+07	1.74881e+07	1.36275e+07	1.49037e+07
sp|P35503|UD13_HUMAN	348	[3 4 0 1 0]	9.53767e+09	6.99418e+09	9.40289e+09	1.29819e+10	2.90517e+08	2.06172e+08	2.39352e+08	3.42819e+08	1.43204e+07	1.74881e+07	1.36275e+07	1.49037e+07
sp|P19224|UD16_HUMAN	346	[3 4 0 1 0]	9.53767e+09	6.99418e+09	9.40289e+09	1.29819e+10	2.90517e+08	2.06172e+08	2.39352e+08	3.42819e+08	1.43204e+07	1.74881e+07	1.36275e+07	1.49037e+07
sp|P35504|UD15_HUMAN	348	[3 4 0 1 0]	9.53767e+09	6.99418e+09	9.40289e+09	1.29819e+10	2.90517e+08	2.06172e+08	2.39352e+08	3.42819e+08	1.43204e+07	1.74881e+07	1.36275e+07	1.49037e+07
sp|Q9HAW7|UD17_HUMAN	344	[3 4 0 1 0]	9.53767e+09	6.99418e+09	9.40289e+09	1.29819e+10	2.90517e+08	2.06172e+08	2.39352e+08	3.42819e+08	1.43204e+07	1.74881e+07	1.36275e+07	1.49037e+07
sp|O60656|UD19_HUMAN	344	[3 4 0 1 0]	9.53767e+09	6.99418e+09	9.40289e+09	1.29819e+10	2.90517e+08	2.06172e+08	2.39352e+08	3.42819e+08	1.43204e+07	1.74881e+07	1.36275e+07	1.49037e+07
sp|P22309|UD11_HUMAN	347	[3 4 0 1 0]	9.53767e+09	6.99418e+09	9.40289e+09	1.29819e+10	2.90517e+08	2.06172e+08	2.39352e+08	3.42819e+08	1.43204e+07	1.74881e+07	1.36275e+07	1.49037e+07
sp|P22310|UD14_HUMAN	348	[3 4 0 1 0]	9.53767e+09	6.99418e+09	9.40289e+09	1.29819e+10	2.90517e+08	2.06172e+08	2.39352e+08	3.42819e+08	1.43204e+07	1.74881e+07	1.36275e+07	1.49037e+07
sp|Q9HAW9|UD18_HUMAN	344	[3 4 0 1 0]	9.53767e+09	6.99418e+09	9.40289e+09	1.29819e+10	2.90517e+08	2.06172e+08	2.39352e+08	3.42819e+08	1.43204e+07	1.74881e+07	1.36275e+07	1.49037e+07
sp|P08581|MET_HUMAN	785	[4 4 0 1 0]	4.12072e+07	1.22842e+07	-1	3.00038e+07	2.10861e+07	1.07632e+06	-1	4.78885e+06	2.38628e+06	0	-1	436052
sp|P07942|LAMB1_HUMAN	677	[3 4 0 1 0]	1.77913e+08	1.39174e+08	9.825e+07	9.68597e+07	43780250	3.50491e+07	2.27258e+07	2.21779e+07	1.1138e+08	8.5339e+07	6.26069e+07	5.82611e+07
sp|Q86VR7|VS10L_HUMAN	144	[9 2 0 0 0]	2.35782e+08	1.53511e+07	-1	1.84265e+07	1.91056e+07	6.97027e+06	-1	7.29713e+06	317264	162806	-1	379708
sp|Q9NPR2|SEM4B_HUMAN	520	[7 2 0 0 0]	4.19284e+08	1.86561e+08	3.61895e+08	2.55317e+08	1.21551e+08	5.48751e+07	8.9168e+07	6.74935e+07	1.58444e+08	6.74249e+07	1.57444e+08	1.02989e+08
sp|P06280|AGAL_HUMAN	192	[10 2 0 0 0]	3.5173e+08	4.21325e+08	3.64521e+08	2.0622e+08	2.50003e+08	3.14134e+08	2.50165e+08	1.21334e+08	2.38051e+08	2.95017e+08	2.60095e+08	1.70315e+08
sp|Q86SJ2|AMGO2_HUMAN	104	[5 2 0 0 0]	8.24355e+06	-1	-1	-1	2.77199e+06	-1	-1	-1	0	-1	-1	-1
sp|Q8WWB7|GLMP_HUMAN	187	[9 2 0 0 0]	9.22778e+07	1.32986e+08	1.87123e+08	3.28466e+08	1.61149e+08	1.74426e+08	2.94285e+08	5.32529e+08	7.34791e+07	4.15259e+07	1.1165e+08	1.79186e+08
sp|P19022|CADH2_HUMAN	692	[6 2 0 0 0]	2.84625e+09	6.41832e+09	4.33757e+09	5.12286e+09	6.73167e+07	1.5648e+08	1.07268e+08	1.25457e+08	2.25051e+09	4.87969e+09	3.37145e+09	3.88896e+09
sp|Q8IWU5|SULF2_HUMAN	171	[9 2 0 0 0]	4.437e+07	4.72525e+07	24458507	6.68288e+07	0	1.84481e+06	1.6108e+06	9601733	4.03928e+06	1.91562e+06	0	2.61059e+06
sp|P10619|PPGB_HUMAN	244	[3 2 0 1 0]	1.15217e+09	8.68932e+08	5.99407e+08	7.07651e+08	1.98015e+09	1.30824e+09	9.4932e+08	1.19941e+09	7.3988e+08	5.41412e+08	3.41642e+08	4.29246e+08
sp|Q6YHK3|CD109_HUMAN	419	[9 2 0 0 0]	3.34845e+08	5.0459e+08	4.42707e+08	3.51489e+08	1.17055e+08	1.57492e+08	1.58807e+08	1.42564e+08	3.32342e+08	4.52945e+08	3.91508e+08	2.76444e+08
sp|Q12864|CAD17_HUMAN	546	[8 2 0 0 0]	1.19301e+08	1.84719e+08	7.92493e+07	1.05558e+08	2.60742e+07	2.68475e+07	9.16986e+06	1.8939e+07	135577	0	301965	1.29328e+06
sp|Q13641|TPBG_HUMAN	124	[6 2 0 0 0]	1.51404e+09	2.34857e+09	2.73196e+09	2.84843e+09	4.67231e+08	6.92604e+08	8.09586e+08	8.43285e+08	3.78583e+08	5.96952e+08	6.4517e+08	5.9173e+08
sp|Q9UBP4|DKK3_HUMAN	106	[7 2 0 0 0]	6.68261e+06	1.12243e+07	8.6335e+06	8.97745e+06	952783	1.28136e+06	5.98719e+06	519266	1.39169e+06	2.62106e+06	1.90363e+06	2.73641e+06
sp|P19634|SL9A1_HUMAN	75	[7 2 0 0 0]	4.66553e+06	-1	-1	-1	0	-1	-1	-1	0	-1	-1	-1
sp|P04004|VTNC_HUMAN	169	[6 2 0 0 0]	1.63528e+09	3.00117e+09	1.58103e+09	1.7875e+09	1.10287e+08	1.81843e+08	1.01578e+08	1.07388e+08	1.39935e+07	3.47818e+07	1.67854e+07	2.17619e+07
sp|P07942|LAMB1_HUMAN	677	[9 2 0 0 0]	1.40513e+09	1.46514e+09	1.42947e+09	9.77337e+08	2.42588e+09	2.45684e+09	2.41959e+09	1.67355e+09	9.06917e+08	9.84306e+08	9.35464e+08	6.62033e+08
sp|Q96AE7|TTC17_HUMAN	634	[6 2 0 0 0]	2.14147e+08	2.32648e+08	1.68374e+08	3.97012e+08	2.87935e+08	2.10524e+08	1.87159e+08	5.04868e+08	1.62135e+08	6.66513e+07	7.41086e+07	2.43333e+08
sp|Q04656|ATP7A_HUMAN	1458	[9 2 0 0 0]	1.6876e+08	4.14944e+08	1.72265e+08	1.70922e+08	1.82542e+08	4.56639e+08	1.92336e+08	1.91365e+08	2.82766e+08	6.70781e+08	2.8892e+08	2.87523e+08
sp|P00734|THRB_HUMAN	121	[7 2 0 0 0]	5.02201e+07	1.17298e+08	9.55774e+07	3.49237e+07	4.98268e+08	1.20897e+09	9.50606e+08	4.75722e+08	3.94031e+07	1.33042e+08	9.14866e+07	4.88582e+07
sp|Q9HAW8|UD110_HUMAN	344	[3 2 0 1 0]	5.73377e+09	1.72032e+10	6.77616e+09	3.83294e+09	2.29224e+07	9.00164e+07	2.63378e+07	1.7638e+07	3.31265e+08	1.08002e+09	7.01805e+08	6.02851e+08
sp|P35503|UD13_HUMAN	348	[3 2 0 1 0]	5.73377e+09	1.72032e+10	6.77616e+09	3.83294e+09	2.29224e+07	9.00164e+07	2.63378e+07	1.7638e+07	3.31265e+08	1.08002e+09	7.01805e+08	6.02851e+08
sp|P19224|UD16_HUMAN	346	[3 2 0 1 0]	5.73377e+09	1.72032e+10	6.77616e+09	3.83294e+09	2.29224e+07	9.00164e+07	2.63378e+07	1.7638e+07	3.31265e+08	1.08002e+09	7.01805e+08	6.02851e+08
sp|P35504|UD15_HUMAN	348	[3 2 0 1 0]	5.73377e+09	1.72032e+10	6.77616e+09	3.83294e+09	2.29224e+07	9.00164e+07	2.63378e+07	1.7638e+07	3.31265e+08	1.08002e+09	7.01805e+08	6.02851e+08
sp|Q9HAW7|UD17_HUMAN	344	[3 2 0 1 0]	5.73377e+09	1.72032e+10	6.77616e+09	3.83294e+09	2.29224e+07	9.00164e+07	2.63378e+07	1.7638e+07	3.31265e+08	1.08002e+09	7.01805e+08	6.02851e+08
sp|O60656|UD19_HUMAN	344	[3 2 0 1 0]	5.73377e+09	1.72032e+10	6.77616e+09	3.83294e+09	2.29224e+07	9.00164e+07	2.63378e+07	1.7638e+07	3.31265e+08	1.08002e+09	7.01805e+08	6.02851e+08
sp|P22309|UD11_HUMAN	347	[3 2 0 1 0]	5.73377e+09	1.72032e+10	6.77616e+09	3.83294e+09	2.29224e+07	9.00164e+07	2.63378e+07	1.7638e+07	3.31265e+08	1.08002e+09	7.01805e+08	6.02851e+08
sp|P22310|UD14_HUMAN	348	[3 2 0 1 0]	5.73377e+09	1.72032e+10	6.77616e+09	3.83294e+09	2.29224e+07	9.00164e+07	2.63378e+07	1.7638e+07	3.31265e+08	1.08002e+09	7.01805e+08	6.02851e+08
sp|Q9HAW9|UD18_HUMAN	344	[3 2 0 1 0]	5.73377e+09	1.72032e+10	6.77616e+09	3.83294e+09	2.29224e+07	9.00164e+07	2.63378e+07	1.7638e+07	3.31265e+08	1.08002e+09	7.01805e+08	6.02851e+08
sp|Q15399|TLR1_HUMAN	330	[7 2 0 0 0]	5.083e+06	1.39712e+07	9.88913e+06	6.26807e+06	0	0	437892	489438	346023	0	320919	0
sp|Q9HAW8|UD110_HUMAN	344	[8 2 0 0 0]	9.33597e+09	6468303745	7.0348e+09	8.12974e+09	1.18966e+08	3.33962e+08	1.23241e+08	4.37787e+07	5.29467e+07	7.4111e+07	8.38551e+07	22594857
sp|P35503|UD13_HUMAN	348	[8 2 0 0 0]	9.33597e+09	6468303745	7.0348e+09	8.12974e+09	1.18966e+08	3.33962e+08	1.23241e+08	4.37787e+07	5.29467e+07	7.4111e+07	8.38551e+07	22594857
sp|P19224|UD16_HUMAN	346	[8 2 0 0 0]	9.33597e+09	6468303745	7.0348e+09	8.12974e+09	1.18966e+08	3.33962e+08	1.23241e+08	4.37787e+07	5.29467e+07	7.4111e+07	8.38551e+07	22594857
sp|P35504|UD15_HUMAN	348	[8 2 0 0 0]	9.33597e+09	6468303745	7.0348e+09	8.12974e+09	1.18966e+08	3.33962e+08	1.23241e+08	4.37787e+07	5.29467e+07	7.4111e+07	8.38551e+07	22594857
sp|Q9HAW7|UD17_HUMAN	344	[8 2 0 0 0]	9.33597e+09	6468303745	7.0348e+09	8.12974e+09	1.18966e+08	3.33962e+08	1.23241e+08	4.37787e+07	5.29467e+07	7.4111e+07	8.38551e+07	22594857
sp|O60656|UD19_HUMAN	344	[8 2 0 0 0]	9.33597e+09	6468303745	7.0348e+09	8.12974e+09	1.18966e+08	3.33962e+08	1.23241e+08	4.37787e+07	5.29467e+07	7.4111e+07	8.38551e+07	22594857
sp|P22309|UD11_HUMAN	347	[8 2 0 0 0]	9.33597e+09	6468303745	7.0348e+09	8.12974e+09	1.18966e+08	3.33962e+08	1.23241e+08	4.37787e+07	5.29467e+07	7.4111e+07	8.38551e+07	22594857
sp|P22310|UD14_HUMAN	348	[8 2 0 0 0]	9.33597e+09	6468303745	7.0348e+09	8.12974e+09	1.18966e+08	3.33962e+08	1.23241e+08	4.37787e+07	5.29467e+07	7.4111e+07	8.38551e+07	22594857
sp|Q9HAW9|UD18_HUMAN	344	[8 2 0 0 0]	9.33597e+09	6468303745	7.0348e+09	8.12974e+09	1.18966e+08	3.33962e+08	1.23241e+08	4.37787e+07	5.29467e+07	7.4111e+07	8.38551e+07	22594857
sp|Q6P179|ERAP2_HUMAN	431	[8 2 0 0 0]	2.40399e+08	2.81289e+08	3.24435e+08	3.51126e+08	320672	999828	1.3749e+06	1.1688e+06	3.22094e+08	1.01586e+07	7.60514e+06	8.6831e+06
sp|Q9BVK6|TMED9_HUMAN	125	[4 2 0 0 0]	2.12058e+08	2.48924e+08	3.20983e+08	2.47526e+08	1.5131e+08	1.88318e+08	2.75607e+08	2.08767e+08	5.5238e+07	2.86317e+07	6.1977e+07	5.9717e+07
sp|Q7LGA3|HS2ST_HUMAN	108	[10 2 0 0 0]	2.43351e+07	-1	2.96993e+07	-1	3.64345e+07	-1	4.0681e+07	-1	3.52499e+07	-1	3.35171e+07	-1
sp|Q9UBV2|SE1L1_HUMAN	217	[6 2 0 0 0]	1.41426e+08	2.66334e+09	2.75827e+06	2.62322e+08	1.57751e+08	3.14929e+09	3.25016e+06	2.97349e+08	4.42226e+07	9.23361e+08	659543	1.03539e+08
sp|P13473|LAMP2_HUMAN	356	[7 2 0 0 0]	3.06207e+10	4.50364e+10	3.84208e+10	4.36946e+10	7.9084e+09	1.21513e+10	1.03506e+10	1.19247e+10	2.50404e+10	3.79719e+10	3.26874e+10	3.6386e+10
sp|Q7LGA3|HS2ST_HUMAN	127	[9 2 0 0 0]	8.40458e+07	1.21313e+08	1.26982e+08	1.2147e+08	5.68623e+07	9.75236e+07	9.17676e+07	8.3117e+07	2.82537e+07	1.17391e+08	4.28394e+07	5.84467e+07
sp|Q96CW5|GCP3_HUMAN	229	[0 1 0 1 0]	3.1213e+06	-1	-1	-1	793506	-1	-1	-1	1.33874e+06	-1	-1	-1
sp|Q68CP4|HGNAT_HUMAN	162	[7 2 0 0 0]	1.88528e+07	2.58375e+07	1.46615e+07	4.20267e+06	3.1296e+07	3.32574e+07	1.62812e+07	4.60873e+06	5.69072e+07	7.35179e+07	4.78156e+07	1.21075e+07
sp|Q99519|NEUR1_HUMAN	343	[6 2 0 0 0]	2.37559e+09	3.91728e+09	2.33704e+09	2.15478e+09	2.69206e+10	4.32087e+10	2.48818e+10	2.31846e+10	1.83079e+09	2957493119	1.745e+09	1.60149e+09
sp|P13473|LAMP2_HUMAN	356	[4 2 0 1 0]	1.00338e+07	9.20896e+06	9.68325e+06	1.35851e+07	878160	1.8199e+06	0	0	1.65317e+06	0	861799	0
sp|Q15648|MED1_HUMAN	1264	[0 1 0 0 0]	2.55127e+08	-1	-1	-1	2.25625e+08	-1	-1	-1	1.53232e+08	-1	-1	-1
sp|P08236|BGLR_HUMAN	272	[6 2 0 1 0]	2.66058e+07	1.25608e+08	4.06531e+07	2.46446e+07	7.66545e+06	2.5994e+07	9.34727e+06	6.7294e+06	6.81838e+06	2.22654e+07	8.90895e+06	4.96063e+06
sp|P18084|ITB5_HUMAN	705	[6 2 0 0 0]	1.42333e+09	1.28239e+07	-1	1.1326e+07	3.45453e+07	2.37852e+07	-1	1.56507e+07	1.12833e+09	799988	-1	971059
sp|P13473|LAMP2_HUMAN	257	[4 7 0 3 0]	5.49404e+07	1.30637e+08	1.6771e+08	-1	3.74466e+08	4.47976e+08	6.69444e+08	-1	3.21412e+08	5.18616e+08	7.08311e+08	-1
sp|Q13492|PICAL_HUMAN	384	[0 1 0 0 0]	1.62896e+09	3.53483e+09	1.86161e+09	817250359	1.35862e+09	2.65239e+09	1.6393e+09	6.70289e+08	9.64903e+08	2.58124e+09	1.21707e+09	6.28895e+08
sp|Q9HAW8|UD110_HUMAN	344	[7 2 0 1 0]	6.04568e+07	2.07828e+08	1.25717e+08	1.17134e+08	2.57948e+07	2.42545e+07	0	2.25284e+07	2893540990	5.64408e+09	4.45221e+09	2.65114e+09
sp|P35503|UD13_HUMAN	348	[7 2 0 1 0]	6.04568e+07	2.07828e+08	1.25717e+08	1.17134e+08	2.57948e+07	2.42545e+07	0	2.25284e+07	2893540990	5.64408e+09	4.45221e+09	2.65114e+09
sp|P19224|UD16_HUMAN	346	[7 2 0 1 0]	6.04568e+07	2.07828e+08	1.25717e+08	1.17134e+08	2.57948e+07	2.42545e+07	0	2.25284e+07	2893540990	5.64408e+09	4.45221e+09	2.65114e+09
sp|P35504|UD15_HUMAN	348	[7 2 0 1 0]	6.04568e+07	2.07828e+08	1.25717e+08	1.17134e+08	2.57948e+07	2.42545e+07	0	2.25284e+07	2893540990	5.64408e+09	4.45221e+09	2.65114e+09
sp|Q9HAW7|UD17_HUMAN	344	[7 2 0 1 0]	6.04568e+07	2.07828e+08	1.25717e+08	1.17134e+08	2.57948e+07	2.42545e+07	0	2.25284e+07	2893540990	5.64408e+09	4.45221e+09	2.65114e+09
sp|O60656|UD19_HUMAN	344	[7 2 0 1 0]	6.04568e+07	2.07828e+08	1.25717e+08	1.17134e+08	2.57948e+07	2.42545e+07	0	2.25284e+07	2893540990	5.64408e+09	4.45221e+09	2.65114e+09
sp|P22309|UD11_HUMAN	347	[7 2 0 1 0]	6.04568e+07	2.07828e+08	1.25717e+08	1.17134e+08	2.57948e+07	2.42545e+07	0	2.25284e+07	2893540990	5.64408e+09	4.45221e+09	2.65114e+09
sp|P22310|UD14_HUMAN	348	[7 2 0 1 0]	6.04568e+07	2.07828e+08	1.25717e+08	1.17134e+08	2.57948e+07	2.42545e+07	0	2.25284e+07	2893540990	5.64408e+09	4.45221e+09	2.65114e+09
sp|Q9HAW9|UD18_HUMAN	344	[7 2 0 1 0]	6.04568e+07	2.07828e+08	1.25717e+08	1.17134e+08	2.57948e+07	2.42545e+07	0	2.25284e+07	2893540990	5.64408e+09	4.45221e+09	2.65114e+09
sp|P05362|ICAM1_HUMAN	145	[8 2 0 0 0]	2.92992e+08	2.33615e+08	2.51814e+08	1.5618e+08	2.82864e+08	2.12103e+08	1.81481e+08	1.14975e+08	7.72136e+07	3.46754e+07	7.04315e+07	30093596
sp|P08236|BGLR_HUMAN	272	[3 2 0 1 0]	1.06497e+09	3.30207e+09	1.4774e+09	6.9646e+08	1.7857e+09	5.37247e+09	2.40053e+09	1.11295e+09	9.09346e+08	2.75041e+09	1.24245e+09	5.81378e+08
sp|Q96T58|MINT_HUMAN	1132	[7 2 0 0 0]	2.32687e+08	5.39526e+08	4.01006e+08	4.71066e+08	2.60984e+08	2.53585e+08	2.27628e+08	4.52961e+08	2.86334e+08	3.08559e+08	2.27185e+08	5.75289e+08
sp|P13473|LAMP2_HUMAN	356	[6 3 0 0 0]	2.54326e+09	4.15845e+09	4.0224e+09	3.92032e+09	1.33874e+09	2.37935e+09	2.08e+09	2.07908e+09	3.75552e+09	5.6512e+09	5.66205e+09	5.51467e+09
sp|Q07954|LRP1_HUMAN	3333	[5 2 0 0 0]	3.37354e+07	3.29477e+07	2.30136e+07	3.10929e+07	1.5061e+07	7.63595e+06	8.74198e+06	1.12778e+07	1.28383e+07	5.00825e+06	7.55884e+06	4.26588e+06
sp|Q32P28|P3H1_HUMAN	467	[3 5 0 1 0]	2.67029e+07	-1	-1	-1	1.52952e+06	-1	-1	-1	3.85145e+06	-1	-1	-1
sp|P17301|ITA2_HUMAN	112	[8 2 0 0 0]	6.49774e+08	7.44292e+08	8.00412e+08	5.62401e+08	3.89321e+08	4.63215e+08	5.14614e+08	2.93225e+08	4.07606e+08	4.2998e+08	4.89044e+08	3.17093e+08
sp|P07942|LAMB1_HUMAN	677	[6 2 0 0 0]	4.10274e+09	1.27136e+10	7.59154e+09	6.32707e+09	2.73765e+09	8.39674e+09	5.02544e+09	4.19721e+09	2.62313e+09	8.28532e+09	5.04295e+09	4.04911e+09
sp|Q7LGA3|HS2ST_HUMAN	127	[5 2 0 0 0]	1.22744e+07	-1	1.46713e+08	1.01768e+08	0	-1	1.45782e+07	5.57974e+06	5.9167e+06	-1	3.56048e+07	3.20978e+07
sp|Q9HAW8|UD110_HUMAN	71	[3 5 0 1 0]	1.33426e+08	2.07846e+08	1.7095e+08	1.50835e+08	2.15202e+07	3.77104e+07	3.0096e+07	1.82416e+07	181993	1.11462e+07	3.33777e+06	1.68548e+06
sp|Q9HAW7|UD17_HUMAN	71	[3 5 0 1 0]	1.33426e+08	2.07846e+08	1.7095e+08	1.50835e+08	2.15202e+07	3.77104e+07	3.0096e+07	1.82416e+07	181993	1.11462e+07	3.33777e+06	1.68548e+06
sp|O60656|UD19_HUMAN	71	[3 5 0 1 0]	1.33426e+08	2.07846e+08	1.7095e+08	1.50835e+08	2.15202e+07	3.77104e+07	3.0096e+07	1.82416e+07	181993	1.11462e+07	3.33777e+06	1.68548e+06
sp|Q9HAW9|UD18_HUMAN	71	[3 5 0 1 0]	1.33426e+08	2.07846e+08	1.7095e+08	1.50835e+08	2.15202e+07	3.77104e+07	3.0096e+07	1.82416e+07	181993	1.11462e+07	3.33777e+06	1.68548e+06
sp|C9J302|CD051_HUMAN	156	[5 2 0 0 0]	1.19545e+08	-1	-1	-1	4.4574e+07	-1	-1	-1	1.57044e+08	-1	-1	-1
sp|O60637|TSN3_HUMAN	167	[5 2 0 0 0]	7.55959e+08	6.66308e+08	4.85372e+08	3.97873e+08	1.56278e+09	1.31078e+09	9.93766e+08	8.12836e+08	5.72197e+08	4.79547e+08	3.41283e+08	2.94952e+08
sp|Q5ZPR3|CD276_HUMAN	215	[6 2 0 0 0]	3.04898e+07	5.1956e+07	2.05905e+07	3.127e+07	9.43962e+06	1.44749e+07	3.25701e+06	3.64023e+06	1.57649e+06	6.46565e+06	1.09348e+06	1.83222e+06
sp|Q5ZPR3|CD276_HUMAN	433	[6 2 0 0 0]	3.04898e+07	5.1956e+07	2.05905e+07	3.127e+07	9.43962e+06	1.44749e+07	3.25701e+06	3.64023e+06	1.57649e+06	6.46565e+06	1.09348e+06	1.83222e+06
sp|Q9NU53|GINM1_HUMAN	46	[9 2 0 0 0]	1.14994e+07	-1	3.20786e+07	-1	3.75257e+06	-1	2.11125e+07	-1	1.74555e+06	-1	1.48137e+07	-1
sp|Q8TEB7|RN128_HUMAN	59	[9 2 0 0 0]	3.40091e+08	3.72666e+08	2.74371e+08	3.52479e+08	2.48812e+07	2.37802e+07	1.78635e+07	2.24704e+07	1.35998e+08	4.10073e+07	5.34477e+07	10740437
sp|P08581|MET_HUMAN	785	[4 3 0 0 0]	3.58995e+06	1.14535e+07	-1	-1	232717	4.13517e+06	-1	-1	0	407155	-1	-1
sp|Q96AP7|ESAM_HUMAN	169	[7 2 0 0 0]	4.86613e+07	9.69357e+07	7.09861e+07	7.48979e+07	4.75029e+06	1.4638e+07	1.05165e+07	1.24954e+07	2.97182e+06	0	4.70985e+06	1.23883e+06
sp|Q9H4F8|SMOC1_HUMAN	214	[8 2 0 0 0]	4.05587e+07	5.23542e+07	4.27726e+07	7.5229e+07	7.13543e+07	1.866e+07	2.27132e+07	1.29322e+08	1.68366e+08	2.2578e+08	1.79995e+08	3.45384e+08
sp|P23229|ITA6_HUMAN	323	[6 3 0 0 0]	1.27243e+08	1.20124e+08	1.48745e+08	7.08091e+07	6.96019e+07	5.29324e+07	7.07325e+07	3.38206e+07	5.22124e+07	4.1155e+07	5.60668e+07	2.80209e+07
sp|A2RU67|F234B_HUMAN	237	[8 2 0 0 0]	3.72301e+07	6.7232e+07	3.88447e+07	4.67718e+07	3.77503e+06	2.63918e+07	8.354e+06	1.36721e+07	5.09325e+07	1.62248e+08	1.13511e+08	8.52331e+07
sp|Q9HAW8|UD110_HUMAN	71	[3 2 0 0 0]	4.41062e+07	1.02383e+08	5.8417e+07	3.94124e+07	849783	4.00732e+06	5.74688e+06	4.42458e+06	720567	1.35672e+06	409702	640746
sp|Q9HAW7|UD17_HUMAN	71	[3 2 0 0 0]	4.41062e+07	1.02383e+08	5.8417e+07	3.94124e+07	849783	4.00732e+06	5.74688e+06	4.42458e+06	720567	1.35672e+06	409702	640746
sp|O60656|UD19_HUMAN	71	[3 2 0 0 0]	4.41062e+07	1.02383e+08	5.8417e+07	3.94124e+07	849783	4.00732e+06	5.74688e+06	4.42458e+06	720567	1.35672e+06	409702	640746
sp|Q9HAW9|UD18_HUMAN	71	[3 2 0 0 0]	4.41062e+07	1.02383e+08	5.8417e+07	3.94124e+07	849783	4.00732e+06	5.74688e+06	4.42458e+06	720567	1.35672e+06	409702	640746
sp|Q13753|LAMC2_HUMAN	342	[8 2 0 0 0]	9.42191e+06	1.32983e+07	1.40408e+07	9.075e+06	3.01009e+06	3.69205e+06	2.20788e+06	2.89834e+06	172986	0	612671	0
sp|Q7LGA3|HS2ST_HUMAN	108	[6 3 0 1 0]	1.71252e+08	6.76644e+08	4.79558e+08	3.93024e+08	2.83394e+08	1.21995e+09	8.86636e+08	6.55274e+08	1.14096e+08	5.2352e+08	4.38128e+08	2.72753e+08
sp|P05187|PPB1_HUMAN	144	[7 2 0 0 0]	3.58289e+07	4.00721e+07	2.23477e+07	3.20548e+07	130960	0	485308	1.57829e+06	2.23892e+08	2.77766e+08	1.51066e+08	1.98996e+08
sp|P09923|PPBI_HUMAN	141	[7 2 0 0 0]	3.58289e+07	4.00721e+07	2.23477e+07	3.20548e+07	130960	0	485308	1.57829e+06	2.23892e+08	2.77766e+08	1.51066e+08	1.98996e+08
sp|P10696|PPBN_HUMAN	141	[7 2 0 0 0]	3.58289e+07	4.00721e+07	2.23477e+07	3.20548e+07	130960	0	485308	1.57829e+06	2.23892e+08	2.77766e+08	1.51066e+08	1.98996e+08
sp|P08581|MET_HUMAN	202	[7 2 0 0 0]	2.89842e+07	-1	-1	-1	8.86178e+06	-1	-1	-1	1.71771e+07	-1	-1	-1
sp|P08648|ITA5_HUMAN	868	[9 2 0 0 0]	5.02019e+07	4.70667e+07	6.09745e+07	5.93185e+07	6.19752e+07	7.6698e+07	9.35295e+07	8.12043e+07	4.88089e+07	5.76681e+07	6.70874e+07	6.63428e+07
sp|P32004|L1CAM_HUMAN	849	[7 2 0 0 0]	4.75396e+08	4.42496e+08	3.15298e+08	6.52618e+08	4.16853e+07	3.39632e+07	6.70516e+06	0	4.06596e+09	4.19301e+09	2.45599e+09	5.4179e+09
sp|P11279|LAMP1_HUMAN	322	[4 2 0 0 0]	7.65015e+07	9.45286e+07	1.43892e+08	1.61076e+08	6.37779e+06	1.02772e+07	1.28131e+07	1.70656e+07	1.94543e+06	2.46839e+06	3.6509e+06	3.97637e+06
sp|P53801|PTTG_HUMAN	54	[6 2 0 0 0]	1.09598e+09	8.04614e+08	1.45009e+09	8.48609e+08	2.87601e+09	2.33578e+09	3.75431e+09	2.27667e+09	2.32092e+09	1.61758e+09	2.79128e+09	1.62368e+09
sp|O15031|PLXB2_HUMAN	127	[7 2 0 0 0]	8.01079e+07	5.64698e+07	8.74294e+07	8.45431e+07	8.69282e+07	3.00643e+07	3.06481e+07	1.12096e+08	1.97381e+07	3.80225e+06	3.74874e+06	2.95311e+07
sp|P11279|LAMP1_HUMAN	322	[5 2 0 0 0]	3.49224e+08	2.0052e+08	3.55563e+08	1.83213e+08	4.93314e+07	4.02862e+07	7.87234e+07	3.91593e+07	6.61465e+06	3.52554e+06	7.45091e+06	4.12196e+06
sp|Q6YHK3|CD109_HUMAN	247	[4 2 0 0 0]	1.28683e+08	1.95226e+08	2.07967e+08	2.062e+08	8.60135e+06	1.18714e+07	1.44989e+07	1.60576e+07	783947	0	1.366e+06	0
sp|Q4KMQ2|ANO6_HUMAN	802	[6 2 0 0 0]	1.37778e+09	1.37634e+09	1.7228e+09	1.6421e+09	1.0558e+08	1.10145e+08	1.44428e+08	1.2511e+08	5.88866e+07	5.65501e+07	6.04633e+07	7.08463e+07
sp|Q06481|APLP2_HUMAN	541	[7 2 0 0 0]	1.21413e+07	4.00345e+08	2.77009e+08	5.61238e+08	1.25297e+06	6.4455e+07	4.46602e+07	7.05633e+07	0	4.37821e+07	3.30191e+07	6.4374e+07
sp|P40199|CEAM6_HUMAN	197	[7 2 0 0 0]	3.34535e+08	4.61735e+08	2.87122e+08	4.38576e+08	1.61666e+08	2.23537e+08	1.30814e+08	2.40514e+08	9.85472e+06	1.48973e+07	8.59441e+06	1.84673e+07
sp|P08581|MET_HUMAN	785	[5 4 0 1 0]	1.35345e+09	1.45026e+09	2.41365e+09	1.02259e+09	5.53585e+07	6.61229e+07	1.11689e+08	4.05793e+07	1.94414e+07	2.62522e+07	3.41528e+07	1.35122e+07
sp|Q07954|LRP1_HUMAN	1763	[5 2 0 0 0]	2.60054e+09	7.07266e+09	6.30388e+09	4.25644e+09	1.15684e+09	3.3556e+09	3.07267e+09	1.99756e+09	3.46337e+08	9.91531e+08	8.6698e+08	6.10088e+08
sp|P20827|EFNA1_HUMAN	26	[6 2 0 0 0]	2.07071e+08	2.43374e+08	8.68446e+07	2.32094e+08	2.52063e+08	2.66683e+08	1.17635e+08	2.43923e+08	3.978e+08	3.95683e+08	1.508e+08	4.18547e+08
sp|O94901|SUN1_HUMAN	588	[6 2 0 0 0]	1.56271e+10	2.98618e+10	1.5973e+10	2.48282e+10	2.3647e+10	4.41353e+10	2.41433e+10	3.65353e+10	9.25022e+09	1.66326e+10	9.32706e+09	1.42917e+10
sp|Q7Z4F1|LRP10_HUMAN	299	[5 2 0 0 0]	8.20501e+06	-1	-1	-1	6.25083e+06	-1	-1	-1	2.21682e+06	-1	-1	-1
sp|P11717|MPRI_HUMAN	2085	[7 2 0 0 0]	3.32985e+07	2.98999e+07	4.47219e+07	2.09727e+07	2.81519e+07	3.2751e+07	3.26992e+07	2.35165e+07	1.19074e+07	1.79956e+07	1.93378e+07	1.1765e+07
sp|P09923|PPBI_HUMAN	268	[8 2 0 0 0]	1.56566e+08	4.50896e+08	1.70464e+08	5.9289e+08	6.66408e+08	1.28737e+09	7.84138e+08	6.9684e+08	9.29102e+08	2.10548e+09	8.10518e+08	3.21893e+09
sp|P01137|TGFB1_HUMAN	176	[9 2 0 0 0]	3.75948e+07	1.1967e+08	7.06249e+07	7.8538e+07	2.90522e+07	7.89647e+07	4.88982e+07	4.58154e+07	2.13865e+07	7.01317e+07	4.15067e+07	3.95704e+07
sp|P78536|ADA17_HUMAN	452	[5 4 0 0 0]	8.31655e+06	7.67319e+07	3.19114e+07	1.26579e+07	4.65877e+06	2.05381e+07	7.66489e+06	2.79907e+06	6.1294e+06	4.64551e+07	2.45414e+07	7.02246e+06
sp|P46977|STT3A_HUMAN	548	[4 2 0 0 0]	1.09929e+08	1.84173e+08	1.96198e+08	6.74033e+07	3.29168e+06	1.06415e+07	6.8233e+06	3.66258e+06	3.21711e+06	1.83216e+07	1.22284e+07	0
sp|P26006|ITA3_HUMAN	107	[9 2 0 0 0]	8.93695e+08	6.15677e+08	1.00888e+09	7.6393e+08	1.80067e+08	1.17801e+08	1.94768e+08	1.48394e+08	4.86659e+08	3.39156e+08	5.27564e+08	4.015e+08
sp|P11279|LAMP1_HUMAN	103	[4 2 0 0 0]	8.49861e+08	9.67128e+08	588984094	8.31935e+08	2.22371e+09	2.41468e+09	1.48283e+09	2.12326e+09	2.10793e+08	1.53203e+08	1.4127e+08	2.12345e+08
sp|Q92542|NICA_HUMAN	417	[8 2 0 0 0]	1.16526e+08	-1	2.63702e+08	5.86353e+07	3.89807e+08	-1	8.04644e+08	1.61436e+08	2.40469e+08	-1	4.97029e+08	1.03846e+08
sp|P56199|ITA1_HUMAN	460	[4 2 0 0 0]	1.0293e+07	-1	-1	-1	0	-1	-1	-1	699138	-1	-1	-1
sp|P01215|GLHA_HUMAN	102	[8 2 0 0 0]	1.91711e+09	1.50314e+09	1.78287e+09	1.0305e+09	2.21388e+09	1.74076e+09	2.11521e+09	1.1911e+09	1.93175e+10	1.6185e+10	1.88599e+10	1.09419e+10
sp|P15586|GNS_HUMAN	183	[7 2 0 0 0]	2.23012e+09	3.85094e+09	2.34968e+09	2.01299e+09	6.63824e+08	1.18201e+09	6.73667e+08	6.15319e+08	6.22165e+08	9.97668e+08	6.83863e+08	5.92287e+08
sp|P10646|TFPI1_HUMAN	145	[8 2 0 0 0]	1.14632e+08	2.7459e+08	9.5439e+07	1.13762e+08	5.9803e+07	1.11062e+08	4.53704e+07	5.64771e+07	8.85421e+07	2.05281e+08	7.78606e+07	7.01168e+07
sp|Q7LGA3|HS2ST_HUMAN	108	[4 2 0 0 0]	6.71357e+07	1.08436e+08	3.39161e+07	3.39568e+07	8.29742e+06	1.43209e+07	0	7.77129e+06	8.90862e+06	3.80527e+06	1.46587e+06	5.48289e+06
sp|O15230|LAMA5_HUMAN	2707	[7 2 0 0 0]	1.44458e+07	6.72907e+06	-1	-1	3.90513e+07	2.49907e+07	-1	-1	1.65941e+08	4.09164e+07	-1	-1
sp|P78536|ADA17_HUMAN	452	[6 2 0 0 0]	3.21315e+08	5.86752e+08	3.56826e+08	367428969	2.02028e+08	3.33364e+08	1.8476e+08	2.03473e+08	3.27779e+08	6.41102e+08	3.48441e+08	3.76128e+08
sp|Q9HAW8|UD110_HUMAN	71	[2 4 0 2 0]	1.71528e+07	-1	2.37354e+07	1.07794e+07	659800	-1	1.73708e+06	1.36896e+06	0	-1	662160	0
sp|Q9HAW7|UD17_HUMAN	71	[2 4 0 2 0]	1.71528e+07	-1	2.37354e+07	1.07794e+07	659800	-1	1.73708e+06	1.36896e+06	0	-1	662160	0
sp|O60656|UD19_HUMAN	71	[2 4 0 2 0]	1.71528e+07	-1	2.37354e+07	1.07794e+07	659800	-1	1.73708e+06	1.36896e+06	0	-1	662160	0
sp|Q9HAW9|UD18_HUMAN	71	[2 4 0 2 0]	1.71528e+07	-1	2.37354e+07	1.07794e+07	659800	-1	1.73708e+06	1.36896e+06	0	-1	662160	0
sp|Q15758|AAAT_HUMAN	212	[7 2 0 0 0]	1.08537e+08	6.48694e+07	1.01163e+08	1.02224e+08	2.74605e+07	1.73529e+07	2.17852e+07	2.19547e+07	2.74926e+07	1.69064e+07	2.6735e+07	2.59141e+07
sp|P13473|LAMP2_HUMAN	356	[5 4 0 0 0]	4.29998e+08	4.78173e+08	6.85181e+08	2.87903e+08	1.73212e+08	1.96203e+08	2.8438e+08	1.15735e+08	6.78744e+08	7.31258e+08	1.24218e+09	4.0212e+08
sp|Q9UBR2|CATZ_HUMAN	184	[8 2 0 0 0]	4.94181e+08	1.12333e+09	1.02171e+09	4.17487e+08	3.21739e+08	7.77043e+08	7.17734e+08	2.50247e+08	1.48145e+09	3.4836e+09	3.16342e+09	1.32424e+09
sp|P11047|LAMC1_HUMAN	650	[7 2 0 0 0]	3.50738e+08	7.5648e+06	3.75903e+08	2.17539e+08	741735316	1.89454e+07	7.84059e+08	4.43039e+08	1.93607e+08	1.37113e+06	2.21583e+08	1.22931e+08
sp|P56199|ITA1_HUMAN	532	[6 2 0 0 0]	4.94387e+07	5.68053e+07	9.37962e+07	5.27147e+07	1.54321e+06	1.25789e+07	1.08337e+07	7.63229e+06	2.27512e+08	3.10769e+08	4.51051e+08	2.43896e+08
sp|Q92545|TM131_HUMAN	947	[9 2 0 0 0]	4.69877e+09	9.70705e+09	3.35047e+09	2.77225e+09	3.76416e+09	7.98804e+09	2.754e+09	2.23249e+09	2.40432e+09	5.02194e+09	1.74693e+09	1.41073e+09
sp|P11717|MPRI_HUMAN	1757	[9 2 0 0 0]	2.28903e+08	1.59081e+08	1.88525e+08	9.95437e+07	3.19386e+08	2.35119e+08	3.11606e+08	1.50482e+08	2.30707e+08	1.1494e+08	1.1912e+08	8.95605e+07
sp|Q6UW63|KDEL1_HUMAN	302	[5 2 0 0 0]	1.73669e+09	1.79371e+09	1.40468e+09	1.91069e+09	2.29171e+10	2.37273e+10	1.89569e+10	2.49226e+10	1.65557e+09	1.76434e+09	1.41194e+09	1.7687e+09
sp|Q9NXH8|TOR4A_HUMAN	314	[8 2 0 0 0]	1.91908e+09	2.57541e+09	1.61203e+09	1.62757e+09	3.72056e+09	4.49746e+09	3.04504e+09	3.32012e+09	1.13998e+09	1.42627e+09	9.17943e+08	9.36425e+08
sp|Q9HAW8|UD110_HUMAN	344	[4 3 0 1 0]	1.14522e+08	3.30429e+08	2.20583e+08	1.29326e+08	2.64321e+06	1.45687e+07	1.01149e+07	5.13123e+06	0	0	2897239	0
sp|P35503|UD13_HUMAN	348	[4 3 0 1 0]	1.14522e+08	3.30429e+08	2.20583e+08	1.29326e+08	2.64321e+06	1.45687e+07	1.01149e+07	5.13123e+06	0	0	2897239	0
sp|P19224|UD16_HUMAN	346	[4 3 0 1 0]	1.14522e+08	3.30429e+08	2.20583e+08	1.29326e+08	2.64321e+06	1.45687e+07	1.01149e+07	5.13123e+06	0	0	2897239	0
sp|P35504|UD15_HUMAN	348	[4 3 0 1 0]	1.14522e+08	3.30429e+08	2.20583e+08	1.29326e+08	2.64321e+06	1.45687e+07	1.01149e+07	5.13123e+06	0	0	2897239	0
sp|Q9HAW7|UD17_HUMAN	344	[4 3 0 1 0]	1.14522e+08	3.30429e+08	2.20583e+08	1.29326e+08	2.64321e+06	1.45687e+07	1.01149e+07	5.13123e+06	0	0	2897239	0
sp|O60656|UD19_HUMAN	344	[4 3 0 1 0]	1.14522e+08	3.30429e+08	2.20583e+08	1.29326e+08	2.64321e+06	1.45687e+07	1.01149e+07	5.13123e+06	0	0	2897239	0
sp|P22309|UD11_HUMAN	347	[4 3 0 1 0]	1.14522e+08	3.30429e+08	2.20583e+08	1.29326e+08	2.64321e+06	1.45687e+07	1.01149e+07	5.13123e+06	0	0	2897239	0
sp|P22310|UD14_HUMAN	348	[4 3 0 1 0]	1.14522e+08	3.30429e+08	2.20583e+08	1.29326e+08	2.64321e+06	1.45687e+07	1.01149e+07	5.13123e+06	0	0	2897239	0
sp|Q9HAW9|UD18_HUMAN	344	[4 3 0 1 0]	1.14522e+08	3.30429e+08	2.20583e+08	1.29326e+08	2.64321e+06	1.45687e+07	1.01149e+07	5.13123e+06	0	0	2897239	0
sp|Q9UHN6|TMEM2_HUMAN	914	[7 2 0 0 0]	6.48806e+08	1.10564e+09	7.32643e+08	6.31448e+08	4.2351e+08	6.67804e+08	4.8181e+08	4.20878e+08	8.80774e+07	1.43188e+08	9.71446e+07	9.51877e+07
sp|Q4KMQ2|ANO6_HUMAN	361	[7 2 0 0 0]	1.06272e+10	1.12735e+10	7.55035e+09	6013966881	4.88152e+09	5.11253e+09	3.47298e+09	2.67566e+09	5.76116e+09	6.02551e+09	4.10583e+09	3.16063e+09
sp|P35354|PGH2_HUMAN	580	[7 2 0 0 0]	7.32534e+06	8.95295e+06	5.4773e+06	-1	0	869321	0	-1	3.93536e+06	5.60122e+06	3.87623e+06	-1
sp|O15031|PLXB2_HUMAN	127	[9 2 0 0 0]	1.69574e+08	9.69054e+07	1.53264e+08	1.47695e+08	2.52325e+08	1.37748e+08	2.21639e+08	2.26711e+08	1.00638e+08	4.90764e+07	7.0651e+07	8.51246e+07
sp|P17050|NAGAB_HUMAN	177	[6 2 0 0 0]	1.93939e+08	3.176e+08	2.24571e+08	2.32814e+08	3.83736e+07	6.53973e+07	4.21645e+07	4.33319e+07	7.2538e+08	1.16093e+09	7.03353e+08	7.92246e+08
sp|Q9NPR2|SEM4B_HUMAN	520	[6 2 0 0 0]	1.2742e+09	1.28637e+09	1.30331e+09	8.70075e+08	6.35166e+08	4.74847e+08	6.7967e+08	3.90875e+08	2.77974e+08	2.86798e+08	3.1367e+08	2.12047e+08
sp|P07998|RNAS1_HUMAN	62	[5 2 0 0 0]	4.45935e+06	-1	-1	3.85569e+06	741526	-1	-1	1.45815e+06	0	-1	-1	0
sp|O75131|CPNE3_HUMAN	36	[0 1 0 0 0]	4.40256e+09	6.68237e+09	-1	-1	3.4661e+08	5.07135e+08	-1	-1	3.71106e+08	5.55638e+08	-1	-1
sp|Q96AE7|TTC17_HUMAN	634	[8 2 0 0 0]	3.51869e+08	2.60007e+08	3.92287e+08	2.39273e+08	3.16395e+08	2.13356e+08	3.24503e+08	1.78139e+08	4.33782e+08	3.43394e+08	4.39613e+08	2.84882e+08
sp|P05106|ITB3_HUMAN	125	[7 2 0 0 0]	1.07264e+08	2.02639e+07	2.88961e+07	6.31131e+07	7.60469e+07	1.99679e+07	2.33324e+07	6.80936e+07	7.6198e+06	2.60308e+06	0	0
sp|Q7LGA3|HS2ST_HUMAN	127	[5 3 0 1 0]	1.26578e+08	1.61444e+06	-1	-1	9.60656e+07	976218	-1	-1	5.58856e+07	3.03571e+06	-1	-1
sp|Q5JTV8|TOIP1_HUMAN	399	[8 2 0 0 0]	3.83445e+09	3.56673e+10	2.75195e+09	4.41222e+09	4.7687e+09	4.27595e+10	3.33163e+09	5.4011e+09	3.75089e+09	3.51341e+10	2.49489e+09	4.14365e+09
sp|Q07954|LRP1_HUMAN	1825	[9 2 0 0 0]	5.86199e+08	8.70751e+08	2.13689e+08	6.50828e+08	6.97274e+08	1.10997e+09	2.81469e+08	8.17655e+08	5.38079e+08	8.67073e+08	1.92313e+08	5.59373e+08
sp|P13473|LAMP2_HUMAN	275	[5 2 0 0 0]	1.67467e+08	6.24231e+08	4.10896e+08	5.95877e+08	7.25483e+07	2.5888e+08	1.58675e+08	2.65529e+08	6.80743e+07	2.62228e+08	1.52127e+08	2.65053e+08
sp|P08069|IGF1R_HUMAN	900	[6 2 0 0 0]	1.23818e+08	3.07488e+08	1.32522e+08	1.23014e+08	4.19036e+07	9.15389e+07	4.42966e+07	3.05548e+07	2.35177e+08	6.05725e+08	2.31921e+08	2.42393e+08
sp|O15031|PLXB2_HUMAN	127	[6 2 0 0 0]	9.07318e+07	1.23161e+08	7.7522e+07	1.44188e+08	1.57773e+08	2.72513e+08	1.68116e+08	2.53813e+08	3.04434e+07	4.10622e+07	3.64756e+07	3.80339e+07
sp|Q15165|PON2_HUMAN	254	[3 2 0 0 0]	1.40749e+07	-1	1.46609e+07	1.10744e+07	0	-1	414421	901406	0	-1	391360	0
sp|Q86XS8|GOLI_HUMAN	112	[9 2 0 0 0]	5.61619e+06	-1	-1	4.0417e+06	451145	-1	-1	0	1.83963e+06	-1	-1	780189
sp|Q9Y4L1|HYOU1_HUMAN	515	[5 2 0 0 0]	3.96776e+09	7.98027e+09	1.79172e+09	3.87588e+09	3.96585e+09	7.5926e+09	1.93254e+09	3.88992e+09	1.94853e+09	3.69158e+09	9.04105e+08	1.93624e+09
sp|Q86VR7|VS10L_HUMAN	144	[6 2 0 0 0]	7.3739e+06	-1	-1	-1	678102	-1	-1	-1	590196	-1	-1	-1
sp|P46977|STT3A_HUMAN	548	[7 2 0 0 0]	3.34768e+10	3.13381e+10	3.83467e+10	3.3191e+10	3.90815e+10	3.81259e+10	4.68674e+10	4.16876e+10	3.02232e+10	2.88238e+10	3.56131e+10	3.20731e+10
sp|Q13438|OS9_HUMAN	177	[7 2 0 0 0]	5.06944e+08	8.16108e+08	1.48574e+09	8.54648e+08	7.45717e+08	1.14491e+09	2.30708e+09	1.19283e+09	5.2233e+08	8.83505e+08	1.6459e+09	8.66899e+08
sp|Q9UIQ6|LCAP_HUMAN	145	[7 2 0 0 0]	1.35556e+08	2.31384e+08	1.18725e+08	2.29187e+08	4.03198e+07	5.58367e+07	4.02619e+07	9.26535e+07	2.15039e+08	2.86195e+08	1.92893e+08	4.23257e+08
sp|Q13641|TPBG_HUMAN	243	[6 2 0 0 0]	4.18162e+08	5.4303e+08	2.69522e+08	1.74519e+08	9.63007e+07	1.35678e+08	8.66498e+07	4.95223e+07	1.76831e+08	1.69576e+08	1.0134e+08	7.01628e+07
sp|Q9UH99|SUN2_HUMAN	636	[5 2 0 0 0]	2.98657e+09	4.85254e+09	2.891e+09	3.97719e+09	9.05218e+09	1.50173e+10	9.11026e+09	1.309e+10	1.40954e+09	2.32709e+09	1.33869e+09	1.98902e+09
sp|Q14517|FAT1_HUMAN	2325	[9 2 0 0 0]	1.17702e+08	1.48922e+08	-1	9.29072e+07	115399116	1.56006e+08	-1	1.20029e+08	1.87534e+07	3.15766e+07	-1	2.68816e+07
sp|P18084|ITB5_HUMAN	705	[9 2 0 0 0]	7.06769e+08	8.20663e+08	8.87287e+08	8.4584e+08	4.50946e+08	5.15361e+08	5.71399e+08	5.11403e+08	1.33611e+08	1.60758e+08	1.40688e+08	1.37025e+08
sp|P48960|CD97_HUMAN	453	[9 2 0 0 0]	1.96489e+08	5.48882e+07	-1	1.45641e+08	1.24321e+08	2.91313e+07	-1	7.73906e+07	1.50538e+08	6.91906e+07	-1	1.21798e+08
sp|Q02809|PLOD1_HUMAN	538	[3 4 0 1 0]	1.2942e+08	3.40991e+08	1.63533e+08	2.39222e+08	1.50289e+08	3.39959e+08	1.70632e+08	2.4168e+08	1.6725e+08	3.9425e+08	1.86024e+08	2.44859e+08
sp|Q7LGA3|HS2ST_HUMAN	108	[9 2 0 0 0]	1.52121e+08	-1	2.88211e+08	1.7732e+08	1.17082e+08	-1	2.55821e+08	1.52278e+08	8.19132e+07	-1	1.31959e+08	8.27387e+07
sp|Q8N766|EMC1_HUMAN	913	[6 3 0 2 0]	6.99032e+08	1.67363e+09	1.03779e+09	-1	9.08017e+07	3.02957e+08	1.38961e+08	-1	5.67245e+06	1.53253e+09	3.64464e+08	-1
sp|Q495W5|FUT11_HUMAN	166	[6 3 0 2 0]	5.30235e+07	-1	8.22672e+07	-1	6.16553e+06	-1	1.28752e+07	-1	5.36356e+07	-1	7.46372e+07	-1
sp|Q9Y216|MTMR7_HUMAN	551	[9 2 0 0 0]	1.73223e+08	-1	-1	-1	3.38929e+07	-1	-1	-1	1.63477e+06	-1	-1	-1
sp|Q9BZQ6|EDEM3_HUMAN	195	[8 2 0 0 0]	8.44847e+08	1.28009e+09	8.11972e+08	8.46365e+08	1.44791e+09	2.22362e+09	1.42353e+09	1.63723e+09	1.10235e+09	1.61569e+09	1.05847e+09	1.20827e+09
sp|Q30201|HFE_HUMAN	234	[6 2 0 0 0]	7.64909e+08	1.45291e+09	9.94335e+08	4.69327e+08	4.73595e+08	7.84112e+08	5.0812e+08	2.72207e+08	1.96126e+09	3.55826e+09	2.73715e+09	1.21072e+09
sp|Q7Z3F1|GP155_HUMAN	627	[3 2 0 0 0]	4.03422e+07	-1	-1	-1	49719.1	-1	-1	-1	46434.1	-1	-1	-1
sp|Q92673|SORL_HUMAN	1894	[8 2 0 0 0]	3.30245e+07	3.41012e+07	2.9415e+07	-1	1.32304e+07	1.63797e+07	1.64351e+07	-1	310586	1.48275e+06	1.52776e+06	-1
sp|Q9BZ71|PITM3_HUMAN	631	[5 2 0 0 0]	2.19093e+07	-1	1.5097e+07	1.20535e+07	3.04765e+06	-1	2.72784e+06	980038	1.2567e+06	-1	2.22724e+06	779681
sp|Q9BZ72|PITM2_HUMAN	1000	[5 2 0 0 0]	2.19093e+07	-1	1.5097e+07	1.20535e+07	3.04765e+06	-1	2.72784e+06	980038	1.2567e+06	-1	2.22724e+06	779681
sp|Q03405|UPAR_HUMAN	255	[6 2 0 0 0]	4.02884e+06	1.2023e+07	7.30383e+06	-1	208101	587656	0	-1	8.02337e+06	1.85859e+07	1.1454e+07	-1
sp|Q9BS91|S35A5_HUMAN	218	[8 2 0 0 0]	1.98762e+07	-1	1.25196e+07	-1	3.74143e+06	-1	1.13943e+06	-1	980291	-1	0	-1
sp|Q14517|FAT1_HUMAN	998	[8 2 0 0 0]	1.18291e+08	9.8173e+07	9.80075e+07	3.60601e+07	5.7325e+07	5.44673e+07	3.21021e+07	1.89351e+07	1.75512e+07	1.02461e+07	1.53093e+07	5.65536e+06
sp|P50897|PPT1_HUMAN	212	[6 2 0 0 0]	1.69541e+09	1.98541e+09	2.31105e+09	1.41954e+09	8.40044e+09	1.05396e+10	7.67615e+09	7.60032e+09	5.9456e+09	8.04063e+09	5.41691e+09	5.43074e+09
sp|Q96AE7|TTC17_HUMAN	184	[8 2 0 0 0]	8.91425e+08	1.3012e+09	8.20541e+08	7.00737e+08	7.31835e+08	1.06126e+09	6.15126e+08	6.29159e+08	1.18766e+09	1.92725e+09	1.08077e+09	9.3888e+08
sp|P09529|INHBB_HUMAN	93	[8 2 0 0 0]	2.90493e+07	-1	-1	2.72515e+07	3.55174e+06	-1	-1	6.63133e+06	0	-1	-1	0
sp|Q7LGA3|HS2ST_HUMAN	127	[7 2 0 0 0]	5.84442e+07	-1	2.25203e+07	4.32921e+07	2.21115e+07	-1	3.80337e+06	1.60557e+07	2.27072e+07	-1	7.26857e+06	1.6206e+07
sp|Q07954|LRP1_HUMAN	1995	[9 2 0 0 0]	1.06174e+09	1.36326e+09	1.51901e+09	1.02982e+09	9.69577e+08	1.32893e+09	1.44917e+09	9.76925e+08	8.09638e+08	1.09144e+09	1.16405e+09	8.01647e+08
sp|Q9NZR2|LRP1B_HUMAN	1983	[9 2 0 0 0]	1.06174e+09	1.36326e+09	1.51901e+09	1.02982e+09	9.69577e+08	1.32893e+09	1.44917e+09	9.76925e+08	8.09638e+08	1.09144e+09	1.16405e+09	8.01647e+08
sp|P26006|ITA3_HUMAN	107	[8 2 0 0 0]	6.56417e+08	6.91984e+08	6.93791e+08	5.23924e+08	1.02633e+08	1.63318e+08	1.21417e+08	9.95672e+07	4.21198e+08	3.95052e+08	4.45517e+08	2.94774e+08
sp|Q9UBP4|DKK3_HUMAN	106	[8 2 0 0 0]	8.68664e+07	7.19978e+07	3.66223e+07	3.40026e+07	3.14665e+07	6.75127e+06	3.93102e+06	9.45663e+06	5.20421e+07	4.58507e+07	2.68787e+07	2.43719e+07
sp|Q8N766|EMC1_HUMAN	913	[10 2 0 0 0]	2.6011e+08	3.00678e+08	2.31483e+08	207463668	4.59622e+07	8.85453e+07	4.91371e+07	5.15536e+07	1.23089e+08	1.51628e+08	1.18993e+08	1.12368e+08
sp|Q9NPR2|SEM4B_HUMAN	520	[9 2 0 0 0]	8.492e+07	-1	6.49653e+07	-1	4.21491e+07	-1	1.60417e+07	-1	1.67902e+07	-1	1.24561e+07	-1
sp|P19022|CADH2_HUMAN	692	[5 2 0 0 0]	1.03761e+09	4.21943e+09	1.63252e+09	2.00886e+09	4.94325e+07	2.26991e+08	7.24349e+07	1.02038e+08	1.61374e+08	6.2297e+08	2.17873e+08	3.35417e+08
sp|Q15155|NOMO1_HUMAN	218	[4 3 0 2 0]	1.1326e+08	-1	-1	-1	1.70063e+07	-1	-1	-1	1.73689e+08	-1	-1	-1
sp|Q5JPE7|NOMO2_HUMAN	218	[4 3 0 2 0]	1.1326e+08	-1	-1	-1	1.70063e+07	-1	-1	-1	1.73689e+08	-1	-1	-1
sp|P69849|NOMO3_HUMAN	218	[4 3 0 2 0]	1.1326e+08	-1	-1	-1	1.70063e+07	-1	-1	-1	1.73689e+08	-1	-1	-1
sp|P22304|IDS_HUMAN	115	[4 2 0 1 0]	1.92147e+07	-1	2.9365e+07	2.85534e+07	7.87771e+06	-1	7.57769e+06	1.98134e+07	1.70252e+06	-1	1.16655e+06	52151932
sp|P46977|STT3A_HUMAN	544	[5 2 0 0 0]	9.50884e+07	1.18564e+07	3.15041e+07	5.86688e+08	2.29477e+07	0	1.79816e+06	9.65187e+07	3.64186e+06	1.40556e+06	614972	2.83589e+07
sp|Q9UBV2|SE1L1_HUMAN	195	[9 2 0 0 0]	1.12528e+09	9.31147e+08	1.10281e+09	1.39248e+09	3.88103e+09	3.28499e+09	3.61527e+09	4409745654	3.14515e+09	2.65742e+09	2.97632e+09	3.59229e+09
sp|P08581|MET_HUMAN	785	[3 5 0 1 0]	1.3656e+08	1.17871e+08	1.08748e+08	1.52954e+08	3.3987e+06	2182873	3.7374e+06	5.31234e+06	0	548028	746828	385236
sp|P13473|LAMP2_HUMAN	356	[5 4 0 1 0]	1.97292e+09	4.00534e+09	2.65012e+09	3.16266e+09	5.17698e+08	1.17737e+09	7.35436e+08	8.47865e+08	7.08333e+08	1.39064e+09	8.83883e+08	1.15072e+09
sp|Q16787|LAMA3_HUMAN	2728	[8 2 0 0 0]	3.79941e+07	-1	4.61232e+07	-1	1.06196e+06	-1	6.66095e+06	-1	4.20849e+06	-1	9.67283e+06	-1
sp|Q13438|OS9_HUMAN	177	[8 2 0 0 0]	4.33985e+08	3.62244e+08	1.47057e+09	1.05836e+09	5.6929e+08	4.51514e+08	2.0413e+09	1.4825e+09	7.63783e+08	7.1599e+08	2.57586e+09	1.79897e+09
sp|P10909|CLUS_HUMAN	291	[5 2 0 0 0]	1.52247e+08	9.40039e+07	1.76881e+08	1.0562e+08	1.75604e+08	5.99427e+07	2.38044e+08	1.64519e+08	1.47155e+08	4.82975e+07	2.08085e+08	1.38112e+08
sp|A2RU67|F234B_HUMAN	237	[5 2 0 0 0]	5.5155e+06	1.56643e+07	-1	-1	0	0	-1	-1	0	1.89105e+06	-1	-1
sp|Q8N1I0|DOCK4_HUMAN	1291	[4 2 0 0 0]	8.25311e+07	-1	-1	-1	0	-1	-1	-1	0	-1	-1	-1
sp|Q96HE7|ERO1A_HUMAN	280	[4 2 0 0 0]	1.63485e+08	2.46373e+08	9.73121e+07	1.292e+08	4.61667e+06	7.47097e+06	3.80727e+06	6.43716e+06	6678519	4.98283e+06	3.28272e+06	4.21403e+06
sp|Q8TEB7|RN128_HUMAN	59	[10 2 0 0 0]	5.45001e+08	6.82892e+08	8.39738e+08	5.71588e+08	4.59282e+07	6.23028e+07	6.90105e+07	5.29949e+07	9.86051e+07	1.32679e+08	1.38687e+08	1.07408e+08
sp|Q9NZV5|SELN_HUMAN	190	[6 2 0 0 0]	3.123e+08	7.30788e+08	3.29871e+08	3.83938e+08	2.14219e+08	4.85915e+08	2.02398e+08	2.70041e+08	2.12674e+08	5.45259e+08	2.00032e+08	3.11595e+08
sp|P17050|NAGAB_HUMAN	177	[5 2 0 0 0]	5.30645e+08	6.58164e+08	4.71958e+08	4.23202e+08	5.45098e+08	6.94711e+08	4.91778e+08	4.31342e+08	7.00348e+08	8.64398e+08	6.82342e+08	5.9202e+08
sp|Q9H6U8|ALG9_HUMAN	465	[8 2 0 0 0]	1.07906e+08	5.77946e+07	4.36034e+07	1.7631e+07	9.58421e+07	4.28213e+07	3.50486e+07	1.09451e+07	1.87309e+08	1.20296e+08	7.9738e+07	5.28561e+07
sp|P07998|RNAS1_HUMAN	62	[6 2 0 0 0]	3.23187e+06	-1	4.63524e+06	-1	108325	-1	138315	-1	795154	-1	938949	-1
sp|Q9HAW8|UD110_HUMAN	71	[5 3 0 0 0]	4.62028e+06	6.29163e+06	7.43593e+06	-1	1.50604e+06	556430	979818	-1	0	481241	0	-1
sp|Q9HAW7|UD17_HUMAN	71	[5 3 0 0 0]	4.62028e+06	6.29163e+06	7.43593e+06	-1	1.50604e+06	556430	979818	-1	0	481241	0	-1
sp|O60656|UD19_HUMAN	71	[5 3 0 0 0]	4.62028e+06	6.29163e+06	7.43593e+06	-1	1.50604e+06	556430	979818	-1	0	481241	0	-1
sp|Q9HAW9|UD18_HUMAN	71	[5 3 0 0 0]	4.62028e+06	6.29163e+06	7.43593e+06	-1	1.50604e+06	556430	979818	-1	0	481241	0	-1
sp|Q13586|STIM1_HUMAN	171	[9 2 0 0 0]	1.02969e+08	1.41239e+08	2.86313e+08	2.92962e+08	1.07696e+08	1.28971e+08	2.10782e+08	2.22804e+08	4.90059e+07	6.96579e+07	1.53278e+08	1.59751e+08
sp|Q9UH99|SUN2_HUMAN	636	[4 2 0 0 0]	2.58258e+08	1.45621e+08	1.65127e+08	2.1727e+08	5.27794e+07	1.45075e+07	1.34544e+07	2.67469e+07	5.65746e+06	2.42314e+06	5.81702e+06	0
sp|P13473|LAMP2_HUMAN	49	[9 2 0 0 0]	1.15269e+08	2.34818e+08	6.13286e+07	1.42491e+08	5.18962e+07	7.92257e+07	2.47817e+07	6.14264e+07	7.1875e+07	1.12938e+08	3.26592e+07	5.95695e+07
sp|Q99519|NEUR1_HUMAN	352	[6 2 0 0 0]	2.13275e+08	1.7158e+08	1.62607e+08	1.56016e+08	3.14974e+09	2.11861e+09	1.91692e+09	1.92336e+09	4.86575e+08	3.35235e+08	3.24271e+08	3.16388e+08
sp|Q9P2C4|TM181_HUMAN	299	[7 2 0 0 0]	5.83475e+08	4.49487e+08	4.29125e+08	2.46872e+08	2.30432e+08	1.73113e+08	1.36214e+08	7.51099e+07	8.8182e+08	7.43264e+08	6.82778e+08	4.09309e+08
sp|Q9BU23|LMF2_HUMAN	616	[8 2 0 0 0]	2.85247e+09	1.52237e+09	2.93267e+09	4.50107e+09	4.90241e+09	2.68329e+09	4.82063e+09	7.58575e+09	6.00883e+09	3.32872e+09	6.02517e+09	9.34591e+09
sp|Q6YHK3|CD109_HUMAN	337	[9 2 0 0 0]	1.53232e+09	1.5388e+09	1.48196e+09	1.69507e+09	4.49555e+08	4.2841e+08	4.91861e+08	4.37203e+08	1.52409e+09	1.47332e+09	1.41893e+09	1.54093e+09
sp|O00469|PLOD2_HUMAN	63	[6 2 0 0 0]	4.98685e+08	8.87122e+08	8.09379e+08	4.70727e+08	9.6363e+07	308071160	1.51223e+08	1.10282e+08	3.28347e+08	7.23991e+08	6.27741e+08	3.78301e+08
sp|O14656|TOR1A_HUMAN	158	[8 2 0 0 0]	4.236e+07	2.17039e+07	3.25795e+07	1.66187e+07	26925192	3.00372e+07	3.98585e+07	1.77507e+07	1.48096e+07	9.15528e+06	3.54497e+07	1.85321e+07
sp|P13473|LAMP2_HUMAN	275	[9 2 0 0 0]	7.23551e+08	1.16686e+09	9.13976e+08	9.72977e+08	5.09829e+08	7.96874e+08	6.12956e+08	6.13648e+08	4.57119e+08	7.71749e+08	5.76691e+08	5.95261e+08
sp|P15586|GNS_HUMAN	183	[8 2 0 0 0]	2.14019e+08	1.55848e+08	9.48475e+07	1.52073e+08	1.38131e+08	1.1178e+08	6.08557e+07	9.20672e+07	2.32889e+08	1.71275e+08	1.13663e+08	1.89499e+08
sp|P22304|IDS_HUMAN	115	[9 2 0 0 0]	1.09807e+08	5.2948e+07	3.38163e+07	8.58173e+06	5.6458e+07	4.67188e+06	1.95872e+07	2.49185e+06	1.97145e+07	5.94901e+06	4.5403e+06	0
sp|Q7Z3K3|POGZ_HUMAN	279	[0 2 0 0 0]	1.10809e+08	7.21211e+07	1.13469e+08	2.47711e+08	2.337e+08	2.08912e+08	2.38428e+08	4.94665e+08	1.7014e+08	1.4512e+08	1.66698e+08	3.55013e+08
sp|Q9Y4D7|PLXD1_HUMAN	155	[7 2 0 0 0]	5.74229e+07	9.57924e+07	1.32537e+08	3.1821e+07	1.31432e+06	1.54761e+06	1.20436e+07	708922	4.6044e+06	7.40951e+06	2.55751e+07	519989
sp|A2RU67|F234B_HUMAN	237	[6 2 0 0 0]	4.35022e+07	5.61595e+07	6.90985e+07	5.37373e+07	1.21567e+07	5.50862e+06	0	6.34128e+06	1.76788e+08	2.13417e+08	2.15138e+08	1.92327e+08
sp|P04004|VTNC_HUMAN	169	[7 2 0 0 0]	1.52643e+08	1.96427e+08	1.50262e+08	1.01696e+08	2.36741e+08	3.27273e+08	2.14864e+08	1.7399e+08	9.93668e+07	1.45593e+08	8.24561e+07	6.41689e+07
sp|Q9BU23|LMF2_HUMAN	616	[6 2 0 0 0]	4.61781e+09	4.61613e+09	4.48511e+09	4.68566e+09	1.46912e+10	1.53437e+10	1.5118e+10	1.54451e+10	5.77613e+09	5.95952e+09	6.00713e+09	6.22775e+09
sp|P12109|CO6A1_HUMAN	537	[8 2 0 0 0]	3.29081e+07	3.563e+07	6.73987e+07	3.89281e+07	7.87044e+06	6.92783e+06	1.16644e+07	8.86609e+06	5.28911e+08	7.558e+08	1.26966e+09	7.08894e+08
sp|P11717|MPRI_HUMAN	581	[8 2 0 0 0]	1.62507e+10	1.31431e+10	1.81631e+10	1.74061e+10	3.34597e+09	2.68381e+09	3.74498e+09	3.64724e+09	1.07768e+10	8.64089e+09	1.12153e+10	1.10281e+10
sp|Q96PC5|MIA2_HUMAN	59	[6 2 0 0 0]	4.65484e+07	7.20892e+07	5.63459e+07	4.30543e+07	1.95432e+08	2.48398e+08	2.49853e+08	2.44152e+08	9.7661e+06	1.05107e+07	1.67222e+07	1.39736e+07
sp|Q9UHN6|TMEM2_HUMAN	914	[6 2 0 0 0]	2.97811e+07	2.50189e+07	2.42514e+07	2.38863e+07	8.52783e+07	1.07154e+08	6.24334e+07	6.96275e+07	1.79981e+07	1.19119e+07	1.14059e+07	1.0125e+07
sp|Q13438|OS9_HUMAN	177	[5 2 0 1 0]	8.39616e+06	8.08484e+06	1.23109e+07	5.73371e+06	1.33066e+06	1.65527e+06	4.64645e+06	3035239	801520	657377	1.33388e+06	978898
sp|Q9BVA6|FICD_HUMAN	275	[8 2 0 0 0]	2.82952e+07	3.58672e+07	2.47677e+07	2.16171e+07	4.95824e+06	9.34005e+06	2.53716e+06	8.70543e+06	1.92311e+07	1.21439e+07	2.40091e+07	2.12251e+07
sp|Q9BRN9|TM2D3_HUMAN	122	[9 2 0 0 0]	1.65326e+08	3.37617e+08	1.4006e+08	2.89983e+08	3.01836e+08	5.65716e+08	2.5129e+08	4.45891e+08	1.25573e+08	3.96635e+08	1.88746e+08	2.98574e+08
sp|Q9UBR2|CATZ_HUMAN	184	[9 2 0 0 0]	3.08439e+08	1.29294e+08	5.39854e+08	2.00742e+08	3.78801e+08	1.59408e+08	5.92193e+08	2.20891e+08	6.78851e+08	3.23013e+08	1.1498e+09	4.77973e+08
sp|Q8N766|EMC1_HUMAN	913	[6 2 0 0 0]	6.92757e+07	5.47637e+07	6.77092e+07	2.63785e+07	2.08816e+07	3.8246e+06	2.23265e+07	1.25781e+06	1.78696e+06	3.56871e+06	9.42882e+06	1.14726e+06
sp|Q9GZP0|PDGFD_HUMAN	276	[6 2 0 0 0]	1.24921e+07	-1	-1	-1	1.44021e+06	-1	-1	-1	0	-1	-1	-1
sp|P0CW18|PRS56_HUMAN	97	[7 2 0 0 0]	4.79538e+07	-1	-1	-1	4.37325e+08	-1	-1	-1	1.91776e+09	-1	-1	-1
sp|Q15155|NOMO1_HUMAN	218	[5 3 0 2 0]	1.51894e+07	-1	6.02104e+08	-1	5.68768e+06	-1	2.62622e+08	-1	5.60373e+07	-1	1.27871e+09	-1
sp|Q5JPE7|NOMO2_HUMAN	218	[5 3 0 2 0]	1.51894e+07	-1	6.02104e+08	-1	5.68768e+06	-1	2.62622e+08	-1	5.60373e+07	-1	1.27871e+09	-1
sp|P69849|NOMO3_HUMAN	218	[5 3 0 2 0]	1.51894e+07	-1	6.02104e+08	-1	5.68768e+06	-1	2.62622e+08	-1	5.60373e+07	-1	1.27871e+09	-1
sp|Q9HAW8|UD110_HUMAN	344	[4 3 0 2 0]	1.01222e+08	2.34955e+08	1.62886e+08	1.05491e+08	3.65469e+07	0	0	0	1.45618e+08	2.89183e+06	3.37482e+06	0
sp|P35503|UD13_HUMAN	348	[4 3 0 2 0]	1.01222e+08	2.34955e+08	1.62886e+08	1.05491e+08	3.65469e+07	0	0	0	1.45618e+08	2.89183e+06	3.37482e+06	0
sp|P19224|UD16_HUMAN	346	[4 3 0 2 0]	1.01222e+08	2.34955e+08	1.62886e+08	1.05491e+08	3.65469e+07	0	0	0	1.45618e+08	2.89183e+06	3.37482e+06	0
sp|P35504|UD15_HUMAN	348	[4 3 0 2 0]	1.01222e+08	2.34955e+08	1.62886e+08	1.05491e+08	3.65469e+07	0	0	0	1.45618e+08	2.89183e+06	3.37482e+06	0
sp|Q9HAW7|UD17_HUMAN	344	[4 3 0 2 0]	1.01222e+08	2.34955e+08	1.62886e+08	1.05491e+08	3.65469e+07	0	0	0	1.45618e+08	2.89183e+06	3.37482e+06	0
sp|O60656|UD19_HUMAN	344	[4 3 0 2 0]	1.01222e+08	2.34955e+08	1.62886e+08	1.05491e+08	3.65469e+07	0	0	0	1.45618e+08	2.89183e+06	3.37482e+06	0
sp|P22309|UD11_HUMAN	347	[4 3 0 2 0]	1.01222e+08	2.34955e+08	1.62886e+08	1.05491e+08	3.65469e+07	0	0	0	1.45618e+08	2.89183e+06	3.37482e+06	0
sp|P22310|UD14_HUMAN	348	[4 3 0 2 0]	1.01222e+08	2.34955e+08	1.62886e+08	1.05491e+08	3.65469e+07	0	0	0	1.45618e+08	2.89183e+06	3.37482e+06	0
sp|Q9HAW9|UD18_HUMAN	344	[4 3 0 2 0]	1.01222e+08	2.34955e+08	1.62886e+08	1.05491e+08	3.65469e+07	0	0	0	1.45618e+08	2.89183e+06	3.37482e+06	0
sp|Q6UW63|KDEL1_HUMAN	302	[6 2 0 0 0]	9.20879e+09	7.25346e+09	6.94585e+09	7.35261e+09	6.24038e+10	4.91511e+10	4.72463e+10	4.97852e+10	2.1125e+10	1.60657e+10	1.586e+10	1.67098e+10
sp|P12109|CO6A1_HUMAN	212	[6 2 0 0 0]	8.50959e+09	9.89501e+09	9.28324e+09	6.40158e+09	1.72176e+08	2.22225e+08	2.18122e+08	1.4219e+08	4.48474e+08	5.43786e+08	5.19483e+08	3.3765e+08
sp|P05187|PPB1_HUMAN	144	[8 2 0 0 0]	2.29633e+08	2.40797e+08	5.20989e+08	3.89756e+08	1.71498e+07	2.05758e+07	3.34497e+07	2.53943e+07	1.27875e+09	1.37964e+09	2.88462e+09	2.12468e+09
sp|P09923|PPBI_HUMAN	141	[8 2 0 0 0]	2.29633e+08	2.40797e+08	5.20989e+08	3.89756e+08	1.71498e+07	2.05758e+07	3.34497e+07	2.53943e+07	1.27875e+09	1.37964e+09	2.88462e+09	2.12468e+09
sp|P10696|PPBN_HUMAN	141	[8 2 0 0 0]	2.29633e+08	2.40797e+08	5.20989e+08	3.89756e+08	1.71498e+07	2.05758e+07	3.34497e+07	2.53943e+07	1.27875e+09	1.37964e+09	2.88462e+09	2.12468e+09
sp|Q15043|S39AE_HUMAN	77	[8 2 0 0 0]	4.52446e+08	3.92299e+08	-1	8.27405e+07	6.18555e+08	5.51274e+08	-1	1.14699e+08	4.44532e+08	4.06491e+08	-1	7.99275e+07
sp|Q13740|CD166_HUMAN	361	[9 2 0 0 0]	2.16523e+08	2.01357e+08	2.42307e+08	1.48964e+08	1.90851e+08	2.32924e+08	1.79906e+08	1.2555e+08	4.06622e+07	3.00258e+07	3.05736e+07	2.57414e+07
sp|P11047|LAMC1_HUMAN	1107	[4 2 0 0 0]	3.08337e+07	3.4399e+07	4.80582e+07	7.05707e+07	826530	1.74982e+06	2.75279e+06	1.99745e+06	0	0	0	2.01991e+06
sp|Q9NUN5|LMBD1_HUMAN	78	[5 2 0 0 0]	5.21311e+07	6.25889e+07	3.95385e+07	5.47509e+07	3.51312e+08	3.36635e+08	2.51695e+08	3.56412e+08	4.55764e+07	5.32011e+07	3.78617e+07	5.21341e+07
sp|Q9UBR2|CATZ_HUMAN	184	[5 2 0 1 0]	5.9162e+08	2.60424e+08	1.28264e+08	4.14724e+08	1.64001e+08	7.26898e+07	3.39104e+07	1.15478e+08	1.00679e+09	4.24442e+08	2.16739e+08	6.49312e+08
sp|O94905|ERLN2_HUMAN	106	[8 2 0 0 0]	9.15816e+08	1.09482e+09	9.45756e+08	1.15141e+09	1.20739e+09	1.44854e+09	1.3038e+09	1.48873e+09	8.46967e+08	1.00951e+09	8.96264e+08	1.07776e+09
sp|O75477|ERLN1_HUMAN	106	[8 2 0 0 0]	3.35155e+08	7.25962e+07	2.07262e+08	1.74053e+08	1.87431e+08	1.77975e+07	2.02002e+08	2.19639e+08	1.14978e+08	1.19661e+07	1.08797e+08	1.42206e+08
sp|Q07954|LRP1_HUMAN	2117	[5 2 0 0 0]	3.54392e+07	5.52266e+07	2.90344e+07	2.08522e+07	1.55617e+07	2.19915e+07	1.34555e+07	9.31486e+06	1.01674e+07	1.92923e+07	8.18525e+06	6.30981e+06
sp|Q92542|NICA_HUMAN	45	[10 2 0 0 0]	1.51789e+08	4.26275e+07	3.61214e+07	2.24328e+07	3.01912e+08	6.36176e+07	4.97705e+07	5.80487e+07	2.25472e+08	9.20757e+07	5.87101e+07	2.93547e+07
sp|Q68CR1|SE1L3_HUMAN	201	[6 2 0 0 0]	3.36351e+08	3.763e+08	2.76161e+08	3.53094e+08	5.89843e+08	5.84675e+08	4.3295e+08	6.61175e+08	2.47562e+07	2.19808e+07	1.55286e+07	1.86113e+07
sp|Q6P179|ERAP2_HUMAN	103	[7 2 0 0 0]	6.26751e+07	8.95197e+07	1.44349e+08	1.00161e+08	4.05584e+07	4.56944e+07	7.67784e+07	5.50768e+07	0	7.28848e+06	4.34643e+06	1.78425e+06
sp|Q86XS8|GOLI_HUMAN	112	[8 2 0 0 0]	1.1919e+07	-1	9.26208e+06	8.5345e+06	771334	-1	0	2.56629e+06	890299	-1	1.77364e+06	445340
sp|Q9H5I5|PIEZ2_HUMAN	2539	[7 2 0 0 0]	4.91414e+06	2.15445e+06	2.04526e+06	-1	1.56651e+06	200109	88580.7	-1	6281372	92980.2	0	-1
sp|Q86XS8|GOLI_HUMAN	135	[8 2 0 0 0]	1.85065e+08	1.68857e+08	6.29993e+07	9.68046e+07	1.31681e+08	8.20645e+07	5.00465e+07	5.9424e+07	8.18917e+07	5.19932e+07	2.32487e+07	2.93662e+07
sp|Q9UMZ3|PTPRQ_HUMAN	1334	[6 2 0 0 0]	1.70501e+07	-1	-1	1.48668e+07	1.46823e+06	-1	-1	1.46353e+06	412354	-1	-1	225814
sp|Q99519|NEUR1_HUMAN	343	[9 2 0 0 0]	4.68356e+08	3.14773e+08	2.30107e+08	2.56607e+08	2.41688e+09	1.83701e+09	1.21056e+09	1.36498e+09	4.212e+08	4.91907e+08	2.341e+08	2.34562e+08
sp|Q96PC5|MIA2_HUMAN	59	[8 2 0 0 0]	2.22772e+08	1.79714e+08	4.75284e+08	2.63491e+08	7.8242e+08	6.76128e+08	1.5295e+09	7.75877e+08	1.16061e+08	7.2707e+07	2.31676e+08	1.00799e+08
sp|P35354|PGH2_HUMAN	580	[6 2 0 0 0]	1.50521e+08	1.79064e+08	1.20246e+08	9.83625e+07	973509	0	0	996525	1.80091e+07	2.27414e+07	1.46272e+07	1.15554e+07
sp|P17050|NAGAB_HUMAN	177	[8 2 0 0 0]	1.34582e+07	2.16194e+07	1.06753e+07	-1	2.40166e+06	2.96116e+06	1.44059e+06	-1	6.19446e+07	9.33998e+07	4.9201e+07	-1
sp|Q9UHW9|S12A6_HUMAN	379	[8 2 0 0 0]	9.03067e+07	-1	-1	9.52927e+07	6.80668e+07	-1	-1	9.18946e+07	9.52126e+07	-1	-1	9.99102e+07
sp|P06756|ITAV_HUMAN	554	[9 2 0 0 0]	2.71617e+09	2.44075e+09	2.23045e+09	2.80494e+09	2.17726e+09	1.93679e+09	1.78224e+09	2.2137e+09	5.76818e+08	5.22988e+08	4.70276e+08	5.78559e+08
sp|Q13586|STIM1_HUMAN	171	[5 2 0 0 0]	1.1818e+07	-1	-1	-1	4.05556e+06	-1	-1	-1	0	-1	-1	-1
sp|Q9UBV2|SE1L1_HUMAN	217	[7 2 0 0 0]	6.95247e+07	4.87244e+08	-1	6.06078e+07	6.69516e+07	5.07614e+08	-1	4.70021e+07	58534423	5.2993e+08	-1	5.33338e+07
sp|P32004|L1CAM_HUMAN	849	[6 2 0 0 0]	1.60869e+08	1.57279e+08	3.20414e+08	2.6844e+08	2.14913e+06	4.56967e+06	1.00455e+07	7.23308e+06	1.31115e+09	1.21103e+09	2.71895e+09	1.87487e+09
sp|O14656|TOR1A_HUMAN	158	[9 2 0 0 0]	1.94861e+09	1.96137e+09	3.07546e+09	1.8454e+09	1.33665e+09	1.41324e+09	2.07379e+09	1.18584e+09	1.10644e+09	1.07802e+09	1.72715e+09	9.20232e+08
sp|O15031|PLXB2_HUMAN	528	[6 2 0 0 0]	8.33669e+07	1.53536e+08	4.55184e+07	3.16367e+07	3.55847e+07	3.46737e+07	8.15671e+06	1.0049e+07	5.78507e+07	6.77825e+07	3.38875e+07	1.52489e+07
sp|Q13753|LAMC2_HUMAN	342	[6 2 0 0 0]	1.22906e+08	2.06913e+08	2.22236e+08	1.11664e+08	0	3.05107e+06	2.63432e+06	956721	1.80998e+07	2.31729e+07	2.89872e+07	1.95573e+07
sp|Q6P996|PDXD1_HUMAN	412	[7 2 0 0 0]	1.37311e+07	-1	1.5595e+07	3.68722e+07	1.58991e+06	-1	1.09975e+06	947600	4.73056e+06	-1	1.05308e+07	1.58135e+07
sp|Q9H2Y7|ZN106_HUMAN	759	[7 2 0 0 0]	2.82855e+07	-1	-1	-1	9.54281e+06	-1	-1	-1	1.94342e+06	-1	-1	-1
sp|Q86SQ4|AGRG6_HUMAN	818	[5 2 0 0 0]	2.06035e+07	2.57511e+07	2.09201e+07	2.4792e+07	5.33081e+07	9.57601e+07	7.35298e+07	5.0983e+07	1.32733e+07	3.02253e+07	1.41264e+07	1.2393e+07
sp|P04062|GLCM_HUMAN	309	[7 2 0 0 0]	4.19062e+09	2.6787e+09	3.98398e+09	3.44046e+09	9.65954e+08	6.31778e+08	9.83186e+08	7.65423e+08	8.37223e+08	5.64853e+08	8.63914e+08	7.11883e+08
sp|P36941|TNR3_HUMAN	177	[6 2 0 0 0]	4.73172e+07	5.42348e+07	6.59608e+07	4.57231e+07	1.07992e+07	1.66433e+07	2.35415e+07	1.56251e+07	5.57564e+06	5.45208e+06	7.20497e+06	5.19631e+06
sp|Q7Z4F1|LRP10_HUMAN	299	[7 2 0 0 0]	2.85368e+07	1.3315e+08	5.4231e+07	3.14134e+07	1.40965e+07	6.41869e+07	2.39487e+07	1.17804e+07	2.45793e+07	7.23807e+07	3.65328e+07	2.25141e+07
sp|P26006|ITA3_HUMAN	107	[10 2 0 0 0]	5.3139e+08	6.6311e+08	6.23749e+08	5.11251e+08	1.32e+08	1.53759e+08	1.56579e+08	1.0917e+08	6.1286e+08	8.36998e+08	7.07141e+08	5.68824e+08
sp|Q12866|MERTK_HUMAN	316	[6 2 0 0 0]	6.62139e+07	4.68508e+07	5.62812e+07	6.41916e+07	1.29721e+07	6.29605e+06	1.56699e+07	6.43938e+06	955271	245982	552153	378696
sp|Q8WWB7|GLMP_HUMAN	187	[7 2 0 0 0]	4.4048e+07	6.76898e+07	4.26712e+07	8.37966e+06	2.2033e+07	5.37136e+07	3.08862e+07	2.50191e+06	2.67593e+09	3.74339e+09	2.73134e+09	5.81854e+08
sp|Q8WWI5|CTL1_HUMAN	180	[5 2 0 0 0]	1.05332e+08	286880255	1.62445e+08	9.60221e+07	2.87915e+07	6.89837e+07	5.94625e+07	2.49563e+07	1.89004e+07	4.45968e+07	3.14475e+07	9.12217e+06
sp|P23229|ITA6_HUMAN	323	[4 2 0 0 0]	9.12965e+07	6.68908e+08	1.9805e+08	3.10096e+08	4.98651e+07	5.27888e+08	1.7627e+08	2.67132e+08	1.39346e+06	2.77418e+07	8.12884e+06	1.08014e+07
sp|O95395|GCNT3_HUMAN	69	[8 2 0 0 0]	1.96598e+08	1.7364e+08	1.6838e+08	1.02665e+08	2.54117e+07	2.76202e+07	2.26358e+07	1.31026e+07	1.53944e+07	2.43349e+07	1.93205e+07	3.55257e+06
sp|P23229|ITA6_HUMAN	966	[6 3 0 0 0]	6.04203e+07	2.54753e+08	8.2612e+07	1.1187e+08	2.23358e+07	1.04966e+08	1.5882e+07	4.44282e+07	3.38985e+07	9.40617e+07	1.8919e+07	3.71744e+07
sp|P55283|CADH4_HUMAN	661	[9 2 0 0 0]	2.23749e+09	2.61143e+09	2.25495e+09	2.21661e+09	2.92378e+09	3.38949e+09	2.96511e+09	2.87017e+09	7.66321e+08	9.35568e+08	8.0667e+08	7.63943e+08
sp|Q7Z388|D19L4_HUMAN	123	[6 2 0 0 0]	3.15017e+09	5.26978e+09	4.68915e+09	4.05193e+09	2.41041e+09	3.97938e+09	3.60273e+09	3.09543e+09	1.17619e+09	1.94125e+09	1.71762e+09	1.48053e+09
sp|O15230|LAMA5_HUMAN	2196	[9 2 0 0 0]	8.05721e+07	6.35205e+07	1.32814e+07	3.59564e+07	2.12409e+08	2.0132e+08	7.01215e+07	8.37779e+07	1.6965e+08	1.48377e+08	5.67987e+07	3.37179e+07
sp|Q7Z3K3|POGZ_HUMAN	279	[0 1 0 0 0]	3.64798e+09	4.98248e+09	4.85541e+09	4.50714e+09	6.74261e+09	9.50699e+09	9.2127e+09	8.75693e+09	4.11181e+09	5.80255e+09	6.09622e+09	5.64574e+09
sp|P20645|MPRD_HUMAN	57	[6 3 0 1 0]	2.05856e+08	2.06287e+08	7.30577e+07	2.30741e+08	2.4313e+08	4.09396e+08	2.02606e+08	1.04902e+08	5.57855e+07	9.20354e+07	2.66821e+06	5.72529e+06
sp|Q9UBS9|SUCO_HUMAN	963	[8 2 0 0 0]	1.162e+08	1.23896e+08	1.34041e+08	2.01237e+08	2.1744e+08	2.30677e+08	2.51699e+08	3.74616e+08	6.06938e+07	6.39444e+07	6.80857e+07	1.03442e+08
sp|Q96KA5|CLP1L_HUMAN	91	[8 2 0 0 0]	4.19614e+09	5.22188e+09	5.0348e+09	3.9246e+09	3.23395e+09	4.06376e+09	3.93297e+09	3.00519e+09	6.69152e+09	7.99647e+09	8.0702e+09	6.44439e+09
sp|P01215|GLHA_HUMAN	102	[6 2 0 0 0]	8.6932e+08	8.03917e+08	3.33323e+08	8.18838e+08	9.33653e+08	8.38711e+08	3.12136e+08	8.8285e+08	9.64226e+09	9.23318e+09	3.49977e+09	9.9413e+09
sp|Q9Y4L1|HYOU1_HUMAN	830	[6 2 0 0 0]	3.79003e+09	4.8957e+09	3.89658e+09	5.1799e+09	5.87814e+09	7.63781e+09	6.10164e+09	8.20997e+09	4.62387e+09	6.22861e+09	4.94486e+09	6.65647e+09
sp|P04216|THY1_HUMAN	79	[7 2 0 0 0]	5.47886e+07	-1	-1	-1	7.89975e+06	-1	-1	-1	1.30462e+06	-1	-1	-1
sp|Q12913|PTPRJ_HUMAN	937	[5 2 0 0 0]	3.5396e+08	3.37281e+08	2.64035e+08	2.67504e+08	2.4146e+08	2.87017e+08	2.06247e+08	1.65877e+08	5.83069e+07	6.2422e+07	4.00914e+07	4.56492e+07
sp|Q96S52|PIGS_HUMAN	370	[3 3 0 2 0]	1.08443e+08	1.7387e+08	1.68207e+08	1.10439e+07	1.29386e+07	3.34647e+07	2.09159e+07	1.23695e+06	1.23652e+08	1.8339e+08	1.83083e+08	6.34118e+06
sp|P11279|LAMP1_HUMAN	322	[10 2 0 0 0]	6.34788e+08	7.83615e+08	6.2433e+08	3.61522e+08	2.47211e+09	3.0557e+09	2.43748e+09	1.36907e+09	2.09216e+09	2.6531e+09	2.04278e+09	1.17997e+09
sp|P49788|TIG1_HUMAN	142	[8 2 0 0 0]	4.13897e+07	2.06849e+07	5.82339e+07	1.28104e+08	1.72039e+07	5.14123e+06	5.17834e+06	2.16689e+06	830651	0	0	0
sp|P80188|NGAL_HUMAN	85	[9 2 0 0 0]	1.55477e+08	2.56124e+08	1.74456e+08	2.28959e+08	0	2.17222e+06	5.18301e+06	2.77459e+06	0	1.02809e+08	3.52748e+07	9.16624e+07
sp|O14657|TOR1B_HUMAN	64	[6 2 0 0 0]	2.92771e+09	2.99997e+09	3.62673e+09	8.61373e+08	2.55447e+09	2.60255e+09	3.20068e+09	7.37899e+08	3.56116e+08	3.62065e+08	4.52768e+08	9.92896e+07
sp|O60637|TSN3_HUMAN	167	[4 3 0 1 0]	7.95115e+07	1.02512e+08	8.86059e+07	6.45869e+07	8.20599e+06	1.36555e+07	7.73509e+06	5.89133e+06	9.16581e+07	1.13653e+08	8.56089e+07	7.49449e+07
sp|P15144|AMPN_HUMAN	735	[3 2 0 1 0]	1.95827e+08	3.35722e+08	2.99887e+08	1.75534e+08	1.21527e+09	1.97754e+09	1.71159e+09	1.03191e+09	6.68975e+07	1.12192e+08	8.73433e+07	5.23114e+07
sp|P17301|ITA2_HUMAN	112	[6 3 0 2 0]	1.53452e+08	1.68909e+08	-1	-1	2.91143e+07	3.31693e+07	-1	-1	5.26886e+08	5.89433e+08	-1	-1
sp|Q8TCJ2|STT3B_HUMAN	627	[7 2 0 0 0]	8.28185e+09	7.58882e+09	8.37876e+09	6.00721e+09	6.42816e+09	5.95946e+09	6.52212e+09	4.68161e+09	2.13084e+09	2.05569e+09	2.20731e+09	1.55899e+09
sp|P11047|LAMC1_HUMAN	650	[8 2 0 0 0]	9.28087e+08	1.81292e+09	6.69705e+08	1.05768e+09	2.2607e+09	3.97578e+09	1.51262e+09	2.29072e+09	1.34953e+09	2.61023e+09	1.01439e+09	1.59544e+09
sp|Q8NBN3|TM87A_HUMAN	62	[7 2 0 0 0]	1.15339e+09	8.22167e+08	1.78649e+09	1.12133e+09	3.53915e+08	3.15581e+08	5.7585e+08	3.63614e+08	1.12555e+09	8.25015e+08	1.62439e+09	9.50619e+08
sp|Q9H0U3|MAGT1_HUMAN	71	[6 2 0 0 0]	2.35215e+08	3.04929e+08	2.7795e+08	4.52996e+08	1.16624e+08	1.8989e+08	1.4247e+08	2.71086e+08	3.17209e+07	5.68454e+07	5.53761e+07	8.79938e+07
sp|P16278|BGAL_HUMAN	464	[6 2 0 0 0]	8.57316e+08	2.06723e+09	6.23665e+08	1.36417e+09	5.57936e+08	1.22285e+09	4.22643e+08	8.68378e+08	1.66508e+09	3.86875e+09	1.19601e+09	2.51328e+09
sp|P98160|PGBM_HUMAN	89	[6 2 0 0 0]	3.92618e+08	1.85144e+08	2.53401e+08	4.92087e+08	7.51156e+08	4.31891e+08	4.64936e+08	8.74913e+08	1.92156e+09	9.75555e+08	1.26812e+09	2.26397e+09
sp|Q06481|APLP2_HUMAN	541	[5 2 0 0 0]	7.68474e+07	6.38398e+07	1.87729e+08	4.43066e+07	2.65125e+07	9.41026e+06	5.31481e+07	1.36604e+07	4.40141e+06	5.58637e+06	2.44845e+07	1.88915e+06
sp|P15586|GNS_HUMAN	362	[9 2 0 0 0]	1.30653e+09	2.80226e+09	1.84501e+09	8.10726e+08	6.37628e+08	1.25088e+09	8.65676e+08	4.3427e+08	7.08195e+08	1.49174e+09	1.04997e+09	5.27644e+08
sp|A5YKK6|CNOT1_HUMAN	1167	[3 4 0 1 0]	9.48909e+07	1.46649e+08	-1	3.63321e+08	3.41041e+06	4.33669e+06	-1	6.7203e+06	1.82432e+07	2.07427e+07	-1	5.62365e+07
sp|Q16787|LAMA3_HUMAN	242	[8 2 0 0 0]	5.98503e+07	7.60654e+07	1.01699e+08	6.35193e+07	1.09499e+07	1.49663e+07	2.27664e+07	1.29504e+07	2.41659e+07	5.31425e+07	3.56469e+07	2.83535e+07
sp|Q9H6U8|ALG9_HUMAN	465	[9 2 0 0 0]	7.64612e+07	2.17235e+08	2.3008e+08	9.8419e+07	1.04694e+08	2.23498e+08	2.36829e+08	1.20811e+08	1.08538e+08	2.77743e+08	2.60051e+08	1.19839e+08
sp|P15586|GNS_HUMAN	405	[5 2 0 0 0]	5.10503e+08	1.11691e+09	6.91966e+08	9.0067e+08	2.03876e+09	4.39163e+09	2.8317e+09	3.78643e+09	7.13844e+08	1.48153e+09	1.0046e+09	1.2033e+09
sp|P80188|NGAL_HUMAN	85	[7 2 0 0 0]	9.58872e+07	3.09273e+08	2.24687e+08	2.81233e+08	1.3552e+06	0	2.83267e+06	3.29635e+06	0	7.41183e+06	0	0
sp|Q14517|FAT1_HUMAN	998	[9 2 0 0 0]	1.06759e+08	1.36161e+08	7.42683e+07	7.65709e+07	7.10385e+07	7.97607e+07	4.31797e+07	3.47303e+07	2.15119e+07	3.5975e+07	2.7582e+07	1.69863e+07
sp|Q9NX62|IMPA3_HUMAN	259	[8 2 0 0 0]	4.93127e+07	-1	-1	6.01161e+07	8.05139e+07	-1	-1	6.61487e+07	2.2142e+07	-1	-1	1.48748e+07
sp|Q9Y4D7|PLXD1_HUMAN	1099	[8 2 0 0 0]	1.18909e+07	-1	1.79864e+07	3.78463e+07	0	-1	3.60587e+06	0	0	-1	8.36783e+06	2.99459e+06
sp|O95395|GCNT3_HUMAN	69	[5 2 0 0 0]	3.5123e+07	7.05183e+07	3.69122e+07	4.49915e+07	2.49294e+06	1.08721e+06	1.12563e+06	639246	813388	3.3559e+06	464931	2.16766e+06
sp|O14657|TOR1B_HUMAN	64	[8 2 0 0 0]	3.51434e+09	4.80419e+09	4.07157e+09	3.82281e+09	1.32516e+09	1.82634e+09	1.54371e+09	1.4352e+09	6.94598e+08	9.40003e+08	8.1137e+08	7.36012e+08
sp|Q12866|MERTK_HUMAN	316	[5 2 0 0 0]	4.54517e+07	5.06806e+07	6.5501e+07	2.95939e+07	4.49121e+06	4.31231e+06	5.71262e+06	4.25924e+06	338126	2.05096e+06	804678	742908
sp|Q8WWB7|GLMP_HUMAN	187	[6 2 0 0 0]	3.29318e+07	4.38696e+07	3.32919e+07	3.32428e+07	1.84223e+07	3.16195e+07	1.94339e+07	2.19363e+07	1.83313e+09	3.03785e+09	2.4912e+09	2.65836e+09
sp|O95479|G6PE_HUMAN	157	[3 4 0 0 0]	1.17839e+08	1.34639e+08	2.85762e+08	9.56143e+07	3.50928e+08	3.72298e+08	6.64691e+08	3.04481e+08	5.10587e+07	4.33117e+07	7.83965e+07	4.52932e+07
sp|Q13438|OS9_HUMAN	177	[4 2 0 1 0]	4.63994e+06	-1	-1	-1	0	-1	-1	-1	497296	-1	-1	-1
sp|A2RU67|F234B_HUMAN	237	[7 2 0 0 0]	2.19731e+08	4.70729e+08	3.20216e+08	3.32039e+08	5.9362e+07	9.84729e+07	1.07572e+08	9.81186e+07	7.83091e+08	1.71206e+09	1.31613e+09	1121685677
sp|Q96PC5|MIA2_HUMAN	59	[7 2 0 0 0]	1.10242e+08	9.29451e+07	5.93224e+07	2.8145e+07	2.42958e+08	2.38707e+08	1.97032e+08	1.02865e+08	1.37458e+07	0	1.35631e+07	4.55496e+06
sp|Q9NX62|IMPA3_HUMAN	259	[6 2 0 0 0]	1.12864e+08	1.9766e+08	1.37017e+08	1.22008e+08	9.38039e+07	1.54037e+08	1.0231e+08	9.96732e+07	1.719e+07	2.05437e+07	2.20138e+07	2.55003e+07
sp|Q9BRN9|TM2D3_HUMAN	157	[7 2 0 0 0]	5.16927e+07	2.00596e+08	4.8404e+07	5.24196e+07	5.19927e+07	2.24298e+08	4.68184e+07	4.75463e+07	1.32195e+08	4.56292e+08	1.47021e+08	1.46558e+08
sp|Q96F46|I17RA_HUMAN	265	[6 2 0 0 0]	4.7603e+07	3.06637e+07	6.67109e+07	3.77427e+07	2.59592e+08	2.05235e+08	3.01729e+08	2.11554e+08	2.49964e+07	1.0667e+07	3.54285e+07	1.55636e+07
sp|Q13438|OS9_HUMAN	177	[4 2 0 0 0]	2.02864e+07	1.95574e+07	3.23554e+07	2.52037e+07	1.43768e+06	746674	2.88621e+06	1.57511e+06	0	595763	1.05718e+06	881525
sp|Q7Z7H5|TMED4_HUMAN	117	[7 2 0 0 0]	1.16463e+08	-1	-1	2.00327e+08	1.65134e+08	-1	-1	2.26659e+08	2.18602e+08	-1	-1	3.35852e+08
sp|Q9ULI1|NWD2_HUMAN	1668	[6 2 0 0 0]	6.05226e+07	-1	-1	-1	4.37884e+06	-1	-1	-1	2.24724e+07	-1	-1	-1
sp|P13473|LAMP2_HUMAN	257	[6 3 0 1 0]	2.75593e+07	-1	1.88267e+07	-1	8.68747e+06	-1	0	-1	2.48118e+07	-1	3.97029e+07	-1
sp|P00734|THRB_HUMAN	121	[8 2 0 0 0]	2.0018e+08	5.75307e+08	4.75009e+08	2.44431e+08	2.08217e+09	6.65473e+09	5.62565e+09	2912562931	2.68406e+08	8.32729e+08	6.92234e+08	3.87045e+08
sp|Q8IZY2|ABCA7_HUMAN	312	[9 2 0 0 0]	1.60264e+07	-1	-1	1.03242e+07	3.68656e+06	-1	-1	4.25001e+06	6.53491e+06	-1	-1	2.70913e+06
sp|Q6P179|ERAP2_HUMAN	294	[8 2 0 0 0]	2.43405e+08	3.72048e+08	2.64415e+08	2.44001e+08	8.79456e+07	1.1855e+08	1.01283e+08	8.95988e+07	8.12463e+06	7.43617e+06	6.53663e+06	5.25564e+06
sp|O75581|LRP6_HUMAN	433	[9 2 0 0 0]	2.14872e+07	-1	-1	-1	1.35213e+07	-1	-1	-1	5.555e+06	-1	-1	-1
sp|Q92823|NRCAM_HUMAN	223	[4 4 0 1 0]	1.08808e+07	-1	-1	-1	3.96943e+06	-1	-1	-1	0	-1	-1	-1
sp|P35354|PGH2_HUMAN	580	[8 2 0 0 0]	6.11575e+06	-1	6.34123e+06	6.54417e+06	701730	-1	142193	102742	4.3813e+06	-1	4.16937e+06	3.6126e+06
sp|Q12864|CAD17_HUMAN	722	[5 4 0 2 0]	2.76669e+08	3.6878e+08	5.34055e+08	3.7587e+08	5.00221e+06	6.44928e+06	1.10317e+07	6.89461e+06	5.15206e+07	4.87773e+07	1.01759e+08	7.52134e+07
sp|Q96AP7|ESAM_HUMAN	213	[7 2 0 0 0]	4.79503e+08	6.19204e+08	1.69063e+08	4.14221e+08	3.15083e+08	4.46192e+08	1.22209e+08	3.11046e+08	0	2.52089e+07	1.86988e+06	2.159e+07
sp|P13473|LAMP2_HUMAN	275	[6 2 0 0 0]	9.11013e+07	1.21883e+08	1.5206e+08	2.30713e+08	1.13188e+07	3.05693e+07	3.75267e+07	4.72064e+07	1.02236e+08	1.57577e+08	1.47302e+08	2.50796e+08
sp|Q07954|LRP1_HUMAN	3089	[9 2 0 0 0]	3.03067e+08	869598623	2.14491e+08	4.85025e+08	2.71344e+08	9.08161e+08	2.29878e+08	5.16224e+08	2.73226e+08	6.41192e+08	1.72255e+08	4.24282e+08
sp|Q5T5U3|RHG21_HUMAN	1511	[0 2 0 0 0]	2.23568e+06	-1	-1	-1	489069	-1	-1	-1	2.97111e+06	-1	-1	-1
sp|Q14517|FAT1_HUMAN	1940	[6 2 0 0 0]	2.58648e+07	4.07714e+07	-1	-1	1.95247e+07	7.20018e+06	-1	-1	3.37892e+06	0	-1	-1
sp|Q9BXP2|S12A9_HUMAN	243	[7 2 0 0 0]	1.53781e+07	-1	-1	-1	3.47505e+06	-1	-1	-1	0	-1	-1	-1
sp|P02790|HEMO_HUMAN	453	[8 2 0 0 0]	4.28184e+07	-1	-1	-1	4.28184e+07	-1	-1	-1	4.28184e+07	-1	-1	-1
sp|Q7LGA3|HS2ST_HUMAN	108	[6 2 0 0 0]	1.92319e+08	5.85551e+08	3.94294e+08	3.81148e+08	4.97675e+07	1.6598e+08	1.0896e+08	9.80899e+07	8.69437e+07	2.59496e+08	1.63069e+08	1.64971e+08
sp|Q9NPY3|C1QR1_HUMAN	134	[6 2 0 0 0]	2.34453e+09	-1	-1	-1	4.30757e+07	-1	-1	-1	0	-1	-1	-1
sp|P20645|MPRD_HUMAN	57	[5 4 0 1 0]	2.24931e+07	7.20642e+07	-1	4.03037e+07	6.53814e+06	2.02197e+07	-1	1.1373e+07	4.80829e+07	1.53881e+08	-1	8.51242e+07
sp|P13688|CEAM1_HUMAN	378	[4 2 0 0 0]	3.5195e+07	6.10727e+07	1.05213e+08	3.03038e+07	7.92016e+06	1.57533e+07	2.88087e+07	4.1119e+06	986402	0	3.35569e+06	0
sp|P04066|FUCO_HUMAN	382	[3 2 0 1 0]	2.64832e+08	1.6036e+08	2.42938e+08	3.72262e+08	7.2978e+07	2.41037e+07	5.14136e+07	1.0146e+08	8.36553e+07	6.21192e+07	7.72856e+07	1.15391e+08
sp|Q15262|PTPRK_HUMAN	462	[6 3 0 0 0]	9.45612e+07	3.23742e+08	8.87405e+07	7.02461e+07	1.09448e+08	3.06689e+08	6.72514e+07	7.5941e+07	9.82704e+07	2.74556e+08	8.47047e+07	7.98689e+07
sp|Q13438|OS9_HUMAN	177	[6 2 0 1 0]	1.68527e+07	2.44285e+07	1.3029e+07	1.97241e+07	1.61282e+06	9.62926e+06	3.29558e+06	6.28525e+06	4.29491e+06	7.52364e+06	4.66095e+06	3.38606e+06
sp|P08581|MET_HUMAN	785	[4 3 0 2 0]	9.38379e+06	2.41404e+07	1.94545e+07	1.71787e+07	245608	634163	3.30136e+06	720384	0	0	0	0
sp|O75908|SOAT2_HUMAN	325	[6 2 0 0 0]	4.46819e+07	-1	-1	-1	5.19257e+06	-1	-1	-1	747939	-1	-1	-1
sp|Q13214|SEM3B_HUMAN	124	[10 2 0 0 0]	5.52849e+07	2.84407e+08	5.91896e+07	5.9816e+07	7.76209e+06	3.02035e+07	6.71383e+06	5.40918e+06	2.85594e+08	1.32769e+09	2.69639e+08	2.60705e+08
sp|P19438|TNR1A_HUMAN	54	[9 2 0 0 0]	2.73257e+08	2.88637e+08	3.46469e+08	3.71849e+08	1.80146e+08	2.07068e+08	2.30766e+08	2.65627e+08	7.60422e+07	7.54237e+07	8.53097e+07	9.83344e+07
sp|P11717|MPRI_HUMAN	400	[9 2 0 0 0]	1.427e+09	3.92069e+09	5.47902e+09	2.61406e+09	1.6759e+09	4.30868e+09	5.99284e+09	2.99459e+09	6.74517e+08	1.71362e+09	2.41359e+09	1.18497e+09
sp|Q7Z4F1|LRP10_HUMAN	299	[6 2 0 0 0]	7.50975e+07	4.68185e+07	3.50647e+08	2.1191e+07	5.85612e+07	3.60633e+07	2.87108e+08	2.10774e+07	3.00921e+07	2.22536e+07	1.6788e+08	1.83246e+07
sp|Q9BVK6|TMED9_HUMAN	125	[3 3 0 1 0]	3.85297e+08	2.91391e+08	7.82039e+08	5.72295e+08	6.75639e+08	5.82049e+08	1.25061e+09	8.29112e+08	3.36024e+08	3.03854e+08	6.73571e+08	4.25212e+08
sp|P23229|ITA6_HUMAN	323	[8 6 0 4 0]	5.13681e+06	-1	-1	-1	897415	-1	-1	-1	0	-1	-1	-1
sp|Q92508|PIEZ1_HUMAN	2331	[9 2 0 0 0]	8.41054e+07	2.43494e+07	2.31497e+07	2.05919e+07	4.18965e+07	2.40314e+07	1.47526e+07	9.77585e+06	1.26233e+08	2.84481e+07	3.48283e+07	3.47484e+07
sp|Q9UBP4|DKK3_HUMAN	106	[6 2 0 0 0]	8.1805e+06	1.38351e+07	-1	6.95454e+06	271430	0	-1	519385	3.77435e+06	7.04586e+06	-1	5.50749e+06
sp|O00754|MA2B1_HUMAN	930	[6 2 0 0 0]	3.23288e+08	6.73293e+08	3.26639e+08	4.6669e+08	1.17958e+09	2.33191e+09	1.08462e+09	1.64865e+09	1.96486e+09	4.05932e+09	1.8951e+09	2.67473e+09
sp|Q12770|SCAP_HUMAN	263	[6 2 0 0 0]	2.52832e+08	4.30338e+08	3.1125e+08	1.77264e+08	1.74933e+08	3.66339e+08	2.65138e+08	1.42711e+08	1.32713e+08	2.69253e+08	1.66942e+08	1.00565e+08
sp|Q68DH5|LMBD2_HUMAN	642	[6 2 0 0 0]	3.97151e+07	-1	-1	-1	2.96875e+07	-1	-1	-1	1.87657e+06	-1	-1	-1
sp|P15586|GNS_HUMAN	405	[9 2 0 0 0]	1.08437e+08	1.97883e+08	7.13469e+07	-1	5.91481e+07	1.39254e+08	4.00165e+07	-1	7.72862e+07	1.54893e+08	4.65815e+07	-1
sp|P11279|LAMP1_HUMAN	103	[9 2 0 0 0]	4.21094e+08	6.36712e+08	3.38802e+07	4.27781e+08	7.84114e+08	1.21857e+09	5.17014e+07	7.78055e+08	7.30442e+08	1.11557e+09	5.15865e+07	7.24164e+08
sp|Q8WYB5|KAT6B_HUMAN	122	[0 1 0 0 0]	8.31618e+08	-1	4.75866e+08	-1	3.29336e+07	-1	2.05411e+07	-1	2.79717e+07	-1	1.37953e+07	-1
sp|Q13683|ITA7_HUMAN	1045	[7 2 0 0 0]	7.69508e+07	9.00714e+07	1.04125e+08	7.00501e+07	2.48837e+07	2.62804e+07	2.96904e+07	1.71199e+07	1.28379e+08	1.54875e+08	1.42492e+08	1.25611e+08
sp|Q6ZNA5|FRRS1_HUMAN	308	[7 2 0 0 0]	1.05682e+07	1.23663e+07	-1	3.67236e+06	3.19257e+06	7.22551e+06	-1	9.06803e+06	0	0	-1	3.94633e+06
sp|Q15758|AAAT_HUMAN	212	[5 2 0 0 0]	2.809e+07	8.15103e+07	1.74074e+07	5.34476e+07	1.08287e+07	3.30613e+07	1.23787e+07	1.71786e+07	1.2431e+06	1.08173e+07	903453	2.15246e+06
sp|Q9H3G5|CPVL_HUMAN	81	[9 2 0 0 0]	1.29516e+07	1.9518e+07	2.99973e+07	4.62741e+07	1.98261e+07	1.82462e+07	4.33093e+07	8.15303e+07	3.57424e+07	1.76147e+07	6.29164e+07	9.45003e+07
sp|P52803|EFNA5_HUMAN	37	[7 2 0 0 0]	1.81662e+08	1.66641e+08	1.17024e+08	3.49679e+08	7.77822e+06	7.37457e+06	2.23701e+06	1.27189e+07	9.97865e+07	8.50482e+07	4.91258e+07	1.55713e+08
sp|Q9HAW8|UD110_HUMAN	71	[4 4 0 1 0]	7.28406e+06	8.61872e+06	-1	-1	588334	2.82658e+06	-1	-1	368144	3.47287e+06	-1	-1
sp|Q9HAW7|UD17_HUMAN	71	[4 4 0 1 0]	7.28406e+06	8.61872e+06	-1	-1	588334	2.82658e+06	-1	-1	368144	3.47287e+06	-1	-1
sp|O60656|UD19_HUMAN	71	[4 4 0 1 0]	7.28406e+06	8.61872e+06	-1	-1	588334	2.82658e+06	-1	-1	368144	3.47287e+06	-1	-1
sp|Q9HAW9|UD18_HUMAN	71	[4 4 0 1 0]	7.28406e+06	8.61872e+06	-1	-1	588334	2.82658e+06	-1	-1	368144	3.47287e+06	-1	-1
sp|P20827|EFNA1_HUMAN	26	[8 2 0 0 0]	1.12593e+08	1.38486e+08	9.46021e+07	1.5778e+08	1.20636e+08	1.34851e+08	9.86639e+07	1.60804e+08	4.46581e+08	5.24774e+08	3.43363e+08	6.47815e+08
sp|Q9H6U8|ALG9_HUMAN	465	[7 2 0 0 0]	7.67124e+06	2.42458e+07	5.63937e+06	9.72097e+06	3.89883e+06	2.75882e+07	4.33848e+06	4.01696e+06	2.16318e+07	5.17555e+07	1.65047e+07	1.73725e+07
sp|Q14517|FAT1_HUMAN	1940	[5 2 0 0 0]	4.65646e+07	2.47281e+07	6.64748e+07	4.31009e+07	3.62233e+06	1.71939e+06	1.18919e+07	9.62461e+06	2.1903e+06	4.85116e+06	0	2.0611e+06
sp|O14647|CHD2_HUMAN	1693	[7 2 0 0 0]	1.24368e+07	-1	-1	-1	773232	-1	-1	-1	850691	-1	-1	-1
sp|O94901|SUN1_HUMAN	588	[5 2 0 1 0]	9.24887e+06	-1	3.6414e+06	-1	737901	-1	1.57647e+06	-1	1.49225e+06	-1	496261	-1
sp|Q12864|CAD17_HUMAN	587	[9 2 0 0 0]	8.37209e+07	1.0483e+08	1.17746e+08	1.65665e+09	1.47408e+07	1.66723e+07	1.9103e+07	3.50586e+08	3.67104e+07	3.53055e+07	5.8104e+07	5.44216e+09
sp|P11717|MPRI_HUMAN	1312	[4 2 0 0 0]	1.73879e+08	2.64266e+08	2.37112e+08	1.34367e+08	2.73639e+07	4.47322e+07	3.81599e+07	2.31661e+07	960623	93489.4	442051	408723
sp|P35354|PGH2_HUMAN	580	[4 2 0 0 0]	7.72204e+06	2.14528e+07	1.39863e+07	8.71472e+06	297901	964276	311636	274023	0	0	0	0
sp|Q92823|NRCAM_HUMAN	223	[6 3 0 0 0]	5.12276e+07	1.46501e+08	1.80915e+07	5.35546e+07	2.83957e+07	7.64307e+07	8.6131e+06	2.78288e+07	5.52333e+06	1.47559e+07	1.6546e+06	3.80614e+06
sp|Q92508|PIEZ1_HUMAN	2331	[5 2 0 0 0]	1.3416e+08	-1	7.62919e+07	1.67326e+08	1.56839e+08	-1	8.94822e+07	1.88571e+08	1.19725e+08	-1	1.08617e+08	1.74761e+08
sp|Q9H488|OFUT1_HUMAN	247	[6 2 0 0 0]	1.45199e+07	1.22882e+07	8.08477e+06	1.40631e+07	4.97137e+07	4.02316e+07	2.84502e+07	3.54225e+07	1.13457e+07	4.46305e+06	6.31103e+06	8.10327e+06
sp|Q86VR7|VS10L_HUMAN	144	[8 2 0 0 0]	4.2866e+08	6.26278e+08	4.15921e+08	2.76297e+08	1.1662e+08	1.40807e+08	1.08407e+08	8.00331e+07	526146	328752	3.17307e+06	5.29801e+06
sp|P23229|ITA6_HUMAN	966	[8 2 0 0 0]	5.28094e+07	6.34067e+07	1.03494e+08	3.77826e+07	0	0	2.6619e+07	2.44346e+06	0	0	3.20188e+07	1.91512e+06
sp|P20851|C4BPB_HUMAN	64	[8 2 0 0 0]	2.50414e+07	8.82516e+07	2.07939e+07	5.95117e+07	4.99212e+07	1.27125e+08	3.41061e+07	8.4363e+07	2.16222e+08	4.94882e+08	2.01713e+08	3.55578e+08
sp|P13473|LAMP2_HUMAN	356	[4 3 0 0 0]	2.49026e+08	2.23966e+08	1.37118e+08	2.13349e+08	9.22068e+07	8.13462e+07	6.47904e+07	1.00396e+08	2.7583e+08	2.24724e+08	136542528	2.18366e+08
sp|Q13438|OS9_HUMAN	177	[9 2 0 0 0]	4.18512e+08	3.44032e+08	4.05128e+08	2.63849e+07	7.07244e+08	5.59988e+08	6.9643e+08	4.61508e+07	5.45642e+08	4.52541e+08	5.42448e+08	2.98594e+07
sp|O94905|ERLN2_HUMAN	106	[9 2 0 0 0]	5.16607e+08	5.54436e+08	7.26235e+08	3.96851e+08	8.86258e+08	9.69409e+08	1.33047e+09	7.02348e+08	5.2781e+08	6.08678e+08	7.89336e+08	4.04815e+08
sp|O75477|ERLN1_HUMAN	106	[9 2 0 0 0]	1.28567e+08	7.76261e+07	3.986e+07	7.60342e+07	2.3911e+08	2.09251e+08	1.0977e+08	2.03554e+08	9.14709e+07	1.0034e+08	5.09517e+07	8.87618e+07
sp|P20645|MPRD_HUMAN	57	[6 3 0 0 0]	3.05653e+08	5.24817e+08	2.94938e+08	2.80397e+08	1.33477e+09	1.91566e+09	1.25882e+09	1.12777e+09	8.82256e+08	1.58202e+09	8.27025e+08	8.45426e+08
sp|P13473|LAMP2_HUMAN	356	[4 3 0 1 0]	4.84198e+07	3.5449e+08	1.79707e+09	1.87697e+09	3.41324e+06	4.34414e+07	2.94079e+08	3.04128e+08	2.32798e+07	4.29051e+07	1.54789e+08	1.53931e+08
sp|Q9Y6A1|POMT1_HUMAN	471	[9 2 0 0 0]	2.2924e+08	1.77976e+08	2.75037e+08	2.76469e+08	3.56945e+08	2.42785e+08	4.39207e+08	4.39165e+08	9.44347e+07	3.79534e+07	8.30205e+07	4.22266e+07
sp|Q9HAW8|UD110_HUMAN	71	[5 3 0 1 0]	1.00317e+07	-1	-1	-1	788599	-1	-1	-1	247952	-1	-1	-1
sp|Q9HAW7|UD17_HUMAN	71	[5 3 0 1 0]	1.00317e+07	-1	-1	-1	788599	-1	-1	-1	247952	-1	-1	-1
sp|O60656|UD19_HUMAN	71	[5 3 0 1 0]	1.00317e+07	-1	-1	-1	788599	-1	-1	-1	247952	-1	-1	-1
sp|Q9HAW9|UD18_HUMAN	71	[5 3 0 1 0]	1.00317e+07	-1	-1	-1	788599	-1	-1	-1	247952	-1	-1	-1
sp|O75339|CILP1_HUMAN	550	[5 2 0 0 0]	3.28029e+07	-1	-1	-1	1.75484e+07	-1	-1	-1	2.22272e+07	-1	-1	-1
sp|Q6P179|ERAP2_HUMAN	294	[6 2 0 0 0]	8.55664e+08	8.68238e+08	6.91658e+08	6.27275e+08	1.2359e+08	2.10011e+08	1.49274e+08	1.20012e+08	3.62482e+06	7.25729e+06	3.66438e+06	1.34935e+06
sp|Q9HAT2|SIAE_HUMAN	267	[7 2 0 0 0]	5.36586e+07	-1	2.26826e+07	-1	6.27475e+07	-1	1.05444e+07	-1	2.24726e+07	-1	3.27799e+06	-1
sp|Q9Y4D7|PLXD1_HUMAN	1099	[7 2 0 0 0]	3.60682e+07	1.62927e+07	1.37083e+08	1.70402e+08	3.03505e+06	0	2.11823e+07	1.01906e+07	1.83339e+07	4.90263e+06	5.38147e+07	7.8586e+07
sp|Q99571|P2RX4_HUMAN	75	[8 2 0 0 0]	1.53162e+07	1.95344e+07	1.69239e+07	5.91218e+06	4.68309e+06	7.97439e+06	5.8282e+06	1.5623e+06	3.99018e+06	4.49688e+06	2.50781e+06	753095
sp|P05556|ITB1_HUMAN	212	[5 2 0 0 0]	8.39956e+08	1.11009e+09	1.18606e+09	5.58206e+08	6.96341e+08	9.18681e+08	9.0461e+08	4.02987e+08	4.54146e+08	5.77917e+08	6.43327e+08	2.84191e+08
sp|Q96AE7|TTC17_HUMAN	634	[7 2 0 0 0]	4.80052e+07	-1	4.02979e+06	4.73086e+07	4.14741e+07	-1	0	3.54161e+07	3.55402e+07	-1	0	3.4451e+07
sp|Q13443|ADAM9_HUMAN	231	[4 2 0 0 0]	1.51153e+08	1.82971e+08	1.48651e+08	1.39058e+08	2.88603e+07	4.29676e+07	2.75616e+07	3.0182e+07	4.50006e+06	6.99144e+06	3.67378e+06	5.1711e+06
sp|P04066|FUCO_HUMAN	382	[5 2 0 1 0]	2.43178e+08	3.129e+08	2.06236e+08	2.51081e+08	7.02462e+06	1.34718e+07	1.78174e+07	5.5911e+06	1.27832e+08	1.57051e+08	1.02754e+08	9.32732e+07
sp|Q07954|LRP1_HUMAN	1511	[5 2 0 0 0]	1.34008e+08	9.70923e+07	1.40413e+08	1.76052e+08	4.05002e+07	2.4869e+07	4.65593e+07	4.71013e+07	7.291e+07	1.97955e+07	4.7674e+07	5.02107e+07
sp|Q96T83|SL9A7_HUMAN	145	[6 2 0 0 0]	2.92283e+07	7.45085e+07	4.07616e+07	-1	4.66235e+06	2.07686e+07	1.63127e+07	-1	3.17702e+07	9.83078e+07	6.5239e+07	-1
sp|P13688|CEAM1_HUMAN	378	[5 2 0 0 0]	1.3265e+09	2.93501e+09	1.2427e+09	1.93842e+09	7.25912e+09	1.57458e+10	7.73147e+09	1.08091e+10	1.03747e+09	1.89538e+09	8.2562e+08	1.43479e+09
sp|Q86VR7|VS10L_HUMAN	423	[9 2 0 0 0]	7.09353e+06	1.73641e+07	9.27533e+06	6.39072e+06	0	0	1.70436e+06	0	0	3.6478e+06	0	1.15273e+06
sp|P13473|LAMP2_HUMAN	275	[7 2 0 0 0]	2.75186e+08	7.9653e+08	6.7493e+08	3.57478e+08	5.70467e+07	1.75838e+08	1.26333e+08	2.1768e+08	3.21174e+08	8.76595e+08	7.33837e+08	8.47728e+08
sp|P00403|COX2_HUMAN	180	[6 2 0 0 0]	3.41517e+07	-1	-1	3.99227e+07	1.74111e+07	-1	-1	1.7127e+07	3.67968e+07	-1	-1	4.09985e+07
sp|P15586|GNS_HUMAN	183	[4 3 0 1 0]	4.06981e+07	5.89803e+07	1.33754e+08	2.79978e+07	7.1521e+06	7.05306e+06	3.05552e+07	6.54853e+06	1.65342e+07	1.82509e+07	2.31298e+07	7.37604e+06
sp|P11279|LAMP1_HUMAN	103	[5 3 0 0 0]	5.79649e+08	1.24937e+09	695016397	8.13764e+08	3.63191e+09	6.76583e+09	3.75721e+09	4.74031e+09	6.05825e+08	1.06541e+09	5.49205e+08	8.2268e+08
sp|P49754|VPS41_HUMAN	507	[7 2 0 0 0]	6.67839e+08	-1	-1	-1	2.36903e+06	-1	-1	-1	1.15529e+07	-1	-1	-1
sp|P32004|L1CAM_HUMAN	294	[8 2 0 0 0]	6.1764e+07	3.88411e+07	6.25722e+07	6.36551e+07	2.06288e+07	1.38724e+07	2.03653e+07	2.096e+07	6.53914e+08	4.39792e+08	6.50473e+08	6.81844e+08
sp|Q15904|VAS1_HUMAN	170	[8 2 0 0 0]	3.92681e+07	1.11937e+07	3.22361e+07	2.33756e+07	4.70767e+07	7.66162e+06	2.6814e+07	1.80756e+07	1.07957e+08	3.69079e+07	7.41825e+07	4.49997e+07
sp|P00734|THRB_HUMAN	121	[9 2 0 0 0]	1.80434e+08	6.54724e+08	4.82522e+08	6.62222e+08	1.74271e+09	6.57784e+09	5.22335e+09	6.45819e+09	2.85095e+08	1.10032e+09	8.56431e+08	1.04775e+09
sp|Q8TEM1|PO210_HUMAN	1441	[9 2 0 0 0]	1.59021e+09	2.28612e+09	1.3576e+09	1.9296e+09	3.76075e+09	5.38758e+09	3.22502e+09	4.59716e+09	2.47848e+09	3.62185e+09	2.1885e+09	2.98131e+09
sp|O95479|G6PE_HUMAN	157	[3 2 0 0 0]	1.42733e+07	-1	-1	-1	2.2511e+07	-1	-1	-1	1.57858e+06	-1	-1	-1
sp|Q68CR1|SE1L3_HUMAN	382	[8 2 0 0 0]	1.19075e+09	1.49921e+09	1.96676e+09	1.57052e+09	1.47565e+09	1.85347e+09	2.50116e+09	2.07e+09	5.98294e+08	7.04008e+08	8.83755e+08	6.8359e+08
sp|Q3T906|GNPTA_HUMAN	729	[8 2 0 0 0]	1.00619e+07	2.05103e+07	-1	10421819	1.10631e+07	1.81246e+07	-1	1.17233e+07	8.3544e+06	1.92347e+07	-1	7.52444e+06
sp|O15031|PLXB2_HUMAN	759	[8 2 0 0 0]	1.56212e+08	1.55601e+08	1.36369e+08	1.71877e+08	1.21085e+08	1.89057e+08	1.23242e+08	1.25537e+08	1.47579e+08	1.98601e+08	1.3747e+08	2.09757e+08
sp|Q6P179|ERAP2_HUMAN	219	[9 2 0 0 0]	2.06521e+08	1.22732e+08	2.07788e+08	1.67395e+08	3.4384e+07	25755041	3.53791e+07	3.10748e+07	0	3.54736e+06	0	1.38996e+06
sp|Q92508|PIEZ1_HUMAN	2331	[8 2 0 0 0]	1.50855e+08	2.30946e+08	2.72786e+08	2.02361e+08	5.45387e+07	1.2272e+08	1.00029e+08	7.49832e+07	2.00685e+08	3.65401e+08	3.5432e+08	2.85946e+08
sp|P13473|LAMP2_HUMAN	257	[7 2 0 0 0]	9.8266e+07	1.83476e+08	8.22564e+07	2.77744e+08	2.27606e+07	2.37707e+07	1.50015e+07	5.18501e+07	4.3503e+07	5.50263e+07	3.36552e+07	1.04055e+08
sp|P10619|PPGB_HUMAN	244	[6 2 0 1 0]	1.75589e+07	-1	-1	-1	1.34673e+07	-1	-1	-1	4.06077e+06	-1	-1	-1
sp|Q9HAT2|SIAE_HUMAN	267	[8 2 0 0 0]	3.88406e+08	8.18777e+08	4.60732e+08	6.10163e+08	4.69043e+08	8.28047e+08	5.51292e+08	7.8087e+08	4.8094e+08	9.19323e+08	6.62017e+08	8.17475e+08
sp|P04062|GLCM_HUMAN	309	[6 2 0 0 0]	1.98608e+09	1.47902e+09	2.12196e+09	2.33995e+09	8.60305e+08	6.49423e+08	9.60279e+08	1.02092e+09	2.37624e+09	1.85954e+09	2.61562e+09	2.81058e+09
sp|P16278|BGAL_HUMAN	464	[6 2 0 1 0]	2.48263e+07	-1	2.56026e+07	-1	6.10859e+06	-1	1.66698e+06	-1	1.53437e+06	-1	6.82104e+06	-1
sp|P08581|MET_HUMAN	785	[5 3 0 0 0]	2.03205e+07	-1	-1	-1	2.36532e+06	-1	-1	-1	1.059e+06	-1	-1	-1
sp|O75954|TSN9_HUMAN	180	[8 2 0 0 0]	1.26277e+07	-1	1.98713e+07	5.23405e+07	2.35949e+06	-1	1.91311e+06	0	0	-1	1.71729e+06	2.71871e+06
sp|Q15262|PTPRK_HUMAN	462	[6 2 0 0 0]	1.03501e+08	2.89142e+07	7.12453e+07	3.59496e+06	5.28287e+07	7.92691e+06	0	2.60948e+06	8.03602e+07	2.37387e+07	5.22082e+07	5.48911e+06
sp|P02786|TFR1_HUMAN	727	[4 2 0 0 0]	2.80321e+07	4.38144e+07	2.75019e+07	2.241e+07	6.08613e+06	9.41615e+06	4.89602e+06	2.61339e+06	1.29973e+06	0	234567	2.44076e+06
sp|Q16787|LAMA3_HUMAN	242	[6 2 0 0 0]	5.19472e+07	1.57102e+08	1.09624e+08	1.04435e+08	2.00674e+07	4.73127e+07	3.59427e+07	4.54043e+07	1.19259e+07	5.87379e+07	3.01843e+07	1.46452e+07
sp|P05556|ITB1_HUMAN	212	[4 2 0 0 0]	8.33371e+07	6.86411e+07	9.45602e+07	4.51154e+07	1.74791e+07	2.38954e+06	2.19632e+07	1.19092e+07	1.88509e+06	1.24546e+07	1.6679e+07	3.54351e+06
sp|Q92542|NICA_HUMAN	530	[8 2 0 0 0]	2.8021e+08	4.65873e+08	3.03933e+08	2.97772e+08	4.22624e+08	7.94154e+08	4.90758e+08	5.22784e+08	3.36261e+08	5.93747e+08	4.00239e+08	3.75734e+08
sp|Q92823|NRCAM_HUMAN	1019	[9 2 0 0 0]	1.96423e+07	-1	-1	4.30265e+06	0	-1	-1	493641	0	-1	-1	0
sp|Q9P2E5|CHPF2_HUMAN	121	[9 2 0 0 0]	7.21021e+07	1.84101e+07	1.836e+07	1.17948e+07	3.38397e+07	1.48995e+07	8.408e+06	0	1.59685e+08	4.65474e+07	3.00965e+07	3.44073e+07
sp|Q96AE7|TTC17_HUMAN	184	[9 2 0 0 0]	3.61691e+07	3.61384e+07	2.04918e+07	1.49904e+07	2.72738e+07	4.1964e+07	3.57947e+07	1.80212e+07	3.01252e+07	4.29486e+07	3.34779e+07	1.77785e+07
sp|Q86XS8|GOLI_HUMAN	135	[7 2 0 0 0]	3.85748e+07	-1	-1	4.33563e+07	4.99236e+07	-1	-1	2.67356e+07	2.58851e+07	-1	-1	1.12622e+07
sp|Q6P179|ERAP2_HUMAN	219	[8 2 0 0 0]	2.0126e+08	2.85737e+08	2.71691e+08	1.78353e+08	2.30421e+07	4.01159e+07	3.47449e+07	2.72604e+07	0	0	3.1696e+06	1.26834e+06
sp|O75054|IGSF3_HUMAN	700	[7 2 0 0 0]	2.27959e+08	2.63216e+08	2.14936e+08	2.31696e+08	1.00598e+08	6.92544e+07	8.46154e+07	9.31497e+07	7.49215e+08	7.41448e+08	6.4813e+08	8.5754e+08
sp|P11117|PPAL_HUMAN	92	[3 3 0 1 0]	1.38105e+07	-1	-1	-1	6.84724e+06	-1	-1	-1	4.86644e+06	-1	-1	-1
sp|O14773|TPP1_HUMAN	443	[6 2 0 0 0]	4.39561e+08	4.51383e+08	2.73861e+07	5.02732e+08	8.5077e+08	3.26752e+08	2.6795e+06	1.00505e+09	2.70222e+08	1.69606e+08	1.11079e+07	2.80128e+08
sp|O14672|ADA10_HUMAN	267	[8 2 0 0 0]	4.53298e+08	5.14668e+08	4.33144e+08	7.51313e+08	7.6982e+08	9.66937e+08	8.25591e+08	1.31071e+09	2.98309e+08	3.27319e+08	2.81153e+08	4.54291e+08
sp|O75054|IGSF3_HUMAN	700	[5 2 0 0 0]	1.96005e+08	-1	7.24462e+07	2.78542e+07	8.17393e+07	-1	4.56296e+07	3.91527e+06	4.28717e+07	-1	3.16617e+07	1.3547e+07
sp|Q07954|LRP1_HUMAN	3839	[5 2 0 0 0]	1.97893e+07	1.29266e+08	9.5705e+07	2.0044e+07	4.48216e+06	4.14001e+07	2.10272e+07	1.81375e+06	3.81709e+06	4.01693e+07	3.03428e+07	7.43598e+06
sp|P23229|ITA6_HUMAN	966	[5 3 0 0 0]	1.56632e+07	2.71739e+07	2.85147e+07	-1	7.8111e+06	2.01314e+07	3.80295e+06	-1	1.67345e+06	5.13264e+06	1.17224e+06	-1
sp|Q9UHN6|TMEM2_HUMAN	636	[4 2 0 0 0]	6.01527e+06	-1	6.34593e+06	4.89546e+06	0	-1	351485	235489	0	-1	0	0
sp|P04004|VTNC_HUMAN	169	[8 2 0 0 0]	1.3942e+08	1.62224e+08	1.48118e+08	1.38212e+08	8.41588e+08	9.18467e+08	7.81776e+08	7.04978e+08	6.04672e+08	7.18746e+08	6.453e+08	5.64092e+08
sp|O75882|ATRN_HUMAN	428	[7 2 0 0 0]	5.76644e+08	3.33482e+08	3.54523e+08	3.57155e+08	5.80772e+08	2.61109e+08	3.74208e+08	3.27444e+08	7.53367e+08	4.70278e+08	4.6929e+08	6.07811e+08
sp|P15144|AMPN_HUMAN	128	[5 3 0 2 0]	1.42511e+06	-1	3.6962e+06	3.08799e+06	0	-1	1.77957e+06	565325	505153	-1	0	0
sp|Q9Y6A1|POMT1_HUMAN	471	[8 2 0 0 0]	7.77901e+08	2.98492e+07	5.01065e+08	4.71985e+08	1.39217e+09	7.06604e+07	1.02547e+09	6.41499e+08	2.7129e+08	1.5801e+07	1.73766e+08	9.99388e+07
sp|P08581|MET_HUMAN	785	[4 2 0 1 0]	8.89557e+06	9.68657e+06	1.10394e+07	-1	664219	1.32008e+06	633587	-1	476737	384849	0	-1
sp|Q15818|NPTX1_HUMAN	154	[6 2 0 0 0]	3.1147e+07	5.56722e+07	2.64287e+07	4.16972e+07	6.96862e+06	1.01614e+07	2.71981e+06	7.95392e+06	3.73764e+08	7.13769e+08	3.5277e+08	4.69102e+08
sp|P10646|TFPI1_HUMAN	145	[3 4 0 1 0]	1.10946e+07	2.35344e+07	2.08746e+07	-1	2.76243e+06	4.02208e+06	4.78904e+06	-1	1.75638e+06	0	4.03179e+06	-1
sp|P11717|MPRI_HUMAN	581	[7 2 0 0 0]	1.69181e+10	1.10198e+10	1.08346e+10	1.01375e+10	3.12098e+09	2.06672e+09	2.00844e+09	1.82168e+09	8.40819e+09	5.94529e+09	5.46284e+09	5.14397e+09
sp|Q07954|LRP1_HUMAN	1995	[5 2 0 0 0]	1.6733e+08	1.7978e+08	1.58894e+08	1.48778e+08	6.02834e+07	55874566	5.635e+07	5.12413e+07	2.72166e+06	2.9215e+06	2.36485e+06	3.72819e+06
sp|Q9NZR2|LRP1B_HUMAN	1983	[5 2 0 0 0]	1.6733e+08	1.7978e+08	1.58894e+08	1.48778e+08	6.02834e+07	55874566	5.635e+07	5.12413e+07	2.72166e+06	2.9215e+06	2.36485e+06	3.72819e+06
sp|P07339|CATD_HUMAN	263	[10 2 0 0 0]	1.81129e+09	2.61139e+09	2.0853e+09	2.52633e+09	1.78646e+09	2.63217e+09	2.10657e+09	2.52381e+09	1.10326e+09	1.7609e+09	1.28347e+09	1.52337e+09
sp|P15586|GNS_HUMAN	362	[5 2 0 0 0]	4.71616e+08	4.57936e+08	3.92046e+08	3.05315e+08	1.0111e+10	1.9697e+10	1.10463e+10	9.71568e+09	6.12124e+07	2.15318e+08	1.01828e+08	9.27164e+07
sp|Q8NGI2|O52N4_HUMAN	5	[7 2 0 0 0]	3.49127e+07	5.33945e+07	52604988	3.52474e+07	4.51541e+06	3.49853e+06	0	4.72974e+06	6.79024e+07	1.18842e+08	9.37629e+07	8.15245e+07
sp|P26006|ITA3_HUMAN	107	[5 2 0 0 0]	1.62317e+07	2.89647e+07	8.44239e+06	1.14506e+07	1.15948e+06	818301	764643	0	3.70778e+06	4.13423e+06	0	3.18095e+06
sp|Q15399|TLR1_HUMAN	163	[6 2 0 0 0]	5.14292e+07	4.51502e+07	3.38341e+07	-1	2.45627e+07	2.05913e+07	1.4963e+07	-1	2.79746e+06	4.33143e+06	3.97114e+06	-1
sp|O75976|CBPD_HUMAN	811	[7 2 0 0 0]	1.13629e+09	1.20089e+09	1.22296e+09	1.28449e+09	7.7199e+08	6.03553e+08	9.54011e+08	7.34527e+08	1.05405e+09	8.6324e+08	1.20024e+09	9.27261e+08
sp|O75051|PLXA2_HUMAN	655	[5 2 0 0 0]	2.13111e+07	-1	4.227e+07	-1	2.18142e+06	-1	4.69392e+06	-1	5.26168e+06	-1	3.34841e+06	-1
sp|Q13443|ADAM9_HUMAN	231	[7 2 0 0 0]	2.5147e+08	1.7614e+08	2.33844e+08	1.72392e+08	1.28454e+07	8.92332e+06	1.07185e+07	8.91646e+06	1.80709e+08	1.24601e+08	1.64992e+08	1.22405e+08
sp|P06213|INSR_HUMAN	920	[9 2 0 0 0]	4.86382e+07	5.3365e+07	4.88387e+07	3.11667e+07	1.27727e+08	1.62021e+08	1.06823e+08	9.95688e+07	3.38555e+07	4.58152e+07	1.77289e+07	2.64884e+07
sp|O14672|ADA10_HUMAN	267	[6 2 0 0 0]	4.49036e+08	4.58905e+08	4.82205e+08	5.07254e+08	2.93213e+08	3.1166e+08	3.21677e+08	3.21067e+08	3.55594e+08	3.75371e+08	4.10361e+08	4.1089e+08
sp|Q92611|EDEM1_HUMAN	342	[5 2 0 0 0]	7.20295e+07	1.31985e+08	7.51767e+07	120955982	4.59972e+07	9.74107e+07	5.8134e+07	1.00111e+08	6.78635e+06	1.36332e+07	1.05776e+07	1.58119e+07
sp|O94905|ERLN2_HUMAN	106	[7 2 0 0 0]	2.20012e+08	2.55038e+08	2.11639e+08	2.72154e+08	2.78914e+08	2.97835e+08	2.86002e+08	3.2627e+08	9.62135e+07	1.02984e+08	1.05091e+08	1.18385e+08
sp|O75477|ERLN1_HUMAN	106	[7 2 0 0 0]	2.20012e+08	1.50524e+07	2.11639e+08	2.72154e+08	2.78914e+08	1.42455e+07	2.86002e+08	3.2627e+08	9.62135e+07	5.98776e+06	1.05091e+08	1.18385e+08
sp|Q9BRN9|TM2D3_HUMAN	122	[5 3 0 2 0]	9.40376e+07	1.50349e+08	-1	-1	1.35403e+08	9.55428e+07	-1	-1	7.44031e+07	1.40196e+08	-1	-1
sp|Q7LGA3|HS2ST_HUMAN	108	[7 2 0 0 0]	5.16727e+07	4.9779e+07	5.12796e+07	2.73349e+07	2.52745e+07	1.9457e+07	2.09605e+07	1.16938e+07	2.50725e+07	2.15328e+07	2.43993e+07	1.2543e+07
sp|P48960|CD97_HUMAN	453	[5 2 0 0 0]	5.90218e+07	1.2156e+08	9.23821e+07	1.07557e+08	2.28784e+07	2.82157e+07	3.68521e+07	3.52141e+07	2.18614e+07	3.6549e+07	3.00584e+07	4.33612e+07
sp|Q6YHK3|CD109_HUMAN	247	[5 4 0 1 0]	1.93007e+07	2.7848e+07	-1	-1	1.56104e+06	4.83968e+06	-1	-1	0	0	-1	-1
sp|Q07954|LRP1_HUMAN	3089	[8 2 0 0 0]	7.76834e+07	6.55024e+07	1.21359e+08	1.02727e+08	4.94106e+07	5.12561e+07	1.07466e+08	8.71397e+07	4.15644e+07	2.94001e+07	9.36793e+07	8.05458e+07
sp|Q96F46|I17RA_HUMAN	265	[7 2 0 0 0]	4.30542e+07	5.22083e+07	1.01446e+08	3.67401e+06	4.16623e+07	5.00818e+07	1.53777e+08	1.58213e+07	3.26899e+06	3.2868e+06	1.25815e+07	1.47308e+06
sp|Q5JSH3|WDR44_HUMAN	785	[7 2 0 0 0]	7.66792e+06	9.94744e+06	4.51897e+06	7.00229e+06	1.16874e+06	1.10068e+07	2.35947e+06	4.61679e+06	0	0	266653	0
sp|P13473|LAMP2_HUMAN	356	[10 2 0 0 0]	1.413e+08	1.7153e+08	1.47709e+08	1.76827e+08	9.13991e+07	1.30627e+08	1.19507e+08	1.17462e+08	1.28567e+08	2.29335e+08	2.00572e+08	1.57218e+08
sp|P08581|MET_HUMAN	785	[5 3 0 1 0]	3.42382e+07	3.03121e+07	4.33378e+07	8.49741e+06	5.83535e+06	7.3854e+06	5.48918e+06	927594	3.13475e+06	1.11696e+06	1.76792e+06	682397
sp|P0CW18|PRS56_HUMAN	97	[10 2 0 0 0]	3.67614e+08	1.57721e+09	7.65474e+08	7.27557e+08	3.33795e+09	1.41692e+10	7.11247e+09	7.00459e+09	9.69305e+09	4.0771e+10	2.0673e+10	2.05984e+10
sp|Q07954|LRP1_HUMAN	1767	[4 2 0 0 0]	1.40038e+07	-1	-1	-1	0	-1	-1	-1	1.38083e+06	-1	-1	-1
sp|Q92542|NICA_HUMAN	417	[6 2 0 0 0]	3.63148e+08	2.95727e+08	659453838	2.81958e+08	6.0328e+08	5.75757e+08	1.22678e+09	5.68386e+08	1.09959e+08	8.08334e+07	2.24902e+08	9.38601e+07
sp|Q9UBG0|MRC2_HUMAN	634	[7 2 0 0 0]	3.30001e+07	3.21617e+07	1.99347e+07	4.08698e+07	71371.7	0	638049	1.24761e+06	3.41728e+08	3.30374e+08	1.79056e+08	3.78583e+08
sp|Q9UJW2|TINAG_HUMAN	38	[7 2 0 0 0]	1.17845e+06	-1	-1	-1	0	-1	-1	-1	230769	-1	-1	-1
sp|Q7LGA3|HS2ST_HUMAN	108	[4 4 0 1 0]	2.20323e+07	2.80573e+07	1.02545e+07	1.08024e+07	8.91462e+07	9.04091e+07	6.04251e+07	5.234e+07	3.84723e+07	2.36014e+07	2.82998e+07	2.17265e+07
sp|Q04656|ATP7A_HUMAN	1458	[8 2 0 0 0]	1.62294e+08	1.66548e+08	1.05246e+08	1.11137e+08	1.47637e+08	1.46002e+08	1.03149e+08	1.0365e+08	1.87219e+08	2.00273e+08	1.32282e+08	1.29386e+08
sp|Q9Y2E5|MA2B2_HUMAN	336	[7 2 0 0 0]	3.28934e+07	3.15097e+07	1.71467e+07	2.88049e+07	1.47933e+07	5.80955e+06	6.25541e+06	1.09086e+07	9.57294e+07	85118730	6.39263e+07	6.80321e+07
sp|Q9UHN6|TMEM2_HUMAN	914	[5 2 0 0 0]	3.11261e+07	4.86824e+07	6.22562e+07	4.06377e+07	1.12272e+07	1.34777e+07	7.56099e+06	9.54318e+06	1.82371e+06	0	571461	932975
sp|P08581|MET_HUMAN	785	[3 3 0 0 0]	1.28017e+07	2.13987e+07	-1	-1	836709	2.29235e+06	-1	-1	0	381395	-1	-1
sp|Q96KA5|CLP1L_HUMAN	229	[8 2 0 0 0]	1.29704e+10	1.43142e+10	1.32268e+10	1.32603e+10	1.4045e+10	1.61745e+10	1.56139e+10	1.51239e+10	2.57074e+10	2.84548e+10	2.75448e+10	2.70011e+10
sp|Q99571|P2RX4_HUMAN	153	[6 2 0 0 0]	1.05753e+07	1.5905e+07	-1	-1	0	0	-1	-1	1.92071e+06	7.67838e+06	-1	-1
sp|Q9BVK6|TMED9_HUMAN	125	[3 4 0 1 0]	1.1044e+09	3.65772e+09	1.80433e+09	4.41122e+09	2.36693e+09	7.06946e+09	3.62671e+09	8.72725e+09	1.43894e+09	4.56541e+09	2.15275e+09	5.72087e+09
sp|Q8WWI5|CTL1_HUMAN	180	[7 2 0 0 0]	3.50272e+07	1.12695e+08	4.22148e+07	9.60061e+07	5.14666e+07	1.2421e+08	2.02041e+07	1.25338e+08	5.10302e+07	1.59096e+08	5.67656e+07	8.81357e+07
sp|Q15399|TLR1_HUMAN	330	[9 2 0 0 0]	5.31992e+07	5.40226e+07	5.30504e+07	4.63378e+07	1.17021e+07	1.10581e+07	1.24325e+07	1.02941e+07	3.3567e+06	4.16702e+06	2.68746e+06	3.71527e+06
sp|Q07954|LRP1_HUMAN	1511	[5 4 1 1 0]	5.09861e+09	9.15754e+09	6.93481e+09	2.98907e+09	5.94656e+08	1.08567e+09	8.2335e+08	3.66789e+08	1.87507e+09	3.45401e+09	2.58007e+09	1.20529e+09
sp|P98160|PGBM_HUMAN	1755	[8 2 0 0 0]	3.31261e+08	3.15478e+08	4.71231e+08	3.31972e+08	3.29533e+08	3.24647e+08	4.74433e+08	3.43522e+08	1.49609e+09	1.46031e+09	2.19048e+09	1.54724e+09
sp|P05187|PPB1_HUMAN	144	[6 2 0 0 0]	1.43822e+07	-1	1.81731e+07	1.4817e+07	0	-1	1.17451e+06	1.09718e+06	1.32471e+08	-1	1.32503e+08	1.19074e+08
sp|P09923|PPBI_HUMAN	141	[6 2 0 0 0]	1.43822e+07	-1	1.81731e+07	1.4817e+07	0	-1	1.17451e+06	1.09718e+06	1.32471e+08	-1	1.32503e+08	1.19074e+08
sp|P10696|PPBN_HUMAN	141	[6 2 0 0 0]	1.43822e+07	-1	1.81731e+07	1.4817e+07	0	-1	1.17451e+06	1.09718e+06	1.32471e+08	-1	1.32503e+08	1.19074e+08
sp|Q9UBG0|MRC2_HUMAN	634	[5 2 0 0 0]	2.60769e+07	6.34095e+07	2.45678e+07	3.10238e+07	821145	458885	270314	347944	2.60965e+08	6.21361e+08	2.94842e+08	3.51681e+08
sp|P08236|BGLR_HUMAN	272	[7 2 0 0 0]	2.90351e+08	7.70314e+08	2.55701e+08	1.78561e+08	2.68341e+08	6.70172e+08	2.40807e+08	1.47924e+08	5.20842e+08	1.40218e+09	4.79273e+08	3.45898e+08
sp|Q12864|CAD17_HUMAN	546	[7 2 0 0 0]	1.19812e+07	3.39544e+07	2.00176e+07	-1	536025	2.15862e+06	0	-1	0	1.0478e+06	898175	-1
sp|P21589|5NTD_HUMAN	53	[4 2 0 0 0]	714958	1.31536e+06	679612	-1	147872	73944.1	101498	-1	2.24991e+06	1.19782e+07	5.6724e+06	-1
sp|Q9P2C4|TM181_HUMAN	299	[6 2 0 0 0]	622554787	2.51104e+08	8.2136e+08	1.5336e+08	4.0387e+08	1.64718e+08	5.18772e+08	1.01249e+08	5.56538e+08	2.44992e+08	7.69179e+08	1.61751e+08
sp|Q7LGA3|HS2ST_HUMAN	108	[5 4 0 3 0]	2.60067e+07	5.33778e+07	1.49842e+08	1.19911e+08	5.58723e+06	2.40099e+07	6.34145e+07	4.82742e+07	2.59579e+06	5.41606e+06	1.5043e+07	8.67078e+06
sp|P27487|DPP4_HUMAN	150	[9 2 0 0 0]	1.3724e+08	1.02248e+08	8.62601e+07	7.83803e+07	4.36893e+08	2.87432e+08	2.20049e+08	2.35979e+08	2.039e+08	1.06773e+08	1.05405e+08	9.64749e+07
sp|O75976|CBPD_HUMAN	811	[5 2 0 0 0]	858612515	1.60593e+09	1.57131e+09	1.83159e+09	2.86621e+08	7.14838e+08	5.88056e+08	5.18648e+08	1.08915e+08	2.71109e+08	2.23791e+08	1.71019e+08
sp|Q92854|SEM4D_HUMAN	191	[7 2 0 0 0]	1.52121e+07	2.69812e+07	3.1131e+07	17501040	9.31196e+06	1.50638e+07	1.72923e+07	1.2405e+07	1.33796e+07	2.56064e+07	2.6131e+07	1.94715e+07
sp|Q12864|CAD17_HUMAN	722	[6 3 0 1 0]	1.22468e+07	3.54205e+07	1.85643e+07	2.34946e+07	174237	216189	376181	529937	0	0	0	0
sp|O75976|CBPD_HUMAN	811	[6 2 0 0 0]	5.60941e+08	2.47088e+08	5.77318e+08	4.08458e+08	2.99378e+08	1.30092e+08	2.8648e+08	1.94169e+08	4.50053e+08	1.44878e+08	5.47319e+08	3.0477e+08
sp|Q9BVA6|FICD_HUMAN	275	[6 2 0 0 0]	1.679e+07	2.73653e+07	2.85614e+07	1.915e+07	1.0098e+07	1.46002e+07	1.51644e+07	1.05109e+07	1.59481e+06	7.58807e+06	5.81369e+06	2.3868e+06
sp|P56199|ITA1_HUMAN	460	[9 2 0 0 0]	2.65742e+09	4.06707e+09	4.99635e+09	3.62047e+09	1.39759e+10	2.23018e+10	2.678e+10	1.91615e+10	1.07376e+10	1.74233e+10	2.12927e+10	1.58026e+10
sp|P05187|PPB1_HUMAN	141	[9 2 0 0 0]	8.79233e+06	-1	1.92057e+08	-1	0	-1	1.82206e+07	-1	6.45391e+07	-1	8.19546e+08	-1
sp|P09923|PPBI_HUMAN	138	[9 2 0 0 0]	8.79233e+06	-1	1.92057e+08	-1	0	-1	1.82206e+07	-1	6.45391e+07	-1	8.19546e+08	-1
sp|P10696|PPBN_HUMAN	138	[9 2 0 0 0]	8.79233e+06	-1	1.92057e+08	-1	0	-1	1.82206e+07	-1	6.45391e+07	-1	8.19546e+08	-1
sp|O95427|PIGN_HUMAN	192	[5 2 0 0 0]	6.78974e+07	5.17994e+07	5.13732e+07	9.25375e+07	6.22591e+07	4.44136e+07	4.23127e+07	7.39091e+07	1.69633e+07	1.61321e+07	1.23673e+07	3.02326e+07
sp|P04066|FUCO_HUMAN	382	[6 2 0 0 0]	6.41204e+07	1.18914e+08	1.26908e+08	1.18073e+08	1.42753e+07	3.14794e+07	1.83617e+07	4.39716e+07	2.24053e+08	2.32058e+08	3.08203e+08	5.17769e+08
sp|Q15904|VAS1_HUMAN	170	[5 3 0 2 0]	2.39691e+07	-1	-1	-1	1.1142e+07	-1	-1	-1	4.35769e+07	-1	-1	-1
sp|P56199|ITA1_HUMAN	1102	[8 2 0 0 0]	2.83936e+08	3.95263e+08	3.57001e+08	2.45073e+08	9.79239e+08	1.27668e+09	1.21196e+09	8.91885e+08	1.29521e+09	1.64936e+09	1.47766e+09	1.09999e+09
sp|Q86SQ4|AGRG6_HUMAN	750	[8 2 0 0 0]	3.82224e+08	1.76429e+08	2.35434e+08	2.62085e+08	7.02249e+08	3.13968e+08	4.86297e+08	4.56436e+08	6.75169e+08	3.20505e+08	4.84175e+08	4.72158e+08
sp|Q96KA5|CLP1L_HUMAN	91	[6 3 0 1 0]	1.02924e+07	-1	-1	-1	0	-1	-1	-1	943634	-1	-1	-1
sp|P04004|VTNC_HUMAN	169	[6 3 0 0 0]	4.89692e+07	5.85944e+07	3.53745e+07	1.37773e+07	5.95913e+07	6.65816e+07	5.06811e+07	3.50256e+06	6.8085e+06	8.88458e+06	4.65928e+06	404327
sp|Q9UHR5|S30BP_HUMAN	234	[0 2 0 0 0]	1.15795e+09	1.77648e+09	2.70099e+09	1.06987e+09	9.60031e+08	1.46569e+09	2.23221e+09	9.3183e+08	1.07693e+09	1.57872e+09	2.47096e+09	1.03125e+09
sp|P35354|PGH2_HUMAN	580	[5 2 0 0 0]	2.54573e+07	-1	2.05713e+07	3.53031e+07	270739	-1	270785	0	1.63411e+06	-1	1.33995e+06	559162
sp|Q5T4D3|TMTC4_HUMAN	497	[8 2 0 0 0]	8.53106e+07	8.67713e+07	1.13944e+08	1.29186e+08	1.28577e+08	1.28185e+08	2.12729e+08	2.85794e+08	2.00739e+07	1.69173e+07	3.14007e+07	4.14338e+07
sp|Q9HAW8|UD110_HUMAN	344	[4 2 0 0 0]	8.83239e+08	2.51195e+09	1.73695e+09	6.77203e+08	0	6.36555e+06	3.054e+06	2.28715e+06	0	4.29986e+06	0	0
sp|P35503|UD13_HUMAN	348	[4 2 0 0 0]	8.83239e+08	2.51195e+09	1.73695e+09	6.77203e+08	0	6.36555e+06	3.054e+06	2.28715e+06	0	4.29986e+06	0	0
sp|P19224|UD16_HUMAN	346	[4 2 0 0 0]	8.83239e+08	2.51195e+09	1.73695e+09	6.77203e+08	0	6.36555e+06	3.054e+06	2.28715e+06	0	4.29986e+06	0	0
sp|P35504|UD15_HUMAN	348	[4 2 0 0 0]	8.83239e+08	2.51195e+09	1.73695e+09	6.77203e+08	0	6.36555e+06	3.054e+06	2.28715e+06	0	4.29986e+06	0	0
sp|Q9HAW7|UD17_HUMAN	344	[4 2 0 0 0]	8.83239e+08	2.51195e+09	1.73695e+09	6.77203e+08	0	6.36555e+06	3.054e+06	2.28715e+06	0	4.29986e+06	0	0
sp|O60656|UD19_HUMAN	344	[4 2 0 0 0]	8.83239e+08	2.51195e+09	1.73695e+09	6.77203e+08	0	6.36555e+06	3.054e+06	2.28715e+06	0	4.29986e+06	0	0
sp|P22309|UD11_HUMAN	347	[4 2 0 0 0]	8.83239e+08	2.51195e+09	1.73695e+09	6.77203e+08	0	6.36555e+06	3.054e+06	2.28715e+06	0	4.29986e+06	0	0
sp|P22310|UD14_HUMAN	348	[4 2 0 0 0]	8.83239e+08	2.51195e+09	1.73695e+09	6.77203e+08	0	6.36555e+06	3.054e+06	2.28715e+06	0	4.29986e+06	0	0
sp|Q9HAW9|UD18_HUMAN	344	[4 2 0 0 0]	8.83239e+08	2.51195e+09	1.73695e+09	6.77203e+08	0	6.36555e+06	3.054e+06	2.28715e+06	0	4.29986e+06	0	0
sp|P13473|LAMP2_HUMAN	275	[6 5 0 0 0]	1.76425e+08	9.66181e+07	8.05442e+07	2.27117e+08	7.63366e+07	4.06504e+07	2.51463e+07	1.1828e+08	2.27264e+08	1.49749e+08	1.18214e+08	3.07652e+08
sp|Q8IZY2|ABCA7_HUMAN	312	[8 2 0 0 0]	1.52806e+07	-1	-1	-1	2.28169e+06	-1	-1	-1	1.71032e+07	-1	-1	-1
sp|Q15155|NOMO1_HUMAN	218	[7 2 0 0 0]	1.41712e+08	3.17527e+08	1.78079e+08	1.44929e+08	1.24401e+08	3.56573e+08	2.37176e+08	1.46172e+08	1.43426e+08	4.77938e+08	3.06674e+08	1.77871e+08
sp|Q5JPE7|NOMO2_HUMAN	218	[7 2 0 0 0]	1.41712e+08	3.17527e+08	1.78079e+08	1.44929e+08	1.24401e+08	3.56573e+08	2.37176e+08	1.46172e+08	1.43426e+08	4.77938e+08	3.06674e+08	1.77871e+08
sp|P69849|NOMO3_HUMAN	218	[7 2 0 0 0]	1.41712e+08	3.17527e+08	1.78079e+08	1.44929e+08	1.24401e+08	3.56573e+08	2.37176e+08	1.46172e+08	1.43426e+08	4.77938e+08	3.06674e+08	1.77871e+08
sp|Q12884|SEPR_HUMAN	679	[4 3 0 1 0]	4.02882e+07	-1	1.045e+07	-1	4.15871e+06	-1	325077	-1	2.91151e+06	-1	1.27995e+06	-1
sp|Q7Z4F1|LRP10_HUMAN	299	[8 2 0 0 0]	1.31077e+07	2.05097e+07	1.18472e+07	1.54003e+07	5.85573e+06	5.72352e+06	5.67197e+06	6.12611e+06	1.02711e+07	1.88076e+07	1.37185e+07	1.24158e+07
sp|P14778|IL1R1_HUMAN	193	[9 2 0 0 0]	2.00986e+07	-1	-1	-1	1.8867e+07	-1	-1	-1	2.44048e+06	-1	-1	-1
sp|Q96AE7|TTC17_HUMAN	634	[5 3 0 2 0]	7.80849e+07	-1	8.12346e+07	-1	8.61752e+07	-1	1.31322e+08	-1	6.88716e+07	-1	7.18464e+07	-1
sp|Q9Y6N6|LAMC3_HUMAN	631	[8 2 0 0 0]	4.21579e+07	-1	4.07928e+07	-1	0	-1	0	-1	2.68557e+08	-1	2.77361e+08	-1
sp|P56199|ITA1_HUMAN	532	[5 2 0 0 0]	1.41893e+07	5.86437e+07	1.93664e+07	-1	1.38789e+07	5.92127e+07	1.81891e+07	-1	1.75949e+07	5.84639e+07	2.14807e+07	-1
sp|P10909|CLUS_HUMAN	291	[9 2 0 0 0]	1.96215e+09	1.50499e+09	7.34433e+08	1.10725e+09	4.49557e+09	3.44598e+09	1.65476e+09	2.38043e+09	4.88341e+09	3.84321e+09	1.75353e+09	2.5993e+09
sp|Q9HBB8|CDHR5_HUMAN	405	[8 2 0 0 0]	1.18962e+07	1.57532e+07	1.2694e+07	1.30014e+07	4.50215e+06	949665	4.18373e+06	4.31127e+06	4.75142e+06	6.86434e+06	5.70263e+06	5.84538e+06
sp|Q9HC10|OTOF_HUMAN	184	[9 2 0 0 0]	5.62398e+06	-1	-1	-1	6.77964e+06	-1	-1	-1	0	-1	-1	-1
sp|Q7Z388|D19L4_HUMAN	389	[8 2 0 0 0]	7.50641e+07	6.94654e+07	9.73574e+06	2.44953e+07	8.46352e+07	8.39879e+07	2.47754e+07	3.48403e+07	1.10947e+08	7.7355e+07	2.99774e+07	3.8169e+07
sp|Q92823|NRCAM_HUMAN	1019	[5 2 0 0 0]	1.82605e+07	3.00826e+07	1.94833e+07	1.76569e+07	0	0	881474	1.70239e+06	1.26589e+06	0	0	0
sp|Q9P2E5|CHPF2_HUMAN	121	[8 2 0 0 0]	5.17116e+07	2.73686e+07	-1	1.62945e+07	3.36037e+07	8.07483e+06	-1	3.03648e+06	1.15422e+08	4.46964e+07	-1	4.92206e+07
sp|Q92823|NRCAM_HUMAN	223	[9 2 0 0 0]	9.37979e+08	1.21587e+09	9.62441e+08	6.91732e+08	3.62265e+08	4.55229e+08	3.75041e+08	2.65465e+08	6.14445e+07	9.90977e+07	5.92994e+07	35575431
sp|Q8N442|GUF1_HUMAN	382	[8 2 0 0 0]	1.67292e+08	-1	-1	-1	1.18114e+08	-1	-1	-1	7.49059e+06	-1	-1	-1
sp|Q14126|DSG2_HUMAN	462	[8 2 0 0 0]	1.45473e+07	1.44356e+07	1.18353e+07	1.00747e+07	4.88552e+06	6.40409e+06	2.83259e+06	5.7141e+06	4.19977e+06	4.788e+06	5.52459e+06	4.26314e+06
sp|Q13683|ITA7_HUMAN	1045	[8 2 0 0 0]	1.16219e+08	1.18483e+08	1.17159e+08	1.05872e+08	2.01242e+07	2.10074e+07	2.14103e+07	1.51899e+07	1.17053e+08	1.1934e+08	8.97779e+07	9.44846e+07
sp|O75051|PLXA2_HUMAN	655	[7 2 0 0 0]	7.33543e+06	4.45472e+07	-1	3.51811e+07	0	0	-1	0	0	0	-1	2.05326e+06
sp|Q7L0J3|SV2A_HUMAN	573	[6 2 0 0 0]	1.64379e+07	7.37373e+06	1.70294e+07	8.417e+06	2.06698e+07	2.67578e+07	2.05431e+07	1.72444e+07	932154	1.71121e+06	4.27744e+06	1.34351e+06
sp|O75339|CILP1_HUMAN	550	[6 2 0 0 0]	4.84589e+06	-1	-1	-1	0	-1	-1	-1	663855	-1	-1	-1
sp|Q9NXH8|TOR4A_HUMAN	314	[6 2 0 0 0]	6.76998e+07	-1	5.86627e+07	-1	1.38304e+08	-1	1.26884e+08	-1	1.73115e+07	-1	1.46448e+07	-1
sp|Q15758|AAAT_HUMAN	212	[8 2 0 0 0]	4.59228e+08	3.61412e+08	3.13108e+08	4.35776e+08	8.1431e+07	5.0227e+07	6.79668e+07	8.88771e+07	9.99725e+07	7.5894e+07	6.38098e+07	9.71096e+07
sp|Q07954|LRP1_HUMAN	3839	[7 2 0 0 0]	3.63918e+07	7.25479e+07	3.30511e+08	5.9339e+07	8.46041e+06	3.63308e+07	1.92359e+08	2.7296e+07	5.23256e+07	8.93994e+07	2.7605e+08	8.76647e+07
sp|P35503|UD13_HUMAN	119	[9 2 0 0 0]	1.26244e+08	1.3457e+08	9.16936e+07	-1	3.85387e+07	5.98596e+07	3.75387e+07	-1	0	6.42609e+06	0	-1
sp|O00754|MA2B1_HUMAN	367	[7 2 0 0 0]	1.86383e+08	3.55748e+08	3.66457e+08	2.40648e+08	1.3699e+08	2.09388e+08	2.22378e+08	1.4657e+08	2.07099e+09	3.39828e+09	3.47277e+09	2.22524e+09
sp|Q6UWL2|SUSD1_HUMAN	253	[7 2 0 0 0]	1.55893e+07	-1	-1	-1	4.3344e+06	-1	-1	-1	337397	-1	-1	-1
sp|P11117|PPAL_HUMAN	92	[3 2 0 0 0]	0	9.43064e+06	1.09446e+07	6.42822e+06	9.30284e+07	1.67456e+08	1.67357e+08	1.21211e+08	1.04553e+07	1.95505e+07	2.60535e+07	1.53176e+07
sp|Q6NUS6|TECT3_HUMAN	165	[9 2 0 0 0]	1.76583e+06	-1	1.04648e+07	3.68944e+06	3.55133e+07	-1	2.60296e+07	3.95726e+07	5.06596e+07	-1	3.01649e+07	4.8241e+07
sp|P16422|EPCAM_HUMAN	111	[9 2 0 0 0]	2.69761e+07	1.46862e+07	5.93877e+06	1.02451e+07	1.82787e+08	5.3201e+08	2.92004e+08	1.76271e+08	1.41895e+08	4.3785e+08	2.65751e+08	1.80486e+08
sp|Q9BU23|LMF2_HUMAN	616	[7 2 0 0 0]	2.76571e+09	1.31078e+09	2.14029e+09	1.40086e+09	4.09564e+09	2.03973e+09	3.45058e+09	2.26688e+09	3.76077e+09	1.75036e+09	3.06897e+09	2.09066e+09
sp|O15230|LAMA5_HUMAN	2707	[9 2 0 0 0]	4.29772e+07	6.40179e+07	2.77861e+07	5.82162e+07	9.85053e+07	1.82149e+08	5.10708e+07	1.99297e+08	1.1776e+08	2.26733e+08	7.98392e+07	2.13234e+08
sp|Q9BZQ6|EDEM3_HUMAN	195	[6 2 0 0 0]	3.65936e+08	5.87868e+08	3.48151e+08	3.94419e+08	6.34848e+08	9.62504e+08	6.6352e+08	6.97662e+08	2.41055e+08	3.91912e+08	2.16436e+08	2.66191e+08
sp|P13473|LAMP2_HUMAN	257	[3 2 0 0 0]	1.71217e+08	2.41855e+08	1.28295e+08	2.02845e+08	1.3426e+09	2.03662e+09	8.8144e+08	1.86782e+09	4.59465e+08	7.67632e+08	3.18569e+08	5.35341e+08
sp|Q7LGA3|HS2ST_HUMAN	108	[5 4 0 1 0]	4.05891e+06	1.12483e+07	4267791	1.34277e+06	8.20156e+07	1.1792e+08	6.26827e+07	4.89556e+07	2.79357e+07	4.02005e+07	2.5334e+07	1.84502e+07
sp|Q13438|OS9_HUMAN	177	[5 2 0 0 0]	3.496e+08	4.79586e+08	4.3994e+08	2.03182e+08	1.54585e+09	2.01681e+09	2.04429e+09	8.81856e+08	2.4569e+08	3.11802e+08	3.14963e+08	1.28396e+08
sp|Q6NSJ0|MYORG_HUMAN	511	[6 2 0 0 0]	3.9933e+07	3.98384e+06	3.23839e+07	3.70748e+07	2.8703e+08	1.33572e+08	3.56543e+08	3.39016e+08	9.62206e+07	4.73408e+07	1.30654e+08	1.13649e+08
sp|Q15043|S39AE_HUMAN	77	[10 2 0 0 0]	7.04945e+07	5.10023e+07	1.07503e+07	9.18008e+07	1.67663e+08	9.79988e+07	2.37497e+07	2.14343e+08	1.27374e+08	7.9428e+07	2.33623e+07	1.66145e+08
sp|Q4G148|GXLT1_HUMAN	278	[8 2 0 0 0]	4.12367e+07	-1	6.82033e+07	7.50137e+07	8.15187e+07	-1	9.94252e+07	1.34313e+08	7.2464e+07	-1	9.07782e+07	1.07363e+08
sp|P02749|APOH_HUMAN	162	[8 2 0 0 0]	2.26444e+07	2.69392e+07	6.26704e+07	3.73246e+07	1.01816e+09	1.29092e+09	1.37576e+09	1.08629e+09	7.30784e+06	7.31211e+06	0	5.7422e+06
sp|O14773|TPP1_HUMAN	443	[5 2 0 0 0]	4.90962e+09	3.38894e+09	6.91271e+09	4.20971e+09	2.06577e+09	1.71422e+09	2.39853e+09	1.52845e+09	1.33523e+09	1.52041e+09	1.34363e+09	8.58808e+08
sp|O75976|CBPD_HUMAN	811	[6 3 0 1 0]	1.93832e+08	5.14588e+07	3.92566e+06	1.97926e+08	2.424e+08	1.79318e+08	1.53209e+07	1.57978e+08	1.54726e+08	1.11622e+08	9.76665e+06	1.13447e+08
sp|Q96KA5|CLP1L_HUMAN	91	[3 4 0 1 0]	1.91926e+09	8.39388e+08	8.3645e+08	5.24256e+08	4.62292e+09	2.12336e+09	2.21506e+09	1.34196e+09	5.79384e+09	2.76154e+09	2.67104e+09	1.65735e+09
sp|P11279|LAMP1_HUMAN	249	[3 2 0 0 0]	2.06726e+06	5.33607e+06	4.82524e+06	4.03513e+06	4.30916e+07	1.23634e+08	1.11042e+08	7.92244e+07	720392	1.76116e+06	2.63622e+06	1599472
sp|Q9Y4L1|HYOU1_HUMAN	515	[3 4 0 0 0]	1.08202e+08	3.85051e+07	4.30849e+07	2.80921e+07	2.54207e+08	9.88617e+07	1.0683e+08	7.88044e+07	1.15731e+08	3.65238e+07	5.18471e+07	3.5292e+07
sp|P50897|PPT1_HUMAN	212	[5 2 0 0 0]	1.05863e+09	1.26399e+09	7.0161e+08	6.84148e+08	1.57691e+10	1.98343e+10	1.0866e+10	1.07413e+10	1.10349e+09	1.45601e+09	7.49894e+08	9.5311e+08
sp|Q15043|S39AE_HUMAN	77	[9 2 0 0 0]	2.91747e+08	1.23709e+08	1.16395e+08	2.24052e+08	5.39431e+08	2.61296e+08	2.55703e+08	4.13336e+08	3.6181e+08	1.92238e+08	1.82293e+08	2.91232e+08
sp|P11047|LAMC1_HUMAN	1107	[8 2 0 0 0]	4.8743e+08	1.21027e+09	5.14706e+08	7.03492e+08	1.05809e+09	2.60203e+09	1.13728e+09	1.57558e+09	5.65044e+08	1.51119e+09	6.28709e+08	9.07184e+08
sp|P06681|CO2_HUMAN	621	[7 2 0 0 0]	0	-1	-1	1.58026e+07	5.08728e+07	-1	-1	6.10872e+07	1.52811e+07	-1	-1	3.57798e+07
sp|O14773|TPP1_HUMAN	443	[4 3 0 0 0]	2.21529e+07	-1	1.40492e+07	6.41476e+07	1.06438e+08	-1	6.84857e+07	2.40987e+08	3.22591e+07	-1	3.5403e+07	1.29573e+08
sp|P06213|INSR_HUMAN	445	[9 2 0 0 0]	1.26045e+08	5.86813e+07	5.95553e+07	1.94926e+08	2.81187e+08	1.27545e+08	1.27193e+08	3.91941e+08	8.23161e+07	3.43846e+07	3.87666e+07	1.11731e+08
sp|Q02809|PLOD1_HUMAN	538	[3 4 0 0 0]	1.18921e+08	1.27353e+08	1.7289e+08	1.32721e+08	1.12908e+09	1.07025e+09	1.5877e+09	1.18412e+09	2.63379e+08	2.57843e+08	3.59669e+08	2.93472e+08
sp|Q75V66|ANO5_HUMAN	366	[6 2 0 0 0]	240726	-1	-1	925539	6.81706e+06	-1	-1	9.06914e+06	588576	-1	-1	618882
sp|O15031|PLXB2_HUMAN	759	[9 2 0 0 0]	5.02446e+08	3.50945e+08	5.03016e+08	4.58614e+08	5.97679e+08	4.115e+08	6.32733e+08	6.96015e+08	3.69263e+08	2.14182e+08	3.45072e+08	4.07156e+08
sp|Q13308|PTK7_HUMAN	116	[8 2 0 0 0]	3.08861e+06	1.71701e+06	3.89749e+06	5.69192e+07	2.17916e+07	1.35854e+07	2.92563e+07	4.65479e+07	4.56011e+06	4.69125e+06	9.43709e+06	8.57567e+06
sp|Q9UH99|SUN2_HUMAN	636	[3 4 0 0 0]	2.50105e+06	2.40143e+06	4.03365e+06	0	103147622	8.05253e+07	4.67321e+07	3.42706e+07	1.31876e+07	3.94163e+06	3.74887e+06	5.22243e+06
sp|O15230|LAMA5_HUMAN	1330	[9 2 0 0 0]	9.5037e+08	5.37629e+08	6.39489e+08	5.80647e+08	3.29326e+09	2.1315e+09	2.61442e+09	2.02622e+09	3.74027e+09	2.61779e+09	3.13314e+09	2.40977e+09
sp|Q9NU02|ANKE1_HUMAN	762	[6 2 0 0 0]	0	-1	-1	-1	3.49014e+07	-1	-1	-1	1.80544e+06	-1	-1	-1
sp|P01024|CO3_HUMAN	85	[7 2 0 0 0]	6.28322e+08	1.87731e+09	6.90668e+08	3.38183e+08	6.08904e+09	1.29118e+10	4.67469e+09	4.7122e+09	4.52517e+09	9.34941e+09	3.41553e+09	3.42035e+09
sp|P08582|TRFM_HUMAN	135	[5 2 0 0 0]	1.50729e+07	7.13569e+06	1.88261e+07	2.00122e+07	1.88577e+08	1.21927e+08	2.26917e+08	2.59435e+08	1.49638e+07	1.92829e+07	1.61282e+07	2.15364e+07
sp|P01024|CO3_HUMAN	85	[8 2 0 0 0]	9.51213e+08	1.7818e+09	1.27745e+09	8.92976e+08	1.12666e+10	2.28791e+10	1.62854e+10	1.00686e+10	9.35075e+09	1.90944e+10	1.37324e+10	8.66987e+09
sp|Q75T13|PGAP1_HUMAN	234	[6 2 0 0 0]	4.57252e+07	1.02782e+08	8.00647e+07	9.89156e+07	1.92263e+08	3.38839e+08	2.98649e+08	3.15836e+08	5.18189e+07	9.62663e+07	9.1494e+07	7.04224e+07
sp|P11117|PPAL_HUMAN	267	[6 2 0 0 0]	2.67263e+08	6.50122e+08	2.68733e+08	1.5647e+08	1.41623e+09	3.73855e+09	1.32335e+09	7.61029e+08	5.00239e+08	1.17358e+09	4.73815e+08	3.12873e+08
sp|P20851|C4BPB_HUMAN	64	[6 2 0 0 0]	5.87588e+07	8.3133e+07	3.59089e+07	5.486e+07	4.31335e+08	5.42896e+08	3.26998e+08	3.99588e+08	3.14739e+08	4.22746e+08	2.29911e+08	2.91006e+08
sp|Q02809|PLOD1_HUMAN	538	[3 3 0 0 0]	7.73453e+06	4.78723e+07	4.71149e+07	3.40064e+07	1.03765e+08	3.22037e+08	3.26234e+08	3.20993e+08	7.49082e+07	1.95512e+08	2.38648e+08	2.16701e+08
sp|P56199|ITA1_HUMAN	460	[8 2 0 0 0]	1.12069e+09	2.16761e+09	1.37871e+09	1.26981e+09	5.16428e+09	1.0901e+10	6.9757e+09	6.54866e+09	4.2823e+09	8.91299e+09	5.73502e+09	5.48064e+09
sp|Q7Z7H5|TMED4_HUMAN	117	[3 5 0 0 0]	0	-1	-1	-1	8.14007e+07	-1	-1	-1	6.72305e+07	-1	-1	-1
sp|Q92673|SORL_HUMAN	1894	[5 2 0 0 0]	7.24044e+07	1.49907e+08	1.33957e+08	1.13874e+08	2.89887e+08	5.74348e+08	5.52464e+08	4.82143e+08	3.34189e+07	5.5768e+07	4.59442e+07	4.08953e+07
sp|O00754|MA2B1_HUMAN	367	[5 2 0 1 0]	3.93063e+06	1.46024e+06	1.44603e+06	-1	1.12553e+07	1.30419e+07	2.1552e+07	-1	7.90008e+06	4.14559e+06	9.43027e+06	-1
sp|Q9UH99|SUN2_HUMAN	636	[3 4 0 1 0]	1.15382e+08	2.9386e+08	6.48433e+07	1.03092e+08	1.48728e+08	3.75136e+08	1.11222e+08	1.77052e+08	4.12189e+07	7.94139e+07	2.3817e+07	5.57292e+07
sp|Q7Z7H5|TMED4_HUMAN	117	[6 2 0 0 0]	7.85722e+08	1.44267e+09	3.87884e+08	8.09529e+08	1.22804e+09	2.2223e+09	5.30693e+08	1.31202e+09	1.14176e+09	2.2275e+09	6.14378e+08	1.3905e+09
sp|Q8NGI2|O52N4_HUMAN	5	[9 2 0 0 0]	1.30336e+07	6.73406e+06	1.05995e+06	2658960	4.01189e+07	1.81457e+07	1.09643e+07	1.29383e+07	7.34375e+07	3.31196e+07	1.49153e+07	1.72635e+07
sp|P53801|PTTG_HUMAN	54	[5 2 0 0 0]	6.88786e+08	8.53481e+08	5.03124e+08	6.28472e+08	2.06555e+09	2.47348e+09	1.66417e+09	2.65501e+09	5.58537e+08	6.04167e+08	4.06675e+08	6.34065e+08
sp|Q9BVK6|TMED9_HUMAN	125	[3 4 0 0 0]	4.74291e+08	5.09822e+08	4.46685e+08	5.97205e+08	6.32306e+09	7.85277e+09	6.42579e+09	8.35365e+09	4.51274e+09	5.40603e+09	4.40695e+09	6.09435e+09
sp|Q86XX4|FRAS1_HUMAN	1504	[6 2 0 0 0]	5.71962e+07	1.04871e+08	1.25667e+08	9.05607e+07	6.27527e+08	1.0741e+09	9.29275e+08	9.03222e+08	3.22248e+08	6.62321e+08	5.08535e+08	5.65552e+08
sp|Q99538|LGMN_HUMAN	263	[6 4 0 0 0]	4.73664e+06	-1	-1	9.90577e+06	7.92995e+07	-1	-1	1.52851e+08	4.00969e+07	-1	-1	6.02921e+07
sp|P10619|PPGB_HUMAN	244	[5 2 0 0 0]	1.84963e+08	1.06118e+08	7.68777e+07	8.64457e+07	1.83322e+09	1.27688e+09	8.26068e+08	9.29626e+08	7.73928e+08	5.04417e+08	3.46981e+08	4.40022e+08
sp|Q99519|NEUR1_HUMAN	352	[8 2 0 0 0]	5.06478e+07	8.80948e+07	3.63071e+07	5.14225e+07	2.59853e+08	3.89419e+08	2.1083e+08	2.65146e+08	7.29916e+07	1.08543e+08	6.67272e+07	7.67109e+07
sp|Q9UN76|S6A14_HUMAN	302	[9 2 0 0 0]	8.09705e+07	1.33581e+07	6.84646e+07	6.08852e+07	1.40792e+09	7.23752e+08	1.39656e+09	1.33118e+09	6.41285e+08	5.17418e+08	6.539e+08	5.71279e+08
sp|P00533|EGFR_HUMAN	361	[5 2 0 0 0]	1.26963e+09	1.60458e+09	1.72885e+09	1.68763e+09	5.93276e+09	7.65156e+09	8.33684e+09	7.79125e+09	2.2034e+09	2.7938e+09	3.1174e+09	2.86253e+09
sp|Q8N7P1|PLD5_HUMAN	431	[8 2 0 0 0]	3.23634e+07	9.41339e+07	5.17097e+07	3.39429e+07	2.6461e+08	3.46934e+08	2.23444e+08	1.57902e+08	40208729	5.1745e+07	2.67934e+07	2.16207e+07
sp|Q96HD1|CREL1_HUMAN	205	[8 2 0 0 0]	1.45957e+07	2.49808e+07	4.70599e+06	3.12827e+07	3.45072e+07	8.8604e+07	3.20997e+07	9.17065e+07	3.23866e+07	7.10386e+07	4.92324e+07	7.7183e+07
sp|P01024|CO3_HUMAN	85	[9 2 0 0 0]	2.40457e+09	3.52869e+09	2.66598e+09	1.96453e+09	2.74314e+10	3.76936e+10	2.85824e+10	2.0422e+10	2.68059e+10	3.62359e+10	2.732e+10	1.93518e+10
sp|Q15166|PON3_HUMAN	323	[8 2 0 0 0]	4.13767e+07	6.71555e+07	3.90979e+07	3.46973e+07	2.146e+08	3.57269e+08	2.2132e+08	2.12205e+08	1.38532e+08	2.21078e+08	1.29215e+08	1.30839e+08
sp|Q8IYK4|GT252_HUMAN	382	[5 2 0 0 0]	0	0	-1	-1	6.28631e+06	1.98556e+07	-1	-1	1.91399e+06	2.93594e+06	-1	-1
sp|P16422|EPCAM_HUMAN	111	[6 2 0 0 0]	1.22519e+08	1.26907e+08	1.07329e+08	5.14224e+07	1.66663e+09	2.54204e+09	1.75362e+09	9.79894e+08	9.74224e+08	1.51855e+09	1.06117e+09	5.89695e+08
sp|P01042|KNG1_HUMAN	205	[8 2 0 0 0]	2.58927e+06	351214	0	1.6879e+06	4.61245e+07	8.64709e+07	7.90279e+07	4.89745e+07	1.27092e+07	3.78207e+07	1.07814e+07	5.40301e+06
sp|Q0P6H9|TMM62_HUMAN	223	[6 2 0 0 0]	6.5723e+07	1.04491e+08	4.97645e+07	4.95286e+07	1.042e+08	1.99259e+08	1.16547e+08	1.38924e+08	9.53995e+07	1.96788e+08	1.05368e+08	1.24183e+08
sp|Q9BU23|LMF2_HUMAN	616	[5 2 0 0 0]	4.8213e+08	757118262	8.01203e+08	4.49917e+08	2683772580	3674305410	4.40452e+09	2.50056e+09	594343421	8.02197e+08	9.85319e+08	4.95153e+08
sp|P16278|BGAL_HUMAN	464	[5 2 0 0 0]	3.11779e+08	6.86876e+08	6.32939e+08	4.71738e+08	1.35797e+09	2.77501e+09	2.54514e+09	2.10034e+09	4.08452e+08	8.0836e+08	7.02672e+08	4.88133e+08
sp|P26927|HGFL_HUMAN	296	[7 2 0 0 0]	0	635274	0	0	1.07207e+07	1.30673e+07	1.40998e+07	1.12946e+07	1.57728e+06	2.68431e+06	2.63243e+06	3.21254e+06
sp|O60637|TSN3_HUMAN	167	[6 3 0 0 0]	8.03775e+07	1.2922e+08	1.0033e+08	1.32453e+08	3.26251e+08	4.87176e+08	3.11456e+08	5.43677e+08	2.31175e+08	3.60987e+08	2.31902e+08	3.98531e+08
sp|P08236|BGLR_HUMAN	272	[3 2 0 0 0]	3.83174e+07	3.10263e+07	3.24526e+07	5.62155e+07	5.75908e+08	5.34346e+08	4.81323e+08	7.60461e+08	4.86349e+07	4.84522e+07	4.13472e+07	7.01755e+07
sp|Q96HD1|CREL1_HUMAN	205	[3 3 0 1 0]	7.80335e+07	8.28558e+07	-1	7.4578e+07	2.64103e+08	2.56613e+08	-1	2.38098e+08	1.6645e+08	1.39956e+08	-1	1.59422e+08
sp|Q9UPN9|TRI33_HUMAN	637	[0 1 0 0 0]	1.04699e+08	3.78316e+07	2.82869e+08	1.00275e+08	1.36044e+08	3.85435e+07	3.63339e+08	8.24979e+07	1.42163e+08	7.45767e+07	4.592e+08	1.336e+08
sp|P13473|LAMP2_HUMAN	275	[3 4 0 0 0]	940285	1.94699e+07	0	1.35127e+07	1.48022e+07	2.69254e+07	1.19e+07	1.85368e+07	1.02222e+06	1.15535e+07	385880	5.40146e+06
sp|O00754|MA2B1_HUMAN	367	[5 2 0 0 0]	7.80681e+07	1.12987e+08	7.08671e+07	6.94153e+07	9.88944e+08	1.53653e+09	9.54786e+08	1039489889	1.30014e+08	1.80919e+08	1.1e+08	119692464
sp|Q99538|LGMN_HUMAN	263	[4 3 0 0 0]	8.34184e+07	1.14845e+06	2.05791e+06	-1	7.73892e+07	4.53032e+07	7.49069e+07	-1	6.7843e+07	1.6446e+07	1.84973e+07	-1
sp|Q99538|LGMN_HUMAN	272	[6 4 0 0 0]	1.27359e+07	-1	8.87863e+06	1.49276e+06	1.44635e+08	-1	1.17863e+08	2.77835e+07	6.30732e+07	-1	5.59966e+07	1.03392e+07
sp|P98160|PGBM_HUMAN	1755	[5 2 0 0 0]	1.71088e+06	-1	-1	-1	5.50806e+06	-1	-1	-1	1.68645e+06	-1	-1	-1
sp|Q6UW63|KDEL1_HUMAN	302	[9 2 0 0 0]	1.20578e+08	4.40761e+07	1.17936e+08	1.27501e+08	3.20695e+08	1.38678e+08	3.20873e+08	3.26934e+08	1.63038e+08	6.95804e+07	1.63085e+08	1.59979e+08
sp|O60637|TSN3_HUMAN	167	[5 3 0 0 0]	6.67971e+07	3.0222e+07	3.46384e+07	7.49835e+07	2.39706e+08	1.31331e+08	1.58189e+08	2.78528e+08	2.41668e+08	1.15355e+08	1.27344e+08	2.70302e+08
sp|Q96HD1|CREL1_HUMAN	205	[6 2 0 0 0]	7.14659e+06	5.35382e+08	5.10317e+08	2.72578e+08	1.20037e+07	6.5964e+08	8.65113e+08	5.58642e+08	5.70397e+06	5.68245e+08	6.201e+08	3.2801e+08
sp|P43308|SSRB_HUMAN	88	[7 5 0 0 0]	0	-1	-1	-1	9.41248e+06	-1	-1	-1	4.29105e+06	-1	-1	-1
sp|Q8TDW7|FAT3_HUMAN	899	[5 2 0 0 0]	2.25258e+06	-1	2.33373e+06	208104	8.25242e+06	-1	9.46165e+06	6.79302e+06	961505	-1	0	256869
sp|Q99538|LGMN_HUMAN	263	[5 3 0 0 0]	3.09516e+07	8.56632e+07	2.11612e+07	2.20814e+06	1.66552e+08	2.37077e+08	1.54182e+08	6.05835e+07	5.81547e+07	8.24482e+07	5.84395e+07	2.15466e+07
sp|O43490|PROM1_HUMAN	220	[9 2 0 0 0]	3.21514e+06	-1	2.69004e+06	0	4.12103e+07	-1	2.8246e+07	1.22585e+07	9.95857e+06	-1	1.85239e+06	0
sp|P15144|AMPN_HUMAN	128	[6 3 0 1 0]	5.41526e+07	5.73775e+07	4.51798e+07	2.74618e+07	76242032	8.05877e+07	4.96121e+07	6.08735e+07	4.9335e+06	3.32511e+06	4.12038e+06	413913
sp|P16422|EPCAM_HUMAN	111	[5 2 0 0 0]	6.00637e+08	6.76671e+08	6.7595e+08	1.57821e+08	9.01494e+09	9.66697e+09	9.07422e+09	2.6038e+09	4.64672e+09	4.88575e+09	4.67071e+09	1.33181e+09
sp|Q8NBL1|PGLT1_HUMAN	204	[4 2 0 0 0]	1.93946e+06	4.86546e+07	1.00263e+07	1.86298e+07	4.20927e+07	5.01384e+08	1.1259e+08	2.40462e+08	5.42219e+06	9.37113e+07	1.97336e+07	4.40717e+07
sp|Q9NRB3|CHSTC_HUMAN	280	[9 2 0 0 0]	6.66906e+07	1.1544e+08	4.27297e+07	3.32611e+07	2.07056e+08	3.28173e+08	1.21888e+08	1.10623e+08	1.20881e+08	1.93029e+08	6.48957e+07	6.08824e+07
sp|P13473|LAMP2_HUMAN	275	[3 3 0 0 0]	9.29953e+06	1.54013e+07	1.06117e+07	1.16152e+07	4.9146e+07	6.70681e+07	4.83752e+07	5.16614e+07	4.02435e+06	2.72644e+06	4.25732e+06	1.40405e+06
sp|P00533|EGFR_HUMAN	361	[6 2 0 0 0]	1.31083e+09	9.43439e+08	1.1598e+09	8.33039e+08	2.07216e+09	1.56846e+09	1.992e+09	1.42712e+09	1.08558e+09	8.55036e+08	1.0314e+09	7.84652e+08
sp|P56199|ITA1_HUMAN	840	[6 2 0 0 0]	1.8805e+08	2.89326e+08	2.99113e+08	2.84204e+08	1.07935e+09	2.14963e+09	2.03641e+09	1.82329e+09	4.75248e+08	9.96039e+08	8.02682e+08	8.23856e+08
sp|Q4G148|GXLT1_HUMAN	278	[9 2 0 0 0]	2.28994e+08	1.54241e+08	4.10859e+07	1.63573e+08	3.85684e+08	3.34029e+08	8.14871e+07	2.64395e+08	3.49518e+08	2.73837e+08	6.38871e+07	2.06113e+08
sp|O14638|ENPP3_HUMAN	236	[7 2 0 0 0]	549918	-1	760867	630867	7.76524e+06	-1	8.98262e+06	8.75875e+06	0	-1	543533	0
sp|Q96F46|I17RA_HUMAN	67	[5 2 0 0 0]	1.40305e+07	1.49901e+07	3.43511e+06	6.85457e+06	1.07157e+08	8.88878e+07	4.44237e+07	4.21385e+07	7.82039e+06	5.48258e+06	1.83955e+06	893091
sp|P01024|CO3_HUMAN	85	[5 2 0 0 0]	2.24572e+08	3.44297e+08	1.03071e+08	1.96557e+08	3.96393e+09	4.73386e+09	2.6932e+09	3.74055e+09	2.16021e+09	2.48989e+09	1.47973e+09	1.98927e+09
sp|P01024|CO3_HUMAN	85	[6 2 0 0 0]	1.35703e+09	1.57278e+09	1.07468e+09	1.36191e+09	2.00313e+10	2.42679e+10	1.45935e+10	1.91495e+10	1.24633e+10	1.50654e+10	8.79598e+09	1.17594e+10
sp|Q8N7P1|PLD5_HUMAN	431	[9 2 0 0 0]	1.20984e+07	1.01177e+07	7.27629e+06	1.18116e+07	1.21539e+08	9.98364e+07	8.09612e+07	1.16362e+08	2.1933e+07	1.78004e+07	1.26985e+07	1.72268e+07
sp|Q9NZJ5|E2AK3_HUMAN	258	[6 2 0 0 0]	3.48579e+08	6.24781e+08	7.07833e+08	4.58246e+08	4.57775e+08	7.52304e+08	8.6344e+08	5.9427e+08	3.44756e+08	6.00708e+08	6.41533e+08	4.22781e+08
sp|Q9HAR2|AGRL3_HUMAN	830	[7 2 0 0 0]	4.16643e+06	4740732	8.89048e+06	1.58335e+07	2.70325e+07	2.56901e+07	2.28704e+07	2.23292e+07	1.94871e+06	1.73091e+06	1.71843e+06	455456
sp|Q9NRN5|OLFL3_HUMAN	248	[9 2 0 0 0]	1.91448e+07	2.56867e+07	1.59189e+07	3.69265e+07	1.85387e+08	3.14498e+08	1.94733e+08	3.45382e+08	3.27397e+07	4.51e+07	3.33846e+07	5.0899e+07
sp|P16422|EPCAM_HUMAN	111	[7 2 0 0 0]	1.78421e+08	1.64503e+08	2.33505e+08	2.12085e+08	3.53474e+09	3.67419e+09	3.74505e+09	3.52011e+09	2.37305e+09	2.49349e+09	2.4691e+09	2.3879e+09
sp|Q9NRN5|OLFL3_HUMAN	248	[6 2 0 0 0]	1.84154e+06	3.74816e+06	-1	1.61939e+06	1.64596e+07	1.44227e+07	-1	6.86104e+06	908249	285126	-1	768887
sp|Q9H6U8|ALG9_HUMAN	465	[6 2 0 0 0]	2.54092e+06	828911	4.50001e+06	9.42709e+06	8.31157e+06	5.32481e+06	6.74703e+06	1.94647e+07	1.11105e+07	7.15426e+06	9.18044e+06	2.42575e+07
sp|P54802|ANAG_HUMAN	261	[5 2 0 0 0]	6.36654e+07	1.25155e+08	1.71217e+08	6.67254e+07	1.40535e+08	2.14288e+08	3.40659e+08	1.48247e+08	7.95305e+07	1.01155e+08	1.54113e+08	7.71853e+07
sp|Q12907|LMAN2_HUMAN	183	[3 4 0 1 0]	1.23062e+09	1.32622e+09	1.03532e+09	1.30419e+09	4.97527e+09	5.71044e+09	4.43911e+09	5.28446e+09	3.8714e+09	4.38428e+09	3.39328e+09	4.05166e+09
sp|P02749|APOH_HUMAN	162	[5 2 0 0 0]	2.45329e+06	-1	0	-1	1.55005e+08	-1	7.2319e+07	-1	3.46631e+07	-1	1.76796e+07	-1
sp|P16422|EPCAM_HUMAN	111	[8 2 0 0 0]	9.30092e+07	3.63151e+09	6.98115e+09	1.02017e+09	897425861	4.3588e+09	2.32023e+09	3.15143e+09	6.86302e+08	3.19863e+09	1.47631e+09	2.43807e+09
sp|Q92673|SORL_HUMAN	1894	[9 2 0 0 0]	3.8197e+07	-1	4.19568e+07	3.21772e+07	7.98258e+07	-1	8.45199e+07	6.90781e+07	1.4834e+07	-1	1.93302e+07	1.48502e+07
sp|P22413|ENPP1_HUMAN	285	[9 2 0 0 0]	7.54029e+06	0	0	4.67847e+06	4.32451e+07	92555206	2.37952e+07	3.50093e+07	1.35745e+07	4.84652e+06	5.36951e+06	0
sp|P11117|PPAL_HUMAN	267	[8 2 0 0 0]	3.13056e+09	3.7414e+09	3.02285e+09	3.62204e+09	9.70161e+09	1.27885e+10	9.34639e+09	1.18463e+10	6.09476e+09	7.53262e+09	5.55563e+09	7.3426e+09
sp|P11047|LAMC1_HUMAN	650	[10 2 0 0 0]	6.43454e+06	1.87431e+06	6.58027e+06	1.24756e+06	4.16697e+07	6.64867e+07	7.84038e+07	2.80005e+07	2.4803e+07	3.60953e+07	2.58011e+07	3.70552e+06
sp|Q8IXL6|FA20C_HUMAN	335	[8 2 0 0 0]	1.41143e+06	1.21973e+06	888306	-1	1.0708e+07	1.81835e+07	1.38302e+07	-1	5.87623e+06	7.68779e+06	6.93629e+06	-1
sp|P11279|LAMP1_HUMAN	261	[5 2 0 0 0]	1.69401e+09	1.08409e+10	2.98722e+09	3411893410	2.77694e+09	1.9356e+10	5.21779e+09	5.73093e+09	1.90445e+09	1.26842e+10	3.52522e+09	3.94931e+09
sp|P04062|GLCM_HUMAN	309	[2 2 0 1 0]	6.91633e+06	6.99061e+06	9.32328e+06	3.65237e+06	6.55664e+07	1.22154e+08	9.77013e+07	9.41907e+07	6.51713e+06	1.54481e+07	7.87534e+06	1.20476e+07
sp|Q8NBL1|PGLT1_HUMAN	373	[3 4 0 1 0]	3.87339e+07	6.77649e+07	1.59235e+08	5.52349e+07	2.25392e+08	3.8924e+08	8.06116e+08	2.75887e+08	9.21887e+07	1.62752e+08	3.30207e+08	1.15949e+08
sp|P02749|APOH_HUMAN	253	[9 2 0 0 0]	1.52144e+07	1.78079e+07	1.91454e+07	1.5982e+07	1.30512e+08	1.79516e+08	1.27348e+08	9.02735e+07	3.84248e+07	5.86912e+07	4.38387e+07	2.72639e+07
sp|P15586|GNS_HUMAN	362	[6 2 0 0 0]	6.02517e+08	2.20673e+09	1.43725e+09	1.75188e+09	2.01059e+09	6.80129e+09	4.05653e+09	4.21118e+09	9.42944e+08	2.95095e+09	1.79456e+09	1.71966e+09
sp|P11117|PPAL_HUMAN	267	[9 2 0 0 0]	7.40221e+08	1.24684e+09	1.19537e+09	9.25542e+08	3.89709e+09	5.18549e+09	4.64148e+09	3.74767e+09	2.30029e+09	3.86957e+09	2.86495e+09	2.5793e+09
sp|P15144|AMPN_HUMAN	128	[5 3 1 0 0]	5.36488e+08	331246626	3.24314e+08	2.15367e+08	9.07813e+08	1.81883e+09	1.48466e+09	1.4934e+09	3.47194e+07	6.22287e+07	3.20988e+07	6.38055e+07
sp|P56199|ITA1_HUMAN	532	[4 3 0 0 0]	825779	-1	-1	-1	1.14228e+07	-1	-1	-1	1.38501e+06	-1	-1	-1
sp|O43921|EFNA2_HUMAN	42	[6 2 0 0 0]	4.83343e+07	1.93983e+07	5.44221e+07	7.07262e+07	4.92721e+08	3.21426e+08	5.6633e+08	9.00816e+08	7.86045e+07	3.07288e+07	8.67676e+07	1.31728e+08
sp|P35556|FBN2_HUMAN	2808	[9 2 0 0 0]	1.87986e+06	0	1.34879e+06	0	3.36837e+07	3.14999e+07	2.86603e+07	3.25691e+07	1.31827e+07	2.23678e+07	9.41624e+06	1.71174e+07
sp|P05156|CFAI_HUMAN	494	[10 2 0 0 0]	1.81391e+06	2.38925e+07	335528	1.406e+07	1.54391e+07	1.70872e+08	1.28681e+07	1.02796e+08	9.65052e+06	1.09506e+08	8.99704e+06	6.9852e+07
sp|Q4G148|GXLT1_HUMAN	278	[6 2 0 0 0]	1.91208e+07	5.93565e+07	2.51944e+07	-1	4.04238e+07	8.78799e+07	3.20532e+07	-1	1.39898e+07	4.63061e+07	1.24464e+07	-1
sp|O14672|ADA10_HUMAN	267	[10 2 0 0 0]	4.48475e+06	-1	1.69546e+06	-1	6.73637e+06	-1	5.57568e+06	-1	4.47852e+06	-1	2.33342e+06	-1
sp|P05156|CFAI_HUMAN	494	[9 2 0 0 0]	1.15351e+07	2.98069e+07	4.9759e+06	8.07429e+06	1.00095e+08	2.99552e+08	3.68056e+07	1.0459e+08	6.38356e+07	1.61442e+08	2.07395e+07	7.38874e+07
sp|P11279|LAMP1_HUMAN	261	[5 4 0 0 0]	5.19865e+07	1.90096e+08	1.10374e+08	2.56523e+07	4.97983e+08	1.17445e+09	8.77198e+08	3.7298e+08	8.90883e+08	1.80249e+09	1.27216e+09	5.28357e+08
sp|Q86SQ4|AGRG6_HUMAN	750	[9 2 0 0 0]	5.91446e+06	-1	-1	1.22354e+07	5.49696e+07	-1	-1	5.11596e+07	2.36778e+07	-1	-1	2.46953e+07
sp|P15144|AMPN_HUMAN	735	[3 2 0 0 0]	2.01869e+07	9.17376e+07	3.89167e+07	2.10254e+07	3.31592e+08	1.57558e+09	7.40789e+08	3.75825e+08	1.42294e+08	6.13149e+08	3.10555e+08	2.15281e+08
sp|Q8N7P1|PLD5_HUMAN	431	[5 2 0 0 0]	493594	-1	-1	0	5.60969e+06	-1	-1	7.40231e+06	873879	-1	-1	0
sp|P00734|THRB_HUMAN	121	[5 2 0 0 0]	1.86962e+06	5.61956e+06	1.31336e+06	2.33588e+06	2.87119e+07	6.50205e+07	1.21269e+07	2.468e+07	930052	4.45416e+06	281849	724789
sp|P26927|HGFL_HUMAN	296	[6 2 0 0 0]	1.17204e+06	4.99134e+06	1.08099e+06	0	3.90859e+07	5.26916e+07	3.78782e+07	4.24981e+07	5.31977e+06	5.21101e+06	7.91847e+06	6.04263e+06
sp|Q86XX4|FRAS1_HUMAN	1504	[7 2 0 0 0]	3.55602e+06	7.67965e+06	2.70714e+06	5.44549e+06	8.97184e+07	1.03367e+08	7.47846e+07	8.20748e+07	5.87855e+07	8.71865e+07	5.09206e+07	7.78609e+07
sp|Q5JTV8|TOIP1_HUMAN	399	[4 3 0 0 0]	673222	-1	-1	-1	2.81234e+06	-1	-1	-1	1.05334e+06	-1	-1	-1
sp|Q9H9K5|MER34_HUMAN	390	[8 2 0 0 0]	4.48334e+07	1.12007e+06	-1	-1	5.58729e+07	2.69912e+07	-1	-1	1.36714e+07	1.40102e+07	-1	-1
sp|Q9UHN6|TMEM2_HUMAN	914	[9 2 0 0 0]	3.87088e+09	3.82727e+09	3.75016e+09	4.5525e+09	9.31507e+09	9.34233e+09	9.05426e+09	1.10884e+10	4.49583e+09	4.52872e+09	4.38179e+09	5.29135e+09
sp|P11117|PPAL_HUMAN	92	[8 2 0 0 0]	8.38202e+06	-1	-1	-1	1.25957e+07	-1	-1	-1	9.94519e+06	-1	-1	-1
sp|Q6NSJ0|MYORG_HUMAN	511	[9 2 0 0 0]	2.25312e+07	2.19666e+07	1.17597e+07	4.59514e+07	6.93561e+07	8.85357e+07	5.37784e+07	1.15839e+08	3.03544e+07	4.77683e+07	2.62462e+07	5.48997e+07
sp|P04062|GLCM_HUMAN	309	[3 2 0 0 0]	1.17322e+07	3.67177e+07	5.31327e+07	2.41926e+07	1.64602e+08	4.5584e+08	5.36972e+08	2.01499e+08	1.80658e+07	6.77529e+07	8.0112e+07	2.90096e+07
sp|Q92542|NICA_HUMAN	45	[6 2 0 0 0]	2.54038e+07	6.52989e+07	43824908	3.21393e+07	9.03328e+07	2.95112e+08	1.83752e+08	8.95253e+07	3.26354e+07	1.2644e+08	6.64754e+07	4.4824e+07
sp|Q6NSJ0|MYORG_HUMAN	398	[8 2 0 0 0]	1.95556e+08	2.15577e+08	2.60564e+08	3.28343e+08	8.69372e+08	9.09932e+08	1.0062e+09	1.09675e+09	4.6397e+08	5.63182e+08	5.55012e+08	5.27655e+08
sp|Q9NUN5|LMBD1_HUMAN	78	[7 2 0 0 0]	1.37487e+08	1.62118e+08	1.39212e+08	1.4387e+08	3.69556e+08	4.49404e+08	3.87893e+08	3.94274e+08	4.93259e+08	6.22801e+08	5.12917e+08	5.1835e+08
sp|Q86SQ4|AGRG6_HUMAN	750	[6 2 0 0 0]	5.44776e+07	1.90828e+08	7.91626e+07	6.99528e+07	3.64565e+08	1.17229e+09	6.02508e+08	4.06748e+08	7.44118e+07	2.46104e+08	1.12099e+08	7.94544e+07
sp|Q9HAR2|AGRL3_HUMAN	830	[8 2 0 0 0]	1.31727e+06	5.79654e+06	1.63125e+06	2.36551e+06	2.43878e+07	1.25531e+08	3.52635e+07	3.87905e+07	2.99211e+06	9.92533e+06	2.23178e+06	3.46046e+06
sp|P10619|PPGB_HUMAN	244	[3 2 0 0 0]	9.04275e+07	1.52657e+08	6.85098e+07	8.55419e+07	1.90193e+09	1.76669e+09	1.24062e+09	1.44637e+09	4.85785e+08	4.70672e+08	3.22413e+08	3.21337e+08
sp|Q9UN76|S6A14_HUMAN	174	[7 2 0 0 0]	0	-1	7.3149e+06	6.54595e+06	1.06776e+07	-1	1.07256e+07	1.37544e+07	721041	-1	2.84267e+06	3.62926e+06
sp|P13473|LAMP2_HUMAN	257	[2 2 0 0 0]	5.8757e+07	1.08189e+08	7.2721e+07	6.42611e+07	9.78397e+08	1.66715e+09	1.05001e+09	1.42361e+09	7.95548e+08	1.58853e+09	8.21125e+08	1.00973e+09
sp|O60486|PLXC1_HUMAN	821	[5 2 0 0 0]	8.5133e+06	6.95043e+06	6.86912e+06	1.86883e+06	5.86979e+07	6.10225e+07	5.19966e+07	2.4083e+07	2.08168e+06	0	2.20538e+06	0
sp|P08571|CD14_HUMAN	151	[5 2 0 0 0]	1.51202e+08	-1	-1	8.95345e+07	1.30054e+08	-1	-1	8.35439e+07	2.03254e+06	-1	-1	0
sp|P11279|LAMP1_HUMAN	261	[6 3 0 1 0]	7.67095e+08	2.93541e+08	2.68439e+08	1.30442e+08	1.54195e+09	7.22589e+08	6.52622e+08	2.12684e+08	5.52731e+08	1.05632e+09	4.30469e+08	5.515e+08
sp|Q96JA1|LRIG1_HUMAN	74	[6 2 0 0 0]	3.74526e+06	-1	4.60152e+07	-1	1.06562e+07	-1	5.00278e+07	-1	0	-1	8.93588e+06	-1
sp|Q9Y646|CBPQ_HUMAN	179	[5 2 0 0 0]	1.8308e+06	-1	-1	0	2.47855e+07	-1	-1	6.35264e+06	1.58484e+07	-1	-1	2.66991e+06
sp|Q7Z7H5|TMED4_HUMAN	117	[3 4 0 1 0]	2.6397e+08	8.64693e+07	2.71377e+08	2.60918e+07	6.79043e+08	2.55513e+08	6.63884e+08	6.6763e+07	6.32131e+08	2.22326e+08	6.45046e+08	5.69435e+07
sp|O15031|PLXB2_HUMAN	528	[9 2 0 0 0]	7.09335e+07	-1	6.45439e+07	6.31123e+07	6.9457e+07	-1	5.53543e+07	5.64622e+07	4.06693e+07	-1	3.95662e+07	3.95603e+07
sp|P51654|GPC3_HUMAN	124	[8 2 0 0 0]	3.1088e+07	2.78355e+07	2.84818e+07	1.32764e+07	4.48809e+08	2.6143e+08	3.51658e+08	2.85648e+08	9.43811e+07	6.71876e+07	6.48213e+07	6.26865e+07
sp|P04004|VTNC_HUMAN	169	[10 2 0 0 0]	6.47141e+06	7.7918e+06	1.58083e+06	9.45585e+06	1.28028e+08	7.87214e+07	9.48854e+07	79880584	2.56494e+07	2.474e+07	1.3112e+07	1.76171e+06
sp|P11279|LAMP1_HUMAN	261	[5 3 0 0 0]	4.33646e+08	7.23415e+08	4.73188e+08	1.71503e+08	2.05343e+09	3.06857e+09	1.98692e+09	8.77231e+08	3.9169e+09	5.91856e+09	3.66087e+09	1.55803e+09
sp|O94901|SUN1_HUMAN	732	[7 2 0 0 0]	5.06243e+08	7.24736e+08	1.1689e+08	3.18917e+08	5.18228e+08	7.0217e+08	1.18575e+08	3.49562e+08	2.4755e+08	3.49763e+08	5.91981e+07	2.24432e+08
sp|P16422|EPCAM_HUMAN	111	[5 3 0 0 0]	2.24598e+06	1.50402e+07	5.12749e+06	7.13285e+06	8.32822e+07	1.09101e+08	5.63114e+07	6.4736e+07	5.14465e+07	6.40529e+07	3.58491e+07	2.98036e+07
sp|Q9Y646|CBPQ_HUMAN	179	[6 2 0 0 0]	0	4.50483e+07	1.75343e+07	2.06245e+06	48738087	2.4538e+08	1.93298e+08	2.18313e+07	1.0593e+07	5.5725e+07	4.83007e+07	5.20453e+06
sp|Q7LGA3|HS2ST_HUMAN	127	[6 3 0 1 0]	2.46695e+07	4.61992e+06	8.01558e+06	1.37259e+07	3.59596e+07	3.21268e+06	1.15945e+07	2.70017e+07	2.12268e+07	1.05725e+07	1.07137e+07	1.4637e+07
sp|P56199|ITA1_HUMAN	532	[6 3 0 0 0]	3.56987e+06	5.67688e+07	-1	5.17709e+07	1.59469e+08	2.34443e+08	-1	1.92113e+08	1.07152e+08	2.59641e+08	-1	1.69292e+08
sp|Q14542|S29A2_HUMAN	48	[8 2 0 0 0]	1.07897e+08	3.66047e+08	2.06888e+08	8.15885e+07	2.36743e+08	7.0983e+08	4.45032e+08	2.69795e+08	5.78501e+07	1.57568e+08	1.01952e+08	5.98862e+07
sp|Q9H1A3|METL9_HUMAN	35	[6 2 0 0 0]	0	3.93025e+07	6.25927e+07	-1	4.85065e+07	7.36368e+07	1.01727e+08	-1	7.73939e+06	3.15144e+07	5.24165e+07	-1
sp|Q96F46|I17RA_HUMAN	67	[6 2 0 0 0]	1.50967e+08	2.03498e+08	1.54603e+08	1.78321e+08	7.03648e+08	9.3842e+08	7.42959e+08	7.8207e+08	6.3823e+07	8.05017e+07	6.38354e+07	6.89424e+07
sp|P11117|PPAL_HUMAN	92	[4 3 0 0 0]	751135	-1	-1	-1	5.73964e+06	-1	-1	-1	772454	-1	-1	-1
sp|O00754|MA2B1_HUMAN	692	[4 2 0 0 0]	2.06737e+06	2.08267e+06	2.48399e+06	1.53643e+06	1.27284e+07	1.87213e+07	2.79793e+07	1.81475e+07	7.25301e+06	8.69394e+06	1.34334e+07	9.6122e+06
sp|Q96GX1|TECT2_HUMAN	455	[9 2 0 0 0]	1.15004e+07	1.72833e+07	3.41802e+06	-1	2.04055e+07	1.18674e+07	1.03277e+07	-1	1.45476e+07	9.61987e+06	7.21165e+06	-1
sp|Q68CR1|SE1L3_HUMAN	382	[6 2 0 0 0]	2.00099e+08	178054751	1.08806e+08	1.22018e+08	9.26796e+08	8.74554e+08	5.64982e+08	5.51279e+08	1.67827e+08	1.77888e+08	1.01995e+08	9.4732e+07
sp|P02787|TRFE_HUMAN	630	[3 3 0 0 0]	0	-1	-1	0	8.1708e+06	-1	-1	1.15605e+07	4.98076e+06	-1	-1	6.21393e+06
sp|Q6UW63|KDEL1_HUMAN	302	[4 2 0 0 0]	3.72889e+06	2.04378e+07	5.96728e+06	1.15847e+07	5.33354e+07	8.21967e+07	6.20115e+07	5.90225e+07	1.18167e+07	1.83533e+07	1.32725e+07	1.31656e+07
sp|P17936|IBP3_HUMAN	116	[6 2 0 0 0]	2.0575e+07	7.32869e+06	1.44372e+07	7.89271e+06	3.6067e+07	3.20447e+07	2.82242e+07	2.18735e+07	3.15847e+07	1.23229e+07	2.38123e+07	1.80968e+07
sp|O94905|ERLN2_HUMAN	106	[6 2 0 0 0]	5.23866e+08	5.41748e+08	4.04393e+08	5.00494e+08	1.10984e+09	1.15471e+09	9.05603e+08	1.06825e+09	2.17777e+08	2.25661e+08	1.68096e+08	2.15642e+08
sp|O75477|ERLN1_HUMAN	106	[6 2 0 0 0]	3.60326e+06	4.04512e+06	4.04393e+08	5.00494e+08	1.79867e+07	1.22997e+07	9.05603e+08	1.06825e+09	1.00099e+06	1.33448e+06	1.68096e+08	2.15642e+08
sp|Q99519|NEUR1_HUMAN	343	[4 2 0 0 0]	937328	4.95348e+06	5.23013e+06	1.14141e+07	2.6775e+07	7.35488e+07	5.00916e+07	4.06524e+07	644535	0	0	2.31859e+06
sp|P20851|C4BPB_HUMAN	64	[9 2 0 0 0]	5.03359e+06	2.2552e+07	1.44574e+07	1.71524e+06	2.44682e+07	9.04138e+07	5.52609e+07	1.99169e+07	4.67162e+07	1.71425e+08	1.02846e+08	4.39314e+07
sp|Q5T4D3|TMTC4_HUMAN	497	[7 2 0 0 0]	3.55972e+07	2.13527e+07	2.9142e+07	2.72788e+07	5.75381e+07	2.2223e+07	7.53157e+07	6.95057e+07	6.37803e+06	2.87375e+06	8.72423e+06	7.01316e+06
sp|P56199|ITA1_HUMAN	840	[6 3 0 0 0]	1.16555e+07	3.08837e+06	2.98446e+06	9.42129e+06	5.67999e+08	1.51708e+08	2.44571e+08	5.06596e+08	3.99482e+07	1.14243e+07	3.01982e+07	2.56272e+07
sp|O14638|ENPP3_HUMAN	236	[6 2 0 0 0]	0	0	0	1.48629e+06	4.78053e+07	1.88792e+07	3.92403e+07	3.34641e+07	0	3.04156e+06	1.15098e+06	901703
sp|Q9UHN6|TMEM2_HUMAN	636	[5 2 0 0 0]	2.34186e+06	2.86445e+06	-1	2.2304e+06	1.03367e+07	1.17042e+07	-1	9.7416e+06	490434	0	-1	0
sp|P02787|TRFE_HUMAN	630	[6 2 0 0 0]	1.12573e+09	1.51618e+09	1.086e+09	1.06037e+09	1.47722e+10	1.96797e+10	1.5281e+10	1.51351e+10	1.2608e+10	1.68711e+10	1.28053e+10	1.3017e+10
sp|P56199|ITA1_HUMAN	532	[5 4 0 0 0]	3.4535e+06	2.13212e+06	0	5.20497e+06	8.4307e+07	1.72406e+08	1.35415e+08	1.33803e+08	4.9505e+07	7.36004e+07	4.37571e+07	4.48925e+07
sp|P08236|BGLR_HUMAN	272	[4 2 0 1 0]	2.43563e+07	5.28058e+07	4.27641e+07	1.60652e+07	3.39693e+07	7.77832e+07	5.17015e+07	2.70696e+07	2.35509e+07	4.82081e+07	3.11539e+07	2.16776e+07
sp|Q6NSJ0|MYORG_HUMAN	511	[5 2 0 0 0]	696133	0	8.64087e+06	3.0729e+06	7.81793e+07	9.29756e+07	1.3184e+08	8.7063e+07	1.9209e+07	1.16195e+07	4.42666e+07	1.5011e+07
sp|Q9NXH8|TOR4A_HUMAN	314	[9 2 0 0 0]	6.25143e+07	1.36763e+08	3.20981e+07	9.79356e+07	6.72936e+07	1.29482e+08	3.36046e+07	1.13709e+08	2.25046e+07	5.05229e+07	1.011e+07	3.60917e+07
sp|Q9UBV2|SE1L1_HUMAN	195	[6 2 0 0 0]	9.78559e+06	3.87193e+06	5.18323e+06	4.33965e+06	1.45839e+07	2.61899e+07	1.3642e+07	1.53799e+07	2.55235e+06	1.38082e+06	563346	2401986
sp|P11047|LAMC1_HUMAN	576	[9 2 0 0 0]	9.97666e+07	1.05136e+08	0	1.08039e+08	1.40124e+08	1.80989e+08	1.66637e+07	1.37882e+08	6.12168e+07	1.07933e+08	0	9.36448e+07
sp|Q96HD1|CREL1_HUMAN	205	[5 2 0 0 0]	6.68099e+08	8.35491e+08	5.11152e+08	9.40248e+08	3.36819e+09	4.16234e+09	3.04443e+09	4.31688e+09	1.27523e+09	1.75664e+09	1.19051e+09	1.74525e+09
sp|Q6NSJ0|MYORG_HUMAN	511	[8 2 0 0 0]	5.84392e+07	0	0	3.26304e+07	1.29212e+08	4.45847e+06	4.38763e+06	5.97004e+07	7.12501e+07	0	1.26513e+06	3.69598e+07
sp|Q8IYK4|GT252_HUMAN	382	[6 2 0 0 0]	2.94271e+06	1.04456e+06	1.01469e+06	2.85026e+06	7.7019e+07	9.14308e+07	4.41236e+07	8.08628e+07	1.06652e+07	5.12265e+06	3.06265e+06	8.1412e+06
sp|Q8N0V5|GNT2A_HUMAN	316	[9 2 0 0 0]	3.85743e+06	-1	3.45169e+06	4.41344e+06	2.99858e+07	-1	4.37144e+07	5.24444e+07	9.33604e+06	-1	2.46394e+07	2.92648e+07
sp|Q9BVK6|TMED9_HUMAN	125	[3 3 0 0 0]	3.56253e+07	9.69192e+07	5.70834e+07	3.04273e+07	8.0285e+08	1.14949e+09	6.76006e+08	4.19475e+08	4.57165e+08	6.74943e+08	3.91698e+08	2.7761e+08
sp|Q5T4D3|TMTC4_HUMAN	497	[6 2 0 0 0]	3.70184e+07	3.34281e+07	4.41632e+07	3.33032e+07	1.83027e+08	2.03675e+08	2.69817e+08	2.51263e+08	11507618	7.31591e+06	1.20165e+07	1.39328e+07
sp|Q13438|OS9_HUMAN	177	[3 4 0 0 0]	272846	-1	-1	-1	5.68716e+06	-1	-1	-1	229537	-1	-1	-1
sp|Q15166|PON3_HUMAN	323	[3 4 0 0 0]	6.76133e+07	4.03369e+07	1.8301e+07	-1	8.92377e+08	6.23948e+08	6.02578e+08	-1	5.76484e+08	3.71947e+08	2.8527e+08	-1
sp|Q9UBR2|CATZ_HUMAN	184	[5 2 0 0 0]	2.39947e+08	3.05532e+08	1.71902e+08	2.13838e+08	1.90162e+09	2.50301e+09	1.63192e+09	1.52265e+09	8.51138e+08	1.06488e+09	7.41999e+08	6.73298e+08
sp|O75462|CRLF1_HUMAN	168	[8 2 0 0 0]	4.01289e+06	-1	-1	-1	6.67026e+07	-1	-1	-1	4.92419e+07	-1	-1	-1
sp|O15230|LAMA5_HUMAN	2196	[7 2 0 0 0]	1.54177e+07	2.74624e+07	-1	2.41018e+07	4.31297e+07	6.76112e+07	-1	4.83483e+07	7.16965e+07	1.0733e+08	-1	7.97675e+07
sp|P11117|PPAL_HUMAN	267	[7 2 0 0 0]	7.88525e+08	1.38788e+09	445911319	4.09013e+08	1.76848e+09	3.00602e+09	1.11912e+09	9.26606e+08	1.8214e+09	3.12749e+09	1.02411e+09	9.0893e+08
sp|P00533|EGFR_HUMAN	361	[7 2 0 0 0]	5.65876e+09	6.92313e+09	5.68828e+09	5.26496e+09	6.52732e+09	7.89637e+09	6.67202e+09	6.18106e+09	5.95685e+09	7.50319e+09	6.0625e+09	5.74708e+09
sp|Q15166|PON3_HUMAN	323	[5 2 0 0 0]	9.81711e+07	9.72468e+07	1.78424e+08	1.59286e+07	1.07012e+09	1.55584e+09	2.0129e+09	1.89007e+08	5.97814e+08	7.94889e+08	1.0446e+09	8.27606e+07
sp|Q9NUN5|LMBD1_HUMAN	78	[6 2 0 0 0]	6.58564e+07	7.84504e+07	5.11653e+07	9.76955e+07	2.39469e+08	3.3947e+08	2.17888e+08	2.97763e+08	2.12588e+08	2.84181e+08	1.76278e+08	2.87562e+08
sp|Q86XX4|FRAS1_HUMAN	1504	[8 2 0 0 0]	3.01226e+07	2.65549e+07	1.38729e+07	2.95885e+07	3.00062e+08	5.13889e+08	2.40359e+08	4.97699e+08	2.68141e+08	3.81929e+08	1.69043e+08	3.89913e+08
sp|Q9P2C4|TM181_HUMAN	299	[5 2 0 0 0]	2.68304e+07	4.09262e+07	2.62302e+07	6.2187e+07	1.13408e+08	1.58058e+08	8.51993e+07	2.25798e+08	8.52792e+06	1.78645e+07	6.06928e+06	1.87934e+07
sp|P51654|GPC3_HUMAN	124	[9 2 0 0 0]	5.74553e+07	3.2007e+07	2.2299e+07	3.21209e+07	5.43764e+08	5.55991e+08	3.63064e+08	6.37819e+08	1.36643e+08	1.43043e+08	9.46794e+07	1.70911e+08
sp|P13473|LAMP2_HUMAN	257	[3 2 0 1 0]	2.54402e+08	3.66328e+08	2.79787e+08	3.14621e+08	4.87258e+08	8.25315e+08	5.46215e+08	6.52748e+08	4.20016e+08	6.83323e+08	4.65649e+08	5.3491e+08
sp|Q96KA5|CLP1L_HUMAN	91	[5 3 0 0 0]	2.90491e+07	2.62622e+07	5.16342e+06	9.65486e+06	1.83456e+08	2.4333e+08	6.46661e+07	1.31042e+08	7.38507e+07	9.0022e+07	2.67502e+07	5.03684e+07
sp|P13473|LAMP2_HUMAN	275	[4 3 0 0 0]	9.15292e+07	2.38278e+08	8.45028e+07	1.92482e+08	2.01567e+08	6.26999e+08	2.0384e+08	5.04505e+08	9.16674e+07	2.66538e+08	9.22825e+07	1.84956e+08
sp|O00754|MA2B1_HUMAN	367	[6 2 0 0 0]	6.4294e+08	9.89557e+08	5.82854e+08	475030203	2.90946e+09	4.16259e+09	2.18219e+09	2.06923e+09	5.06925e+09	7.6065e+09	3.8407e+09	3.52688e+09
sp|P56199|ITA1_HUMAN	1102	[9 2 0 0 0]	0	-1	-1	-1	1.47653e+07	-1	-1	-1	1.60318e+06	-1	-1	-1
sp|P04233|HG2A_HUMAN	130	[6 2 0 0 0]	6.48018e+07	1.15154e+08	5.48278e+07	7.58471e+07	1.04742e+09	1.74482e+09	7.58497e+08	1.19886e+09	1.11215e+09	1.83837e+09	8.05111e+08	1.26949e+09
sp|P11117|PPAL_HUMAN	92	[4 2 0 0 0]	0	-1	-1	-1	1.20124e+07	-1	-1	-1	677840	-1	-1	-1
sp|Q15166|PON3_HUMAN	323	[3 3 0 0 0]	2.31311e+06	2.55347e+07	1.14288e+07	0	1.64294e+08	2.86408e+08	2.18281e+08	3.42245e+07	9.44508e+07	1.38477e+08	1.14842e+08	1.95639e+07
sp|Q9NRB3|CHSTC_HUMAN	280	[10 2 0 0 0]	2.43913e+07	5.52929e+07	-1	7.26555e+07	9.77605e+07	1.61357e+08	-1	2.07609e+08	5.98496e+07	9.75372e+07	-1	1.41218e+08
sp|Q9NRN5|OLFL3_HUMAN	248	[8 2 0 0 0]	1.4935e+07	3.92837e+07	2.09894e+07	1.53505e+07	1.53294e+08	4.53006e+08	2.48076e+08	1.55142e+08	2.11749e+07	6.44003e+07	3.46569e+07	2.2732e+07
sp|P15144|AMPN_HUMAN	128	[3 3 0 0 0]	1.60227e+06	3.84137e+06	513615	1.81202e+06	1.4787e+07	4.45333e+07	1.19867e+07	2.14766e+07	259560	0	0	294140
sp|Q9P121|NTRI_HUMAN	70	[6 2 0 0 0]	2.57416e+06	6.82148e+06	-1	4.2961e+06	5.04003e+07	4.29006e+08	-1	1.4984e+08	4.45083e+06	1.03707e+07	-1	9.75971e+06
sp|Q14982|OPCM_HUMAN	70	[6 2 0 0 0]	2.57416e+06	6.82148e+06	-1	4.2961e+06	5.04003e+07	4.29006e+08	-1	1.4984e+08	4.45083e+06	1.03707e+07	-1	9.75971e+06
sp|A6NGN9|IGLO5_HUMAN	67	[6 2 0 0 0]	2.57416e+06	6.82148e+06	-1	4.2961e+06	5.04003e+07	4.29006e+08	-1	1.4984e+08	4.45083e+06	1.03707e+07	-1	9.75971e+06
sp|Q13449|LSAMP_HUMAN	66	[6 2 0 0 0]	2.57416e+06	6.82148e+06	-1	4.2961e+06	5.04003e+07	4.29006e+08	-1	1.4984e+08	4.45083e+06	1.03707e+07	-1	9.75971e+06
sp|P13473|LAMP2_HUMAN	257	[4 2 0 0 0]	2.23927e+07	3.48635e+07	1.01659e+08	3.58491e+07	4.16628e+07	5.88891e+07	1.25838e+08	6.54847e+07	5.61444e+06	1.81029e+07	6.18214e+07	2.8875e+07
sp|Q96AE7|TTC17_HUMAN	634	[5 2 0 0 0]	4.87485e+06	-1	4.96288e+06	1.13054e+07	6.35121e+06	-1	9.02955e+06	3.78752e+06	822686	-1	2.85591e+06	3.37024e+06
sp|P02749|APOH_HUMAN	253	[8 2 0 0 0]	1.37792e+06	8.31587e+06	2.78404e+06	7.25058e+06	42169805	1.01115e+08	4.14408e+07	3.82348e+07	1.08776e+07	3.34662e+08	2.37902e+07	3.83291e+07
sp|P16422|EPCAM_HUMAN	111	[6 3 0 0 0]	2.38589e+06	3.32873e+07	1.78396e+07	2.08572e+07	1.96628e+08	6.04801e+08	3.64536e+08	2.78071e+08	1.3836e+08	4.58063e+08	2.78722e+08	1.91404e+08
sp|Q92542|NICA_HUMAN	417	[5 2 0 0 0]	7.40832e+06	1.33872e+07	-1	2.33205e+07	2.68112e+07	33313487	-1	9.05e+07	2.17885e+06	2.26446e+06	-1	0
sp|P78536|ADA17_HUMAN	452	[6 3 0 0 0]	8.74014e+06	4.78276e+06	-1	-1	2.26126e+07	2.26765e+07	-1	-1	2.00102e+07	1.94182e+07	-1	-1
sp|P27487|DPP4_HUMAN	150	[6 2 0 0 0]	6.51739e+06	-1	-1	-1	1.57023e+07	-1	-1	-1	2.71426e+06	-1	-1	-1
sp|Q6NSJ0|MYORG_HUMAN	398	[9 2 0 0 0]	1.75559e+08	3.04357e+08	3.71075e+08	3.12058e+08	8.74882e+08	1.22502e+09	1.38466e+09	1.42988e+09	5.39772e+08	8.24132e+08	8.93288e+08	9.1227e+08
sp|Q9NRN5|OLFL3_HUMAN	248	[10 2 0 0 0]	2.64434e+06	1.15488e+06	3.63013e+07	2.11284e+06	1.61022e+07	1.54729e+07	1.52125e+08	1.75129e+07	7.04942e+06	2.99381e+06	2.94567e+07	3.86204e+06
sp|O43921|EFNA2_HUMAN	42	[8 2 0 0 0]	1.06728e+06	2010368	4.3062e+06	0	1.62932e+07	3.02823e+07	1.8429e+07	1.69879e+07	0	5.64379e+06	2645950	0
sp|P46977|STT3A_HUMAN	537	[8 2 0 0 0]	5.12456e+07	2.50862e+07	4.57392e+07	4.68741e+07	1.61951e+08	1.03647e+08	1.55941e+08	1.25452e+08	1.83216e+08	1.06109e+08	1.57504e+08	1.45461e+08
sp|Q68CR1|SE1L3_HUMAN	382	[7 2 0 0 0]	2.52626e+08	3.1487e+08	3.88175e+08	2.97025e+08	5.85714e+08	7.60256e+08	9.38802e+08	7.23377e+08	1.51704e+08	1.64108e+08	2.38613e+08	1.88514e+08
sp|Q5ZPR3|CD276_HUMAN	215	[9 2 0 0 0]	4.06963e+07	1.32653e+08	9.1817e+07	3.76897e+07	3.08927e+07	1.09238e+08	7.23975e+07	3.20946e+07	2.25007e+07	4.26139e+07	3.81832e+07	2.13375e+07
sp|Q5ZPR3|CD276_HUMAN	433	[9 2 0 0 0]	4.06963e+07	1.32653e+08	9.1817e+07	3.76897e+07	3.08927e+07	1.09238e+08	7.23975e+07	3.20946e+07	2.25007e+07	4.26139e+07	3.81832e+07	2.13375e+07
sp|P11117|PPAL_HUMAN	267	[5 2 0 0 0]	1.09862e+07	3.02223e+07	5.61452e+06	2.44428e+07	1.62877e+08	5.0149e+08	1.84953e+08	2.98644e+08	879279	5.85649e+06	4.96734e+06	4.30954e+06
sp|P13473|LAMP2_HUMAN	257	[2 2 0 1 0]	2.63806e+07	8.95821e+06	2.25947e+07	2.58084e+07	4.58262e+08	7.66295e+08	3.85319e+08	4.83489e+08	1.15638e+08	2.25187e+08	1.19028e+08	1.16842e+08
sp|Q8NBL1|PGLT1_HUMAN	373	[3 5 0 1 0]	4.62186e+07	-1	2.96314e+07	4.23229e+07	3.63957e+08	-1	2.8716e+08	2.2749e+08	1.83531e+08	-1	1.69578e+08	1.38429e+08
sp|Q7LGA3|HS2ST_HUMAN	127	[5 4 0 1 0]	1.64521e+07	6.93123e+08	3.01705e+07	3.84854e+06	19328421	4.40894e+07	3.90734e+06	2.03208e+07	9.20076e+06	8.72815e+06	1.0404e+06	3.46226e+06
sp|P11047|LAMC1_HUMAN	650	[6 2 0 0 0]	985459	-1	3.29255e+06	-1	1.94097e+07	-1	1.41724e+07	-1	5.15934e+06	-1	8.90086e+06	-1
sp|P05556|ITB1_HUMAN	212	[6 2 0 0 0]	1.84662e+09	1.37916e+09	1.61268e+09	1.18605e+09	3.4677e+09	2.76795e+09	3305857727	2.18783e+09	2.52067e+09	2.31409e+09	2.46718e+09	1.59622e+09
sp|Q92542|NICA_HUMAN	417	[2 2 0 1 0]	2.4114e+06	5.27379e+06	0	0	2.24762e+08	1.4368e+08	1.0485e+08	2.16202e+08	0	0	2.11353e+06	0
sp|P04114|APOB_HUMAN	1523	[7 2 0 0 0]	1.88934e+06	5.02997e+06	0	0	4.33604e+07	9.05677e+07	2.53588e+07	3.10001e+07	4.1582e+07	5.50341e+07	1.14456e+07	0
sp|P10909|CLUS_HUMAN	291	[10 2 0 0 0]	3.65076e+08	2.99678e+08	5.03182e+08	3.07357e+08	1.06591e+09	8.83552e+08	1.50724e+09	9.4172e+08	8.85128e+08	7.4249e+08	1.28014e+09	7.81329e+08
sp|Q92854|SEM4D_HUMAN	191	[6 2 0 0 0]	2.79489e+06	-1	-1	-1	4.97127e+06	-1	-1	-1	1.42872e+06	-1	-1	-1
sp|Q9Y4L1|HYOU1_HUMAN	515	[9 2 0 0 0]	5.66873e+09	1.25566e+10	4.85625e+09	6.67514e+09	1.00298e+10	2.37981e+10	8.18041e+09	1.19997e+10	1.24901e+10	2.93092e+10	1.03357e+10	1.54626e+10
sp|Q15166|PON3_HUMAN	323	[3 5 0 0 0]	2.26189e+06	0	5.08875e+06	2.17224e+06	9.5582e+07	4.87269e+07	1.27191e+08	1.24171e+08	6.58409e+07	7.15838e+07	9.42178e+07	5.73072e+07
sp|P51654|GPC3_HUMAN	124	[5 2 0 0 0]	0	0	1.14054e+06	0	3.09862e+07	7.11729e+07	2.1654e+07	3.8096e+07	0	4.87785e+06	1.72106e+06	1.67234e+06
sp|O43505|B4GA1_HUMAN	204	[8 2 0 0 0]	1.36133e+07	1.44662e+07	9.04989e+06	-1	8.64152e+07	1.08398e+08	7.75258e+07	-1	1.10294e+08	7.02569e+07	5.18533e+07	-1
sp|Q86SQ4|AGRG6_HUMAN	818	[10 2 0 0 0]	0	-1	-1	0	3.32274e+07	-1	-1	1.30387e+07	2.0137e+07	-1	-1	1.31917e+07
sp|O43490|PROM1_HUMAN	220	[8 2 0 0 0]	1.0097e+07	-1	-1	-1	2.1601e+07	-1	-1	-1	0	-1	-1	-1
sp|P55268|LAMB2_HUMAN	1348	[6 2 0 0 0]	6.68944e+06	2.87184e+07	5.68387e+06	3.53597e+06	2.6356e+07	7.79987e+07	2.3916e+07	2.56537e+07	2.48028e+07	8.02488e+07	3.43639e+07	3.4414e+07
sp|Q15166|PON3_HUMAN	323	[6 2 0 0 0]	5.56349e+07	2.55205e+08	1.96089e+08	1.91972e+08	2.16338e+08	9.14954e+08	7.32301e+08	7.70396e+08	1.057e+08	4.46851e+08	3.83362e+08	3.61473e+08
sp|P11279|LAMP1_HUMAN	103	[11 2 0 0 0]	2.63214e+06	-1	5.25687e+06	-1	2.05477e+07	-1	1.68346e+07	-1	3.05199e+07	-1	1.49544e+07	-1
sp|P15144|AMPN_HUMAN	128	[5 3 0 0 0]	2.43839e+06	1.66193e+06	8.98464e+07	6.52241e+07	3.66975e+07	1.75127e+07	2.50349e+08	1.74299e+08	139399	209656	96777.4	577830
sp|P11117|PPAL_HUMAN	92	[5 2 0 0 0]	726572	-1	0	-1	5.7167e+06	-1	6.69704e+06	-1	4.62638e+06	-1	1.91253e+06	-1
sp|Q9BRN9|TM2D3_HUMAN	169	[6 2 0 0 0]	4.76462e+07	3.4905e+07	4.21023e+07	4.0701e+07	1.70851e+08	1.53946e+08	1.63044e+08	1.61224e+08	1.15796e+08	9.90272e+07	1.08766e+08	1.12924e+08
sp|Q96KA5|CLP1L_HUMAN	91	[3 4 0 0 0]	6.05125e+06	1.6348e+06	2.01365e+07	3.91558e+06	3.86853e+08	8.57387e+07	3.31675e+08	1.64086e+08	3.79392e+07	4.79646e+06	3.30065e+07	7.83222e+06
sp|Q9NRA1|PDGFC_HUMAN	55	[6 2 0 0 0]	1.18415e+06	-1	-1	0	1.39258e+07	-1	-1	1.67454e+07	2.11183e+06	-1	-1	2.30403e+06
sp|P05156|CFAI_HUMAN	494	[6 2 0 0 0]	2.40027e+07	4.27367e+07	2.38848e+07	1.32397e+07	2.31639e+08	3.52329e+08	2.25349e+08	1.34382e+08	7.18196e+07	1.03659e+08	6.43723e+07	3.54148e+07
sp|P07307|ASGR2_HUMAN	170	[6 2 0 0 0]	2.14789e+08	2.77768e+08	1.76007e+08	1.95994e+08	3.15657e+09	4.47111e+09	2.72404e+09	2.96291e+09	1.41205e+09	1.94777e+09	1.23265e+09	1.32047e+09
sp|Q96KA5|CLP1L_HUMAN	229	[6 2 0 0 0]	8.26088e+08	2.18322e+09	9.76871e+08	1.32282e+09	2.24569e+09	6386290289	2.67888e+09	3.69302e+09	1.10616e+09	3.0689e+09	1.30501e+09	1.74149e+09
sp|Q6UWL2|SUSD1_HUMAN	253	[9 2 0 0 0]	2.58355e+07	-1	2.77759e+07	-1	3.42816e+07	-1	2.96779e+07	-1	1.42552e+07	-1	1.42409e+07	-1
sp|P11279|LAMP1_HUMAN	249	[2 2 0 1 0]	0	0	142833	0	4.25093e+07	5.97711e+07	5.34071e+07	5.53717e+07	571189	2.33947e+06	543156	716616
sp|P02749|APOH_HUMAN	162	[6 2 0 0 0]	1.81817e+06	1.68497e+06	4.13713e+06	2.46575e+06	7.19578e+07	9.14663e+07	1.4367e+08	8.98e+07	0	1.47399e+06	2.97686e+06	3.72231e+06
sp|P27487|DPP4_HUMAN	685	[3 3 0 0 0]	1.67528e+06	3.72562e+06	3.48915e+06	1.99713e+06	2.88376e+07	4.14894e+07	4.37308e+07	2.14631e+07	2.52054e+06	1.97979e+06	2.68562e+06	496888
sp|Q7Z7H5|TMED4_HUMAN	117	[3 4 0 0 0]	3.60743e+07	1.53003e+06	3.23692e+06	9.62918e+06	4.3124e+08	2.90602e+07	7.47123e+08	2.8224e+08	3.12441e+08	1.76407e+07	5.26327e+08	1.60034e+08
sp|Q9UQV4|LAMP3_HUMAN	200	[0 2 0 0 0]	1.36993e+07	-1	-1	-1	4.34422e+06	-1	-1	-1	1.97532e+06	-1	-1	-1
sp|Q9NZP8|C1RL_HUMAN	242	[9 2 0 0 0]	3.04627e+06	2.61356e+06	-1	4.86453e+06	1.14751e+07	5.1716e+06	-1	7.23717e+06	1.0872e+07	3.6913e+06	-1	7.74348e+06
sp|Q9NRB3|CHSTC_HUMAN	280	[8 2 0 0 0]	9.87005e+06	1.902e+07	2.51233e+07	1.15118e+07	3.72236e+07	5.98512e+07	5.83914e+07	4.16808e+07	2.46163e+07	3.65022e+07	3.13921e+07	2.70642e+07
sp|O15031|PLXB2_HUMAN	127	[10 2 0 0 0]	1.10763e+07	-1	1.49806e+06	-1	2.37063e+07	-1	2.04905e+07	-1	1.03035e+07	-1	1.48402e+06	-1
sp|P07602|SAP_HUMAN	101	[3 2 0 0 0]	3.11235e+08	6.38193e+08	9.40184e+08	5.34442e+08	3.07948e+08	5.75049e+08	8.0815e+08	3.7433e+08	3.53302e+08	7.16467e+08	1.01432e+09	4.73128e+08
sp|P46977|STT3A_HUMAN	544	[7 2 0 0 0]	4.26494e+09	7.4243e+08	484497133	2.21569e+09	5.51777e+09	1.09215e+09	6.13407e+08	1.92492e+09	4229396392	7.82734e+08	4.34896e+08	1.40349e+09
sp|Q9BVK6|TMED9_HUMAN	125	[5 2 0 0 0]	1.17266e+09	2.01868e+09	1.97194e+09	1.03893e+09	3.56814e+09	6.65091e+09	6.55771e+09	3.52291e+09	2.4726e+09	4.43228e+09	4.63843e+09	2.31458e+09
sp|P11279|LAMP1_HUMAN	261	[9 2 0 0 0]	2.54734e+08	1.08819e+09	1.14617e+09	3.65752e+08	7.19251e+08	1.09505e+09	8.4518e+08	1.12744e+09	4.87749e+08	7.10958e+08	4.8596e+08	8.15996e+08
sp|P26927|HGFL_HUMAN	296	[8 2 0 0 0]	3.34233e+06	2.9372e+06	3.361e+06	1.33476e+06	5.50665e+07	5.5474e+07	4.81693e+07	2.6327e+07	2.73513e+07	1.81458e+07	1.66642e+07	1.18325e+07
sp|P20827|EFNA1_HUMAN	26	[5 2 0 0 0]	1.74268e+07	-1	5.58051e+07	2.45089e+07	8.32977e+07	-1	1.74525e+08	7.31729e+07	2.39966e+07	-1	5.44444e+07	2.99445e+07
sp|Q15166|PON3_HUMAN	323	[3 4 0 1 0]	6.58472e+06	-1	2.53629e+06	0	4.78212e+07	-1	1.97048e+07	2.24008e+07	2.02653e+07	-1	2.25491e+07	2.82908e+06
sp|P11717|MPRI_HUMAN	1757	[10 2 0 0 0]	4.07127e+07	4.58765e+07	7.8204e+06	-1	8.48523e+07	1.44039e+08	1.86389e+07	-1	6.0077e+07	7.57742e+07	6.10521e+06	-1
sp|O00754|MA2B1_HUMAN	930	[9 2 0 0 0]	3.2559e+06	6.58519e+06	2.20046e+06	0	2.47463e+07	2.50314e+07	1.25054e+07	1.05127e+07	2.09317e+07	5.69118e+06	1.52809e+06	2.60285e+06
sp|Q8TEM1|PO210_HUMAN	1441	[3 2 0 0 0]	1.21273e+06	-1	-1	-1	3.67529e+06	-1	-1	-1	0	-1	-1	-1
sp|P01042|KNG1_HUMAN	205	[7 2 0 0 0]	0	0	0	3.76657e+06	5.34926e+07	1.92117e+07	9.57118e+06	3.9313e+07	0	5.36413e+06	2.65426e+06	8.22e+06
sp|Q68CR1|SE1L3_HUMAN	201	[9 2 0 0 0]	5.20644e+08	3.96964e+08	3.43702e+08	2.3986e+08	4.90475e+08	5.16109e+08	4.201e+08	2.81965e+08	1.18221e+08	8.89475e+07	7.83563e+07	4.2399e+07
sp|Q9Y646|CBPQ_HUMAN	179	[7 2 0 0 0]	1.98969e+06	0	2.7027e+06	8.71004e+06	3.03019e+07	7.34052e+06	7.52927e+07	1.31219e+08	1.23362e+07	2.93826e+06	1.15426e+07	2.89397e+07
sp|O15031|PLXB2_HUMAN	759	[10 2 0 0 0]	3.89933e+07	9.21035e+07	4.99016e+07	2.40571e+07	8.06599e+07	2.46187e+08	1.04883e+08	5.28552e+07	5.21709e+07	1.66171e+08	5.69518e+07	3.48578e+07
sp|P55289|CAD12_HUMAN	537	[6 2 0 0 0]	9.52888e+06	4.33477e+07	3.65149e+07	4.40782e+07	1.27502e+08	1.8893e+08	1.99756e+08	1.84311e+08	8.5279e+06	8.75921e+06	1.76179e+07	1.81807e+07
sp|Q9UN76|S6A14_HUMAN	174	[8 2 0 0 0]	2.64218e+06	4.04154e+07	3.71972e+06	3.80207e+06	9.05357e+07	1.21217e+08	7.4563e+07	1.22704e+08	3.79849e+07	3.5197e+07	2.80018e+07	4.90629e+07
sp|P11279|LAMP1_HUMAN	249	[2 2 0 0 0]	0	90306.6	-1	-1	8.34436e+06	1.25855e+07	-1	-1	0	0	-1	-1
sp|Q07954|LRP1_HUMAN	3089	[7 2 0 0 0]	3.29385e+07	1.27974e+07	5.22573e+07	-1	2.41031e+07	9.25283e+06	1.99864e+07	-1	9.48523e+06	1.00705e+07	2.28457e+07	-1
sp|P15144|AMPN_HUMAN	128	[4 3 0 0 0]	5.41062e+06	997480	-1	956602	2.39335e+07	6.40812e+06	-1	5.76535e+06	1.20999e+07	1.5876e+07	-1	1.37781e+07
sp|P05156|CFAI_HUMAN	494	[8 2 0 0 0]	1.15933e+07	4.80382e+06	7.26878e+06	7.54942e+06	6.1058e+07	6.3052e+07	4.9235e+07	9.72022e+07	5.1449e+07	4.19661e+07	4.23121e+07	7.31039e+07
sp|P51654|GPC3_HUMAN	124	[3 4 0 0 0]	0	1.79609e+06	0	1.82093e+06	1.89037e+07	2.83318e+07	1.79128e+07	4.0874e+07	1.24677e+06	1.61962e+06	2.50367e+06	0
sp|P54802|ANAG_HUMAN	261	[10 2 0 0 0]	2.9122e+07	4.7562e+07	6.86842e+06	2.25874e+08	6.33887e+07	1.16509e+08	6.72223e+07	2.74116e+08	5.35395e+07	1.28351e+08	7.03226e+07	2.32174e+08
sp|Q15155|NOMO1_HUMAN	218	[4 4 0 3 0]	2.28598e+08	-1	1.78842e+08	2.30549e+08	2.21046e+08	-1	1.68422e+08	2.02495e+08	2.1808e+08	-1	2.02989e+08	2.00479e+08
sp|Q5JPE7|NOMO2_HUMAN	218	[4 4 0 3 0]	2.28598e+08	-1	1.78842e+08	2.30549e+08	2.21046e+08	-1	1.68422e+08	2.02495e+08	2.1808e+08	-1	2.02989e+08	2.00479e+08
sp|P69849|NOMO3_HUMAN	218	[4 4 0 3 0]	2.28598e+08	-1	1.78842e+08	2.30549e+08	2.21046e+08	-1	1.68422e+08	2.02495e+08	2.1808e+08	-1	2.02989e+08	2.00479e+08
sp|Q15043|S39AE_HUMAN	77	[5 2 0 0 0]	7.2678e+06	1.04391e+07	2.80856e+07	7.36427e+06	8.62597e+06	527993	2.46753e+07	8.87092e+06	5.97911e+06	461901	1.95454e+07	7.76987e+06
sp|Q9Y2E5|MA2B2_HUMAN	748	[5 2 0 0 0]	5.18329e+06	6.87741e+06	1.15324e+07	1.2867e+07	2.30398e+08	3.11964e+08	4.21859e+08	2.96485e+08	2.72938e+06	5.1631e+06	9.53126e+06	9.0898e+06
sp|O43921|EFNA2_HUMAN	42	[5 5 0 5 0]	4.52365e+07	-1	-1	-1	7.52988e+08	-1	-1	-1	2.88269e+08	-1	-1	-1
sp|P16422|EPCAM_HUMAN	111	[0 1 0 1 0]	5.57377e+07	-1	6.41515e+07	-1	5.62769e+08	-1	6.48528e+08	-1	8.97926e+07	-1	1.04807e+08	-1
sp|O14638|ENPP3_HUMAN	533	[10 2 0 0 0]	6.63139e+06	-1	-1	-1	9.9956e+07	-1	-1	-1	4.46045e+07	-1	-1	-1
sp|P50454|SERPH_HUMAN	120	[3 4 0 0 0]	3.58527e+06	-1	4.72835e+06	4.47351e+06	6.33184e+07	-1	6.18159e+07	5.58176e+07	5.31877e+06	-1	5.13566e+06	5.99738e+06
sp|Q7Z7H5|TMED4_HUMAN	117	[5 2 0 0 0]	1.49703e+08	-1	7.3868e+07	7.85063e+07	3.73161e+08	-1	2.31377e+08	2.06117e+08	2.91177e+08	-1	1.56786e+08	1.38595e+08
sp|P11279|LAMP1_HUMAN	249	[3 2 0 1 0]	1.1881e+07	5.00856e+06	9.42504e+06	1.39815e+07	1.86852e+08	7.64976e+07	1.55835e+08	2.25032e+08	7.2766e+07	2.96366e+07	6.36863e+07	9.41841e+07
sp|Q9UMR5|PPT2_HUMAN	289	[6 2 0 0 0]	79772615	6.33029e+07	4.04605e+07	5.49573e+07	1.98812e+08	1.81145e+08	1.29782e+08	1.18636e+08	7.14693e+08	5.55369e+08	5.59174e+08	3.74809e+08
sp|Q12891|HYAL2_HUMAN	103	[10 2 0 0 0]	0	6.92835e+07	2.3748e+07	-1	1.16941e+08	2.14275e+08	6.54051e+07	-1	3.84467e+07	1.65086e+08	4.2172e+07	-1
sp|Q8NBL1|PGLT1_HUMAN	204	[5 2 0 0 0]	1.77534e+06	955849	1.14811e+06	-1	5.69954e+07	1.46233e+07	3.64591e+07	-1	2.71664e+07	1.38943e+07	7.05204e+06	-1
sp|Q9UBV2|SE1L1_HUMAN	272	[9 2 0 0 0]	6.83345e+06	2.33286e+08	1.20943e+08	2.06194e+08	6.21365e+07	6.28946e+08	3.30611e+08	5.44643e+08	5.79243e+07	6.1821e+08	3.82628e+08	5.58324e+08
sp|Q9HDC9|APMAP_HUMAN	196	[5 2 0 0 0]	1.67017e+09	2.01267e+09	2.47129e+09	1.7456e+09	1.43155e+09	1.91852e+09	2.42039e+09	1.6539e+09	2.92495e+08	3.91296e+08	4.58029e+08	2.86609e+08
sp|Q9BZQ6|EDEM3_HUMAN	195	[9 2 0 0 0]	117645744	1.75464e+08	1.55754e+08	7.19981e+07	2.48701e+08	4.1225e+08	2.80277e+08	1.34722e+08	1.87217e+08	2.88575e+08	1.39353e+08	1.11803e+08
sp|P11279|LAMP1_HUMAN	103	[10 2 0 0 0]	3.93006e+07	5.02383e+07	3.16317e+07	2.94423e+07	1.21192e+08	1.50719e+08	7.81123e+07	9.92911e+07	9.77507e+07	1.36782e+08	1.16513e+08	8.78629e+07
sp|P08236|BGLR_HUMAN	272	[5 2 0 0 0]	8.36247e+08	2.63892e+09	1.60223e+09	1.84467e+09	3.71472e+09	1.161e+10	7.10678e+09	8.31643e+09	1.24512e+09	3.84854e+09	2.31503e+09	2.84074e+09
sp|O60486|PLXC1_HUMAN	821	[7 2 0 0 0]	5.26385e+06	1.72356e+06	2.13308e+06	2.07331e+06	1.10997e+07	1.46173e+07	1.50123e+07	1.09081e+07	1.90474e+06	1.01231e+06	3.75442e+06	1.34278e+06
sp|P02749|APOH_HUMAN	162	[7 2 0 0 0]	7.91964e+06	4.46733e+06	2.84242e+06	0	2.18922e+08	2.76385e+08	2.60071e+08	2.75845e+08	0	1.32201e+06	0	3.02329e+06
sp|O95427|PIGN_HUMAN	192	[3 4 0 1 0]	22752140	4.53286e+07	2.45934e+07	6.48644e+07	5.39407e+07	8.73382e+07	3.50779e+07	8.14608e+07	4.07558e+07	7.39632e+07	2.73939e+07	7.27165e+07
sp|P01042|KNG1_HUMAN	205	[6 2 0 0 0]	1.38948e+06	0	2.32907e+06	8.64162e+06	4.86204e+07	6.11143e+07	4.12879e+07	4.46265e+07	1.14847e+07	2.53593e+06	4.68209e+06	1.8689e+06
sp|P00734|THRB_HUMAN	121	[10 2 0 0 0]	6.01321e+07	2.55222e+08	1.15931e+07	4.59947e+07	5.49221e+08	1.68939e+09	6.71659e+07	4.0531e+08	1.07167e+08	3.51338e+08	2.31767e+07	7.80061e+07
sp|O94901|SUN1_HUMAN	732	[5 2 0 0 0]	1.30792e+09	3.35641e+08	4.05264e+08	2.00778e+08	3.79719e+09	1.04235e+09	1.09416e+09	7.54576e+08	6.40577e+08	1.61646e+08	1.69186e+08	1.09972e+08
sp|O15230|LAMA5_HUMAN	1330	[8 2 0 0 0]	7.99962e+06	-1	2.25789e+07	-1	5.0729e+07	-1	6.94998e+07	-1	5.43414e+07	-1	7.82766e+07	-1
sp|P42785|PCP_HUMAN	47	[5 2 0 0 0]	5.43599e+07	3.25222e+07	3.04478e+07	3.81964e+07	3.97888e+08	2.60875e+08	3.16329e+08	3.39036e+08	3.02346e+08	1.72631e+08	2.12003e+08	2.05631e+08
sp|Q6NSJ0|MYORG_HUMAN	398	[5 2 0 0 0]	2.50122e+07	2.70929e+07	4.54089e+07	3.29152e+07	1.99609e+08	2.19346e+08	3.0507e+08	1.61167e+08	3.27616e+06	7.2201e+06	1.2382e+07	9.29507e+06
sp|P46977|STT3A_HUMAN	548	[6 2 0 0 0]	3.38345e+09	4.60964e+09	4.1048e+09	4.05444e+09	1.28342e+10	1.68604e+10	1.52091e+10	1.45235e+10	6.47976e+09	8.72058e+09	7.83355e+09	7.44522e+09
sp|P04114|APOB_HUMAN	1523	[8 2 0 0 0]	4.54705e+06	8.8918e+06	1.39376e+07	0	1.09949e+08	3.56449e+08	2.83494e+08	5.77265e+07	3.62468e+07	1.19697e+08	1.29065e+08	2.17439e+07
sp|Q9Y646|CBPQ_HUMAN	179	[9 2 0 0 0]	1.95555e+06	-1	3.11377e+06	0	3.09902e+07	-1	4.67046e+07	4.19625e+07	8.49733e+06	-1	2.40731e+07	1.91869e+07
sp|P56199|ITA1_HUMAN	1102	[6 2 0 0 0]	5.47408e+06	3.17832e+07	3.7953e+06	4.31473e+06	8.80853e+07	3.97057e+08	1.122e+08	5.5491e+07	1.78462e+07	7.15436e+07	1.8742e+07	1.06833e+07
sp|P02787|TRFE_HUMAN	637	[5 2 0 0 0]	4.7292e+06	-1	8.53377e+06	5.2162e+07	1.05794e+08	-1	1.06386e+08	4.94188e+08	6.84215e+07	-1	6.13111e+07	3.92095e+08
sp|Q16880|CGT_HUMAN	333	[6 2 0 0 0]	8.97186e+06	1.48837e+07	5.82195e+06	4.30955e+06	4.84759e+07	7.53866e+07	3.80149e+07	2.39573e+07	9.27565e+07	1.50869e+08	6.76483e+07	4.55753e+07
sp|P10619|PPGB_HUMAN	244	[6 2 0 0 0]	6.72308e+07	1.1716e+08	7.93085e+07	4.11024e+07	3.19858e+08	5.9986e+08	2.2759e+08	2.18028e+08	3.05185e+08	5.87349e+08	2.13093e+08	1.62917e+08
sp|Q9UHN6|TMEM2_HUMAN	914	[8 2 0 0 0]	2.90131e+08	3.49401e+08	2.63918e+08	3.13387e+08	8.38783e+08	9.15097e+08	7.06087e+08	8.18089e+08	3.98334e+08	4.40923e+08	3.37802e+08	3.94271e+08
sp|P11279|LAMP1_HUMAN	103	[7 4 0 0 0]	0	-1	5.79718e+07	6.47461e+06	6.83824e+07	-1	1.5882e+08	9.07064e+07	8.71975e+06	-1	7.66416e+07	1.39271e+07
sp|Q8NBJ7|SUMF2_HUMAN	191	[3 4 0 1 0]	3.56128e+07	5.62303e+07	1.48405e+08	7.82642e+07	3.91399e+08	4.92299e+08	1.04825e+09	5.78935e+08	2.11647e+08	2.38567e+08	5.54939e+08	3.08569e+08
sp|Q9UBV2|SE1L1_HUMAN	195	[7 2 0 0 0]	3.60179e+06	9.56951e+06	9.52453e+06	1.32284e+07	1.85288e+07	2.82345e+07	2.39946e+07	4.75297e+07	9.27608e+06	1.48873e+07	1.35426e+07	2.46335e+07
sp|P98160|PGBM_HUMAN	89	[9 2 0 0 0]	4.74071e+07	4.35402e+08	3.82222e+07	1.04689e+08	6.99819e+07	4.17904e+08	8.56262e+07	1.89358e+08	1.20284e+08	5.77462e+08	1.18872e+08	2.73007e+08
sp|Q8TDW7|FAT3_HUMAN	899	[9 2 0 0 0]	1.61196e+06	-1	-1	-1	6.07195e+06	-1	-1	-1	556672	-1	-1	-1
sp|P16278|BGAL_HUMAN	464	[4 2 0 0 0]	617583	0	-1	-1	6.36118e+06	1.06022e+07	-1	-1	708453	1.47437e+06	-1	-1
sp|Q99519|NEUR1_HUMAN	343	[6 3 0 0 0]	4.87925e+06	2.28131e+07	9.17765e+06	2.91476e+07	1.91021e+08	2.9758e+08	1.20993e+08	3.64918e+08	8.12043e+06	3.43362e+07	1.17827e+07	3.92695e+07
sp|P54802|ANAG_HUMAN	261	[9 2 0 0 0]	8.76315e+06	3.41552e+08	5.27113e+07	3.20926e+07	3.93282e+08	1.12158e+09	2.09874e+08	1.6115e+08	4.16846e+08	1.03459e+09	1.48455e+08	1.36607e+08
sp|P11279|LAMP1_HUMAN	261	[6 4 0 0 0]	9.15146e+06	1.56708e+07	6.86902e+06	2.43939e+07	7.58507e+07	1.83604e+08	1.39141e+08	9.8436e+07	3.86046e+07	7.5712e+07	3.91312e+07	2.11286e+07
sp|Q9Y251|HPSE_HUMAN	162	[5 2 0 0 0]	1.2128e+06	325101	1.87155e+06	1.55936e+06	1.4281e+07	2.12228e+07	2.15095e+07	2.16963e+07	965116	368019	1.95095e+06	1.67508e+06
sp|P10643|CO7_HUMAN	754	[6 2 0 0 0]	684604	2.42009e+07	1.63748e+07	1.73684e+07	1.27097e+07	2.10986e+07	9.97491e+06	1.2982e+07	512717	0	1.37197e+06	1.70068e+06
sp|Q9GZU1|MCLN1_HUMAN	230	[9 2 0 0 0]	1.14805e+08	1.80509e+08	1.55362e+08	3.26523e+08	1.60751e+08	2.53764e+08	2.42149e+08	4.77041e+08	1.36508e+08	2.39055e+08	1.95937e+08	4.04369e+08
sp|O75882|ATRN_HUMAN	428	[6 3 0 0 0]	5.52151e+06	1.84176e+07	7.09914e+06	-1	9.12638e+07	2.23123e+08	8.64896e+07	-1	4.1029e+07	1.21415e+08	4.49764e+07	-1
sp|Q07954|LRP1_HUMAN	3089	[6 2 0 0 0]	3.58814e+06	-1	-1	-1	1.0862e+07	-1	-1	-1	2.49697e+06	-1	-1	-1
sp|Q8TD57|DYH3_HUMAN	151	[0 2 0 0 0]	1.03585e+06	-1	-1	890809	5.96226e+06	-1	-1	3.05384e+07	1.1843e+06	-1	-1	3.67704e+06
sp|O15031|PLXB2_HUMAN	759	[6 3 0 1 0]	1.69194e+06	0	0	3.18894e+06	5.46913e+07	1.6118e+08	6.18068e+07	1.76201e+07	2.96287e+07	7.95577e+07	4.25384e+07	1.35522e+07
sp|P27487|DPP4_HUMAN	685	[3 2 0 0 0]	367852	1.11537e+07	3.36754e+06	812450	8.41547e+06	1.68327e+08	5.45897e+07	1.4439e+07	558758	6.29227e+06	2.0794e+06	1.4645e+06
sp|P27487|DPP4_HUMAN	685	[4 2 0 0 0]	0	0	0	0	1.72605e+07	1.9201e+07	1.52852e+07	1.20426e+07	0	0	1.48357e+06	418581
sp|P02749|APOH_HUMAN	162	[10 2 0 0 0]	1.03235e+06	2.21938e+06	2.10933e+06	-1	1.01241e+08	1.67309e+08	8.47798e+07	-1	996020	0	0	-1
sp|Q9UN76|S6A14_HUMAN	302	[8 2 0 0 0]	1.30565e+06	7.65755e+06	7.39988e+06	0	5.85883e+07	5.64562e+07	1.43256e+08	2.69393e+08	2.76974e+07	1.14915e+07	6.01258e+07	2.36372e+08
sp|P06681|CO2_HUMAN	621	[9 2 0 0 0]	2.7596e+07	5.40898e+07	4.60848e+07	5.02821e+07	3.62234e+08	5.97213e+08	5.05391e+08	6.49361e+08	1.56035e+08	2.89106e+08	2.09941e+08	2.54147e+08
sp|Q14542|S29A2_HUMAN	48	[6 2 0 0 0]	1.13759e+07	-1	2.16421e+07	8.51772e+06	2.04154e+07	-1	4.60926e+07	1.91973e+07	3.0225e+06	-1	4.88695e+06	0
sp|P08069|IGF1R_HUMAN	900	[5 2 0 0 0]	1.14445e+08	1.39987e+08	-1	1.22102e+08	5.38404e+07	8.92845e+07	-1	6.80057e+07	2.90723e+07	3.96114e+07	-1	2.97048e+07
sp|P56199|ITA1_HUMAN	460	[6 2 0 0 0]	2.80331e+07	1.11279e+08	0	7.1302e+07	1.42285e+08	4.96415e+08	6.08382e+06	3.76442e+08	2.48828e+08	1.48567e+08	0	1.39791e+08
sp|O94901|SUN1_HUMAN	732	[3 4 0 0 0]	0	-1	-1	0	2.20881e+07	-1	-1	9.154e+06	4.72713e+06	-1	-1	0
sp|O95427|PIGN_HUMAN	192	[3 4 0 0 0]	1.13703e+06	-1	-1	0	1.64858e+07	-1	-1	2.20973e+07	1.6558e+06	-1	-1	2.05987e+06
sp|Q07954|LRP1_HUMAN	3953	[8 2 0 0 0]	3.17671e+08	2.36457e+08	6.81901e+07	1.81712e+08	3.34814e+08	3.11979e+08	1.02674e+08	2.16042e+08	3.80158e+08	3.20703e+08	1.05483e+08	2.03432e+08
sp|P07949|RET_HUMAN	554	[5 2 0 0 0]	333001	-1	-1	-1	1.37791e+09	-1	-1	-1	1.9627e+08	-1	-1	-1
sp|Q99538|LGMN_HUMAN	272	[7 4 0 0 0]	1.11408e+08	4.20316e+07	6.4559e+07	6.26862e+07	1.7988e+09	7.53167e+08	8.96294e+08	9.25868e+08	9.34225e+08	4.09679e+08	4.87189e+08	4.92861e+08
sp|P22413|ENPP1_HUMAN	285	[10 2 0 0 0]	0	-1	0	-1	1.61319e+07	-1	1.17863e+07	-1	2.71717e+06	-1	5109101	-1
sp|Q9Y4L1|HYOU1_HUMAN	515	[3 5 0 2 0]	5.85322e+07	2.95282e+08	1.13777e+08	-1	2.92692e+08	9.6536e+08	4.82406e+08	-1	2.80522e+07	1.67929e+08	6.63905e+07	-1
sp|P51654|GPC3_HUMAN	124	[6 2 0 0 0]	0	1.41851e+07	3.26541e+06	5.14352e+06	2.16099e+08	3.34849e+08	1.09295e+08	1.3022e+08	3.51543e+07	4.27687e+07	1.48085e+07	1.89354e+07
sp|P48740|MASP1_HUMAN	385	[9 2 0 0 0]	1.25549e+07	6.57976e+06	990733	403165	1.5502e+08	8.52501e+07	1.2217e+07	5.99802e+06	3.63214e+07	2.1011e+07	6.51068e+06	478097
sp|P11047|LAMC1_HUMAN	576	[8 2 0 0 0]	4.59852e+07	3.12293e+07	6.34722e+07	4.16309e+07	1.29292e+08	1.06877e+08	2.43907e+08	1.15808e+08	8.26059e+07	1.0289e+08	1.47689e+08	9.39288e+07
sp|P11279|LAMP1_HUMAN	261	[7 4 0 0 0]	0	-1	-1	-1	4.04824e+07	-1	-1	-1	1.29709e+07	-1	-1	-1
sp|Q86Z14|KLOTB_HUMAN	391	[5 2 0 0 0]	3.91999e+06	9.78787e+06	1.59064e+06	2.7602e+06	2.78436e+08	1.61621e+08	1.66109e+08	2.00374e+08	3.60041e+07	9.09406e+06	1.80129e+07	1.2279e+07
sp|P11279|LAMP1_HUMAN	130	[4 4 0 0 0]	4.51891e+06	0	-1	608501	9.92629e+07	6.82358e+07	-1	3.02045e+07	1.09168e+08	7.95719e+07	-1	2.72948e+07
sp|P01024|CO3_HUMAN	85	[10 2 0 0 0]	1.54879e+08	3.34612e+08	4.5056e+07	1.73986e+07	2.57266e+08	1.57479e+09	6.13303e+08	6.11865e+08	3.17088e+08	1.61482e+09	6.22009e+08	4.99291e+08
sp|Q8NBJ7|SUMF2_HUMAN	191	[3 3 0 1 0]	5.49109e+07	-1	5.5964e+07	-1	3.82139e+07	-1	4.58987e+07	-1	2.49429e+07	-1	1.85356e+07	-1
sp|Q6NSJ0|MYORG_HUMAN	398	[6 2 0 0 0]	1.39744e+07	1.06305e+07	-1	2.35987e+07	6.93746e+07	5.31318e+07	-1	1.12335e+08	2.25463e+07	8.44307e+06	-1	0
sp|P21810|PGS1_HUMAN	311	[8 2 0 0 0]	2.95869e+06	-1	-1	0	3.83679e+07	-1	-1	5.29871e+07	2.2219e+07	-1	-1	2.91872e+07
sp|O43921|EFNA2_HUMAN	42	[7 2 0 0 0]	2.47729e+07	2.61971e+07	3.55194e+07	-1	2.10345e+08	2.81801e+08	3.93621e+08	-1	2.95829e+07	4.70318e+07	7.95355e+07	-1
sp|P16278|BGAL_HUMAN	464	[8 2 0 0 0]	3.96362e+07	2.74937e+07	1.41589e+07	-1	7.2725e+07	3.58919e+07	4.34236e+07	-1	9.38508e+07	4.4386e+07	4.71943e+07	-1
sp|Q8WYP5|ELYS_HUMAN	1073	[0 2 0 0 0]	5.04458e+06	-1	-1	-1	5.7315e+06	-1	-1	-1	6.27707e+06	-1	-1	-1
sp|P11279|LAMP1_HUMAN	261	[6 5 0 0 0]	9.1025e+07	1.09385e+08	7.99703e+07	5.23581e+07	1.79492e+08	1.07186e+08	1.44766e+08	5.12179e+07	1.23163e+09	1.53474e+09	6.29963e+08	9.59983e+08
sp|Q9UHN6|TMEM2_HUMAN	980	[5 3 0 0 0]	4.05374e+06	-1	343749	2.61724e+06	1.34784e+07	-1	3.40782e+06	3.77345e+06	3.72307e+06	-1	197416	664905
sp|P02786|TFR1_HUMAN	727	[5 2 0 0 0]	2.92731e+08	181206938	3.19339e+08	2.02284e+08	1.27819e+09	7.28126e+08	1.09268e+09	7.64032e+08	6.44926e+07	4.42436e+07	3.52377e+07	3.17129e+07
sp|Q9NRA1|PDGFC_HUMAN	55	[8 2 0 0 0]	0	-1	1.83488e+07	3.3143e+06	1.51101e+07	-1	1.33931e+08	4.13224e+07	5.14422e+06	-1	4.72203e+07	1.33612e+07
sp|Q86SQ4|AGRG6_HUMAN	750	[7 2 0 0 0]	7.13865e+07	-1	1.20715e+08	1.31146e+08	1.70207e+08	-1	3.24734e+08	3.19913e+08	1.23637e+08	-1	2.14523e+08	2.21658e+08
sp|Q92673|SORL_HUMAN	2010	[9 2 0 0 0]	2.37984e+07	-1	-1	-1	5.51497e+07	-1	-1	-1	1.08662e+07	-1	-1	-1
sp|O15230|LAMA5_HUMAN	243	[8 2 0 0 0]	124941544	-1	-1	1.07173e+08	4.09743e+07	-1	-1	4.02024e+07	7.16046e+07	-1	-1	6.74312e+07
sp|Q99519|NEUR1_HUMAN	352	[9 2 0 0 0]	4.19679e+06	2.81955e+07	0	9.10937e+06	3.68724e+07	9.99929e+07	4.35393e+07	3.57578e+07	5.76942e+06	2.19358e+07	1.18504e+07	5.70665e+06
sp|Q3T906|GNPTA_HUMAN	729	[9 2 0 0 0]	5.56117e+06	-1	3.38047e+06	3.77375e+06	9.38064e+06	-1	5.55773e+06	7.89664e+06	5.49025e+06	-1	2.36727e+06	4.4923e+06
sp|P04114|APOB_HUMAN	1523	[9 2 0 0 0]	3.35306e+07	1.00669e+08	2.1341e+07	4.31776e+07	3.96594e+08	5.75739e+08	4.01954e+08	4.45831e+08	1.94202e+08	2.68371e+08	2.0898e+08	2.19033e+08
sp|Q12770|SCAP_HUMAN	263	[8 2 0 0 0]	8.62944e+07	1.00556e+08	-1	-1	9.19622e+07	1.20842e+08	-1	-1	9.3315e+07	1.24255e+08	-1	-1
sp|O75882|ATRN_HUMAN	428	[9 2 0 0 0]	8.28036e+08	9.82177e+08	6.27763e+08	4.28566e+08	2.26369e+09	2.90437e+09	1.74955e+09	1.25497e+09	1.88578e+09	2438193749	1.55775e+09	1.11847e+09
sp|P02749|APOH_HUMAN	162	[3 3 0 0 0]	750896	-1	-1	0	2.25734e+07	-1	-1	1.70762e+07	1.67655e+06	-1	-1	4.84723e+06
sp|O94901|SUN1_HUMAN	588	[8 2 0 0 0]	5.82522e+08	7.41601e+08	6.70638e+08	5.57182e+08	1.21883e+09	1.63622e+09	1.41149e+09	1.13347e+09	1.63615e+09	2.17469e+09	1.80044e+09	1.54615e+09
sp|Q96HD1|CREL1_HUMAN	205	[3 4 0 0 0]	0	0	3.26885e+06	0	2.80757e+07	5.7296e+07	2.0546e+07	2.29157e+07	0	2.56991e+07	6.56161e+06	2.52158e+06
sp|Q9UMR5|PPT2_HUMAN	289	[2 2 0 0 0]	1.73162e+06	-1	-1	-1	1.55693e+07	-1	-1	-1	522634	-1	-1	-1
sp|P02787|TRFE_HUMAN	637	[6 2 0 0 0]	1.4783e+06	-1	-1	-1	3.72766e+07	-1	-1	-1	3.53975e+07	-1	-1	-1
sp|P06213|INSR_HUMAN	920	[5 2 0 0 0]	2.86128e+08	1.58903e+08	1.49898e+08	1.35138e+08	1.59108e+08	2.12644e+08	2.06076e+08	1.93686e+08	2.32433e+07	1.66268e+07	1.33649e+07	4.65627e+06
sp|P11279|LAMP1_HUMAN	261	[7 6 0 0 0]	4.36951e+06	3.44021e+06	2.43736e+06	2.6849e+06	1.01779e+08	5.29027e+07	1.28738e+08	8.63999e+07	37864110	2.35749e+07	6.25717e+07	6.57619e+07
sp|P15144|AMPN_HUMAN	128	[4 3 1 0 0]	2.70827e+07	8.99643e+07	1.65304e+08	9.05346e+07	2.14019e+08	5.69453e+08	4.47157e+08	2.72892e+08	2.02968e+07	1.22435e+07	3.02832e+07	2.21461e+07
sp|P55289|CAD12_HUMAN	537	[7 2 0 0 0]	3.04174e+07	4.35882e+07	1.08253e+08	1.12308e+08	1.82817e+08	3.2884e+08	5.79608e+08	5.56137e+08	1.93184e+07	5.69566e+07	1.00164e+08	9.40941e+07
sp|O00754|MA2B1_HUMAN	930	[5 2 0 0 0]	3.9226e+06	6.92448e+06	0	-1	4.95556e+07	3.82289e+07	2.19211e+07	-1	1.2283e+07	3.19245e+06	4.77172e+06	-1
sp|Q8N2E2|VWDE_HUMAN	703	[8 2 0 0 0]	0	2.17631e+06	0	-1	5.98317e+06	2.98013e+07	1.01076e+07	-1	2.03229e+06	7.1288e+06	3.3573e+06	-1
sp|Q92673|SORL_HUMAN	2010	[6 2 0 0 0]	6.12401e+06	0	0	-1	3.9034e+07	5.09936e+07	33244910	-1	1.4483e+07	9.77231e+06	5.55564e+06	-1
sp|O94898|LRIG2_HUMAN	173	[9 2 0 0 0]	3.96622e+06	-1	9.15796e+06	-1	9.41634e+06	-1	2.19865e+07	-1	1.63094e+07	-1	1.91199e+07	-1
sp|P27487|DPP4_HUMAN	150	[3 2 0 1 0]	1.63328e+07	9.3426e+06	2.33282e+07	2.12755e+07	7.03606e+07	8.28836e+07	1.2648e+08	5.20469e+07	3.30041e+07	1.24815e+07	3.86315e+07	1.18616e+07
sp|Q6UW63|KDEL1_HUMAN	302	[3 3 0 1 0]	1.19738e+06	4.2946e+06	2.39353e+06	1.22332e+06	2.17621e+07	6.2436e+07	4.11975e+07	2.18078e+07	5.40871e+06	1.73273e+07	8.15793e+06	3.93617e+06
sp|O14638|ENPP3_HUMAN	533	[9 2 0 0 0]	4.78298e+06	-1	3.2835e+06	1.04582e+07	9.20683e+07	-1	1.80255e+08	1.9198e+08	5.71934e+07	-1	1.01428e+08	100716579
sp|Q9NRA1|PDGFC_HUMAN	254	[7 2 0 0 0]	4.38659e+06	2.4472e+06	1.71185e+06	-1	2.97857e+07	2.34711e+07	9.9136e+06	-1	3.73304e+07	1.56508e+07	5.55696e+06	-1
sp|Q02809|PLOD1_HUMAN	686	[3 4 0 1 0]	7.98189e+06	-1	-1	-1	1.91522e+07	-1	-1	-1	1.10941e+07	-1	-1	-1
sp|Q07954|LRP1_HUMAN	1511	[10 2 0 0 0]	9.23181e+07	2.76357e+08	1.01194e+08	2.00506e+08	1.14256e+08	3.53301e+08	1.34268e+08	2.30332e+08	7.08733e+07	2.45013e+08	1.05256e+08	1.69389e+08
sp|Q8N2E2|VWDE_HUMAN	703	[10 2 0 0 0]	109690	0	-1	-1	5.74889e+06	1.38627e+07	-1	-1	359679	1.19538e+06	-1	-1
sp|Q9UBV2|SE1L1_HUMAN	272	[8 2 0 0 0]	1.85785e+08	3.22379e+08	1.78032e+08	1.62913e+08	5.48396e+08	8.40681e+08	4.56016e+08	5.47775e+08	4.19137e+08	7.45501e+08	4.1619e+08	4.8222e+08
sp|P10619|PPGB_HUMAN	244	[4 2 0 0 0]	6.20943e+07	1.59225e+07	2.12356e+07	2.65142e+07	7.77694e+08	2.66959e+08	5.41627e+08	4.37952e+08	2.23973e+08	8.16549e+07	1.53385e+08	1.27432e+08
sp|Q9H488|OFUT1_HUMAN	247	[5 2 0 0 0]	6.35785e+06	-1	1.11847e+07	7.68167e+06	2.29452e+07	-1	2.9482e+07	2.68822e+07	7.86437e+06	-1	6.6104e+07	9.15617e+06
sp|P02749|APOH_HUMAN	162	[3 2 0 1 0]	0	-1	743842	1.36117e+06	6.11123e+06	-1	3.06564e+07	1.95723e+07	1.00263e+07	-1	5.82724e+06	1.20567e+06
sp|Q0P6H9|TMM62_HUMAN	223	[5 2 0 0 0]	5.54244e+06	-1	-1	-1	2.29265e+07	-1	-1	-1	5.36687e+06	-1	-1	-1
sp|P02787|TRFE_HUMAN	630	[5 2 0 0 0]	1.17107e+08	1.46823e+08	7.64989e+07	8.6646e+07	1.37287e+09	1.89667e+09	9.03256e+08	8.45381e+08	1.04713e+09	1.446e+09	6.38459e+08	6.40544e+08
sp|Q68CR1|SE1L3_HUMAN	382	[10 2 0 0 0]	1.46561e+07	4.70898e+06	1.32945e+07	2.02937e+07	2.83066e+07	3.22615e+07	2.85004e+07	2.84862e+07	9.55612e+06	1.15993e+07	1.36691e+07	1.15743e+07
sp|P21860|ERBB3_HUMAN	437	[9 2 0 0 0]	2.25953e+06	9.98662e+06	0	6.15511e+06	9.06531e+06	2.52757e+07	1.1619e+07	1.34586e+07	1.60942e+06	2.85992e+06	0	0
sp|Q9NRB3|CHSTC_HUMAN	280	[6 2 0 0 0]	3.09301e+06	-1	-1	-1	2.61072e+07	-1	-1	-1	4.74412e+06	-1	-1	-1
sp|O14638|ENPP3_HUMAN	236	[5 2 0 0 0]	1.09576e+06	-1	1.7062e+07	885038	3.87146e+07	-1	3.14274e+08	5.81684e+07	1.18002e+06	-1	2.01195e+07	3.10903e+06
sp|Q86Z14|KLOTB_HUMAN	391	[9 2 0 0 0]	0	-1	4.1556e+06	502071	3.46275e+07	-1	2.88584e+07	1.83489e+07	6.95267e+06	-1	1.713e+06	7.22324e+06
sp|Q9BVK6|TMED9_HUMAN	125	[3 5 0 0 0]	2.8999e+07	2.40738e+07	1.3203e+07	1.4715e+07	3.21527e+08	2.5945e+08	2.04052e+08	2.0196e+08	2.49599e+08	2.18468e+08	1.52721e+08	1.48595e+08
sp|P05156|CFAI_HUMAN	494	[7 2 0 0 0]	6.81489e+06	1.93574e+07	8.03301e+06	6.22822e+06	3.55151e+07	9.11789e+07	4.10535e+07	3.08795e+07	2.08782e+07	5.78527e+07	2.38913e+07	2.37653e+07
sp|Q92542|NICA_HUMAN	435	[6 2 0 0 0]	7.58102e+08	1.83372e+09	8.11759e+08	1.21854e+09	2.32323e+09	5.9467e+09	2.5571e+09	3.78956e+09	9.59767e+08	2.36139e+09	1.00588e+09	1.5207e+09
sp|O15230|LAMA5_HUMAN	243	[9 2 0 0 0]	1.44632e+07	-1	-1	1.163e+07	3.20066e+07	-1	-1	3.57036e+07	2.93345e+07	-1	-1	4.83767e+07
sp|P17301|ITA2_HUMAN	112	[4 3 0 3 0]	960973	-1	-1	-1	4.02019e+06	-1	-1	-1	2.59381e+07	-1	-1	-1
sp|Q9UMR5|PPT2_HUMAN	289	[5 2 0 0 0]	7.30229e+06	1.23171e+07	1.58477e+07	1.00106e+07	7.59416e+07	1.00367e+08	1.31587e+08	8.006e+07	8.2197e+07	1.12124e+08	1.61954e+08	9.36162e+07
sp|Q8N9V6|ANR53_HUMAN	387	[7 2 0 0 0]	4.43617e+06	-1	-1	-1	9.82941e+07	-1	-1	-1	6.9115e+06	-1	-1	-1
sp|Q96HD1|CREL1_HUMAN	205	[7 2 0 0 0]	4.92449e+06	-1	1.03311e+07	9.16956e+06	2.54839e+07	-1	3.97054e+07	4.54041e+07	2.60699e+07	-1	4.03308e+07	3.01281e+07
sp|P11717|MPRI_HUMAN	400	[10 2 0 0 0]	2.5653e+08	2.73687e+08	1.19316e+07	1.55566e+08	4.26143e+08	4.47915e+08	4.66974e+07	2.72755e+08	1.61076e+08	1.47269e+08	1.83431e+07	9.43221e+07
sp|Q8N0V5|GNT2A_HUMAN	316	[8 2 0 0 0]	8.90449e+06	6.07324e+06	1.39189e+07	1.61432e+07	3.02717e+07	6.15791e+07	9.10305e+07	3.82733e+07	1.84081e+07	3.8087e+07	5.14833e+07	1.1935e+07
sp|Q9BVK6|TMED9_HUMAN	125	[4 3 0 0 0]	4.6473e+06	-1	-1	-1	1.0203e+07	-1	-1	-1	8.45297e+06	-1	-1	-1
sp|P07602|SAP_HUMAN	426	[3 2 0 0 0]	2.89852e+08	5.13926e+08	3.08643e+08	3.68098e+08	2.30311e+09	3.84104e+09	2.48448e+09	2.90298e+09	2.14261e+09	3.7193e+09	2.38245e+09	2.734e+09
sp|P15144|AMPN_HUMAN	128	[9 2 0 0 0]	3.12785e+07	9.78094e+07	7.412e+07	4.51058e+07	6.76091e+07	1.9987e+08	1.89806e+08	1.04797e+08	5.68236e+06	6.75399e+06	7.54827e+06	0
sp|P27487|DPP4_HUMAN	685	[4 3 0 0 0]	9.87018e+06	-1	8.8764e+06	-1	8.27787e+07	-1	7.63615e+07	-1	9.99439e+06	-1	7.45158e+06	-1
sp|Q96F46|I17RA_HUMAN	265	[9 2 0 0 0]	2.56782e+07	4.89719e+07	4.36525e+07	8.38794e+07	8.8015e+07	1.51859e+08	1.15929e+08	2.16016e+08	2.3612e+07	5.69775e+07	3.54537e+07	9.18352e+07
sp|Q9H9K5|MER34_HUMAN	390	[9 2 0 0 0]	1.36917e+06	2.02703e+06	3.0759e+06	1.60385e+06	2.27106e+07	4.17275e+07	2.08568e+07	2.48906e+07	1.65377e+07	2.25485e+07	2.13528e+07	1.36034e+07
sp|P22413|ENPP1_HUMAN	285	[8 2 0 0 0]	2.47689e+06	0	0	-1	2.16797e+07	9.6278e+06	1.84582e+07	-1	7.02131e+06	2.73854e+06	7.58447e+06	-1
sp|Q8N7P1|PLD5_HUMAN	521	[6 2 0 0 0]	241795	-1	341027	-1	3.29234e+07	-1	2.17958e+07	-1	0	-1	0	-1
sp|Q9Y4L1|HYOU1_HUMAN	830	[9 2 0 0 0]	1.08564e+07	-1	-1	-1	4.38627e+07	-1	-1	-1	3.44783e+07	-1	-1	-1
sp|Q9BZQ6|EDEM3_HUMAN	195	[10 2 0 0 0]	4.71557e+06	6.88963e+06	-1	-1	7.90614e+06	2.52898e+07	-1	-1	1.323e+06	1.837e+07	-1	-1
sp|P11717|MPRI_HUMAN	581	[5 2 0 0 0]	2.57431e+09	3.74035e+09	2.94191e+09	3.00681e+09	1.6823e+10	2.44047e+10	1.92473e+10	1.93859e+10	4.37452e+08	5.75762e+08	4.35962e+08	4.37486e+08
sp|Q9HAR2|AGRL3_HUMAN	830	[9 2 0 0 0]	2.42058e+06	4.09546e+06	0	613749	1.00891e+07	3.76959e+07	1.30442e+07	7.68558e+06	1.85022e+06	5.70732e+06	220612	1.71513e+06
sp|P98160|PGBM_HUMAN	1755	[6 2 0 0 0]	2.81892e+07	-1	2.73342e+07	2.5816e+07	4.32066e+07	-1	4.25259e+07	4.16927e+07	1.84502e+08	-1	1.83431e+08	1.69202e+08
sp|P09327|VILI_HUMAN	526	[7 2 0 0 0]	5.30537e+06	-1	-1	-1	1.58507e+07	-1	-1	-1	3.11579e+06	-1	-1	-1
sp|Q6NSJ0|MYORG_HUMAN	398	[7 2 0 0 0]	2.42755e+07	3.67884e+07	-1	7.62972e+07	6.32455e+07	8.99397e+07	-1	2.0169e+08	8.90936e+07	1.24256e+08	-1	3.59131e+08
sp|Q86SQ4|AGRG6_HUMAN	818	[9 2 0 0 0]	1.99671e+07	-1	2.56381e+07	6.42622e+06	4.47494e+07	-1	4.11384e+07	3.37227e+07	2.33156e+07	-1	4.27607e+07	2.94281e+07
sp|P11279|LAMP1_HUMAN	261	[6 3 0 0 0]	1.70115e+09	1.98251e+09	1.09972e+09	1.15535e+09	4.40701e+09	5.7018e+09	3.36526e+09	3.13382e+09	1.07451e+10	1.38944e+10	8.07014e+09	8.0222e+09
sp|Q12884|SEPR_HUMAN	679	[3 2 0 1 0]	2.74841e+07	5.88447e+07	-1	-1	1.67891e+07	3.71025e+07	-1	-1	953959	1.00174e+06	-1	-1
sp|Q0P6H9|TMM62_HUMAN	223	[7 2 0 0 0]	5.34391e+07	1.65045e+08	6.94508e+07	1.95633e+08	1.1453e+08	1.91412e+08	1.39415e+08	2.42877e+08	1.01292e+08	1.78952e+08	1.11569e+08	2.29705e+08
sp|P55289|CAD12_HUMAN	537	[5 2 0 0 0]	7.67125e+06	-1	8.40424e+06	1.24368e+07	6.25393e+07	-1	2.9099e+07	5.3867e+07	4.09385e+06	-1	1.29497e+06	6.49069e+06
sp|O95684|FR1OP_HUMAN	371	[0 1 0 1 0]	444945	-1	0	-1	7.07501e+07	-1	1.20935e+08	-1	2.96459e+07	-1	5.20677e+07	-1
sp|Q9UI42|CBPA4_HUMAN	260	[5 2 0 0 0]	1.51304e+06	-1	-1	1.59945e+06	1.00966e+06	-1	-1	0	2.97085e+07	-1	-1	9.52104e+06
sp|P01215|GLHA_HUMAN	102	[7 2 0 0 0]	3.05018e+08	3.20767e+08	1.71484e+08	2.23461e+08	2.41786e+08	2.64729e+08	1.30222e+08	2.0758e+08	2.15447e+09	2.89032e+09	1.41093e+09	2.09716e+09
sp|Q9BZM5|ULBP2_HUMAN	82	[9 2 0 0 0]	3.38973e+06	3.40895e+06	0	2.12669e+06	1.68143e+07	5.24785e+06	0	5.06962e+06	7.49372e+07	3.92867e+07	5.06715e+07	4.93261e+07
sp|Q6H3X3|ULBP5_HUMAN	82	[9 2 0 0 0]	3.38973e+06	3.40895e+06	0	2.12669e+06	1.68143e+07	5.24785e+06	0	5.06962e+06	7.49372e+07	3.92867e+07	5.06715e+07	4.93261e+07
sp|Q96KA5|CLP1L_HUMAN	91	[3 5 0 1 0]	2.86137e+07	1.41904e+07	1.60942e+07	1.91335e+07	3.20053e+07	1.06094e+07	1.15638e+07	1.20389e+07	2.04111e+08	1.06522e+08	1.10385e+08	1.54216e+08
sp|P14384|CBPM_HUMAN	384	[8 2 0 0 0]	2.57979e+06	1.53682e+06	1.74996e+06	1.23455e+06	1.19388e+07	1.29311e+07	7.89128e+06	3.31267e+07	1.36212e+08	1.23788e+08	109887162	1.94963e+08
sp|P01215|GLHA_HUMAN	102	[4 2 0 0 0]	8.9783e+06	4.87579e+06	5.48132e+06	3.23186e+06	9.86239e+06	9.25246e+06	7.7709e+06	6.64471e+06	1.2575e+08	1.64024e+08	9.24223e+07	5.18693e+07
sp|P13473|LAMP2_HUMAN	275	[10 2 0 0 0]	3.94685e+07	7.34139e+07	4.06106e+07	6.57841e+07	2.85406e+07	5.28704e+07	2.92092e+07	4.78302e+07	4.0899e+07	6.97017e+07	4.09245e+07	6.12111e+07
sp|P08648|ITA5_HUMAN	868	[8 2 0 0 0]	4.87179e+07	5.93438e+07	5.49454e+07	4.41697e+07	4.522e+07	5.63544e+07	5.52578e+07	5.20731e+07	3.423e+07	5.9283e+07	4.07774e+07	4.13828e+07
sp|P14384|CBPM_HUMAN	384	[7 2 0 0 0]	2.19628e+06	6.67231e+06	2.8547e+06	1.28904e+06	1.08491e+07	1.40666e+07	1.07353e+07	9.47046e+06	1.50518e+08	2.03655e+08	1.11588e+08	1.31267e+08
sp|Q9UMR5|PPT2_HUMAN	289	[7 2 0 0 0]	3.68299e+06	-1	2.36406e+07	7.9213e+06	3.81351e+06	-1	5.20316e+06	1.49379e+06	2.10247e+07	-1	5.91486e+07	3.74987e+07
sp|Q99715|COCA1_HUMAN	1763	[9 2 0 0 0]	903447995	3.92371e+07	1.01717e+08	984530767	1.87977e+09	2.79823e+07	7.47564e+07	1.83828e+09	1.42646e+09	4.39676e+08	9.76912e+08	1.6363e+09
sp|P38571|LICH_HUMAN	321	[5 2 0 1 0]	5.15433e+08	6.1161e+08	2.50709e+08	3.92947e+08	1.47982e+08	2.07243e+07	4.90195e+07	2.44554e+07	7.64716e+08	5.07283e+08	6.37821e+08	1.14811e+09
sp|P38571|LICH_HUMAN	321	[5 2 0 0 0]	8.13518e+06	-1	2.35398e+07	1.28817e+07	2.97265e+07	-1	1.62865e+07	3.71464e+07	6.99239e+07	-1	3.90063e+07	8.32503e+07
sp|P04066|FUCO_HUMAN	382	[5 2 0 0 0]	1.12718e+07	3.15599e+07	5.4589e+07	2.39046e+07	1.09305e+07	2.28162e+07	3.4573e+07	1.64561e+07	4.39621e+07	6.32826e+07	1.19744e+08	7.52598e+07
sp|Q9BZC7|ABCA2_HUMAN	1775	[8 2 0 0 0]	7.58124e+06	2.08539e+07	-1	2.93076e+06	8.43371e+06	0	-1	0	1.9797e+07	1.24555e+07	-1	6.86345e+06
sp|O15230|LAMA5_HUMAN	2707	[6 2 0 0 0]	9.33952e+07	6.34234e+06	0	1.00441e+07	6.52312e+07	2.11575e+07	2.9259e+07	3.10835e+07	2.4879e+08	4.84502e+07	1.15841e+08	1.03834e+08
sp|Q15818|NPTX1_HUMAN	154	[8 2 0 0 0]	5.7524e+07	9.07538e+07	4.22225e+07	5.01795e+07	1.87066e+07	1.91523e+07	1.25803e+07	1.75694e+07	5.39197e+08	7.17125e+08	3.47702e+08	5.39933e+08
sp|P20827|EFNA1_HUMAN	26	[9 2 0 0 0]	1.72139e+07	1.99431e+07	1.18871e+07	2.22835e+07	3.39505e+07	5.01105e+07	1.91367e+07	3.02724e+07	4.32809e+07	1.21489e+08	6.01017e+07	7.34019e+07
sp|P54802|ANAG_HUMAN	261	[8 2 0 0 0]	1.17576e+07	9.6329e+06	1.89663e+07	2.61166e+07	1.59543e+07	6.27726e+07	5.33565e+07	6.97318e+07	2.92034e+08	2.70657e+08	2.95793e+08	3.13383e+08
sp|P42785|PCP_HUMAN	47	[7 2 0 0 0]	2.72583e+07	7.99942e+07	3.379e+07	5.21419e+07	1.01146e+07	3.07063e+07	1.07219e+07	2.90035e+07	3.38283e+08	7.40335e+08	3.96849e+08	5.83131e+08
sp|P12821|ACE_HUMAN	160	[5 2 0 0 0]	845957	1.948e+06	245027	347200	1.33918e+07	1.50651e+07	8.55261e+06	9.73405e+06	2.43473e+07	2.92109e+07	1.03179e+07	2.00862e+07
sp|Q9Y6F9|WNT6_HUMAN	86	[9 2 0 0 0]	400280	-1	-1	-1	0	-1	-1	-1	8.83109e+06	-1	-1	-1
sp|P11279|LAMP1_HUMAN	261	[10 2 0 0 0]	5.93622e+07	5.87322e+07	4.5253e+07	2.25774e+07	1.60051e+08	1.46388e+08	1.3904e+08	9.79833e+07	2.34241e+08	2.20062e+08	1.71133e+08	1.54562e+08
sp|P08236|BGLR_HUMAN	272	[8 2 0 0 0]	4.77078e+07	1.71907e+07	1.75359e+07	7.9417e+07	9.42559e+07	5.36199e+07	4.86419e+07	2.12251e+08	1.02148e+08	6.27689e+07	5.49196e+07	2.5716e+08
sp|P32004|L1CAM_HUMAN	671	[8 2 0 0 0]	8.69177e+06	1.86482e+07	2.191e+07	1.74533e+07	4.94569e+06	5.32014e+06	5.38037e+06	4.56784e+06	1.26764e+08	1.84855e+08	2.17634e+08	2.07361e+08
sp|P15586|GNS_HUMAN	183	[4 3 0 2 0]	6.13136e+07	-1	-1	-1	4.23821e+06	-1	-1	-1	7.38328e+07	-1	-1	-1
sp|P01215|GLHA_HUMAN	102	[9 2 0 0 0]	1.00711e+08	8.30534e+07	9.9006e+07	5.39052e+07	1.42384e+08	1.17412e+08	1.3198e+08	8.15141e+07	8.14136e+08	7.80414e+08	7.89637e+08	4.49944e+08
sp|Q9BZM5|ULBP2_HUMAN	82	[6 2 0 0 0]	9.3368e+06	2.57101e+07	6.92809e+06	1.04462e+07	3.76625e+06	1.40102e+07	1.40055e+06	3.45145e+06	3.708e+07	1.8435e+08	3.46285e+07	4.86977e+07
sp|Q6H3X3|ULBP5_HUMAN	82	[6 2 0 0 0]	9.3368e+06	2.57101e+07	6.92809e+06	1.04462e+07	3.76625e+06	1.40102e+07	1.40055e+06	3.45145e+06	3.708e+07	1.8435e+08	3.46285e+07	4.86977e+07
sp|P14384|CBPM_HUMAN	384	[10 2 0 0 0]	3.51353e+06	978425	7.76051e+06	817114	1.2061e+07	1.39604e+07	1.92676e+07	5.94754e+06	9.04342e+07	8.94901e+07	1.03429e+08	4.98099e+07
sp|P56199|ITA1_HUMAN	840	[7 2 0 0 0]	1.92083e+08	1.71817e+08	1.71576e+08	2.54804e+08	3.57334e+08	3.58624e+08	3.05645e+08	4.42916e+08	1.82815e+09	1.65462e+09	1.5555e+09	2.36672e+09
sp|Q8NBN3|TM87A_HUMAN	62	[6 3 0 1 0]	1.18497e+06	0	1.3e+07	0	4.24155e+06	189049	3.72448e+07	0	3.51477e+07	2.94992e+06	1.78227e+07	1.51857e+07
sp|P15328|FOLR1_HUMAN	161	[10 2 0 0 0]	3.53242e+06	1.69371e+06	3.04399e+06	5.40972e+06	0	0	1.43943e+06	5.33917e+06	7.23683e+07	9.32265e+07	1.05336e+08	1.33913e+08
sp|Q9Y4L1|HYOU1_HUMAN	830	[8 2 0 0 0]	5.84557e+09	7.19287e+09	4.55236e+09	4.6243e+09	9.2426e+09	1.19918e+10	7.77533e+09	7.12117e+09	2.60683e+10	3.24086e+10	2.09403e+10	1.93959e+10
sp|P55290|CAD13_HUMAN	638	[7 2 0 0 0]	5.1511e+06	-1	3.9198e+06	-1	0	-1	0	-1	4.26168e+07	-1	2.73133e+07	-1
sp|P20851|C4BPB_HUMAN	64	[7 2 0 0 0]	8.22365e+06	3.54643e+06	6.26829e+06	8.36943e+06	1.41729e+07	1.78524e+07	7.83098e+06	1.68303e+07	6.92817e+07	6.99824e+07	6.433e+07	7.57638e+07
sp|P01215|GLHA_HUMAN	102	[5 2 0 0 0]	1.91487e+07	1.97877e+07	1.47223e+07	1.01305e+07	1.94792e+07	2.34034e+07	9.57776e+06	1.35567e+07	2.59656e+08	4.62823e+08	2.40748e+08	2.682e+08
sp|Q9Y4L1|HYOU1_HUMAN	830	[7 2 0 0 0]	3.36021e+09	8.08111e+09	4.49811e+09	4.43289e+09	4.25798e+09	9.54742e+09	5.47167e+09	5.42789e+09	7.17416e+09	1.62803e+10	9.37277e+09	9.08674e+09
sp|Q9UHN6|TMEM2_HUMAN	980	[7 2 0 0 0]	5.59401e+07	6.41762e+07	9.69384e+07	4.09785e+07	2.54508e+07	2.76569e+07	3.59628e+07	1.50361e+07	1.38793e+08	1.59697e+08	2.26481e+08	1.0143e+08
sp|Q15165|PON2_HUMAN	254	[9 2 0 0 0]	661912958	1.28306e+09	6.07724e+08	7.92184e+08	8.10404e+08	1.55784e+09	7.41299e+08	1.02479e+09	2.42967e+09	4.62454e+09	2.17315e+09	2.99321e+09
sp|P07602|SAP_HUMAN	101	[8 2 0 0 0]	2.27408e+08	1.57647e+08	2.1297e+08	2.51743e+08	3.36436e+08	2.52708e+08	2.4738e+08	3.12687e+08	1.80726e+09	1.29912e+09	1.47394e+09	1.75065e+09
sp|Q9HAT2|SIAE_HUMAN	422	[6 2 0 0 0]	1.23452e+08	3.30473e+07	3.90136e+07	2.2387e+07	8.41791e+07	2.01531e+07	2.89788e+07	2.716e+07	6.35205e+08	1.88429e+08	2.20024e+08	1.52014e+08
sp|P42785|PCP_HUMAN	47	[6 2 0 0 0]	1.00596e+08	2.62712e+08	1.02067e+08	8.81958e+07	1.592e+08	3.81419e+08	1.3703e+08	1.65127e+08	1.0219e+09	2.29208e+09	9.24915e+08	9.5133e+08
sp|P42785|PCP_HUMAN	47	[6 2 0 1 0]	1.36155e+07	-1	4.7167e+06	3.25359e+07	0	-1	1.99007e+06	3.78163e+06	1.23427e+07	-1	2.1303e+07	9.23602e+07
sp|Q8NGI2|O52N4_HUMAN	5	[5 2 0 1 0]	6.54874e+07	7.60312e+07	6.36216e+07	4.81375e+07	1.24772e+07	9.58913e+06	5.02216e+06	7.01806e+06	3.86327e+07	4.11831e+07	3.66141e+07	2.91474e+07
sp|Q8NBJ7|SUMF2_HUMAN	191	[8 2 0 0 0]	8.02597e+07	4.01592e+08	2.40345e+08	7.71629e+07	1.05029e+08	5.08643e+08	3.40171e+08	1.06258e+08	2.43886e+08	1.07028e+09	7.41209e+08	2.15145e+08
sp|Q9UI42|CBPA4_HUMAN	260	[8 2 0 0 0]	1.35276e+07	3.56085e+07	1.53812e+06	5.16057e+06	0	0	5.09584e+06	1.64535e+06	1.25847e+08	1.2329e+08	1.06995e+08	1.07949e+08
sp|P12821|ACE_HUMAN	160	[6 2 0 0 0]	6.49656e+08	-1	-1	3.42079e+08	4.13451e+08	-1	-1	2.15695e+08	2.04154e+08	-1	-1	1.05645e+08
sp|P01215|GLHA_HUMAN	102	[3 3 0 0 0]	1.61604e+07	1.47343e+07	1.39211e+07	3430274	0	9.1295e+06	7.62917e+06	3.8547e+06	1.57127e+08	2.31447e+08	1.85863e+08	1.15992e+08
sp|P54802|ANAG_HUMAN	261	[6 2 0 0 0]	1.61422e+08	1.95765e+08	1.88262e+08	1.22566e+08	2.50691e+08	5.45732e+08	4.79015e+08	302027030	6.72593e+08	1.34368e+09	1.03226e+09	6.21114e+08
sp|Q02809|PLOD1_HUMAN	538	[9 2 0 0 0]	7.74997e+09	1.18121e+10	9.95183e+09	1.17694e+10	8.16955e+09	1.25393e+10	1.03992e+10	1.23032e+10	1.96976e+10	3.05792e+10	2.53521e+10	2.96007e+10
sp|P38571|LICH_HUMAN	321	[6 2 0 0 0]	1.88681e+08	4.59465e+07	9.63761e+07	1.17151e+08	4.02052e+06	1.11309e+07	8.74772e+06	1.25031e+07	5.50688e+07	5.7486e+07	5.69655e+07	5.23036e+07
sp|Q9UMF0|ICAM5_HUMAN	646	[8 2 0 0 0]	1.54306e+07	-1	2.50802e+06	1.14627e+07	1.78278e+06	-1	2.24514e+06	3.69973e+06	1.2033e+08	-1	6.58598e+07	1.32782e+08
sp|P54802|ANAG_HUMAN	261	[7 2 0 0 0]	1.10597e+07	3.54293e+07	2.12093e+07	0	7.51319e+06	43482678	1.93251e+07	2.49645e+07	1.00394e+08	1.51773e+08	1.36469e+08	1.09285e+08
sp|O96014|WNT11_HUMAN	40	[7 2 0 0 0]	0	-1	0	1.08693e+06	1.22508e+06	-1	0	703029	1.21418e+07	-1	2.41328e+07	9.96491e+06
sp|P20908|CO5A1_HUMAN	1672	[9 2 0 0 0]	6.42678e+07	7.04867e+07	1.0973e+08	5.36454e+07	7.863e+08	7.90248e+08	1.33002e+09	7.7201e+08	5.23256e+09	5.46287e+09	8.25485e+09	5.14089e+09
sp|P32004|L1CAM_HUMAN	294	[7 2 0 0 0]	1.20242e+06	3.64064e+06	2.06005e+06	2.80767e+06	351313	1.34263e+06	473168	349063	2.07449e+07	5.53281e+07	3.32375e+07	4.20123e+07
sp|P42785|PCP_HUMAN	47	[9 2 0 0 0]	2.04696e+07	1.84915e+07	1.70389e+07	6.51316e+06	7.78764e+07	3.22742e+07	3.48539e+07	7.9437e+06	9.30762e+07	7.46849e+07	7.08588e+07	2.20917e+07
sp|P55268|LAMB2_HUMAN	1085	[8 2 0 0 0]	7.51698e+06	-1	-1	-1	3.40303e+07	-1	-1	-1	5.49058e+07	-1	-1	-1
sp|O96014|WNT11_HUMAN	40	[8 2 0 0 0]	4.94579e+06	1.74012e+06	2.62094e+06	0	2.02858e+06	0	8.93443e+06	1.95304e+06	4.59247e+07	3.30994e+07	6.41234e+07	2.46941e+07
sp|Q9UBX5|FBLN5_HUMAN	296	[6 2 0 0 0]	1.35667e+08	2.31062e+06	5.03878e+06	1.30049e+08	9.09016e+06	1.41232e+06	9.5822e+06	0	1.40524e+08	1.86232e+07	2.39279e+07	8.2709e+07
sp|Q9NYQ6|CELR1_HUMAN	2122	[9 2 0 0 0]	5.35229e+06	-1	-1	-1	4.20452e+06	-1	-1	-1	2.35497e+07	-1	-1	-1
sp|P14384|CBPM_HUMAN	38	[9 2 0 0 0]	9.04089e+06	2.57156e+07	1.11402e+07	5.27952e+06	2.56126e+07	2.20325e+07	5.0803e+06	2.41703e+07	1.78592e+08	2.11563e+08	6.70255e+07	2.10697e+08
sp|Q9UI42|CBPA4_HUMAN	260	[3 4 0 1 0]	0	-1	-1	0	1.23226e+06	-1	-1	3.31146e+06	7.14951e+06	-1	-1	8.22025e+06
sp|P11362|FGFR1_HUMAN	317	[7 2 0 0 0]	2.89128e+07	-1	-1	-1	6.36395e+06	-1	-1	-1	1.50063e+08	-1	-1	-1
sp|A2RU67|F234B_HUMAN	237	[6 3 0 0 0]	5159170	-1	4.44338e+06	6.35981e+06	6.17422e+06	-1	0	4.53044e+06	4.61001e+07	-1	1.83951e+07	4.77296e+07
sp|O75493|CAH11_HUMAN	260	[10 2 0 0 0]	0	-1	-1	-1	1.10842e+06	-1	-1	-1	6.43279e+06	-1	-1	-1
sp|P14384|CBPM_HUMAN	38	[10 2 0 0 0]	1.08015e+07	0	0	0	2.17309e+06	1.03538e+07	6.65958e+06	0	5.71065e+07	9.74481e+07	2.44808e+07	5.84284e+07
sp|Q92545|TM131_HUMAN	485	[8 2 0 0 0]	9.9766e+06	1.3686e+07	1.72351e+07	1.00937e+07	9.47229e+06	6.27686e+06	1.81208e+07	1.13727e+07	7.88069e+06	1.08463e+07	1.87238e+07	9.47614e+06
sp|Q6YHK3|CD109_HUMAN	419	[8 2 0 0 0]	1.12681e+08	1.91097e+08	6.87653e+07	8.66419e+07	1.52382e+07	4.57198e+07	2.85141e+07	7.84435e+06	1.41783e+08	2.72889e+08	1.24817e+08	1.55931e+08
sp|P56199|ITA1_HUMAN	460	[10 2 0 0 0]	3.18916e+07	2.92617e+07	3.07467e+07	5.90193e+07	6.97986e+07	1.44568e+08	1.15947e+08	2.00362e+08	8.08316e+07	1.49028e+08	1.33972e+08	2.5567e+08
sp|P56199|ITA1_HUMAN	840	[8 2 0 0 0]	1.64818e+08	9.84633e+07	2.6181e+08	1.09448e+08	3.44159e+08	2.38389e+08	5.17835e+08	2.22103e+08	2.45115e+09	1.58792e+09	3.71608e+09	1.44503e+09
sp|P11279|LAMP1_HUMAN	261	[5 5 0 1 0]	3.21596e+06	-1	-1	-1	5.00104e+06	-1	-1	-1	4.34757e+07	-1	-1	-1
sp|Q9UI42|CBPA4_HUMAN	260	[7 2 0 0 0]	3.60028e+06	0	2.5659e+06	4.19487e+06	0	0	2.34624e+06	9.38441e+06	1.11997e+08	2.44078e+08	1.25974e+08	1.16613e+08
sp|O00754|MA2B1_HUMAN	692	[6 2 0 0 0]	1.46047e+08	1.34002e+08	1.22729e+08	1.01767e+08	2.69822e+07	4.86977e+07	2.17689e+07	3.86687e+07	4.74735e+08	4.84219e+08	4.17719e+08	3.4874e+08
sp|P07602|SAP_HUMAN	101	[4 2 0 0 0]	2.52949e+09	3.0628e+09	3.01233e+09	7.98608e+08	4.23421e+08	5.51683e+08	5.36702e+08	1.27643e+08	6.15834e+07	7.12558e+07	7.72947e+07	2.04508e+07
sp|P17039|ZNF30_HUMAN	148	[7 2 0 0 0]	957228	-1	-1	1392713	1.52006e+06	-1	-1	0	1.26106e+07	-1	-1	1.50662e+07
sp|P20908|CO5A1_HUMAN	1672	[6 2 0 0 0]	2.39345e+06	2.10802e+07	3.85818e+07	-1	7.83348e+06	4.43328e+06	2.26185e+07	-1	4.00984e+07	1.39053e+08	1.00799e+08	-1
sp|Q8NGI2|O52N4_HUMAN	5	[8 2 0 0 0]	9.91398e+06	1.67525e+07	2.7435e+07	2.43825e+07	1.57513e+07	2.36034e+07	2.34486e+07	3.10382e+07	7.24027e+07	1.17399e+08	1.68663e+08	1.52619e+08
sp|P01215|GLHA_HUMAN	102	[3 2 0 0 0]	1.68002e+06	0	0	3.63062e+06	2.44994e+06	1.57422e+06	752970	901964	3.21549e+07	1.57138e+07	1.08236e+07	2.48707e+07
sp|Q96KA5|CLP1L_HUMAN	91	[3 6 0 1 0]	993123	343577	5.84829e+06	143813	1.46559e+07	1.01871e+06	1.42799e+07	729033	3.09062e+07	1.29144e+07	1.86318e+07	6.62156e+06
sp|Q9UBX5|FBLN5_HUMAN	296	[7 2 0 0 0]	464978	1.40113e+06	1.49299e+06	8.50544e+06	3.82922e+06	0	0	612860	4.16139e+07	1.44592e+07	2.80117e+07	3.42178e+07
sp|Q9UK05|GDF2_HUMAN	71	[7 2 0 0 0]	1.34458e+06	-1	1.55645e+06	-1	4.50419e+06	-1	0	-1	1.4027e+08	-1	1.10365e+08	-1
sp|P15328|FOLR1_HUMAN	161	[8 2 0 0 0]	0	4.1845e+06	0	0	0	1.83351e+06	0	0	1.41267e+07	4.70672e+07	14380740	2.25869e+07
sp|Q86W24|NAL14_HUMAN	608	[5 2 0 0 0]	2.33684e+09	2.79797e+09	2.48427e+09	-1	2.30879e+08	2.73537e+08	2.52974e+08	-1	1.56124e+08	2.02691e+08	1.68012e+08	-1
sp|P78536|ADA17_HUMAN	452	[5 3 0 0 0]	1.72427e+07	3.85473e+07	1.58896e+07	1.70131e+07	3.13528e+07	7.5879e+07	2.38446e+07	2.81157e+07	2.43162e+07	69460272	2.7724e+07	2.35964e+07
sp|O75054|IGSF3_HUMAN	700	[6 2 0 0 0]	5.89941e+07	4.53688e+07	5.62876e+07	8.30676e+07	4.12287e+07	9.30631e+06	7.90995e+06	2.13431e+07	2.2754e+08	1.07081e+08	9.04071e+07	1.42019e+08
sp|O15230|LAMA5_HUMAN	2707	[8 2 0 0 0]	1.06651e+09	1.23547e+09	4.34191e+08	6.86333e+08	2.43782e+08	3.77536e+08	1.96001e+08	2.23156e+08	5.49753e+08	8.55601e+08	4.18874e+08	5.06919e+08
sp|Q9BZM5|ULBP2_HUMAN	82	[10 2 0 0 0]	0	4.4007e+06	2.2925e+06	0	956853	0	1.58798e+07	4.28169e+06	7.22555e+06	9.03403e+07	1.28083e+08	8.32678e+07
sp|Q6H3X3|ULBP5_HUMAN	82	[10 2 0 0 0]	0	4.4007e+06	2.2925e+06	0	956853	0	1.58798e+07	4.28169e+06	7.22555e+06	9.03403e+07	1.28083e+08	8.32678e+07
sp|Q9NV96|CC50A_HUMAN	294	[6 2 0 0 0]	3.16864e+08	5.28522e+08	4.3769e+08	4.39095e+08	1.70814e+08	2.63127e+08	2.58731e+08	2.61067e+08	8.09023e+08	1.23263e+09	1.0337e+09	1.06652e+09
sp|P54709|AT1B3_HUMAN	240	[8 2 0 0 0]	5.92489e+07	-1	-1	-1	7.63389e+06	-1	-1	-1	3.65711e+07	-1	-1	-1
sp|Q9HAT2|SIAE_HUMAN	422	[7 2 0 0 0]	1.07564e+07	1.21239e+07	6.47792e+06	4.72829e+06	5.05821e+06	1.76324e+06	5.8018e+06	1.7991e+06	4.44674e+07	8.19468e+07	3.42922e+07	2.44866e+07
sp|P14384|CBPM_HUMAN	38	[8 2 0 0 0]	8.60131e+06	0	2.22761e+07	1.32487e+07	0	7.25729e+06	3.13284e+07	0	1.30673e+08	5.60381e+07	2.57856e+08	4.38834e+07
sp|Q9Y487|VPP2_HUMAN	484	[8 2 0 0 0]	1.4024e+09	8.61046e+08	7.43851e+08	6.64102e+08	2.09426e+09	1.35536e+09	1.34501e+09	1.05878e+09	1.15619e+09	8.44982e+08	7.45467e+08	6.25509e+08
sp|Q9BZM5|ULBP2_HUMAN	82	[7 2 0 0 0]	1.82517e+06	2.89418e+07	1.86827e+07	8.23872e+06	3.53392e+06	2.67486e+07	9.91907e+06	1.01558e+07	4.43697e+07	1.37243e+08	7.95869e+07	5.14439e+07
sp|Q6H3X3|ULBP5_HUMAN	82	[7 2 0 0 0]	1.82517e+06	2.89418e+07	1.86827e+07	8.23872e+06	3.53392e+06	2.67486e+07	9.91907e+06	1.01558e+07	4.43697e+07	1.37243e+08	7.95869e+07	5.14439e+07
sp|P12821|ACE_HUMAN	160	[7 2 0 0 0]	2.19757e+07	3.78442e+06	1.43588e+07	3.9673e+07	1.73214e+06	707996	1.21841e+06	1.71189e+06	4.63708e+07	4.10898e+07	2.75341e+07	6.28206e+07
sp|P15328|FOLR1_HUMAN	161	[9 2 0 0 0]	0	-1	0	0	0	-1	0	0	1.3396e+07	-1	1.37033e+07	1.72272e+07
sp|Q99715|COCA1_HUMAN	1763	[8 2 0 0 0]	1.64734e+08	1.0913e+08	1.27359e+08	8.48063e+07	1.02754e+08	6.86574e+07	7.17799e+07	6.29403e+07	2.85218e+09	2.09225e+09	2.47127e+09	1.99551e+09
sp|P14384|CBPM_HUMAN	384	[6 2 0 0 0]	1.6716e+06	3.28919e+06	6.98227e+06	465893	2.83156e+07	2.96604e+07	4.3051e+07	3.29238e+07	2.08401e+08	2.78043e+08	3.88699e+08	2.7911e+08
sp|P38571|LICH_HUMAN	321	[4 2 0 1 0]	1.37845e+06	1.63244e+07	1.25847e+07	1.16022e+07	0	5.62227e+06	6.20952e+06	1.07773e+07	1.052e+07	7.49709e+07	5.63292e+07	1.25314e+08
[truncated: 9,002 more rows]

## Sheet: quantified more than duplicates
Proteins	ProSite	Glycan(H,N,A,F,pH)	97L-1	97L-2	97L-3	97L-4	Hep3B-1	Hep3B-2	Hep3B-3	Hep3B-4	LM3-1	LM3-2	LM3-3	LM3-4
sp|Q12864|CAD17_HUMAN	722	[6 3 0 2 0]	9.36738e+07	1.78588e+07	1.75417e+07	2.9925e+07	3.68488e+07	88717.9	879901	614785	4.29195e+07	2.37381e+06	1.26413e+07	1.85415e+07
sp|Q9P2B2|FPRP_HUMAN	525	[5 2 0 0 0]	3.08512e+07	4.37235e+07	4.20134e+07	3.09946e+07	2.5575e+06	1.45587e+06	4399837	3.25174e+06	3.29449e+08	4.58774e+08	4.1306e+08	3.21606e+08
sp|Q6YHK3|CD109_HUMAN	279	[6 2 0 0 0]	2.04942e+09	3.78029e+09	2.32346e+09	1.31908e+09	855687	1.38538e+06	630549	742714	9.41427e+08	1.77284e+09	1.04796e+09	6.10802e+08
sp|Q9Y4L1|HYOU1_HUMAN	515	[7 2 0 0 0]	3.81496e+10	4.30829e+10	3.84442e+10	3.30083e+10	2.29157e+10	2.73843e+10	2.40482e+10	2.09837e+10	2.67995e+10	3.04677e+10	2.75602e+10	2.41723e+10
sp|P15586|GNS_HUMAN	183	[6 2 0 1 0]	1.31302e+08	2.16221e+08	1.45717e+08	1.23547e+08	2.00252e+07	6.08067e+07	3.66453e+07	3.12848e+07	2.90004e+06	1.18749e+07	8.47318e+06	4.2406e+06
sp|P15144|AMPN_HUMAN	234	[5 2 0 0 0]	3.5033e+08	2.84509e+08	4.02564e+08	4.69144e+08	2.73287e+08	2.93311e+08	3.16539e+08	4.10961e+08	4.24645e+07	4.75597e+07	5.09243e+07	5.74997e+07
sp|Q5JTV8|TOIP1_HUMAN	399	[7 2 0 0 0]	1.17304e+10	4.30333e+10	9.52417e+09	9.64201e+09	1.24941e+10	4.51983e+10	1.04387e+10	1.02463e+10	8.11683e+09	2.90502e+10	6.53276e+09	6.4691e+09
sp|Q9HAW8|UD110_HUMAN	71	[6 2 0 0 0]	8.16278e+10	1.19597e+11	4.7546e+10	1.95259e+11	9.91445e+09	1.44943e+10	5.67418e+09	2.40392e+10	1.90124e+08	3.10387e+08	1.26475e+08	3.29369e+08
sp|Q9HAW7|UD17_HUMAN	71	[6 2 0 0 0]	8.16278e+10	1.19597e+11	4.7546e+10	1.95259e+11	9.91445e+09	1.44943e+10	5.67418e+09	2.40392e+10	1.90124e+08	3.10387e+08	1.26475e+08	3.29369e+08
sp|O60656|UD19_HUMAN	71	[6 2 0 0 0]	8.16278e+10	1.19597e+11	4.7546e+10	1.95259e+11	9.91445e+09	1.44943e+10	5.67418e+09	2.40392e+10	1.90124e+08	3.10387e+08	1.26475e+08	3.29369e+08
sp|Q9HAW9|UD18_HUMAN	71	[6 2 0 0 0]	8.16278e+10	1.19597e+11	4.7546e+10	1.95259e+11	9.91445e+09	1.44943e+10	5.67418e+09	2.40392e+10	1.90124e+08	3.10387e+08	1.26475e+08	3.29369e+08
sp|Q9NXH8|TOR4A_HUMAN	314	[7 2 0 0 0]	1.08672e+09	9.53857e+08	1.99237e+08	1.44873e+08	1.07604e+09	1.10274e+09	2.26249e+08	1.85557e+08	2.82464e+08	3.15519e+08	5.01655e+07	2.59502e+07
sp|P11279|LAMP1_HUMAN	261	[6 2 0 0 0]	8.26646e+09	1.1318e+10	5.69319e+09	6.57525e+09	2.79154e+09	3.51626e+09	1.73823e+09	2.02107e+09	3.21067e+10	4.1519e+10	2.12602e+10	2.38246e+10
sp|Q13586|STIM1_HUMAN	171	[7 2 0 0 0]	1.25405e+09	2.64322e+09	1.69268e+09	1.59063e+09	9.13436e+08	2.05653e+09	1.16695e+09	1.0837e+09	6.79787e+08	1.67388e+09	8.28254e+08	8.49931e+08
sp|Q9HAW8|UD110_HUMAN	344	[6 2 0 0 0]	3.67443e+10	1.10738e+11	4.93816e+10	4.19567e+10	3.31964e+08	1.36354e+09	1.39058e+09	1.45264e+09	8.14709e+07	5.65794e+08	1.18591e+08	7.04715e+07
sp|P35503|UD13_HUMAN	348	[6 2 0 0 0]	3.67443e+10	1.10738e+11	4.93816e+10	4.19567e+10	3.31964e+08	1.36354e+09	1.39058e+09	1.45264e+09	8.14709e+07	5.65794e+08	1.18591e+08	7.04715e+07
sp|P19224|UD16_HUMAN	346	[6 2 0 0 0]	3.67443e+10	1.10738e+11	4.93816e+10	4.19567e+10	3.31964e+08	1.36354e+09	1.39058e+09	1.45264e+09	8.14709e+07	5.65794e+08	1.18591e+08	7.04715e+07
sp|P35504|UD15_HUMAN	348	[6 2 0 0 0]	3.67443e+10	1.10738e+11	4.93816e+10	4.19567e+10	3.31964e+08	1.36354e+09	1.39058e+09	1.45264e+09	8.14709e+07	5.65794e+08	1.18591e+08	7.04715e+07
sp|Q9HAW7|UD17_HUMAN	344	[6 2 0 0 0]	3.67443e+10	1.10738e+11	4.93816e+10	4.19567e+10	3.31964e+08	1.36354e+09	1.39058e+09	1.45264e+09	8.14709e+07	5.65794e+08	1.18591e+08	7.04715e+07
sp|O60656|UD19_HUMAN	344	[6 2 0 0 0]	3.67443e+10	1.10738e+11	4.93816e+10	4.19567e+10	3.31964e+08	1.36354e+09	1.39058e+09	1.45264e+09	8.14709e+07	5.65794e+08	1.18591e+08	7.04715e+07
sp|P22309|UD11_HUMAN	347	[6 2 0 0 0]	3.67443e+10	1.10738e+11	4.93816e+10	4.19567e+10	3.31964e+08	1.36354e+09	1.39058e+09	1.45264e+09	8.14709e+07	5.65794e+08	1.18591e+08	7.04715e+07
sp|P22310|UD14_HUMAN	348	[6 2 0 0 0]	3.67443e+10	1.10738e+11	4.93816e+10	4.19567e+10	3.31964e+08	1.36354e+09	1.39058e+09	1.45264e+09	8.14709e+07	5.65794e+08	1.18591e+08	7.04715e+07
sp|Q9HAW9|UD18_HUMAN	344	[6 2 0 0 0]	3.67443e+10	1.10738e+11	4.93816e+10	4.19567e+10	3.31964e+08	1.36354e+09	1.39058e+09	1.45264e+09	8.14709e+07	5.65794e+08	1.18591e+08	7.04715e+07
sp|P07942|LAMB1_HUMAN	677	[7 2 0 0 0]	1.41289e+09	1.18385e+09	9.54379e+08	7.4006e+08	1.17359e+09	9.54274e+08	6.86046e+08	4.48089e+08	1.23635e+09	9.87462e+08	7.75713e+08	5.44597e+08
sp|P11717|MPRI_HUMAN	2085	[8 2 0 0 0]	2.73413e+08	3.10608e+08	2.66354e+08	2.95454e+08	3.16524e+08	3.48459e+08	3.08474e+08	3.13542e+08	1.08626e+08	1.10258e+08	1.03644e+08	1.00329e+08
sp|Q07954|LRP1_HUMAN	1763	[6 2 0 0 0]	2.79288e+09	6.98174e+09	7.69582e+09	9.42253e+09	5.36546e+08	1.33004e+09	1.55583e+09	1.87798e+09	1.53288e+09	4.07477e+09	4.4185e+09	5.38249e+09
sp|P08581|MET_HUMAN	785	[3 2 0 1 0]	1.27107e+07	2.12657e+07	7.05908e+06	9.87559e+06	8.28682e+06	1.83201e+07	7.03532e+06	3.6211e+06	557679	451512	220811	256213
sp|P15144|AMPN_HUMAN	128	[6 3 0 0 0]	3.74671e+08	5.20551e+08	2.71283e+08	5.31871e+08	1.1051e+09	1.42979e+09	7.95418e+08	1.53783e+09	3.23083e+06	8.32837e+06	8.21328e+06	4.78755e+06
sp|Q9UBR2|CATZ_HUMAN	184	[7 2 0 0 0]	6.9491e+09	9.44423e+09	6.97085e+09	5.43592e+09	9.40917e+08	1.48202e+09	1.02243e+09	7.25235e+08	3.59016e+10	5.07468e+10	3.73405e+10	2.78508e+10
sp|Q92823|NRCAM_HUMAN	223	[4 2 0 0 0]	8.94116e+08	1.11088e+09	7.5958e+08	6.79798e+08	1.11207e+08	1.35188e+08	1.13333e+08	8.41426e+07	2.87871e+06	1.35155e+07	1.06342e+07	1.21814e+07
sp|Q15904|VAS1_HUMAN	273	[7 2 0 0 0]	1.36178e+08	2.843e+08	1.81197e+08	2.28913e+08	6.84439e+07	1.35921e+08	1.17589e+08	1.09431e+08	1.41241e+08	2.64388e+08	2.02502e+08	2.01412e+08
sp|Q6PIU2|NCEH1_HUMAN	287	[7 2 0 0 0]	4.31057e+08	4.20184e+08	3.83812e+08	3.49671e+08	2.06063e+08	1.96902e+08	1.92593e+08	1.71578e+08	2.71943e+08	2.75047e+08	2.50781e+08	2.33666e+08
sp|Q15165|PON2_HUMAN	254	[7 2 0 0 0]	4.15641e+10	2.33574e+10	3.29632e+10	2.94485e+10	3.10056e+10	1.5568e+10	2.38218e+10	2.09337e+10	1.31271e+10	6.29378e+09	1.02194e+10	9.05012e+09
sp|Q96AE7|TTC17_HUMAN	184	[7 2 0 0 0]	8.42978e+08	1.03559e+09	689568833	1.07412e+09	4.80845e+08	7.06134e+08	4.66933e+08	6.56142e+08	6.89091e+08	7.26832e+08	4.59884e+08	7.62939e+08
sp|Q7Z388|D19L4_HUMAN	123	[4 2 0 0 0]	2.84997e+07	2.42899e+07	2.94846e+07	1.14819e+07	3.20906e+06	590734	1.82107e+06	579643	5.68712e+06	0	6.19064e+06	346732
sp|Q15165|PON2_HUMAN	254	[4 2 0 0 0]	1.21956e+09	1.93936e+09	1.61019e+09	1.35435e+09	1.66882e+08	2.7608e+08	2.13717e+08	1.9798e+08	4.87003e+07	1.03366e+07	5.94251e+07	6.49362e+07
sp|P20645|MPRD_HUMAN	57	[8 2 0 0 0]	1.29278e+11	2.15955e+11	1.41098e+11	1.44605e+11	1.92746e+10	3.21539e+10	2.10226e+10	2.13268e+10	1.5112e+11	2.51927e+11	1.65071e+11	1.66954e+11
sp|Q8TEM1|PO210_HUMAN	1441	[7 2 0 0 0]	8.83853e+09	2.38691e+10	1.24412e+10	1.76866e+10	1.1774e+10	3.20191e+10	1.66608e+10	2.32966e+10	6.70208e+09	1.77129e+10	9.61474e+09	1.27163e+10
sp|Q13740|CD166_HUMAN	361	[8 2 0 0 0]	8.27605e+07	1.29401e+08	9.07782e+07	1.72877e+08	6.88458e+07	7.96071e+07	5.20622e+07	1.15717e+08	1.67899e+07	2.32324e+07	8.73589e+06	2.6155e+07
sp|Q8TEM1|PO210_HUMAN	1441	[4 2 0 0 0]	1.03174e+09	4.52484e+08	4.81832e+08	1.01437e+09	1.9432e+07	3.93941e+07	3.1959e+07	3.91545e+07	1.33504e+06	8.67548e+06	6.57744e+06	3.09374e+06
sp|P43308|SSRB_HUMAN	88	[6 2 0 0 0]	1.09344e+10	3.75379e+10	2.15627e+10	2.37417e+10	5.98354e+09	1.8725e+10	1.08343e+10	1.15091e+10	1.93523e+08	7.26663e+08	3.46306e+08	2.87733e+08
sp|Q9BVK6|TMED9_HUMAN	125	[3 2 0 0 0]	7.60643e+07	2.17713e+08	1.42953e+08	1.70681e+08	9.3151e+07	1.8184e+08	1.26829e+08	1.92154e+08	2.89561e+07	6.58357e+07	2.57441e+07	3.01798e+07
sp|P11279|LAMP1_HUMAN	322	[6 2 0 0 0]	1.19697e+08	1.6464e+08	1.23752e+08	1.2525e+08	3.81946e+08	5.36439e+08	3.93796e+08	3.76738e+08	6.39401e+07	9.29663e+07	6.39857e+07	6.542e+07
sp|Q9NY35|CLDN1_HUMAN	72	[9 2 0 0 0]	6.25986e+08	1.85218e+09	7.28554e+08	4.34752e+08	2.59678e+08	1.34841e+09	3.46374e+08	1.90136e+08	1.79531e+08	5.20287e+08	2.30966e+08	1.5142e+08
sp|Q92542|NICA_HUMAN	45	[8 2 0 0 0]	3.03066e+09	2.6586e+09	2.69617e+09	2.16541e+09	6.1465e+09	5.21244e+09	5.62576e+09	4.37652e+09	5.06206e+09	4.57936e+09	4.66241e+09	3.6734e+09
sp|Q9HDC9|APMAP_HUMAN	196	[6 2 0 0 0]	4.31626e+10	2.07581e+10	3.47374e+10	3.13138e+10	3.10382e+10	1.49572e+10	2.47152e+10	2.26566e+10	2.03383e+10	1.02006e+10	1.71314e+10	1.52365e+10
sp|Q06481|APLP2_HUMAN	541	[9 2 0 0 0]	8.70986e+08	8.71515e+08	1.08957e+09	8.77232e+08	2.38276e+08	2.47007e+08	3.15794e+08	2.43311e+08	8.99255e+07	1.05094e+08	1.26187e+08	9.2957e+07
sp|P08581|MET_HUMAN	106	[10 2 0 0 0]	3.8572e+08	2.61529e+08	4.51421e+08	1.17469e+08	1.47232e+08	7.5767e+07	1.43955e+08	3.77489e+07	4.09321e+06	5.69185e+06	1.19204e+07	2.4529e+06
sp|O94901|SUN1_HUMAN	588	[7 2 0 0 0]	3.47238e+09	2.71736e+09	3.08225e+09	2.21341e+09	2.80204e+09	2.29281e+09	2.57853e+09	1.62937e+09	2.44702e+09	1.88929e+09	2.27753e+09	1.27862e+09
sp|Q9HAW8|UD110_HUMAN	71	[9 2 0 0 0]	3.64326e+09	2.53881e+09	3.22261e+09	2.62137e+09	8.00163e+08	5.7116e+08	7.14779e+08	5.93141e+08	2.0544e+07	9.49015e+06	3.90437e+07	1.75626e+07
sp|Q9HAW7|UD17_HUMAN	71	[9 2 0 0 0]	3.64326e+09	2.53881e+09	3.22261e+09	2.62137e+09	8.00163e+08	5.7116e+08	7.14779e+08	5.93141e+08	2.0544e+07	9.49015e+06	3.90437e+07	1.75626e+07
sp|O60656|UD19_HUMAN	71	[9 2 0 0 0]	3.64326e+09	2.53881e+09	3.22261e+09	2.62137e+09	8.00163e+08	5.7116e+08	7.14779e+08	5.93141e+08	2.0544e+07	9.49015e+06	3.90437e+07	1.75626e+07
sp|Q9HAW9|UD18_HUMAN	71	[9 2 0 0 0]	3.64326e+09	2.53881e+09	3.22261e+09	2.62137e+09	8.00163e+08	5.7116e+08	7.14779e+08	5.93141e+08	2.0544e+07	9.49015e+06	3.90437e+07	1.75626e+07
sp|O14672|ADA10_HUMAN	267	[9 2 0 0 0]	2.08211e+08	5.58846e+08	3.3497e+08	2.20675e+08	4.41541e+08	1.08532e+09	6.07728e+08	4.10596e+08	1.27334e+08	3.60193e+08	1.93383e+08	1.24752e+08
sp|P08581|MET_HUMAN	785	[8 2 0 0 0]	1.05936e+10	1.9588e+10	9.21288e+09	1.50179e+10	5.47944e+08	9.51089e+08	4.65966e+08	7.49542e+08	3.07756e+08	4.5246e+08	2.39224e+08	4.24638e+08
sp|P23229|ITA6_HUMAN	323	[7 2 0 0 0]	1.55447e+10	1.69645e+10	7.35254e+09	1.4471e+10	3.53561e+09	4.03423e+09	1.66595e+09	3.40159e+09	1.86556e+09	1.98652e+09	8.56742e+08	1.75837e+09
sp|Q99571|P2RX4_HUMAN	153	[5 2 0 0 0]	3.76058e+07	2.50149e+07	1.65404e+07	1.40546e+07	4.63436e+06	1.74602e+06	1.30043e+06	2.53722e+06	4.60138e+06	7.12885e+06	3.11911e+06	0
sp|Q07954|LRP1_HUMAN	1995	[7 2 0 0 0]	2609577878	2.68519e+09	1.78271e+09	2.6625e+09	2.26793e+08	2.61518e+08	1.79192e+08	2.68008e+08	9.21559e+08	9.62308e+08	6.15631e+08	9.38569e+08
sp|Q9NZR2|LRP1B_HUMAN	1983	[7 2 0 0 0]	2609577878	2.68519e+09	1.78271e+09	2.6625e+09	2.26793e+08	2.61518e+08	1.79192e+08	2.68008e+08	9.21559e+08	9.62308e+08	6.15631e+08	9.38569e+08
sp|P15144|AMPN_HUMAN	128	[4 2 0 0 0]	7.08909e+08	1.13245e+09	7.47594e+08	6.75479e+08	5.99583e+08	9.7019e+08	6.39345e+08	4.83716e+08	1.01289e+07	1.64763e+07	1.54768e+07	1.0395e+07
sp|P08581|MET_HUMAN	785	[3 3 0 1 0]	1.78368e+08	1.52691e+08	4.31661e+07	6.55163e+07	4.80803e+08	3.88428e+08	3.15775e+07	3.83108e+07	3.80443e+08	2.84181e+08	2.50062e+07	2.44176e+07
sp|P43308|SSRB_HUMAN	88	[8 2 0 0 0]	2.48654e+11	6.25037e+11	3.90537e+11	4.07395e+11	2.16064e+11	5.45167e+11	3.47396e+11	3.64218e+11	3.0221e+10	7.81455e+10	4.67735e+10	5.16309e+10
sp|P15586|GNS_HUMAN	183	[6 2 0 0 0]	4.24135e+09	4.75344e+09	5.42315e+09	3.77682e+09	9.07148e+08	1.18728e+09	1.32047e+09	8.90764e+08	9.46406e+08	1.08072e+09	1.23212e+09	8.13554e+08
sp|P20645|MPRD_HUMAN	57	[7 2 0 0 0]	1.18546e+11	1.8265e+11	1.5519e+11	1.5288e+11	2.01775e+10	3.09209e+10	2.6947e+10	2.67975e+10	1.62002e+11	2.53321e+11	2.17517e+11	2.1067e+11
sp|Q8TEB7|RN128_HUMAN	59	[8 2 0 0 0]	6.1931e+08	5.86585e+08	4.32667e+08	7.96858e+08	2.64238e+07	1.75262e+07	1.63843e+07	2.37897e+07	3.81253e+07	7.69136e+07	6.0053e+07	4.0459e+07
sp|P13473|LAMP2_HUMAN	257	[6 5 0 1 0]	1.78866e+09	1.5079e+09	2.98055e+09	1.59962e+09	4.57118e+08	3.68756e+08	8.15126e+08	5.50452e+08	1.86931e+09	1.69672e+09	3.27574e+09	2.0736e+09
sp|Q9HAW8|UD110_HUMAN	71	[7 2 0 1 0]	7.00265e+07	9.14812e+07	2.94655e+07	6.05655e+07	1.61551e+07	1.4116e+07	3.44095e+06	6.81252e+06	7.6271e+06	2.47565e+08	95592	913910
sp|Q9HAW7|UD17_HUMAN	71	[7 2 0 1 0]	7.00265e+07	9.14812e+07	2.94655e+07	6.05655e+07	1.61551e+07	1.4116e+07	3.44095e+06	6.81252e+06	7.6271e+06	2.47565e+08	95592	913910
sp|O60656|UD19_HUMAN	71	[7 2 0 1 0]	7.00265e+07	9.14812e+07	2.94655e+07	6.05655e+07	1.61551e+07	1.4116e+07	3.44095e+06	6.81252e+06	7.6271e+06	2.47565e+08	95592	913910
sp|Q9HAW9|UD18_HUMAN	71	[7 2 0 1 0]	7.00265e+07	9.14812e+07	2.94655e+07	6.05655e+07	1.61551e+07	1.4116e+07	3.44095e+06	6.81252e+06	7.6271e+06	2.47565e+08	95592	913910
sp|Q9HAW8|UD110_HUMAN	71	[5 2 0 0 0]	6.31808e+10	1.19966e+11	7.14839e+10	4.9763e+10	6.07487e+09	1.159e+10	6.75631e+09	4.72732e+09	1.42797e+08	2.19511e+08	2.30349e+08	1.72984e+08
sp|Q9HAW7|UD17_HUMAN	71	[5 2 0 0 0]	6.31808e+10	1.19966e+11	7.14839e+10	4.9763e+10	6.07487e+09	1.159e+10	6.75631e+09	4.72732e+09	1.42797e+08	2.19511e+08	2.30349e+08	1.72984e+08
sp|O60656|UD19_HUMAN	71	[5 2 0 0 0]	6.31808e+10	1.19966e+11	7.14839e+10	4.9763e+10	6.07487e+09	1.159e+10	6.75631e+09	4.72732e+09	1.42797e+08	2.19511e+08	2.30349e+08	1.72984e+08
sp|Q9HAW9|UD18_HUMAN	71	[5 2 0 0 0]	6.31808e+10	1.19966e+11	7.14839e+10	4.9763e+10	6.07487e+09	1.159e+10	6.75631e+09	4.72732e+09	1.42797e+08	2.19511e+08	2.30349e+08	1.72984e+08
sp|P50454|SERPH_HUMAN	120	[6 2 0 0 0]	1.00425e+11	9.18491e+10	1.36268e+11	1.38543e+11	1.51271e+11	1.36783e+11	2.00959e+11	2.05254e+11	1.72314e+11	1.56572e+11	2.30797e+11	2.37057e+11
sp|Q92508|PIEZ1_HUMAN	2331	[6 2 0 0 0]	1.8437e+08	2.92621e+08	2.2466e+08	2.16507e+08	4.46956e+07	7.65896e+07	6.46229e+07	7.35386e+07	4.87581e+08	4.99016e+08	4.72418e+08	5.01675e+08
sp|Q96KA5|CLP1L_HUMAN	91	[7 2 0 0 0]	5.28744e+09	4.86261e+09	5.07373e+09	3.83989e+09	3.33238e+09	2.7667e+09	3.58071e+09	2.54582e+09	7.81706e+09	6.73055e+09	7.99609e+09	6.26605e+09
sp|O00584|RNT2_HUMAN	106	[6 2 0 0 0]	3.61454e+09	1.0874e+10	3.99686e+09	4.13856e+09	4.31945e+08	1.39949e+09	4.79296e+08	5.4956e+08	4.77712e+09	1.50225e+10	5.3992e+09	5699553075
sp|P13688|CEAM1_HUMAN	378	[8 2 0 0 0]	5.42991e+08	1.16061e+09	8.09242e+08	9.55842e+08	1.57279e+08	4.8141e+08	2.58082e+08	3.23202e+08	2.24998e+07	1.3679e+08	2.18742e+07	2.51769e+08
sp|P23229|ITA6_HUMAN	323	[5 2 0 0 0]	4.64717e+09	5.78758e+09	8.23343e+09	4.69389e+09	1.0944e+09	1.29953e+09	1.88998e+09	1.10682e+09	3.49079e+08	5.38374e+08	6.74118e+08	3.95876e+08
sp|Q9UI42|CBPA4_HUMAN	260	[6 2 0 0 0]	5.81659e+07	1.49199e+08	9.87113e+07	5.80263e+07	5.89888e+06	3.51076e+06	6.87157e+06	1.35981e+06	5.15815e+08	1.00106e+09	6.05008e+08	6.94086e+08
sp|P13473|LAMP2_HUMAN	356	[4 2 0 0 0]	3.22476e+08	3.48196e+08	4.43625e+08	3.37447e+08	121705544	7.36729e+07	1.34786e+08	1.0844e+08	3.42824e+07	8.45454e+07	1.10901e+08	6.22211e+07
sp|Q32P28|P3H1_HUMAN	467	[9 2 0 0 0]	1.14609e+08	2.16886e+08	1.41413e+08	1.27188e+08	1.03343e+08	1.98619e+08	1.49294e+08	1.15072e+08	3.25094e+08	5.81799e+08	3.60392e+08	3.51386e+08
sp|P06756|ITAV_HUMAN	554	[8 2 0 0 0]	2.14601e+09	4.85057e+09	2.51388e+09	3.14644e+09	1.24922e+09	2.72162e+09	1.48418e+09	1.8788e+09	3.79453e+08	8.27964e+08	4.31798e+08	5.64002e+08
sp|P06756|ITAV_HUMAN	554	[5 2 0 0 0]	1.04185e+08	1.96802e+08	1.05146e+08	1.24837e+08	2.36783e+07	6.02254e+07	3.61094e+07	4.38226e+07	1.05013e+08	2.52301e+08	1.68004e+08	1.6657e+08
sp|P19022|CADH2_HUMAN	651	[8 2 0 0 0]	2.56663e+10	3.26632e+10	1.92261e+10	1.99788e+10	6.5146e+09	8.50169e+09	4.89477e+09	5.04945e+09	6.10792e+09	7.84832e+09	4.63735e+09	4.79819e+09
sp|Q13443|ADAM9_HUMAN	231	[3 2 0 0 0]	6.54911e+07	5.16633e+07	7.12289e+07	5.23121e+07	400387	250453	0	340304	178119	378536	153216	402729
sp|P01137|TGFB1_HUMAN	176	[6 2 0 0 0]	7.21641e+08	4.31212e+08	3.41944e+08	5.06903e+08	1.01011e+09	6.36704e+08	4.96523e+08	7.73698e+08	2.16807e+09	1.2788e+09	1.02318e+09	1.53569e+09
sp|Q13438|OS9_HUMAN	177	[6 2 0 0 0]	1.19912e+09	3.60425e+09	1.47988e+09	2.27282e+09	2.26387e+09	7.27421e+09	2.82659e+09	4.13855e+09	5.97387e+08	1.95703e+09	7.93781e+08	1.18582e+09
sp|Q8IZP9|AGRG2_HUMAN	551	[7 2 0 0 0]	1.96392e+08	1.59042e+08	1.52354e+08	2.06528e+08	2.54412e+07	1.79356e+07	1.61112e+07	2.16045e+07	0	851176	395235	0
sp|P08581|MET_HUMAN	106	[9 2 0 0 0]	2.2571e+09	1555732548	3.26152e+09	1.35398e+09	6.68563e+08	4.53973e+08	8.73279e+08	3.85592e+08	4.18239e+07	2.00697e+07	1.01825e+08	2.94657e+07
sp|Q9HAW8|UD110_HUMAN	344	[5 2 0 0 0]	1.02153e+11	7.99879e+10	8.94686e+10	7.68025e+10	2.12066e+09	1.73529e+09	1.74897e+09	1.54694e+09	2.58544e+07	1.15783e+08	3.79395e+07	5.9733e+07
sp|P35503|UD13_HUMAN	348	[5 2 0 0 0]	1.02153e+11	7.99879e+10	8.94686e+10	7.68025e+10	2.12066e+09	1.73529e+09	1.74897e+09	1.54694e+09	2.58544e+07	1.15783e+08	3.79395e+07	5.9733e+07
sp|P19224|UD16_HUMAN	346	[5 2 0 0 0]	1.02153e+11	7.99879e+10	8.94686e+10	7.68025e+10	2.12066e+09	1.73529e+09	1.74897e+09	1.54694e+09	2.58544e+07	1.15783e+08	3.79395e+07	5.9733e+07
sp|P35504|UD15_HUMAN	348	[5 2 0 0 0]	1.02153e+11	7.99879e+10	8.94686e+10	7.68025e+10	2.12066e+09	1.73529e+09	1.74897e+09	1.54694e+09	2.58544e+07	1.15783e+08	3.79395e+07	5.9733e+07
sp|Q9HAW7|UD17_HUMAN	344	[5 2 0 0 0]	1.02153e+11	7.99879e+10	8.94686e+10	7.68025e+10	2.12066e+09	1.73529e+09	1.74897e+09	1.54694e+09	2.58544e+07	1.15783e+08	3.79395e+07	5.9733e+07
sp|O60656|UD19_HUMAN	344	[5 2 0 0 0]	1.02153e+11	7.99879e+10	8.94686e+10	7.68025e+10	2.12066e+09	1.73529e+09	1.74897e+09	1.54694e+09	2.58544e+07	1.15783e+08	3.79395e+07	5.9733e+07
sp|P22309|UD11_HUMAN	347	[5 2 0 0 0]	1.02153e+11	7.99879e+10	8.94686e+10	7.68025e+10	2.12066e+09	1.73529e+09	1.74897e+09	1.54694e+09	2.58544e+07	1.15783e+08	3.79395e+07	5.9733e+07
sp|P22310|UD14_HUMAN	348	[5 2 0 0 0]	1.02153e+11	7.99879e+10	8.94686e+10	7.68025e+10	2.12066e+09	1.73529e+09	1.74897e+09	1.54694e+09	2.58544e+07	1.15783e+08	3.79395e+07	5.9733e+07
sp|Q9HAW9|UD18_HUMAN	344	[5 2 0 0 0]	1.02153e+11	7.99879e+10	8.94686e+10	7.68025e+10	2.12066e+09	1.73529e+09	1.74897e+09	1.54694e+09	2.58544e+07	1.15783e+08	3.79395e+07	5.9733e+07
sp|Q6YHK3|CD109_HUMAN	247	[7 2 0 0 0]	1.5616e+10	2.135e+10	1.67584e+10	1.30198e+10	2.46305e+09	3.46154e+09	2.68268e+09	2.13928e+09	9.72975e+09	1.38322e+10	1.05411e+10	8.12699e+09
sp|P11279|LAMP1_HUMAN	322	[7 2 0 0 0]	5.70269e+09	5.60061e+09	4.73368e+09	4.33463e+09	1.04138e+10	1.05716e+10	8.56588e+09	7.96618e+09	1.72798e+10	1.7861e+10	1.3716e+10	1.29721e+10
sp|Q6YHK3|CD109_HUMAN	337	[7 2 0 0 0]	3.0033e+09	4.17809e+09	2.76631e+09	3.21783e+09	5.6548e+08	8.85609e+08	6.06086e+08	6.89447e+08	1.43021e+09	1.73762e+09	1.33369e+09	1.61131e+09
sp|P09923|PPBI_HUMAN	268	[10 2 0 0 0]	3.76024e+08	2.4926e+08	2.66138e+08	4.07523e+08	1.7436e+07	1.82128e+07	1.97976e+06	7.94314e+06	1.27271e+09	9.22573e+08	1.15026e+09	1.40888e+09
sp|Q9HAW8|UD110_HUMAN	344	[3 3 0 1 0]	1.64439e+10	2.07544e+10	3.33465e+10	1.52315e+10	1.9851e+08	3.40704e+08	4.68161e+08	2.1152e+08	1.11051e+07	2.19806e+07	7.7964e+06	1.23375e+07
sp|P35503|UD13_HUMAN	348	[3 3 0 1 0]	1.64439e+10	2.07544e+10	3.33465e+10	1.52315e+10	1.9851e+08	3.40704e+08	4.68161e+08	2.1152e+08	1.11051e+07	2.19806e+07	7.7964e+06	1.23375e+07
sp|P19224|UD16_HUMAN	346	[3 3 0 1 0]	1.64439e+10	2.07544e+10	3.33465e+10	1.52315e+10	1.9851e+08	3.40704e+08	4.68161e+08	2.1152e+08	1.11051e+07	2.19806e+07	7.7964e+06	1.23375e+07
sp|P35504|UD15_HUMAN	348	[3 3 0 1 0]	1.64439e+10	2.07544e+10	3.33465e+10	1.52315e+10	1.9851e+08	3.40704e+08	4.68161e+08	2.1152e+08	1.11051e+07	2.19806e+07	7.7964e+06	1.23375e+07
sp|Q9HAW7|UD17_HUMAN	344	[3 3 0 1 0]	1.64439e+10	2.07544e+10	3.33465e+10	1.52315e+10	1.9851e+08	3.40704e+08	4.68161e+08	2.1152e+08	1.11051e+07	2.19806e+07	7.7964e+06	1.23375e+07
sp|O60656|UD19_HUMAN	344	[3 3 0 1 0]	1.64439e+10	2.07544e+10	3.33465e+10	1.52315e+10	1.9851e+08	3.40704e+08	4.68161e+08	2.1152e+08	1.11051e+07	2.19806e+07	7.7964e+06	1.23375e+07
sp|P22309|UD11_HUMAN	347	[3 3 0 1 0]	1.64439e+10	2.07544e+10	3.33465e+10	1.52315e+10	1.9851e+08	3.40704e+08	4.68161e+08	2.1152e+08	1.11051e+07	2.19806e+07	7.7964e+06	1.23375e+07
sp|P22310|UD14_HUMAN	348	[3 3 0 1 0]	1.64439e+10	2.07544e+10	3.33465e+10	1.52315e+10	1.9851e+08	3.40704e+08	4.68161e+08	2.1152e+08	1.11051e+07	2.19806e+07	7.7964e+06	1.23375e+07
sp|Q9HAW9|UD18_HUMAN	344	[3 3 0 1 0]	1.64439e+10	2.07544e+10	3.33465e+10	1.52315e+10	1.9851e+08	3.40704e+08	4.68161e+08	2.1152e+08	1.11051e+07	2.19806e+07	7.7964e+06	1.23375e+07
sp|Q96D42|HAVR1_HUMAN	65	[5 2 0 0 0]	6.90432e+07	9.74911e+07	8.07653e+07	1.12451e+08	2.00308e+07	1.99031e+07	1.76818e+07	2.24219e+07	2.20549e+06	3.01506e+06	1.83767e+06	0
sp|P11279|LAMP1_HUMAN	261	[4 2 0 0 0]	2.39766e+07	3.03069e+07	9.31779e+06	9.0516e+06	1.25021e+07	7.23126e+06	1.93249e+06	1.06019e+06	8.40737e+07	8.30021e+07	2.91835e+07	3.64257e+07
sp|Q02809|PLOD1_HUMAN	538	[7 2 0 0 0]	1.70769e+10	2.37952e+10	1.27515e+10	1.27497e+10	1.19997e+10	1.7558e+10	9.00383e+09	9.0075e+09	1.62364e+10	2.36277e+10	1.21762e+10	1.24885e+10
sp|Q07954|LRP1_HUMAN	1763	[8 2 0 0 0]	6.10194e+08	6.69954e+08	5.54128e+08	9.15145e+08	3.65915e+08	4.19943e+08	3.28855e+08	5.64665e+08	6.89192e+08	6.40304e+08	5.23673e+08	9.27944e+08
sp|O15031|PLXB2_HUMAN	1002	[5 3 0 2 0]	5.4968e+08	8.76021e+08	2.57326e+08	2.71117e+08	1.3027e+08	2.10291e+08	7.75531e+07	6.1305e+07	9.00713e+08	1.42326e+09	5.19328e+08	4.77387e+08
sp|P06213|INSR_HUMAN	920	[7 2 0 0 0]	4.03927e+08	2.63487e+08	2.3219e+08	2.2563e+08	1.70831e+08	8.19555e+07	9.03852e+07	8.80521e+07	2.94223e+08	1.59179e+08	1.48313e+08	1.62051e+08
sp|P19022|CADH2_HUMAN	692	[7 2 0 0 0]	1.80376e+09	6.74827e+08	6.15178e+08	626621044	1.19246e+08	1.86714e+07	3.73932e+07	3.95323e+07	1.61404e+09	6.33243e+08	6.07741e+08	4.75282e+08
sp|O15031|PLXB2_HUMAN	759	[7 2 0 0 0]	1.29207e+09	8.71325e+08	5.0652e+08	2.95085e+08	1.94941e+08	1.25354e+08	9.2954e+07	2.87636e+07	2.58184e+09	1.54332e+09	9.2727e+08	5.92733e+08
sp|P08581|MET_HUMAN	785	[5 4 0 0 0]	1.17651e+08	1.28467e+08	1.38019e+08	5.57749e+07	4.1766e+07	2.11415e+07	2.24858e+07	1.10639e+07	2.4492e+07	2.31371e+07	2.90666e+07	1.21019e+07
sp|Q9Y4D7|PLXD1_HUMAN	1099	[9 2 0 0 0]	2.58632e+07	5.82537e+07	6.7834e+07	4.16858e+07	1.46874e+07	7.18928e+06	1.19249e+07	0	0	9.8793e+06	0	8.66105e+06
sp|Q8TEB7|RN128_HUMAN	59	[7 2 0 0 0]	1.57352e+08	3.22811e+08	2.21125e+08	1.4078e+08	3.89864e+06	9.19206e+06	2.6784e+06	755050	2.45731e+06	9.87115e+06	3.07129e+06	1.79342e+06
sp|Q6YHK3|CD109_HUMAN	279	[5 2 0 0 0]	1.82555e+08	1.24296e+08	1.55268e+08	1.60728e+08	484828	0	385943	519564	1.9454e+07	1.28902e+07	2.52411e+07	2.64501e+07
sp|Q9HAW8|UD110_HUMAN	344	[7 2 0 0 0]	1.43604e+10	1.78709e+10	1.74982e+10	9.0422e+09	8.97017e+08	8.32848e+08	8.88073e+08	6.18517e+08	5.17323e+07	3.32413e+07	3.87898e+07	6.2747e+07
sp|P35503|UD13_HUMAN	348	[7 2 0 0 0]	1.43604e+10	1.78709e+10	1.74982e+10	9.0422e+09	8.97017e+08	8.32848e+08	8.88073e+08	6.18517e+08	5.17323e+07	3.32413e+07	3.87898e+07	6.2747e+07
sp|P19224|UD16_HUMAN	346	[7 2 0 0 0]	1.43604e+10	1.78709e+10	1.74982e+10	9.0422e+09	8.97017e+08	8.32848e+08	8.88073e+08	6.18517e+08	5.17323e+07	3.32413e+07	3.87898e+07	6.2747e+07
sp|P35504|UD15_HUMAN	348	[7 2 0 0 0]	1.43604e+10	1.78709e+10	1.74982e+10	9.0422e+09	8.97017e+08	8.32848e+08	8.88073e+08	6.18517e+08	5.17323e+07	3.32413e+07	3.87898e+07	6.2747e+07
sp|Q9HAW7|UD17_HUMAN	344	[7 2 0 0 0]	1.43604e+10	1.78709e+10	1.74982e+10	9.0422e+09	8.97017e+08	8.32848e+08	8.88073e+08	6.18517e+08	5.17323e+07	3.32413e+07	3.87898e+07	6.2747e+07
sp|O60656|UD19_HUMAN	344	[7 2 0 0 0]	1.43604e+10	1.78709e+10	1.74982e+10	9.0422e+09	8.97017e+08	8.32848e+08	8.88073e+08	6.18517e+08	5.17323e+07	3.32413e+07	3.87898e+07	6.2747e+07
sp|P22309|UD11_HUMAN	347	[7 2 0 0 0]	1.43604e+10	1.78709e+10	1.74982e+10	9.0422e+09	8.97017e+08	8.32848e+08	8.88073e+08	6.18517e+08	5.17323e+07	3.32413e+07	3.87898e+07	6.2747e+07
sp|P22310|UD14_HUMAN	348	[7 2 0 0 0]	1.43604e+10	1.78709e+10	1.74982e+10	9.0422e+09	8.97017e+08	8.32848e+08	8.88073e+08	6.18517e+08	5.17323e+07	3.32413e+07	3.87898e+07	6.2747e+07
sp|Q9HAW9|UD18_HUMAN	344	[7 2 0 0 0]	1.43604e+10	1.78709e+10	1.74982e+10	9.0422e+09	8.97017e+08	8.32848e+08	8.88073e+08	6.18517e+08	5.17323e+07	3.32413e+07	3.87898e+07	6.2747e+07
sp|Q8NBN3|TM87A_HUMAN	62	[8 2 0 0 0]	2.41737e+08	2.80983e+08	2.91529e+08	3.7962e+08	1.35059e+08	1.36957e+08	1.79107e+08	2.14858e+08	1.74375e+08	1.29206e+08	1.7855e+08	2.40988e+08
sp|P36941|TNR3_HUMAN	177	[7 2 0 0 0]	1.82119e+08	4.02382e+08	2.84393e+08	1.43182e+08	2.37259e+07	6.66964e+07	5.49785e+07	5.15603e+07	8.86536e+06	3.68685e+07	2.63368e+07	1.14112e+07
sp|Q8N766|EMC1_HUMAN	913	[7 2 0 0 0]	6.9635e+08	9.69247e+08	8.62549e+08	6.86259e+08	2.87612e+07	5.33888e+07	4.2187e+07	7.28037e+07	3.14875e+07	5.42609e+07	1.92544e+07	4.95125e+07
sp|P08581|MET_HUMAN	785	[7 2 0 0 0]	2.66898e+09	9.30975e+09	4.33901e+09	4.05558e+09	9.21036e+07	3.50124e+08	1.71108e+08	1.57148e+08	1.00409e+08	3.56191e+08	1.61207e+08	1.53788e+08
sp|Q15165|PON2_HUMAN	254	[8 2 0 0 0]	1.98432e+11	2.07627e+11	1.64472e+11	1.45161e+11	1.54447e+11	1.60373e+11	128080141187	1.12313e+11	7.72359e+10	8.05333e+10	6.41917e+10	5.65987e+10
sp|P11279|LAMP1_HUMAN	261	[7 2 0 0 0]	6.63709e+09	5.39722e+09	3.56965e+09	3.61366e+09	2.44027e+09	2313704897	1.29088e+09	1.4424e+09	2.02478e+10	1.72599e+10	1.06507e+10	1.11056e+10
sp|Q9NPR2|SEM4B_HUMAN	520	[8 2 0 0 0]	1.08644e+09	1.12388e+09	1.05726e+09	7.71443e+08	3.7032e+08	3.95857e+08	3.32554e+08	2.53408e+08	3.00525e+08	2.60282e+08	1.92234e+08	1.97239e+08
sp|Q6P179|ERAP2_HUMAN	219	[7 2 0 0 0]	6.7138e+08	2.13602e+09	9.11435e+08	1.29018e+09	8.10387e+07	2.40483e+08	1.05637e+08	1.50947e+08	8.37241e+06	2.75518e+07	1.12757e+07	1.99226e+07
sp|P11717|MPRI_HUMAN	400	[6 2 0 0 0]	5.43835e+09	7.28057e+09	6.34245e+09	6.89908e+09	6.35131e+09	10063579767	4.86959e+09	7.62655e+09	3.34202e+09	4.52371e+09	3.78945e+09	4.25092e+09
sp|P15144|AMPN_HUMAN	128	[8 2 0 0 0]	1.18858e+09	1.87529e+09	1.10409e+09	1.3752e+09	2.1377e+08	3.11101e+08	1.929e+08	2.3496e+08	8.73752e+06	4.35129e+06	1.49246e+07	1.00293e+07
sp|Q7LGA3|HS2ST_HUMAN	108	[5 2 0 0 0]	3.3309e+08	8.08438e+08	2.90542e+08	4.23933e+08	4.13864e+07	1.44066e+08	3.52823e+07	3.99492e+07	6.68388e+07	1.68949e+08	6.35067e+07	9.34049e+07
sp|Q92823|NRCAM_HUMAN	223	[7 2 0 0 0]	5.03291e+09	1.02231e+10	4.95833e+09	6.22585e+09	1.18867e+09	2.37363e+09	1.15962e+09	1.47943e+09	1.41462e+08	2.52866e+08	1.37408e+08	1.59858e+08
sp|Q5W064|LIPJ_HUMAN	240	[9 2 0 0 0]	5.114e+08	7.06364e+08	5.87381e+08	7.15112e+08	8.03693e+08	1.10908e+09	9.34047e+08	1.13296e+09	1.27495e+09	1.78655e+09	1.51499e+09	1.79698e+09
sp|P38571|LICH_HUMAN	273	[9 2 0 0 0]	5.114e+08	7.06364e+08	5.87381e+08	7.15112e+08	8.03693e+08	1.10908e+09	9.34047e+08	1.13296e+09	1.27495e+09	1.78655e+09	1.51499e+09	1.79698e+09
sp|P32004|L1CAM_HUMAN	849	[9 2 0 0 0]	3.72245e+07	1.38215e+07	3.62062e+07	2.8118e+07	2.06112e+06	0	6.18003e+06	2.217e+06	1.79909e+08	1.31457e+08	2.22042e+08	1.50486e+08
sp|Q6YHK3|CD109_HUMAN	247	[6 2 0 0 0]	4.05629e+09	7.1799e+09	5.97214e+09	4.19924e+09	5.45572e+08	9.04808e+08	8.30687e+08	5.21357e+08	1.50266e+09	2.48714e+09	2.16271e+09	1.36596e+09
sp|Q15043|S39AE_HUMAN	77	[7 2 0 0 0]	8.67347e+07	4.4861e+07	4.5782e+07	7.70218e+07	6.14035e+07	5.87249e+07	2.46274e+07	8.67673e+07	5.40917e+07	1.58245e+08	1.37541e+07	1.6742e+08
sp|P07339|CATD_HUMAN	263	[6 2 0 1 0]	7.26331e+09	1.30838e+10	1.01543e+10	1.15446e+10	2.10892e+08	4.56824e+08	3.14828e+08	3.36114e+08	7.24944e+08	1.46161e+09	9.87549e+08	1.0961e+09
sp|Q02809|PLOD1_HUMAN	538	[6 2 0 0 0]	4.56464e+09	3.7311e+09	5.10372e+09	2.61786e+09	5.05413e+09	4.31167e+09	5.67095e+09	2.79315e+09	5.10872e+09	4.17018e+09	5.599e+09	2.77948e+09
sp|P80188|NGAL_HUMAN	85	[8 2 0 0 0]	6.80511e+07	5.38357e+07	5.1579e+07	8.2369e+07	4.08569e+06	1.94558e+06	1.19973e+07	8.65916e+06	0	0	4.40966e+06	1.287e+06
sp|Q32P28|P3H1_HUMAN	467	[3 4 0 1 0]	1.66663e+08	5.08891e+08	1.46213e+08	1.422e+08	6.47643e+07	1.98205e+08	6.69569e+07	6.82009e+07	4.63882e+07	1.40076e+08	4.33878e+07	4.40619e+07
sp|P26006|ITA3_HUMAN	265	[5 2 0 0 0]	3.35779e+08	6.03545e+08	3.32408e+08	4.02375e+08	7.25146e+06	9.17375e+06	7.7334e+06	7.27398e+06	2.47015e+08	4.20436e+08	2.71184e+08	2.77377e+08
sp|Q9BUU2|MET22_HUMAN	339	[9 2 0 0 0]	7.61779e+07	1.26761e+08	9.15931e+07	6.763e+07	7.47149e+06	8.11563e+06	7.64365e+06	2.95797e+06	6.96204e+07	1.04066e+08	1.05065e+08	6.70545e+07
sp|P26006|ITA3_HUMAN	107	[7 2 0 0 0]	2.57367e+08	4.60519e+08	3.76366e+08	4.06487e+08	1.93316e+07	5.07685e+07	4.38898e+07	5.03093e+07	5.12197e+07	7.68289e+07	5.55116e+07	7.3195e+07
sp|Q15165|PON2_HUMAN	254	[6 2 0 0 0]	1.2596e+10	1.75844e+10	1.47149e+10	1.42041e+10	1.32164e+10	1.56113e+10	1.6299e+10	1.51596e+10	3.37896e+09	4.016e+09	4.26955e+09	3.79449e+09
sp|P78536|ADA17_HUMAN	452	[5 2 0 0 0]	1.8046e+08	3.24507e+08	2.50895e+08	1.61886e+08	1.14317e+08	2.12253e+08	1.63337e+08	1.05742e+08	4.20511e+07	8.99009e+07	6.15239e+07	3.15807e+07
sp|P04004|VTNC_HUMAN	169	[9 2 0 0 0]	1.78108e+08	4.34466e+08	1.95844e+08	2.62052e+08	2.08158e+09	3.99074e+09	2.40658e+09	3.17955e+09	5.6121e+08	1.07658e+09	6.02616e+08	8.8573e+08
sp|P43308|SSRB_HUMAN	88	[7 2 0 0 0]	4.72472e+10	1.20954e+11	4.29085e+10	5.35579e+10	3.0085e+10	7.23149e+10	2.52326e+10	3.23185e+10	1.32725e+09	3.77385e+09	1.60554e+09	1.50493e+09
sp|Q8N766|EMC1_HUMAN	913	[5 2 0 0 0]	1.01821e+09	1.48282e+09	1.05947e+09	1.02173e+09	3.99584e+06	4.05925e+06	8.19488e+06	6.18962e+06	2.22479e+06	0	6.67834e+06	2.58413e+06
sp|Q02809|PLOD1_HUMAN	538	[8 2 0 0 0]	1.69727e+10	4.77578e+10	3.0705e+10	3.83214e+10	1.67181e+10	4.74002e+10	3.09109e+10	36871997166	4.04713e+10	1.16355e+11	7.47787e+10	9.29522e+10
sp|P23229|ITA6_HUMAN	966	[6 2 0 0 0]	1.87316e+09	3.36306e+09	1.75674e+09	2.08812e+09	3.28156e+08	6.75591e+08	2.53164e+08	2.72295e+08	3.88495e+08	9.4052e+08	4.43708e+08	4.74882e+08
sp|P27487|DPP4_HUMAN	150	[4 3 0 1 0]	9.22361e+07	3.33566e+07	8.12297e+07	7.94673e+07	1.10189e+08	5.12543e+07	9.27066e+07	9.15752e+07	9.3526e+06	7.67537e+06	1.86356e+07	8.92985e+06
sp|P11717|MPRI_HUMAN	1656	[5 2 0 0 0]	2.34392e+09	2.61683e+09	1.65536e+09	2.6174e+09	3.80625e+08	4.29179e+08	2.57356e+08	4.27554e+08	2.97957e+08	3.3761e+08	2.33814e+08	3.57354e+08
sp|Q6PIU2|NCEH1_HUMAN	287	[8 2 0 0 0]	5.56858e+08	5.00385e+08	4.7155e+08	3.87552e+08	3.49399e+08	3.18586e+08	3.0434e+08	2.50552e+08	4.1457e+08	3.47486e+08	3.66254e+08	2.81745e+08
sp|P11717|MPRI_HUMAN	400	[8 2 0 0 0]	7.51266e+09	1.79626e+10	1.84911e+10	1.07955e+10	1.05462e+09	2.84379e+09	2.43151e+09	1.39041e+09	4.23685e+09	1.01857e+10	1.05892e+10	5.97163e+09
sp|Q6YHK3|CD109_HUMAN	247	[5 2 0 0 0]	1.72798e+09	1.93859e+09	2.08311e+09	1.48682e+09	4.42159e+08	4.22161e+08	3.92527e+08	3.62264e+08	1.25635e+08	1.70406e+08	2.03254e+08	1.15376e+08
sp|Q6P179|ERAP2_HUMAN	219	[6 2 0 0 0]	1.4393e+09	1.0854e+09	1.25734e+09	1.94908e+09	1.19933e+08	9.05777e+07	1.13688e+08	1.75337e+08	2.31901e+07	7.22216e+06	1.49099e+07	3.27768e+07
sp|Q99571|P2RX4_HUMAN	208	[8 2 0 0 0]	3.22792e+09	5.17911e+09	3.70864e+09	2.94621e+09	1.46042e+09	2.3861e+09	1.70786e+09	1.2632e+09	5.77757e+08	9.50457e+08	6.95023e+08	5.23127e+08
sp|Q9NY35|CLDN1_HUMAN	72	[8 2 0 0 0]	2.85403e+09	6.96131e+09	3.64738e+09	3.78362e+09	9.31543e+08	2.47931e+09	1.18621e+09	1.2751e+09	9.64821e+08	2.41379e+09	1.23104e+09	1.36236e+09
sp|Q5W064|LIPJ_HUMAN	240	[7 2 0 0 0]	1.49978e+09	2.42212e+09	1.59931e+09	2.37576e+09	1.87131e+09	3.0729e+09	1.9757e+09	3.00197e+09	1.16714e+09	1.96167e+09	1.22353e+09	1.88001e+09
sp|P38571|LICH_HUMAN	273	[7 2 0 0 0]	1.49978e+09	2.42212e+09	1.59931e+09	2.37576e+09	1.87131e+09	3.0729e+09	1.9757e+09	3.00197e+09	1.16714e+09	1.96167e+09	1.22353e+09	1.88001e+09
sp|Q92823|NRCAM_HUMAN	223	[5 2 0 0 0]	5.16623e+09	9.05846e+09	4971569108	4.24257e+09	9.40243e+08	1.69793e+09	8.94342e+08	7.61675e+08	8.38704e+07	1.49086e+08	8.12684e+07	6.12863e+07
sp|P53801|PTTG_HUMAN	54	[7 2 0 0 0]	4.651e+09	5.13279e+09	4.44147e+09	3.57371e+09	6.00596e+09	6.37748e+09	5.48901e+09	4.77381e+09	9.36935e+09	9.89537e+09	8.61792e+09	7.13443e+09
sp|P61812|TGFB2_HUMAN	140	[6 2 0 0 0]	4.94077e+08	5.5963e+08	6.43089e+08	6.54635e+08	9.66463e+07	1.09461e+08	1.40557e+08	1.40952e+08	5.59975e+07	8.6585e+07	1.02973e+08	1.14443e+08
sp|Q9Y4L1|HYOU1_HUMAN	515	[6 2 0 0 0]	4.65366e+10	7.34925e+10	3.49266e+10	4.24947e+10	4.02777e+10	6.22464e+10	3.08414e+10	3.90152e+10	3.49172e+10	5.50359e+10	2.75441e+10	3.39034e+10
sp|Q07954|LRP1_HUMAN	1763	[7 2 0 0 0]	4.2766e+09	6.61325e+09	5.86983e+09	8.51112e+09	4.39988e+08	6.19077e+08	6.648e+08	9.39779e+08	4.61522e+09	7.13573e+09	6.38422e+09	9.57534e+09
sp|P40199|CEAM6_HUMAN	197	[6 2 0 0 0]	4.29253e+08	2.77343e+08	2.14943e+08	3.54274e+08	1.69032e+08	1.05475e+08	8.12645e+07	1.71181e+08	8.18808e+06	4.34933e+06	1.14842e+07	1.48698e+07
sp|Q5W064|LIPJ_HUMAN	240	[8 2 0 0 0]	2.20842e+09	3.30957e+09	3.37396e+09	3.49945e+09	1.89701e+09	2.61702e+09	2.70361e+09	2.66337e+09	4.03474e+09	5.94435e+09	6.02139e+09	6.45495e+09
sp|P38571|LICH_HUMAN	273	[8 2 0 0 0]	2.20842e+09	3.30957e+09	3.37396e+09	3.49945e+09	1.89701e+09	2.61702e+09	2.70361e+09	2.66337e+09	4.03474e+09	5.94435e+09	6.02139e+09	6.45495e+09
sp|Q9HAW8|UD110_HUMAN	71	[6 2 0 1 0]	4.23815e+09	7.58615e+09	5.09542e+09	5.48604e+09	6.19995e+08	1.23612e+09	7.57589e+08	8.01659e+08	1.87208e+08	3.85913e+08	1.46421e+08	2.67752e+08
sp|Q9HAW7|UD17_HUMAN	71	[6 2 0 1 0]	4.23815e+09	7.58615e+09	5.09542e+09	5.48604e+09	6.19995e+08	1.23612e+09	7.57589e+08	8.01659e+08	1.87208e+08	3.85913e+08	1.46421e+08	2.67752e+08
sp|O60656|UD19_HUMAN	71	[6 2 0 1 0]	4.23815e+09	7.58615e+09	5.09542e+09	5.48604e+09	6.19995e+08	1.23612e+09	7.57589e+08	8.01659e+08	1.87208e+08	3.85913e+08	1.46421e+08	2.67752e+08
sp|Q9HAW9|UD18_HUMAN	71	[6 2 0 1 0]	4.23815e+09	7.58615e+09	5.09542e+09	5.48604e+09	6.19995e+08	1.23612e+09	7.57589e+08	8.01659e+08	1.87208e+08	3.85913e+08	1.46421e+08	2.67752e+08
sp|P13473|LAMP2_HUMAN	275	[8 2 0 0 0]	3.8338e+08	3.58067e+08	4.89933e+08	2.83228e+08	1.83977e+08	1.48673e+08	2.23826e+08	1.22454e+08	2.73943e+08	2.42272e+08	3.28e+08	1.79271e+08
sp|P15586|GNS_HUMAN	362	[4 2 0 0 0]	9.37928e+07	6.64208e+07	4.72199e+07	5.97931e+07	2.93248e+08	1.24746e+08	2.30393e+08	1.24814e+08	5.10236e+06	4.65764e+06	6.61281e+06	3.68713e+06
sp|Q15262|PTPRK_HUMAN	140	[7 2 0 0 0]	6.22657e+08	1.11913e+09	6.67008e+08	6.3968e+08	1.87429e+08	2.97575e+08	1.42762e+08	1.87861e+08	3.20852e+08	5.00164e+08	327472020	2.87153e+08
sp|Q68CR1|SE1L3_HUMAN	382	[9 2 0 0 0]	1.43609e+09	2.64503e+09	1.2791e+09	7.07061e+08	1.88607e+09	3.5551e+09	1.75976e+09	9.92439e+08	6.63576e+08	1.3274e+09	6.24578e+08	3.37795e+08
sp|P11047|LAMC1_HUMAN	1107	[7 2 0 0 0]	4.34898e+08	2.95056e+08	3.82504e+08	4.02783e+08	1.07454e+09	1.01395e+09	1.06859e+09	1.1356e+09	3.8008e+08	3.03376e+08	4.01829e+08	3.96797e+08
sp|P00734|THRB_HUMAN	121	[6 2 0 0 0]	9.31328e+07	2.35897e+08	2.30072e+08	8.42269e+07	1.02656e+09	2.58006e+09	2.59382e+09	9.60105e+08	7.75236e+07	1.91293e+08	1.98573e+08	7.13096e+07
sp|Q7LGA3|HS2ST_HUMAN	127	[8 2 0 0 0]	1.04535e+08	4.87447e+07	4.46971e+07	3.60939e+07	6.4448e+07	2.19975e+07	2.12683e+07	1.91771e+07	6.67822e+07	4.87754e+07	1.09551e+07	1.33451e+07
sp|P11279|LAMP1_HUMAN	261	[8 2 0 0 0]	9.51915e+08	6.95481e+08	4.62901e+08	3.1652e+08	1.38463e+09	1.04369e+09	7.54519e+08	4.7619e+08	1.44898e+09	1.11919e+09	7.63538e+08	5.35566e+08
sp|Q9H0U3|MAGT1_HUMAN	71	[8 2 0 0 0]	2.77829e+09	5.92622e+09	2.68478e+09	3.97419e+09	3.26757e+09	7.10202e+09	3.25177e+09	4.81331e+09	1.92107e+09	4.18211e+09	1.93493e+09	2.94388e+09
sp|P78536|ADA17_HUMAN	452	[7 2 0 0 0]	3.16483e+08	3.77328e+08	3.03522e+08	3.69674e+08	1.36292e+08	1.64465e+08	1.56209e+08	1.57261e+08	3.06457e+08	4.04657e+08	3.67174e+08	3.24319e+08
sp|P04062|GLCM_HUMAN	309	[4 2 0 0 0]	8.64261e+07	8.32223e+07	1.12245e+08	6.84815e+07	1.68219e+08	1.50273e+08	1.99009e+08	1.34911e+08	4.74185e+07	3.25143e+07	5.89514e+07	2.78415e+07
sp|P08236|BGLR_HUMAN	272	[5 2 0 1 0]	5.37596e+08	5.11442e+08	3.98113e+08	4.75919e+08	1.58462e+08	1.71635e+08	1.65808e+08	1.38676e+08	2.33509e+08	1.86869e+08	1.64507e+08	1.90634e+08
sp|Q9Y4L1|HYOU1_HUMAN	515	[4 2 0 0 0]	1.26562e+08	3.99539e+08	1.70184e+08	6.63228e+07	2.79419e+08	6.31745e+08	3.35385e+08	1.40714e+08	1.56565e+08	3.11983e+08	1.51695e+08	6.45988e+07
sp|P07339|CATD_HUMAN	263	[5 2 0 1 0]	1.52503e+10	2.59191e+10	1.50215e+10	1.61991e+10	7.47628e+08	1.2916e+09	6.95517e+08	8.41289e+08	2.25321e+09	3.8926e+09	2.25641e+09	2.52422e+09
sp|Q92611|EDEM1_HUMAN	342	[6 2 0 0 0]	1.18283e+09	8.82415e+08	1.13298e+09	8.17215e+08	9.12387e+08	6.6981e+08	8.6619e+08	5.98931e+08	2.09019e+08	1.2744e+08	1.95665e+08	1.24428e+08
sp|P04062|GLCM_HUMAN	309	[5 2 0 0 0]	6.89116e+08	7.43637e+08	7.36509e+08	5.4756e+08	733076522	6.7927e+08	8.21829e+08	5.81347e+08	6.31965e+08	6.25391e+08	6.32007e+08	477678144
sp|P11279|LAMP1_HUMAN	322	[9 2 0 0 0]	4.5961e+10	5.69785e+10	4.5118e+10	4.66637e+10	2.36661e+11	2.9635e+11	2.34777e+11	2.42432e+11	1.24313e+11	1.55915e+11	1.22036e+11	1.25514e+11
sp|Q12864|CAD17_HUMAN	722	[7 2 0 0 0]	4.75295e+08	2.48955e+09	1.31707e+08	3.65655e+08	2.5846e+07	1.11274e+08	86780.2	2.59487e+07	1.7077e+06	837383	1.03943e+06	1.71615e+06
sp|P13473|LAMP2_HUMAN	356	[9 2 0 0 0]	1.77014e+08	6.86591e+08	1.66343e+08	4.8969e+08	1.06947e+08	4.44545e+08	1.36857e+08	3.20647e+08	2.39477e+09	2.86525e+08	2.82697e+09	1.91765e+09
sp|Q9UH99|SUN2_HUMAN	636	[7 2 0 0 0]	2.65936e+09	3.15573e+09	3.03748e+09	1.90837e+09	2.67885e+09	3.04377e+09	3.07232e+09	2.01853e+09	1.13688e+09	1.1784e+09	1.30505e+09	9.16863e+08
sp|Q9H3G5|CPVL_HUMAN	81	[6 2 0 0 0]	1.22859e+09	3.90322e+09	3.56341e+09	3.25884e+09	4.74259e+08	1.24548e+09	1.06246e+09	8.48141e+08	4.10637e+09	8.57721e+09	6.7527e+09	6.93138e+09
sp|O95427|PIGN_HUMAN	192	[7 2 0 0 0]	6.18144e+07	1.13872e+08	1.17803e+08	1.16503e+08	3.0066e+07	4.87905e+07	5.04961e+07	4.37969e+07	9.69454e+06	1.65316e+07	2.23594e+07	2.40843e+07
sp|Q5ZPR3|CD276_HUMAN	215	[8 2 0 0 0]	1.1932e+08	3.96419e+08	2.38662e+08	2.39842e+08	3.25604e+07	1.40723e+08	9.39567e+07	1.01514e+08	2.39635e+07	7.41085e+07	3.65808e+07	3.88417e+07
sp|Q5ZPR3|CD276_HUMAN	433	[8 2 0 0 0]	1.1932e+08	3.96419e+08	2.38662e+08	2.39842e+08	3.25604e+07	1.40723e+08	9.39567e+07	1.01514e+08	2.39635e+07	7.41085e+07	3.65808e+07	3.88417e+07
sp|P50454|SERPH_HUMAN	120	[9 2 0 0 0]	6.55854e+09	7.14218e+09	6.22549e+09	6.4224e+09	5.15471e+09	5.79821e+09	5.34161e+09	4.91516e+09	1.61586e+10	1.99038e+10	1.91668e+10	1.60196e+10
sp|Q9HAW8|UD110_HUMAN	344	[5 2 0 1 0]	1.42026e+10	2.45183e+10	1.19446e+10	1.4306e+10	2.97845e+07	1.53512e+08	8.44439e+07	1.07892e+08	2.30372e+10	2.26209e+10	1.81869e+10	4.25445e+10
sp|P35503|UD13_HUMAN	348	[5 2 0 1 0]	1.42026e+10	2.45183e+10	1.19446e+10	1.4306e+10	2.97845e+07	1.53512e+08	8.44439e+07	1.07892e+08	2.30372e+10	2.26209e+10	1.81869e+10	4.25445e+10
sp|P19224|UD16_HUMAN	346	[5 2 0 1 0]	1.42026e+10	2.45183e+10	1.19446e+10	1.4306e+10	2.97845e+07	1.53512e+08	8.44439e+07	1.07892e+08	2.30372e+10	2.26209e+10	1.81869e+10	4.25445e+10
sp|P35504|UD15_HUMAN	348	[5 2 0 1 0]	1.42026e+10	2.45183e+10	1.19446e+10	1.4306e+10	2.97845e+07	1.53512e+08	8.44439e+07	1.07892e+08	2.30372e+10	2.26209e+10	1.81869e+10	4.25445e+10
sp|Q9HAW7|UD17_HUMAN	344	[5 2 0 1 0]	1.42026e+10	2.45183e+10	1.19446e+10	1.4306e+10	2.97845e+07	1.53512e+08	8.44439e+07	1.07892e+08	2.30372e+10	2.26209e+10	1.81869e+10	4.25445e+10
sp|O60656|UD19_HUMAN	344	[5 2 0 1 0]	1.42026e+10	2.45183e+10	1.19446e+10	1.4306e+10	2.97845e+07	1.53512e+08	8.44439e+07	1.07892e+08	2.30372e+10	2.26209e+10	1.81869e+10	4.25445e+10
sp|P22309|UD11_HUMAN	347	[5 2 0 1 0]	1.42026e+10	2.45183e+10	1.19446e+10	1.4306e+10	2.97845e+07	1.53512e+08	8.44439e+07	1.07892e+08	2.30372e+10	2.26209e+10	1.81869e+10	4.25445e+10
sp|P22310|UD14_HUMAN	348	[5 2 0 1 0]	1.42026e+10	2.45183e+10	1.19446e+10	1.4306e+10	2.97845e+07	1.53512e+08	8.44439e+07	1.07892e+08	2.30372e+10	2.26209e+10	1.81869e+10	4.25445e+10
sp|Q9HAW9|UD18_HUMAN	344	[5 2 0 1 0]	1.42026e+10	2.45183e+10	1.19446e+10	1.4306e+10	2.97845e+07	1.53512e+08	8.44439e+07	1.07892e+08	2.30372e+10	2.26209e+10	1.81869e+10	4.25445e+10
sp|Q15155|NOMO1_HUMAN	369	[5 2 0 0 0]	1.11388e+10	4.25613e+09	6.85455e+09	6.93276e+09	2.58222e+10	1.03604e+10	1.64795e+10	1.61677e+10	1.00292e+10	4.03747e+09	6.31103e+09	6.36122e+09
sp|Q5JPE7|NOMO2_HUMAN	369	[5 2 0 0 0]	1.11388e+10	4.25613e+09	6.85455e+09	6.93276e+09	2.58222e+10	1.03604e+10	1.64795e+10	1.61677e+10	1.00292e+10	4.03747e+09	6.31103e+09	6.36122e+09
sp|P69849|NOMO3_HUMAN	369	[5 2 0 0 0]	1.11388e+10	4.25613e+09	6.85455e+09	6.93276e+09	2.58222e+10	1.03604e+10	1.64795e+10	1.61677e+10	1.00292e+10	4.03747e+09	6.31103e+09	6.36122e+09
sp|P19022|CADH2_HUMAN	651	[5 2 0 0 0]	6.29042e+07	2.30705e+08	3.03959e+07	4.10772e+07	5.70728e+07	2.084e+07	4.6089e+07	5.43741e+07	3.88783e+06	1.70936e+06	2.53179e+06	0
sp|Q96KA5|CLP1L_HUMAN	91	[4 3 0 1 0]	5.98347e+07	2.77813e+07	4.2856e+06	5.70353e+06	1.42239e+08	6.60499e+07	3.05764e+07	2.25997e+07	1.47925e+08	5.17276e+07	2.47796e+07	2.10241e+07
sp|Q12864|CAD17_HUMAN	722	[5 3 0 2 0]	9.97406e+08	1.36797e+09	8.1305e+08	8.80781e+08	1.26485e+07	1.77335e+07	7.58356e+06	1.18703e+07	2.46305e+07	1.80105e+07	3.4786e+07	2.75997e+07
sp|Q5JTV8|TOIP1_HUMAN	399	[5 2 0 0 0]	2.81859e+09	6.32656e+09	1.80862e+09	2.61042e+09	5.32928e+09	9.88483e+09	3.73065e+09	4.52056e+09	9.01159e+08	1.753e+09	5.71973e+08	8.34221e+08
sp|P04062|GLCM_HUMAN	309	[3 2 0 1 0]	5.47645e+09	10802162185	1.06757e+10	5.95707e+09	1.84369e+09	3.93038e+09	3.78186e+09	2.00561e+09	1.20985e+09	2.47563e+09	2.32286e+09	1.21696e+09
sp|Q02809|PLOD1_HUMAN	538	[4 2 0 0 0]	1.57662e+09	2.05796e+08	8.36499e+08	7.08756e+07	5.66003e+07	7.21631e+06	3.80459e+07	4.62654e+06	2.29429e+07	2.06893e+06	6.82957e+06	0
sp|P05187|PPB1_HUMAN	144	[3 2 0 1 0]	1.59124e+08	2.79188e+08	4.67497e+07	2.80302e+08	8.53664e+06	1.47299e+07	9.0812e+06	1.1775e+07	1.82091e+09	3248310042	4.22824e+08	3.06657e+09
sp|P09923|PPBI_HUMAN	141	[3 2 0 1 0]	1.59124e+08	2.79188e+08	4.67497e+07	2.80302e+08	8.53664e+06	1.47299e+07	9.0812e+06	1.1775e+07	1.82091e+09	3248310042	4.22824e+08	3.06657e+09
sp|P10696|PPBN_HUMAN	141	[3 2 0 1 0]	1.59124e+08	2.79188e+08	4.67497e+07	2.80302e+08	8.53664e+06	1.47299e+07	9.0812e+06	1.1775e+07	1.82091e+09	3248310042	4.22824e+08	3.06657e+09
sp|P50454|SERPH_HUMAN	120	[7 2 0 0 0]	1.22984e+10	2.10334e+10	1.70664e+10	1.67463e+10	9.44339e+09	1.31252e+10	1.14421e+10	1.16004e+10	3.14876e+10	3.5427e+10	3.39064e+10	3.50963e+10
sp|P08581|MET_HUMAN	785	[3 4 0 0 0]	1.7984e+08	3.44526e+08	1.60037e+08	2.70782e+08	2.98138e+06	8.08799e+06	4.44258e+06	5.77645e+06	1.59374e+06	8.32782e+06	2.00579e+06	7.90511e+06
sp|Q13443|ADAM9_HUMAN	231	[5 2 0 0 0]	8.45225e+09	9.53236e+09	8.33031e+09	7.28083e+09	2.52712e+09	2.86953e+09	2.54068e+09	2.16532e+09	2.85991e+09	3.32862e+09	2.88492e+09	2.48591e+09
sp|P13473|LAMP2_HUMAN	356	[6 2 0 0 0]	2.61796e+10	4.51476e+10	4.16995e+10	3.48314e+10	6.00158e+09	1.00463e+10	9.59299e+09	7.86187e+09	2.87283e+10	4.92026e+10	4.53972e+10	3.84952e+10
sp|Q07954|LRP1_HUMAN	1825	[7 2 0 0 0]	4.5574e+09	1.02353e+10	5.54411e+09	4.50396e+09	1.30326e+09	3.12909e+09	1.75656e+09	1.42893e+09	4.27316e+09	9.70591e+09	5.30942e+09	4.40234e+09
sp|Q9HAW8|UD110_HUMAN	344	[4 2 0 1 0]	3.66011e+09	6.27971e+09	4.24102e+09	2.20808e+09	0	7.23033e+06	0	0	7.45815e+09	5.8699e+09	5.81911e+09	4.91634e+09
sp|P35503|UD13_HUMAN	348	[4 2 0 1 0]	3.66011e+09	6.27971e+09	4.24102e+09	2.20808e+09	0	7.23033e+06	0	0	7.45815e+09	5.8699e+09	5.81911e+09	4.91634e+09
sp|P19224|UD16_HUMAN	346	[4 2 0 1 0]	3.66011e+09	6.27971e+09	4.24102e+09	2.20808e+09	0	7.23033e+06	0	0	7.45815e+09	5.8699e+09	5.81911e+09	4.91634e+09
sp|P35504|UD15_HUMAN	348	[4 2 0 1 0]	3.66011e+09	6.27971e+09	4.24102e+09	2.20808e+09	0	7.23033e+06	0	0	7.45815e+09	5.8699e+09	5.81911e+09	4.91634e+09
sp|Q9HAW7|UD17_HUMAN	344	[4 2 0 1 0]	3.66011e+09	6.27971e+09	4.24102e+09	2.20808e+09	0	7.23033e+06	0	0	7.45815e+09	5.8699e+09	5.81911e+09	4.91634e+09
sp|O60656|UD19_HUMAN	344	[4 2 0 1 0]	3.66011e+09	6.27971e+09	4.24102e+09	2.20808e+09	0	7.23033e+06	0	0	7.45815e+09	5.8699e+09	5.81911e+09	4.91634e+09
sp|P22309|UD11_HUMAN	347	[4 2 0 1 0]	3.66011e+09	6.27971e+09	4.24102e+09	2.20808e+09	0	7.23033e+06	0	0	7.45815e+09	5.8699e+09	5.81911e+09	4.91634e+09
sp|P22310|UD14_HUMAN	348	[4 2 0 1 0]	3.66011e+09	6.27971e+09	4.24102e+09	2.20808e+09	0	7.23033e+06	0	0	7.45815e+09	5.8699e+09	5.81911e+09	4.91634e+09
sp|Q9HAW9|UD18_HUMAN	344	[4 2 0 1 0]	3.66011e+09	6.27971e+09	4.24102e+09	2.20808e+09	0	7.23033e+06	0	0	7.45815e+09	5.8699e+09	5.81911e+09	4.91634e+09
sp|Q13641|TPBG_HUMAN	124	[7 2 0 0 0]	7.46312e+09	1.1715e+10	9.86285e+09	1.0388e+10	1.22821e+09	1.83691e+09	1.60892e+09	1.69438e+09	2.06494e+09	3.28239e+09	2.85352e+09	2.90998e+09
sp|Q9Y4D7|PLXD1_HUMAN	155	[6 2 0 0 0]	7.83348e+07	1.13002e+08	1.06621e+08	7.47015e+07	2.36741e+06	4.28735e+06	1.01908e+06	1.78092e+06	4.20594e+07	6.32731e+07	5.301e+07	4.6412e+07
sp|P19022|CADH2_HUMAN	651	[7 2 0 0 0]	3.47639e+09	1.21238e+09	8.48672e+08	9.82109e+08	1.50312e+09	7.10811e+08	3.59324e+08	3.63863e+08	1.11839e+09	2.18188e+08	2.15879e+08	2.93449e+08
sp|Q7LGA3|HS2ST_HUMAN	108	[5 4 0 2 0]	1.72227e+09	1.61498e+09	1.26176e+09	1.24948e+09	8.12636e+08	7.61587e+08	5.99394e+08	5.97858e+08	2.47498e+08	2.15707e+08	1.82262e+08	1.74355e+08
sp|Q04900|MUC24_HUMAN	146	[9 2 0 0 0]	5.4265e+07	1.41698e+08	1.08909e+08	5.75678e+07	4.87502e+07	1.31837e+08	1.09129e+08	5.10922e+07	2.24748e+07	6.57477e+07	2.83161e+07	2.46269e+07
sp|P08582|TRFM_HUMAN	135	[8 2 0 0 0]	8.68852e+08	1.09197e+09	5.61103e+08	7.92598e+08	3.16102e+08	3.85012e+08	2.14785e+08	2.85089e+08	5.96948e+08	7.44273e+08	3.77618e+08	5.47867e+08
sp|Q8IWU5|SULF2_HUMAN	171	[8 2 0 0 0]	2.36712e+07	4.28775e+07	3.5602e+07	3.73399e+07	0	2.2279e+06	6.03211e+06	2.96746e+06	0	4.35467e+06	3.95111e+06	2.70256e+06
sp|P11717|MPRI_HUMAN	581	[6 2 0 0 0]	2.21163e+10	2.21473e+10	1.64729e+10	2.34472e+10	2.4261e+10	2.45823e+10	1.82194e+10	2.59872e+10	7.42973e+09	7.26392e+09	5.28524e+09	7.73205e+09
sp|P19022|CADH2_HUMAN	692	[8 2 0 0 0]	5.35977e+08	5.84933e+08	3.82142e+08	3.83473e+08	1.08343e+08	1.29722e+08	8.69653e+07	7.59627e+07	3.21969e+08	3.76861e+08	2.5024e+08	2.46007e+08
sp|O15031|PLXB2_HUMAN	1002	[7 2 0 0 0]	8.58312e+08	5.69485e+08	5.32491e+08	3.05835e+08	4.44827e+08	2.62413e+08	2.27017e+08	121833234	2.20003e+08	9.7632e+07	9.36812e+07	6.43077e+07
sp|Q96T58|MINT_HUMAN	1132	[9 2 0 0 0]	3.30792e+08	3.44355e+08	2.49718e+08	2.535e+08	2.85591e+08	2.90091e+08	2.11028e+08	2.25377e+08	4.26098e+08	4.28638e+08	3.01589e+08	3.06685e+08
sp|P15586|GNS_HUMAN	362	[6 2 0 1 0]	5.16534e+08	5.08944e+08	5.4706e+08	2.11211e+08	7.24972e+06	5.90184e+06	7.49149e+06	3.63442e+06	8.33223e+07	8.98974e+07	1.02769e+08	4.5251e+07
sp|O00469|PLOD2_HUMAN	63	[7 2 0 0 0]	3.47452e+08	9.61218e+08	4.42624e+08	486627616	6.94261e+07	3.16202e+08	1.5155e+08	1.43937e+08	3.47177e+08	1.18342e+09	5.34151e+08	5.13645e+08
sp|P10909|CLUS_HUMAN	291	[8 2 0 0 0]	3.15713e+09	2.3815e+09	2.2498e+09	2.49459e+09	3.04209e+09	2.27815e+09	2.22406e+09	2.43675e+09	1.0361e+10	7.78848e+09	7.43109e+09	8.20861e+09
sp|P10646|TFPI1_HUMAN	145	[7 2 0 0 0]	7.94653e+07	6.23697e+07	1.05334e+08	8.08031e+07	2.46802e+07	2.52276e+07	2.67786e+07	2.37098e+07	4.11599e+07	3.87263e+07	2.94697e+07	1.58826e+07
sp|Q6YHK3|CD109_HUMAN	337	[8 2 0 0 0]	1.25534e+10	1.58244e+10	1.31644e+10	1.65941e+10	3.37861e+09	4.09265e+09	3.41263e+09	4.07878e+09	6.77402e+09	8.54311e+09	7.21397e+09	8.64776e+09
sp|P11717|MPRI_HUMAN	400	[7 2 0 0 0]	8.02749e+09	1.16321e+10	9.83135e+09	7.9585e+09	1.33187e+09	1.77998e+09	1.67807e+09	1.4541e+09	4.14829e+09	6.90641e+09	6.09414e+09	4.58144e+09
sp|P50454|SERPH_HUMAN	120	[8 2 0 0 0]	2.79856e+10	3.00061e+10	2.46654e+10	2.41051e+10	2.92733e+10	3.11324e+10	2.5511e+10	2.48938e+10	9.45255e+10	1.00545e+11	8.29674e+10	8.1445e+10
sp|Q9HAW8|UD110_HUMAN	344	[10 2 0 0 0]	2.26799e+09	2.45613e+09	1.07918e+09	6.55705e+08	0	0	1.48741e+07	4.28958e+06	0	5.11156e+06	4.53491e+06	0
sp|P35503|UD13_HUMAN	348	[10 2 0 0 0]	2.26799e+09	2.45613e+09	1.07918e+09	6.55705e+08	0	0	1.48741e+07	4.28958e+06	0	5.11156e+06	4.53491e+06	0
sp|P19224|UD16_HUMAN	346	[10 2 0 0 0]	2.26799e+09	2.45613e+09	1.07918e+09	6.55705e+08	0	0	1.48741e+07	4.28958e+06	0	5.11156e+06	4.53491e+06	0
sp|P35504|UD15_HUMAN	348	[10 2 0 0 0]	2.26799e+09	2.45613e+09	1.07918e+09	6.55705e+08	0	0	1.48741e+07	4.28958e+06	0	5.11156e+06	4.53491e+06	0
sp|Q9HAW7|UD17_HUMAN	344	[10 2 0 0 0]	2.26799e+09	2.45613e+09	1.07918e+09	6.55705e+08	0	0	1.48741e+07	4.28958e+06	0	5.11156e+06	4.53491e+06	0
sp|O60656|UD19_HUMAN	344	[10 2 0 0 0]	2.26799e+09	2.45613e+09	1.07918e+09	6.55705e+08	0	0	1.48741e+07	4.28958e+06	0	5.11156e+06	4.53491e+06	0
sp|P22309|UD11_HUMAN	347	[10 2 0 0 0]	2.26799e+09	2.45613e+09	1.07918e+09	6.55705e+08	0	0	1.48741e+07	4.28958e+06	0	5.11156e+06	4.53491e+06	0
sp|P22310|UD14_HUMAN	348	[10 2 0 0 0]	2.26799e+09	2.45613e+09	1.07918e+09	6.55705e+08	0	0	1.48741e+07	4.28958e+06	0	5.11156e+06	4.53491e+06	0
sp|Q9HAW9|UD18_HUMAN	344	[10 2 0 0 0]	2.26799e+09	2.45613e+09	1.07918e+09	6.55705e+08	0	0	1.48741e+07	4.28958e+06	0	5.11156e+06	4.53491e+06	0
sp|Q9Y4L1|HYOU1_HUMAN	515	[8 2 0 0 0]	9.53656e+09	1.33472e+10	1.46986e+10	1.01343e+10	1.6684e+10	2.27291e+10	2.45502e+10	1.66596e+10	3.16195e+10	4.58989e+10	4.89301e+10	3.33031e+10
sp|Q99519|NEUR1_HUMAN	343	[7 2 0 0 0]	3.45764e+09	7.03883e+09	3.21628e+09	3.81159e+09	2.10638e+10	4.58544e+10	1.96793e+10	2.4404e+10	2.1769e+09	4.77924e+09	2.09389e+09	2.7737e+09
sp|P61812|TGFB2_HUMAN	140	[8 2 0 0 0]	1.85243e+09	1.11566e+09	2.0712e+09	1.0662e+09	4.78461e+08	2.87416e+08	5.42673e+08	2.62176e+08	2.56433e+08	1.56062e+08	2.69552e+08	1.56974e+08
sp|O14672|ADA10_HUMAN	267	[7 2 0 0 0]	6.42571e+08	3.80964e+08	4.81782e+08	1.16862e+09	1.19073e+08	7.48065e+07	1.03471e+08	2.85225e+08	3.41712e+08	2.56989e+08	3.02675e+08	6.95501e+08
sp|Q9HBB8|CDHR5_HUMAN	405	[7 2 0 0 0]	7.86998e+06	1.72673e+07	6.38947e+06	1.55125e+07	277511	405319	192983	690550	468153	0	321025	592790
sp|Q9HAW8|UD110_HUMAN	344	[9 2 0 0 0]	3.48732e+09	4.15247e+09	2.59224e+09	3.09405e+09	0	1.20871e+07	1.07737e+07	0	0	2.87726e+06	7.98263e+06	0
sp|P35503|UD13_HUMAN	348	[9 2 0 0 0]	3.48732e+09	4.15247e+09	2.59224e+09	3.09405e+09	0	1.20871e+07	1.07737e+07	0	0	2.87726e+06	7.98263e+06	0
sp|P19224|UD16_HUMAN	346	[9 2 0 0 0]	3.48732e+09	4.15247e+09	2.59224e+09	3.09405e+09	0	1.20871e+07	1.07737e+07	0	0	2.87726e+06	7.98263e+06	0
sp|P35504|UD15_HUMAN	348	[9 2 0 0 0]	3.48732e+09	4.15247e+09	2.59224e+09	3.09405e+09	0	1.20871e+07	1.07737e+07	0	0	2.87726e+06	7.98263e+06	0
sp|Q9HAW7|UD17_HUMAN	344	[9 2 0 0 0]	3.48732e+09	4.15247e+09	2.59224e+09	3.09405e+09	0	1.20871e+07	1.07737e+07	0	0	2.87726e+06	7.98263e+06	0
sp|O60656|UD19_HUMAN	344	[9 2 0 0 0]	3.48732e+09	4.15247e+09	2.59224e+09	3.09405e+09	0	1.20871e+07	1.07737e+07	0	0	2.87726e+06	7.98263e+06	0
sp|P22309|UD11_HUMAN	347	[9 2 0 0 0]	3.48732e+09	4.15247e+09	2.59224e+09	3.09405e+09	0	1.20871e+07	1.07737e+07	0	0	2.87726e+06	7.98263e+06	0
sp|P22310|UD14_HUMAN	348	[9 2 0 0 0]	3.48732e+09	4.15247e+09	2.59224e+09	3.09405e+09	0	1.20871e+07	1.07737e+07	0	0	2.87726e+06	7.98263e+06	0
sp|Q9HAW9|UD18_HUMAN	344	[9 2 0 0 0]	3.48732e+09	4.15247e+09	2.59224e+09	3.09405e+09	0	1.20871e+07	1.07737e+07	0	0	2.87726e+06	7.98263e+06	0
sp|Q12864|CAD17_HUMAN	722	[5 3 0 1 0]	5.24079e+08	8.70763e+08	5.82545e+08	4.01239e+08	5.70071e+06	8.05689e+06	5.41135e+06	3.73148e+06	2.39929e+06	703657	1.13644e+06	316598
sp|P55283|CADH4_HUMAN	661	[6 2 0 0 0]	3.9647e+08	7.55282e+08	7.20581e+08	8.77985e+08	3.87384e+08	6.38911e+08	5.20326e+08	7.70719e+08	7.47125e+07	1.26912e+08	1.20724e+08	1.53156e+08
sp|P19022|CADH2_HUMAN	651	[6 2 0 0 0]	1.44766e+08	1.54504e+08	2.32057e+07	2.23216e+07	1.53405e+08	1.68962e+08	1.82614e+07	1.9637e+07	3.32672e+07	2.40359e+07	1.3121e+07	1.18696e+07
sp|P05106|ITB3_HUMAN	125	[6 2 0 0 0]	1.81e+07	1.88051e+07	1.09912e+07	2.25962e+07	4.59431e+07	3.06915e+07	2.57073e+07	5.43905e+07	2.19567e+06	1.50371e+06	1.83281e+06	0
sp|Q9BRN9|TM2D3_HUMAN	122	[7 2 0 0 0]	5.10723e+08	6.80196e+08	5.63675e+08	6.24417e+08	7.03327e+08	8.31458e+08	6.44781e+08	8.18724e+08	5.30092e+08	5.77432e+08	4.96154e+08	6.24047e+08
sp|P13473|LAMP2_HUMAN	356	[5 3 0 1 0]	1.00847e+09	1.74777e+08	1.51132e+09	1.943e+09	1.64821e+08	1.39888e+07	3.01917e+08	3.80006e+08	2.11815e+08	9.51457e+07	2.64357e+08	2.81037e+08
sp|Q5W064|LIPJ_HUMAN	240	[6 2 0 0 0]	1.03422e+08	9.8964e+07	6.78924e+07	7.63707e+07	5.92697e+08	5.90934e+08	3.74029e+08	4.08675e+08	7.36106e+07	7.67507e+07	4.39179e+07	4.88396e+07
sp|P38571|LICH_HUMAN	273	[6 2 0 0 0]	1.03422e+08	9.8964e+07	6.78924e+07	7.63707e+07	5.92697e+08	5.90934e+08	3.74029e+08	4.08675e+08	7.36106e+07	7.67507e+07	4.39179e+07	4.88396e+07
sp|Q9HAW8|UD110_HUMAN	71	[5 2 0 1 0]	8.28649e+09	8.65164e+09	6.05283e+09	9.39009e+09	9.72435e+08	1.03987e+09	7.27813e+08	1.11664e+09	2.39011e+08	4.91258e+08	2.49874e+08	4.70372e+08
sp|Q9HAW7|UD17_HUMAN	71	[5 2 0 1 0]	8.28649e+09	8.65164e+09	6.05283e+09	9.39009e+09	9.72435e+08	1.03987e+09	7.27813e+08	1.11664e+09	2.39011e+08	4.91258e+08	2.49874e+08	4.70372e+08
sp|O60656|UD19_HUMAN	71	[5 2 0 1 0]	8.28649e+09	8.65164e+09	6.05283e+09	9.39009e+09	9.72435e+08	1.03987e+09	7.27813e+08	1.11664e+09	2.39011e+08	4.91258e+08	2.49874e+08	4.70372e+08
sp|Q9HAW9|UD18_HUMAN	71	[5 2 0 1 0]	8.28649e+09	8.65164e+09	6.05283e+09	9.39009e+09	9.72435e+08	1.03987e+09	7.27813e+08	1.11664e+09	2.39011e+08	4.91258e+08	2.49874e+08	4.70372e+08
sp|Q15399|TLR1_HUMAN	163	[9 2 0 0 0]	6.70599e+07	6.94868e+07	6.69477e+07	4.70167e+07	3.72861e+07	2.5163e+07	3.125e+07	8.8546e+06	1.08447e+07	1.20264e+07	1.44263e+07	6.86979e+06
sp|Q6YHK3|CD109_HUMAN	247	[8 2 0 0 0]	2.63318e+10	3.19751e+10	2.48434e+10	2.43592e+10	5.23177e+09	6.21585e+09	4.73316e+09	4.83888e+09	1.6756e+10	2.01339e+10	1.55061e+10	1.55847e+10
sp|Q7Z4F1|LRP10_HUMAN	299	[9 2 0 0 0]	2.16808e+08	3.88856e+08	8.421e+06	2.45777e+08	1.292e+08	2.05886e+08	0	1.20116e+08	1.26998e+08	2.46605e+08	3.80967e+06	1.41111e+08
sp|P10909|CLUS_HUMAN	291	[7 2 0 0 0]	2.56223e+08	5.10831e+08	3.23271e+08	5.05867e+08	2.18448e+08	4.0946e+08	2.79745e+08	4.05819e+08	4.27282e+08	8.43472e+08	6.00385e+08	9.38396e+08
sp|Q6ZNA5|FRRS1_HUMAN	308	[6 2 0 0 0]	2.26974e+08	1.50114e+08	1.12873e+08	2.04609e+08	7.24352e+07	3.32278e+07	2.54674e+07	8.17415e+07	7.91504e+06	1.9052e+07	1.48719e+06	1.37648e+07
sp|Q9Y6A1|POMT1_HUMAN	539	[8 2 0 0 0]	4.60879e+08	5.07459e+08	4.11142e+08	2.56072e+08	6.04841e+08	6.61909e+08	5.13327e+08	3.15722e+08	1.0462e+08	1.09041e+08	8.27337e+07	3.31129e+07
sp|Q7LGA3|HS2ST_HUMAN	108	[8 2 0 0 0]	1.06851e+08	1.02892e+08	1.59569e+08	1.10038e+08	6.51128e+07	5.02935e+07	1.17306e+08	8.17582e+07	39876750	2.83359e+07	6.4645e+07	4.46239e+07
sp|Q07954|LRP1_HUMAN	1825	[6 2 0 0 0]	2.18338e+09	6.38536e+09	3.83666e+09	2.54099e+09	7.24628e+08	2.46562e+09	1.43351e+09	9.66289e+08	8.00342e+08	2.27903e+09	1.46154e+09	1.05289e+09
sp|Q9Y6A1|POMT1_HUMAN	471	[6 2 0 0 0]	9.3519e+07	3.73879e+08	2.77285e+08	1.24997e+08	1.09087e+08	3.29286e+08	1.91946e+08	1.28718e+08	8.59232e+06	2.6591e+07	1.05725e+07	1.31676e+07
sp|P11717|MPRI_HUMAN	1656	[6 2 0 0 0]	1.33754e+09	1.35334e+09	1.15087e+09	1.55092e+09	1.56328e+08	1.95288e+08	1.52466e+08	2.13949e+08	4.5938e+08	4.41975e+08	4.0872e+08	6.02696e+08
sp|P11279|LAMP1_HUMAN	261	[5 4 0 1 0]	5.76125e+08	1.37904e+09	9.41883e+08	9.04527e+08	2.06262e+08	4.7893e+08	2.87342e+08	3.49317e+08	3.55766e+09	8.38283e+09	4.57596e+09	5.55951e+09
sp|Q12864|CAD17_HUMAN	546	[9 2 0 0 0]	1.82255e+08	1.67692e+08	1.105e+08	1.1917e+08	3.78641e+07	3.76784e+07	2.01871e+07	2.14541e+07	1.35551e+06	212473	0	434639
sp|Q6YHK3|CD109_HUMAN	247	[9 2 0 0 0]	2.83733e+09	3.21098e+09	2.36985e+09	2.74767e+09	6.72069e+08	8.14426e+08	5.81754e+08	6.07883e+08	2.81972e+09	3.23256e+09	2.30764e+09	2.68641e+09
sp|P08581|MET_HUMAN	106	[3 4 0 1 0]	1.26859e+08	3.45415e+08	3.49486e+08	3.42272e+08	4.5932e+06	3.7254e+07	5.45716e+07	6.09102e+07	1.51674e+07	0	5.29669e+06	2.17281e+07
sp|P13473|LAMP2_HUMAN	257	[6 2 0 0 0]	1.49458e+08	2.18774e+08	9.73019e+07	1.33992e+08	2.65426e+07	3.18635e+07	3.5566e+06	2.9036e+07	3.56377e+07	9.23495e+07	4.33735e+07	4.61859e+07
sp|P16278|BGAL_HUMAN	464	[7 2 0 0 0]	6.16249e+08	3.96523e+08	6.36961e+08	7.86095e+08	1.79439e+08	9.35278e+07	2.3359e+08	3.27685e+08	3.32972e+09	2.05213e+09	3.50057e+09	3.8468e+09
sp|P15144|AMPN_HUMAN	128	[5 4 0 0 0]	2.16845e+08	2.59895e+08	2.36713e+08	2.65521e+08	1.39118e+08	3.04648e+08	1.77008e+08	1.91422e+08	3.39376e+06	535651	1.28813e+06	1.51711e+06
sp|P07339|CATD_HUMAN	263	[7 2 0 0 0]	1.06505e+10	1.65897e+10	1.15682e+10	1.19986e+10	1.8336e+09	2.99859e+09	1.93009e+09	1.91764e+09	1.12738e+10	1.78241e+10	1.24705e+10	1.27379e+10
sp|P26006|ITA3_HUMAN	656	[6 2 0 0 0]	6.443e+08	1.61018e+09	3.06263e+08	1.9252e+08	4.11658e+06	1.34878e+08	1.84865e+07	1.05189e+07	5.58909e+08	1.50216e+09	2.75735e+08	2.0017e+08
sp|P07942|LAMB1_HUMAN	677	[5 2 0 0 0]	4.90237e+09	9.43651e+09	6.39939e+09	7.3818e+09	4.26635e+09	8.36719e+09	5.66003e+09	6.67397e+09	1.77456e+09	3.53759e+09	2.35352e+09	2.7655e+09
sp|P13473|LAMP2_HUMAN	356	[5 2 0 0 0]	3.89817e+10	4.83302e+10	4.7001e+10	4.77514e+10	1.24606e+10	1.51119e+10	1.47281e+10	1.51053e+10	7.98104e+09	9.73196e+09	9.52409e+09	9.6375e+09
sp|P19438|TNR1A_HUMAN	54	[8 2 0 0 0]	1.03137e+09	7.22609e+08	9.54917e+08	8.84608e+08	641621443	475389146	5.71285e+08	5.05321e+08	1.79027e+08	1.33348e+08	1.7314e+08	1.60349e+08
sp|Q92545|TM131_HUMAN	485	[6 2 0 0 0]	2.82723e+07	1.37062e+07	1.0458e+07	9311932	3.07356e+07	1.53326e+07	1.32301e+07	1.13929e+07	8.97834e+06	2.37329e+06	3.2136e+06	3.26938e+06
sp|Q6YHK3|CD109_HUMAN	279	[7 2 0 0 0]	4.85021e+09	7.44784e+09	4.52128e+09	3.06885e+09	452259	2.83274e+06	765623	1.10356e+06	2.438e+09	3.87505e+09	2.35641e+09	1.60073e+09
sp|Q32P28|P3H1_HUMAN	467	[7 2 0 0 0]	1.38147e+09	1.31869e+09	1.49437e+09	1.01111e+09	4.46763e+08	4.29265e+08	5.07729e+08	3.48684e+08	5.1706e+09	4.86067e+09	5.42733e+09	3.6762e+09
sp|P08581|MET_HUMAN	785	[5 4 0 2 0]	1.09457e+08	6.85071e+07	8.34867e+07	4.7036e+07	1.18278e+07	7.41138e+06	1.10906e+07	5.77802e+06	3.06931e+07	2.01939e+07	1.20959e+07	1.0099e+07
sp|P08581|MET_HUMAN	785	[4 3 0 1 0]	1.38266e+08	4.17709e+08	2.48078e+08	2.69265e+08	5.36029e+07	9.28271e+08	6.0683e+08	6.15113e+08	4.49345e+07	8.75969e+08	5.66318e+08	5.61527e+08
sp|P15144|AMPN_HUMAN	128	[5 2 0 0 0]	3.81345e+09	5.00812e+09	4.82167e+09	3.94771e+09	4.93203e+09	6.45206e+09	6.40311e+09	5.02685e+09	8.69883e+07	1.07422e+08	1.39546e+08	8.99207e+07
sp|P01137|TGFB1_HUMAN	176	[5 2 0 0 0]	5.72629e+07	7.59076e+07	4.6429e+07	5.15571e+07	3.43632e+07	5.37859e+07	2.86233e+07	2.9436e+07	6.84023e+07	9.44157e+07	6.8325e+07	6.83333e+07
sp|P13473|LAMP2_HUMAN	275	[5 4 0 0 0]	7.32882e+07	1.06785e+08	8.01678e+07	5.96429e+07	4.11446e+07	6.20621e+07	4.67167e+07	4.64623e+07	1.90182e+08	2.46445e+08	2.26491e+08	1.09222e+08
sp|Q07954|LRP1_HUMAN	1995	[6 2 0 0 0]	3.60441e+09	6.09778e+09	3.43257e+09	3.09534e+09	2.11674e+09	3.59771e+09	1.93749e+09	1.81209e+09	7.08527e+08	1.13145e+09	6.60055e+08	5.95977e+08
sp|Q9NZR2|LRP1B_HUMAN	1983	[6 2 0 0 0]	3.60441e+09	6.09778e+09	3.43257e+09	3.09534e+09	2.11674e+09	3.59771e+09	1.93749e+09	1.81209e+09	7.08527e+08	1.13145e+09	6.60055e+08	5.95977e+08
sp|Q13641|TPBG_HUMAN	275	[8 2 0 0 0]	4.2004e+07	7.73059e+07	4.17866e+07	3.75683e+07	5.01163e+06	1.68908e+07	8.5045e+06	1.86348e+06	2.98462e+06	1.19359e+07	1.0307e+07	5.11749e+06
sp|Q9H0U3|MAGT1_HUMAN	71	[7 2 0 0 0]	5.60732e+08	1.73089e+09	9.75542e+08	4.3706e+08	2.15942e+08	6.86057e+08	3.74634e+08	1.85202e+08	9.85154e+07	3.9481e+08	1.70692e+08	5.48751e+07
sp|Q30201|HFE_HUMAN	234	[8 2 0 0 0]	6.40084e+08	9.62448e+08	7.88805e+08	7.42059e+08	2.6323e+08	3.77648e+08	2.83373e+08	2.87882e+08	1.09805e+09	1.95135e+09	1.39492e+09	1.38154e+09
sp|Q86XS8|GOLI_HUMAN	135	[9 2 0 0 0]	4.21883e+07	5.00643e+07	3.79703e+07	2.75805e+07	2.72606e+07	3.05397e+07	2.70857e+07	1.16782e+07	2.00152e+06	4.71996e+06	5.14814e+06	2.24263e+06
sp|Q68CR1|SE1L3_HUMAN	201	[8 2 0 0 0]	3.54348e+08	4.34181e+08	4.14363e+08	2.41464e+08	6.57501e+08	1.03455e+09	7.45808e+08	5.0064e+08	6.9919e+07	7.82387e+07	75788043	4.56471e+07
sp|P15586|GNS_HUMAN	405	[6 2 0 1 0]	8.27977e+07	7.48139e+07	2.1033e+07	2.89208e+07	0	2.66024e+07	0	0	2.00381e+07	1.53304e+07	4.82861e+06	6.17598e+06
sp|Q9UBG0|MRC2_HUMAN	634	[6 2 0 0 0]	1.76631e+08	9.24285e+07	8.53258e+07	1.13972e+08	0	1.45782e+06	728535	0	1.54716e+09	8.39003e+08	7.49605e+08	9.82238e+08
sp|Q07954|LRP1_HUMAN	1511	[9 2 0 0 0]	7.95469e+08	6.68326e+08	4.9595e+08	8.87626e+08	7.48495e+08	6.12769e+08	4.39982e+08	8.11248e+08	7.25017e+08	4.2165e+08	3.27909e+08	7.50366e+08
sp|Q96KA5|CLP1L_HUMAN	91	[4 2 0 0 0]	1.5776e+08	1.60445e+08	5.97196e+07	1.02644e+08	9.79279e+07	6.93408e+07	2.76403e+07	6.40283e+07	2.50357e+08	2.86422e+08	1.05677e+08	1.76489e+08
sp|P10646|TFPI1_HUMAN	145	[5 2 0 0 0]	3.05908e+07	2.71418e+07	5.9485e+07	1.96899e+07	7.53746e+06	5.18777e+06	2.42844e+07	6.5963e+06	6.10906e+06	0	5.00529e+06	1.12439e+06
sp|Q9BVK6|TMED9_HUMAN	125	[6 2 0 0 0]	7.69034e+09	1.0136e+10	7.32325e+09	7.10946e+09	1.35169e+10	1.78048e+10	1.29112e+10	1.2658e+10	1.10908e+10	1.45028e+10	1.05154e+10	1.02881e+10
sp|P08581|MET_HUMAN	785	[5 2 0 0 0]	3.88805e+09	5.5065e+09	6.51358e+09	8.654e+09	1.45834e+08	1.43392e+08	4.34042e+08	3.74011e+08	1.45042e+08	1.87551e+08	215703364	3.03764e+08
sp|Q92823|NRCAM_HUMAN	223	[6 2 0 0 0]	5.31918e+09	1.63967e+10	1.04162e+10	1.13929e+10	1.04009e+09	3.32999e+09	2.08315e+09	2.33331e+09	1.34024e+08	4.16791e+08	2.63508e+08	3.07023e+08
sp|Q8TCJ2|STT3B_HUMAN	623	[5 2 0 0 0]	8.70652e+07	3.5765e+07	5.21766e+07	7.22896e+07	5.22065e+07	1.38995e+07	1.63486e+07	5.15582e+07	9.43991e+06	3.02888e+06	3.67073e+06	8.63755e+06
sp|P07942|LAMB1_HUMAN	677	[4 2 0 0 0]	3.692e+08	3.20028e+08	340175239	4.03078e+08	4.15328e+07	2.98314e+07	2.7079e+07	2.46516e+07	6.41741e+07	4.91013e+07	6.29939e+07	2.72887e+07
sp|P11717|MPRI_HUMAN	400	[5 2 0 0 0]	4.21706e+10	5.06639e+10	3.35833e+10	2.42033e+10	1.03246e+11	1.253e+11	8.2734e+10	5.90544e+10	2.20084e+10	2.59101e+10	1.67697e+10	1.23901e+10
sp|P08582|TRFM_HUMAN	135	[6 2 0 0 0]	3.40055e+08	4.67608e+08	3.32767e+08	2.23583e+08	1.04538e+09	1.45558e+09	1.02187e+09	6.75997e+08	1.64185e+08	2.36079e+08	1.69113e+08	1.13578e+08
sp|P61812|TGFB2_HUMAN	140	[5 2 0 0 0]	3.46779e+07	6.84249e+07	8.03425e+07	4.25507e+07	3.22132e+06	2.4747e+06	5.95521e+06	2.54146e+06	0	913904	359047	473816
sp|Q9HDC9|APMAP_HUMAN	196	[7 2 0 0 0]	2.86186e+10	2.99054e+10	2.52473e+10	2.29195e+10	1.05735e+10	1.59964e+10	9.77583e+09	6.35467e+09	6.80234e+09	6.61114e+09	6.05238e+09	5.70889e+09
sp|Q9HAW8|UD110_HUMAN	71	[4 3 0 2 0]	3.35676e+07	3.56688e+07	5.67259e+07	4.17303e+07	1.46683e+06	9.76815e+06	1.60475e+07	6.72102e+06	3.44465e+06	2.14632e+06	512393	3.20991e+06
sp|Q9HAW7|UD17_HUMAN	71	[4 3 0 2 0]	3.35676e+07	3.56688e+07	5.67259e+07	4.17303e+07	1.46683e+06	9.76815e+06	1.60475e+07	6.72102e+06	3.44465e+06	2.14632e+06	512393	3.20991e+06
sp|O60656|UD19_HUMAN	71	[4 3 0 2 0]	3.35676e+07	3.56688e+07	5.67259e+07	4.17303e+07	1.46683e+06	9.76815e+06	1.60475e+07	6.72102e+06	3.44465e+06	2.14632e+06	512393	3.20991e+06
sp|Q9HAW9|UD18_HUMAN	71	[4 3 0 2 0]	3.35676e+07	3.56688e+07	5.67259e+07	4.17303e+07	1.46683e+06	9.76815e+06	1.60475e+07	6.72102e+06	3.44465e+06	2.14632e+06	512393	3.20991e+06
sp|Q07954|LRP1_HUMAN	1825	[5 2 0 0 0]	2.30783e+09	3.12484e+09	1.69419e+09	2.64711e+09	2.14234e+09	3.07181e+09	1.58731e+09	2.29098e+09	5.13188e+08	7.87915e+08	3.94516e+08	5.60119e+08
sp|P01137|TGFB1_HUMAN	176	[8 2 0 0 0]	2.80772e+08	4.23148e+08	1.32351e+08	2.83647e+08	1.63022e+08	2.28641e+08	6.77831e+07	1.53076e+08	6.64012e+08	9.46322e+08	3.12988e+08	6.33019e+08
sp|P26006|ITA3_HUMAN	265	[6 2 0 0 0]	1.43603e+09	1.96003e+09	1.71689e+09	1.67902e+09	7.17429e+07	1.01032e+08	5.12232e+07	5.48617e+07	2.15059e+09	3.27371e+09	2.74396e+09	2.92302e+09
sp|Q8N766|EMC1_HUMAN	913	[8 2 0 0 0]	3.0172e+09	6.28802e+09	3.09351e+09	2.89543e+09	3.08221e+09	5.9359e+09	3.10481e+09	2.96993e+09	2.34965e+09	4.82766e+09	2.45279e+09	2.31766e+09
sp|P04062|GLCM_HUMAN	309	[8 2 0 0 0]	4.76367e+09	2.90849e+09	4.40364e+09	4.08297e+09	2.83327e+09	1.66186e+09	2.57361e+09	2.41136e+09	2.51884e+09	1.5142e+09	2.30456e+09	2.1593e+09
sp|Q8TEB7|RN128_HUMAN	59	[6 2 0 0 0]	1.45644e+08	2.37554e+08	2.55579e+08	2.57357e+08	7.07215e+06	1.58779e+07	9.59535e+06	1.17612e+07	630078	0	378499	342770
sp|Q96KA5|CLP1L_HUMAN	91	[3 3 0 1 0]	2.23936e+09	1.26888e+09	1.22864e+09	2.8912e+09	3.30224e+09	1.95734e+09	1.75979e+09	4.48286e+09	3.11626e+09	1.83278e+09	1.67293e+09	4.40605e+09
sp|P36941|TNR3_HUMAN	177	[8 2 0 0 0]	5.45451e+08	5.52305e+08	7.67307e+08	3.85928e+08	1.68859e+08	1.75482e+08	2.5225e+08	1.40771e+08	1.22855e+08	1.42529e+08	1.78401e+08	1.04513e+08
sp|P98160|PGBM_HUMAN	89	[8 2 0 0 0]	5.55426e+08	2.40402e+09	1.13787e+09	1.15214e+09	6.40063e+08	2.69803e+09	1.23742e+09	1.40102e+09	2.27159e+09	9.91372e+09	4.61868e+09	5.00761e+09
sp|P19022|CADH2_HUMAN	692	[6 3 0 0 0]	1.89118e+08	3.55965e+08	2.09651e+08	2.21202e+08	9.56066e+07	6.41533e+07	5.83541e+07	3.76201e+07	1.40861e+08	2.64218e+08	1.44329e+08	1.48214e+08
sp|Q8TEM1|PO210_HUMAN	1441	[6 2 0 0 0]	1.02659e+10	2.56165e+10	1.80169e+10	1.81827e+10	2.1237e+10	5.33856e+10	3.74001e+10	3.75397e+10	6.52522e+09	1.65834e+10	1.15959e+10	1.16841e+10
sp|Q9NV96|CC50A_HUMAN	294	[5 2 0 0 0]	4.14244e+08	9.61099e+08	5.49447e+08	7.94315e+08	6.37395e+07	1.36634e+08	7.84141e+07	1.24651e+08	2.1055e+08	5.70966e+08	3.07564e+08	4.12053e+08
sp|P22304|IDS_HUMAN	115	[5 2 0 0 0]	6.56399e+08	3.90102e+08	1.10141e+09	1.36211e+09	1.68208e+08	8.39041e+07	3.42136e+08	3.84751e+08	3.32979e+07	1.88673e+07	9.12468e+07	1.07721e+08
sp|P06756|ITAV_HUMAN	554	[7 2 0 0 0]	5.24691e+08	8.4787e+08	4.13098e+08	5.59861e+08	2.71317e+08	5.26733e+08	2.34196e+08	3.57448e+08	8.14685e+07	1.2397e+08	6.54548e+07	9.03167e+07
sp|Q9Y6A1|POMT1_HUMAN	471	[7 2 0 0 0]	2.37186e+08	2.96809e+08	3.134e+08	1.50766e+08	1.93776e+08	2.16614e+08	2.47227e+08	1.44588e+08	2.46005e+07	3.54233e+07	3.00142e+07	1.35551e+07
sp|Q04900|MUC24_HUMAN	146	[8 2 0 0 0]	1.42026e+08	2.5703e+08	7.09252e+07	1.55774e+08	5.41315e+07	1.1124e+08	2.93381e+07	6.23994e+07	1.73438e+07	3.63116e+07	1.43421e+07	2.14693e+07
sp|Q8TCJ2|STT3B_HUMAN	623	[7 2 0 0 0]	3.54307e+09	6.18117e+09	9.05054e+09	8.37914e+09	2.74961e+09	4.80962e+09	7.02882e+09	6.51998e+09	9.17115e+08	1.63822e+09	2.39378e+09	2.17971e+09
sp|Q9HAW8|UD110_HUMAN	71	[7 2 0 0 0]	5.35555e+09	7.88589e+09	4.80946e+09	4.80067e+09	8.78743e+08	1.19808e+09	7.36915e+08	7.5227e+08	6.67796e+07	5.44228e+07	4.4964e+07	7.06347e+07
sp|Q9HAW7|UD17_HUMAN	71	[7 2 0 0 0]	5.35555e+09	7.88589e+09	4.80946e+09	4.80067e+09	8.78743e+08	1.19808e+09	7.36915e+08	7.5227e+08	6.67796e+07	5.44228e+07	4.4964e+07	7.06347e+07
sp|O60656|UD19_HUMAN	71	[7 2 0 0 0]	5.35555e+09	7.88589e+09	4.80946e+09	4.80067e+09	8.78743e+08	1.19808e+09	7.36915e+08	7.5227e+08	6.67796e+07	5.44228e+07	4.4964e+07	7.06347e+07
sp|Q9HAW9|UD18_HUMAN	71	[7 2 0 0 0]	5.35555e+09	7.88589e+09	4.80946e+09	4.80067e+09	8.78743e+08	1.19808e+09	7.36915e+08	7.5227e+08	6.67796e+07	5.44228e+07	4.4964e+07	7.06347e+07
sp|Q9HAW8|UD110_HUMAN	71	[4 2 0 0 0]	2.42953e+09	2.394e+09	1.84962e+09	3.12374e+09	1.79661e+08	179336457	1.35006e+08	235371197	503379	710394	1.65197e+06	0
sp|Q9HAW7|UD17_HUMAN	71	[4 2 0 0 0]	2.42953e+09	2.394e+09	1.84962e+09	3.12374e+09	1.79661e+08	179336457	1.35006e+08	235371197	503379	710394	1.65197e+06	0
sp|O60656|UD19_HUMAN	71	[4 2 0 0 0]	2.42953e+09	2.394e+09	1.84962e+09	3.12374e+09	1.79661e+08	179336457	1.35006e+08	235371197	503379	710394	1.65197e+06	0
sp|Q9HAW9|UD18_HUMAN	71	[4 2 0 0 0]	2.42953e+09	2.394e+09	1.84962e+09	3.12374e+09	1.79661e+08	179336457	1.35006e+08	235371197	503379	710394	1.65197e+06	0
sp|Q99519|NEUR1_HUMAN	343	[8 2 0 0 0]	6.36697e+08	6.26523e+08	2.47409e+08	5.2673e+08	3.26321e+09	3.05574e+09	1.35344e+09	2.94179e+09	5.50916e+08	4.88642e+08	2.24643e+08	4.92281e+08
sp|Q32P28|P3H1_HUMAN	467	[5 2 0 0 0]	8.56099e+09	1.2036e+10	6.4264e+09	1.18134e+10	8.40381e+09	1.20226e+10	6.35292e+09	1.18564e+10	3.68911e+09	5.12119e+09	2.74651e+09	5.16077e+09
sp|O95479|G6PE_HUMAN	157	[3 3 0 0 0]	7.5381e+08	9.31069e+08	714230945	3.93869e+08	1.28015e+09	1.69119e+09	1.15784e+09	7.35783e+08	1.97653e+08	2.56097e+08	1.58006e+08	9.5825e+07
sp|P61812|TGFB2_HUMAN	140	[7 2 0 0 0]	9.12834e+08	8.5873e+08	8.57832e+08	4.6865e+08	1.55429e+08	1.57383e+08	1.53755e+08	8.67761e+07	6.58079e+07	5.01072e+07	6.11951e+07	3.52701e+07
sp|Q96T58|MINT_HUMAN	1132	[8 2 0 0 0]	8.45252e+08	6.17144e+08	7.87399e+08	8.07324e+08	6.37075e+08	4.80767e+08	6.16098e+08	6.27063e+08	2.09269e+09	1.60189e+09	2.00097e+09	2.01708e+09
sp|O60637|TSN3_HUMAN	167	[4 2 0 0 0]	6.92175e+07	7.19865e+07	3.88576e+07	4.75948e+07	1.2975e+08	1.08959e+08	7.66379e+07	6.72166e+07	7.21765e+07	8.01881e+07	3.95718e+07	4.28149e+07
sp|Q92823|NRCAM_HUMAN	223	[3 2 0 0 0]	1.71696e+08	1.90728e+08	1.13516e+08	1.2678e+08	1.22478e+07	1.74638e+07	9.13132e+06	1.03805e+07	0	0	1.02485e+06	722995
[truncated: 6,048 more rows]
