# Supplementary material for: pGlycoQuant with a deep residual network for quantitative glycoproteomics at intact glycopeptide level
Source: Nat Commun. 2022 Dec 7;13:7539. doi: 10.1038/s41467-022-35172-x (PMC9729625; doi:10.1038/s41467-022-35172-x)
Supplement: Supplementary file 7 — Supplementary Data 4 [file 41467_2022_35172_MOESM7_ESM.xlsx]

## Sheet: Sheet1
Accession	ID	97L-1	97L-2	97L-3	97L-4	Hep3B-1	Hep3B-2	Hep3B-3	Hep3B-4	LM3-1	LM3-2	LM3-3	LM3-4	Sig_97L_vs_Hep3B	Sig_LM3_vs_97L	Sig_LM3_vs_Hep3B	Adj_Sig_97L_vs_Hep3B	Adj_Sig_LM3_vs_97L	Adj_Sig_LM3_vs_Hep3B
Q13813	SPTN1_HUMAN	104890000000	97904604465	109240000000	135801000000	157803000000	146327000000	162706000000	201562000000	48794710467	46889080395	49943929712	62068461934	0	-1	-1	0	-1	-1
Q01082	SPTB2_HUMAN	91274244419	83868231720	93905022628	113548000000	127058000000	120118000000	133101000000	163610000000	35015239166	32793698640	35028512161	45790053669	0	-1	-1	0	-1	-1
Q14315	FLNC_HUMAN	46017836884	39851844076	39923833120	53296938844	21149108763	50898170956	36484290842	52499866100	10821656471	8696361727	10819357703	12582313151	0	-1	-1	0	-1	0
P02751	FINC_HUMAN	12788634955	9290752292	10627985830	10686484871	5690165907	3991707421	3860297671	4476133892	1347736733	1284002246	1128497502	1009554191	1	-1	-1	1	-1	-1
O43707	ACTN4_HUMAN	176001000000	170871000000	192807000000	250720000000	125013000000	121193000000	138468000000	176297000000	64014132531	61621218194	68626963822	84924981887	0	-1	-1	0	-1	0
P00352	AL1A1_HUMAN	271296000000	251456000000	196359000000	291118000000	114938000000	106667000000	83908695356	124326000000	11919038676	8971486963	16309738604	32010472554	1	-1	-1	1	-1	-1
Q92945	FUBP2_HUMAN	34069703277	29221739810	34944502385	44289110306	65229199877	55263858813	63211037367	83724042129	31182953932	27702435999	31770311043	38700978174	0	0	-1	0	0	0
P02768	ALBU_HUMAN	2847154295	2963874720	3561541664	5742406751	12945111176	13615208427	14537899462	21888664638	1509759427	9.50252e+08	1476325961	4217885661	-1	0	-1	0	0	-1
O60701	UGDH_HUMAN	151621000000	196032000000	152998000000	248952000000	18863983424	23991593676	20364392186	31133431360	3787475126	4694701851	4011887677	7162027847	1	-1	-1	1	-1	-1
Q14697	GANAB_HUMAN	33945419290	37317142781	34349237726	51236648081	58662730306	62743572489	59717395080	86690140160	25461746829	27484287986	25632685527	38809629103	0	0	-1	0	0	0
Q07157	ZO1_HUMAN	11086662588	11975005982	12988614027	10613889898	5961966287	6263025843	6983163944	5537977525	2530985923	2295612350	2794602448	2509661932	0	-1	-1	0	-1	-1
Q9P2E9	RRBP1_HUMAN	29652240226	26630247501	34113825772	38700056689	43748787035	32492233421	45148321353	49476133381	20791289052	15052263745	20922157239	23846485048	0	0	-1	0	0	0
P09327	VILI_HUMAN	5172036063	2982121663	6455945660	5840762072	38812585585	22543057877	52003978786	39729612535	3077015204	1421625182	3167892528	2429265819	-1	0	-1	0	0	-1
Q9Y520	PRC2C_HUMAN	9261825764	5703545666	7096248124	7778247751	8509907763	5755870472	7609299126	7535065420	4037214206	2542855993	3379230028	3675186635	0	-1	-1	0	0	-1
P02787	TRFE_HUMAN	1391804340	1326727105	8.95016e+08	1293819500	6755175372	5898946645	4656187205	6728262792	4.28727e+08	5.39788e+08	3.0196e+08	6.8538e+08	-1	-1	-1	-1	0	-1
P07237	PDIA1_HUMAN	212037000000	215646000000	234372000000	314733000000	168562000000	171206000000	182861000000	255775000000	76633584458	76693514223	85372105671	117318000000	0	-1	-1	0	-1	0
O60716	CTND1_HUMAN	27802035491	21358793142	12755300466	17447404565	14696297751	18142413281	11955363369	16398680366	4017274860	4381483503	3489477091	6285725050	0	-1	-1	0	0	-1
O15020	SPTN2_HUMAN	5458790480	5226343840	7312012581	12440598453	7886986715	8247239853	11047007475	12449085195	3428179227	3457282019	4674447529	5412002656	0	0	-1	0	0	0
P55196	AFAD_HUMAN	2101455854	1862845666	1731749532	2062897012	3378144368	3399387327	3935000638	4405562410	6.29906e+08	6.76781e+08	7.12227e+08	1279202632	0	-1	-1	0	-1	-1
P01024	CO3_HUMAN	2.94066e+08	2.99031e+08	7.78022e+08	3.55046e+08	2362885761	2736382902	3559630948	2395790206	2.14096e+08	1.99935e+08	3.64499e+08	162642486	-1	0	-1	-1	0	-1
Q03252	LMNB2_HUMAN	24281544467	17681693102	15643564841	29458772283	40613893791	30785512101	25768528437	47686031860	14385210171	10817643266	9531518532	17192499936	0	0	-1	0	0	0
P00367	DHE3_HUMAN	15925139221	16884878945	15924674486	24054075109	44718879811	48275073771	47873125057	71357092165	11091677288	12219730152	11724485668	15870925459	-1	0	-1	0	0	-1
P23141	EST1_HUMAN	21643684130	21749003695	25397195515	33607644174	1647685750	1038128734	2666368731	1917297817	4.11454e+08	2.74678e+08	5.25808e+08	4.75727e+08	1	-1	-1	1	-1	0
O60218	AK1BA_HUMAN	148174000000	158577000000	146053000000	189179000000	4274556593	4963500889	3825070155	6798502652	9.20993e+08	5.36446e+08	4.89236e+08	736614218	1	-1	-1	1	-1	-1
Q9UDY2	ZO2_HUMAN	3915605382	2941083928	3541549873	4083576786	6190381117	4663148480	5652304132	6748455897	6.2361e+08	5.25398e+08	5.61419e+08	6.45604e+08	0	-1	-1	0	-1	-1
P04040	CATA_HUMAN	7441586444	7175338303	7978638661	8129424501	19032193805	18134781054	20772983597	21324873683	7463076964	7074645537	8255505334	8902925105	-1	0	-1	-1	0	-1
P11047	LAMC1_HUMAN	1016198104	1485976911	1100027936	1284409850	2326878053	2732174177	2089925210	2768056030	639102739	9.00191e+08	7.50336e+08	9.42683e+08	-1	0	-1	-1	0	-1
P42166	LAP2A_HUMAN	39214338196	40831454040	47476800911	61800217096	21652194461	23040575570	26323090158	35524448936	8363334890	9025528192	10178801694	13438950181	0	-1	-1	0	-1	0
P55157	MTP_HUMAN	8.6288e+08	1228632263	8.2466e+08	1266550238	3149077450	3666969167	2700135869	4058648478	3.67836e+08	4.01992e+08	3.44648e+08	5.02609e+08	-1	-1	-1	-1	0	-1
O95573	ACSL3_HUMAN	9818707586	10469852431	8510231968	14210092046	26240838228	27350144676	23440838781	36217241697	6280870600	7092892335	5536526744	9261241746	-1	0	-1	0	0	-1
Q9UHD8	SEPT9_HUMAN	26743950230	27723032217	30831923907	36755350862	24684808973	24939191386	28221735692	33686879409	12144590579	12461270013	13977261752	17173220036	0	-1	-1	0	-1	0
Q9UJS0	CMC2_HUMAN	7466583074	8602523182	7134488801	12606734148	7545695011	8343261928	7104295975	12597582787	2497438466	2532518136	2340811006	3996768567	0	-1	-1	0	0	0
P49448	DHE4_HUMAN	7621038893	7444693057	8643808816	12652109434	22197615080	21208559104	27800224174	40309740620	5292751689	5588124852	6620574839	7348692680	-1	0	-1	0	0	0
Q14669	TRIPC_HUMAN	1873970802	1828620130	1812450524	2177809483	1905408365	1804972224	1844288884	2229853893	8.00861e+08	8.31324e+08	7.7191e+08	9.88316e+08	0	-1	-1	0	-1	-1
P09525	ANXA4_HUMAN	20579388074	27482523718	22502274316	26669307854	35527565648	47666566953	39338166200	46250150397	3592278457	4712992759	3851428427	4858458222	0	-1	-1	0	-1	-1
P51991	ROA3_HUMAN	117070000000	121560000000	96735396863	141955000000	137601000000	146395000000	115190000000	168674000000	60660896999	54972740462	50497376023	83943971699	0	0	-1	0	0	-1
Q9UHR4	BI2L1_HUMAN	2933365262	3297844767	5489224828	3794247746	1611099652	1973063570	2866418313	1943937041	7.11637e+08	1152647464	8.29588e+08	4.47374e+08	0	-1	-1	0	0	0
Q68CZ2	TENS3_HUMAN	3217675023	2669439836	2311430627	2857935052	3260417094	3151785248	2807497214	2925430220	7.44781e+08	1103843543	1005130256	5.98399e+08	0	-1	-1	0	-1	-1
Q9NZI8	IF2B1_HUMAN	14992350455	10371136488	9776354646	16292283443	29857640742	26961979951	25577727648	39544881789	5791954182	4225620206	4440159160	7495586097	-1	-1	-1	0	0	-1
P27487	DPP4_HUMAN	7.60514e+08	9.42276e+08	6.47298e+08	1369223093	1794803636	2400516632	1694702553	2981608011	1.39365e+08	1.93438e+08	4.18481e+08	4.81801e+08	-1	0	-1	0	0	-1
Q93052	LPP_HUMAN	7352345769	7409800133	6895195676	7685243114	3429346179	4346607165	2994000888	3814447289	5.78601e+08	4.24951e+08	4.05153e+08	6.22836e+08	1	-1	-1	1	-1	-1
O75874	IDHC_HUMAN	57166281299	83923381467	53414772764	79640047311	96147284841	143574000000	91116705803	137550000000	30195652003	44716581540	28742785616	43214554767	0	0	-1	0	0	0
O60306	AQR_HUMAN	2293307178	1898899091	1792880132	2013655932	8252291717	6491537620	5101877043	6369317212	2660836258	2232965024	2126464658	2299679303	-1	0	-1	-1	0	-1
O00425	IF2B3_HUMAN	17149087485	14197466373	13995688116	20585148728	31178949540	27401332130	27983417192	34798298439	7166364620	8141455993	8225678325	14713389391	0	0	-1	0	0	-1
Q9NRY4	RHG35_HUMAN	6.03343e+08	626826490	6.06838e+08	7.31246e+08	3.83926e+08	3.89862e+08	4.54551e+08	516186691	1.91185e+08	7.55975e+07	1.74921e+08	1.42571e+08	0	-1	-1	0	-1	-1
O14497	ARI1A_HUMAN	5.56301e+08	7.74991e+08	8.49764e+08	7.01037e+08	8.80802e+08	1097765104	1132937049	1134973231	3.18077e+08	4.72577e+08	4.95432e+08	5.02708e+08	0	0	-1	0	0	-1
P23378	GCSP_HUMAN	1.19643e+08	1.54698e+08	1.56765e+08	1.64031e+08	9.66561e+08	8.57483e+08	9.80898e+08	1353451102	1.44678e+08	2.06377e+08	291817685	2.73595e+08	-1	0	-1	-1	0	-1
P35222	CTNB1_HUMAN	4680877466	3115598430	3165986139	5495095312	6805894182	3595768445	3475732885	6687050909	2041738587	7.19013e+08	7.81822e+08	1467173167	0	-1	-1	0	0	0
Q9C075	K1C23_HUMAN	1383752203	1651514102	9.6656e+08	1203905415	4010602233	4822459778	5794773211	5290998646	1584391763	1427439511	2227114239	1785745561	-1	0	-1	-1	0	-1
O60488	ACSL4_HUMAN	6419124655	8895323689	7663936676	12071463057	18003663394	24564632793	21352182053	30893747595	5032704506	7039131981	5984542130	8984010801	-1	0	-1	0	0	-1
P40926	MDHM_HUMAN	223951000000	211089000000	266237000000	286028000000	195912000000	186408000000	234817000000	251592000000	90006166092	84729785662	107483000000	115402000000	0	-1	-1	0	-1	-1
Q9Y617	SERC_HUMAN	32617989893	35487807637	36374759540	45401661399	35845286284	38261386523	36241255050	49123831127	16092520081	16743885592	16369081584	21159839859	0	-1	-1	0	-1	-1
Q06124	PTN11_HUMAN	6000202124	4123855129	5157102193	3737761427	5926528360	4688052103	6311173474	4788448529	2073891518	2294091568	3066628272	2845383043	0	0	-1	0	0	-1
O94925	GLSK_HUMAN	3217604411	3939915310	2643320940	4062430876	3225991302	4393130956	2831120824	4301605690	6.61668e+08	7.79599e+08	5.56425e+08	8.15897e+08	0	-1	-1	0	-1	-1
O95793	STAU1_HUMAN	4837467413	3841081274	4979203904	4773634171	3486949686	2741943310	3666769788	3947953104	8.11965e+08	2.79628e+08	3.15251e+08	4.12682e+08	0	-1	-1	0	-1	-1
Q9HAV4	XPO5_HUMAN	2080739566	1244245963	1768945627	2778345453	22014976595	13045623924	11889451573	16857692889	3050965465	1938682841	2248234446	3713626721	-1	0	-1	-1	0	0
P15144	AMPN_HUMAN	14342677901	1151045428	18293096317	1835034982	1883405738	1786405056	1346833399	2490273202	2.34387e+08	3.18447e+08	1.84362e+08	8.16279e+08	0	0	-1	0	0	0
Q9BWD1	THIC_HUMAN	1912866442	1934906345	2091204460	2213573645	10071278024	9673644613	10568524338	10797770368	1342759845	1362960845	1567781129	1746263131	-1	0	-1	-1	0	-1
Q8WXF1	PSPC1_HUMAN	12203103890	15661406739	12418782760	13327734921	33842289559	41002579430	34065629004	38613478066	11715820224	15406975652	12987797486	12315669220	-1	0	-1	-1	0	-1
Q9Y6N5	SQOR_HUMAN	10243011413	9038098300	7441852610	9459790250	3689481438	4686320999	2922118668	3668057879	1100034258	1126748370	1231943874	1341002240	1	-1	-1	1	-1	-1
Q9HCE1	MOV10_HUMAN	7.51277e+08	9.89414e+08	1216554470	9.25356e+08	1430861257	1826530584	2313869537	1770290622	6.57419e+08	7.58035e+08	9.41358e+08	7.35285e+08	0	0	-1	0	0	0
Q8TAT6	NPL4_HUMAN	5713107304	6512729562	5718489783	6703357912	8763208541	6750632865	4780554022	8863756354	2620349329	2727545955	2347196153	3041436372	0	-1	-1	0	-1	0
P48735	IDHP_HUMAN	7457744921	7970922841	9243633461	13923511922	28056927763	30161652932	34728835549	51242512997	7040157204	7145056833	8469082273	12448014074	-1	0	-1	0	0	0
P48147	PPCE_HUMAN	1058982708	9.94036e+08	1234991762	1614559811	2487629851	2196364851	3115621184	3703724467	1024388521	8.33737e+08	1121935401	1420367910	-1	0	-1	0	0	0
Q9H223	EHD4_HUMAN	10952174761	6080385670	6354322709	10399693098	6824349957	3748646938	3871582527	6081144542	2174832594	1213287712	1299551075	2122168046	0	-1	-1	0	0	0
Q9NY33	DPP3_HUMAN	3029166994	3488255649	3589011259	4059183715	10085914409	11454538143	10133377154	13408884773	2190961431	2577481585	2307552699	2797459799	-1	0	-1	-1	0	-1
P50552	VASP_HUMAN	18186672192	20024438134	19250089231	21477770543	9174340301	10367380876	9632274720	11574401549	3657966826	4153384475	3534914961	4760943612	0	-1	-1	0	-1	-1
Q9NUQ6	SPS2L_HUMAN	2824024223	2815461219	3751942623	3494983000	1611001012	1669457162	2074999362	2167597186	2.64134e+08	2.18289e+08	463657055	4.37508e+08	0	-1	-1	0	-1	-1
P00439	PH4H_HUMAN	1.54802e+08	4.79087e+08	421021669	3.03064e+08	2630135563	6780707764	6138780776	4506781711	7.36023e+07	1.41986e+08	1.29218e+08	1.02693e+08	-1	0	-1	0	0	0
P00387	NB5R3_HUMAN	5290953330	6307904939	6508427151	7866999965	7520313978	8926524874	10321517606	12238516267	2960207752	3538802521	4132138684	5011769780	0	0	-1	0	0	0
Q05397	FAK1_HUMAN	1782858146	2470973893	1745097646	2344118209	1140216190	1615303951	1227805133	1611742610	3.57974e+08	460841087	3.5974e+08	4.99224e+08	0	-1	-1	0	-1	-1
O14745	NHRF1_HUMAN	15926535511	13755101002	13968153333	15979455880	14112189206	12059946418	12122672196	14234260613	6658730480	5705432088	5845132705	6873882025	0	-1	-1	0	-1	-1
Q9UH99	SUN2_HUMAN	1547293689	1158009805	1705423566	1408663656	1776383723	1371628463	2065687545	1793017029	4.82955e+08	3.34855e+08	4.14079e+08	3.9647e+08	0	-1	-1	0	-1	-1
Q1KMD3	HNRL2_HUMAN	15266381904	13410383527	16196222002	17722611455	19427541218	16915202197	17540080171	22726937258	9342317912	8273911767	8371519348	11114083408	0	0	-1	0	0	-1
Q9P2M7	CING_HUMAN	8.99339e+08	7.96651e+08	1119098853	1209037568	7.68231e+08	6.39758e+08	9.06605e+08	9.46814e+08	9.2247e+07	1.45523e+08	2.34371e+08	3.31923e+08	0	-1	-1	0	-1	-1
O60437	PEPL_HUMAN	7.3472e+08	9.1673e+08	6.00985e+08	413862207	1455025874	1522271320	1520865451	1140764941	7.34369e+08	7.30617e+08	7.04721e+08	5.31007e+08	-1	0	-1	0	0	-1
O75976	CBPD_HUMAN	2170820817	1865608506	2151139418	2912653106	4211119855	3630954100	3927942781	5194449208	9.10384e+08	7.67646e+08	1028028418	1392052992	0	-1	-1	0	0	-1
P42167	LAP2B_HUMAN	50608818901	56615359169	63318805670	73031664211	36631960272	41465978054	46571089058	52384472654	15802913637	17916634836	20149176737	21773843874	0	-1	-1	0	-1	-1
P09936	UCHL1_HUMAN	68131078059	61840232884	59759591761	69781731946	12064234533	10944974399	10739637055	12674996149	2622880880	2065248956	1933457462	2196982597	1	-1	-1	1	-1	-1
O00151	PDLI1_HUMAN	24367324153	24563728554	27150201258	26212263368	29979695247	30435131894	34094877355	32561222858	10188593907	9824937404	11353987763	10368833399	0	-1	-1	0	-1	-1
Q9NQT8	KI13B_HUMAN	4.67749e+08	4.33077e+08	4.46008e+08	5.13273e+08	1005140508	879340177	1084010489	9.98996e+08	3.07104e+08	2.83814e+08	3.64265e+08	4.23076e+08	-1	0	-1	-1	0	-1
P50895	BCAM_HUMAN	1178474275	1279056488	1670596485	1689216348	3633049597	4421072235	5128820019	5064709699	8.5823e+08	9.52235e+08	1211560201	1188716807	-1	0	-1	-1	0	-1
Q9H6S3	ES8L2_HUMAN	1113706237	1058753967	1228602860	1157766176	1443292735	1568147012	1606089436	1656677330	5.91622e+08	5.31137e+08	4.97528e+08	5.80925e+08	0	-1	-1	0	-1	-1
Q9UGU0	TCF20_HUMAN	4.73747e+08	7.14836e+08	717315683	5.36483e+08	5.27236e+08	7.56741e+08	8.12564e+08	6.40315e+08	2.32421e+08	3.52157e+08	4.02046e+08	3.53638e+08	0	0	-1	0	0	0
Q9Y6N7	ROBO1_HUMAN	2.99554e+08	3.16639e+08	2.05817e+08	2.55282e+08	4.40658e+08	6.34567e+08	4.19463e+08	5.11286e+08	5.57866e+07	7.6523e+07	5.52643e+07	5.81684e+07	0	-1	-1	0	-1	-1
Q99856	ARI3A_HUMAN	1.60998e+08	1.41024e+08	1.15113e+08	1.91982e+08	9.51748e+08	6.12391e+08	5.80813e+08	8.22737e+08	132023833	1.49827e+08	1.14691e+08	7.30436e+07	-1	0	-1	-1	0	-1
P55011	S12A2_HUMAN	1755225575	1663465825	1414155329	1553817562	1631429399	1459453576	1404356779	1649483658	5.2648e+08	5.15546e+08	4.79774e+08	4.46682e+08	0	-1	-1	0	-1	-1
P46379	BAG6_HUMAN	3507564905	5658515497	4365285649	3998019992	4932119762	6116641497	6147760642	5542225745	1590129396	2072889347	2095993179	2025780975	0	-1	-1	0	0	-1
P30086	PEBP1_HUMAN	97064074746	106231000000	100684000000	109833000000	195520000000	204252000000	206314000000	221099000000	60490910695	62593141169	62915597210	68377525363	0	0	-1	0	0	-1
P39060	COIA1_HUMAN	5.31044e+08	8.03813e+08	7.57389e+08	8.42523e+08	1993944068	2865925570	3313969465	3309962373	3.09266e+08	3.52073e+08	4.84579e+08	5.13973e+08	-1	0	-1	-1	0	-1
Q01581	HMCS1_HUMAN	3597870258	2752685618	2220020117	6158727336	3800412258	3515335669	4082944849	4637302644	3.75131e+08	4.68304e+08	4.7728e+08	7.4191e+08	0	0	-1	0	0	-1
Q5SRE5	NU188_HUMAN	7.41386e+08	1215965389	7.53627e+08	9.49631e+08	9.50229e+08	1277273093	1126755973	1155355493	4.73286e+08	5.33266e+08	6.32764e+08	5.46028e+08	0	0	-1	0	0	-1
Q9NQ94	A1CF_HUMAN	3.76914e+08	5.08315e+08	3.60563e+08	7.82247e+08	1086445811	1756497797	1109951070	2034342881	1.06022e+08	1.39993e+08	1.41963e+08	2.67513e+08	-1	0	-1	0	0	0
Q96PU5	NED4L_HUMAN	5.44807e+08	5.44569e+08	5.03392e+08	6.12592e+08	768056286	5.575e+08	5.9592e+08	6.59205e+08	7.38768e+07	7.22728e+07	1.04497e+08	8.41651e+07	0	-1	-1	0	-1	-1
Q6UW63	KDEL1_HUMAN	8.75463e+08	9.20131e+08	7.43383e+08	7.22634e+08	5136659627	4988614399	4152784896	4516681326	1686216055	1579554617	1342757458	1448884228	-1	0	-1	-1	0	-1
Q9NZW5	MPP6_HUMAN	1327429542	1260157269	9.26002e+08	739935259	2231143504	2808079691	2136491741	1654951050	953016462	8.06362e+08	2.78947e+08	3.75935e+08	-1	0	-1	0	0	0
Q5T2W1	NHRF3_HUMAN	2.47558e+08	2.13038e+08	3.37466e+08	2.25542e+08	1781476571	1636008923	1903446496	1802236860	1.8524e+08	1.33148e+08	2.00054e+08	1.6558e+08	-1	0	-1	-1	0	-1
Q9P2D1	CHD7_HUMAN	1.83391e+08	1.50208e+08	1.50507e+08	162807360	3.0299e+08	3.00899e+08	3.38499e+08	3.51387e+08	1.39517e+08	1.28613e+08	1.15765e+08	178646011	0	0	-1	0	0	-1
Q9UHN6	TMEM2_HUMAN	9.8928e+08	804504816	8.33687e+08	8.47007e+08	1777217571	1496120727	1521950036	1589958876	6.06833e+08	5.14835e+08	5.45025e+08	5.50273e+08	0	0	-1	0	0	-1
Q96I99	SUCB2_HUMAN	3501839702	3055637504	3122331681	4597782309	2003687657	1769459398	2026442886	3226953433	7.84613e+08	1162816383	7.20339e+08	1137577615	0	-1	-1	0	-1	0
Q9P1Y5	CAMP3_HUMAN	3.38222e+08	2.49285e+08	3.11515e+08	2.66169e+08	7.60545e+08	7.13345e+08	9.7252e+08	7.60183e+08	1.48807e+08	2.32761e+08	205419655	2.54595e+08	-1	0	-1	-1	0	-1
Q9P0M6	H2AW_HUMAN	1106148372	8.6902e+08	1083237100	1405474174	2365863232	1780388830	1765960481	1873537332	3.46609e+08	2.97958e+08	468855706	5.57201e+08	0	-1	-1	0	0	-1
Q13884	SNTB1_HUMAN	4.84684e+08	6.26097e+08	9.44013e+08	4.30098e+08	1356886289	1616421016	2135617862	1082327878	2.04894e+08	2.36134e+08	3.99887e+08	1.31751e+08	0	0	-1	0	0	0
Q7Z5L9	I2BP2_HUMAN	3737281897	4333876910	3949378376	2551995426	4936238645	5634332478	4911673032	3598579598	2302131008	2447917528	2644594318	1969365540	0	0	-1	0	0	0
Q9P0V9	SEP10_HUMAN	3960648854	3883386125	3182522134	3310084310	5337268931	5235426301	4437638193	4719618624	1816981756	1720857708	1476069306	1482220225	0	-1	-1	0	-1	-1
O95819	M4K4_HUMAN	1.8616e+08	4.08098e+08	3.54565e+08	3.28735e+08	6.5435e+08	1390130169	1246149907	1059644429	4.43162e+07	1.05844e+08	8.47725e+07	7.79305e+07	-1	-1	-1	0	0	-1
Q92888	ARHG1_HUMAN	2475986880	2461393573	2864174717	2354346718	2420654244	2381194004	2955222885	2553545109	8.96725e+08	9.15608e+08	1079337788	9.44293e+08	0	-1	-1	0	-1	-1
P12429	ANXA3_HUMAN	1250409628	2092080935	1881784558	1832752390	4634969690	8749033109	6316501105	6471748854	1949828060	3024808200	2249019282	3581978065	-1	0	-1	0	0	0
Q13393	PLD1_HUMAN	2.5491e+08	2.2433e+08	1.85066e+08	2.00656e+08	4.62215e+08	3.61391e+08	4.15424e+08	4.57497e+08	2.05176e+08	1.48056e+08	1.60592e+08	1.68821e+08	0	0	-1	0	0	-1
P10644	KAP0_HUMAN	11759613417	10580660871	15315613371	11824138612	9048910211	7589658510	8557321326	9955096537	3601585945	2831857296	3289268953	3918818174	0	-1	-1	0	-1	-1
Q6PL18	ATAD2_HUMAN	6.24963e+08	7.45148e+08	5.87648e+08	6.49223e+08	6.82245e+08	8.42827e+08	6.10813e+08	7.60037e+08	2.89352e+08	3.29733e+08	2.45162e+08	3.07738e+08	0	-1	-1	0	-1	-1
P04424	ARLY_HUMAN	1083441098	9.81776e+08	1186439422	1010307840	2677588049	2246052041	2804893825	2024667949	769983264	6.85848e+08	7.76835e+08	7.07198e+08	-1	0	-1	-1	0	-1
Q9BR76	COR1B_HUMAN	3469218305	3979252721	3709988268	5147066876	13526633672	16465031196	18020531469	20805996551	2882976515	3409966421	3151368682	4342187901	-1	0	-1	-1	0	-1
Q9BSE5	SPEB_HUMAN	3.00231e+08	5.43561e+08	2.33383e+08	3.72197e+08	1206289047	1845114815	2036680352	2821923679	1.55882e+08	1.61284e+08	1.53035e+08	1.48635e+08	-1	0	-1	0	0	0
Q92786	PROX1_HUMAN	1.05133e+08	1.01285e+08	5.12085e+07	4.4382e+07	7.09626e+08	7.66077e+08	7.4748e+08	5.40254e+08	1.71079e+08	54625940	4.79556e+07	24698015	-1	0	-1	-1	0	-1
Q8N8S7	ENAH_HUMAN	7431211541	8558382991	8992047443	10003764600	10845308388	12268678084	12953870995	15001676563	4813224631	4665362058	5302935214	5961624870	0	0	-1	0	0	-1
Q9Y6M1	IF2B2_HUMAN	3993730985	3360251895	3496382987	4357689409	10430502128	9104576267	9677996839	11876873477	1881285990	1614696222	1953270711	2084240074	-1	-1	-1	-1	-1	-1
Q6PI48	SYDM_HUMAN	3840225589	4591684111	3437278500	3471072652	4836097551	5894419390	2960445793	6486231464	1581914395	2286068761	1633277692	1779370499	0	-1	-1	0	-1	0
Q96RQ3	MCCA_HUMAN	9.49639e+08	7.15766e+08	7.80489e+08	5.05903e+08	1223508474	1058548989	1100922623	7.79391e+08	7.90399e+08	5.01509e+08	4.35777e+08	2.85115e+08	0	0	-1	0	0	0
Q13740	CD166_HUMAN	2941451738	3649304882	3148495402	2877213512	2556474266	3150694707	2777038318	2610223070	8.60523e+08	1040106949	8.89774e+08	803434655	0	-1	-1	0	-1	-1
Q96JM3	CHAP1_HUMAN	873949069	7.27966e+08	6.21076e+08	6.84835e+08	1096460482	1208120624	1282140460	1027726612	4.3217e+08	5.15351e+08	434923518	4.26405e+08	0	0	-1	0	0	-1
P07339	CATD_HUMAN	20961649026	23149917023	21819945085	37678348719	18803630388	20432579747	20174258362	34747787426	5297212453	5574844283	5526075193	9806799618	0	-1	-1	0	0	0
Q13242	SRSF9_HUMAN	10484296579	11930396359	12614966349	14101917566	13814918417	18456864878	14451740305	15862494153	6550574629	8133154455	7114522766	9087774686	0	0	-1	0	0	-1
Q12765	SCRN1_HUMAN	6.26283e+08	7.19033e+08	4.64438e+08	6.03569e+08	3292054655	4268557633	4121978944	5205180504	7.90564e+08	6.95505e+08	2.68618e+08	2.77147e+08	-1	0	-1	-1	0	-1
Q9Y6A5	TACC3_HUMAN	7.39567e+08	1102054866	1489066188	1124938280	1300825855	1524447906	1479956902	1846952394	502753860	512468302	6.93594e+08	8.88884e+08	0	0	-1	0	0	-1
Q9Y2K7	KDM2A_HUMAN	9.28016e+08	6.48365e+08	7.96137e+08	7.50364e+08	1709913659	1363026983	1523348920	1562155702	5.81972e+08	6.19541e+08	6.43553e+08	5.2691e+08	0	0	-1	0	0	-1
Q9Y6C9	MTCH2_HUMAN	13230818946	15593344796	15847219536	16741808907	20944228351	24945740344	25431017980	26256675432	9044930540	10028723396	10243705606	10509753134	0	0	-1	0	0	-1
P80404	GABT_HUMAN	8.59526e+07	1.399e+08	1.04601e+08	1.63243e+08	713297831	679185782	7.05302e+08	8.68462e+08	7.59789e+07	122712102	1.11183e+08	4.01763e+07	-1	0	-1	-1	0	-1
O94905	ERLN2_HUMAN	4687011565	6848162219	4398065451	5982808889	5980253107	8488709180	5605730217	7791104861	2905389484	4301693821	2721469920	3809047725	0	0	-1	0	0	0
P30419	NMT1_HUMAN	2161113887	1881582533	2121683367	3280834511	4693837397	4520758376	6096010322	5931136055	2245918636	2155790569	2440913716	3427616153	-1	0	-1	0	0	0
Q92544	TM9S4_HUMAN	3208132540	4214077073	3152651341	4356735206	4462914959	5954517540	4386525809	6203356260	1994408160	2479360863	1979334254	2679295004	0	0	-1	0	0	0
Q16850	CP51A_HUMAN	7.73248e+08	8.24093e+08	6.11349e+08	6.78775e+08	1927255840	2709207589	1735000227	1978907998	7.35952e+08	9.71707e+08	7.00729e+08	8.1561e+08	-1	0	-1	-1	0	0
O60885	BRD4_HUMAN	1258557427	2151272826	2039957148	1456307253	1978767649	3354271254	3220861205	2295303780	1010596067	1569981315	1542981385	1213282694	0	0	-1	0	0	0
Q9UPT8	ZC3H4_HUMAN	4443706229	8444637764	6734013587	5737506185	3165964452	4717061200	7109816740	3139835812	8.6432e+08	1244049625	9.45602e+08	9.11429e+08	0	-1	-1	0	-1	0
Q9BPW8	NIPS1_HUMAN	5978417983	6582737408	4686755259	7927644904	18154581409	20270504312	14269968230	24682091582	4302362705	5501504190	3421934364	6007952501	-1	0	-1	0	0	-1
P35609	ACTN2_HUMAN	46752886284	44879346620	52295153535	72197095117	33182035428	33190442371	36601001707	50041833027	15871625184	16841077410	17241663885	22263940514	0	-1	-1	0	0	0
Q53SF7	COBL1_HUMAN	4.82631e+08	7.27333e+08	4.90059e+08	8.23986e+08	1058800175	1543585385	1261002057	1652914485	2.41588e+08	4.13229e+08	3.11618e+08	4.14294e+08	-1	0	-1	0	0	-1
Q9UIJ7	KAD3_HUMAN	2116868081	1680134579	1387922855	2537556260	17998544091	14516128980	11826238327	18643057898	5032094178	4873033752	3605740519	5695713694	-1	1	-1	-1	0	-1
O14672	ADA10_HUMAN	3143384549	4217275736	3642463230	3224481640	2038184658	2889212998	2526152955	2496615703	4.0984e+08	579637115	5.14191e+08	608167014	0	-1	-1	0	-1	-1
Q9NZU5	LMCD1_HUMAN	3909069752	3391136420	2327770779	2908453160	1660114873	1743071005	1058175466	1311166662	3.5359e+08	3.73715e+08	1.28023e+08	9.04242e+07	1	-1	-1	0	-1	-1
Q96HC4	PDLI5_HUMAN	3257311955	3051972143	3930211651	4728211809	1921872667	1776513471	2209368117	2878847522	8.65304e+08	719412102	9.61368e+08	9.83592e+08	0	-1	-1	0	-1	0
Q05209	PTN12_HUMAN	8.37891e+08	6.85039e+08	1377874572	712571633	6.67926e+08	540148322	1000616976	665191662	2.81496e+08	1.801e+08	2.99202e+08	2.12437e+08	0	-1	-1	0	0	0
Q53EP0	FND3B_HUMAN	8.3093e+08	1124452122	1124832402	6.08097e+08	890572554	1058235966	7.92069e+08	891918782	5.17406e+08	419903109	3.65359e+08	1.33541e+08	0	-1	-1	0	0	0
Q96PU8	QKI_HUMAN	3164010179	2984828523	2598778470	3697365667	5757664244	5456391290	4611973055	5738872431	2028981244	1728221688	1476783614	1789659368	0	0	-1	0	0	-1
P01009	A1AT_HUMAN	1.08965e+08	7.63192e+07	191530216	1.01582e+08	4.93936e+08	3.12408e+08	7.0027e+08	5.29561e+08	2.26125e+07	3.60717e+07	4.58631e+07	2.63197e+07	-1	0	-1	0	0	-1
Q9NP81	SYSM_HUMAN	3124214666	2347867884	2520686983	3091655652	4403751236	3401540665	3604479898	4744389197	1404137622	1058058395	1196651821	1508314700	0	-1	-1	0	-1	-1
Q9Y2D5	AKAP2_HUMAN	5.34727e+08	8.10927e+08	5.91013e+08	3.59428e+08	5.33518e+08	8.38666e+08	6.06169e+08	387155518	1.73125e+08	2.43289e+08	1.86301e+08	2.51939e+08	0	-1	-1	0	0	0
Q8N392	RHG18_HUMAN	4.72017e+08	3.56586e+08	4.00504e+08	4.81148e+08	1659378595	1157001107	1450878166	1533216397	487393013	3.6398e+08	4.07798e+08	4.89181e+08	-1	0	-1	-1	0	-1
Q14739	LBR_HUMAN	3296387008	4446685389	3939047128	4369173627	7380086341	9086172504	8632521419	9590069262	3334491576	4026304483	3869305027	4743944831	-1	0	-1	-1	0	-1
Q99439	CNN2_HUMAN	7101307036	5332770810	4268325687	7612587711	9552015764	6977033516	5944540693	10255122093	2028974100	1871166171	1295913784	2207883492	0	-1	-1	0	0	-1
Q99447	PCY2_HUMAN	3987135430	4810550133	3736654418	4646486316	5604895547	6590407265	5184154677	6210686504	3110965485	2568690269	2839164401	3026096867	0	0	-1	0	0	-1
P08236	BGLR_HUMAN	1602826022	1561260391	1916992339	2129993378	4177012360	4260220986	5420064000	5751129158	1746953680	1756531578	2115654704	2415135351	-1	0	-1	-1	0	-1
P62873	GBB1_HUMAN	9688491585	8351235238	10336554904	16747637602	22127046795	14774675343	19597206866	29461902635	7064025031	6119546597	7529669361	12910591738	0	0	-1	0	0	0
Q15392	DHC24_HUMAN	2330634308	2078673078	1871299167	2469490699	4397114411	3130517845	2792966701	3882785671	6.51167e+08	5.27633e+08	4.9591e+08	7.96181e+08	0	-1	-1	0	-1	-1
Q93099	HGD_HUMAN	5.01551e+08	7.8531e+08	588244163	6.60392e+08	6.16381e+08	7.39838e+08	5.63935e+08	7.46315e+08	7.32256e+07	4.05132e+07	7.23112e+07	2.74347e+08	0	-1	-1	0	-1	-1
P35611	ADDA_HUMAN	2527027169	1939121816	2120425609	2165376084	3301500850	2493771578	2592856220	2974613020	1566110383	8.15312e+08	9.8744e+08	1017378026	0	0	-1	0	0	-1
Q53GQ0	DHB12_HUMAN	4691145628	4383805953	4887604233	6724572363	9117785935	8171637715	9552899174	13271710915	2147781969	1924296750	2186401112	3012945281	0	-1	-1	0	0	-1
Q15417	CNN3_HUMAN	4943569190	4030365288	2183698387	6111979865	6982335298	5075091650	3101938738	8131592813	1047562872	1319428041	610326727	1536356064	0	-1	-1	0	0	0
Q9ULU4	PKCB1_HUMAN	1903142840	2274093859	1727669644	2455676825	1601752462	1891955610	1413175555	1994497825	6.47558e+08	8.16396e+08	5.86129e+08	9.34921e+08	0	-1	-1	0	-1	-1
Q6P3W7	SCYL2_HUMAN	2018826865	2518167921	2257253048	2595194462	2112263919	2670313284	2380067583	2722124628	8.96861e+08	1072672175	9.51195e+08	1098752024	0	-1	-1	0	-1	-1
P19823	ITIH2_HUMAN	3.88742e+08	4.07583e+08	3.99854e+08	4.48012e+08	6.35695e+08	5.9629e+08	6.09838e+08	6.60386e+08	2.35183e+08	1.78273e+08	2.66187e+08	167487305	0	0	-1	0	0	-1
Q5R3I4	TTC38_HUMAN	582547650	7.21237e+08	7.87697e+08	9.32591e+08	1672975490	2223101472	2526083317	2659981849	5.07861e+08	6.06485e+08	6.41009e+08	7.41904e+08	-1	0	-1	-1	0	-1
O00299	CLIC1_HUMAN	23046899691	20716695540	21272248868	27064675146	39398662733	35764335443	36244045348	46444429816	12002854464	10846963927	10846258035	14324278833	0	0	-1	0	0	-1
P19174	PLCG1_HUMAN	7.84959e+08	7.44115e+08	6.58902e+08	6.99432e+08	1489031547	1335189921	1027071192	1349924007	6.0618e+08	5.44121e+08	4.30701e+08	5.68644e+08	0	0	-1	0	0	-1
P29317	EPHA2_HUMAN	8.62758e+08	8.44377e+08	9.48914e+08	8.24706e+08	3.10398e+08	3.37242e+08	4.027e+08	4.19817e+08	156248988	7.42714e+07	1.20644e+08	5.81432e+07	1	-1	-1	1	-1	-1
Q9HBK9	AS3MT_HUMAN	207805729	2.4482e+08	4.00183e+08	3.88446e+08	6.93584e+08	7.44427e+08	8.83568e+08	1138981261	1.87312e+08	4.22687e+08	246258666	1.09775e+08	-1	0	-1	0	0	0
O43490	PROM1_HUMAN	8.53408e+07	5.11219e+07	2.66819e+07	7.09427e+07	2.2644e+08	148765066	1.31728e+08	3.26543e+08	4.53054e+07	4.24443e+07	2.94942e+07	4.27801e+07	0	0	-1	0	0	0
P53367	ARFP1_HUMAN	2069442219	2063586914	1959804886	2038710536	3081943162	2310829388	2436640190	2883624092	9.32399e+08	9.15355e+08	9.16928e+08	9.15961e+08	0	-1	-1	0	-1	-1
Q8IV08	PLD3_HUMAN	5.32157e+08	6.86522e+08	713010177	7.7755e+08	3690820036	4684906180	4898732084	4959191442	301001988	3.95025e+08	3.86178e+08	3.99903e+08	-1	0	-1	-1	0	-1
Q8NC56	LEMD2_HUMAN	3675120480	5186378797	4403239364	3814509658	4379480594	6079319444	5152920140	4573178828	2106838074	2852554813	2483036341	2067438513	0	0	-1	0	0	-1
P05362	ICAM1_HUMAN	3444346466	3280678175	3112989778	4211225009	4528949845	4259581122	3949391640	5862412833	8.15899e+08	7.95295e+08	7.01153e+08	1040026862	0	-1	-1	0	-1	-1
P36551	HEM6_HUMAN	9.69174e+08	1424427453	2384022255	1282855754	6.54106e+08	9.74054e+08	1510891607	9.73725e+08	1.4577e+08	1.12669e+08	2.22078e+08	126196208	0	-1	-1	0	0	0
O15228	GNPAT_HUMAN	6.41034e+08	711263421	7.28222e+08	6.56455e+08	8.76042e+08	1018522141	1019376480	7.57021e+08	4.05432e+08	4.89583e+08	473192898	3.41042e+08	0	0	-1	0	0	-1
P27338	AOFB_HUMAN	1303072492	1048092720	1104374484	2687497803	1560965873	1221971937	1289226261	2330549083	1.51067e+08	1.11069e+08	1.01319e+08	4.76093e+08	0	0	-1	0	0	0
P61086	UBE2K_HUMAN	9370372914	9462871826	8084009159	13800101698	14552001589	15134176966	12727464937	20192955966	4743271268	4840719075	4191633443	6915052925	0	0	-1	0	0	-1
Q14202	ZMYM3_HUMAN	4.47937e+08	3.64387e+08	3.09639e+08	4.21318e+08	4.91143e+08	3.73682e+08	3.62596e+08	3.86891e+08	1.72089e+08	1.70334e+08	1.446e+08	146782519	0	-1	-1	0	-1	-1
Q10472	GALT1_HUMAN	1047112476	9.8778e+08	1082789811	6.13803e+08	2555516252	2372173558	2677631130	1646266545	1.15256e+08	3.83703e+08	4.81958e+08	7.01995e+07	-1	-1	-1	0	0	-1
Q8NBQ5	DHB11_HUMAN	9.69469e+08	9.78364e+08	1184292039	1613036664	1616355361	1528753695	2003597397	2609246146	6.74885e+08	4.97202e+08	6.09553e+08	8.56637e+08	0	0	-1	0	0	0
O00515	LAD1_HUMAN	2030033491	1912502115	1568316949	2166057018	4393247206	4299737205	3809801603	4416834093	2.60574e+08	3.33169e+08	5.08206e+08	277377632	-1	-1	-1	-1	-1	-1
Q8IU81	I2BP1_HUMAN	3.38731e+08	2.55534e+08	1.94317e+08	3.203e+08	4.04579e+08	4.17861e+08	1.99376e+08	4.75691e+08	1.14492e+08	9.22611e+07	7.51043e+07	1.10165e+08	0	-1	-1	0	0	0
O75663	TIPRL_HUMAN	1551424062	1644099048	1430181213	1530187051	2163732950	2126644716	1963423855	2088991499	9.66598e+08	1013579576	8.06313e+08	1192059582	0	0	-1	0	0	-1
P53602	MVD1_HUMAN	2.52171e+08	2.65594e+08	456329756	5.25229e+08	755919650	8.55438e+08	1287851601	1466617105	1.49634e+08	1.46568e+08	2.4415e+08	2.44514e+08	-1	0	-1	0	0	0
O14910	LIN7A_HUMAN	2059209839	6.36586e+08	9.65986e+08	1405188597	2308910198	3122856554	1490521595	1840059724	7.73751e+08	497679914	4.71476e+08	983966511	0	0	-1	0	0	0
O14976	GAK_HUMAN	1376094190	9.37955e+08	1377402060	1198730505	2026773914	1261185154	1728908837	1739475185	896434340	6.04846e+08	7.80953e+08	7.24161e+08	0	0	-1	0	0	0
P26583	HMGB2_HUMAN	25953245659	29085365302	28158228913	29387954339	31742274356	36179850517	34834301542	35953016963	8206328978	8365077852	9095057515	9184323436	0	-1	-1	0	-1	-1
P04049	RAF1_HUMAN	6.62143e+08	8.11573e+08	4.12368e+08	6.05398e+08	1303651710	1635347209	8.8233e+08	1258926318	3.45802e+08	3.9878e+08	2.08025e+08	3.41117e+08	0	0	-1	0	0	-1
P42858	HD_HUMAN	6.2669e+08	4.13601e+08	8.29914e+08	1355768151	1126031981	8.10336e+08	8.24048e+08	1590904245	2.90461e+08	2.70447e+08	281932328	4.58462e+08	0	0	-1	0	0	0
P05166	PCCB_HUMAN	5.78411e+08	8.05044e+08	5.57203e+08	5.38048e+08	1489164548	2264370493	1451291186	1419528191	5.11849e+08	8.15027e+08	532356086	5.03038e+08	-1	0	-1	0	0	0
Q9H6R3	ACSS3_HUMAN	9556424385	3421685260	9267862691	7857255774	10275809097	3836166731	9868258318	8163174013	1.45669e+08	8.75391e+07	1.8967e+07	4.4103e+07	0	-1	-1	0	0	0
O95239	KIF4A_HUMAN	1806786683	1361978081	1481792669	1559572070	1337341672	9.86256e+08	9.91957e+08	1014846058	5.11662e+08	3.67301e+08	415240907	5.28242e+08	0	-1	-1	0	-1	-1
Q13438	OS9_HUMAN	3.38177e+08	4.07084e+08	2.77153e+08	3.40728e+08	2.93539e+08	1.96071e+08	237411630	1.83495e+08	1.28938e+08	1.00875e+08	9.77599e+07	8.28571e+07	0	-1	-1	0	-1	0
Q13033	STRN3_HUMAN	1396499057	1031130577	1274632741	1344923980	1874335586	1337716705	1891204215	1853965845	7.20635e+08	5.44689e+08	7.63778e+08	7.24197e+08	0	0	-1	0	0	-1
O95865	DDAH2_HUMAN	1372669745	1635303144	1547974679	2118097077	5350777121	5567788848	4614530268	6792992500	5.01629e+08	4.90281e+08	3.91454e+08	7.27043e+08	-1	-1	-1	-1	-1	-1
P10619	PPGB_HUMAN	4718362736	5352338845	5770192931	5406459571	5316562195	6260573592	7019746116	5489818425	2083276016	2513887561	2600856161	1762449089	0	-1	-1	0	-1	-1
Q9H4L5	OSBL3_HUMAN	5.99467e+08	5.71187e+08	4.37294e+08	3.06649e+08	8.5358e+08	757535822	6.90507e+08	4.8562e+08	2.04745e+08	1.96224e+08	1.30212e+08	1.81012e+08	0	-1	-1	0	0	-1
Q99519	NEUR1_HUMAN	3.49099e+08	6.35543e+08	5.14006e+08	4.27483e+08	1699857201	2711587940	2295268198	2317959377	1.37068e+08	3.58565e+08	2.81401e+08	1.76256e+08	-1	0	-1	-1	0	-1
Q96GW9	SYMM_HUMAN	6.31006e+08	4.85132e+08	5.17786e+08	4.70973e+08	1297917265	1040256223	1161340476	1032060574	4.96582e+08	497074807	5.13197e+08	3.76742e+08	-1	0	-1	-1	0	-1
Q16762	THTR_HUMAN	5998244588	5567022044	4986715214	5733062249	8140527613	8120839761	6780915946	7898967103	2551818264	2591432353	2334536287	2539293465	0	-1	-1	0	-1	-1
Q9H8V3	ECT2_HUMAN	1.75237e+08	2.78394e+08	2.80889e+08	3.53855e+08	264451481	4.67097e+08	6.30043e+08	5.55831e+08	1.27394e+08	158006693	1.73394e+08	1.95535e+08	0	0	-1	0	0	0
P21397	AOFA_HUMAN	1194569258	1122722112	1322250390	1583556757	1055191896	992108082	1220257689	1539755792	5.15091e+08	3.31316e+08	4.63149e+08	2.62159e+08	0	-1	-1	0	-1	-1
P02771	FETA_HUMAN	6.9075e+07	6.59549e+07	6.74516e+07	1.36093e+08	4.44661e+08	3.57109e+08	3.4613e+08	3.13212e+08	1.63093e+08	156549040	1.82161e+08	2.05116e+08	-1	1	-1	-1	0	-1
Q16698	DECR_HUMAN	6565869073	2477712660	2345944240	13248366100	6677920776	5098706390	4978497920	11684130264	1011415978	8.13418e+08	7.23056e+08	1872335133	0	0	-1	0	0	0
O96013	PAK4_HUMAN	2659828997	2761285475	3177261560	1811666593	1766892993	1600807997	1881743888	1308494201	4.19434e+08	3.99746e+08	5.66347e+08	316388415	0	-1	-1	0	-1	-1
Q9Y624	JAM1_HUMAN	1605038619	1645950486	1607714385	2509126860	10778868703	10710899054	11090660108	15428665471	1690321689	1745160105	1767073639	2391860425	-1	0	-1	-1	0	-1
P19022	CADH2_HUMAN	4657104794	5669790171	5439309399	5007820471	1934594826	2405566478	2502652452	2232063292	7.87285e+08	9.80003e+08	1082829378	1121674284	1	-1	-1	1	-1	-1
P25325	THTM_HUMAN	1994488851	2223828966	1918064409	1929286567	5822479732	6711420700	5653720976	5283894442	1630054230	1743125830	1554247569	1528625789	-1	0	-1	-1	0	-1
O15084	ANR28_HUMAN	4.91664e+08	556578967	520425753	4.88553e+08	9.58275e+08	1207815362	1052039383	1081134688	4.34683e+08	5.40159e+08	4.69535e+08	4.16338e+08	-1	0	-1	-1	0	-1
Q15165	PON2_HUMAN	14146854016	11380221112	14131568988	14594072909	7381725590	5811784481	7084928934	7879824300	3807135113	2656636432	3113953064	3553396669	0	-1	-1	0	-1	-1
Q6DKJ4	NXN_HUMAN	1.44559e+08	4.181e+08	1.83891e+08	2.80889e+08	4.5912e+08	4.40549e+08	5.04085e+08	5.5441e+08	5.51575e+07	8.37892e+07	4.59549e+07	7.87291e+07	0	0	-1	0	0	-1
Q9NQC3	RTN4_HUMAN	56127444954	44614024620	65875864208	93081914645	38621259977	29927182183	43571751033	60901222292	13613566435	11682282131	15861582083	24757139372	0	-1	-1	0	0	0
Q4G0N4	NAKD2_HUMAN	1388011271	1906918892	1652632324	1591450626	8065074018	9592586630	8700079314	12677438923	2876439036	4102465907	2926660216	4113405152	-1	1	-1	-1	0	0
Q86VQ1	GLCI1_HUMAN	2.94542e+08	3.41738e+08	3.53562e+08	1.98475e+08	4.30647e+08	4.14458e+08	5.02936e+08	3.28229e+08	1.44133e+08	1.50768e+08	1.83525e+08	1.00311e+08	0	-1	-1	0	0	-1
O00170	AIP_HUMAN	5253302294	6217308027	6193340415	7080265838	8952662289	9262973065	10149921200	10977744676	3635817052	3652849422	4096076419	4884104455	0	0	-1	0	0	-1
P05997	CO5A2_HUMAN	4.57225e+07	2.25925e+07	1.0913e+08	2.75351e+07	4.44322e+08	1.28851e+08	2.88021e+08	3.80761e+08	9.03191e+06	5.48354e+06	5.48468e+07	4.49043e+07	0	0	-1	0	0	0
Q9Y2U8	MAN1_HUMAN	1822789535	1478601312	2312373538	1791093776	2334459898	1874045198	2840413983	2290368041	8.60728e+08	7.54278e+08	1473206113	8.82469e+08	0	0	-1	0	0	0
Q9UPN4	CP131_HUMAN	4.87216e+08	3.96663e+08	6.02786e+08	4.89514e+08	4.42964e+08	316741853	5.90939e+08	4.76773e+08	1.63582e+08	1.18635e+08	2.80887e+08	1.97659e+08	0	-1	-1	0	0	0
Q6ZNB6	NFXL1_HUMAN	1195188358	9.51484e+08	781575249	1158112923	1635825510	1295698537	9.72032e+08	1484732250	7.49451e+08	6.1269e+08	4.80209e+08	7.29588e+08	0	0	-1	0	0	0
Q15738	NSDHL_HUMAN	1379311176	1014885612	1426283083	1978641831	1504515036	1332048139	1702163697	1849312491	7.12207e+08	4.84977e+08	6.39277e+08	9.75856e+08	0	0	-1	0	0	-1
Q6ZSZ5	ARHGI_HUMAN	2.01436e+08	1.64984e+08	1.75471e+08	1.96522e+08	3.58064e+08	2.74354e+08	2.3226e+08	2.08622e+08	1.64769e+08	1.12459e+08	1.18342e+08	9.97394e+07	0	0	-1	0	0	0
Q15691	MARE1_HUMAN	16311736581	25057048744	20543937232	23006643827	15153408926	24254168488	19123709792	22054810823	7457839964	11523605089	9217334948	10455257717	0	-1	-1	0	0	0
Q13510	ASAH1_HUMAN	9427847906	6670043898	11501981666	16110827402	1376469525	1622389151	1546275202	1584407656	3.79878e+08	4.38056e+08	4.03293e+08	4.19056e+08	1	-1	-1	0	0	-1
Q9BZE9	ASPC1_HUMAN	1113974567	9.01552e+08	1017156356	1088554668	6.61514e+08	4.98277e+08	5.88085e+08	7.92727e+08	2.62659e+08	1.34809e+08	151653972	180546726	0	-1	-1	0	-1	-1
O43379	WDR62_HUMAN	3.65927e+08	4.79881e+08	3.92355e+08	562902026	3.09307e+08	4.01341e+08	3.59837e+08	4.95605e+08	1.08019e+08	1.25325e+08	8.04596e+07	1.11411e+08	0	-1	-1	0	-1	-1
P54802	ANAG_HUMAN	9.02984e+07	106731998	1.14315e+08	113976023	3.53833e+08	593418726	7.05937e+08	4.99354e+08	1.94329e+08	2.14951e+08	2.70422e+08	2.39617e+08	-1	1	-1	0	1	0
A8MUH7	PDZ1P_HUMAN	1.76832e+08	132259157	2.24057e+08	120232331	1199781178	8.39385e+08	1098299832	1039629079	1.33562e+08	7.59562e+07	1.16286e+08	8.64026e+07	-1	0	-1	-1	0	-1
P30038	AL4A1_HUMAN	1273666860	5.67329e+08	7.44943e+08	8.265e+08	3966094486	3631125482	3334549396	3736310246	6.06722e+08	1.98535e+08	2.9096e+08	302078134	-1	0	-1	-1	0	-1
P78330	SERB_HUMAN	1863775763	1354151976	1604839988	3192828116	6558096695	4906655720	6122533705	10832611384	1343848410	1036013105	1239956370	2688213433	-1	0	-1	0	0	0
Q0VF96	CGNL1_HUMAN	6.17376e+07	5.76409e+07	5.1356e+07	6.11254e+07	1.11617e+08	1.21589e+08	1.21162e+08	1.35557e+08	3.3086e+06	2.89749e+06	1.70351e+07	5.43817e+06	-1	-1	-1	-1	-1	-1
Q86UW6	N4BP2_HUMAN	4.1763e+07	3.84766e+07	6.02188e+07	4.02076e+07	1.56512e+08	171233436	2.49667e+08	1.74045e+08	1.33204e+07	7.10902e+06	4.58453e+07	1.14472e+07	-1	0	-1	-1	0	-1
Q86XX4	FRAS1_HUMAN	1.51715e+07	1.70529e+07	1.06985e+07	9.4278e+06	7.64661e+07	1.31055e+08	9.63201e+07	8.10733e+07	1.4353e+07	1.4025e+07	1.73786e+07	6.13806e+06	-1	0	-1	-1	0	-1
P08183	MDR1_HUMAN	2.09358e+08	343986921	3.6382e+08	5.85803e+08	2.6036e+08	412471200	443925378	5.3628e+08	1.04034e+08	1.37684e+08	1.24967e+08	234170569	0	0	-1	0	0	0
P53355	DAPK1_HUMAN	6.00293e+07	2.47432e+08	4.95435e+07	9.62561e+07	87681202	1.58554e+08	9.07696e+07	1.34798e+08	1.0252e+07	6.67594e+07	3.28335e+07	4.11497e+07	0	0	-1	0	0	0
Q9HAV0	GBB4_HUMAN	2932121214	2097668359	3623252505	6659475473	12267788690	5456199493	10228168245	14968152482	2055744268	1456642428	2544657469	4794274706	0	0	-1	0	0	0
Q969H8	MYDGF_HUMAN	14447377161	15782993458	14118532164	16450194468	51241631729	56259378351	51031546777	56609843523	23280945043	25161588909	22219356203	26537965529	-1	0	-1	-1	0	-1
P38432	COIL_HUMAN	7.06838e+08	8.41333e+08	1083553530	1011601338	1163591641	1477505890	1844371992	1726766862	3.9705e+08	495613819	6.03678e+08	5.9076e+08	0	0	-1	0	0	-1
Q8IZT6	ASPM_HUMAN	1.31761e+08	1.08788e+08	1.80835e+08	1.39097e+08	1.5167e+08	1.47477e+08	2.1158e+08	1.94321e+08	5.29695e+07	5.95157e+07	9.24271e+07	7.14783e+07	0	-1	-1	0	0	-1
Q9P035	HACD3_HUMAN	4496536333	2906982918	4068051939	5580842763	6025969823	3560647599	5040571529	7846692183	1969412729	1247524866	1624669277	2791999076	0	0	-1	0	0	0
Q99956	DUS9_HUMAN	1.68797e+08	1.47195e+08	8.29498e+07	122924246	4.41925e+08	6.43661e+08	5.9518e+08	591662690	6.62574e+07	9.24877e+07	8.49818e+07	150131368	-1	0	-1	-1	0	-1
P35568	IRS1_HUMAN	3.19802e+08	5.22314e+08	3.90816e+08	9.12189e+08	2.2717e+08	2.76575e+08	1.98284e+08	4.07135e+08	9.14977e+06	5.01833e+06	4.60318e+06	928817	0	-1	-1	0	0	-1
Q9UKM9	RALY_HUMAN	14914438539	15964779394	16825189212	22324003401	16465147073	17665024535	18634286978	24957773839	7245755456	8479668557	8904282380	13644204515	0	0	-1	0	0	0
P78310	CXAR_HUMAN	170512530	2.1884e+08	1.47455e+08	1.74513e+08	5.63607e+08	8.37714e+08	4.69753e+08	665266914	1.86556e+08	2.62522e+08	1.38469e+08	3.76095e+08	-1	0	-1	0	0	0
P18084	ITB5_HUMAN	7.09326e+08	1200913870	7.1783e+08	1022035811	4.02385e+08	6.12173e+08	4.1207e+08	5.6006e+08	1.13801e+08	2.03439e+08	1.22178e+08	1.55253e+08	0	-1	-1	0	-1	-1
Q13625	ASPP2_HUMAN	2.33987e+08	2.57518e+08	2.23645e+08	3.01238e+08	4.07828e+08	4.39254e+08	3.84686e+08	518584062	5.80845e+07	1.24709e+08	5.23654e+07	1.07654e+08	0	-1	-1	0	-1	-1
Q9NX40	OCAD1_HUMAN	3220768711	3431130999	3185110370	4804944704	4043663937	4263501620	3960143442	5799433348	1360897521	1426615618	1383442455	1937461358	0	-1	-1	0	0	-1
Q15058	KIF14_HUMAN	2.43705e+08	1.89781e+08	319855164	2.77017e+08	2.32532e+08	1.66608e+08	2.71477e+08	2.66945e+08	8.84914e+07	7.07969e+07	114241767	1.2969e+08	0	-1	-1	0	0	0
Q86TI2	DPP9_HUMAN	1611977756	1535351747	1254738503	1113162386	1769028326	1456168380	1241575501	1033282209	8.18107e+08	7.43579e+08	5.95949e+08	5.21689e+08	0	-1	-1	0	0	0
Q9H910	JUPI2_HUMAN	14485956844	12513916589	10729689786	12256007865	14314608153	12656431341	10555658072	12201605824	6868151941	5927484999	5048947961	6107390393	0	-1	-1	0	-1	-1
P30046	DOPD_HUMAN	11174456242	9115235992	9941335311	13289505558	20658008737	16175922413	18086612281	25257891085	7361520636	5822569281	6658324469	9084854195	0	0	-1	0	0	-1
Q9UL12	SARDH_HUMAN	2.82994e+07	3.70469e+07	2.69616e+07	3.08842e+07	3.20186e+08	4.38437e+08	3.98216e+08	4.40795e+08	6.06884e+07	6.44653e+07	4.65006e+07	7.38826e+07	-1	0	-1	-1	0	-1
Q7Z4H7	HAUS6_HUMAN	2.80771e+08	3.73089e+08	4.30817e+08	2.40806e+08	3.84598e+08	469940117	593524488	3.13692e+08	1.22102e+08	1.83094e+08	1.90435e+08	1.02863e+08	0	-1	-1	0	0	0
P15104	GLNA_HUMAN	5.71311e+08	4.54347e+08	5.23846e+08	6.86476e+08	9.73463e+08	9.03875e+08	9.99827e+08	1354350308	1.73309e+08	62975393	1.2554e+08	1.45299e+08	0	-1	-1	0	-1	-1
Q15813	TBCE_HUMAN	2074091731	2004179925	3193907985	3119933978	1308636540	1366792954	1760907984	1530779828	4.25128e+08	484537900	6.81283e+08	5.23839e+08	0	-1	-1	0	-1	-1
P49753	ACOT2_HUMAN	2.77024e+08	313628338	2.44754e+08	1950790349	7.68237e+08	775744849	6.62941e+08	1096348024	2.72735e+08	2.49837e+08	2.06601e+08	2.76377e+08	0	0	-1	0	0	-1
Q9BY77	PDIP3_HUMAN	1000284654	9.0859e+08	1245261229	1375519764	1210955550	1277578504	1221477346	1467232571	5.3037e+08	5.85299e+08	6.24205e+08	6.23411e+08	0	0	-1	0	0	-1
Q8N7H5	PAF1_HUMAN	9.322e+08	9.27855e+08	1195471577	1112335282	1058418696	1237655258	1378851867	1718404304	5.44663e+08	5.55492e+08	6.39767e+08	7.00749e+08	0	0	-1	0	0	0
O75128	COBL_HUMAN	2.94968e+07	5.2281e+07	2.78781e+07	4.41293e+07	1.14554e+08	1.47376e+08	9.68422e+07	1.23924e+08	4.51305e+07	6.52565e+07	4.47098e+07	5.52645e+07	-1	0	-1	-1	0	-1
O00338	ST1C2_HUMAN	3.99552e+08	4.29887e+08	6.00321e+08	3.68531e+08	1.33395e+08	1.08167e+08	1.4512e+08	9.28765e+07	1.01408e+07	1.38724e+07	5.00869e+07	2.09556e+07	1	-1	-1	1	-1	-1
O00762	UBE2C_HUMAN	1898153162	1982685917	1924674319	2033041870	1878646563	1838817434	1748711959	1967231027	7.61656e+08	7.15557e+08	7.05197e+08	8.13355e+08	0	-1	-1	0	-1	-1
Q8WZA9	IRGQ_HUMAN	4.5418e+08	3.90933e+08	4.18777e+08	780481620	8.94172e+08	7.00951e+08	8.97145e+08	9.52154e+08	1.82858e+08	90722309	2.26058e+08	1.50838e+08	0	0	-1	0	0	-1
Q13637	RAB32_HUMAN	2.4001e+08	2.4711e+08	3.19539e+08	2.24798e+08	5.18599e+08	2.97108e+08	3.91255e+08	4.3994e+08	138632260	1.32254e+08	1.14571e+08	1.0639e+08	0	-1	-1	0	-1	-1
Q9NQS7	INCE_HUMAN	3.74043e+08	549748688	3.26284e+08	3.6711e+08	5.54969e+08	7.31713e+08	5.02199e+08	508244889	1.73807e+08	222234986	1.25323e+08	1.57842e+08	0	-1	-1	0	0	-1
P05067	A4_HUMAN	1510899135	1152818757	1064496220	1072337300	1178205542	1050464461	8.43416e+08	9.13899e+08	3.15412e+08	3.15804e+08	2.57526e+08	2.71839e+08	0	-1	-1	0	-1	-1
Q8NC60	NOA1_HUMAN	3.39991e+08	2.22317e+08	2.95432e+08	2.76226e+08	6.41825e+08	488641190	5.04254e+08	594548599	2.27375e+08	1.94551e+08	4.28379e+08	1.96562e+08	0	0	-1	0	0	0
O96028	NSD2_HUMAN	8.82129e+07	1.78291e+08	1.74263e+08	7.55112e+07	8.10903e+07	8.33548e+07	9.95445e+07	1.19419e+08	4.3272e+07	3.47757e+07	2.9703e+07	6.48258e+07	0	0	-1	0	0	0
Q9BXW6	OSBL1_HUMAN	1.70772e+08	2.42365e+08	1.63657e+08	1.6364e+08	3.54215e+08	4.18651e+08	3.63569e+08	2.1465e+08	1.09291e+08	1.58748e+08	1.27828e+08	1.20307e+08	0	0	-1	0	0	0
Q86X29	LSR_HUMAN	3.60653e+07	1.3005e+07	1.22351e+07	1.30334e+07	4.05981e+08	2.98896e+08	2.35198e+08	3.44566e+08	2.20255e+06	1.21349e+07	6.17492e+06	832978	-1	0	-1	-1	0	-1
Q9Y4K1	CRBG1_HUMAN	8.64205e+07	1.22681e+08	6.98746e+07	9.18675e+07	4.86224e+07	7.29568e+07	4.64847e+07	6.15702e+07	3.71921e+07	2.21693e+07	1.86104e+07	2.59889e+07	0	-1	-1	0	0	0
Q9UKE5	TNIK_HUMAN	1.01257e+08	1.31041e+08	1.36822e+08	1.24671e+08	1.89101e+08	2.69293e+08	2.67577e+08	3.14026e+08	7.23411e+07	144122857	8.9631e+07	1.16773e+08	-1	0	-1	0	0	0
O95372	LYPA2_HUMAN	1066037656	1059391146	1009790201	1623504860	2210661689	1910744297	1992792302	2909909056	8.90149e+08	7.81882e+08	8.06682e+08	1321839434	0	0	-1	0	0	0
Q9Y5V3	MAGD1_HUMAN	3.47525e+08	2.56358e+08	3.45851e+08	3.12033e+08	1.11646e+08	9.57563e+07	9.21142e+07	6.7416e+07	3.56897e+07	1.80586e+07	4.74112e+07	2.56435e+07	1	-1	-1	1	-1	0
P52943	CRIP2_HUMAN	2133405848	2003873759	2261322296	2403110457	5515993275	5422357057	5714909325	7547292911	4.32203e+08	4.39431e+08	4.17333e+08	7.64982e+08	-1	-1	-1	-1	-1	-1
Q9BZL6	KPCD2_HUMAN	3.65505e+08	4.86376e+08	2.5034e+08	3.2953e+08	2.39765e+08	3.14023e+08	179756854	2.49993e+08	5.80494e+07	8.81052e+07	2.30656e+07	5.73461e+07	0	-1	-1	0	-1	-1
Q00587	BORG5_HUMAN	3176048043	1483210967	1286281176	1489903806	7.23132e+08	5.95174e+08	4.36875e+08	8.77186e+08	1.46888e+08	1.22067e+08	6.75559e+07	1.19281e+08	0	-1	-1	0	0	0
O60784	TOM1_HUMAN	3.32153e+08	3.44015e+08	3.17361e+08	4.649e+08	8.8649e+08	1151194381	1128842219	9.33316e+08	9.61778e+07	1.12818e+08	1.19312e+08	9.38768e+07	-1	-1	-1	-1	-1	-1
Q92890	UFD1_HUMAN	4200850483	2792289380	3301900060	5783569013	3932932315	2736996140	3307634711	5419450689	1463687756	9.86742e+08	1151454094	2028277259	0	-1	-1	0	0	0
A6NHG4	DDTL_HUMAN	10907356977	8813663117	9685032001	12428052982	20169981922	15619737703	17611110089	23688387615	7150830525	5595905754	6457853352	8458811321	0	0	-1	0	0	-1
Q9NPL8	TIDC1_HUMAN	1476587257	1584614321	2065436269	2116884983	1666314980	1805901340	2447703313	2468183366	7.121e+08	7.52995e+08	1021176806	998897670	0	-1	-1	0	0	0
Q13111	CAF1A_HUMAN	6.1692e+08	6.07641e+08	7.52694e+08	9.38993e+08	1786220837	8.03827e+08	1629235397	2023706834	5.08487e+08	4.74635e+08	4.81071e+08	6.46185e+08	0	0	-1	0	0	0
Q9UHJ6	SHPK_HUMAN	4.54252e+08	4.95717e+08	4.33428e+08	4.5877e+08	7.17513e+08	8.59884e+08	7.68503e+08	7.19726e+08	1.12573e+08	1.09619e+08	7.85293e+07	1.057e+08	0	-1	-1	0	-1	-1
Q86TX2	ACOT1_HUMAN	2.74228e+08	313628338	2.42449e+08	1946735797	7.67096e+08	775744849	6.61295e+08	1094663299	2.72735e+08	2.49837e+08	2.06566e+08	2.76283e+08	0	0	-1	0	0	-1
P50336	PPOX_HUMAN	9632532782	8275630846	10328427574	7894539098	15373861057	12926605049	16429647946	12887390174	1310763111	1366879087	1404388124	1607852495	0	-1	-1	0	-1	-1
P24462	CP3A7_HUMAN	1.37429e+08	1.27935e+08	1.29266e+08	6.20657e+07	2.60438e+08	2.11799e+08	223514781	2.6315e+08	8.44213e+07	1.14768e+08	8.0091e+07	1.17232e+08	-1	0	-1	0	0	-1
Q99523	SORT_HUMAN	1.95145e+08	2.15906e+08	2.45223e+08	2.16554e+08	1250942648	1338524548	1629704945	1331725212	5.88263e+08	6.21353e+08	736562681	6.32977e+08	-1	1	-1	-1	1	-1
P07996	TSP1_HUMAN	1.04833e+08	1.40941e+08	9.61943e+07	6.87793e+07	1.71597e+08	1.38748e+08	1.88364e+08	9.91512e+07	8.47953e+06	7.05892e+06	1.67737e+07	2.68418e+06	0	-1	-1	0	-1	-1
Q13469	NFAC2_HUMAN	9.44158e+07	6.77407e+07	8.77199e+07	1.25193e+08	2.4501e+08	1.94869e+08	2.4205e+08	3.16981e+08	2.13059e+07	1.08602e+07	2.21539e+07	1.35559e+07	-1	-1	-1	0	-1	-1
P02679	FIBG_HUMAN	1.96273e+08	8.92557e+07	1.25081e+08	2.84181e+08	5.15251e+08	4.68755e+08	2.70373e+08	7.76695e+08	2.46463e+07	3.0046e+07	5.22251e+07	4.31327e+07	0	0	-1	0	0	0
O43505	B4GA1_HUMAN	4.73115e+08	4.09809e+08	4.50073e+08	4.38972e+08	1816625194	1591150167	1872991477	1997555731	426627721	3.58573e+08	3.79681e+08	377373397	-1	0	-1	-1	0	-1
Q9UK41	VPS28_HUMAN	6.95183e+08	4.19283e+08	683232644	580981066	4.85094e+08	328905419	4.73741e+08	382708760	2.19349e+08	1.37312e+08	2.22768e+08	1.62189e+08	0	-1	-1	0	-1	0
Q9UPN6	SCAF8_HUMAN	6.55103e+08	611551592	5.757e+08	7.03716e+08	8.62037e+08	9.27136e+08	8.21962e+08	9.85675e+08	3.515e+08	3.64862e+08	3.7858e+08	389101353	0	0	-1	0	0	-1
Q75QN2	INT8_HUMAN	2722542234	1935762035	2661517082	3184130110	6187255259	4583478699	6363476941	7423233510	2943016245	2124758455	3007126969	3369583795	-1	0	-1	0	0	0
P53007	TXTP_HUMAN	3106001796	1867120856	2399778967	2508684289	5343209827	3346353163	4066830470	4264690832	2528513134	1510314483	1902303077	1971899975	0	0	-1	0	0	0
O43896	KIF1C_HUMAN	2.40125e+08	1.80172e+08	1.99663e+08	3.07044e+08	2.52432e+08	2.34084e+08	3.12698e+08	3.86854e+08	1.15077e+08	9.36576e+07	1.3676e+08	181660171	0	0	-1	0	0	0
Q8WXE0	CSKI2_HUMAN	1.76913e+08	1.97263e+08	2.21373e+08	2.65343e+08	1.21957e+08	1.40443e+08	1.65595e+08	1.74337e+08	5.28137e+07	6.13115e+07	1.01822e+08	8.45049e+07	0	-1	-1	0	-1	0
P38935	SMBP2_HUMAN	2.56865e+08	2.23287e+08	1.54194e+08	1.08335e+08	7.79358e+08	911345491	4.97865e+08	3.12282e+08	8.58066e+07	1.08867e+08	9.29748e+07	5.30048e+07	0	0	-1	0	0	0
P26440	IVD_HUMAN	2620599006	2303539193	2357026684	3854787087	2960635297	2736257170	2807112540	3756961883	1255814815	9.44237e+08	1086716860	1669298930	0	-1	-1	0	0	-1
Q5T6V5	QSPP_HUMAN	567530582	8.24158e+08	6.87347e+08	9.2933e+08	7.86043e+08	1060552317	8.99019e+08	1189819919	1.24408e+08	1.77425e+08	1.61382e+08	221283498	0	-1	-1	0	-1	-1
Q9H0V9	LMA2L_HUMAN	1290177948	1690463881	1487061445	1050762200	9.89976e+08	1146018749	1199424301	8.71676e+08	3.91898e+08	4.93215e+08	4.18205e+08	271995747	0	-1	-1	0	-1	-1
Q6UW02	CP20A_HUMAN	2.56741e+08	2.82445e+08	3.16897e+08	235879683	4.91133e+08	5.24057e+08	5.57016e+08	399264890	1.13382e+08	9.96272e+07	1.46429e+08	9.56542e+07	0	-1	-1	0	-1	-1
O15264	MK13_HUMAN	1.95208e+08	8.12795e+07	9.59091e+07	1.61099e+08	3.47582e+08	215368494	2.31116e+08	3.32437e+08	1.79462e+08	9.91018e+07	7.85908e+07	1.08741e+08	0	0	-1	0	0	0
Q7RTP6	MICA3_HUMAN	1.5804e+08	1.84358e+08	275512914	2.02643e+08	2.04273e+08	2.14525e+08	2.80771e+08	2.08908e+08	8.4285e+07	1.07257e+08	1.36045e+08	8.82258e+07	0	0	-1	0	0	0
O76024	WFS1_HUMAN	8.03855e+08	7.22273e+08	6.7846e+08	7.79994e+08	5.50492e+08	484343681	5.22377e+08	5.35892e+08	1.9678e+08	1.74391e+08	1.69911e+08	2.08547e+08	0	-1	-1	0	-1	-1
Q96FC7	PHIPL_HUMAN	7.70773e+07	6.20374e+07	5.36131e+07	8.79585e+07	9.77302e+07	9.97624e+07	8.70709e+07	1.54018e+08	1.43161e+07	3.74606e+06	5.53096e+06	1.55821e+07	0	-1	-1	0	-1	-1
O95954	FTCD_HUMAN	1.17263e+07	1.54114e+07	1.02472e+07	1.40131e+07	1.13251e+08	1.30605e+08	1.10981e+08	8.29302e+07	4.35367e+07	6.4768e+07	3.78448e+07	21368242	-1	0	-1	-1	0	0
Q8IWI9	MGAP_HUMAN	4.29127e+07	3.6672e+07	3.10981e+07	3.37327e+07	4.44267e+07	4.68385e+07	4.18293e+07	4.20083e+07	6.46612e+06	8.4682e+06	6.56226e+06	6.50467e+06	0	-1	-1	0	-1	-1
Q14353	GAMT_HUMAN	1.30816e+08	1.29334e+08	113000321	1.52855e+08	7.21786e+08	8.00274e+08	6.50432e+08	7.14027e+08	2.67989e+08	2.61661e+08	2.53103e+08	2.49148e+08	-1	0	-1	-1	0	-1
P52594	AGFG1_HUMAN	3311272755	3519210299	3526515167	6225401123	2024002548	2223451315	2381563175	2535105594	9.60713e+08	1106534285	1141520591	1155460713	0	-1	-1	0	0	-1
Q9Y261	FOXA2_HUMAN	136580637	1.04251e+08	9.96879e+07	1.42157e+08	2.52739e+08	2.18961e+08	1.75906e+08	2.38317e+08	143483162	1.27703e+08	4.96216e+07	7.20944e+07	0	0	-1	0	0	0
O14967	CLGN_HUMAN	4.56262e+07	1.82069e+07	6.8859e+07	2.26315e+07	1.84841e+08	1.60862e+08	1.48957e+08	1.95437e+08	3.11965e+07	2.49761e+07	7.42418e+07	6.49819e+07	-1	0	-1	-1	0	-1
P33908	MA1A1_HUMAN	7.3476e+07	7.14166e+07	9.94036e+07	5.00577e+07	2.78502e+08	2.71541e+08	3.36672e+08	1.73508e+08	1.11959e+08	1.54135e+08	7.45509e+07	1.2906e+08	-1	0	-1	0	0	0
Q92759	TF2H4_HUMAN	3.80718e+08	2.37987e+08	2.84084e+08	407021080	4.65514e+08	3.68631e+08	4.33584e+08	5.32718e+08	2.72739e+08	1.33293e+08	1.46342e+08	2.33262e+08	0	0	-1	0	0	0
P49902	5NTC_HUMAN	7.45001e+08	1023158010	7.80261e+08	9.09745e+08	6.2751e+08	1038176314	731045193	1024677477	3.01929e+08	430950368	3.76016e+08	3.9639e+08	0	-1	-1	0	-1	0
Q9BST9	RTKN_HUMAN	1.45393e+08	108846158	2.78718e+08	2.10025e+08	6.86787e+08	6.00016e+08	8.3024e+08	8.29671e+08	8.03549e+07	8.03899e+07	1.61782e+08	1.25184e+08	-1	0	-1	-1	0	-1
P15336	ATF2_HUMAN	4.08302e+08	2.77766e+08	1.99147e+08	5.46934e+08	4.82687e+08	5.02935e+08	3.31228e+08	7.49855e+08	5.16991e+07	7.38298e+07	5.49568e+07	110795797	0	0	-1	0	0	0
Q9NPH2	INO1_HUMAN	2.31874e+07	2.62975e+07	2.25971e+07	5.66924e+07	3.08385e+08	3.66845e+08	3.67001e+08	4.51757e+08	6.70927e+07	7.84399e+07	9.02961e+07	8.40556e+07	-1	1	-1	-1	0	-1
Q9UGK3	STAP2_HUMAN	3.16412e+07	1.90244e+07	5.79743e+07	2.1338e+07	2.83896e+08	1.81119e+08	3.03308e+08	2.58812e+08	3.33928e+07	2.12555e+07	4.56764e+07	2.59833e+07	-1	0	-1	-1	0	-1
A8CG34	P121C_HUMAN	5.8047e+08	6.52529e+08	4.92598e+08	6.45016e+08	7.31349e+08	8.45218e+08	7.05904e+08	1184280626	2.85931e+08	273838777	2.17946e+08	2.44438e+08	0	-1	-1	0	-1	0
A6NCS6	CB072_HUMAN	4.83457e+07	2.47726e+07	5.19565e+07	5.11534e+07	2.02855e+08	1.84457e+08	3.02903e+08	1.80249e+08	5.99547e+06	6.65687e+06	5.97869e+06	8.54764e+06	-1	-1	-1	0	0	-1
Q2M3G4	SHRM1_HUMAN	3.57489e+08	4.64664e+08	4.86923e+08	5.46809e+08	1.14973e+08	1.82792e+08	180104647	1.83091e+08	4.84407e+07	7.18689e+07	6.31836e+07	8.77453e+07	1	-1	-1	1	-1	0
Q96EM0	T3HPD_HUMAN	7.41079e+08	6.36943e+08	7.75333e+08	8.36814e+08	6.22954e+08	5.49223e+08	6.43374e+08	763392143	1.14456e+08	1.15114e+08	1.32957e+08	1.46649e+08	0	-1	-1	0	-1	-1
Q8IZV5	RDH10_HUMAN	8.8225e+08	9.4902e+08	6.53582e+08	8.52862e+08	7.89318e+08	8.04977e+08	5.12776e+08	7.3835e+08	2.13534e+08	2.00285e+08	1.34617e+08	2.12273e+08	0	-1	-1	0	-1	-1
P50548	ERF_HUMAN	2.92255e+08	2.56789e+08	2.14495e+08	191910752	1065971786	8.34672e+08	7.45822e+08	6.77474e+08	7.47269e+07	6.45849e+07	5.2917e+07	6.2563e+07	-1	-1	-1	-1	-1	-1
Q02318	CP27A_HUMAN	7.67763e+08	8.61503e+08	1155919570	5.90944e+08	4.81637e+08	4.76179e+08	696944639	3.26246e+08	5.31879e+07	6.58226e+07	4.7191e+07	3.25114e+07	0	-1	-1	0	-1	0
P55317	FOXA1_HUMAN	2.20409e+07	4.15579e+07	3.35296e+07	5.62027e+07	7.71531e+07	1.16706e+08	9.33493e+07	1.17505e+08	6.61405e+06	1.25944e+07	1.26783e+07	7.37386e+06	-1	-1	-1	0	0	-1
P42357	HUTH_HUMAN	1.23477e+07	1.0836e+07	2.08443e+07	444936	8.17724e+07	7.18661e+07	1.09245e+08	4.06256e+07	1.01037e+07	5608408	9.60256e+06	1.72556e+06	-1	0	-1	0	0	0
P36955	PEDF_HUMAN	7.51602e+07	4.65164e+07	4.50189e+07	4.89243e+07	4.4387e+08	2.63011e+08	2.63819e+08	2.73258e+08	3.41593e+07	2.39614e+07	3.63512e+07	2.06766e+07	-1	0	-1	0	0	-1
P62760	VISL1_HUMAN	1.9519e+08	9.38623e+07	1.21692e+08	9.99692e+07	4.48933e+08	3.37797e+08	3.89107e+08	3.61669e+08	1.05573e+08	3.98029e+07	6.70402e+07	4.85124e+07	-1	0	-1	-1	0	-1
Q4KMP7	TB10B_HUMAN	9.43761e+08	1208078836	1166192423	1469713352	8.53205e+08	1209496915	1147545646	1414521518	4.40193e+08	4.59387e+08	4.3607e+08	5.28141e+08	0	-1	-1	0	-1	-1
Q9NUM4	T106B_HUMAN	1481195553	1415305684	1212305201	1444292435	1274370887	1148435108	9.18957e+08	1413424908	5.86557e+08	4.80095e+08	396927085	5.71963e+08	0	-1	-1	0	-1	-1
Q9ULZ3	ASC_HUMAN	4.66058e+08	6.14511e+08	2.30075e+08	4.59363e+08	3.51838e+08	4.24936e+08	1.28699e+08	3.15127e+08	4.9916e+07	3.80924e+07	1.9374e+07	4.84614e+07	0	-1	-1	0	0	0
Q96FS4	SIPA1_HUMAN	9.26093e+07	9.19913e+07	1.09074e+08	1.29888e+08	1.16526e+08	1.35254e+08	2.12181e+08	1.99424e+08	58823133	5.94451e+07	9.04786e+07	7.86164e+07	0	0	-1	0	0	0
Q5SWX8	ODR4_HUMAN	991523829	8.93642e+08	9.40062e+08	1302463826	1133177450	9.29206e+08	1377403896	1485131050	4.93278e+08	3.94681e+08	4.26796e+08	640421321	0	-1	-1	0	0	0
Q16527	CSRP2_HUMAN	1.09463e+08	7.55886e+07	1.1294e+08	9.85696e+07	8.23247e+08	5.68079e+08	9.63715e+08	7.90855e+08	1.42946e+08	1.08907e+08	184122990	1.46458e+08	-1	0	-1	-1	0	-1
Q9H993	ARMT1_HUMAN	5.44704e+08	4.76298e+08	637427510	5.88134e+08	7.22327e+08	8.41118e+08	8.73288e+08	7.39979e+08	3.26837e+08	3.51394e+08	432431023	3.72454e+08	0	0	-1	0	0	-1
Q9BU89	DOHH_HUMAN	2.29362e+08	2.93156e+08	1.45038e+08	1.92909e+08	3.73012e+08	4.28022e+08	2.53327e+08	2.5798e+08	1.35368e+08	158172114	9.42714e+07	1.18032e+08	0	0	-1	0	0	0
Q04206	TF65_HUMAN	3316675227	2767625285	2302342042	2791426487	5905762132	4626376423	4480363908	4865833558	2902641440	2111674490	2308969939	2116343804	0	0	-1	0	0	-1
Q7Z6B7	SRGP1_HUMAN	2.35108e+08	1.72598e+08	2.63478e+08	1.98469e+08	1.50561e+08	1.17979e+08	1.92036e+08	9.72217e+07	6.02493e+07	4.28844e+07	6.88583e+07	5.80857e+07	0	-1	-1	0	-1	0
Q9Y625	GPC6_HUMAN	6.96279e+07	5.49272e+07	6.4896e+07	7.00733e+07	106269514	7.23229e+07	1.01421e+08	1.01467e+08	3.50172e+07	1.9729e+07	3.01353e+07	4.28288e+06	0	-1	-1	0	0	-1
P51654	GPC3_HUMAN	1.53652e+08	8.49766e+07	7.09202e+07	2.49401e+08	9.07881e+08	5.73538e+08	6.48398e+08	1352989153	3.46051e+08	6.50157e+07	7.08888e+07	1.20478e+08	-1	0	-1	0	0	0
Q8WVQ1	CANT1_HUMAN	3.93825e+08	9.91383e+08	7.26093e+08	8.39007e+08	4.27524e+08	5.50197e+08	4.67468e+08	5.57397e+08	9.21589e+07	283568393	3.31532e+08	2.36992e+08	0	0	-1	0	0	0
Q9NXR1	NDE1_HUMAN	547441004	4.72023e+08	4.05782e+08	5.69736e+08	3.57297e+08	2.9158e+08	2.80923e+08	3.71751e+08	1.47714e+08	135681499	8.67786e+07	180871026	0	-1	-1	0	-1	-1
O00161	SNP23_HUMAN	6.81562e+08	1002518584	7.63495e+08	8.3889e+08	7.01582e+08	1230163392	1007085501	1108633986	2.17532e+08	3.7659e+08	3.16157e+08	3.26458e+08	0	-1	-1	0	-1	-1
Q8WUA7	TB22A_HUMAN	5.53989e+08	504572172	8.14664e+08	5.84599e+08	2.85184e+08	3.46979e+08	4.39601e+08	3.19099e+08	1.20316e+08	1.58385e+08	2.06249e+08	1.54747e+08	0	-1	-1	0	-1	0
P02753	RET4_HUMAN	9.63458e+07	103804792	1.63674e+08	8.68248e+07	6.38081e+08	6.27189e+08	9.58959e+08	4.96381e+08	6.1888e+07	1.02846e+08	194944412	3.60419e+07	-1	0	-1	0	0	0
O00192	ARVC_HUMAN	9.37352e+06	6.99783e+06	5.6551e+06	6.47624e+06	5.84875e+07	6.12116e+07	4.22126e+07	3.71432e+07	6.43189e+06	5.53151e+06	5.56818e+06	3.91847e+06	-1	0	-1	-1	0	-1
Q92609	TBCD5_HUMAN	4.46886e+08	5.42035e+08	6.22714e+08	5.86743e+08	6.30119e+08	7.39463e+08	781057347	8.28984e+08	2.50797e+08	3.16658e+08	3.37498e+08	3.40693e+08	0	0	-1	0	0	-1
P31321	KAP1_HUMAN	2502853303	2539810260	2892720935	2566561798	4426402022	4415503072	5188123393	4617621507	1595908136	1592064030	1904785859	1655387404	0	0	-1	0	0	-1
Q8WU79	SMAP2_HUMAN	5.27364e+08	6.45867e+08	5.58169e+08	4.34741e+08	7.6478e+08	9.99618e+08	9.81608e+08	6.98387e+08	4.44609e+08	3.66471e+08	4.53995e+08	3.58284e+08	0	0	-1	0	0	0
O95721	SNP29_HUMAN	14367499180	16532354692	26066121144	10448323746	2602715650	2866544879	4557384625	2141079310	6.68805e+08	783403357	1051826129	6.17471e+08	1	-1	-1	0	0	0
Q96GD4	AURKB_HUMAN	2.00652e+08	2.25866e+08	5.22321e+08	8.76793e+08	2.88714e+08	3.16325e+08	344961306	3.43105e+08	1.17626e+08	1.02808e+08	1.16925e+08	1.3482e+08	0	0	-1	0	0	-1
O60504	VINEX_HUMAN	1.97304e+08	1.68288e+08	1.88866e+08	179895793	3.88033e+08	273299919	3.36465e+08	3.48867e+08	1.54446e+08	1.3407e+08	1.45146e+08	1.32295e+08	0	0	-1	0	0	-1
P12830	CADH1_HUMAN	1.75659e+08	1.16637e+08	8.05329e+07	5.8155e+07	323307727	2.11646e+08	2.20256e+08	2.29824e+08	2.16345e+07	2.82709e+07	2.05745e+07	3.03941e+07	-1	0	-1	0	0	-1
Q9HBR0	S38AA_HUMAN	1.03247e+08	9.09941e+07	1.16431e+08	1.10621e+08	1.16605e+08	1.19452e+08	1.13323e+08	9.72044e+07	4.7985e+07	4.43909e+07	4.99491e+07	4.12758e+07	0	-1	-1	0	-1	-1
Q06520	ST2A1_HUMAN	1.55652e+07	6.30165e+07	5.29676e+07	1.52987e+07	1.16458e+08	1.68887e+08	2.88754e+08	1.13399e+08	6.43638e+06	2.72038e+07	1.47223e+07	3.00952e+06	0	0	-1	0	0	0
P06213	INSR_HUMAN	137540729	1.2997e+08	1.25094e+08	1.6361e+08	2.57065e+08	2.32135e+08	2.32405e+08	3.13767e+08	8.27339e+07	7.36529e+07	6.77613e+07	1.03312e+08	0	0	-1	0	0	-1
Q9HCG7	GBA2_HUMAN	1.93569e+08	8.40001e+07	2.43958e+07	1.52616e+08	1.24061e+08	1.17705e+08	6.71552e+07	1.59405e+08	3.39107e+07	3.39532e+07	1.03849e+07	5.97403e+07	0	0	-1	0	0	0
Q6ZWJ1	STXB4_HUMAN	6.1421e+07	5.50677e+07	4.41965e+07	5.1231e+07	1.00615e+08	8.69086e+07	6.63149e+07	9.63155e+07	1.65191e+07	1.30102e+07	9.84512e+06	1.92397e+07	0	-1	-1	0	-1	-1
Q96ST2	IWS1_HUMAN	2242105347	2150188456	2299467666	2878344388	3474954232	3270728822	3508862630	4321367397	1462036001	1455978323	1513619962	2006004853	0	0	-1	0	0	-1
Q96M96	FGD4_HUMAN	103260307	1.59888e+08	1.79644e+08	1.12012e+08	1.58058e+08	2.20617e+08	262000586	1.63568e+08	9.6501e+07	1.1939e+08	9.66005e+07	6.09538e+07	0	0	-1	0	0	0
Q9Y6H1	CHCH2_HUMAN	8244759075	7840426157	9186209064	12161354921	8591517976	8117932553	9716476123	13086139920	2599074297	2149612504	2433800149	3582625070	0	-1	-1	0	-1	-1
O76027	ANXA9_HUMAN	2.4394e+07	1.48448e+07	1.12018e+07	5.67043e+06	1.81753e+08	1.15164e+08	9.85187e+07	8.15504e+07	2.03954e+07	1.23752e+07	1.07645e+07	1.37079e+07	-1	0	-1	0	0	0
Q8WVM0	TFB1M_HUMAN	9.27102e+07	1.10998e+08	1.03576e+08	9.37792e+07	126848776	1.67698e+08	2.33135e+08	1.81301e+08	4.07642e+07	6.20658e+07	4.15543e+07	3.74487e+07	0	-1	-1	0	-1	0
Q96DC8	ECHD3_HUMAN	4.10433e+07	5.62173e+07	5.06727e+07	2.84506e+07	2.09766e+08	2.28301e+08	1.73215e+08	8.37277e+07	1.59888e+07	6.09256e+06	1.12018e+07	4.91756e+06	-1	-1	-1	0	0	0
P35790	CHKA_HUMAN	2.03831e+08	1.80688e+08	1.91109e+08	1.98905e+08	2.58852e+08	2.45049e+08	2.20947e+08	2.22534e+08	4.34138e+07	5.11575e+07	5.20883e+07	1.08286e+08	0	-1	-1	0	-1	-1
P05121	PAI1_HUMAN	1.21724e+08	8.57077e+07	2.15162e+08	1.48426e+08	1.52536e+08	7.04611e+07	1.83052e+08	109902917	3.00001e+07	8.51518e+06	2.02524e+07	2.22384e+07	0	-1	-1	0	0	0
Q9BX40	LS14B_HUMAN	5.78665e+08	3.08982e+08	8.03581e+08	4.70716e+08	5.99533e+08	4.14783e+08	7.64926e+08	5.98383e+08	2.67834e+08	2.16587e+08	3.68752e+08	3.2893e+08	0	0	-1	0	0	0
Q96HA1	P121A_HUMAN	4.66507e+08	5.24152e+08	3.74324e+08	5.48508e+08	6.49401e+08	7.7005e+08	6.71547e+08	1182285138	2.50342e+08	234209811	2.04169e+08	2.45649e+08	0	-1	-1	0	-1	0
Q9BY49	PECR_HUMAN	1.61949e+08	1.22614e+08	1.01109e+08	1.58625e+08	338657106	4.49665e+08	2.80598e+08	296829517	8.88773e+07	1.01505e+08	5.71544e+07	1.14635e+08	-1	0	-1	0	0	-1
Q96GX9	MTNB_HUMAN	2015935065	1749061636	1347166557	1723590218	8.58001e+08	7.30768e+08	5.54177e+08	7.24702e+08	3.83642e+08	299136058	2.08355e+08	2.9254e+08	1	-1	-1	1	-1	-1
Q9NQ84	GPC5C_HUMAN	1332709466	2480686932	3309025942	1871135367	2.32453e+08	3.89297e+08	455381821	3.44518e+08	7.74086e+07	111721957	1.38314e+08	1.53637e+08	1	-1	-1	0	0	0
O14773	TPP1_HUMAN	1837917952	1580610793	2263318550	2274293461	4286352341	4520802530	4298960498	3855857359	1281670364	1120646137	1266158920	1296710574	-1	0	-1	-1	0	-1
O95297	MPZL1_HUMAN	9.56224e+08	4.73049e+08	8.64112e+08	6.77826e+08	1367806816	8.23667e+08	1446505024	1116414447	6.14353e+08	3.27848e+08	6.17979e+08	5.00055e+08	0	0	-1	0	0	0
P05981	HEPS_HUMAN	1.78604e+07	2.26867e+07	3.16058e+07	2.52008e+07	1.26601e+08	1.21313e+08	1.75388e+08	1.53453e+08	4.01309e+06	5.31254e+06	1.6761e+07	1.23502e+07	-1	0	-1	-1	0	-1
Q9BX66	SRBS1_HUMAN	4.94033e+07	3.16858e+07	4.71991e+07	4.56696e+07	6.6293e+07	5.36464e+07	6.60986e+07	6.83578e+07	2.70087e+06	1.50488e+06	6.70013e+06	1.15997e+06	0	-1	-1	0	-1	-1
Q8NE62	CHDH_HUMAN	1.32235e+08	4.4005e+07	1.42468e+08	1.65276e+08	1.75535e+08	2.17952e+08	2.68547e+08	1.62688e+08	3.35255e+07	2.76028e+07	4.45914e+07	5.53668e+07	0	0	-1	0	0	-1
Q6P1K8	T2H2L_HUMAN	644578459	5.38221e+08	704893956	7.72259e+08	759706959	1640057383	1537521956	1449968775	5.13121e+08	4.07058e+08	534579593	5.93881e+08	0	0	-1	0	0	0
Q14451	GRB7_HUMAN	1.65791e+07	6.4683e+06	1.80877e+07	2.49188e+07	4.80827e+07	2.89746e+07	4.93563e+07	5.75034e+07	1.75901e+07	1.06216e+07	1.15226e+07	2.09322e+07	-1	0	-1	0	0	0
P51452	DUS3_HUMAN	8.21335e+08	1035096264	1371390387	8.03814e+08	1908261275	2343012957	3189434651	1854152110	8.22189e+08	988524758	1416486355	7.61232e+08	-1	0	-1	0	0	0
Q9NUD5	ZCHC3_HUMAN	9.13527e+06	7.78003e+06	1.18745e+07	1.03565e+07	5.79815e+07	4.90745e+07	8.38592e+07	6.09698e+07	6.78189e+06	8.05314e+06	1.37996e+07	8.43035e+06	-1	0	-1	-1	0	-1
Q14534	ERG1_HUMAN	3.36685e+08	4.49485e+08	1.08839e+08	3.3514e+08	5.31343e+08	750684867	2.35276e+08	4.96059e+08	6.05238e+07	1.08296e+08	2.75075e+07	5.95826e+07	0	0	-1	0	0	0
Q4KMQ1	TPRN_HUMAN	3.13678e+07	5.45762e+07	3.13989e+07	1.87426e+07	5.62141e+07	135366599	8.5219e+07	5.16413e+07	4.62006e+06	1.83641e+07	5.42215e+06	5.8692e+06	0	0	-1	0	0	0
Q9BRP8	PYM1_HUMAN	2344097584	2133442207	2001483663	1990498415	3915774308	3409068128	3221326543	3245360424	1564646029	1456860801	1326256081	1272613792	0	0	-1	0	0	-1
P08684	CP3A4_HUMAN	1.12414e+08	9.41813e+07	1.11853e+08	2.97559e+07	8.54211e+07	4.4127e+07	1.01307e+08	7.54373e+07	9.00962e+06	6.69202e+06	2.22626e+07	2.02313e+07	0	0	-1	0	0	0
Q6ZSR9	YJ005_HUMAN	1.30813e+08	1.28868e+08	1.24994e+08	1.75482e+08	1.0768e+08	1.1829e+08	1.07893e+08	6.6921e+07	5.93136e+07	4.09186e+07	4.75524e+07	4.21088e+07	0	-1	-1	0	-1	0
Q9H7F0	AT133_HUMAN	1.12248e+08	1.70202e+08	8.54482e+07	1.64111e+08	2.10722e+08	3.09646e+08	1.89815e+08	2.71514e+08	1.02427e+08	9.23688e+07	1.13222e+08	8.42225e+07	0	0	-1	0	0	0
O95210	STBD1_HUMAN	1.75428e+08	1.10922e+08	2.33083e+08	1.57091e+08	3.04436e+08	135589353	2.64911e+08	3.39495e+08	5.52688e+07	1.60683e+07	1.10906e+08	7.61808e+07	0	0	-1	0	0	0
O00458	IFRD1_HUMAN	1.28024e+08	143346277	1.20444e+08	1.55014e+08	8.60305e+07	8.41312e+07	6.8873e+07	1.00955e+08	3.92797e+07	3.29515e+07	2.93968e+07	4.83039e+07	0	-1	-1	0	-1	-1
Q99611	SPS2_HUMAN	3.37444e+07	1.07309e+07	2.29503e+07	5.2159e+07	9.02622e+07	2.71709e+07	5.6886e+07	6.75633e+07	1.31768e+07	1.45918e+06	9.06648e+06	5.03623e+06	0	0	-1	0	0	0
P49458	SRP09_HUMAN	6368498051	5216155104	8100329090	8073841214	10550047701	8876513587	13926748429	13744569594	4892704840	4043825692	6338511935	5934717671	0	0	-1	0	0	0
Q2PPJ7	RGPA2_HUMAN	8.47668e+07	8.70431e+07	9.49948e+07	1.14746e+08	122683968	1.16491e+08	142654743	1.67617e+08	2.59469e+07	3.2101e+07	2.5948e+07	3.7945e+07	0	-1	-1	0	-1	-1
P41208	CETN2_HUMAN	8.55412e+08	1106539466	727706715	9.45252e+08	6.16884e+08	8.90835e+08	5.19968e+08	6.89791e+08	2.92128e+08	3.99537e+08	2.8503e+08	3.17043e+08	0	-1	-1	0	-1	0
P36969	GPX4_HUMAN	3.38302e+08	3.5748e+08	3.38048e+08	4.49628e+08	7.24476e+08	6.74677e+08	6.5282e+08	9.3789e+08	3.20722e+08	2.92542e+08	2.96996e+08	4.04871e+08	-1	0	-1	0	0	-1
Q9H0E2	TOLIP_HUMAN	272905141	3.48878e+08	323592330	2.9329e+08	4.35563e+08	6.76465e+08	6.3341e+08	5.06046e+08	1.06519e+08	1.60607e+08	1.20749e+08	1.38529e+08	0	-1	-1	0	-1	-1
Q86VN1	VPS36_HUMAN	7.65281e+08	765342894	2.4505e+08	6.11015e+08	1916068970	1363504309	6.13176e+08	1519288075	1.74155e+08	4.84158e+08	6.82278e+07	1.3655e+08	0	0	-1	0	0	0
O43768	ENSA_HUMAN	17134250275	23532709705	22758322714	20954937354	14704378978	20319974932	19785525734	17813824981	7252242658	9860442647	9693115089	8767222378	0	-1	-1	0	-1	-1
P15907	SIAT1_HUMAN	4.26479e+07	5.93171e+07	5.01228e+07	7.5871e+07	2.62685e+08	3.37241e+08	2.48986e+08	3.75753e+08	2.68441e+07	5.98694e+07	5.35923e+07	5.57529e+07	-1	0	-1	-1	0	-1
Q9UGR2	Z3H7B_HUMAN	3.37534e+08	1.85646e+08	3.30435e+08	3.91821e+08	4.54358e+08	2.54989e+08	4.62153e+08	5.561e+08	1.56672e+08	9.04642e+07	1.67131e+08	1.89152e+08	0	0	-1	0	0	0
P05423	RPC4_HUMAN	2.72927e+08	2.21091e+08	320039301	2.10695e+08	1.87601e+08	1.3501e+08	2.04077e+08	1.21204e+08	6.64138e+07	46541881	7.63588e+07	4.77391e+07	0	-1	-1	0	-1	0
Q9Y2G5	OFUT2_HUMAN	9.6868e+07	8.29842e+07	7.67639e+07	1.06154e+08	2.23106e+08	1.62083e+08	1.02458e+08	2.07336e+08	4.5668e+07	5.0507e+07	6.7416e+07	4.93395e+07	0	0	-1	0	0	0
P67812	SC11A_HUMAN	8.18658e+08	8.47957e+08	8.51815e+08	1250117103	7.3924e+08	6.44559e+08	7.18812e+08	1072001711	3.95332e+08	3.4642e+08	3.19319e+08	4.88323e+08	0	-1	-1	0	0	0
Q9BW85	YJU2_HUMAN	3.96636e+07	3.54915e+07	20681925	3.19615e+07	162134993	1.24693e+08	1.12341e+08	1.23567e+08	5.25927e+07	2.52846e+07	3.44429e+07	3.16758e+07	-1	0	-1	-1	0	-1
Q15005	SPCS2_HUMAN	6307598532	7176927273	8096500585	9565347189	5200658820	5810106273	6625503505	7554803314	2353922358	2694893032	3171206965	3473811746	0	-1	-1	0	-1	-1
Q7L5D6	GET4_HUMAN	8.65916e+08	7.44974e+08	5.25559e+08	1001072323	1242207302	1082686995	7.79725e+08	1507869910	3.35479e+08	2.98554e+08	1.92437e+08	3.7619e+08	0	-1	-1	0	0	0
Q9UJY5	GGA1_HUMAN	1.03006e+08	7.57229e+07	1.12894e+08	9.78181e+07	2.04202e+08	1.48761e+08	2.35305e+08	1.81047e+08	6.41667e+07	5.15532e+07	7.74308e+07	7.53885e+07	0	0	-1	0	0	-1
O43157	PLXB1_HUMAN	1.69408e+07	1.62153e+07	2.47646e+07	1.51998e+07	5.63813e+07	2.65124e+07	5.62507e+07	2.85388e+07	3.32247e+06	2.72477e+06	1.88391e+07	2.36685e+06	0	0	-1	0	0	0
O75197	LRP5_HUMAN	2.42352e+07	3.64743e+07	3.90287e+07	1.20223e+07	2.97707e+07	2.4985e+07	3.40857e+07	1.14312e+07	4.21731e+06	2.07614e+06	9.37778e+06	4.97587e+06	0	0	-1	0	0	0
O14530	TXND9_HUMAN	6.44002e+08	7.02655e+08	6.92178e+08	7.87124e+08	7.50083e+08	9.28751e+08	9.0883e+08	1041887719	3.15233e+08	2.56337e+08	2.6059e+08	3.70243e+08	0	-1	-1	0	-1	-1
Q5T1J5	CHCH9_HUMAN	1460497963	2585519576	3823778899	3023914420	1551983356	2637000411	3907181680	3314992318	2.4129e+08	2.93436e+08	5.32392e+08	3.87987e+08	0	-1	-1	0	0	0
Q9BSH5	HDHD3_HUMAN	7.40608e+08	7.86864e+08	9.06269e+08	1151330924	6.57041e+08	705570741	8.16345e+08	5.97668e+08	2.38327e+08	2.53599e+08	2.6485e+08	254111364	0	-1	-1	0	-1	-1
Q6P1X6	CH082_HUMAN	1388164121	1483709713	1043396021	1001790979	6.86114e+08	7.2094e+08	4.89715e+08	4.78376e+08	2.12671e+08	2.3933e+08	1.54193e+08	1.70265e+08	1	-1	-1	0	-1	-1
P43694	GATA4_HUMAN	9.48097e+06	3.23966e+08	5.10984e+06	0	5.20749e+07	5.21236e+07	5.5485e+07	6.98373e+07	2.17541e+07	2.67599e+07	1.69105e+07	7.05897e+06	0	0	-1	0	0	-1
P52926	HMGA2_HUMAN	6.79482e+08	7.66233e+08	3.16e+08	8.05127e+08	3633892405	3970870233	1628161546	4256998276	281178854	3.0622e+08	1.25259e+08	3.37408e+08	-1	0	-1	0	0	0
Q9HC07	TM165_HUMAN	10508166160	11525324815	10547371031	9930571894	12106220947	13170452009	13643344391	11206344876	4664322511	5054896842	4487357763	4498387347	0	-1	-1	0	-1	-1
Q8NBZ7	UXS1_HUMAN	8.84093e+07	4.67796e+07	1.11228e+08	1.85241e+08	1.6867e+08	7.17789e+07	1.29333e+08	2.07411e+08	2.10385e+07	9.87601e+06	2.25419e+07	3.8867e+07	0	0	-1	0	0	0
P02760	AMBP_HUMAN	1.03466e+08	6.48134e+07	9.09217e+07	9.02068e+07	1.72876e+08	9.97019e+07	2.46584e+08	3.39344e+08	8.98088e+06	7.06842e+06	1.32657e+07	3.24349e+07	0	-1	-1	0	-1	0
P53814	SMTN_HUMAN	1.65197e+08	1.33164e+08	130579610	2.00402e+08	7.43759e+08	5.80083e+08	607233126	4.00818e+08	1.30524e+08	105445077	1.1066e+08	7.08445e+07	-1	0	-1	0	0	-1
Q9HCE6	ARGAL_HUMAN	8.99625e+07	6.81125e+07	8.2348e+07	1.09645e+08	2.73741e+08	2.04956e+08	2.30504e+08	3.59267e+08	9.84029e+06	7.01218e+06	1.1112e+07	1.24901e+07	-1	-1	-1	0	-1	-1
Q8NDZ4	DIA1_HUMAN	3.20553e+08	4.24412e+08	396120946	2.93154e+08	4.68609e+08	685141413	5.77453e+08	4.87424e+08	1.43025e+08	2.15561e+08	1.9722e+08	1.4417e+08	0	-1	-1	0	0	-1
P61962	DCAF7_HUMAN	8.05547e+08	8.73136e+08	852874770	674930485	701207698	8.00388e+08	7.07648e+08	5.69857e+08	3.40834e+08	4.18249e+08	3.35007e+08	2.85959e+08	0	-1	-1	0	-1	-1
O15260	SURF4_HUMAN	7.57719e+08	6.12463e+08	7.31362e+08	1539711188	6.32872e+08	5.22653e+08	5.37546e+08	1250828918	2.2325e+07	3966182	4.47917e+06	5.05303e+07	0	-1	-1	0	0	0
O75911	DHRS3_HUMAN	568717195	5.57768e+08	510909366	8.46851e+08	3.85846e+08	3.45068e+08	3.23631e+08	5.69406e+08	7.87034e+07	1.55932e+08	6.89062e+07	1.62706e+08	0	-1	-1	0	-1	0
Q8IVD9	NUDC3_HUMAN	392913442	5.79773e+08	4.95011e+08	4.58938e+08	8.30365e+08	1317604070	956884088	8.75219e+08	2.64035e+08	4.10959e+08	3.35731e+08	298570609	-1	0	-1	0	0	0
Q9H9Q2	CSN7B_HUMAN	9.65647e+08	1287572998	1229166273	1145786815	1116677681	1420390534	1358307933	1030390635	4.88498e+08	6.52504e+08	6.93126e+08	4.5915e+08	0	-1	-1	0	-1	-1
A6NHX0	CAST2_HUMAN	6.00899e+07	5.17935e+07	1.79466e+07	4.07191e+07	3.51228e+07	3.14081e+07	1.54242e+07	2.51862e+07	1.04119e+07	1.15139e+07	2.82285e+06	4.16618e+06	0	-1	-1	0	0	0
Q92604	LGAT1_HUMAN	6.39709e+07	1.00955e+08	9.06561e+07	1.05205e+08	7.40815e+07	1.40649e+08	1.24426e+08	1.08475e+08	4.33853e+07	5.34992e+07	4.3046e+07	5.44922e+07	0	0	-1	0	0	0
P21741	MK_HUMAN	3.49067e+08	2.82213e+08	2.96692e+08	6.09571e+08	1.39392e+08	1.15919e+08	1.27359e+08	2.50024e+08	7.87189e+06	4.24042e+06	1.27486e+06	7.819e+06	0	-1	-1	0	0	0
Q8N3F8	MILK1_HUMAN	3.3739e+07	6.06229e+07	4.5308e+07	4.49908e+07	4.47241e+07	6.79615e+07	6.03469e+07	5.13279e+07	2.06565e+07	2.31994e+07	2.70453e+07	2.20673e+07	0	0	-1	0	0	-1
P80365	DHI2_HUMAN	1.20076e+07	1.56493e+07	7.04886e+06	1.50981e+07	8.67822e+07	1.2242e+08	9.5673e+07	1.49425e+08	4.22345e+06	1.26383e+07	6.55012e+06	3.27417e+07	-1	0	-1	-1	0	-1
Q86VR2	RETR3_HUMAN	676804651	5.33237e+08	8.98197e+08	688832716	4.33884e+08	2.86304e+08	4.06473e+08	3.57086e+08	1.24557e+08	1.00515e+08	1.36091e+08	1.15858e+08	0	-1	-1	0	-1	-1
Q13888	TF2H2_HUMAN	634940385	5.28382e+08	6.96553e+08	7.57114e+08	7.47317e+08	1626858394	1531571176	1429115325	5.0674e+08	3.9937e+08	5.4248e+08	5.82203e+08	0	0	-1	0	0	0
Q96H79	ZCCHL_HUMAN	1.40334e+08	5.44818e+07	1.30145e+08	146368717	5.43596e+08	2.45575e+08	473219907	5.96672e+08	140708330	5.03146e+07	8.05227e+07	126072021	-1	0	-1	0	0	0
Q9HCM4	E41L5_HUMAN	1.83148e+08	2.6584e+08	215075375	1.757e+08	1.68286e+08	2.28088e+08	1.46295e+08	1.57038e+08	4.80212e+07	6.08454e+07	5.23012e+07	4.00244e+07	0	-1	-1	0	-1	-1
Q92540	SMG7_HUMAN	1.78468e+08	2.04667e+08	1.04599e+08	1.91632e+08	1.8147e+08	2.49971e+08	1.16306e+08	1.9024e+08	7.68002e+07	8.51596e+07	3.87563e+07	7.65652e+07	0	-1	-1	0	0	0
P61916	NPC2_HUMAN	3931594835	5603071055	5923248776	8359273558	2389934492	2811224151	2742738306	3411563380	928146854	1170611865	1231116404	1310222295	0	-1	-1	0	0	-1
P56937	DHB7_HUMAN	3.90701e+07	3.71547e+07	5.0156e+07	4.78493e+07	1.83766e+08	2.14488e+08	3.25302e+08	2.03828e+08	4.13605e+07	3.72811e+07	6.3056e+07	4.66563e+07	-1	0	-1	0	0	0
Q8WV41	SNX33_HUMAN	135744696	1.84495e+08	1.89661e+08	1.00078e+08	1.69841e+08	2.22762e+08	2.72743e+08	1.32606e+08	3.92476e+07	5.49841e+07	6.83731e+07	2.77914e+07	0	-1	-1	0	0	0
Q9BSQ5	CCM2_HUMAN	5.00367e+07	7.20904e+07	9.4656e+07	7.71815e+07	3.10885e+07	4.78675e+07	6.47832e+07	5.67983e+07	6.23528e+06	9.38108e+06	1.55647e+07	1.35522e+07	0	-1	-1	0	-1	0
O94875	SRBS2_HUMAN	2.41779e+07	1.56906e+07	1.58354e+07	2.83756e+06	1.20515e+08	8.97918e+07	9.17621e+07	5.90685e+07	3.12897e+07	9.96695e+06	15934899	8.49874e+06	-1	0	-1	0	0	0
O75410	TACC1_HUMAN	2.75434e+08	357796983	6.43025e+08	4.70684e+08	4.46434e+08	5.44564e+08	8.87403e+08	7.40927e+08	1.54781e+08	1.89655e+08	3.80576e+08	2.29183e+08	0	0	-1	0	0	0
Q8IWW6	RHG12_HUMAN	2.36488e+08	1.77151e+08	3.38867e+08	2.51169e+08	1.87109e+08	1.16481e+08	2.3014e+08	1.60477e+08	6.29736e+07	4.14097e+07	9.05184e+07	3.50378e+07	0	-1	-1	0	0	0
Q9UL41	PNMA3_HUMAN	2.16706e+07	1.7339e+07	2.83559e+07	1.91777e+07	1.28382e+08	1.35647e+08	1.55624e+08	1.15482e+08	2.20723e+07	2.33523e+07	6.58031e+07	2.47322e+07	-1	0	-1	-1	0	-1
P27707	DCK_HUMAN	608737088	7.19739e+08	5.26967e+08	6.92662e+08	1432471414	1591101661	1136483538	1550543406	4.55239e+08	5.27867e+08	3.62497e+08	4.69452e+08	-1	0	-1	-1	0	-1
Q9Y487	VPP2_HUMAN	1.09774e+08	1.09952e+08	3.55133e+08	2.15716e+08	8.20901e+07	8.01048e+07	9.13194e+07	1.17302e+08	4.0634e+07	3.33989e+07	3.93851e+07	4.32708e+07	0	0	-1	0	0	-1
Q9Y394	DHRS7_HUMAN	9.52666e+08	1177709198	1062599998	9.0923e+08	1579943827	2246510118	1788569285	1583223588	6.18894e+08	8.6572e+08	6.966e+08	6.68847e+08	0	0	-1	0	0	-1
Q9UJ41	RABX5_HUMAN	4.35306e+07	9.14244e+07	7.07724e+07	7.35618e+07	3.78503e+07	6.28023e+07	5.30655e+07	6.29292e+07	1.63104e+07	2.33365e+07	2.02848e+07	2.18037e+07	0	-1	-1	0	0	0
Q9HBM0	VEZA_HUMAN	174658896	1.97557e+08	1.78354e+08	2.67596e+08	1.13624e+08	1.50037e+08	1.32256e+08	1.85134e+08	2.98051e+07	3.8157e+07	3.552e+07	5.19976e+07	0	-1	-1	0	-1	-1
O95563	MPC2_HUMAN	2.52313e+07	2.03384e+07	3.46445e+07	5.97584e+07	2.00298e+08	1.49114e+08	2.11068e+08	3.44151e+08	2.14e+07	1.89685e+07	2.65133e+07	3.57471e+07	-1	0	-1	0	0	0
O95395	GCNT3_HUMAN	116555814	1.95269e+08	1.84089e+08	1.68671e+08	6.58023e+07	6.15664e+07	1.61549e+08	7.75172e+07	2.51287e+06	1.35617e+06	3.05592e+06	3.51516e+06	0	-1	-1	0	-1	0
Q14147	DHX34_HUMAN	2.29306e+07	2.07076e+07	3.37641e+07	3.1367e+07	4.51415e+07	2.84227e+07	6.21121e+07	5.70888e+07	9.14571e+06	8.97537e+06	2.45918e+07	7.76614e+06	0	0	-1	0	0	0
Q9BRF8	CPPED_HUMAN	1684687383	9.13988e+08	1422873808	1769959278	1597909264	1330760576	1396080121	1682808317	2.46392e+07	1.10704e+08	2.01327e+07	1.68897e+07	0	-1	-1	0	-1	-1
Q8NEN9	PDZD8_HUMAN	2.11206e+08	3.0132e+08	2.54972e+08	2.5147e+08	357383059	5.13242e+08	523733918	4.50212e+08	9.16141e+07	1.26638e+08	1.36773e+08	1.31761e+08	0	-1	-1	0	-1	-1
Q9H0R6	GATA_HUMAN	3.24468e+08	4.99728e+08	4.57469e+08	3.73879e+08	574785088	8.83911e+08	8.08448e+08	6.87219e+08	1.88944e+08	2.96613e+08	3.41629e+08	2.22939e+08	0	0	-1	0	0	-1
Q6ZT12	UBR3_HUMAN	7.11926e+07	5.44901e+07	8.13104e+07	6.84158e+07	4.76213e+07	3.9483e+07	6.7019e+07	4.99122e+07	2.29899e+07	1.42837e+07	2.19367e+07	1.73661e+07	0	-1	-1	0	-1	0
Q9BYV8	CEP41_HUMAN	4.72287e+07	4.05837e+07	6.78876e+07	6.18929e+07	1.14156e+08	9.79472e+07	1.3332e+08	9.76538e+07	3.47681e+07	3.02147e+07	5.68706e+07	3.96264e+07	-1	0	-1	0	0	-1
P02749	APOH_HUMAN	2.62175e+07	9.28482e+06	1.1551e+07	6.8114e+07	1.213e+08	1.82337e+08	6.62837e+07	1.51046e+08	1.2211e+07	2.33859e+07	6.57433e+06	8.767e+06	0	0	-1	0	0	0
Q96BR5	COA7_HUMAN	9.63729e+07	1.21224e+08	1.44576e+08	1.10741e+08	1.32094e+08	1.49323e+08	205637081	1.9001e+08	4.05642e+07	5.48455e+07	1.46481e+07	5.85691e+07	0	-1	-1	0	0	-1
Q14257	RCN2_HUMAN	2951056004	3905060359	3725527303	3858439294	4802435803	6613059377	6079277541	6501326025	2159879590	2946124769	2683088646	2793316207	0	0	-1	0	0	-1
Q9BV44	THUM3_HUMAN	4.31973e+08	4.66665e+08	6.15573e+08	4.22408e+08	580541465	5.9114e+08	7.68162e+08	5.55676e+08	2.52555e+08	2.95053e+08	3.47538e+08	2.5275e+08	0	0	-1	0	0	-1
Q92851	CASPA_HUMAN	2.76249e+07	1.74491e+07	1.69165e+07	1.62187e+07	5.51518e+07	6.18349e+07	3.94197e+07	4.51261e+07	1.6887e+07	1.87055e+07	6.71043e+06	1.92293e+07	-1	0	-1	0	0	-1
Q96QF0	RAB3I_HUMAN	2.23734e+07	1.69182e+07	1.76562e+07	2.05117e+07	7.16308e+07	5.66547e+07	4.84799e+07	8.40506e+07	1.86403e+07	1.55288e+07	1.112e+07	1.38876e+07	-1	0	-1	0	0	-1
Q86TP1	PRUN1_HUMAN	3.31047e+08	5.8564e+08	5.07701e+08	5.95682e+08	2.67412e+08	4.36148e+08	3.9762e+08	4.07645e+08	101762199	1.64752e+08	1.48665e+08	1.4863e+08	0	-1	-1	0	0	-1
O43639	NCK2_HUMAN	5.82687e+06	6.97256e+06	1.04061e+07	4.67087e+06	2.69017e+07	3.24142e+07	4.36959e+07	3.83694e+07	7.70213e+06	5.19362e+06	7.48644e+06	586470	-1	0	-1	-1	0	-1
Q9NYI0	PSD3_HUMAN	9.11584e+06	5.82891e+06	7.47019e+06	9.39409e+06	1.91261e+07	1.16016e+07	2.10239e+07	2.12195e+07	4.65607e+06	2.7956e+06	2.5999e+06	2.72921e+06	-1	-1	-1	0	0	-1
O60245	PCDH7_HUMAN	3.59384e+07	5.79408e+07	9.67389e+07	2.64946e+08	1.21027e+08	1.06259e+08	1.68348e+08	2.39876e+08	1.65916e+06	8.65019e+06	3.39694e+07	1.19925e+07	0	0	-1	0	0	0
Q96QE5	TEFM_HUMAN	100108704	1.24412e+08	1.10913e+08	1.51843e+08	1.95875e+08	2.30488e+08	2.05118e+08	2.97124e+08	8.40901e+07	1.05372e+08	8.83696e+07	1.18032e+08	0	0	-1	0	0	0
P02458	CO2A1_HUMAN	720412	1.23326e+07	1.4067e+07	949468	1.51267e+07	4.14258e+07	3.02924e+07	2.97594e+07	2.01554e+06	1.41551e+06	4.40533e+06	3.07182e+06	0	0	-1	0	0	0
Q969S8	HDA10_HUMAN	3.17082e+07	3.51608e+07	1.96194e+07	5.77324e+07	1.90372e+07	1.5005e+07	1.20106e+07	2.1279e+07	8.45898e+06	4.71453e+06	4.3589e+06	7.73616e+06	0	0	-1	0	0	0
Q8IVM0	CCD50_HUMAN	2.99966e+08	5.34027e+08	3.53179e+08	3.98305e+08	3.88677e+08	6.49809e+08	263065769	3.24517e+08	2.74474e+07	8.16554e+06	4.20017e+07	1.25737e+07	0	-1	-1	0	-1	0
P0CG12	CTF8A_HUMAN	1.54495e+06	0	1.58886e+07	0	6.79331e+07	4.1011e+07	4.26428e+07	3.39569e+07	5.67107e+06	1.79293e+06	3.91149e+06	955088	-1	0	-1	0	0	0
Q96DU7	IP3KC_HUMAN	298300751	2.53732e+08	3.87266e+08	3.86294e+08	180865755	1.67114e+08	2.18821e+08	2.02756e+08	3.50474e+07	2.4423e+07	3.85774e+07	5.30195e+07	0	-1	-1	0	-1	-1
P01019	ANGT_HUMAN	5.96052e+06	5.36476e+06	1.09719e+07	3.33435e+07	9.19564e+07	7.0817e+07	1.1744e+08	1.55344e+08	1.04773e+07	2.50207e+06	7.39284e+06	3.53633e+06	-1	0	-1	0	0	0
O14907	TX1B3_HUMAN	4092569863	2666119490	2877875727	3607255383	3341655712	2263994862	2106211961	3035283353	1321750123	8.3818e+08	8.12922e+08	1100304046	0	-1	-1	0	-1	0
Q14781	CBX2_HUMAN	4.88846e+07	6.97118e+07	5.54804e+07	3.26417e+07	9.13846e+07	1.24536e+08	9.45311e+07	6.3819e+07	1.72977e+07	2.56483e+07	1.86584e+07	1.60137e+07	0	-1	-1	0	0	-1
Q5TCQ9	MAGI3_HUMAN	5.42812e+07	6.56632e+07	7.88143e+07	6.64653e+07	2.51766e+07	2.7509e+07	3.18657e+07	3.27599e+07	2.00656e+06	2.66436e+06	2.82428e+06	882187	1	-1	-1	1	-1	-1
Q8TF65	GIPC2_HUMAN	7.68103e+06	9.6786e+06	1.11207e+07	1.2608e+07	8.67497e+07	7.97099e+07	3.06617e+07	9.99632e+07	5.81215e+06	1.04282e+07	3.02599e+07	3.83023e+06	-1	0	-1	0	0	0
Q9HAC7	SUCHY_HUMAN	1.89953e+07	2.14192e+07	6.2509e+06	2.09052e+07	5.27622e+07	5.92349e+07	5.22509e+07	7.13118e+07	1.3445e+07	2.63318e+07	2.92155e+07	2.73097e+07	-1	0	-1	-1	0	-1
O94952	FBX21_HUMAN	1.87842e+08	2.02414e+08	1.81371e+08	1.20345e+08	1.8635e+08	2.00022e+08	2.02082e+08	1.24981e+08	8.0268e+07	9.29591e+07	7.59539e+07	5.9119e+07	0	-1	-1	0	0	0
Q8N4T8	CBR4_HUMAN	5.41933e+07	8.86078e+07	8.07027e+07	3.42298e+07	6.11476e+07	5.96032e+07	8.18788e+07	5.65469e+07	5.41002e+06	1.40307e+07	1.14138e+07	2.66965e+06	0	-1	-1	0	0	-1
Q9UIV1	CNOT7_HUMAN	1.7619e+08	259638977	250440650	2.12655e+08	1009901604	1515738307	1475577016	7.57109e+08	3.15556e+08	4.79116e+08	4.50001e+08	2.95434e+08	-1	0	-1	0	0	0
P30047	GFRP_HUMAN	8.55909e+07	6.6357e+07	6.71367e+07	9.31671e+07	4.06524e+07	5.83106e+07	6.20797e+07	4.85725e+07	1.75921e+07	2.1497e+07	2.53956e+07	2.12607e+07	0	-1	-1	0	-1	-1
P08709	FA7_HUMAN	8.74865e+06	1.91058e+07	1.22541e+08	1.71036e+07	1.19226e+08	1.61595e+08	2.20035e+08	1.49984e+08	1.93929e+07	4.41102e+07	9.97081e+07	2.43074e+07	0	0	-1	0	0	0
Q8TBN0	R3GEF_HUMAN	5.52015e+07	6.50227e+07	5.87087e+07	4.80192e+07	2.8506e+07	3.71171e+07	3.91544e+07	2.67239e+07	1.20252e+07	21362182	1.88548e+07	1.03293e+07	0	-1	-1	0	-1	0
O14925	TIM23_HUMAN	1.55669e+08	1.15578e+08	1.01122e+08	202985193	17296239	1.316e+07	2.39644e+07	1.79901e+07	6.09171e+06	5.77318e+06	1.16499e+07	4.71626e+06	1	-1	-1	0	-1	0
O00746	NDKM_HUMAN	3.01222e+08	3.98692e+08	3.22768e+08	4.96694e+08	1448191274	1744949941	1348515114	1753363867	1.25659e+08	1.38526e+08	1.2789e+08	2.75712e+08	-1	-1	-1	-1	0	-1
Q9H479	FN3K_HUMAN	2.40501e+07	2.74823e+07	2.83146e+07	4.92778e+07	7.9324e+07	1.05284e+08	9.72803e+07	1.47647e+08	1.33247e+07	1.95425e+07	1.42705e+07	2.50006e+07	-1	0	-1	0	0	-1
Q9UJ68	MSRA_HUMAN	4.04335e+08	1.98311e+08	1.91657e+08	2.86177e+08	2.26307e+08	1.07966e+08	9.09893e+07	1.55495e+08	3.1014e+07	9.94507e+06	9.19035e+06	1.91512e+07	0	-1	-1	0	0	0
P04233	HG2A_HUMAN	1.99431e+06	4.54364e+07	6.4868e+06	8.15451e+06	4.01913e+07	8.33125e+07	9.30208e+07	4.27789e+07	4.60666e+06	6.51355e+06	2.53017e+07	6.84452e+06	0	0	-1	0	0	0
P61009	SPCS3_HUMAN	3564878287	4165494353	3628478683	3549106233	2315304907	2354778260	2018727003	2313402295	1085257175	1112578866	9.62479e+08	1094476531	0	-1	-1	0	-1	-1
Q9HBM1	SPC25_HUMAN	7.80946e+07	4.57623e+07	6.00358e+07	7.81768e+07	1.06745e+08	6.47682e+07	8.62309e+07	1.13401e+08	3.73391e+07	2.86088e+07	4.60078e+07	4.26034e+07	0	0	-1	0	0	0
P07307	ASGR2_HUMAN	3.89056e+06	2.79195e+06	2.84351e+06	6.03687e+06	6.10144e+07	2.90112e+07	6.88747e+07	7.10101e+07	9.40689e+06	7.80919e+06	1.32352e+07	1.25901e+07	-1	1	-1	0	0	0
P62253	UB2G1_HUMAN	5.94324e+08	5.15733e+08	6.88882e+08	6.12219e+08	7.54066e+08	6.64203e+08	8.508e+08	7.44605e+08	2.28825e+08	1.91226e+08	2.23675e+08	2.11133e+08	0	-1	-1	0	-1	-1
Q6ZV73	FGD6_HUMAN	4.53695e+07	5.82732e+07	5.165e+07	7.13633e+07	2.99471e+07	3.54938e+07	3.13334e+07	4.02944e+07	1.03363e+07	1.35938e+07	9.72011e+06	1.78264e+07	0	-1	-1	0	-1	-1
Q5EBL8	PDZ11_HUMAN	3.63442e+08	3.73049e+08	3.96746e+08	524940573	2.27739e+08	2.38902e+08	2.15711e+08	2.94077e+08	6.75201e+07	7.78553e+07	8.04857e+07	1.01275e+08	0	-1	-1	0	-1	-1
Q6PML9	ZNT9_HUMAN	1.94014e+08	2.26709e+08	2.05351e+08	2.41963e+08	306804496	3.42853e+08	3.6142e+08	3.16249e+08	1.47815e+08	2.25255e+08	1.34009e+08	1.40089e+08	0	0	-1	0	0	-1
Q6P6B1	ERIC5_HUMAN	6.12927e+07	1.88933e+07	6.64308e+06	2.44816e+07	1.16111e+08	9.92502e+07	8.11551e+07	4.58431e+07	3.73839e+07	1.47285e+07	1.70151e+07	3.34408e+06	0	0	-1	0	0	0
Q8NFG4	FLCN_HUMAN	4.06144e+08	2.90343e+08	3.09232e+08	3.75279e+08	4.23857e+08	3.00359e+08	3.39375e+08	3.91288e+08	1.88669e+08	6.78862e+07	1.56105e+08	1.46881e+08	0	-1	-1	0	0	-1
Q6ZMU5	TRI72_HUMAN	3.78206e+07	5.20474e+07	3.47147e+07	4.27552e+07	2.40338e+07	3.234e+07	2.6513e+07	2.65758e+07	8.00264e+06	1.03589e+07	9.57119e+06	7.41855e+06	0	-1	-1	0	-1	-1
P51687	SUOX_HUMAN	1.82668e+07	3.31829e+07	2.33516e+07	5.20058e+07	1.09452e+08	1.04776e+08	1.23034e+08	1.41097e+08	1.58568e+07	7.41057e+07	1.42525e+07	4.3612e+07	-1	0	-1	-1	0	0
Q9BRA2	TXD17_HUMAN	9.23018e+08	816461641	6.78766e+08	1238257502	7.57354e+08	1260642053	983172225	8.56682e+08	4.56111e+08	4.19073e+08	4.53026e+08	4.10356e+08	0	-1	-1	0	0	0
Q05D32	CTSL2_HUMAN	5.02669e+08	401922036	3.31436e+08	5.71009e+08	6.56428e+08	5.40003e+08	437488530	7.12099e+08	3.23546e+08	2.6388e+08	1.88526e+08	3.32349e+08	0	0	-1	0	0	0
O95391	SLU7_HUMAN	2.81138e+08	3.32593e+08	2.98936e+08	2.63023e+08	4.79861e+08	5.90662e+08	5.34334e+08	4.02416e+08	2.32332e+08	2.80394e+08	2.48702e+08	2.2646e+08	0	0	-1	0	0	-1
Q6ZN17	LN28B_HUMAN	2.87904e+07	5.43151e+06	3.03507e+06	2.22495e+06	5.53741e+07	8.47387e+07	6.02997e+07	1.06148e+08	1.62266e+06	6.43726e+06	1.68317e+06	8.27855e+06	-1	0	-1	0	0	-1
P57682	KLF3_HUMAN	6.35638e+07	1.18165e+08	7.36762e+07	5.39768e+07	8.60947e+07	1.43581e+08	8.72772e+07	5.2644e+07	7.81838e+06	1.16625e+07	7.90318e+06	5.35491e+06	0	-1	-1	0	0	0
O43716	GATC_HUMAN	3.26293e+08	2.34894e+08	3.12013e+08	2.26757e+08	549184439	3.94997e+08	531618806	3.72448e+08	1.48053e+08	9.96792e+07	132228237	1.01476e+08	0	-1	-1	0	0	-1
A1L020	MEX3A_HUMAN	1.22892e+07	2.69709e+06	1.58409e+07	1.89084e+07	3.18822e+07	1.21966e+07	3.92888e+07	4.21222e+07	5.5841e+06	770652	5.19833e+06	1.69628e+06	0	0	-1	0	0	0
Q8IY33	MILK2_HUMAN	9.42939e+07	1.35094e+08	8.51443e+07	137044917	3.37095e+07	5.71323e+07	2.71696e+07	4.23035e+07	1.03879e+07	2.09251e+07	1.3976e+07	9.43337e+06	1	-1	-1	0	-1	0
P09455	RET1_HUMAN	7.98488e+07	4.56095e+07	99461096	1.89267e+07	1.04011e+08	1.24154e+08	1.17929e+08	9.91684e+07	3.08007e+06	3.53441e+06	1.20591e+06	612837	0	0	-1	0	0	-1
Q9Y259	CHKB_HUMAN	5.4066e+06	5.46521e+06	9.19057e+06	5677767	3.55641e+07	2.48935e+07	2.60475e+07	1.68435e+07	6.2323e+06	1.68531e+06	2.71648e+06	663386	-1	0	-1	0	0	0
O43278	SPIT1_HUMAN	2.7441e+07	4.48403e+07	4.87141e+07	1.02135e+08	7.77668e+07	108867874	1.19658e+08	2.09933e+08	1.11876e+07	1.06326e+07	1.28799e+06	1.23153e+07	0	0	-1	0	0	0
Q9H3Q1	BORG4_HUMAN	1540123320	1539307942	1612675365	1308646088	1429146685	1500972046	1583904538	1220690487	4.08371e+08	3.96911e+08	4.46663e+08	3.35494e+08	0	-1	-1	0	-1	-1
Q14249	NUCG_HUMAN	2.55192e+08	1.79131e+08	1.89076e+08	253584167	3.8602e+08	2.62588e+08	276919232	3.81237e+08	6.49677e+07	4.77532e+07	4.90777e+07	6.54436e+07	0	-1	-1	0	-1	-1
Q99426	TBCB_HUMAN	1561981516	1031122946	1825422094	1658766226	9.28056e+08	6.06274e+08	1004721688	958832310	3.77632e+08	259235841	4.3673e+08	3.85967e+08	0	-1	-1	0	-1	0
Q9BVC6	TM109_HUMAN	12061483186	10542614518	18605207710	12102751838	11013665986	9720155816	17058937402	10900015198	3802717660	3380336473	5957438793	3820585178	0	-1	-1	0	0	0
Q969L2	MAL2_HUMAN	3.43489e+07	2.20556e+07	4.47856e+07	1.55586e+07	2.28018e+08	7.58001e+07	2.05269e+08	1.95889e+08	4.1165e+07	1.30786e+07	3.55844e+07	2.72745e+07	-1	0	-1	0	0	0
P01344	IGF2_HUMAN	9.71424e+07	1.36524e+08	115452926	1.54784e+08	2.68787e+08	3.27937e+08	3.15358e+08	3.65828e+08	7.18584e+07	1.05248e+08	8.53948e+07	1.1023e+08	-1	0	-1	-1	0	-1
Q9Y256	FACE2_HUMAN	7.4125e+07	1.43487e+08	8.48596e+07	1.13504e+08	7.77409e+07	9.23124e+07	129479424	6.0434e+07	1.24675e+07	1.57605e+07	2.15925e+07	8.08233e+06	0	-1	-1	0	0	0
P49888	ST1E1_HUMAN	3.90723e+06	6.18083e+06	2.84709e+06	1.67843e+06	2.62005e+07	2.33084e+07	3.31951e+07	3.35178e+07	8.2249e+06	1.64475e+07	8.08432e+06	8.22331e+06	-1	0	-1	-1	0	0
Q8N465	D2HDH_HUMAN	1.90011e+07	3.85378e+07	1.99579e+07	1.68399e+07	4.35217e+07	7.51272e+07	4.80724e+07	3.74795e+07	7.28213e+06	2.5289e+07	9.4552e+06	8.30516e+06	0	0	-1	0	0	0
Q8IUC6	TCAM1_HUMAN	119796286	1.04923e+08	9.42261e+07	173873919	1.54728e+08	9.71355e+07	115792907	1.08419e+08	2.51312e+07	2.29812e+07	1.82646e+07	2.62447e+07	0	-1	-1	0	0	-1
O60870	KIN17_HUMAN	1.40191e+08	1.0556e+08	1.14999e+08	5.7964e+07	155795070	1.31412e+08	1.39388e+08	8.71979e+07	8.71205e+07	6.07401e+07	6.12417e+07	3.55001e+07	0	0	-1	0	0	0
Q96NT0	CC115_HUMAN	8.37184e+07	1.51876e+08	135096884	1.4925e+08	5.99663e+07	100572040	8.8499e+07	1.08426e+08	1.67873e+07	3.08271e+07	1.88593e+07	3.63314e+07	0	-1	-1	0	-1	0
Q86TM6	SYVN1_HUMAN	1.18152e+08	1.33328e+08	2.67733e+08	1.29467e+08	1756444839	1859039029	1501563882	1830274540	1.26082e+08	2.07084e+08	2.48453e+08	1.58554e+08	-1	0	-1	-1	0	-1
Q8N0X4	CLYBL_HUMAN	2.54115e+07	3.06708e+07	1.58327e+07	3.386e+07	1.3909e+08	1.26903e+08	8.53694e+07	9.47474e+07	4.64985e+07	4.31431e+07	3.35557e+07	3.56763e+07	-1	0	-1	-1	0	0
Q9P2K5	MYEF2_HUMAN	3.93562e+07	1.69967e+07	4.43742e+07	5.31295e+07	8.16915e+07	4.45979e+07	7.22201e+07	1.04131e+08	5.28147e+06	1.46269e+06	6.75801e+06	4.39751e+06	0	-1	-1	0	0	0
Q9Y6I9	TX264_HUMAN	1.94771e+08	1.03182e+08	1.42752e+08	2.39498e+08	3.93408e+08	4.88741e+08	406121579	3.96844e+08	8.70538e+07	1.17027e+08	1.46505e+08	1.18733e+08	-1	0	-1	-1	0	-1
Q8IV36	HID1_HUMAN	1.40141e+06	1.29257e+07	7.20966e+06	1.58448e+06	3.5028e+07	5.70415e+07	7.15098e+07	6.33754e+07	2.29081e+06	6.91856e+06	1.09114e+07	4.73707e+06	-1	0	-1	-1	0	-1
P48436	SOX9_HUMAN	2.21304e+07	1.55131e+07	1.93775e+07	1.82234e+07	7.76661e+07	5.4618e+07	7.86266e+07	9.1593e+07	4.08628e+06	1.38548e+07	1.43037e+07	4.6219e+07	-1	0	-1	-1	0	0
P56211	ARP19_HUMAN	2.60394e+08	1.78687e+08	1.46754e+08	2.36478e+08	1.8596e+08	1.30331e+08	9.74348e+07	1.86568e+08	5.06592e+07	4.3282e+07	1.0048e+07	4.55053e+07	0	-1	-1	0	-1	0
Q96K19	RN170_HUMAN	7.62745e+07	8.52389e+07	5.06864e+07	7.00136e+07	1.01675e+08	1.19874e+08	7.74936e+07	9.59589e+07	1.85737e+07	2.89651e+07	1.56752e+07	2.26095e+07	0	-1	-1	0	-1	-1
P07148	FABPL_HUMAN	1401802709	5.42388e+08	3.47393e+08	6.63396e+08	5104051043	6682467687	4391979923	4439946077	1.65904e+08	1.71235e+08	1.09844e+08	3.02533e+08	-1	0	-1	-1	0	-1
Q6ZU35	K1211_HUMAN	1.67379e+08	6.83257e+07	5.5885e+07	3.79172e+07	5.23893e+07	4.36549e+07	4.73975e+07	2.18873e+07	2.3243e+06	4.77499e+06	5.65992e+06	2.3403e+06	0	0	-1	0	0	0
Q01850	CDR2_HUMAN	3.87934e+07	3.9323e+07	3.47047e+07	8.26148e+07	3.89005e+07	3.36186e+07	2.83136e+07	6.42841e+07	3.98484e+06	6.8192e+06	7.36763e+06	1.48966e+07	0	0	-1	0	0	0
O95049	ZO3_HUMAN	1.56674e+07	3.43029e+07	1.52678e+07	1.73931e+07	4.98064e+07	1.05283e+08	5.47981e+07	6.63086e+07	1.53191e+07	1.90736e+07	1.14155e+07	1.26222e+07	0	0	-1	0	0	0
A6NIH7	U119B_HUMAN	5.46569e+08	9.43449e+08	8.5336e+08	7.14503e+08	8.08478e+08	1381139340	1353700395	1119843491	341580892	5.64445e+08	5.2562e+08	4.23749e+08	0	0	-1	0	0	0
Q93062	RBPMS_HUMAN	6.3579e+07	5.66857e+07	5.49789e+07	8.01539e+07	9.26792e+07	8.42001e+07	1.24676e+08	1.36209e+08	1.60568e+06	6.30263e+06	4.33732e+07	1.3221e+07	0	-1	-1	0	0	-1
P13688	CEAM1_HUMAN	3.44749e+08	3.58459e+08	1.39708e+08	3.17702e+08	9.74946e+07	1.12775e+08	9.36039e+07	5.47287e+07	537109	447043	4.25831e+06	257024	1	-1	-1	0	0	-1
P50135	HNMT_HUMAN	1.36307e+08	1.44446e+08	1.0072e+08	199665617	3.99506e+08	4.29658e+08	3.36788e+08	5.47094e+08	1.06216e+08	1.20592e+08	9.7562e+07	154091887	-1	0	-1	0	0	-1
O14494	PLPP1_HUMAN	1069403016	1127289614	2054670083	1293748117	352740595	3.9097e+08	696314618	4.64006e+08	1.18601e+08	1.17701e+08	2.37349e+08	1.91078e+08	1	-1	-1	0	0	0
Q9Y4P8	WIPI2_HUMAN	6.65667e+07	7.50281e+07	5.28739e+07	6.2744e+07	2.05823e+08	2.17997e+08	1.40547e+08	1.816e+08	4.0888e+07	3.80913e+07	2.55924e+07	3.70551e+07	-1	0	-1	-1	0	-1
Q8WUY8	NAT14_HUMAN	2.23027e+08	1.39505e+08	2.41615e+08	2.33663e+08	5.20499e+08	271335443	4.86419e+08	5.07906e+08	2.13272e+08	1.288e+08	2.22336e+08	2.46771e+08	-1	0	-1	0	0	0
Q9Y6A9	SPCS1_HUMAN	7803022913	7143232394	5804211903	5881902818	6377212777	5542700000	4566748593	4863442594	2783922712	2475273623	2029310760	2054536046	0	-1	-1	0	-1	-1
Q567V2	M17L2_HUMAN	3.83059e+07	6.00277e+07	2.62266e+07	7.0658e+07	6.37736e+07	5.76513e+07	7.54292e+07	1.27845e+08	1.33769e+07	1.09056e+07	1.31543e+07	1.88787e+07	0	0	-1	0	0	0
Q8NBF6	AVL9_HUMAN	5.5709e+08	4.04109e+08	6.28059e+08	3.02466e+08	5.55633e+08	4.04493e+08	5.90596e+08	308444644	2.29905e+08	1.55146e+08	230708287	118831035	0	0	-1	0	0	0
O95832	CLD1_HUMAN	1.51982e+08	1.34308e+08	5.28737e+07	8.04021e+07	4.52736e+08	4.97078e+08	2.16793e+08	3.09353e+08	1.27677e+08	1.26455e+08	4.86931e+07	107871730	-1	0	-1	0	0	0
Q969K3	RNF34_HUMAN	6.1225e+07	3.16309e+07	5.44889e+07	5.74362e+07	7.41821e+07	3.77439e+07	6.43653e+07	7.0123e+07	1.34368e+07	7.01943e+06	1.90693e+07	1.56709e+07	0	-1	-1	0	0	0
Q99807	COQ7_HUMAN	3.3339e+07	4.36743e+07	2.53723e+07	3.54512e+07	4.47488e+07	4.44629e+07	3.77676e+07	4.28233e+07	2.09266e+07	2.76358e+07	1.62063e+07	1.76936e+07	0	0	-1	0	0	-1
P16455	MGMT_HUMAN	1.03791e+08	1.15087e+08	1.00335e+08	1.03843e+08	7.17643e+07	8.48714e+07	7.26592e+07	7.24212e+07	4.0139e+07	3.56436e+07	2.07677e+07	1.11453e+07	0	-1	-1	0	-1	-1
Q8N129	CNPY4_HUMAN	5.27453e+08	5.30149e+08	4.97544e+08	4.52353e+08	5.24318e+08	5.48983e+08	5.01999e+08	4.90712e+08	1.78926e+08	1.83808e+08	1.7703e+08	157388164	0	-1	-1	0	-1	-1
Q99757	THIOM_HUMAN	1.32688e+08	1.68463e+08	1.69377e+08	1.91651e+08	201841675	2.38986e+08	2.37739e+08	2.84324e+08	7.73559e+07	9.40134e+07	8.69387e+07	1.15715e+08	0	0	-1	0	0	-1
A2A2Y4	FRMD3_HUMAN	5.97105e+07	1.02355e+08	7.04516e+07	6.56244e+07	4.08631e+07	5.588e+07	7.70671e+07	6.3202e+07	1.33153e+07	3.64851e+07	1.53103e+07	1.78524e+07	0	-1	-1	0	0	0
Q9BUV8	RAB5I_HUMAN	14151544322	11979216933	12585851969	9238998889	10527290430	8797879531	9109778239	7026319526	3931100205	3323303736	3490854630	2660941688	0	-1	-1	0	-1	-1
Q8N1S5	S39AB_HUMAN	1.37445e+08	1.07565e+08	8.73865e+07	9.27141e+07	2.13097e+08	1.69837e+08	1.66856e+08	1.58637e+08	8.17333e+07	4.59676e+07	4.53338e+07	3.72898e+07	0	0	-1	0	0	-1
O75496	GEMI_HUMAN	4.98501e+07	9.45446e+07	4.56087e+07	5.26568e+07	1.00845e+08	1.67869e+08	9.18868e+07	1.02193e+08	3.45895e+07	4.3092e+07	4.41925e+07	1.44029e+07	0	0	-1	0	0	0
P49326	FMO5_HUMAN	9.09829e+07	1.64784e+08	5.416e+07	7.96273e+07	9.6687e+07	1.40476e+08	5.52869e+07	8.27628e+07	0	181681	1.90908e+06	760835	0	-1	-1	0	0	0
Q9H254	SPTN4_HUMAN	1901378374	1344509845	1465368378	1818593252	1335789737	8.79345e+08	1242532376	1476477645	6.81724e+08	4.80283e+08	5.72785e+08	6.73768e+08	0	-1	-1	0	-1	0
P52757	CHIO_HUMAN	1.7816e+07	1.42089e+07	2.93631e+07	3.06319e+07	4.18407e+07	4.18445e+07	6.67726e+07	4.02034e+07	2.3582e+06	3.48258e+06	7.5409e+06	2.92924e+06	0	-1	-1	0	0	-1
Q8TEA1	NSUN6_HUMAN	1.30421e+07	1.55138e+08	8.51339e+07	1.20562e+07	3.40593e+07	5.83773e+07	5.71772e+07	3.13599e+07	9.33854e+06	1.69656e+07	1.79951e+07	1.48837e+07	0	0	-1	0	0	0
Q92738	US6NL_HUMAN	4.22875e+07	3.56558e+07	5.0373e+07	3.69264e+07	7.23793e+07	69138525	6.83123e+07	9.53684e+07	2.01396e+07	2.47776e+07	1.96244e+07	2.57024e+07	0	0	-1	0	0	-1
Q13542	4EBP2_HUMAN	4.86104e+08	239703702	2.01735e+08	3.81053e+08	4.5962e+08	3.45798e+08	4.20548e+08	6.6056e+08	1.8574e+08	1.24199e+08	1.70597e+08	2.86178e+08	0	0	-1	0	0	0
O76062	ERG24_HUMAN	1.64833e+07	3.80332e+07	2.16272e+07	3.04703e+07	1.3671e+08	3.6779e+08	1.72321e+08	2.59094e+08	1.39631e+07	3.38787e+07	5.11808e+07	1.09275e+07	-1	0	-1	0	0	0
Q8N3Y1	FBXW8_HUMAN	5.05647e+07	4.09648e+07	4.03563e+07	3.92249e+07	9.7352e+07	7.23612e+07	7.74518e+07	6.69263e+07	2.42821e+06	1.97703e+06	1.56619e+06	4.38099e+06	0	-1	-1	0	-1	-1
P02765	FETUA_HUMAN	3.24401e+07	1.62501e+07	2.96601e+07	9.1187e+07	1.59273e+08	1.79405e+08	1.22189e+08	2.67311e+08	2.23913e+07	9.27781e+06	1.53037e+07	3.00826e+06	-1	0	-1	0	0	0
Q8ND76	CCNY_HUMAN	1.20499e+08	8.15699e+07	6.72356e+07	9.36237e+07	1.30545e+08	8.94777e+07	7.0227e+07	1.09413e+08	5.44239e+07	3.66915e+07	2.81411e+07	4.48656e+07	0	-1	-1	0	0	0
P30990	NEUT_HUMAN	1.70383e+06	2.14752e+06	1.16585e+07	502771	2.51088e+07	3.7605e+07	5.18995e+07	2.93759e+07	1.67996e+06	1.42461e+06	1.70027e+06	882765	-1	0	-1	0	0	-1
Q9NXJ5	PGPI_HUMAN	1.89123e+07	3.23511e+07	3.08648e+07	2.8252e+07	4.20812e+07	7.11406e+07	5.1974e+07	7.2093e+07	2.05672e+07	3.54084e+07	3.0382e+07	2.928e+07	-1	0	-1	0	0	0
O95183	VAMP5_HUMAN	1.86875e+08	2.68265e+08	1.52371e+08	1.91035e+08	195984355	3.04206e+08	1.47635e+08	2.02685e+08	2.61208e+07	4.29068e+07	2.24152e+07	2.93533e+07	0	-1	-1	0	-1	0
Q9P215	POGK_HUMAN	3.12487e+07	3.22702e+07	4.43635e+07	3.50412e+07	7.98549e+07	6.41393e+07	6.38784e+07	9.05571e+07	3.58307e+07	1.94071e+07	1.97878e+07	3.93078e+07	-1	0	-1	0	0	0
P55318	FOXA3_HUMAN	1.65498e+07	1.33149e+07	2.34319e+07	8.36883e+06	4.90112e+07	3.25783e+07	5.15398e+07	1.72979e+07	7.70886e+06	978788	9.71688e+06	4.25716e+06	0	0	-1	0	0	0
P05156	CFAI_HUMAN	4.23497e+07	3.61369e+07	2.11181e+07	1.82176e+07	9.42607e+07	9.27676e+07	5.62499e+07	8.70934e+07	3.01916e+07	3.50158e+07	1.8158e+07	2.95121e+07	-1	0	-1	0	0	0
Q9H6E4	CC134_HUMAN	1.012e+08	2.27317e+08	194526008	2.06114e+08	2.48661e+08	479355588	417107488	4.3447e+08	9.20041e+07	1.73567e+08	1.44742e+08	1.63473e+08	0	0	-1	0	0	0
Q6XR72	ZNT10_HUMAN	2.16468e+06	3.88605e+06	1.32614e+06	2.85192e+06	5.38145e+07	9.57081e+07	5.22009e+07	7.55331e+07	0	1.37754e+06	1.25699e+06	1.75033e+06	-1	0	-1	-1	0	-1
Q8N5A5	ZGPAT_HUMAN	5.21677e+07	4.21598e+07	5.0547e+07	7.0876e+07	8.92427e+07	8.32457e+07	1.05359e+08	141524966	4.03466e+06	4.55328e+06	2.43522e+06	3.61602e+06	0	-1	-1	0	-1	-1
Q8N5M9	JAGN1_HUMAN	4.67536e+07	8.41359e+07	9.68989e+07	9.39498e+07	7.43255e+07	1.31256e+08	1.4587e+08	1.38225e+08	2.79713e+07	5.1783e+07	5.69021e+07	5.46834e+07	0	0	-1	0	0	0
P59780	AP3S2_HUMAN	3.10807e+08	268377434	2.34644e+08	2.57604e+08	661865103	6.03947e+08	5.41387e+08	594637036	314014862	3.11187e+08	2.50156e+08	2.56569e+08	-1	0	-1	-1	0	-1
Q9NUQ2	PLCE_HUMAN	3.92921e+08	5.36091e+08	4.12813e+08	4.02765e+08	2.0117e+08	2.35726e+08	2.10419e+08	1.68332e+08	7.90417e+07	1.10144e+08	8.43781e+07	7.9769e+07	1	-1	-1	1	-1	-1
Q14012	KCC1A_HUMAN	8.00738e+07	7.20962e+07	6.66109e+07	9.70489e+07	7.51853e+07	7.73081e+07	7.08892e+07	8.91416e+07	1.32348e+07	1.18843e+07	2.25771e+07	2.23448e+07	0	-1	-1	0	-1	-1
Q96CG8	CTHR1_HUMAN	5.28951e+06	3.91007e+06	7.47154e+06	4.10896e+06	2.08298e+07	1.53852e+07	2.10464e+07	1.13444e+07	2.56123e+06	3.53319e+06	3153402	2.71702e+06	-1	0	-1	0	0	-1
Q8N138	ORML3_HUMAN	234727216	3.16214e+08	4.3746e+08	3.21612e+08	2.64048e+08	2.90392e+08	3.50021e+08	3.2928e+08	5.27657e+07	7.40349e+07	8.62146e+07	7.11251e+07	0	-1	-1	0	-1	-1
Q8TBC3	SHKB1_HUMAN	2.27225e+08	2.20601e+08	1.3769e+08	2.46496e+08	5.97533e+08	6.66489e+08	4.36625e+08	5.62056e+08	2.65002e+08	2.79449e+08	1.38321e+08	2.4375e+08	-1	0	-1	-1	0	0
Q5SRD1	TI23B_HUMAN	1.50832e+08	1.15578e+08	9.98689e+07	202985193	1.40449e+07	1.316e+07	2.24682e+07	1.79901e+07	3.77619e+06	5.77318e+06	1.06951e+07	4.71626e+06	1	-1	-1	0	-1	0
Q7Z4Y8	AT5L2_HUMAN	19521521866	21316034484	23123488301	24573969262	24518835346	27251914650	29533322787	30769114145	12209514254	13378375162	14654601140	15196942985	0	0	-1	0	0	-1
O75352	MPU1_HUMAN	3.38281e+08	2.67562e+08	2.6345e+08	3.46886e+08	3.68773e+08	3.41869e+08	3.20898e+08	3.0121e+08	1.78064e+08	151569296	1.47057e+08	1.58414e+08	0	0	-1	0	0	-1
O95406	CNIH1_HUMAN	1.09215e+07	1.05014e+07	9.94484e+06	1.26427e+07	9.27138e+06	9.23316e+06	8.71527e+06	1.01813e+07	4.02217e+06	4.42984e+06	4.34654e+06	3.93283e+06	0	-1	-1	0	-1	-1
Q6ZN04	MEX3B_HUMAN	8.98266e+06	6.51403e+06	3.01538e+06	8.0038e+06	2.12561e+07	1.70101e+07	8.06749e+06	1.82573e+07	2.48439e+06	3.99595e+06	639418	2.39219e+06	0	0	-1	0	0	0
Q14728	MFS10_HUMAN	1.20034e+07	4.95886e+06	9.8358e+06	1.69832e+07	2.99887e+07	1.4313e+07	3.44767e+07	3.63338e+07	3.36705e+06	2.01871e+06	7.04049e+06	1.36691e+07	0	0	-1	0	0	0
Q5VVQ6	OTU1_HUMAN	5.69529e+07	2.01391e+08	9.0398e+07	2.42775e+08	9.16291e+07	1.52369e+08	8.17539e+07	1.08388e+08	3.09725e+07	5.2612e+07	2.82988e+07	3.78085e+07	0	0	-1	0	0	0
Q99735	MGST2_HUMAN	1436399503	1825265722	1326020720	1296683825	2539306329	3140008790	2398748545	2264190940	9.01012e+08	1192472361	9.06413e+08	8.54329e+08	0	0	-1	0	0	-1
O00512	BCL9_HUMAN	6.62054e+07	6.90019e+07	6.00711e+07	8.06156e+07	6.58553e+07	6.88982e+07	7.59601e+07	7.8126e+07	2.35814e+07	2.25541e+07	2.01225e+07	2.64921e+07	0	-1	-1	0	-1	-1
Q5BJF2	SGMR2_HUMAN	3058268352	2901055529	1883672225	4584676966	8768648058	8078416851	5489531235	12953254657	2108162622	1931468766	1296998657	3194908553	0	0	-1	0	0	0
Q9HCU9	BRMS1_HUMAN	2.84022e+08	3.19038e+08	336715092	2.28147e+08	5.39053e+08	5.80469e+08	5.88548e+08	4.04686e+08	2.45568e+08	2.62967e+08	2.60969e+08	2.09278e+08	0	0	-1	0	0	-1
Q8N8A2	ANR44_HUMAN	5.08844e+06	9.81522e+06	1.25144e+07	6.4186e+06	1.07113e+07	1.83888e+07	1.59793e+07	1.33812e+07	5.15813e+06	8.67919e+06	6.72124e+06	7.51544e+06	0	0	-1	0	0	0
P52848	NDST1_HUMAN	9.48645e+06	1.09696e+07	2.44459e+07	9.77805e+06	3.84544e+07	3.49938e+07	4.97617e+07	3.58472e+07	1.93409e+07	2.06562e+07	1.74977e+07	2.19498e+07	-1	0	-1	0	0	0
Q16625	OCLN_HUMAN	1.34883e+07	3.9319e+07	1.91335e+07	8.25282e+07	8.58852e+07	7.47407e+07	7.92858e+07	1.11052e+08	1.24714e+07	1.2152e+07	1.51164e+07	2.41555e+07	0	0	-1	0	0	-1
P41235	HNF4A_HUMAN	4.69334e+06	4.31549e+06	5.35114e+06	8.98044e+06	2.91259e+07	2.40771e+07	2.86888e+07	4.6384e+07	1.55236e+06	117050	533918	3.45766e+06	-1	0	-1	0	0	-1
Q9Y664	KPTN_HUMAN	1.07513e+07	7.44419e+06	1.10252e+07	8.31734e+06	9.74317e+06	8.47576e+06	8.66517e+06	1.37539e+07	2.61095e+06	1.13753e+06	3.95654e+06	1.84362e+06	0	-1	-1	0	-1	0
Q9Y646	CBPQ_HUMAN	8.65534e+06	2.04276e+07	1.74452e+07	8.59812e+06	1.37968e+07	3.69159e+07	3.04876e+07	2.56842e+07	1.50392e+06	4.21e+06	3.17601e+06	1.20915e+06	0	0	-1	0	0	0
P00167	CYB5_HUMAN	4059110878	4628269461	3867950082	4172645378	14395594348	16387331269	13825242582	15019752442	3834394887	4473863373	3590132903	4101012082	-1	0	-1	-1	0	-1
P30307	MPIP3_HUMAN	3.26167e+07	2.79292e+07	2.35549e+07	2.16943e+07	5.17978e+07	4.61619e+07	4.12576e+07	3.7941e+07	7.55062e+06	6.87049e+06	1.98417e+06	6.13962e+06	0	-1	-1	0	-1	-1
Q6H8Q1	ABLM2_HUMAN	0	218512	437765	1.01009e+06	1.09974e+07	2.17207e+07	1.47084e+07	3.07391e+07	1.33251e+06	2.62397e+06	664854	5.87755e+06	-1	0	-1	0	0	0
Q8N0W3	FUK_HUMAN	5.0584e+06	9.62263e+06	1.08149e+07	1.02069e+07	2.14772e+07	1.93187e+07	2.10541e+07	2.96226e+07	8.8689e+06	9.27322e+06	1.12865e+07	1.59281e+07	-1	0	-1	0	0	0
Q9Y605	MOFA1_HUMAN	421934812	334850671	3.25652e+08	2.45092e+08	5.50024e+08	4.27131e+08	4.1086e+08	3.15167e+08	2.23201e+08	1.76027e+08	1.78081e+08	1.31006e+08	0	0	-1	0	0	0
Q9Y2G1	MYRF_HUMAN	4.45295e+07	3.25634e+07	1.96212e+07	4.28879e+07	2.41994e+07	2.96688e+07	2.11308e+07	2.8721e+07	0	0	925044	7.92586e+06	0	-1	-1	0	0	-1
P37173	TGFR2_HUMAN	1.14665e+07	1.22581e+07	5.70886e+06	1.44744e+07	5.71254e+06	5.42714e+06	2.83601e+06	8.48307e+06	960397	1.04128e+06	347901	1.65197e+06	0	-1	-1	0	0	0
P06681	CO2_HUMAN	2.51874e+06	1.18496e+06	1.23894e+06	1.79226e+07	6.03711e+07	8.10287e+07	2.38649e+07	4.27692e+07	2.67232e+06	1.09754e+06	321394	3.81758e+06	0	0	-1	0	0	0
O43520	AT8B1_HUMAN	4.43812e+07	7.35877e+07	6.15132e+07	5.37466e+07	1.459e+07	2.44207e+07	1.33774e+07	1.55394e+07	2.78329e+06	6.30895e+06	756843	1.62555e+06	1	-1	-1	1	-1	0
P48728	GCST_HUMAN	0	3.02435e+06	4.55149e+06	3.13448e+06	9.7596e+07	1.62691e+08	9.80988e+07	2.03656e+08	1.40974e+07	1.41474e+07	8.57003e+06	9.99584e+06	-1	1	-1	0	0	0
A1L170	CA226_HUMAN	1.38567e+07	2.18417e+07	1.17837e+07	1.77856e+07	2.22849e+07	2.45147e+07	1.08436e+07	2.05659e+07	1.85681e+06	7.49582e+06	2.08567e+06	4.21487e+06	0	-1	-1	0	0	0
Q9P0K1	ADA22_HUMAN	2.11327e+07	1.32268e+07	2.69517e+07	2.02594e+07	1.43401e+07	1.28339e+07	1.13409e+07	1.59547e+07	1.79904e+06	2.42604e+06	3.19568e+06	4.18503e+06	0	-1	-1	0	-1	-1
P04070	PROC_HUMAN	484157	855520	422391	222294	1.07989e+07	8.82203e+06	4.55309e+06	4.63196e+06	620101	1.38612e+06	642849	196389	-1	0	-1	0	0	0
Q9H334	FOXP1_HUMAN	2.33215e+07	1.07864e+07	1.69316e+07	2.5407e+07	3.18322e+07	2.34573e+07	2.24114e+07	3.9671e+07	5.76039e+06	5.75237e+06	6.91555e+06	7.8736e+06	0	-1	-1	0	0	0
Q9H875	PKRI1_HUMAN	9.83177e+07	1.19523e+08	9.74449e+07	1.12878e+08	4.77177e+07	6.34296e+07	3.82613e+07	5.28596e+07	2.52449e+07	2.44686e+07	1.78317e+07	2.74115e+07	1	-1	-1	1	-1	0
P61371	ISL1_HUMAN	1.82502e+07	2.79756e+07	2.86064e+07	2.84787e+07	5.9113e+07	5.79869e+07	3.60248e+07	5.09649e+07	2.56194e+07	2.09552e+07	1.87329e+07	2.0199e+07	0	0	-1	0	0	0
Q96A47	ISL2_HUMAN	1.82502e+07	3.11401e+07	2.86064e+07	2.84787e+07	5.9113e+07	6.2649e+07	3.60248e+07	5.09649e+07	2.56194e+07	2.1672e+07	1.87329e+07	2.0199e+07	0	0	-1	0	0	0
Q9NUV7	SPTC3_HUMAN	1.24007e+07	6.61242e+06	8.5899e+06	1.92506e+07	3.45637e+07	3.09286e+07	2.70799e+07	1.87256e+07	8.82018e+06	2.5929e+06	3772774	4.42695e+06	0	0	-1	0	0	-1
Q6PIW4	FIGL1_HUMAN	4.89652e+07	6.16215e+07	7.31172e+07	6.91728e+07	3.33603e+07	5.13627e+07	5.6756e+07	5.26874e+07	1.16466e+07	1.9953e+07	2.28253e+07	2.09441e+07	0	-1	-1	0	-1	0
Q96MG8	PCMD1_HUMAN	6.08662e+07	5.06446e+07	6.58901e+07	6.65561e+07	2.88466e+08	3.29225e+08	4.49023e+08	3.75755e+08	3.18939e+07	1.9791e+07	3.42132e+07	3.28987e+07	-1	-1	-1	-1	-1	-1
Q8IVM8	S22A9_HUMAN	552587	1.76592e+06	6.77778e+06	3.30338e+06	1.58329e+07	9.65812e+06	9.24601e+06	1.06984e+07	3.36545e+06	1.94622e+06	2.25624e+06	2.91884e+06	-1	0	-1	0	0	0
P68871	HBB_HUMAN	2.84068e+08	4.27822e+08	5.11755e+08	3.52609e+08	1.95924e+07	1.55789e+07	2.20636e+07	1.46102e+07	7.28938e+06	4.42512e+06	7.6808e+06	1.25812e+07	1	-1	-1	1	-1	0
P02042	HBD_HUMAN	2.84068e+08	4.27822e+08	5.11755e+08	3.39788e+08	1.95924e+07	1.55789e+07	2.20636e+07	1.43319e+07	7.28938e+06	4.42512e+06	7.6808e+06	5.67556e+06	1	-1	-1	1	-1	-1
O75843	AP1G2_HUMAN	229304492	1.49415e+08	1.34908e+08	8.97172e+07	1.80247e+08	1.0529e+08	1.03846e+08	6.41201e+07	3.25671e+07	1.65984e+07	1.87152e+07	1.26908e+07	0	-1	-1	0	0	0
Q96GE9	DMAC1_HUMAN	1.07933e+08	1.04568e+08	1.54496e+08	1.20193e+08	1.40745e+08	1.32758e+08	1.99585e+08	1.80428e+08	2.42082e+07	2.21715e+07	3.12036e+07	1.57941e+07	0	-1	-1	0	-1	-1
Q6PJE2	POZP3_HUMAN	345905193	4.12625e+08	3.2315e+08	3.55427e+08	358008843	418523043	3.59539e+08	3.50134e+08	1.64466e+08	2.06075e+08	1.78094e+08	1.61646e+08	0	-1	-1	0	-1	-1
Q86UA6	RIP_HUMAN	1.3459e+08	8.1481e+07	1.89879e+08	2.11714e+08	1.72429e+08	8.9988e+07	2.24289e+08	2.38557e+08	4.10404e+07	2.61772e+07	6.0615e+07	6.46661e+07	0	0	-1	0	0	0
Q02487	DSC2_HUMAN	9.57314e+06	1.14032e+07	1.02932e+07	8.51731e+06	6.1597e+07	6.81813e+07	6.1888e+07	4.22148e+07	3.09793e+07	2.12435e+07	3.23773e+07	1.99354e+07	-1	1	-1	-1	0	0
Q32M88	PGGHG_HUMAN	6.98604e+07	3.72681e+07	4.03009e+07	5.86524e+07	8.1902e+07	4.38846e+07	4.15773e+07	6.93053e+07	1.28925e+07	1.10821e+07	9.0952e+06	1.29914e+07	0	-1	-1	0	0	0
Q9NWS8	RMND1_HUMAN	4.05502e+07	5.66813e+07	4.59993e+07	4.94772e+07	2.72213e+08	4.46291e+08	2.42834e+08	3.15096e+08	4.28212e+07	6.78205e+07	4.84485e+07	5.8311e+07	-1	0	-1	-1	0	-1
P02656	APOC3_HUMAN	8.57809e+07	182462951	1.94088e+08	2.15052e+08	8.26715e+07	1.70491e+08	1.83859e+08	1.97273e+08	987462	858888	4.54383e+06	2.15892e+06	0	-1	-1	0	-1	-1
Q8IYL3	CA174_HUMAN	4.8133e+07	5.13546e+07	4.24354e+07	7.65166e+07	3.83075e+07	3.87945e+07	3.18144e+07	8.52219e+07	2.56277e+06	2.52794e+06	2.3051e+06	3.33317e+06	0	-1	-1	0	-1	0
Q6NUK4	REEP3_HUMAN	2.72334e+07	1.90286e+07	1.72856e+07	3.95521e+07	2.46208e+07	16205592	2.3981e+07	2.52767e+07	1.5125e+07	6.88086e+06	8.54762e+06	9.7082e+06	0	0	-1	0	0	0
Q3MIX3	ADCK5_HUMAN	7.25435e+07	9.15265e+07	8.59462e+07	7.46383e+07	7.30656e+07	8.88695e+07	1.04196e+08	8.42835e+07	1.70336e+07	4.71862e+07	3.47762e+07	4.00125e+07	0	-1	-1	0	-1	0
Q86XE5	HOGA1_HUMAN	904436	1.11294e+06	917447	1.0387e+06	5.13849e+06	6.77388e+06	3.18837e+06	5.23533e+06	638790	313237	263763	651672	-1	-1	-1	0	0	-1
O43826	G6PT1_HUMAN	389854820	2.81651e+08	2.562e+08	1.4507e+08	7.08288e+08	5.82661e+08	5.24337e+08	2.83173e+08	2.13214e+08	1.24346e+08	187241858	5.88616e+07	0	0	-1	0	0	0
Q9NRP4	SDHF3_HUMAN	1.40482e+07	7.4826e+06	6.11334e+06	8.46899e+06	3.19917e+06	0	0	0	173533	0	0	202724	1	-1	0	0	0	0
Q9NRD5	PICK1_HUMAN	3.3615e+06	4.509e+06	1.44848e+06	2.77492e+06	3.36041e+07	5.16435e+07	2.67946e+07	3.01075e+07	950421	846241	1.04387e+06	1.85743e+06	-1	0	-1	0	0	-1
Q9UK23	NAGPA_HUMAN	1.25895e+07	2.81442e+07	2.09484e+07	3.92657e+07	4.80289e+07	5.79803e+07	5.39873e+07	8.60322e+07	1.08392e+07	1.65437e+07	1.9063e+07	3.31709e+07	0	0	-1	0	0	0
Q8NHG7	SVIP_HUMAN	8.50012e+07	7.87959e+07	9.14025e+07	5.94111e+07	1.53884e+08	1.41146e+08	2.02225e+08	154630556	5.89624e+07	5.17108e+07	6.5321e+07	3.55135e+07	-1	0	-1	0	0	-1
P09668	CATH_HUMAN	2.29523e+08	1.19469e+08	207159798	1.44347e+08	9.4833e+07	4.42758e+07	9.52318e+07	5.1984e+07	1.32683e+07	4.40469e+06	8.89682e+06	1.09968e+07	0	-1	-1	0	-1	0
P54762	EPHB1_HUMAN	3.02768e+08	5.23334e+08	5.42802e+08	5.2848e+08	1.25428e+08	2.34438e+08	2.40759e+08	213022724	2.19979e+07	5.07064e+07	6.80574e+07	3.15512e+07	1	-1	-1	0	-1	0
Q9UBS3	DNJB9_HUMAN	1.54972e+07	1.4023e+07	1.17249e+07	2.50843e+07	5.61734e+06	6.69333e+06	7.64162e+06	1.0116e+07	2.59289e+06	1.05491e+06	1.91388e+06	854095	0	-1	-1	0	0	0
Q9NUL5	RYDEN_HUMAN	6.90424e+06	3.4265e+06	1.47825e+06	5.30984e+06	1.24295e+07	7.2173e+06	4.0245e+06	1.24776e+07	497096	1.17801e+06	129618	396230	0	0	-1	0	0	0
P58335	ANTR2_HUMAN	3.32273e+07	2.90752e+07	3.31299e+07	5.70708e+07	1.37358e+07	9.09031e+06	1.06551e+07	1.78101e+07	1.05795e+06	722809	0	2.35599e+06	1	-1	-1	0	0	-1
Q9UKG9	OCTC_HUMAN	5.17244e+07	6.1594e+07	5.74565e+07	7.18835e+07	5.37005e+07	7.01964e+07	7.20989e+07	9.16928e+07	2.47649e+07	2.90814e+07	3.55137e+07	2.94725e+07	0	-1	-1	0	-1	0
Q96PZ2	F111A_HUMAN	6.94841e+07	8.32434e+07	4.16398e+07	1.02414e+08	5.38132e+07	4.6666e+07	4.9859e+07	8.2661e+07	1.42308e+07	1.27454e+07	3.67276e+06	1.36101e+07	0	-1	-1	0	0	0
Q9Y4U1	MMAC_HUMAN	1.9798e+07	1.03488e+07	1.23197e+07	1.14016e+07	5.2618e+07	3.37245e+07	3.36894e+07	2.90806e+07	1.85286e+07	1.36035e+07	1.42341e+07	1.11188e+07	-1	0	-1	0	0	0
P56179	DLX6_HUMAN	869838	105598	428781	1.12777e+06	3.91618e+06	1.94573e+06	3.01986e+06	3.57211e+06	740037	474050	81366.6	199189	-1	0	-1	0	0	-1
Q8IWT0	ARCH_HUMAN	1.17918e+08	9.63154e+07	9.827e+07	9.16932e+07	2.29813e+08	2.1677e+08	2.06129e+08	2.05945e+08	7.43219e+07	6.14259e+07	5.39823e+07	6.00668e+07	-1	0	-1	-1	0	-1
Q6NVV7	CDPF1_HUMAN	5.75217e+07	7.43206e+07	2.81975e+07	9.303e+07	1.01582e+08	1.35037e+08	4.77778e+07	1.39355e+08	2.34946e+07	2.79555e+07	9.82918e+06	3.12932e+07	0	0	-1	0	0	0
Q08499	PDE4D_HUMAN	5.43792e+06	6.21437e+06	4.37375e+06	3.90225e+06	1.02657e+07	8.69425e+06	7.53831e+06	6.40945e+06	284219	162503	0	176827	0	-1	-1	0	-1	-1
Q9UEE5	ST17A_HUMAN	1.42758e+07	2.72331e+07	3.94395e+07	1.80291e+07	1.4486e+07	3.19502e+07	3.52399e+07	2.04934e+07	1.11481e+06	0	2.47814e+06	2.11828e+06	0	-1	-1	0	0	0
O75386	TULP3_HUMAN	9.79827e+07	7.45974e+07	5.12762e+07	5.09498e+07	3.53664e+07	2.80727e+07	1.73297e+07	2.00124e+07	1.25004e+07	9.58824e+06	5.94461e+06	1.98526e+06	0	-1	-1	0	0	0
P22891	PROZ_HUMAN	0	323450	0	361828	6.12246e+06	6.42146e+06	1.10209e+07	4.08983e+06	1.03459e+06	164324	432863	304356	-1	0	-1	0	0	0
Q9NP87	DPOLM_HUMAN	495531	462697	2.18748e+06	1.56321e+06	7.46419e+06	5.16342e+06	6.25437e+06	5.62297e+06	1.73338e+06	1.38789e+06	1.29895e+06	1.22749e+06	-1	0	-1	-1	0	-1
Q96NW4	ANR27_HUMAN	1.75247e+08	1.86918e+08	6.65382e+07	5.22207e+07	2.03868e+07	2.15131e+07	1.92717e+07	1.25512e+07	1.09453e+07	7.83974e+06	7.45215e+06	4.61337e+06	0	0	-1	0	0	0
Q9BZA5	TXNG2_HUMAN	2.02255e+07	1.52227e+07	1.58201e+07	1.24449e+07	2.0184e+06	1.84402e+06	1.19301e+06	839679	138721	217852	132326	48270.4	1	-1	-1	1	-1	0
O75366	AVIL_HUMAN	1.72651e+07	6.18082e+06	1.00346e+07	1.56115e+07	1.88155e+08	7.76532e+07	1.14457e+08	1.4071e+08	589981	72096	125649	1.70379e+06	-1	-1	-1	0	0	0
Q96L58	B3GT6_HUMAN	3.5637e+07	3.08761e+07	2.74921e+07	2.63463e+07	7.67045e+07	7.13249e+07	6.39445e+07	5.83837e+07	2.37921e+07	2.1326e+07	2.01697e+07	1.99981e+07	-1	0	-1	-1	0	-1
Q9NW75	GPTC2_HUMAN	8.85123e+06	1.3253e+07	2.04296e+07	1.94811e+07	6.79351e+06	7.81371e+06	8.74396e+06	9.15336e+06	2.60009e+06	3.78246e+06	6.05262e+06	2.64445e+06	0	-1	-1	0	0	0
Q14520	HABP2_HUMAN	5.21096e+06	3.60057e+06	1.52919e+06	3.3206e+06	8.28002e+06	7.39862e+06	5.46149e+06	9.02753e+06	194375	378043	159081	0	-1	-1	-1	0	0	-1
O75896	TUSC2_HUMAN	1.70846e+06	2.48626e+06	1.74718e+06	1.07681e+06	2.10439e+06	3.18876e+06	2.62961e+06	2.66612e+06	594220	1.59432e+06	684763	1.38759e+06	0	0	-1	0	0	0
Q11201	SIA4A_HUMAN	7.66423e+06	6.69912e+06	7.00649e+06	5.93815e+06	1.5814e+06	2.07165e+06	1.76998e+06	1.71046e+06	579819	777779	660871	400994	1	-1	-1	1	-1	-1
Q8IXL6	FA20C_HUMAN	2.49772e+06	3.98428e+06	1.08983e+06	1.60049e+06	5.30283e+07	6.55864e+07	4.03899e+07	2.67314e+07	4.41762e+06	7.07137e+06	3.6058e+06	2.18007e+06	-1	0	-1	0	0	0
Q96MK3	FA20A_HUMAN	2.49772e+06	3.59481e+06	3.41705e+07	4.48625e+07	5.30283e+07	6.25337e+07	4.2559e+07	3.17336e+07	4.41762e+06	6.10595e+06	9.24212e+06	2.19902e+07	0	0	-1	0	0	0
Q9UK45	LSM7_HUMAN	480532381	5.29109e+08	4.6137e+08	3.29357e+08	7.25067e+08	7.69724e+08	6.66536e+08	4.90391e+08	3.41615e+08	3.70978e+08	3.38528e+08	2.39489e+08	0	0	-1	0	0	0
P01042	KNG1_HUMAN	918551	748889	980729	511331	1.34194e+07	1.34046e+07	1.47101e+07	1.11398e+07	4.02403e+06	2.08045e+06	3.99397e+06	3.69325e+06	-1	1	-1	-1	0	-1
Q9C002	NMES1_HUMAN	9.70868e+06	1.29842e+07	1.38444e+07	6.24332e+06	3.84116e+06	5.05069e+06	5.99524e+06	2.34473e+06	355281	193813	224490	0	0	-1	-1	0	-1	0
Q86W74	ANR46_HUMAN	3.50323e+07	3.8789e+07	3.21959e+07	4.28409e+07	1.05727e+08	1.08865e+08	9.95107e+07	1.26264e+08	1.29314e+07	1.58726e+07	10741015	1.86205e+07	-1	-1	-1	-1	-1	-1
P57073	SOX8_HUMAN	2.01643e+07	1.18427e+07	1.59371e+07	1.59753e+07	7.09258e+07	3.44663e+07	7.1729e+07	6.15845e+07	0	2.81564e+06	2.9697e+06	4.05261e+06	-1	-1	-1	0	-1	-1
P56693	SOX10_HUMAN	2.01643e+07	1.18427e+07	1.51993e+07	1.59753e+07	7.09258e+07	3.44663e+07	5.99894e+07	6.15845e+07	0	2.81564e+06	1.16376e+07	4.05261e+06	-1	0	-1	0	0	-1
Q9UI08	EVL_HUMAN	3797821175	4022467710	4547324908	3046921322	5730929899	5991822461	7038381039	4631289219	2135451841	2218273474	2561779653	1706604967	0	0	-1	0	0	-1
Q8NFU3	TSTD1_HUMAN	1.98212e+07	2.53484e+07	2.08407e+07	2.23995e+07	1.23996e+07	1.07746e+07	1.01854e+07	1.43762e+07	184869	0	0	194474	0	-1	-1	0	-1	-1
Q9BX70	BTBD2_HUMAN	8.98502e+06	1.21253e+07	3.72867e+06	4.72437e+06	2.49684e+07	2.5726e+07	9.41039e+06	2.36192e+07	5.36243e+06	2.72457e+06	2.03984e+06	5.38556e+06	0	0	-1	0	0	0
Q9Y421	FA32A_HUMAN	8.18307e+07	5.55087e+07	1.3166e+08	7.85527e+07	1.66368e+08	9.56708e+07	2.27671e+08	1.4969e+08	5.28033e+07	3.8765e+07	6.72813e+07	5.18443e+07	0	0	-1	0	0	0
P55285	CADH6_HUMAN	584410	2.78378e+06	2.8913e+06	3.27906e+06	5.35273e+06	7.09173e+06	1.15486e+07	1.03518e+07	128172	417162	0	252227	-1	0	-1	0	0	-1
Q14135	VGLL4_HUMAN	5.01415e+07	5.83909e+07	2.41568e+07	4.17998e+07	8.67319e+07	1.97357e+08	6.28884e+07	1.50179e+08	6.64129e+06	1.89133e+07	5479396	1.09623e+07	0	-1	-1	0	0	0
P02686	MBP_HUMAN	1.35134e+08	1.31922e+08	1.5145e+08	1.40564e+08	2.35839e+07	2.43716e+07	2.54758e+07	3.22906e+07	3.51271e+06	3.2032e+06	5.68333e+06	4.33222e+06	1	-1	-1	1	-1	-1
P37059	DHB2_HUMAN	1.00844e+07	1.4505e+07	2.30755e+07	3.43213e+07	7.92474e+06	1.0445e+07	1.89368e+07	2.30768e+07	760539	1.03666e+06	1.28009e+06	738659	0	0	-1	0	0	0
Q9BU79	TM243_HUMAN	2.97612e+06	6.39773e+06	5.58202e+06	6.91162e+06	5.89987e+06	4.95576e+06	8.71092e+06	1.28142e+07	691740	1.40038e+06	1.46106e+06	1.64776e+06	0	-1	-1	0	0	0
Q96BT3	CENPT_HUMAN	3.74639e+06	4.26588e+06	5.64363e+06	2.64432e+06	3.61861e+06	3.2049e+06	3.81092e+06	4.84548e+06	980130	775742	1.04146e+06	798492	0	-1	-1	0	0	-1
Q9UMX3	BOK_HUMAN	3.42426e+06	4.65655e+06	6.81713e+06	2.02514e+06	5.93674e+06	6.48142e+06	7.71396e+06	3.9617e+06	1.0918e+06	2.06973e+06	1.78343e+06	968596	0	0	-1	0	0	0
Q8N264	RHG24_HUMAN	3.48737e+07	3.94402e+07	5.40441e+07	5.4584e+07	4.95276e+07	6.03921e+07	6.76857e+07	7.02486e+07	1.43563e+07	1.6274e+07	1.98338e+07	2.01258e+07	0	-1	-1	0	0	-1
Q17R89	RHG44_HUMAN	3.48737e+07	3.94402e+07	5.40441e+07	5.4584e+07	4.95276e+07	6.03921e+07	6.76857e+07	7.02486e+07	1.43563e+07	1.6274e+07	1.98338e+07	2.01258e+07	0	-1	-1	0	0	-1
P42331	RHG25_HUMAN	3.48737e+07	3.94402e+07	5.40441e+07	5.4584e+07	4.95276e+07	6.03921e+07	6.76857e+07	7.02486e+07	1.43563e+07	1.6274e+07	1.98338e+07	2.01258e+07	0	-1	-1	0	0	-1
Q7Z5H3	RHG22_HUMAN	3.48737e+07	3.94402e+07	5.40441e+07	5.4584e+07	4.95276e+07	6.03921e+07	6.76857e+07	7.02486e+07	1.43563e+07	1.6274e+07	1.98338e+07	2.01258e+07	0	-1	-1	0	0	-1
P05111	INHA_HUMAN	3.48737e+07	3.94402e+07	5.40441e+07	5.4584e+07	4.95276e+07	6.03921e+07	6.76857e+07	7.02486e+07	1.43563e+07	1.6274e+07	1.98338e+07	2.01258e+07	0	-1	-1	0	0	-1
P29016	CD1B_HUMAN	1.49895e+07	2.07389e+07	1.27392e+07	1.77969e+07	1.94933e+07	2.87692e+07	1.9062e+07	2.24781e+07	4.33698e+06	5.75281e+06	2.97033e+06	4.17416e+06	0	-1	-1	0	-1	-1
Q8IWE4	DCNL3_HUMAN	1.49895e+07	2.07389e+07	1.27392e+07	1.77969e+07	1.94933e+07	2.87692e+07	1.9062e+07	2.24781e+07	4.33698e+06	5.75281e+06	2.97033e+06	4.17416e+06	0	-1	-1	0	-1	-1
Q6UXB3	LYPD2_HUMAN	1.34784e+06	5.37231e+06	3.6188e+06	4.54723e+06	7.54076e+06	2.34994e+07	1.82166e+07	2.0455e+07	1.77276e+06	6.12772e+06	3.6726e+06	4.43483e+06	-1	0	-1	0	0	0
Q96LL9	DJC30_HUMAN	3.8419e+06	3.8222e+06	4.30708e+06	4.78324e+06	2.0287e+06	2.31614e+06	2.39665e+06	1.83296e+06	1.4238e+06	666181	1.00686e+06	644248	0	-1	-1	0	-1	0
Q4VCS5	AMOT_HUMAN	4.24937e+06	3.21304e+06	6.15953e+06	4.34369e+06	5.15055e+06	3.75517e+06	9.24386e+06	8.61281e+06	471692	176402	833446	1.01851e+06	0	-1	-1	0	-1	0
Q13938	CAYP1_HUMAN	1.47922e+07	2.07389e+07	2.32058e+07	1.77969e+07	1.88615e+07	2.87692e+07	1.79189e+07	2.24781e+07	4.33698e+06	5.75281e+06	3.68912e+06	4.17416e+06	0	-1	-1	0	-1	-1
Q70JA7	CHSS3_HUMAN	1.47922e+07	2.07389e+07	1.13521e+07	1.77969e+07	1.88615e+07	2.87692e+07	1.79189e+07	2.24781e+07	4.33698e+06	5.75281e+06	3098610	4.17416e+06	0	-1	-1	0	0	-1
Q06418	TYRO3_HUMAN	1.47922e+07	2.07389e+07	1.13521e+07	1.77969e+07	1.88615e+07	2.87692e+07	1.79189e+07	2.24781e+07	4.33698e+06	5.75281e+06	3098610	4.17416e+06	0	-1	-1	0	0	-1
Q02338	BDH_HUMAN	726031	0	181512	0	4.31163e+06	3.65135e+06	3.48277e+06	3.26017e+06	1.45183e+06	2.19967e+06	1.73713e+06	1.63265e+06	-1	1	-1	-1	1	-1
A6NE01	F186A_HUMAN	6.25595e+07	6.98875e+07	1.04045e+08	9.09109e+07	1.15685e+08	1.20102e+08	1.63768e+08	1.33632e+08	3.95716e+07	4.21817e+07	7.69723e+07	7.0654e+07	0	0	-1	0	0	0
O15016	TRI66_HUMAN	960334	1.1441e+06	1.8058e+06	1.00357e+06	1.38055e+06	1.2951e+06	1.58794e+06	1.03518e+06	199352	359386	250583	330872	0	-1	-1	0	0	-1
A6NK58	LIPT2_HUMAN	1.46168e+07	1.79561e+07	8.82577e+06	1.80361e+07	5.29151e+06	5.62937e+06	4.30118e+06	6.77119e+06	1.09873e+06	1.57371e+06	290903	1.88855e+06	1	-1	-1	0	-1	-1
A2RUR9	C144A_HUMAN	2.12023e+07	1.08904e+07	1.52765e+07	2.17745e+07	1.96363e+07	1.15729e+07	1.21733e+07	1.65468e+07	1.99509e+06	1.1422e+06	428831	125315	0	-1	-1	0	-1	-1
Q3MJ40	C144B_HUMAN	2.12023e+07	1.08904e+07	1.52765e+07	2.17745e+07	1.96363e+07	1.15729e+07	1.21733e+07	1.65468e+07	1.99509e+06	1.1422e+06	428831	125315	0	-1	-1	0	-1	-1
Q9UM21	MGT4A_HUMAN	0	219709	447382	3.97688e+06	1.50186e+07	1.3381e+07	1.64379e+07	1.15562e+07	444514	3.38381e+06	2.06669e+06	2.88748e+06	-1	0	-1	-1	0	-1
Q7L8W6	DPH6_HUMAN	5.69565e+06	3.32478e+06	5.28475e+06	7.05919e+06	4.42753e+06	3.37903e+06	5.66999e+06	5.67433e+06	765855	672323	1.3388e+06	2.77019e+06	0	-1	-1	0	0	0
F2Z3M2	CQ112_HUMAN	1.67532e+08	1.79807e+08	2.92935e+08	2.86811e+08	1.75821e+08	1.98406e+08	3.60058e+08	3.45581e+08	3.83939e+07	5.73926e+07	9.76895e+07	8.87261e+07	0	-1	-1	0	0	0
Q16584	M3K11_HUMAN	8.08234e+06	6.76169e+06	6.38984e+06		8.57149e+06	7.57969e+06	5.72516e+06		672356	946418	1.23658e+06		0	-1	-1	0	-1	0
Q92673	SORL_HUMAN	2.92499e+07	8.59183e+06		3.06593e+06	9.31989e+06	1.30572e+07		6.90791e+06	294626	501296		561552	0	0	-1	0	0	0
Q8TBC5	ZSC18_HUMAN	3.21617e+06	2.21902e+06		9.51453e+06	8.51142e+06	1.29967e+07		1.59124e+07	230646	1.22621e+06		3.12965e+06	0	0	-1	0	0	0
Q9H0T7	RAB17_HUMAN	1.81468e+07	2.70866e+07		2.95526e+07	1.71748e+07	2.08661e+07		1.81298e+07	5.5535e+06	9.84137e+06		8.76898e+06	0	0	-1	0	0	0
Q9Y4X1	UD2A1_HUMAN	517674	1.58436e+06	446818		6.05354e+06	9.38364e+06	11557332		337845	119234	261358		-1	0	-1	0	0	0
Q9NW07	ZN358_HUMAN	2.41912e+06	2.59898e+06	2.75424e+06		8.83307e+06	7.70675e+06	8.55213e+06		1.33031e+06	506300	436823		-1	-1	-1	-1	0	-1
Q9NPG8	ZDHC4_HUMAN	4.79828e+06		4.39927e+06	3.54207e+06	1.69507e+07		1.64529e+07	1.56915e+07	5.19637e+06		3.69575e+06	4.07355e+06	-1	0	-1	-1	0	-1
Q96FN9	DTD2_HUMAN	595507	1.38453e+06	150823		2.35582e+06	3.01649e+06	1.98899e+06		793377	477497	656173		0	0	-1	0	0	0
Q13352	CENPR_HUMAN	7.32925e+06	7.93151e+06	9.20805e+06		1.63631e+08	1.48815e+08	1.6388e+08		1.22885e+07	1.08697e+07	1.22191e+07		-1	0	-1	-1	0	-1
Q8IXJ9	ASXL1_HUMAN	1.04321e+06		9.81125e+06	891327	4.91397e+06		9.24916e+06	6.74029e+06	982091		1.26129e+06	442595	0	0	-1	0	0	0
Q96FA3	PELI1_HUMAN	1.7589e+06		1.02516e+06	912840	1.04409e+07		7.18893e+06	1.07097e+07	501260		462858	0	-1	0	-1	0	0	0
P08571	CD14_HUMAN	111523		0	0	1.19331e+06		1.21442e+06	1.61029e+06	0		126468	296966	-1	0	-1	-1	0	0
Q9NR64	KLHL1_HUMAN	4.68869e+06	4.40344e+06	5.44021e+06		7.67823e+06	6.8234e+06	9.36861e+06		2.82218e+06	2.08805e+06	2.29209e+06		0	-1	-1	0	0	0
Q6ZV89	SH2D5_HUMAN	5.60049e+06	3.00719e+06		4.96827e+06	3.87023e+06	2.77317e+06		3.83949e+06	500480	457774		325170	0	-1	-1	0	0	-1
Q7LFL8	CXXC5_HUMAN	1.00639e+06	583583		509478	4.07065e+06	4.61218e+06		3.68306e+06	1.05613e+06	923990		139931	-1	0	-1	-1	0	-1
H3BR10	SMLR1_HUMAN	3.17327e+06	597190		3.68762e+06	4.1767e+06	2.89606e+06		3.91003e+06	173419	69300.4		354502	0	0	-1	0	0	-1
Q9UKL6	PPCT_HUMAN	5.21266e+08		5.83282e+08	8.12344e+08	5.71845e+08		6.61363e+08	9.10063e+08	5.10656e+06		8.58958e+06	9.35987e+06	0	-1	-1	0	0	0
Q9BYE9	CDHR2_HUMAN	3.91906e+08	5.92606e+08	4.43255e+08		6.27437e+08	9.57426e+08	7.30666e+08		2.22385e+08	3.45506e+08	303078587		0	0	-1	0	0	0
Q9P126	CLC1B_HUMAN	9.8536e+07		1.11623e+08	8.53362e+07	2.67072e+07		4.49141e+07	2.64377e+07	3.35476e+06		4.23974e+06	981208	1	-1	-1	0	-1	0
P43403	ZAP70_HUMAN	9.8536e+07		1.11623e+08	8.53362e+07	2.67072e+07		4.49141e+07	2.64377e+07	3.35476e+06		4.23974e+06	981208	1	-1	-1	0	-1	0
Q9Y6J0	CABIN_HUMAN	4.15184e+06	4.12261e+06		5.43745e+06	5.228e+06	8.91966e+06		6.47957e+06	1.6562e+06	2.09051e+06		1.64009e+06	0	-1	-1	0	0	0
Q69YZ2	T200B_HUMAN	4.74037e+07	5.28309e+07	3.43092e+07		1.01958e+08	1.15718e+08	7.53564e+07		4.12029e+07	4.60525e+07	3.16635e+07		0	0	-1	0	0	0
Q13277	STX3_HUMAN	9.11436e+06	9.72355e+06		6.35747e+06	1.58502e+07	1.4604e+07		1.33433e+07	5.80124e+06	7.06303e+06		4.10832e+06	0	0	-1	0	0	0
Q9NQ86	TRI36_HUMAN	1.38984e+06	4.63673e+07	5.10897e+06		0	124313891	0		1.39046e+06	4.15786e+06	3431579		0	0	0	0	0	0
Q8TDR4	TCP1L_HUMAN	1.62777e+07		1.59991e+07	2.54634e+07	9.90635e+07		1.12296e+08	156427415	993074		1.70332e+06	1.06868e+06	-1	-1	-1	0	0	0
Q8TCG5	CPT1C_HUMAN	0	0	0		6.59412e+06	7.89741e+06	5.71389e+06		1.11441e+06	1.79784e+06	659535		-1	0	-1	-1	0	0
Q96BS2	CHP3_HUMAN		2.00209e+07	2.96908e+07	3.13593e+07		6.20888e+07	9.46072e+07	8.03709e+07		2.66021e+06	3.15863e+06	2.65101e+06	-1	-1	-1	0	0	0
Q9NZM4	BICRA_HUMAN		3.35414e+06	6.2174e+06	905025		1.02074e+07	5.85352e+06	6.58684e+06		1.05794e+06	113075	945275	0	0	-1	0	0	0
Q09666	AHNK_HUMAN	280841000000	256251000000	281325000000	330400000000	66394300701	58307007269	54744956315	66054035416	79444946686	70395898343	78186923528	91073415861	1	-1	0	1	-1	0
P78527	PRKDC_HUMAN	158726000000	144698000000	148924000000	217362000000	123741000000	111507000000	116258000000	169961000000	109937000000	96822106954	104208000000	147714000000	0	0	0	0	0	0
Q14204	DYHC1_HUMAN	85092996364	77570434897	88047058693	107274000000	66694759902	58022229068	64604090879	103841000000	64961432898	59853920845	67083120276	88715024748	0	0	0	0	0	0
P21333	FLNA_HUMAN	574155000000	555153000000	620705000000	776723000000	104693000000	135633000000	126473000000	168403000000	141886000000	135375000000	157077000000	194703000000	1	-1	0	1	-1	0
O75369	FLNB_HUMAN	287553000000	309308000000	329521000000	399831000000	89955499941	129060000000	116999000000	153133000000	61341314838	63651427276	70928377341	84645607800	1	-1	0	1	-1	0
Q63HN8	RN213_HUMAN	12681757285	11974410582	15058530437	15326639161	1871655477	1800313212	2038284591	2984086006	5473198167	6118004699	12695504717	6919979984	1	0	0	1	0	0
P49327	FAS_HUMAN	363091000000	303474000000	378464000000	450924000000	369553000000	305480000000	384862000000	467139000000	238328000000	194429000000	247287000000	300583000000	0	0	0	0	0	0
P15924	DESP_HUMAN	21214912515	20983365667	21120358936	30257126733	32630669507	32126218370	30840761112	41980674612	22564806016	23676150196	22437616093	38698936699	0	0	0	0	0	0
Q92616	GCN1_HUMAN	26292478587	24005900344	26405277618	32443862178	18207732499	17314355577	18975395979	24766242052	21215844705	21474580981	22843868268	29431954316	0	0	0	0	0	0
Q9Y490	TLN1_HUMAN	60882847942	66952674192	64362446098	80362665112	48358343433	52437806863	49215180622	61501645937	38074677626	41346774202	39185402033	49761292403	0	0	0	0	0	0
Q00610	CLH1_HUMAN	141992000000	153677000000	164961000000	231068000000	103437000000	110954000000	117844000000	167941000000	87234660628	92859638031	101790000000	136275000000	0	0	0	0	0	0
P42704	LPPRC_HUMAN	52495418283	45542798690	47833325695	78543425332	53752072764	45073489952	48281369730	79217405301	49622271684	41371320505	44244609098	72905301963	0	0	0	0	0	0
P12270	TPR_HUMAN	16288315132	19062475714	18544018693	24234884744	18976157062	22641054631	21671333154	23955971410	15425339218	18613076843	18686412269	20989210066	0	0	0	0	0	0
P27708	PYR1_HUMAN	11574284940	9761713675	9584559311	19599555003	9368882999	6045897366	6515654350	14839972948	17214060750	13445336502	16287375648	26491986998	0	0	0	0	0	0
O75643	U520_HUMAN	19113041857	18093551842	15703001481	27678950535	20431405126	20259746798	17377171107	28022981315	16709916816	15364267672	13507477621	22811861523	0	0	0	0	0	0
Q5T4S7	UBR4_HUMAN	8511808682	8937897496	11358392818	11398540382	3450829039	4448119551	4573468307	6091216621	5620860728	5842492469	6385506910	7989661894	1	0	0	0	0	0
P14618	KPYM_HUMAN	1138380000000	1365390000000	1357520000000	1542800000000	270252000000	325023000000	325954000000	377246000000	421575000000	507284000000	503976000000	581368000000	1	-1	0	1	-1	0
Q6P2Q9	PRP8_HUMAN	24090746033	23011741286	26127358557	30459176506	26580422630	24126503203	28699623555	39308402812	21003350591	19814507770	23721432352	26840039087	0	0	0	0	0	0
Q9UPN3	MACF1_HUMAN	5028129320	5911831520	5153862882	6116472554	5274295722	6321883100	5385750557	6435154404	4180034400	4949995886	4111036240	5047442384	0	0	0	0	0	0
Q03001	DYST_HUMAN	3384931159	3304921204	3438653016	3435235726	1058765174	1117844707	1151305445	1193427919	1167134321	1859073216	1241646083	1316814557	1	-1	0	1	-1	0
P49792	RBP2_HUMAN	11180816526	9315262447	8502175870	11521660899	10675023290	9517546115	10165851445	11774104956	8750180321	8696994127	9726634195	12059310840	0	0	0	0	0	0
Q14789	GOGB1_HUMAN	4901110129	5680275625	4589818673	4249747984	3303522259	3688499816	3189944868	2782338038	4175286932	4529895743	3845385587	3659172800	0	0	0	0	0	0
P07814	SYEP_HUMAN	59566448623	48164699102	50841533425	66193980765	58310640119	43451853748	51970707732	78252591342	51192342877	39853574585	47366570037	57765690718	0	0	0	0	0	0
P35580	MYH10_HUMAN	33538497192	32797015251	33768220897	39340867965	29583545044	30264005543	34436423804	36192339867	19163456313	18397148168	19847597522	22906635328	0	0	0	0	0	0
Q14152	EIF3A_HUMAN	47668641554	40204064177	49077166545	55374623676	37244331884	33438120243	39420256787	48432222692	44801982241	38053255806	46200265416	52952175185	0	0	0	0	0	0
P13639	EF2_HUMAN	162578000000	151550000000	198254000000	293161000000	223511000000	208859000000	278757000000	402369000000	168061000000	159832000000	209373000000	316080000000	0	0	0	0	0	0
Q13085	ACACA_HUMAN	10240258582	9600019091	10161038049	15906197713	8707023408	8042403537	8164602439	14159696055	12414953056	11522677942	12508054320	19639846610	0	0	0	0	0	0
P05787	K2C8_HUMAN	4719980000000	4535690000000	4601490000000	5283550000000	2839270000000	2713990000000	2784150000000	3176990000000	2095980000000	2007480000000	2045840000000	2360220000000	0	-1	0	0	-1	0
P02545	LMNA_HUMAN	479384000000	500330000000	504272000000	592831000000	70549315715	71073985443	72117495400	83739167753	132250000000	139646000000	140400000000	162848000000	1	-1	0	1	-1	0
Q08211	DHX9_HUMAN	74045341219	72361638331	75875723571	98486715619	90996739917	89971429729	95325670292	124779000000	60716686450	59828911905	64534210115	80525869677	0	0	0	0	0	0
P53621	COPA_HUMAN	36479156115	37213497255	35027852202	48343953742	29628980514	29162943611	28173890766	40387939797	28807219413	28595698394	27587624072	39221269299	0	0	0	0	0	0
P53396	ACLY_HUMAN	41607293627	40978493291	40188697908	50241433124	46158473605	46091464061	45781587038	56629907451	60589179791	62300282674	60269271688	74674632438	0	0	0	0	0	0
P07900	HS90A_HUMAN	426044000000	359304000000	395935000000	638390000000	347907000000	294717000000	324064000000	523551000000	576381000000	477757000000	534606000000	869103000000	0	0	0	0	0	0
P46939	UTRO_HUMAN	5123843776	6536488914	4868479604	6331590004	7785680932	9635101715	7881535154	9443139228	3958156637	4733127164	4160747543	4739433099	0	0	0	0	0	0
P26640	SYVC_HUMAN	28869045290	30699420150	28132373498	34420465127	70314039387	61786834190	63090049965	79104872901	38891826135	35166801605	34818613993	44632354176	-1	0	0	-1	0	0
P12814	ACTN1_HUMAN	126865000000	124740000000	129969000000	137303000000	101001000000	98367908926	102472000000	109195000000	56608158618	53826405025	57324911101	61408829547	0	-1	0	0	-1	0
Q02880	TOP2B_HUMAN	9243187043	8472647308	8954711946	13022755341	14225279999	14824476681	16622341707	21539401907	9190541461	8387756297	9131463957	14300000490	0	0	0	0	0	0
P05783	K1C18_HUMAN	1221320000000	1129730000000	1272680000000	1796610000000	835271000000	757656000000	867855000000	1225800000000	643233000000	606761000000	679353000000	954593000000	0	0	0	0	0	0
P52272	HNRPM_HUMAN	113105000000	101482000000	116024000000	142566000000	133793000000	119974000000	138485000000	170470000000	98512064324	85054543875	101091000000	132280000000	0	0	0	0	0	0
Q15075	EEA1_HUMAN	7999692612	8879131803	14884075824	37858333280	9223744993	10470047231	10028348185	31973345671	4780344307	5937848575	6706924473	25227990521	0	0	0	0	0	0
P08238	HS90B_HUMAN	590132000000	563732000000	590896000000	803408000000	522034000000	501355000000	523053000000	703753000000	667425000000	622659000000	665119000000	932389000000	0	0	0	0	0	0
Q9UQ35	SRRM2_HUMAN	12988271059	13623645344	13125613939	21590934152	11734335547	12476606878	12515531663	19494357273	8113714581	8429947557	8360637225	12767868576	0	0	0	0	0	0
P08581	MET_HUMAN	25781480640	28855560161	24653708251	28083121625	1487014725	1593087955	1548239307	2092794138	1177206367	1530797392	1407347722	2266117283	1	-1	0	1	-1	0
Q5VYK3	ECM29_HUMAN	4746904688	4236026017	5449492088	5070549010	2051398454	1802239068	1803679316	2757579458	3559766619	2802822867	3702621390	3398354374	1	0	0	1	0	0
A5YKK6	CNOT1_HUMAN	6872491343	6826864030	6532587395	8710076588	6553769438	6747838671	6005740063	8475362353	4481188452	24321568610	20939207341	6064045179	0	0	0	0	0	0
Q7Z406	MYH14_HUMAN	8644824181	8254477858	9919644393	8684538332	7325448942	7125111545	6741211060	7692698128	3969373108	4010284898	4525304369	3819526817	0	-1	0	0	-1	0
P07355	ANXA2_HUMAN	1614790000000	1562220000000	1836820000000	2103680000000	261219000000	258475000000	295752000000	342789000000	424926000000	413931000000	472240000000	559334000000	1	-1	0	1	-1	0
Q16531	DDB1_HUMAN	15517076926	18669980805	14879502036	22038295317	13145183884	16194390620	12841304023	22028970183	17862254005	21680866873	17863501930	27109905184	0	0	0	0	0	0
P11216	PYGB_HUMAN	43486647038	46283359315	45351811893	61184515669	6456071658	6826802569	7161013838	9224359007	4468530604	4759020867	5102414898	7965560471	1	-1	0	1	-1	0
P14625	ENPL_HUMAN	208704000000	205575000000	198376000000	239565000000	245325000000	240107000000	231649000000	273590000000	305924000000	299274000000	290853000000	353958000000	0	0	0	0	0	0
P11717	MPRI_HUMAN	15250075723	12881119160	12853173244	14646478640	11232553091	12048101654	13000170933	13221806267	6010193783	6366252056	5986079812	7127404428	0	-1	0	0	-1	0
P18206	VINC_HUMAN	41752492209	34756649714	42373684190	71479908557	18411284728	12260491079	13422176905	46328213646	30973696814	26863879313	28364185309	45037728158	0	0	0	0	0	0
P41252	SYIC_HUMAN	25408108331	19734290940	18543706786	30385865611	14291282911	9433757825	9008937222	18193840570	27360037422	15938622995	14979852745	34124732235	0	0	0	0	0	0
P11498	PYC_HUMAN	32925199623	33503589975	40641174225	36998735069	19392862549	19812579390	24460047844	22327764794	19035338826	20132789872	24014657426	22215701794	0	0	0	0	0	0
Q92598	HS105_HUMAN	23825232043	21130774344	23310634744	26726720467	17782353685	14350895303	16391289694	20435966527	23407862046	20035057716	22649718496	26263529178	0	0	0	0	0	0
P55072	TERA_HUMAN	134583000000	141506000000	128869000000	164942000000	86566298847	91922073941	82936810625	106698000000	71111548621	74046950625	67244530670	89293048994	0	0	0	0	0	0
Q04637	IF4G1_HUMAN	24965092816	21514287667	29012553073	32250696930	21297203016	18168833197	24464436307	27355168024	15719689828	13776386589	19172939693	19793570609	0	0	0	0	0	0
Q00839	HNRPU_HUMAN	175158000000	219332000000	174874000000	295440000000	195478000000	244272000000	195464000000	332629000000	155105000000	191686000000	153843000000	261478000000	0	0	0	0	0	0
P11413	G6PD_HUMAN	322842000000	376018000000	349766000000	420446000000	14208932973	18485519527	15714449811	23509243605	19498078492	23835494805	20959140362	26843359297	1	-1	0	1	-1	0
P11142	HSP7C_HUMAN	495280000000	492966000000	513552000000	688078000000	341696000000	342737000000	353301000000	472090000000	375707000000	373446000000	389009000000	519432000000	0	0	0	0	0	0
Q9P2J5	SYLC_HUMAN	13173853307	12836016328	10237109180	13944123034	7942748593	7577841623	6017383445	8643929400	12767339827	12104324168	9827615475	14008785485	0	0	0	0	0	0
P17844	DDX5_HUMAN	141349000000	154955000000	141625000000	174496000000	119652000000	131646000000	121259000000	151613000000	115088000000	123617000000	112662000000	143632000000	0	0	0	0	0	0
P13667	PDIA4_HUMAN	58539041462	55536759730	77955265916	84716771609	62849414724	59931341787	78061230335	83034367870	79059060968	75500129780	98323110349	103118000000	0	0	0	0	0	0
Q86VP6	CAND1_HUMAN	34608329778	33897958812	33345519677	88255552628	25330360617	23652517488	23863150615	45631437294	26873205976	25986678080	25124871775	49471123007	0	0	0	0	0	0
P11021	BIP_HUMAN	213606000000	231378000000	244711000000	367921000000	195439000000	216466000000	224018000000	339054000000	420082000000	461845000000	488117000000	729548000000	0	0	0	0	0	0
P08727	K1C19_HUMAN	670186000000	558880000000	574929000000	639318000000	564421000000	472057000000	518966000000	561035000000	336816000000	303362000000	310960000000	311244000000	0	0	0	0	0	0
Q9NU22	MDN1_HUMAN	1486556540	1634011299	1799039293	1593287199	2225290083	2956715787	2831024607	2990343439	2122385355	2783940260	2409019507	2848917078	0	0	0	0	0	0
P04114	APOB_HUMAN	4439436117	1346769093	5380382509	4500344502	5314263169	1285985040	6057032457	5445310482	3944200335	5.03039e+08	4593170142	3722804417	0	0	0	0	0	0
Q13263	TIF1B_HUMAN	52979856292	60027815771	58641345730	75586556900	67671818800	77592542734	75472555727	98310644355	50507322404	56304992750	55247184792	71883343965	0	0	0	0	0	0
P78347	GTF2I_HUMAN	19985872879	19729264337	19886983499	28338474764	21327354267	23080035219	23744649184	36370133434	12593305365	14283725823	12990957132	17241838686	0	0	0	0	0	0
Q13200	PSMD2_HUMAN	52129728682	41556877493	38120366885	43457417932	78380937002	58196330801	45837698517	43886331498	32637861398	26857470271	25804363574	33524150190	0	0	0	0	0	0
P35573	GDE_HUMAN	1121631909	1146447626	1208193188	1086863130	1646448435	1544042946	1229652177	1327620766	2997395380	3047018881	2435130639	2679875720	0	1	0	0	1	0
P08670	VIME_HUMAN	24790559176	24321432378	25986760416	29764547214	148354000000	134223000000	149126000000	157820000000	148313000000	138453000000	151740000000	163473000000	-1	1	0	-1	1	0
P11586	C1TC_HUMAN	23128518732	24129578451	22412870567	28983209999	18230666163	19446628875	17508865324	22887713626	28512224385	29819764517	27046390343	35061535584	0	0	0	0	0	0
P16615	AT2A2_HUMAN	54929050546	42569642530	59845565526	60990798943	27233854168	20706679879	29590224338	30905788428	24805545250	19301438729	27113677049	27453293128	1	-1	0	0	-1	0
P22102	PUR2_HUMAN	13058506701	13262446376	11857511871	18576494463	16057722958	16462382757	14627063345	21056293546	16339735972	15130747525	15545336177	21833604146	0	0	0	0	0	0
Q92841	DDX17_HUMAN	96288691773	102832000000	110052000000	122498000000	105123000000	111855000000	118710000000	136517000000	60819483321	66637368407	70061382780	84347816848	0	0	0	0	0	0
Q9NYU2	UGGG1_HUMAN	14493497028	14123115908	13472703003	18297583209	18783694235	18042157991	17149463348	23379704341	10199225800	9659600892	9498330450	13606903090	0	0	0	0	0	0
P49790	NU153_HUMAN	5183833596	4938252891	5701317042	8057499160	6452213538	5929995313	7230996386	8673291528	3884235434	3539323848	4349036842	5653958773	0	0	0	0	0	0
Q14573	ITPR3_HUMAN	3474621556	3662956772	4389398009	5412602594	2995204809	2950149755	3798589758	4802910171	2617335652	3262551698	3717703525	4989577612	0	0	0	0	0	0
Q92621	NU205_HUMAN	15424514535	9173883052	9615063040	10332474109	19455491186	10062932197	11905774372	10979242066	17186903095	10916357912	10579768020	12140449217	0	0	0	0	0	0
P11388	TOP2A_HUMAN	12166113519	12618201299	14523197511	14191822985	12583275858	12438690276	14483864060	15968126797	12249731295	11993746894	14196914181	16011129370	0	0	0	0	0	0
P48643	TCPE_HUMAN	45176575332	59501021226	49212418338	69063752127	35328765546	46848002161	38506223327	54768758718	44077512433	59360378095	48549997383	68980357677	0	0	0	0	0	0
A6NMY6	AXA2L_HUMAN	1535680000000	1501600000000	1764790000000	1998410000000	248992000000	248865000000	284649000000	326558000000	402966000000	393524000000	450858000000	528654000000	1	-1	0	1	-1	0
P09651	ROA1_HUMAN	350859000000	352676000000	433099000000	417209000000	341341000000	344519000000	416913000000	413535000000	380802000000	371324000000	458004000000	418174000000	0	0	0	0	0	0
Q9BQG0	MBB1A_HUMAN	15748125156	45278594960	15164347476	17401214533	8066766643	9832859021	7435514433	8978992714	14069173889	15248578478	13547699002	15421794519	0	0	0	0	0	0
P34932	HSP74_HUMAN	26259280512	29065332803	27561904597	30385084997	21994565018	23222516886	25358974856	28011885863	28961345944	31823626478	29671414648	31447815935	0	0	0	0	0	0
Q14008	CKAP5_HUMAN	5464494720	5133011953	4668492205	5078751793	3994533787	3824807847	3410580915	4150440477	2994936859	3024409908	2598643635	2846215650	0	0	0	0	0	0
A6NHR9	SMHD1_HUMAN	2937585348	2876355512	2362619814	3451461152	1880885060	2146158516	1502668248	2368003917	2250814458	2207198801	1799118543	2865131618	0	0	0	0	0	0
P50990	TCPQ_HUMAN	113069000000	111744000000	117933000000	162626000000	92842810877	91611040683	96932932305	133017000000	95774384117	95489458998	100586000000	141082000000	0	0	0	0	0	0
Q8TEM1	PO210_HUMAN	10143141694	9572023128	9508196427	12971219244	15000160681	14169501143	14650604566	19504482675	10130691391	9551266828	9737503402	13070296395	0	0	0	0	0	0
P31948	STIP1_HUMAN	188717000000	163913000000	163181000000	179084000000	144142000000	125227000000	124036000000	138388000000	87951957332	76324566716	76026413548	87910609270	0	-1	0	0	-1	0
P55786	PSA_HUMAN	22229768469	21934994799	21844760459	20572769925	18810631214	18548420603	18492669298	17627931996	15905329428	15641503317	15377690592	15020497977	0	0	0	0	0	0
Q9NR30	DDX21_HUMAN	14905361487	17434919997	16917170303	19998616613	9217419481	10517383148	10281851155	11956737667	14283313147	16397347466	16056842624	19603057192	0	0	0	0	0	0
Q04828	AK1C1_HUMAN	106615000000	98856098852	91749802886	134294000000	2165433974	2188430249	2995706956	3458074581	2090312852	2233954329	2093582819	3283705000	1	-1	0	1	-1	0
P30101	PDIA3_HUMAN	61223994797	53666319057	50551269076	103530000000	98220592032	85598713092	82386370954	169746000000	48349300852	41272726433	40037126267	83858833972	0	0	0	0	0	0
P60842	IF4A1_HUMAN	153774000000	153003000000	166368000000	198602000000	118570000000	117573000000	128327000000	154072000000	111288000000	111372000000	120388000000	141729000000	0	0	0	0	0	0
Q04695	K1C17_HUMAN	385005000000	405512000000	344007000000	326632000000	297034000000	314988000000	289274000000	257470000000	270179000000	304173000000	274373000000	242835000000	0	0	0	0	0	0
P50395	GDIB_HUMAN	28305872783	28575678019	27062415633	37974941088	21757780265	22263161663	20878401746	36630664883	28784970588	30065352776	26891863796	41034195012	0	0	0	0	0	0
P09874	PARP1_HUMAN	26626761337	25324722819	24866280682	33838796208	48830106985	43819075880	44500396329	60104255365	48589553174	44861752418	47212212297	57005845333	0	0	0	0	0	0
P11940	PABP1_HUMAN	57549394204	56891992879	59458244534	60443107022	66861288255	64894772912	50791874975	54873060801	54130441613	53059436903	43874034650	46921032267	0	0	0	0	0	0
O00159	MYO1C_HUMAN	19673231626	21241794118	23156508292	23069643832	13536822941	17026862004	14878177533	15355881363	11300497131	13003091679	13124525817	13028799286	0	0	0	0	0	0
P98160	PGBM_HUMAN	2026203906	1884378520	1122730391	1759041934	1417717143	1328283945	1045813500	1243972401	1862736712	1807522146	1391171350	1685834781	0	0	0	0	0	0
P22626	ROA2_HUMAN	253826000000	249326000000	205824000000	423856000000	276838000000	278344000000	217002000000	484929000000	222753000000	220510000000	185469000000	387248000000	0	0	0	0	0	0
O75533	SF3B1_HUMAN	27335015393	23924798703	26129747209	28228833694	30949474032	27861776509	30413678262	37211949584	23404685934	21033186721	21279061405	24657135350	0	0	0	0	0	0
Q7KZF4	SND1_HUMAN	70006356526	80594869433	73742441072	80598448170	50180029713	59138404625	53198176312	58925809118	59196518245	69360806861	63092544986	69289858782	0	0	0	0	0	0
P60709	ACTB_HUMAN	3838170000000	4609090000000	3826650000000	7047680000000	3906720000000	4667970000000	3895140000000	7198760000000	2409810000000	2913450000000	2402380000000	4363040000000	0	0	0	0	0	0
P63261	ACTG_HUMAN	3838170000000	4609090000000	3826650000000	7047680000000	3906720000000	4667970000000	3895140000000	7198760000000	2409810000000	2913450000000	2402380000000	4363040000000	0	0	0	0	0	0
P68104	EF1A1_HUMAN	655742000000	595650000000	747013000000	1561440000000	635488000000	565635000000	704506000000	1498520000000	407846000000	350418000000	450988000000	979607000000	0	0	0	0	0	0
Q13435	SF3B2_HUMAN	13613389627	16580939906	16589406464	20716995662	21753480633	24179371682	24488216740	31959423487	13257019049	16375790068	15815690045	20956918316	0	0	0	0	0	0
P55265	DSRAD_HUMAN	15024152128	13034498268	12500340689	27055211098	6450292926	5987171575	5772663350	12280425636	7325258792	5747179801	5602776308	12134569124	0	0	0	0	0	0
P54136	SYRC_HUMAN	16165514236	20550434780	21102421301	22904057436	14273515522	17180937383	18307797992	18904180743	14438798161	17244910247	18822070877	18174409647	0	0	0	0	0	0
O95347	SMC2_HUMAN	6310998236	6515036857	7334354560	7317928239	4999482775	5050300577	5808893596	6109246685	6278470854	6302972073	7296177077	7825673919	0	0	0	0	0	0
P43490	NAMPT_HUMAN	155240000000	160488000000	177820000000	182424000000	33647504886	44407308036	41140429793	54518580780	32622704099	44476355777	40465347600	53588642494	1	-1	0	1	-1	0
Q8WUM4	PDC6I_HUMAN	16738837090	14500106974	16664467811	20984685180	12080466108	11032183716	12549213667	16326609690	17159648957	13933970170	16846322835	21855111834	0	0	0	0	0	0
P52701	MSH6_HUMAN	6261305074	5076589100	7189295484	5964562479	3960642890	3432408118	4966632806	3978693216	6392351514	6544432339	7313956193	6538571794	0	0	0	0	0	0
O95071	UBR5_HUMAN	3276456589	1843792961	1881832485	1794400304	1308971328	1055954387	1050000440	9.54016e+08	1875514181	1186489912	1219670725	1295580948	0	0	0	0	0	0
Q00341	VIGLN_HUMAN	17583814839	18153321391	19681015371	23364901565	19879179457	19964560144	22130454673	24872313556	11909813205	12405093813	16682041841	17615286756	0	0	0	0	0	0
Q15029	U5S1_HUMAN	19574782761	11623008318	12339145293	30109132285	21583453875	11973843105	11999123104	36534390083	19164086018	11492868968	11752533352	31697247732	0	0	0	0	0	0
P30622	CLIP1_HUMAN	4821780952	6185360228	5947955511	7548700307	968276456	1227457634	1170492458	1490062384	1375202751	1273061314	1388140060	1418831741	1	-1	0	1	-1	0
P51610	HCFC1_HUMAN	7519281119	7719015494	10258734995	9376735246	5049736313	5420819584	7022493078	7080247755	3648335888	4635337800	5116019079	4906161535	0	0	0	0	0	0
P33176	KINH_HUMAN	11388336154	10508345561	12018032682	14947006935	8883201332	8122700665	9603378752	10989582918	8082842494	7694171948	8094553990	9987721172	0	0	0	0	0	0
P00505	AATM_HUMAN	32481655882	17808031875	22290816131	71344667038	25432041046	22257473652	21728253122	54004063507	24646088369	20459386645	19511315560	52620425069	0	0	0	0	0	0
P06733	ENOA_HUMAN	320788000000	230610000000	339569000000	568716000000	170343000000	120541000000	175969000000	288699000000	425522000000	297195000000	449296000000	766360000000	0	0	0	0	0	0
P55060	XPO2_HUMAN	39268317326	70057051478	144197000000	45467920255	25916102561	63274929402	137899000000	32605802144	30388546338	64459602956	133779000000	43735082406	0	0	0	0	0	0
P35221	CTNA1_HUMAN	8851284429	11865678912	12995666931	26899016624	8302119353	11289122045	13363103744	26536820218	5723444382	7261764507	9732939161	16723205126	0	0	0	0	0	0
P38919	IF4A3_HUMAN	69686369255	69812813401	81891667529	83969986740	58781928617	58352259381	68155060436	72309428351	52534151200	52358502182	59916773408	65375919931	0	0	0	0	0	0
O95782	AP2A1_HUMAN	11528011603	12499158478	11865095917	15628773278	8037438510	8700971584	8392750480	10813713206	9837804127	10789744207	9992942343	13196365764	0	0	0	0	0	0
P35606	COPB2_HUMAN	26155907122	29972859600	27114529901	45854340621	19183231961	22541028903	21332441078	34730650713	19265243786	25787387866	24766327394	38478538772	0	0	0	0	0	0
P63010	AP2B1_HUMAN	8542553498	9724998659	10503570129	17777983715	6794052260	7143024348	8229940568	13819271992	7240407005	7392144660	8890832159	13678003093	0	0	0	0	0	0
Q93008	USP9X_HUMAN	4472605843	5176432317	4703858687	6118651166	1835040443	2130030143	2458029876	2587138611	1718578714	1831468999	1771378376	2426096863	1	-1	0	1	-1	0
P49368	TCPG_HUMAN	107041000000	130587000000	119962000000	147329000000	75134998971	89687589460	79990935993	103675000000	64442249635	75794799113	68249504440	88421851695	0	0	0	0	0	0
Q15393	SF3B3_HUMAN	14393543347	13885845309	13614554710	21603189110	15318488650	14691467113	14124465060	21455438138	12399651259	12120078781	11716736865	18498849655	0	0	0	0	0	0
P48681	NEST_HUMAN	8039973723	6597911261	9065045664	9528335426	8860934031	6996295691	11702545718	10179600919	6069993695	2722724782	7024452416	7439143321	0	0	0	0	0	0
Q07954	LRP1_HUMAN	9782988640	19548009168	14985424227	10299284307	1791769264	2862711382	2536342198	1917323897	2465283623	3462779065	3120005303	2565678169	1	-1	0	0	0	0
Q13576	IQGA2_HUMAN	2472044622	2033511860	3122313573	2746405456	3365965668	3226825306	2861559924	3640424811	3195292982	2570519212	4778231147	3588081963	0	0	0	0	0	0
Q14643	ITPR1_HUMAN	1407637167	379770128	6.43219e+08	1521567628	1066831467	3.59598e+08	7.47621e+08	1336938131	1613988445	9.61055e+08	1374973908	2244390992	0	0	0	0	0	0
Q14240	IF4A2_HUMAN	56306747366	49097051329	66096947489	83621256396	47545113148	42203737327	57151795961	71933294395	43779293063	38133452891	50178319928	63522599053	0	0	0	0	0	0
O75165	DJC13_HUMAN	3307606094	3473057808	3179840736	4367807521	2199499731	2257722405	1915413459	2659656599	3279474062	2364032361	2615062495	3513288494	0	0	0	0	0	0
Q7L014	DDX46_HUMAN	8628676892	8838592184	8024939453	12450847434	8087433854	8421549164	8138171483	13072588808	10274659361	10280531436	9688216082	14761229850	0	0	0	0	0	0
Q9H583	HEAT1_HUMAN	2896620838	2827721333	2674221016	4385947005	1776865363	1483058807	1541011687	2638985232	4938116994	2440842732	2672649048	4377510343	0	0	0	0	0	0
P54886	P5CS_HUMAN	14215652925	15936829348	16063247990	20543723007	26123272873	28157004158	29463807258	32516104394	26065181915	27848318203	28982518178	30812080114	0	0	0	0	0	0
O14980	XPO1_HUMAN	16910664069	17916488523	22584338427	25707590639	14544125418	15403941414	18975761666	21226062118	15611400385	16263522325	20213888085	22297933136	0	0	0	0	0	0
Q14974	IMB1_HUMAN	108287000000	109466000000	97364758621	108467000000	121567000000	121392000000	108351000000	119805000000	90702243147	91214295921	82005858787	91388841315	0	0	0	0	0	0
P10809	CH60_HUMAN	455471000000	411179000000	317422000000	444960000000	484796000000	437987000000	338440000000	476839000000	407955000000	367593000000	283614000000	392251000000	0	0	0	0	0	0
P54577	SYYC_HUMAN	12747256331	17170891054	15401674718	19994099970	10674267604	14782017748	12783018613	17127880893	14906802127	19179098331	17706296782	24045581787	0	0	0	0	0	0
O60313	OPA1_HUMAN	2139960983	2252924116	3079342926	2853131488	2220901639	2232792189	3029798035	2785498598	2134313760	2211101932	3189677738	2997297134	0	0	0	0	0	0
P25705	ATPA_HUMAN	63005467510	59776318594	67274534645	120608000000	75071888041	70723407863	80244031701	147416000000	56131296660	53415604140	60105700617	107724000000	0	0	0	0	0	0
O15067	PUR4_HUMAN	8962037195	6728401615	8340397487	7961885317	5519370203	4271846514	5083261301	5618612473	7676952980	5911683822	7137326587	7199941430	0	0	0	0	0	0
P04075	ALDOA_HUMAN	207730000000	188881000000	205242000000	443143000000	99693969916	91176541813	99915749615	214144000000	93166651878	83816640645	92432332029	198898000000	0	0	0	0	0	0
Q5VTE0	EF1A3_HUMAN	642359000000	578912000000	739560000000	1554290000000	607146000000	540534000000	692475000000	1487050000000	390694000000	338902000000	445107000000	974388000000	0	0	0	0	0	0
P00533	EGFR_HUMAN	2423716467	2603278063	2536957964	2964701745	4802122264	4727732804	5599609117	5850174307	2587294874	3210884566	3056344479	3371524093	0	0	0	0	0	0
Q12906	ILF3_HUMAN	80069188985	76759159032	98162237520	103088000000	82781343222	79909469488	103135000000	108511000000	66820953167	64486087667	83210856912	87524223007	0	0	0	0	0	0
P53618	COPB_HUMAN	11035605226	11963186179	10072956190	19762527853	9142456204	10003950274	8219419176	16168096910	7412316291	7837460531	6883331091	13786012920	0	0	0	0	0	0
Q92900	RENT1_HUMAN	8438156375	8104568971	7981696087	10398529338	8146782125	7602633455	7937338115	10113030557	6858651914	6429311872	7062473535	9199323565	0	0	0	0	0	0
Q02218	ODO1_HUMAN	7198125715	6798005445	6822106620	6604028449	6502171272	6744205526	7191926701	7474523062	8086080813	8822938338	9523125575	9185507307	0	0	0	0	0	0
Q29RF7	PDS5A_HUMAN	8033208011	8473368582	9210842314	8496812400	7010008901	7482645774	8253830360	7659606108	4427272412	4611075683	4891883026	4881741382	0	0	0	0	0	0
P78344	IF4G2_HUMAN	6584950690	6427642676	6771180260	9432922918	10396045370	4606721475	4692938586	5952186868	5706870854	5380575599	5406358955	7448787496	0	0	0	0	0	0
P49588	SYAC_HUMAN	21506328415	19306378176	14586876251	26236545722	14946478590	13184792628	9722095165	18619805487	19249843594	17113045226	12778217765	24015647436	0	0	0	0	0	0
Q92499	DDX1_HUMAN	21153333361	18069809393	23712681663	26695495340	13639822312	11588355858	15216583875	16679085202	16651227066	14101574875	18186305546	22515059819	0	0	0	0	0	0
P05023	AT1A1_HUMAN	23823480692	23960994137	24779555349	36794542699	18494188347	18410041881	18915551866	28799003519	28387912621	27485738964	29326201859	47719708862	0	0	0	0	0	0
O43143	DHX15_HUMAN	24543796669	18988593184	20568895710	35708937448	28215417020	21670543967	22915748306	42867749940	27310570236	20049669976	21712092442	40827200126	0	0	0	0	0	0
P35900	K1C20_HUMAN	201065000000	212359000000	139366000000	163313000000	83575432499	96742993730	68010247612	61902097831	63593725229	67377855727	44575780012	49511313529	1	-1	0	0	-1	0
P26358	DNMT1_HUMAN	4114331785	3048051807	4392663100	5183152934	5124146353	4055806180	5548042793	7037405271	3446741486	2551118704	3686452587	4639262739	0	0	0	0	0	0
P52895	AK1C2_HUMAN	88682343657	72272797998	72608771307	98749712211	1991136300	1899884487	2796875951	3322725560	1552426551	1337627699	1387020381	1848989444	1	-1	0	1	-1	0
Q14839	CHD4_HUMAN	19208513775	14913904455	18402030843	19217016434	17011740974	13700278729	18295267739	17101345123	9911011114	8186836299	9274747300	11234680171	0	0	0	0	0	0
P55884	EIF3B_HUMAN	21628025228	18663779046	17963386520	32198785628	19373089603	16905391718	16432476342	27496468511	17869081670	15936716261	15219382884	24743007232	0	0	0	0	0	0
Q08378	GOGA3_HUMAN	3006890291	3242190766	3026707252	3562101701	2138347262	3339714605	2524830505	2426692009	2044174024	2222028002	2087273458	2432107695	0	0	0	0	0	0
P24928	RPB1_HUMAN	5657523155	6142113138	5470290700	6849444993	7056787361	6707119536	6435079092	6583264355	4069101400	4485742881	4170564416	4471104476	0	0	0	0	0	0
Q13310	PABP4_HUMAN	31887552246	28069391089	33866276076	32808448732	28083798485	25021843703	30307784519	28314090493	27822070760	24911401934	29635672736	28785053378	0	0	0	0	0	0
O00410	IPO5_HUMAN	9845772757	8009577503	8304332891	9506998710	18050214862	18982688306	21169073479	20266245640	11603168514	11945327009	13800507295	13557473020	-1	0	0	-1	0	0
O43795	MYO1B_HUMAN	6299057925	6233418243	6299733634	9415373770	5176086022	5241835391	4872895997	7419685892	3883300620	3041362117	3540951071	4710521869	0	0	0	0	0	0
Q9NTJ3	SMC4_HUMAN	6927266480	5836176136	6451179740	6462549483	4582959245	4043881664	4338075010	4496449105	5730415159	5048115966	5753029521	5549437836	0	0	0	0	0	0
Q9UIG0	BAZ1B_HUMAN	4999544620	3720630933	5022766854	5224371832	3681191196	2657218247	3772325146	3585551503	3701843533	2685622681	3474086842	3485885537	0	0	0	0	0	0
P04406	G3P_HUMAN	2835280000000	2842570000000	2594850000000	3517230000000	1512560000000	1566480000000	1401640000000	1890290000000	2003870000000	2002790000000	1849020000000	2505590000000	0	0	0	0	0	0
Q99832	TCPH_HUMAN	46945049649	35213232975	38121344256	73739414568	37849752255	28873294870	30848466270	58670638676	42957296406	32113666820	35263897407	67947705349	0	0	0	0	0	0
Q9HC35	EMAL4_HUMAN	9781786208	5859655624	6218532112	9856354141	19456219275	8086234230	8158021585	14280942501	4373539504	2739838902	2661412196	4485258806	0	0	0	0	0	0
P40939	ECHA_HUMAN	12476643841	11361015078	11882347014	18367227175	5916406247	5203740052	5826442367	9679096110	12553654879	11057575284	12566552317	19945702107	0	0	0	0	0	0
P04843	RPN1_HUMAN	51621935907	47579876944	51721255033	75722828039	59581905518	54627446144	61047337402	83134916892	36509369804	33527531726	36384654283	51884940934	0	0	0	0	0	0
Q16891	MIC60_HUMAN	28561542481	28531428525	33436235745	37964185520	23034054087	23026870131	27747506224	31006266079	25671776038	25386740767	30456780439	34979220895	0	0	0	0	0	0
Q9Y5B9	SP16H_HUMAN	24659816357	28670330316	23547956039	30203524921	23973448645	22222226346	22511199394	33795763334	28142907331	25361427009	25937979062	39094516358	0	0	0	0	0	0
P33991	MCM4_HUMAN	18885152422	18980705257	15190799899	25118997710	18703859239	19468415203	15583610770	24943884998	12345028106	13213093979	10176953425	16891619152	0	0	0	0	0	0
Q9BSJ8	ESYT1_HUMAN	10681839633	10408924219	13540415102	13576898589	11742134538	11767487670	14942890427	14471127529	6651141978	5852819393	7410499553	7122461320	0	0	0	0	0	0
Q9Y230	RUVB2_HUMAN	25945821279	22921899926	28152817129	33410159375	16071137098	14808779148	15591837886	20954574046	21731584402	20545399974	20452438100	29986944859	0	0	0	0	0	0
P42345	MTOR_HUMAN	2350797288	2523293007	2755943810	3032324499	2810904198	2920745780	3447364329	3902528544	6531576304	2667280564	3020910013	3466009612	0	0	0	0	0	0
P50991	TCPD_HUMAN	52290380955	46365972576	47648869301	60234797515	35147250689	31627988246	32034375893	38119542515	50644213945	44810699938	45594626563	53011213189	0	0	0	0	0	0
P38646	GRP75_HUMAN	85613591981	86439165626	95618723964	119409000000	66435764008	68698600244	76436144202	93904921722	114881000000	118572000000	131664000000	164888000000	0	0	0	0	0	0
P15311	EZRI_HUMAN	50533111426	43806353911	46873825630	72791208306	14809574264	16561116786	17747178881	22813972076	22836771158	22478596985	24702888504	34253268635	1	-1	0	0	0	0
Q93009	UBP7_HUMAN	5056309949	5443254927	4936047510	7737918696	3084645469	3348741134	2942771369	4659780633	3104598713	3147232350	2764449110	4779090648	0	0	0	0	0	0
Q9H0A0	NAT10_HUMAN	7014867202	5711472878	8833754307	8700462399	5858162280	4753323187	6741985981	7588381414	8235165445	6628383574	10187734677	11145309762	0	0	0	0	0	0
P27816	MAP4_HUMAN	24316035908	26821557562	25217843287	40159226432	14292981878	17171438355	14444268961	25670443163	15280981421	18017415752	15321687166	26469620484	0	0	0	0	0	0
P51532	SMCA4_HUMAN	5707843763	4705097924	4085488955	4863382808	4032631049	4754144258	4006541163	5094379284	7930679284	8089368898	7110213214	9940355130	0	0	0	0	0	0
P43243	MATR3_HUMAN	40243902036	45147231153	42155782132	49696090786	43952151394	49825547232	46042687617	54659154796	32895938803	36498652212	34167124494	41525637300	0	0	0	0	0	0
O00571	DDX3X_HUMAN	95945095516	113113000000	100993000000	128925000000	61144455850	71836740478	68762992519	81571325884	62292787413	73483619067	65810408129	85015776388	0	0	0	0	0	0
P36578	RL4_HUMAN	90615820930	74276652777	79455020378	112645000000	67376949330	54529609688	59630584668	84558045776	85316725903	68406011484	74782689628	109116000000	0	0	0	0	0	0
P51659	DHB4_HUMAN	8721519726	9793456810	9324579174	15424936999	11138623584	12394969983	11688026612	19982036978	12596282843	13309477010	12373700719	22144523588	0	0	0	0	0	0
P23246	SFPQ_HUMAN	71766495884	74345616492	95310307872	121123000000	75204599778	78374737879	99065279789	131906000000	68307947434	71803634464	93725340781	114930000000	0	0	0	0	0	0
Q9NZB2	F120A_HUMAN	10426086987	11404531026	10595029065	13321769719	2963621202	3502140315	3231096297	3559112446	4414267781	5017302712	4645407191	5963655472	1	-1	0	1	-1	0
Q9NSE4	SYIM_HUMAN	28802927221	28480982071	23902527772	30035430887	28830629342	28746446803	24027795671	30173631950	14502798937	14264745807	12686461214	14823986411	0	0	0	0	0	0
Q99798	ACON_HUMAN	5470049427	4057906782	5488966178	6508644940	6938046087	5286692769	7915876106	9345188336	5807400059	3993980826	6003721124	9751166456	0	0	0	0	0	0
P49915	GUAA_HUMAN	17034619839	18111309645	18317787669	19784663055	13155019888	14086562733	14759521859	14777916943	14275652419	15295234628	15618457933	16501045237	0	0	0	0	0	0
Q14203	DCTN1_HUMAN	9185216650	10571079146	12245913860	13125171461	10400790877	12301641288	13524104620	14292182243	8117786576	8797944889	9545908284	11182721355	0	0	0	0	0	0
P52948	NUP98_HUMAN	3667244387	4306699860	5486011192	5567419048	3266063344	5011307665	4654987004	6508476760	3200885158	3960287162	4002015046	5236656007	0	0	0	0	0	0
P08729	K2C7_HUMAN	77036732945	52800634926	89111807534	177865000000	40835312810	25305702955	48006402516	97575346895	55382850928	46723308320	58815446812	119638000000	0	0	0	0	0	0
Q9UQE7	SMC3_HUMAN	6612151566	8904389910	8117372568	9003508369	4387859939	6537725306	5179680503	8329395622	7303154227	10010959500	8418039449	9737714820	0	0	0	0	0	0
O60264	SMCA5_HUMAN	6651129492	6747849109	7636345233	8407412264	6761759022	7105496881	7411746749	7911730207	4945493333	4934375319	6518608146	6062352366	0	0	0	0	0	0
O75534	CSDE1_HUMAN	9551596012	8634989547	8372094583	9406369695	7057604926	6658018249	6176943375	6876177828	6813035246	5867233766	6054834042	6551845347	0	0	0	0	0	0
Q08J23	NSUN2_HUMAN	12103656138	9934819108	12288789659	10967357015	13210999718	10965099594	13389739510	11481630821	26669759203	21270365919	26170979374	20968706323	0	1	0	0	1	0
P26641	EF1G_HUMAN	101775000000	88590602148	89212041061	159114000000	82899581800	73227408235	71066341293	143248000000	61211514161	51662795863	53055719820	92843810032	0	0	0	0	0	0
P26639	SYTC_HUMAN	14405741366	13826489898	13641199186	24387929618	12656038558	12304635502	11089167673	21394604971	30500325856	28112551214	26333001415	51895057810	0	0	0	0	0	0
P78371	TCPB_HUMAN	90881205081	121661000000	144104000000	134553000000	62508586569	83567192898	98115668370	93305251503	90091712004	120950000000	142789000000	135676000000	0	0	0	0	0	0
Q16881	TRXR1_HUMAN	90385669152	82686753353	85362222389	97184507503	5819383152	5497041915	5470997781	6076473362	8104667356	7325457553	7923318699	9033892639	1	-1	0	1	-1	0
P42330	AK1C3_HUMAN	88123192213	83146627482	71395136793	88085099864	1167335627	1197691581	1010611327	1549729103	2083943790	2391722928	2040253612	2499949950	1	-1	0	1	-1	0
P13010	XRCC5_HUMAN	25776911677	30071135359	25932870381	39321228328	34935921448	41893039852	36430473438	51680571313	32882484468	37832915409	32506861768	49359338750	0	0	0	0	0	0
Q9Y678	COPG1_HUMAN	9008610656	10005738075	9860623607	12339569139	8096209095	8630411345	8923390973	11782535378	7140283730	8030683853	7739203366	10102303193	0	0	0	0	0	0
Q9UGI8	TES_HUMAN	61651312832	71728399645	66047758007	85631275293	13900485536	15420788545	13763672097	19466217494	7554728982	8597368516	7851380682	10579633486	1	-1	0	1	-1	0
Q96AE4	FUBP1_HUMAN	37426284145	32538119238	37921066619	46566324324	23035517171	19703238875	24483814187	27140396430	32731938629	28192976956	32839662917	41992927688	0	0	0	0	0	0
P12956	XRCC6_HUMAN	57305050401	62135524642	64259209701	69688842574	82054957295	89559242515	93348050845	101038000000	95746713815	98023489034	109765000000	153979000000	0	0	0	0	0	0
P50851	LRBA_HUMAN	9.48678e+08	9.51574e+08	1467025149	9.97131e+08	1874614916	1587842997	3759828836	1696378661	8.79908e+08	5.84335e+08	1302421343	6.12502e+08	0	0	0	0	0	0
P33993	MCM7_HUMAN	25737579397	26169644348	24312997998	30816588166	25582675206	26132712764	24374531019	30551242831	15602244299	16084189892	15418431424	18650915130	0	0	0	0	0	0
P31939	PUR9_HUMAN	18758069939	14958686754	17960397061	22932957783	28233141113	22364624893	27000950455	36545761845	14698636870	11930987855	14042713819	18840855472	0	0	0	0	0	0
P33992	MCM5_HUMAN	9527114878	9697707261	7942438208	16478377338	11765515812	11594043765	10483640238	20684317336	6962586743	6948597173	5985251109	12566261817	0	0	0	0	0	0
Q16851	UGPA_HUMAN	15370260187	15599784665	13831871143	19664120121	12578846746	13200033240	11303270278	16834177885	10978236561	10865603892	9680815251	13844568462	0	0	0	0	0	0
P13797	PLST_HUMAN	33997285210	35314709246	32963771129	50108733646	9729225031	9330026916	9962878798	14767725706	15230428514	16002547823	14483353679	22776218882	1	-1	0	1	0	0
O95373	IPO7_HUMAN	18199313932	15725582618	16516271212	19606266217	14115774532	11878497952	11870834055	18565704829	17821124235	15433186830	16506072673	18138646914	0	0	0	0	0	0
P50570	DYN2_HUMAN	4435451474	6249175762	5515568668	12294250205	3713042003	4628192602	4451500450	8721902325	2426660464	3116801317	2922699361	6771859708	0	0	0	0	0	0
Q12965	MYO1E_HUMAN	4826294117	3227894846	1902092437	3738648991	2383496539	2143870673	8.57498e+08	1546140444	3496172792	2457431032	2098649048	2443605507	0	0	0	0	0	0
Q9BXJ9	NAA15_HUMAN	5617869720	6120221637	8136826314	9465847014	3216452464	3883150450	6505643058	5651690670	6075794704	6146600633	8231144946	9126443066	0	0	0	0	0	0
Q8WYP5	ELYS_HUMAN	2186358849	1721091546	1951226407	3178368446	1896949080	1973811963	1919599023	3297871184	1371849883	1209287285	1367748702	2513493564	0	0	0	0	0	0
P07437	TBB5_HUMAN	564090000000	569976000000	550542000000	1045010000000	694200000000	697863000000	673852000000	1315400000000	442786000000	439919000000	428634000000	818868000000	0	0	0	0	0	0
P30838	AL3A1_HUMAN	31903368163	26130513311	39226091460	67663389241	7316926722	5430997891	10695196035	20326169490	7449747333	3946063942	12208157071	27556800501	0	0	0	0	0	0
Q9BQE3	TBA1C_HUMAN	626908000000	648135000000	558261000000	894489000000	774036000000	796329000000	689037000000	1070010000000	499268000000	511370000000	440207000000	702162000000	0	0	0	0	0	0
Q12797	ASPH_HUMAN	32718799588	29735771881	27066427348	40980412138	8050085988	6022152429	7285097166	9976226869	5412006781	3854178215	5132793139	6371465280	1	-1	0	1	-1	0
Q07065	CKAP4_HUMAN	32910218759	36710536593	63212315449	48435922428	28168281603	32096270592	55655884171	42244169258	19382062621	21646114401	35927263090	28510458762	0	0	0	0	0	0
O75083	WDR1_HUMAN	34728888405	46742749034	46581790698	44816452973	24578722920	34009659320	32814165240	31378141073	12698267921	16906270295	16653056787	16955649509	0	-1	0	0	-1	0
P56192	SYMC_HUMAN	8473340243	9081885450	9922408822	12463742534	11587414344	11979927077	13139104230	17402508094	11184307494	11680917844	12552714635	16338841928	0	0	0	0	0	0
Q7Z4S6	KI21A_HUMAN	1957811627	2260590006	2418190838	3154253559	1758494634	2039912228	2276479121	2551548080	1353808435	1438369560	1578321013	1840706784	0	0	0	0	0	0
Q86XP3	DDX42_HUMAN	4719973599	5360237704	6418208130	5712337000	5724343532	6288320555	6681111356	6805594488	4397623994	5061372125	5315586165	5256531556	0	0	0	0	0	0
Q8N3U4	STAG2_HUMAN	2673495248	2183987348	1846528310	2757661292	1556107647	1440403052	1114240392	1393730174	2956161638	2920772355	2112766962	4365000378	0	0	0	0	0	0
P38606	VATA_HUMAN	9268062452	9342560794	10916897305	16101797194	9406216100	11032921707	11987702697	14783535666	15916277261	16965281131	17495902738	25840617993	0	0	0	0	0	0
P05141	ADT2_HUMAN	150298000000	110414000000	133061000000	237567000000	46441271977	34236002170	41647071421	75909112184	112464000000	82654171600	100535000000	183716000000	0	0	0	0	0	0
Q5JPE7	NOMO2_HUMAN	4728716279	7887329508	6174783273	6504294191	4220166047	7051259973	5513596691	5787493169	3346001849	5334247539	4122462303	4781994447	0	0	0	0	0	0
Q9Y4L1	HYOU1_HUMAN	15557188096	15416267638	14266663122	26020138653	14898521244	15451419619	13944780175	24629956868	17636368539	17844194019	16228777857	32295029974	0	0	0	0	0	0
Q6P2E9	EDC4_HUMAN	3445475684	2661271577	3331841076	2753109695	3615916659	2538887155	3491909755	2755638535	2658999550	2007322784	2507444317	2237452263	0	0	0	0	0	0
P25205	MCM3_HUMAN	20878900061	22021114706	24268771862	26126197933	27303907644	28714050650	31519053819	34665752279	16859893207	17661158413	19729154028	21761258571	0	0	0	0	0	0
Q9H3U1	UN45A_HUMAN	1084643123	8.68795e+08	1042160765	10455462405	9.30822e+08	752263839	8.09801e+08	2070116630	2941470872	2294114568	2616460616	12487251058	0	0	0	0	0	0
Q9H0D6	XRN2_HUMAN	6687679237	5576216610	4704512787	8196645358	3307112838	2832388688	2380539765	4405614393	3844923777	3290109731	3085133910	5254469231	0	0	0	0	0	0
P05091	ALDH2_HUMAN	25808884590	23478934967	33571570085	65499495515	11403271448	9811834495	14376492096	29760346617	7938271142	3891003991	12102405128	29792608669	0	0	0	0	0	0
P47897	SYQ_HUMAN	5709848800	5524355699	4709811453	8354727421	9311090746	11469882760	9908881815	16094946721	7253490492	7238460435	5653930522	9659008399	0	0	0	0	0	0
P20700	LMNB1_HUMAN	40807465628	43272692454	40640079552	45127229120	42735571381	47734988278	44146242322	50963093994	38986681298	43143091663	40419988987	46106953570	0	0	0	0	0	0
Q96I24	FUBP3_HUMAN	10093054476	9748347274	10874620791	17699902012	13034565664	10597526511	10501138793	14282584119	8235082122	7617530094	7854531367	10879826605	0	0	0	0	0	0
Q7L2E3	DHX30_HUMAN	3210617124	3516431861	4351091328	3808082724	2429456453	2648697220	2986615146	2841991533	2906230290	3663016263	3846032804	3269296977	0	0	0	0	0	0
Q8TCS8	PNPT1_HUMAN	7539910178	9608800677	11164480173	7919374252	2914165274	3113995676	2428817176	4954590643	4443918215	4301975900	3568868202	7354624942	1	0	0	0	0	0
Q7L576	CYFP1_HUMAN	2973022265	2977104863	3040887930	5141399301	1932052373	2155295236	1948820035	3797978058	1454228044	1499842637	1574469714	2599718586	0	0	0	0	0	0
O75153	CLU_HUMAN	4502699445	3463318442	3439124618	4810451186	2308884585	2302014585	2280639678	2844249629	3018918352	2645704765	3277705553	3235516743	0	0	0	0	0	0
Q12789	TF3C1_HUMAN	2111172044	1953423372	2088095757	2008335011	4449322732	1911798520	1836400875	1630351866	4374584125	1243370874	1287030258	1212239007	0	0	0	0	0	0
Q9Y4E8	UBP15_HUMAN	3641031561	3653048257	3142005471	4037730705	1316601206	1304428674	1186322594	1263829120	1437077469	1450412405	1360466561	1437785111	1	-1	0	1	-1	0
P68371	TBB4B_HUMAN	530685000000	554119000000	522962000000	997408000000	636659000000	638408000000	630705000000	1220380000000	414700000000	421832000000	409236000000	773803000000	0	0	0	0	0	0
P06744	G6PI_HUMAN	77043794134	81372153009	70048735541	120700000000	32936279078	36487065589	31030490606	53104795536	53423134208	62061887191	52520321993	89910191091	1	0	0	0	0	0
Q71U36	TBA1A_HUMAN	632920000000	652304000000	561983000000	895180000000	784480000000	803713000000	695680000000	1074360000000	506938000000	516632000000	444728000000	705568000000	0	0	0	0	0	0
P68363	TBA1B_HUMAN	645527000000	665430000000	574981000000	905050000000	804021000000	825752000000	715435000000	1090860000000	520019000000	531180000000	457947000000	716309000000	0	0	0	0	0	0
Q9BTC0	DIDO1_HUMAN	1341414379	1292108052	1325800402	2093641556	1149709598	8.16282e+08	1006935771	1805263492	6.98515e+08	1210421257	8.99041e+08	1017678542	0	0	0	0	0	0
P35658	NU214_HUMAN	3910224611	4525697864	3721630787	4638718885	2934581099	2927628430	2336912915	3082883268	2298075056	2734900928	2243084257	2907803921	0	0	0	0	0	0
P17987	TCPA_HUMAN	105352000000	96845013700	126046000000	144291000000	82069862933	74621825366	98675252509	110870000000	76835488841	69574189229	91162916648	99741522180	0	0	0	0	0	0
O95817	BAG3_HUMAN	5514128814	5273858589	7172448131	5153697205	1735767350	1676651969	1552134209	1186097623	3982092006	4460456590	13091559274	2383876240	1	0	0	1	0	0
Q9Y262	EIF3L_HUMAN	24701500398	23764937514	21047911347	21751549657	17712250153	17577674850	14819633339	15865991882	21394451558	21093875019	17937216126	18978190598	0	0	0	0	0	0
P23526	SAHH_HUMAN	69488279361	75482310002	70763741239	105554000000	71612311631	77156467140	72999139792	110376000000	47069807580	49940168297	47793195950	70823856737	0	0	0	0	0	0
Q9UHB6	LIMA1_HUMAN	12471690867	11382359962	14757981730	19159659066	6612033830	5819803983	6823614604	9420462759	5596066844	4704724379	6791684237	9140303604	1	-1	0	0	0	0
P69849	NOMO3_HUMAN	4719155093	7883956471	6174783273	6504294191	4212580077	7049319705	5513596691	5787493169	3336743791	5332315910	4122462303	4781994447	0	0	0	0	0	0
Q02790	FKBP4_HUMAN	17313869607	21012392701	19033095605	35209501694	10850326545	13158682042	12236212866	23214843408	16938905271	20201820310	18725194369	34316585255	0	0	0	0	0	0
Q32P51	RA1L2_HUMAN	294641000000	299469000000	352364000000	291807000000	280810000000	286736000000	334450000000	279869000000	329901000000	323893000000	385398000000	303499000000	0	0	0	0	0	0
P41250	GARS_HUMAN	15221382501	10715527182	11732784545	23341691713	12097798321	9843374881	10282251973	24322333978	13574371128	10450904532	11387799168	24626748404	0	0	0	0	0	0
Q06210	GFPT1_HUMAN	12299981626	10875690930	11238237682	13980365401	3808278728	3569744221	3476420779	4984681905	7430350087	6504658553	6714858430	8573274741	1	0	0	1	0	0
P49411	EFTU_HUMAN	100037000000	85728866879	88344007307	129920000000	110446000000	93006318104	97509353839	142753000000	80926605505	68913954839	72827405928	107827000000	0	0	0	0	0	0
Q58FF7	H90B3_HUMAN	105579000000	128556000000	105838000000	169473000000	92422829485	111420000000	90896215186	148125000000	115526000000	143134000000	116128000000	187254000000	0	0	0	0	0	0
Q14566	MCM6_HUMAN	10324492202	8076822935	9840442943	15207978055	10306078000	7979306024	9905040068	14541779055	7199235906	5718339827	6718272176	10182911830	0	0	0	0	0	0
Q14764	MVP_HUMAN	8100508475	5640271673	6990521431	7035637723	1068276185	838783780	5.49694e+08	7.51098e+08	1423023026	1213917979	9.33417e+08	1272832927	1	-1	0	1	-1	0
P48634	PRC2A_HUMAN	2613250720	2581297725	2249929683	3034428004	2316119155	2211550512	1795919663	2779010457	1569517199	1442802154	1262910868	1860205852	0	0	0	0	0	0
Q86UX7	URP2_HUMAN	4985978588	3511500711	3208666850	3815430959	4.18683e+08	2.38659e+08	2.44775e+08	1.28051e+08	1.98749e+08	4.87704e+08	1.44274e+08	1.88509e+08	1	-1	0	1	-1	0
Q15020	SART3_HUMAN	8200542355	7410262641	7669494305	8335487728	7534077999	6986884764	6944308358	7888566265	4143955117	4254946740	4398832364	4912511062	0	0	0	0	0	0
Q15643	TRIPB_HUMAN	7.09884e+08	7.61061e+08	1180850327	7.83096e+08	9.97548e+08	4.73744e+08	6.49153e+08	4.87214e+08	7.36355e+08	8.60882e+08	8.97992e+08	750580953	0	0	0	0	0	0
P52209	6PGD_HUMAN	78333669716	73365861909	78852617545	96466168193	26409112764	25645467688	30803444710	35426759702	25700405673	24353475015	23532197263	36702938499	1	-1	0	1	-1	0
P46087	NOP2_HUMAN	12547595963	13397643538	17657212678	19668123673	7748272202	8720675876	11079781675	12374698127	11946004397	13062056339	17168243554	18832080953	0	0	0	0	0	0
P08758	ANXA5_HUMAN	96795631875	127664000000	121909000000	139548000000	46886050578	63315551129	59132441703	67917280641	51230898432	67724891196	65026243105	73374931692	1	0	0	1	0	0
Q96QK1	VPS35_HUMAN	7257933746	8103774697	7691522445	10574401292	3279372563	4293753739	3637822720	5187730201	6211238556	7509499850	6823163402	9899993349	1	0	0	0	0	0
Q9C0C2	TB182_HUMAN	4660889114	4995720183	5418144790	5871113688	2823690124	3152558850	3456525529	3734530452	2616442495	2960491550	3387580787	3567747113	0	0	0	0	0	0
O94776	MTA2_HUMAN	8566276496	8611859782	6637874987	10569690209	5820468658	5787142801	4424097617	7179163846	3884441577	3678562044	2857559294	5077396827	0	-1	0	0	0	0
P23528	COF1_HUMAN	377706000000	475294000000	504632000000	418209000000	381098000000	481241000000	513344000000	431925000000	326752000000	402653000000	434394000000	357980000000	0	0	0	0	0	0
P07384	CAN1_HUMAN	42797096054	44984567019	48012219807	51444032276	19782554834	21670582643	19470310865	24283965354	27858964824	29531701876	31480495542	33855716337	1	0	0	1	0	0
P22234	PUR6_HUMAN	49125913717	52347986431	35628009311	51273875085	87105916643	93179653180	62592923793	90776727618	67301267295	73030984273	48478681319	68283547914	0	0	0	0	0	0
P14868	SYDC_HUMAN	38203320095	41434613148	37589597905	45484996339	36016379092	38483556207	34308546224	42702114793	29458925297	31498208007	27987329766	34506722501	0	0	0	0	0	0
Q9Y4G6	TLN2_HUMAN	2983761277	1072546362	1938724822	4161179652	2638247713	1176390090	1636528190	3481016619	2302604800	1004794954	1247058266	3227478810	0	0	0	0	0	0
Q8WUM0	NU133_HUMAN	3256342957	4218763266	4106596857	4287943991	2902468393	3783160760	3620335461	3534711118	4032358036	5036248611	4575701256	5543461331	0	0	0	0	0	0
Q13620	CUL4B_HUMAN	4846675066	3314335870	5223486199	5623495470	2096669587	1351987414	2266267402	2530560409	3960889021	2506388635	4198833971	5610092713	1	0	0	0	0	0
P14735	IDE_HUMAN	2210814879	2069873120	2120108159	2640793358	1677561449	1409215794	1661160042	1915212903	2044555370	1767024094	1948222627	2474122396	0	0	0	0	0	0
O95602	RPA1_HUMAN	3542207660	5554776431	3748823875	5285466188	2519453108	3218448671	2841311231	2647027230	1534790203	2184983641	1613913139	2004129884	0	-1	0	0	0	0
P28370	SMCA1_HUMAN	4868110893	4738128595	5045912993	7115560834	6190216246	6306970898	5704120069	7563537810	3730014219	3429742084	4597221387	4794359423	0	0	0	0	0	0
P31040	SDHA_HUMAN	9728898184	8846797739	10116912439	16153067308	6766909372	5730337274	6944143474	13315919225	12464756819	10985447887	12741934059	22022203451	0	0	0	0	0	0
O94826	TOM70_HUMAN	9469765371	6007689998	8074356438	14259235400	6774537425	4276112018	5987629012	9862006911	10843708828	6659327326	9316009284	16739941541	0	0	0	0	0	0
P68366	TBA4A_HUMAN	581497000000	586089000000	488255000000	754433000000	742791000000	746749000000	625710000000	940048000000	479903000000	478636000000	398889000000	610993000000	0	0	0	0	0	0
Q14160	SCRIB_HUMAN	2368670786	2357549508	2886931993	2942716929	2148092550	1974844659	3040241030	2485942542	2575198396	2694444453	2558184633	3912197959	0	0	0	0	0	0
P04083	ANXA1_HUMAN	52702809238	38330979737	72021484482	77092409411	4760339161	4250963970	6563638951	7655600156	10078067581	7923603917	13910845039	14768735301	1	-1	0	1	0	0
P15121	ALDR_HUMAN	127758000000	168023000000	120853000000	239375000000	1506960645	1865181163	1539413668	2808731037	8742661996	9595235851	7422856342	28000433553	1	-1	0	1	0	0
P46459	NSF_HUMAN	3577683330	4373735584	3842309745	6388808699	2555372401	3148323741	2895623512	4638523696	2795103945	3299360089	2982331557	5226271886	0	0	0	0	0	0
P09960	LKHA4_HUMAN	15156122704	14690070248	11965219802	17842628661	9015797694	9289109020	7792705119	10631360711	14935288344	14971043019	12736534051	18400441706	0	0	0	0	0	0
Q99623	PHB2_HUMAN	34840164948	29678203424	31580696459	55043028128	41951815704	35277479150	37816332562	66989762405	48692541271	40984187861	43806696923	75122006128	0	0	0	0	0	0
O75694	NU155_HUMAN	5138465166	4457403644	5360818221	4999813099	6496773140	5905248725	7172694736	6495723092	7485868282	6947232189	8235017986	7589884574	0	0	0	0	0	0
Q27J81	INF2_HUMAN	4407166108	5852843369	5116845208	6982004011	2884035638	4258322316	3409874656	4775542717	4034495253	5346715366	4903905104	6556285478	0	0	0	0	0	0
P12236	ADT3_HUMAN	96251362209	62124175439	73552924441	180826000000	32416259942	22237630167	25655601478	63238746019	77817927745	52241830941	60278709806	147553000000	0	0	0	0	0	0
P28331	NDUS1_HUMAN	8182913160	8185654294	7236620067	10952396434	4977112221	4300663024	3865845247	5915339097	6891376029	6824503490	6171735863	8926002842	0	0	0	0	0	0
Q9NTI5	PDS5B_HUMAN	1400261909	3295969312	1213364860	1450452782	2336941491	5070867275	1983641036	2272778000	2257412010	4159904633	1788143822	2420632864	0	0	0	0	0	0
O15027	SC16A_HUMAN	2744399909	3192872489	3597945111	3861755333	1223489791	1447451038	1477434065	1879368226	1206136321	1396836444	1466695372	1744940853	1	-1	0	1	-1	0
P36776	LONM_HUMAN	3725589000	2528398260	3609257663	5343058448	7669131823	5480381708	8017750407	11944001040	5668984849	4346807600	5374096656	9080601084	0	0	0	0	0	0
P16435	NCPR_HUMAN	26351495975	22560574050	23186440283	26092355435	14208375306	11442671064	11908613207	13972304449	15340159265	10719241922	12416948484	16334062372	0	0	0	0	0	0
Q99460	PSMD1_HUMAN	25001006317	24382147491	22734499727	27951897406	23362329525	22092232783	20757138134	25276647571	16183055832	15307736504	14496448108	18737412923	0	0	0	0	0	0
O60763	USO1_HUMAN	10577310756	12293246917	12366818196	13782779393	8283151736	9915398444	8935396277	10533648789	10296460535	12018443982	11184563068	13119379033	0	0	0	0	0	0
O60841	IF2P_HUMAN	13823750392	12789475457	12591226392	16997437961	8253432554	7622756169	7640952959	9450843552	6667195196	6217220193	6080140633	7229612054	0	-1	0	0	-1	0
Q12931	TRAP1_HUMAN	51739081923	48898064492	51524230752	47604162546	29325860140	26947327074	30208354683	29467287568	46147074689	42758968803	47832838287	45985068078	0	0	0	0	0	0
Q15155	NOMO1_HUMAN	4654501440	7757726860	6096161924	6442486150	4131098947	6903887667	5405102931	5713331622	3297176628	5254738399	4048558935	4738700655	0	0	0	0	0	0
Q12888	TP53B_HUMAN	1440077344	1673930987	1845663221	1740135028	4.24206e+08	5.02644e+08	5.1806e+08	4.70988e+08	6.48406e+08	7.09879e+08	806752977	7.02306e+08	1	-1	0	1	-1	0
Q9Y5K6	CD2AP_HUMAN	9065978043	7986221603	8577677820	10533283774	3881103018	3171566699	3520619470	4428523840	4357852667	3807879937	3504499341	4688580633	1	-1	0	1	-1	0
Q9UKV3	ACINU_HUMAN	4583673342	6198744389	4306384147	7257631460	6761201606	9045699877	6461266752	10838866723	4991849615	6754684780	4770001938	8266912231	0	0	0	0	0	0
O94973	AP2A2_HUMAN	3996051693	3738043127	3892319518	4436745539	3314935254	3044456202	3180133686	3704005104	2883809107	2827898277	2831755164	3249564903	0	0	0	0	0	0
Q10567	AP1B1_HUMAN	6831184895	8641672508	6736283878	14951425594	6777581483	7448607216	6467919924	13401198686	6055452997	6633351108	5934913991	11894188634	0	0	0	0	0	0
Q12769	NU160_HUMAN	1427601630	1303678629	1565188104	2062947229	1600394417	1262614731	1649677778	3932620715	1974864077	1548614355	1919639326	2326745198	0	0	0	0	0	0
P49589	SYCC_HUMAN	6006543324	6086038259	5637548442	5703329114	2481517312	3982795030	3965720334	2541161212	6557006311	6790353573	5806012215	5857580296	0	0	0	0	0	0
Q8NBJ5	GT251_HUMAN	8422655214	7985024898	10479407086	11993537172	3491409297	3120399554	3889484400	4808287017	3214344933	3408335791	3407556022	5242087863	1	-1	0	0	0	0
P16144	ITB4_HUMAN	8.1702e+08	988309942	1131650309	2203550423	2.95104e+08	1.45918e+08	439881778	1092181590	2.50188e+08	1.22528e+08	3.99654e+08	9.60325e+08	0	0	0	0	0	0
P53675	CLH2_HUMAN	23948607464	23795688182	25284908439	37789448311	15997778113	15848872363	16567288906	24603818710	14030090195	13677185121	14619388139	21689208329	0	0	0	0	0	0
Q14247	SRC8_HUMAN	33349931375	31621106254	47546981404	45696650437	39014390381	36372557836	54578376102	55101574448	28582822893	26040002993	39707612707	39720917651	0	0	0	0	0	0
Q14571	ITPR2_HUMAN	2151922398	1348509006	1106154355	1894993425	1545150484	1405400761	1136546950	1544281039	9.87035e+08	9.30172e+08	8.08181e+08	1056940969	0	0	0	0	0	0
Q8WWI1	LMO7_HUMAN	2132619785	2938410321	1921817958	3373478544	1314023487	1458320422	1380043987	2062758097	2200197825	2557802720	2415658002	3717171896	0	0	0	0	0	0
O95613	PCNT_HUMAN	5.39388e+08	1159999728	762075270	5.55555e+08	4.29993e+08	6.91185e+08	4.79575e+08	6.63727e+08	3.30505e+08	6.07865e+08	4.13709e+08	3.48117e+08	0	0	0	0	0	0
P26599	PTBP1_HUMAN	73714915186	74323438148	77356185278	72480814939	65969487389	70592949792	68432933996	81175025021	62984597898	64971708319	66085391269	75870465163	0	0	0	0	0	0
O15523	DDX3Y_HUMAN	90043223487	109579000000	97524203515	114562000000	57817658777	70095892919	67106742823	73258801731	57092825252	71006757883	63369936262	72677194211	0	0	0	0	0	0
Q13885	TBB2A_HUMAN	439996000000	425597000000	454890000000	784730000000	524880000000	497841000000	540556000000	981028000000	342187000000	321721000000	351130000000	619244000000	0	0	0	0	0	0
Q9BVA1	TBB2B_HUMAN	439551000000	425131000000	454356000000	783996000000	524788000000	497710000000	540346000000	980929000000	341578000000	319549000000	350023000000	616993000000	0	0	0	0	0	0
Q05639	EF1A2_HUMAN	482834000000	423490000000	559132000000	1273650000000	464637000000	409019000000	533354000000	1229430000000	315792000000	270609000000	363391000000	833064000000	0	0	0	0	0	0
Q15233	NONO_HUMAN	57822907543	51358476760	63816100791	81930769995	52197880898	48217144037	57742785286	70004609046	40463203792	35406118850	45401928300	59660773289	0	0	0	0	0	0
O94979	SC31A_HUMAN	7191581455	6820335336	5949313293	7198810585	6427437167	6228479595	5337488065	8078673956	7765323909	7206990092	6337921094	7495450265	0	0	0	0	0	0
Q8NI27	THOC2_HUMAN	1986539311	1522330241	1657880438	2377475652	1083940747	6.83606e+08	9.23153e+08	1245448439	1508550570	1449464541	1281351876	1719364760	0	0	0	0	0	0
P12268	IMDH2_HUMAN	25738691635	30679811645	26448430626	32335928383	20287066359	24382503114	21147317447	25182330198	29541339264	35175376853	30219944088	36576914779	0	0	0	0	0	0
P34897	GLYM_HUMAN	31592606177	30112001714	30001040027	42413724543	36373050078	34177432725	34474033013	50821953841	30836953713	30393381753	29906301434	42600836952	0	0	0	0	0	0
P04792	HSPB1_HUMAN	182943000000	147251000000	173225000000	215963000000	60521335042	48907176327	57473584381	71484774137	43384672742	34279418343	36186749221	50605130694	1	-1	0	1	-1	0
Q9Y4W6	AFG32_HUMAN	1537147121	1709217995	1734709298	2913406564	1038002581	9.92968e+08	1059240570	1624744064	1849291379	1936711064	1877412922	3017989072	0	0	0	0	0	0
P68133	ACTS_HUMAN	1861260000000	2333380000000	1852940000000	3960750000000	1826900000000	2288200000000	1837360000000	3961960000000	1171390000000	1468630000000	1162720000000	2401570000000	0	0	0	0	0	0
P68032	ACTC_HUMAN	1861280000000	2333380000000	1852780000000	3960790000000	1826860000000	2288160000000	1837320000000	3961980000000	1171340000000	1468590000000	1162690000000	2401570000000	0	0	0	0	0	0
Q9H2U1	DHX36_HUMAN	1768044719	1835918799	1664626950	1938613547	1177055534	1285296123	1094456002	1452366901	1912756130	1965747142	1700873955	2125906181	0	0	0	0	0	0
Q8TEX9	IPO4_HUMAN	2620523590	3470001539	1998361133	2961711255	2485798393	2366787777	1936982208	3000482263	4414920811	4031483872	3347088994	4619691855	0	0	0	0	0	0
O76094	SRP72_HUMAN	10341594648	7180529039	10313720072	15483619977	5671761664	4214242991	4551380289	7128934467	5721372287	4430765630	4824604127	7701224930	0	0	0	0	0	0
O60506	HNRPQ_HUMAN	29872540400	29093965858	33001425761	45369894585	25434312834	24178877696	28649110533	39707076166	30548307982	29646813394	35235817242	47000547592	0	0	0	0	0	0
O95202	LETM1_HUMAN	5434017526	5509167496	5628217904	5555608204	18690787462	8123677745	20991044998	18356428222	5219625807	6387117722	5936335219	6228123346	-1	0	0	0	0	0
Q92538	GBF1_HUMAN	14713600270	2094042866	21925023584	18937332642	13306472256	2106894665	19496359789	16926451630	19260235076	2571206285	28953722792	24464272080	0	0	0	0	0	0
P35998	PRS7_HUMAN	17766791133	16935406163	17903186174	29062642562	13836243884	13636733496	14771303848	23599880590	15156937879	16108154401	16646266034	31415477146	0	0	0	0	0	0
P62701	RS4X_HUMAN	50146493016	53077841143	51347682889	112316000000	35184057552	37825068216	35965558539	77932968995	47232588667	50510987613	49754710256	102615000000	0	0	0	0	0	0
O00116	ADAS_HUMAN	6836217447	8615447592	6507261051	7827799065	4157349618	5152686411	4172172645	4790398273	6901519651	8855002631	7043999635	8078365371	0	0	0	0	0	0
P43246	MSH2_HUMAN	6039844921	7771841203	4360228838	10163797611	4738412884	6166343311	3259322811	6475063897	6900457012	8932297470	4546119950	10609513446	0	0	0	0	0	0
P21980	TGM2_HUMAN	9232813490	8476022278	7435803058	10138762118	8.44491e+08	7.35645e+08	6.69644e+08	9.9402e+08	7.3241e+08	6.37351e+08	6.01757e+08	9.81948e+08	1	-1	0	1	-1	0
Q14258	TRI25_HUMAN	2876745141	2711770149	3083906549	5619564179	1392033345	1547735963	2908997152	4652728530	2798811713	3752186624	3234908164	4030886936	0	0	0	0	0	0
P27824	CALX_HUMAN	34259673588	29888798461	35057137477	47804933928	20893758556	18042361444	21773781153	28013812083	30506442136	26749397441	31462047152	42994201030	0	0	0	0	0	0
P07099	HYEP_HUMAN	26151186492	25576710872	37596499715	48727271639	4948210759	5385369827	7017422334	9470129945	3576485987	3487513178	3337121505	5951387427	1	-1	0	0	0	0
Q9NVI1	FANCI_HUMAN	3214390441	9.95928e+08	9.6711e+08	3488513690	3239320288	1122462605	1080487997	3458374269	4255405016	1937338030	1533822735	3947297207	0	0	0	0	0	0
Q03701	CEBPZ_HUMAN	2563253855	2568550128	2690077146	3333471065	1694797849	1796652788	1662471709	2094894863	2657971351	2631338361	2834491280	3054088223	0	0	0	0	0	0
O43390	HNRPR_HUMAN	54492383720	66221528507	67361120140	79161083154	44327141413	59576071194	54857635569	64875903820	49911283989	65303863226	63204090196	75219283177	0	0	0	0	0	0
Q7KZ85	SPT6H_HUMAN	1987975230	3076109981	3686920188	2520575678	2876451752	4408014865	5098877790	3797550044	2228160596	3607026251	3952327134	2332719419	0	0	0	0	0	0
P37837	TALDO_HUMAN	75942985364	86742364961	76902466703	120175000000	11911683064	13875620344	12475919529	19266738134	14964462213	16990273437	15494052455	24899212080	1	-1	0	1	-1	0
P19338	NUCL_HUMAN	71245233954	46350027649	47126806693	95819208605	76237418344	48653812675	49955960218	103930000000	86441199900	56097113397	57595619474	118049000000	0	0	0	0	0	0
Q12768	WASC5_HUMAN	4450547320	3499583721	4523325361	3980988082	8.49745e+08	1127687068	1136739256	1047401917	1058175151	1265737145	1320465358	1093257923	1	-1	0	1	-1	0
Q8WXH0	SYNE2_HUMAN	1332179534	8.24185e+08	1863099281	2327691795	1189054279	8.4996e+08	1878311069	2155375659	1642254095	1742332417	1774352088	3562234576	0	0	0	0	0	0
Q8IUD2	RB6I2_HUMAN	3083897794	3437360595	2867394133	3694431486	2489799826	3142746167	2340303040	2817578410	3143191488	3622639993	2905850397	3811207270	0	0	0	0	0	0
Q709C8	VP13C_HUMAN	8.13555e+08	9.65893e+08	1076514960	1257748568	1404152115	1259610337	1641780770	8.48182e+08	8.51831e+08	9.86799e+08	9.60285e+08	9.55736e+08	0	0	0	0	0	0
Q9H2M9	RBGPR_HUMAN	8.04159e+08	1159779869	1028427729	1541205684	1277175235	1820990988	1347257908	2496814392	7.35642e+08	1061529855	798557518	1339013918	0	0	0	0	0	0
P49454	CENPF_HUMAN	356225988	6.08786e+08	5.55329e+08	484038954	4.08418e+08	5.68617e+08	7.2761e+08	5.48528e+08	2.07793e+08	9.39537e+08	3.22356e+08	2.99592e+08	0	0	0	0	0	0
P04350	TBB4A_HUMAN	507755000000	493527000000	494974000000	957725000000	627512000000	613581000000	615029000000	1202970000000	402240000000	386752000000	392420000000	751409000000	0	0	0	0	0	0
P14866	HNRPL_HUMAN	56340023780	47476366408	54242503859	73760973667	62891917908	53244127672	58927334414	78900272829	50099414289	37662822696	37920099768	54658600913	0	0	0	0	0	0
P63244	RACK1_HUMAN	165214000000	133997000000	169589000000	177982000000	122046000000	100662000000	126698000000	133674000000	147462000000	121323000000	152969000000	164256000000	0	0	0	0	0	0
P00338	LDHA_HUMAN	101769000000	122568000000	113670000000	204419000000	32184809999	34368392969	32387151480	65952077040	82374754307	100212000000	94145198220	165057000000	1	0	0	0	0	0
P46060	RAGP1_HUMAN	9675414843	8153453616	9159614166	11516296519	12534004464	11136378377	11918723932	15260277078	9392660261	7507737780	7388253265	10107742032	0	0	0	0	0	0
P63267	ACTH_HUMAN	1782760000000	2246740000000	1722180000000	3677000000000	1744980000000	2198360000000	1700540000000	3666360000000	1118930000000	1411210000000	1075840000000	2217490000000	0	0	0	0	0	0
P62736	ACTA_HUMAN	1782760000000	2246740000000	1722180000000	3677000000000	1744980000000	2198360000000	1700550000000	3666360000000	1118930000000	1411210000000	1075840000000	2217490000000	0	0	0	0	0	0
Q15436	SC23A_HUMAN	10697270855	11952884713	10752003448	11665274357	12670408959	14724975943	12426999229	12979163670	13266031078	12926728041	12286890357	12550340357	0	0	0	0	0	0
P17858	PFKAL_HUMAN	9675174619	9377758891	10681588049	12342346476	5565902747	6440471783	10535682870	9842319773	7128930795	7143777639	12102326613	11784357053	0	0	0	0	0	0
O15031	PLXB2_HUMAN	683517237	7.48209e+08	8.56073e+08	1101196426	6.89814e+08	6.97522e+08	9.13702e+08	1804139538	4.12936e+08	3.99197e+08	5.33222e+08	8.31135e+08	0	0	0	0	0	0
Q13423	NNTM_HUMAN	4008121173	4763861808	5401244369	10020916152	5326421925	5552836054	7583993155	10881404753	8860052263	9603167105	12367429011	19967822851	0	0	0	0	0	0
Q9Y618	NCOR2_HUMAN	1033142914	9.85322e+08	1033514412	9.48912e+08	1.32139e+08	2.26607e+08	1.07426e+08	1.62201e+08	3.27104e+08	2.77137e+08	3.24161e+08	3.0213e+08	1	-1	0	1	-1	0
Q15459	SF3A1_HUMAN	14615281821	15010514362	17825428030	23563025008	16898511151	17643184357	20560642144	27040984112	13984978567	14358599317	16701573200	22078659905	0	0	0	0	0	0
P29144	TPP2_HUMAN	2530269454	3510509154	2737374643	2922883279	3950776601	4264107868	3853682038	5360673350	2772180901	3218779488	2724507112	3669330535	0	0	0	0	0	0
Q9H4A3	WNK1_HUMAN	4142947519	3358744219	3704594564	4637438719	2723044700	2180049407	2533266917	3041949964	6720699461	3974783720	9573964163	6690054724	0	0	0	0	0	0
Q9Y4A5	TRRAP_HUMAN	1394029385	2008710511	1319097703	1637224811	1219488394	1626246018	1046467297	1336288503	1048247393	1579967336	9.06832e+08	2660059519	0	0	0	0	0	0
Q5JRA6	TGO1_HUMAN	4055139261	4582426373	4209100618	4546301308	2908421403	3163601272	2935822643	3130335965	2988733836	3146596108	3120330781	3152510064	0	0	0	0	0	0
P22392	NDKB_HUMAN	255722000000	278921000000	273000000000	588192000000	177338000000	190771000000	188481000000	383628000000	253905000000	274775000000	265872000000	573702000000	0	0	0	0	0	0
O00429	DNM1L_HUMAN	4899673981	4568584990	5606911614	5293971542	1944650769	1715742475	2188159268	2021238660	3563554243	3321955806	3842807291	3829021650	1	0	0	1	0	0
Q13619	CUL4A_HUMAN	1503833440	1532158994	1657584696	2736583291	2647629812	2422751639	2876102134	4015931571	3615766968	3674803222	3859815113	5447699815	0	1	0	0	0	0
Q15046	SYK_HUMAN	9271267829	8861674358	10023600301	10141333915	5852153013	5355936815	6395597159	6806094622	8956379010	7915360945	9831296023	9745314867	0	0	0	0	0	0
Q9H4M9	EHD1_HUMAN	20873072412	20849403065	20493037762	25508912548	6027126308	5814179804	5823076309	7325537781	7523429660	6975457236	6965590010	8902936471	1	-1	0	1	-1	0
Q02809	PLOD1_HUMAN	1778598487	2135754247	2154161968	3859512500	1212099378	3127470443	1459313109	2641929154	2095570218	2518601102	2648490924	4923025048	0	0	0	0	0	0
Q5VT52	RPRD2_HUMAN	2377519960	2553983272	2657509619	3038682139	1417410436	1409734349	1669236061	2120625040	1253493852	1165055228	1237489538	1630277768	0	-1	0	0	-1	0
Q8N3C0	ASCC3_HUMAN	1438830176	1572075068	1732562050	13898279760	1677021785	1718043764	1801460980	2635958672	1354723723	1506287499	1601452309	3162532359	0	0	0	0	0	0
Q01518	CAP1_HUMAN	55411579629	51081218559	47483514204	58483022561	44252758561	40091340159	38044994140	45845905207	31691795905	28792857963	27263660010	32474326186	0	0	0	0	0	0
Q96PC5	MIA2_HUMAN	4678372473	3509909437	4667726188	3386931877	2475537787	2609188728	3316972282	2442026621	1482517601	1381117861	1731092712	1294313320	0	-1	0	0	-1	0
Q9NZN4	EHD2_HUMAN	17015817807	14525207299	12845770691	18480689832	1859073072	1269651072	2901328197	2158760497	4038308939	3935034660	1740235739	3346598441	1	-1	0	1	-1	0
O15230	LAMA5_HUMAN	1052021732	1053982278	1688398352	1013350415	2138571800	1997101983	2295277781	2010842185	1145604110	1133129462	1598571742	1062160267	0	0	0	0	0	0
Q9HD20	AT131_HUMAN	2697850914	2465751081	2200652952	2591677840	3149012966	2915657837	2667614453	3013871880	1904413099	1738949005	1641875369	1927719019	0	0	0	0	0	0
Q9ULT8	HECD1_HUMAN	8.8756e+08	7.31133e+08	7.38612e+08	1264451432	8.73447e+08	5.87144e+08	7.0072e+08	1291954497	7.85073e+08	5.72452e+08	5.26348e+08	1174804451	0	0	0	0	0	0
P39880	CUX1_HUMAN	1488220072	1418597334	1451121453	1620185162	5.50333e+08	657848912	7.56077e+08	7.33804e+08	5.69211e+08	5.75991e+08	6.24437e+08	6.84237e+08	1	-1	0	1	-1	0
P18583	SON_HUMAN	2963937437	2422094762	3275822335	3546922942	4690301666	3560653865	5159845800	5460069809	2763573677	2163126364	3035462591	3201777870	0	0	0	0	0	0
P04844	RPN2_HUMAN	12903499734	12966008578	10842994041	17406526259	13630278681	13098878277	11554989940	19544287071	9211819767	8936078539	8070469149	13054509660	0	0	0	0	0	0
P40227	TCPZ_HUMAN	32976800454	30943593735	30434196206	41923480661	24966653577	24630429828	22501279354	31797884261	23139597815	20683365355	21024116664	31416574905	0	0	0	0	0	0
P0DPH8	TBA3D_HUMAN	624507000000	645804000000	552984000000	870576000000	775756000000	796735000000	685419000000	1046290000000	500355000000	511491000000	437310000000	684685000000	0	0	0	0	0	0
P0DPH7	TBA3C_HUMAN	624507000000	645804000000	552984000000	870576000000	775756000000	796735000000	685419000000	1046290000000	500355000000	511491000000	437310000000	684685000000	0	0	0	0	0	0
P49419	AL7A1_HUMAN	12164146534	11360080654	10091959536	15573071021	21452914621	17950856580	18704101403	26377046677	11373116904	9229546089	9916765562	13810046733	0	0	0	0	0	0
Q13509	TBB3_HUMAN	437193000000	399064000000	398231000000	779574000000	525943000000	478917000000	476667000000	956771000000	344776000000	310393000000	310530000000	606702000000	0	0	0	0	0	0
Q9BUF5	TBB6_HUMAN	240567000000	183787000000	229309000000	407309000000	301276000000	229037000000	285565000000	513347000000	197507000000	146959000000	185777000000	326486000000	0	0	0	0	0	0
P00390	GSHR_HUMAN	22019240388	21860402040	25278390010	41752130349	6596277043	7190372155	7981403043	12714805183	3006875142	3039004795	3449283220	5826851009	1	-1	0	0	0	0
P30041	PRDX6_HUMAN	103982000000	109415000000	120498000000	117056000000	138940000000	144323000000	159336000000	153472000000	87676001753	90443842475	99726261036	98520109766	0	0	0	0	0	0
P26196	DDX6_HUMAN	7267796373	5672294323	7155761716	9364920873	6651488694	5357580248	6448589259	8128401877	4659557509	3468846497	4369772731	5859503959	0	0	0	0	0	0
P30153	2AAA_HUMAN	28048561651	33816169860	31180303500	22551588198	25119961243	31035823571	27908182617	19435149955	21433801280	26279256376	24716275097	16769842380	0	0	0	0	0	0
P61978	HNRPK_HUMAN	222024000000	219080000000	213783000000	272394000000	213098000000	208982000000	203334000000	254727000000	163514000000	157899000000	157486000000	185009000000	0	0	0	0	0	0
Q9HAU0	PKHA5_HUMAN	3269455482	3419888429	2823373658	4050796233	2646985824	2628782541	2189392008	3107640008	1588862220	1702236364	1138241882	1340816302	0	-1	0	0	-1	0
P14923	PLAK_HUMAN	4284455487	4911391201	4572865536	7454496178	8181247579	8553782940	7247149520	15702092431	4212345669	4785978627	4421925363	6714199562	0	0	0	0	0	0
P12235	ADT1_HUMAN	75262293199	35187581650	47248830895	143115000000	25653421717	13604582103	17370197667	51103040086	59925877671	29146645332	38347080660	115911000000	0	0	0	0	0	0
Q8NI36	WDR36_HUMAN	2486658040	2051874307	2227785403	2161688419	2477421612	1406938399	1570898244	1469843905	2586851007	2102333839	2389003134	2166979436	0	0	0	0	0	0
P20020	AT2B1_HUMAN	8436481832	6551672476	8800547572	9395889576	6133107007	4936547192	6272536548	6630539337	4300298461	3084576208	4202458627	4716159159	0	-1	0	0	-1	0
Q15021	CND1_HUMAN	2609130472	2816072550	2814788533	2616891809	1888283107	1985421670	2016107666	1813899296	2447283653	2479501546	2503983429	2359096148	0	0	0	0	0	0
P62495	ERF1_HUMAN	4486126524	3643670598	3650154973	4832977065	4122331538	3151797128	3024344818	4131100406	3779474348	2944302731	2951528181	4138177146	0	0	0	0	0	0
Q92922	SMRC1_HUMAN	3872206321	3782341240	3550911771	4108045756	3789851591	3845082519	3632922668	4242548724	3603214500	3186714053	3068766904	3923813195	0	0	0	0	0	0
Q9Y265	RUVB1_HUMAN	32474907410	33936937135	25984011765	29471142743	21258308640	22251664212	16526618886	18992976954	26706631100	28758224122	21532145152	24609110543	0	0	0	0	0	0
P12931	SRC_HUMAN	3803109669	8071791156	4697799344	7255116661	8.59415e+08	1439107187	8.25952e+08	1450370558	7.40567e+08	1334497256	8.30413e+08	1225988640	1	-1	0	0	0	0
Q99873	ANM1_HUMAN	25795944996	23009318985	27392775736	27666790157	28069863436	24194341767	29443302644	30382284585	16457996132	14407844034	17696062605	18762079909	0	0	0	0	0	0
Q14126	DSG2_HUMAN	2636268144	2257274903	2295435927	4456393823	1941051218	1517416994	1586171327	3413029729	1765198434	1282748504	1386309512	2949975215	0	0	0	0	0	0
O43847	NRDC_HUMAN	3393300812	3204148124	3229553182	3094241805	2393588497	2510281799	2566968535	2387074072	2478826407	2486257306	2549948905	2264515328	0	0	0	0	0	0
Q6WCQ1	MPRIP_HUMAN	2780648628	2919843852	3965875414	2346037729	9.05588e+08	8.72927e+08	1084106780	814666804	1808258757	1862008157	3058362671	1468648734	1	0	0	1	0	0
P49750	YLPM1_HUMAN	3108253340	2898359232	3528425361	2898660512	2956525958	2768081420	3414832065	2801857826	1547845318	1509318508	1889772192	1660518399	0	0	0	0	0	0
Q8IWJ2	GCC2_HUMAN	1468051332	2508863003	1492000692	2323238736	9.89605e+08	1234961161	1035207557	1216995526	1112397281	1316954287	1134491748	1395436576	0	0	0	0	0	0
P21399	ACOC_HUMAN	4013778375	4695595565	4852122882	4873461720	2536552526	2767536376	2989042508	2917275756	2431370063	3106913490	2707614143	3488339982	0	0	0	0	0	0
P18124	RL7_HUMAN	56441118662	54357043961	55122556653	108206000000	37021870787	34300702458	35678755562	75297773551	48111633443	43127516678	45497866477	98947066472	0	0	0	0	0	0
Q9BUJ2	HNRL1_HUMAN	24169133942	17234819483	18847738748	27164416921	22515340117	15026206818	18023898973	27264589301	13019978561	7865129079	9884489041	15446512389	0	0	0	0	0	0
Q8TAQ2	SMRC2_HUMAN	6976058634	6396409013	9911118967	9580779103	5123370746	4716724835	4880679713	5537330451	7574605104	4296057112	5136549120	5030991310	0	0	0	0	0	0
O00469	PLOD2_HUMAN	3254398081	2688078543	3015880113	4398076588	5.66639e+08	4.74964e+08	4.85231e+08	1046034207	1281976267	9.79851e+08	9.86493e+08	2092993573	1	-1	0	1	0	0
Q9BZE4	NOG1_HUMAN	4514371952	4278610640	4178744609	6238161171	2626016383	2446312570	2573813933	3904370953	4395739859	4077894252	3945076850	6057555777	0	0	0	0	0	0
O76021	RL1D1_HUMAN	7772846666	7241748484	6791147535	10161894681	4303906593	3471536322	3095420563	5615910842	5279209178	4550406792	4010667247	8383277309	0	0	0	0	0	0
Q6P1J9	CDC73_HUMAN	4348036214	3117775056	3801336775	3929113135	3979065655	3110693667	3538463541	3865889495	3438184820	3095771278	2870180829	4077012256	0	0	0	0	0	0
P30837	AL1B1_HUMAN	18095332494	13697135654	25462092924	46993352680	11587433276	8414643855	14238953116	26084803202	8964021553	5475180443	14067087789	30911827311	0	0	0	0	0	0
P23588	IF4B_HUMAN	12104946135	10802233343	15830049256	19794974766	6659064937	5371511345	8148289036	15156348273	7446555304	6048522014	9242600092	12687470823	0	0	0	0	0	0
O15294	OGT1_HUMAN	8321227873	8439798909	7146212627	7487595959	3791760361	3768134734	3184547423	3388580053	3117270629	3317326360	2289052730	3833004871	1	-1	0	1	-1	0
Q13177	PAK2_HUMAN	7486812286	7401375053	6800575422	13804401120	6581308315	7218282582	6740333426	9727555480	3628658595	3526690483	3378828129	7374930132	0	0	0	0	0	0
Q9P265	DIP2B_HUMAN	3348390401	4030710933	3868651731	4178529519	3009600888	3524503848	3346017507	3855407671	2751810951	3357641368	3086794045	3831306289	0	0	0	0	0	0
O00231	PSD11_HUMAN	24075716023	23935877748	22063635359	31573297730	16454981098	19539994884	17884867844	27300806238	15324316446	17799833011	16140036727	29639646691	0	0	0	0	0	0
P52789	HXK2_HUMAN	1081921825	9.88587e+08	1080677854	1122825658	1693911831	1442628880	1683565997	2651658135	1864569034	1655341244	1914710580	2394801415	0	0	0	0	0	0
O95757	HS74L_HUMAN	7975611082	5123506419	8720743202	12047294462	6025526819	4337448192	6548904623	8965439112	9392441281	6336652268	10264147286	13548179683	0	0	0	0	0	0
P30740	ILEU_HUMAN	33595593251	37446870388	31063210804	41350094758	24516371279	27974425296	24132757230	32154230285	25032160763	26826009857	22759401684	30004663414	0	0	0	0	0	0
Q99996	AKAP9_HUMAN	3531100387	1450248183	1885067587	4619309230	2483301898	9.37235e+08	1068436305	3286000974	2701305577	1151315040	9.04828e+08	3325392313	0	0	0	0	0	0
P62937	PPIA_HUMAN	408550000000	437802000000	397794000000	553615000000	628380000000	664299000000	611789000000	862620000000	487407000000	521601000000	476494000000	686280000000	0	0	0	0	0	0
Q96KR1	ZFR_HUMAN	2522695865	2321007383	2334463265	5311725373	2472472464	2342333986	2157056688	5195704474	2191192632	2031430332	1949731415	4835311378	0	0	0	0	0	0
Q15181	IPYR_HUMAN	15445358486	13244378760	14577723906	17568573604	12149900848	10670945644	10903960608	13314892927	21068907812	18004281584	19254997197	22870629421	0	0	0	0	0	0
Q9BXP5	SRRT_HUMAN	12354194233	14541287236	13302637859	12388138149	12076626064	15473994381	14267522897	13033864570	9439624751	12367052515	11175326407	10382721329	0	0	0	0	0	0
Q12788	TBL3_HUMAN	4232091147	4582907832	4699312750	5078496384	2771322440	3287304688	3267310309	3463365613	6617754656	5941475074	6123609969	6820555957	0	0	0	0	0	0
Q96PK6	RBM14_HUMAN	19388015357	19858223300	25686607944	31367669452	18228159705	19562139769	23267274023	30376916603	17223337308	18093798751	21187116654	31221667420	0	0	0	0	0	0
P14314	GLU2B_HUMAN	58746861608	50478356134	65567708242	65677163041	96130042647	82415119180	107301000000	107478000000	63315193947	53867077102	70152237216	67527877771	0	0	0	0	0	0
P06576	ATPB_HUMAN	137362000000	126812000000	126058000000	175282000000	168803000000	154650000000	154296000000	214254000000	112319000000	103581000000	102892000000	143759000000	0	0	0	0	0	0
C9JRZ8	AK1BF_HUMAN	134044000000	131747000000	75977769220	185312000000	3440497017	4011143994	2536292877	4965809660	1689892976	5.1673e+08	4.17714e+08	4740486515	1	-1	0	0	0	0
P45974	UBP5_HUMAN	6245443782	7281807907	7375876669	8248612155	6090610482	6393277541	7129384856	7781618416	6563895992	7066668626	7797695828	8956606659	0	0	0	0	0	0
Q15154	PCM1_HUMAN	1104067815	1321678819	1525369882	1908222322	1319684962	1589510144	1776936788	2075479245	1580994064	1225152125	1428175772	1849185871	0	0	0	0	0	0
Q16658	FSCN1_HUMAN	37215506333	38343537068	33676650543	52207301294	44606160170	47833794837	39285484618	62960411717	56331642241	58849686980	49705146471	79333975352	0	0	0	0	0	0
P31150	GDIA_HUMAN	13354690582	11419565351	12277347748	19971671497	9461298562	7607009404	7764213105	20857902916	11967117185	10001354164	9858810449	21278354157	0	0	0	0	0	0
Q9P258	RCC2_HUMAN	13378732741	15105915256	14185611202	14919325697	15405036850	17524792225	16304246013	17401893722	22780221954	25915868511	24262176469	25594619014	0	0	0	0	0	0
Q8IWA0	WDR75_HUMAN	1262481120	9.4687e+08	1138071713	1327642908	9.28727e+08	6.73577e+08	8.17761e+08	8.77661e+08	1263434110	9.5223e+08	1197276447	1374840810	0	0	0	0	0	0
P49736	MCM2_HUMAN	14113869391	16953399715	15863661701	19639417665	14796890715	17780801239	16573629342	20762920320	9301094335	11369922617	10718313279	13473770109	0	0	0	0	0	0
Q92614	MY18A_HUMAN	1182255252	1052710887	1307733691	1200247231	2992913306	1056724311	3028663800	3594771729	1805468282	7.6988e+08	1912909031	2153592703	0	0	0	0	0	0
A0AVT1	UBA6_HUMAN	2045428115	1698855387	2320029601	2951821109	2613919326	2122598657	2782816234	4356467710	1221024631	1005813113	1404738984	1882638460	0	0	0	0	0	0
O43776	SYNC_HUMAN	35403146914	29500454227	42376429376	40164019281	20714822458	17068589411	24969759181	24911540846	10946547116	8942948370	13454410720	15606503191	0	-1	0	0	-1	0
Q08945	SSRP1_HUMAN	13632909931	15984249461	13415120221	18226349232	18580999667	21364384357	18616873987	25464563898	20721566025	23854990797	21205007710	29086469381	0	0	0	0	0	0
P27694	RFA1_HUMAN	4549078784	3660691418	3967483433	5257422935	3168073340	2582974685	3225290414	4312012331	4387768849	3547629327	4173530023	5787502953	0	0	0	0	0	0
A6NKT7	RGPD3_HUMAN	2143943469	2828561460	1902188685	2847572317	2100903594	2656889485	1782740832	2736745530	2331993151	2957817373	2011262760	3122252651	0	0	0	0	0	0
Q12996	CSTF3_HUMAN	4766065224	5050604232	4575083879	4759680082	4210360796	4633464432	4149149235	4399489738	3294470503	3508659934	3175351643	3367873896	0	0	0	0	0	0
Q12802	AKP13_HUMAN	9.77181e+08	1027328577	983881056	1169168385	5.51238e+08	6.35167e+08	5.58177e+08	5.95924e+08	3.47013e+08	4.62619e+08	4.0129e+08	4.47483e+08	0	-1	0	0	-1	0
P54652	HSP72_HUMAN	56186210831	56202405974	68501382582	80075408315	34834243731	35847576279	41952694197	50363814758	41652543980	42229739303	50555510918	58943823069	0	0	0	0	0	0
P10412	H14_HUMAN	307039000000	279798000000	308096000000	370160000000	355732000000	321230000000	355100000000	434416000000	461655000000	414998000000	457875000000	543600000000	0	0	0	0	0	0
Q9H3S7	PTN23_HUMAN	1913609509	2738766079	2305564767	2178699154	1848232424	2456270418	1992887751	2039779250	1491692433	1951985284	1623207374	1781311887	0	0	0	0	0	0
P61158	ARP3_HUMAN	12115952320	12255788736	15134399797	21194423717	10007584747	9569714016	12697653345	17916410307	9116396706	8795363761	11328945792	16494663146	0	0	0	0	0	0
Q9UIA9	XPO7_HUMAN	3419776622	3750577711	2881044290	5242518940	3660315948	3733868160	3077704127	4990571125	3367304894	3385692529	2945037970	4659124415	0	0	0	0	0	0
Q9BUQ8	DDX23_HUMAN	8906753122	8208273034	7959943378	8140426644	6500099640	6641023814	5856945875	6381509963	5341308497	5345854331	5210789024	5487492373	0	0	0	0	0	0
Q99700	ATX2_HUMAN	3614422904	4907245517	3862324587	5177175027	2091073745	3086934342	2301537711	3072389117	1400582281	1772516844	1471760175	1970672935	0	-1	0	0	-1	0
Q5UIP0	RIF1_HUMAN	1086148937	1358770511	1746521024	1362145668	6.54688e+08	9.62214e+08	1133105481	8.31703e+08	5.20387e+08	6.94627e+08	9.01782e+08	7.59325e+08	0	0	0	0	0	0
P43304	GPDM_HUMAN	3291185210	2906158466	3546892641	3929729631	1516638997	1538928834	1665415775	1805247638	2578526295	2288431684	2713282774	3010998556	1	0	0	1	0	0
Q16822	PCKGM_HUMAN	1779307245	1719153221	1661290087	3056391011	1899261969	1820693795	1842337695	3206166394	3533567676	2763768048	2677216439	6501905002	0	0	0	0	0	0
P62258	1433E_HUMAN	460865000000	527531000000	547511000000	517024000000	389832000000	437857000000	467528000000	433068000000	281050000000	316888000000	325337000000	321079000000	0	0	0	0	0	0
O95425	SVIL_HUMAN	7.25846e+08	8.19812e+08	1444167062	8.76703e+08	535201046	395728597	9.07974e+08	5.00269e+08	5.25141e+08	4.14521e+08	4.48676e+08	5.15359e+08	0	0	0	0	0	0
O14776	TCRG1_HUMAN	3912495915	4255886293	4334577953	5164606723	3404409268	3498111668	3484319824	4211659059	5087524045	5090195054	5506383591	6110411612	0	0	0	0	0	0
O94906	PRP6_HUMAN	3123904036	3379618933	3691487449	4442696867	3130871694	3489790037	3816245756	4498705854	2716973097	3049595715	3116789780	3680465468	0	0	0	0	0	0
O15320	CTGE5_HUMAN	3087289485	3506568281	4659045258	3373494479	2425608682	2599875532	3293664005	2413705723	1478992529	1379407294	1721731320	1289298356	0	-1	0	0	-1	0
Q8N1F7	NUP93_HUMAN	13007202587	14632778866	11330767601	18015501662	14004921297	15866401840	11958449771	17975228491	16017299128	17290282458	13741753240	18129465486	0	0	0	0	0	0
O00468	AGRIN_HUMAN	1011350576	6.9425e+08	1045352002	8.99721e+08	1655462269	1182631492	1377437490	1634524813	1261393001	8.8589e+08	1083864897	1261989970	0	0	0	0	0	0
Q5SW79	CE170_HUMAN	1457915142	1256083746	2274353291	1492389339	1074910238	1053329216	1725220726	1219503389	5.22633e+08	7.06702e+08	1841249132	9.15324e+08	0	0	0	0	0	0
Q7LBC6	KDM3B_HUMAN	1265470746	1725094115	1493137057	1252980381	1259936492	1592696954	1391680379	1134252285	1130938590	1253532348	1087157633	9.69033e+08	0	0	0	0	0	0
Q96PZ0	PUS7_HUMAN	4747316005	3653019546	3445632293	3795073244	1182183010	1147530556	1012025424	1038141387	1911629569	1759959643	1501618843	1924695315	1	-1	0	1	-1	0
O14974	MYPT1_HUMAN	1955706051	2125569578	2164349011	1870694320	9.22219e+08	1038648892	891610415	1068307292	5.37469e+08	6.24052e+08	656710914	5.31035e+08	1	-1	0	1	-1	0
Q8WWQ0	PHIP_HUMAN	1391380587	1055113557	8.90563e+08	1243285224	1491046446	1278833052	939369560	1339019050	1489484085	1128655016	9.32613e+08	1297691850	0	0	0	0	0	0
Q9ULW0	TPX2_HUMAN	8.2397e+08	1890234126	9.01017e+08	3853672871	9.4604e+08	1912625810	1010547018	3722155694	3.68207e+08	8.89094e+08	3.88753e+08	1670769032	0	0	0	0	0	0
Q6NUQ4	TM214_HUMAN	1911237479	1569626448	1938955266	4829426334	2004432685	1294767707	1695002783	3402295260	3587672838	2686275938	3413988688	6291206696	0	0	0	0	0	0
Q8WWM7	ATX2L_HUMAN	5403668712	3662704730	4793653967	6360519473	4309175222	2591678966	3567524346	4464336616	2784494733	1772414355	2441293529	3290310797	0	0	0	0	0	0
Q15365	PCBP1_HUMAN	42564016179	36638707408	37008892688	63093593891	47164151710	40166157642	40886633421	69790766515	37785257226	31248773639	32548699788	58207928360	0	0	0	0	0	0
P60174	TPIS_HUMAN	247895000000	237233000000	237784000000	373805000000	141762000000	136161000000	135214000000	224981000000	240640000000	228645000000	229804000000	368965000000	0	0	0	0	0	0
P21796	VDAC1_HUMAN	87224681382	105001000000	82590619770	128988000000	55209866364	67781796679	52751399601	86417441356	108750000000	133731000000	105311000000	167964000000	0	0	0	0	0	0
P17174	AATC_HUMAN	3791898523	3633003579	4574374224	7641271813	10387009748	8761222703	11820457027	21477636105	11371852057	12020095793	12658516153	10828208370	0	1	0	0	1	0
O96008	TOM40_HUMAN	6658162117	7990194728	7615554740	8635816724	5537006268	6379538715	6236600338	7070713832	3503254905	3724019003	3785638420	4293816613	0	-1	0	0	-1	0
P55084	ECHB_HUMAN	11873746964	11746815009	14940826166	19634621146	21698012554	20620513725	26151837695	26231990290	10162059244	10997603689	14569831570	19463618492	0	0	0	0	0	0
P48444	COPD_HUMAN	10820053025	9316156409	11128996791	17164524159	9017463956	7738251484	9135067855	14274617795	7984453618	6877421319	8051743818	12375901796	0	0	0	0	0	0
Q9UPU5	UBP24_HUMAN	1708120247	1243764914	1583260591	1402711425	1765536968	1294075485	1814436781	1602618835	1156171579	8.78123e+08	1052674460	1110102620	0	0	0	0	0	0
P62424	RL7A_HUMAN	87100190812	66898679676	81529094198	111258000000	59093153418	45240809839	57659874505	79694321378	80182367465	59803788950	77220581013	102112000000	0	0	0	0	0	0
P06748	NPM_HUMAN	38607436944	18245369467	31938879560	61764985853	29229048653	9960368816	21073922872	48486773340	62006213512	17096570529	46532047201	107877000000	0	0	0	0	0	0
Q9Y3I0	RTCB_HUMAN	17807637732	14679964635	15450985364	17505920162	13630198133	11010578333	11561046591	13068051731	14357570270	11915025028	12495242417	14172166480	0	0	0	0	0	0
Q86U86	PB1_HUMAN	2064393230	2472560974	2457157675	2748640089	1878130045	2315510964	2412131901	2720649271	2191668380	2682923682	2717584240	3056546559	0	0	0	0	0	0
P63104	1433Z_HUMAN	195671000000	229317000000	244973000000	242710000000	81933811859	92644207336	99185142323	103278000000	71199987977	82506244422	87186174815	87880456850	1	-1	0	1	-1	0
Q8IWZ3	ANKH1_HUMAN	2877931350	5073537460	3958077684	4090213178	1560554956	2423418652	2019838695	2205888760	1631651383	2708460610	2219161552	2205132590	0	0	0	0	0	0
Q9Y2A7	NCKP1_HUMAN	6897111121	2819555016	3110172858	6312069742	2039572388	1664557001	1959693156	4714707431	1740265716	1474083604	1602648391	3769489210	0	0	0	0	0	0
P42765	THIM_HUMAN	9810222613	11763016020	9071588293	16675151468	11807843754	15366831944	10626682894	20774479669	7859525023	9766049811	6601665884	13890322064	0	0	0	0	0	0
O43242	PSMD3_HUMAN	14490225442	9927175313	12237029062	14525053270	12378719834	8438933632	10426182782	12491894165	12134504087	8054087526	10267675754	12114238540	0	0	0	0	0	0
P53992	SC24C_HUMAN	1094851929	1105011427	1473930632	2456938340	9.48749e+08	890197869	1237431232	2557200384	1230722080	1146475976	1691275338	2862303083	0	0	0	0	0	0
P42285	MTREX_HUMAN	5458079322	4501173818	5241723818	4408935687	4367650705	3843210356	4316176193	4324946031	5518939465	4804401850	5581906987	4667610225	0	0	0	0	0	0
P23921	RIR1_HUMAN	22074345091	16596903437	13305859329	22442669927	15706696955	17086880096	14337347663	16555265061	12763544253	14320104045	11917306672	13996160323	0	0	0	0	0	0
Q8N163	CCAR2_HUMAN	4631243873	4380300728	4671594895	7952497779	5155963640	4789138576	5095224253	7295904963	3882740256	3497199572	3722244105	5527808499	0	0	0	0	0	0
Q9Y6D6	BIG1_HUMAN	3179079035	3441870196	2727585904	2985339238	8.99708e+08	9.2008e+08	7.78888e+08	8.46968e+08	8.035e+08	8.61514e+08	6.92201e+08	8.19791e+08	1	-1	0	1	-1	0
Q7Z3J3	RGPD4_HUMAN	2125360323	2804688455	1874535772	2852830692	2089722103	2648429872	1757038562	2741727242	2314475252	2932162601	1972985199	3122388532	0	0	0	0	0	0
P17655	CAN2_HUMAN	7207685051	8899871594	8547791470	12257322804	1557189173	1804564055	1846613456	2564814998	2218561774	2594344719	2546500620	3817961621	1	-1	0	1	0	0
O75179	ANR17_HUMAN	3448721896	5402746138	3982218660	4827056613	2277275154	3545068547	2661981946	3880459907	1791735572	3052548116	2412859939	2870983379	0	0	0	0	0	0
Q58FF8	H90B2_HUMAN	239207000000	203509000000	233627000000	382950000000	201539000000	173739000000	198065000000	322649000000	303232000000	247884000000	291281000000	483543000000	0	0	0	0	0	0
P62195	PRS8_HUMAN	10811366598	15526187154	12842350309	17511557296	10778663172	14695269561	10887368111	16911554951	7470176534	10747964886	9007201010	11939025116	0	0	0	0	0	0
Q92974	ARHG2_HUMAN	3305443156	2609402709	3309329364	4066695317	2884553675	2169139361	2205856577	3395138888	1548237750	1354523500	1380281414	1849851395	0	-1	0	0	0	0
P15531	NDKA_HUMAN	240682000000	258369000000	264822000000	573738000000	161688000000	170070000000	176163000000	372919000000	247493000000	261109000000	269353000000	569442000000	0	0	0	0	0	0
P48449	ERG7_HUMAN	2082233410	3067395597	2640312209	3765281988	4592290832	6604402880	4810361851	5814531004	3075478497	5980260934	3323364825	3824630810	0	0	0	0	0	0
Q99459	CDC5L_HUMAN	2915558586	2656043421	3156547129	2820858158	2966462238	2668428319	3062261624	2708964975	2434176076	2184070676	2446229234	2031659710	0	0	0	0	0	0
Q12929	EPS8_HUMAN	4957581963	7196599459	2945413796	9786066361	1917233170	3541856212	9.98425e+08	5033446858	1171862268	2998021032	2.82258e+08	5076961109	0	0	0	0	0	0
P07602	SAP_HUMAN	13339332119	11787538097	13588759816	18728277999	8579492305	31764507141	8216971234	11113317754	16870307503	13372043782	16549691465	20640680619	0	0	0	0	0	0
Q9H4A4	AMPB_HUMAN	3683917980	2872905531	4175187120	3899108618	2990405891	2368451160	3096468504	3419480004	5235517164	4119309514	5408386045	5475220255	0	0	0	0	0	0
Q9UBB4	ATX10_HUMAN	2740120417	3133447505	9250654701	1886659522	4992074256	4447207137	8344685969	3431111224	3071837245	2864280573	6903269405	2259934364	0	0	0	0	0	0
P23396	RS3_HUMAN	167427000000	201746000000	156263000000	206902000000	119964000000	144688000000	111451000000	148200000000	139991000000	167973000000	129621000000	174525000000	0	0	0	0	0	0
O60568	PLOD3_HUMAN	7388861879	6150037443	7786275968	9290199849	3507502778	2957243553	3287669999	3998368216	2881744968	2300342159	3025097428	3541443002	1	-1	0	1	-1	0
Q9UDT6	CLIP2_HUMAN	1609616076	1935643404	1635660580	2531971235	5.17172e+08	6.45129e+08	5.26539e+08	736194199	3.25924e+08	4.49633e+08	2.64444e+08	3.57237e+08	1	-1	0	1	-1	0
Q9UM54	MYO6_HUMAN	2186596213	2870399268	2887141964	2847647235	1688789342	2333076878	2368080312	2210895712	1085001541	1544056055	1655916583	1540697259	0	0	0	0	0	0
Q9NVI7	ATD3A_HUMAN	3568353127	2305603326	3207536294	2541688852	3327677681	2374041663	3148318273	2682520930	6317186001	4479256551	6072171979	5248362191	0	0	0	0	0	0
O43432	IF4G3_HUMAN	4084133408	4067593863	4326975377	5713699470	3159044223	3086197123	3390847512	4280078833	3140632160	2972788441	3286921233	4391680259	0	0	0	0	0	0
Q7Z3K3	POGZ_HUMAN	5.80367e+08	6.22706e+08	519704961	7.58596e+08	9.69631e+08	9.65028e+08	8.25088e+08	1077443888	4.73195e+08	8.69951e+08	4.28551e+08	640289274	0	0	0	0	0	0
P48637	GSHB_HUMAN	7724579535	7178051527	6574715812	7717390472	6010601114	5313787295	4957420934	6048217308	5922340380	5188793972	5418590328	5735761377	0	0	0	0	0	0
Q7Z5K2	WAPL_HUMAN	1827256977	2349442780	2453476189	2601571008	1235818207	1485960633	1702640644	1828849852	3102344857	2063399076	4379731779	3601538811	0	0	0	0	0	0
Q99575	POP1_HUMAN	4480914789	4035641588	4721440829	5503151166	1789538789	1637849722	1712186552	2228740933	2075759604	1998032276	2095096376	2713700106	1	-1	0	1	-1	0
Q96P70	IPO9_HUMAN	6700981021	5618208257	6352637475	7982354981	13804361014	11648872844	14131604842	14092336420	7498905610	6396357335	7464555281	7803679213	-1	0	0	-1	0	0
P60228	EIF3E_HUMAN	13952006927	11332305378	16044297548	15352902833	9943417749	8173319215	11773462039	11240749518	19807998690	12241183226	18415608100	19546986732	0	0	0	0	0	0
O00267	SPT5H_HUMAN	10527669802	9273156386	9043502402	9865696645	8578053222	7358460994	7305537154	8056572074	5388186374	4775368540	4635653610	5030384514	0	0	0	0	0	0
O00507	USP9Y_HUMAN	3060233807	3465947603	3228009529	4308196065	1256735732	1412921137	1356317012	1678506976	1246032390	1372991689	1318524556	1936464061	1	-1	0	1	-1	0
Q8N766	EMC1_HUMAN	3446633509	3515536611	4966390391	5466301652	1892997698	1872164265	2627076050	3085789009	1749764059	1705534795	2159487240	2761950890	0	-1	0	0	0	0
O43592	XPOT_HUMAN	2215420254	2766797998	2402237089	3878028091	1133823961	1425566506	1113983889	2097232027	1654761131	2022118878	1655927398	2720628347	0	0	0	0	0	0
P11387	TOP1_HUMAN	14181455938	16245706587	17385733169	21426189995	14035929126	16152991950	17193612128	22178519394	12361551321	14434784673	15392383282	19395224478	0	0	0	0	0	0
P28340	DPOD1_HUMAN	9.87985e+08	8.9859e+08	1377611573	6326859212	6.01739e+08	6.41694e+08	1025241277	5768092355	1156536737	1149976540	1727303976	5545739661	0	0	0	0	0	0
O14936	CSKP_HUMAN	3016498627	3115742492	2780405398	3009284691	7.59821e+08	8.00499e+08	9.63817e+08	7.38296e+08	5.27768e+08	5.77752e+08	5.50788e+08	5.56945e+08	1	-1	0	1	-1	0
O75376	NCOR1_HUMAN	6.52371e+08	448242538	465246747	4.22699e+08	6.37859e+08	4.27457e+08	4.58178e+08	3.98129e+08	4.15795e+08	3.26164e+08	3.00161e+08	3.04301e+08	0	0	0	0	0	0
Q9NSD9	SYFB_HUMAN	4742721940	4332254240	4693020084	8295332891	3430853294	3147387360	3465516291	7499459315	5448254813	5307323419	5533708410	10854667671	0	0	0	0	0	0
Q14671	PUM1_HUMAN	2811027373	2444438917	2945663839	4190224944	2430249290	1626884845	1629212871	3052213449	1740927903	1287719645	1537343989	2117207588	0	0	0	0	0	0
Q06830	PRDX1_HUMAN	476344000000	499001000000	441961000000	635561000000	278051000000	293966000000	270888000000	376040000000	267549000000	282834000000	260204000000	373299000000	0	0	0	0	0	0
Q9UKV8	AGO2_HUMAN	1024854191	1155054251	7.72445e+08	1248095249	1082310526	1181709711	8.7567e+08	1341868619	1100980383	9.36688e+08	1008499853	1080692847	0	0	0	0	0	0
Q13045	FLII_HUMAN	2579510558	2110224349	1569744076	2304257366	2478310836	1838774633	1338380327	1889818860	1820025664	1718154078	1967613954	1690072437	0	0	0	0	0	0
Q2TAY7	SMU1_HUMAN	9415855990	13768020651	11332648281	13846586844	9124189351	13595848288	11186663674	13573665745	8109403048	12771102880	10246967720	12571217026	0	0	0	0	0	0
Q8WX93	PALLD_HUMAN	1975616089	1877268739	2318367436	2719449337	8.65327e+08	5.66205e+08	1070782281	8.38808e+08	5.43008e+08	3.72327e+08	6.01755e+08	7.58045e+08	1	-1	0	1	-1	0
O60664	PLIN3_HUMAN	11681162025	13429172129	12708899741	17657360464	29227781895	35370282950	33079388790	48844469220	16575835922	19945393543	18510072900	28554310904	-1	0	0	0	0	0
Q14498	RBM39_HUMAN	2534196442	2323024816	2479943599	5182886012	2173312545	1891379990	2034230904	4471824840	2056447910	1784675989	2043905512	4749121353	0	0	0	0	0	0
Q14914	PTGR1_HUMAN	40019470517	38034422856	35638875969	47469615386	7621953621	5764192517	13173465494	10679441421	2948599857	3560656831	2535325619	3752687242	1	-1	0	1	-1	0
Q99497	PARK7_HUMAN	32465775846	25492389514	26311210993	39261614135	25384069740	19430915671	19581845111	29708183232	41208856490	31507140463	32277299381	49317839238	0	0	0	0	0	0
Q99613	EIF3C_HUMAN	22489046677	25261403190	26426637892	33316651328	16349804465	18529397225	19731886982	24425226480	22675284387	25304658590	26080200165	32505119806	0	0	0	0	0	0
B5ME19	EIFCL_HUMAN	22489046677	25261403190	26426637892	33316651328	16349804465	18529397225	19731886982	24425226480	22675284387	25304658590	26080200165	32505119806	0	0	0	0	0	0
Q96KP4	CNDP2_HUMAN	8713779635	7937167085	9479232075	9702296466	6062785400	5452058929	6619295485	6967245544	3833553168	3246492952	21481956060	38283491282	0	0	0	0	0	0
Q9BQ52	RNZ2_HUMAN	4216663126	4825457662	3964170008	4973155239	3497400387	4247166409	3492469603	4226151115	4125655907	4845760152	4014320371	4995115050	0	0	0	0	0	0
P50454	SERPH_HUMAN	23102926367	22661870819	25297267906	26597007629	26794101810	25591666491	29500785944	29520945892	44244200850	42343063335	48989115447	48868796327	0	0	0	0	0	0
P31930	QCR1_HUMAN	14253101194	21273661249	17787753405	22074034876	7694544027	11542530564	9740381045	11314869594	11995117374	18414435951	14643603967	19087132855	0	0	0	0	0	0
O00411	RPOM_HUMAN	2215314235	2969760534	3319816547	2706447999	2639478788	3594619246	3650971540	3099260456	8.97968e+08	3275612486	2814783278	4564870995	0	0	0	0	0	0
Q96RP9	EFGM_HUMAN	10096732679	9877220830	9763911273	11584362170	7119961068	7589007740	6959528283	7807159298	5869158696	5787804525	5303501160	5944673265	0	0	0	0	0	0
Q12905	ILF2_HUMAN	57984923535	47951747272	50522984399	57567027306	59298530472	48117114922	52096825452	59272581936	47722429269	37965841847	41532864300	47449007117	0	0	0	0	0	0
P15170	ERF3A_HUMAN	8684579557	8736938726	8962490158	17899004273	7199614953	6956745124	7152001033	13999569903	5678483236	5309293909	5299170234	10152756443	0	0	0	0	0	0
Q9Y6D5	BIG2_HUMAN	1741541338	1669117924	1975845706	2427709081	8.35186e+08	833362328	9.05271e+08	1039430640	1209568878	1407897928	1061040827	2014113088	1	0	0	0	0	0
O00291	HIP1_HUMAN	1144911605	1241520832	1249546114	1287380256	1121150650	1145109989	1204397698	1184476367	619364966	5.96952e+08	6.1507e+08	564525590	0	-1	0	0	-1	0
P05455	LA_HUMAN	12419272662	13925694403	14510004278	16200842383	8907167718	9366936222	9214876387	11200339824	7770522277	8491762852	8284627334	9997428701	0	0	0	0	0	0
P38159	RBMX_HUMAN	48925321880	57955447029	56078379038	59297365378	46348642884	55328518733	52662887822	56427337954	41964317752	49595619697	48126394817	50347231529	0	0	0	0	0	0
O00567	NOP56_HUMAN	7253840678	5910895198	7230012661	14873180662	6658168502	6038221148	6334492963	13556923012	7373646469	6949623835	7308483154	15945639448	0	0	0	0	0	0
Q9C0C9	UBE2O_HUMAN	3446657429	3204483981	4183035224	3731255500	1096552379	959411202	1260082381	1164568494	1383331607	1204173555	1685641966	1525680055	1	-1	0	1	-1	0
Q9Y2W1	TR150_HUMAN	6999574155	5675040783	7240989741	11240804319	10166120936	8128701847	10990947264	16733883337	7853690461	6055322347	7900225812	12111038197	0	0	0	0	0	0
Q9UBC2	EP15R_HUMAN	2943958534	1502009580	2639159190	2157512754	2154837840	1131921378	1919683672	1682377025	1722729038	9.39367e+08	1666756090	1204290156	0	0	0	0	0	0
O60271	JIP4_HUMAN	5248834514	4757235969	4253658316	4811406702	1528327786	1415660127	1305811525	1478256038	1704443555	1543227132	1320691926	1525557530	1	-1	0	1	-1	0
Q9H6R4	NOL6_HUMAN	3535874714	2844518165	2294480682	2406243817	2016504918	1467468941	1494171130	1897167244	3196807406	2301889378	3200695129	2801775761	0	0	0	0	0	0
P16403	H12_HUMAN	306868000000	277704000000	305016000000	368670000000	354856000000	319564000000	352724000000	432728000000	461710000000	415050000000	457160000000	543590000000	0	0	0	0	0	0
Q9NVA2	SEP11_HUMAN	3873534864	3977403252	4559128766	9375506123	5085513120	5224787614	5942480244	12145003965	3934982831	4400931325	5205912334	9799408155	0	0	0	0	0	0
P05556	ITB1_HUMAN	16912558586	16298711568	15594829294	31863291186	11356104705	11982368262	11548113877	24089764958	20329264412	18542648989	18586232765	28310829575	0	0	0	0	0	0
Q06323	PSME1_HUMAN	7172347860	6037369957	7088671511	9751688379	5220436204	4467709802	5390141753	7192422717	4737167276	4179099951	4964897006	6826947116	0	0	0	0	0	0
O60287	NPA1P_HUMAN	7.10971e+08	6.09368e+08	1039791639	2052340196	3.93513e+08	3.31248e+08	1054338631	2258906468	6.82665e+08	4.338e+08	1034950333	1611050498	0	0	0	0	0	0
Q92973	TNPO1_HUMAN	8610341070	7895271817	9408963635	10072013488	5096268967	5185592505	5608965062	5501033077	7708671759	5832321065	7810057483	8269296535	0	0	0	0	0	0
P61247	RS3A_HUMAN	55813490944	53003070458	104313000000	118183000000	41413685262	29107938817	72819622522	72776926254	55542901506	41487805031	101300000000	101125000000	0	0	0	0	0	0
P10586	PTPRF_HUMAN	9.25321e+08	7.42072e+08	7.97855e+08	6.88498e+08	1310555497	1558432263	1131200234	1560541309	8.17947e+08	7.36319e+08	7.4567e+08	6.78321e+08	0	0	0	0	0	0
Q16555	DPYL2_HUMAN	32550138154	32859752474	32734943724	35448105089	7323367730	7592243123	7523809938	8638134095	14049274626	14757403936	14556038698	16493053995	1	-1	0	1	-1	0
P16401	H15_HUMAN	65824050140	46586251290	63234143979	112513000000	87452400423	62638202415	83018524448	149780000000	50049118107	36436417850	46512783216	87288204876	0	0	0	0	0	0
Q9UNM6	PSD13_HUMAN	15248109548	16367468521	13945831863	28547108098	12847532306	13512155884	11515234523	22701527838	12051368548	12355568285	10411048682	21722167827	0	0	0	0	0	0
Q6PKG0	LARP1_HUMAN	5192506609	4443445792	5293315784	7581741625	3584229728	2849934876	3583448842	5007680190	2457411390	1955076000	2519738345	3600108767	0	-1	0	0	0	0
Q10570	CPSF1_HUMAN	2312325128	2154423027	2692358879	2686577851	2713428827	2482871967	3065284658	3022486424	1644786924	1471125660	1777186478	1696344033	0	0	0	0	0	0
Q96G03	PGM2_HUMAN	13028091368	9914800349	12213024651	13539814274	12633823384	9688647588	11391444483	12836168701	7531429655	5891241292	6924323085	7978729430	0	0	0	0	0	0
O75746	CMC1_HUMAN	1950215551	1781857545	1566369110	2932126860	1564941979	1387030202	1181988089	2282341097	9.71503e+08	8.54151e+08	8.95891e+08	1300361577	0	0	0	0	0	0
Q5SSJ5	HP1B3_HUMAN	6916908503	4737770074	6549501955	10543367651	6758584255	4461293622	6013455217	9660455278	7222635207	5008416097	6563643841	11289958203	0	0	0	0	0	0
Q6P158	DHX57_HUMAN	8.70604e+08	8.89427e+08	7.4041e+08	9.31773e+08	4.7788e+08	4.9267e+08	3.97666e+08	5.81428e+08	8.41914e+08	8.76539e+08	7.55851e+08	9.07706e+08	0	0	0	0	0	0
O94832	MYO1D_HUMAN	1.82972e+08	3.25589e+08	2.44695e+08	5.14933e+08	9.98722e+08	9.95317e+08	7.19472e+08	850986599	1026612142	877165691	8.87651e+08	7.268e+08	-1	1	0	0	1	0
Q96HE7	ERO1A_HUMAN	5080968471	4572781144	4484297243	7233635675	8307513880	7797551916	7248403046	11426279054	4485461669	3930569318	3876783081	6412528954	0	0	0	0	0	0
Q6KC79	NIPBL_HUMAN	7.26788e+08	7.2912e+08	7.70032e+08	8.03866e+08	9.43401e+08	9.80919e+08	1002680480	9.62756e+08	9.70858e+08	1045265745	1036260480	1018962580	0	0	0	0	0	0
O95163	ELP1_HUMAN	1174263857	1106001955	1077582360	1364886258	1291532896	1208401971	1134342702	1475717930	1147110308	1088898675	1101358153	1356823250	0	0	0	0	0	0
Q01780	EXOSX_HUMAN	1999400525	1720224151	1803611164	2618768496	2300623953	1754205302	1779120237	3115843241	2063049016	1663881964	1686734604	2749478440	0	0	0	0	0	0
O14715	RGPD8_HUMAN	1201490255	1188420298	6.39439e+08	8.51189e+08	6.69979e+08	1128649049	6.72352e+08	914093070	7.81896e+08	1367534962	8.24073e+08	1116390238	0	0	0	0	0	0
Q9H2P0	ADNP_HUMAN	1393194805	1391773552	2250504502	1349937784	7.65968e+08	8.05067e+08	1236923659	8.508e+08	1004674026	7.42991e+08	1518048158	683423542	0	0	0	0	0	0
P07942	LAMB1_HUMAN	3600711073	3654545337	2995083514	4153638210	3981848977	4106209690	3278078912	4740202500	2667216497	2663451640	2143465926	3179141935	0	0	0	0	0	0
P62191	PRS4_HUMAN	11967050099	14839146342	15881482453	29406946007	8464911206	9876115448	12067705842	20758065681	9464194157	10168091565	12405203962	20356091658	0	0	0	0	0	0
Q14997	PSME4_HUMAN	1225188356	8.41596e+08	8.89054e+08	1268367432	8.20217e+08	6.55876e+08	7.09905e+08	9.6091e+08	7.5797e+08	5.18761e+08	6.24096e+08	9.86694e+08	0	0	0	0	0	0
P22307	NLTP_HUMAN	9429924948	8168999154	8246335013	13200206528	12116863620	11100335438	13497804375	37315946185	6211261985	5761463372	4960640358	9370485840	0	0	0	0	0	0
Q9H845	ACAD9_HUMAN	7673647665	6866164745	8769893475	8571602307	7154220438	5584965107	7705330425	7426089878	7460037095	5638243898	7950360663	7963075618	0	0	0	0	0	0
Q9BY44	EIF2A_HUMAN	17036308644	16918438491	16215063761	17610344304	11597130051	11526708503	11441049906	12928340288	16929745829	16920120344	16545871874	19655825802	0	0	0	0	0	0
P00491	PNPH_HUMAN	8188239526	8739010098	6275930801	11401822194	10529618476	11949826668	8716447835	16380990167	19915710784	22250444616	16100342540	31242457046	0	1	0	0	0	0
Q9BTV4	TMM43_HUMAN	7188193132	7576558487	8133633116	9809393132	2121701408	2212999208	2425198896	2976214662	1121697454	1159596554	1236379288	1546561996	1	-1	0	1	-1	0
O15371	EIF3D_HUMAN	9883796708	8168043401	9585790467	11955587715	7504147289	6195130960	7097775288	9099110577	8995938013	7230961031	8743014871	11094367462	0	0	0	0	0	0
P62136	PP1A_HUMAN	20349270546	26996848494	29181273592	22447055416	18220060321	23851280338	25556174495	20646436684	12499239911	16359402932	17714711661	14252203350	0	0	0	0	0	0
P07947	YES_HUMAN	6091410844	8057450808	6452462663	7122008343	3599621241	3715126307	3869267258	4279304606	6433408694	6972113343	7295411808	7532809369	0	0	0	0	0	0
P05388	RLA0_HUMAN	38321231701	44327145643	159358000000	114616000000	26113576187	29527556731	106025000000	75860408682	33858140166	36533622608	133507000000	103630000000	0	0	0	0	0	0
Q15366	PCBP2_HUMAN	55977890773	51565992625	45437362039	59891225338	60045525466	55604857404	51034834942	60477709726	52984705789	48597499509	44587572847	56070047079	0	0	0	0	0	0
Q9Y2T3	GUAD_HUMAN	1789770241	1268524855	1216090553	1838022791	2.63972e+08	2.14736e+08	2.02179e+08	5.3181e+08	6.75983e+08	5.05657e+08	4.79567e+08	9.56769e+08	1	-1	0	1	0	0
Q9HDC9	APMAP_HUMAN	27611945212	26086018605	31514682177	31127021652	8878700523	8455197369	10178581524	10064363826	8622690169	8172823117	10024999306	9906536820	1	-1	0	1	-1	0
P10515	ODP2_HUMAN	9358937858	6484899928	7721040049	11433096249	13898602050	9513425227	11817415795	17489714171	10279696232	6994941180	8928758087	13371633283	0	0	0	0	0	0
Q562R1	ACTBL_HUMAN	993228000000	1198270000000	948527000000	1504590000000	955228000000	1157590000000	924019000000	1484440000000	657731000000	793180000000	624484000000	919231000000	0	0	0	0	0	0
Q2M389	WASC4_HUMAN	6004114396	2150060758	1987611189	1599714288	6.5675e+08	6.61118e+08	600787585	5.41897e+08	1171086408	1258624442	9.3124e+08	1083563445	0	0	0	0	0	0
Q6ZRV2	FA83H_HUMAN	1373756681	1090986633	959834211	1311870743	4.33268e+08	380668713	3.65709e+08	4.28387e+08	3.58118e+08	1.6581e+08	1.47269e+08	271599705	1	-1	0	1	-1	0
O75367	H2AY_HUMAN	15889724223	13259258094	16732663721	22270350482	15870262909	13928407252	18496965101	27633373328	14445466260	12546635268	16225182549	22314744136	0	0	0	0	0	0
Q8NC51	PAIRB_HUMAN	9190382637	14546832134	12117812602	17724538868	5450500070	8719986238	7224800301	10270155851	9601737436	15030483011	12606513411	18431455617	0	0	0	0	0	0
Q08257	QOR_HUMAN	6063754181	6473350184	7794449992	9216429805	2573503919	2838464431	3431251737	3951167630	2744855343	3400898316	3969562948	4723619031	1	0	0	0	0	0
O75955	FLOT1_HUMAN	2379809571	2346876498	2411654648	2797119437	3278190219	3002414737	3168682203	3740418847	2212284027	2116464811	2160045600	2705883129	0	0	0	0	0	0
P30876	RPB2_HUMAN	1686601952	1302048059	1052948073	2728419022	1260152828	1355896959	1142745966	2711134170	1414211147	1006618839	8.022e+08	3177688338	0	0	0	0	0	0
O15143	ARC1B_HUMAN	30531566671	34003289773	35769423171	36843031818	18971956971	20275650265	21636812185	23510536644	14635105835	15827169269	16593566001	17719759021	0	-1	0	0	-1	0
Q15042	RB3GP_HUMAN	7.46528e+08	8.6119e+08	1042224637	1465672395	1169751650	1276414917	1141144983	1880395203	5.7348e+08	7.85442e+08	5.97744e+08	9.98484e+08	0	0	0	0	0	0
P28838	AMPL_HUMAN	2788824775	3298000961	4410640362	5465760530	4385779596	5142602795	6543963206	9120725806	1742124556	1975147237	2669614279	4088046453	0	0	0	0	0	0
Q14141	SEPT6_HUMAN	1666169990	2311453258	2549257156	4333260995	3656768459	4283027682	4286646313	7263486400	3759475960	4334538176	4588029052	7057717418	0	0	0	0	0	0
Q14684	RRP1B_HUMAN	3382995519	4512834295	4351254139	5481415648	3992685227	6586315587	5391428712	7199150567	3756590109	5003086486	4062432321	6322714334	0	0	0	0	0	0
Q13838	DX39B_HUMAN	37136348425	31023171899	28745660415	51651261305	43747035512	37707671035	35539196822	59302620107	42304116651	36524747379	34019810172	57871963790	0	0	0	0	0	0
Q14166	TTL12_HUMAN	2385708893	1929618059	2343866328	2828885324	1851360364	1624340465	1730381662	2334698235	1242186334	1103781952	1187289453	1823177013	0	0	0	0	0	0
O43865	SAHH2_HUMAN	33217083194	7497750761	6862025240	7977500406	29119268615	4306082833	3085672869	4305108720	24801854905	9534492519	9094243841	11152114466	0	0	0	0	0	0
P62826	RAN_HUMAN	256094000000	226112000000	295078000000	265241000000	181312000000	159614000000	210207000000	189153000000	229608000000	202353000000	267561000000	242931000000	0	0	0	0	0	0
Q9UMS4	PRP19_HUMAN	12639643990	15466288681	15127728091	22307183159	13953402878	16276198747	13601901850	24181215831	10813559402	12638983518	11105960210	19846304177	0	0	0	0	0	0
P09429	HMGB1_HUMAN	54075620926	53972139162	52850790689	81990423196	58342873140	63165355271	60415019908	96385361142	99867912237	107005000000	102241000000	163884000000	0	0	0	0	0	0
Q9P2I0	CPSF2_HUMAN	1314911184	1809630007	1425123147	1489980995	1148617948	1734985920	1485342659	1565349518	8.88854e+08	1579011628	1273168935	2165843661	0	0	0	0	0	0
P47756	CAPZB_HUMAN	16230605405	17642580585	15016789970	22005090162	15040538821	16511551619	14498483886	20110554882	11675498046	12653189268	11266626909	17763212382	0	0	0	0	0	0
P28290	SSFA2_HUMAN	2820879777	1517712856	1521026203	1805549928	3127891763	1908605206	1782221333	3536451053	3299658720	1974603897	1964832260	3494630288	0	0	0	0	0	0
P13674	P4HA1_HUMAN	2495864532	1892022044	2228630841	2427707390	2674112283	2119440522	2534470860	3463324242	4428446658	3919163829	4268082963	5716865819	0	1	0	0	0	0
Q9UHB9	SRP68_HUMAN	6437148537	6419150138	7347662637	7036773417	4851566248	4602517873	4935392813	4391150256	4798320676	5018165874	5215334767	4563907804	0	0	0	0	0	0
Q99536	VAT1_HUMAN	17464900571	18735550656	21187686084	23228705371	10999563850	10908024785	13739328627	14808563742	9143302587	9386084980	11779824652	13025373254	0	0	0	0	0	0
Q7KZI7	MARK2_HUMAN	1859547229	2653570804	2024830608	2282097692	1623144183	3122236304	2059947779	2544931123	9.34391e+08	1753644526	1211518267	1352953980	0	0	0	0	0	0
Q6PEY2	TBA3E_HUMAN	599248000000	637142000000	544381000000	830249000000	745538000000	784920000000	673865000000	998448000000	477414000000	504175000000	430105000000	648176000000	0	0	0	0	0	0
P17980	PRS6A_HUMAN	10771039107	9071232938	8163031779	17281548999	7671709481	7711803447	6218173396	12175173207	5049703822	5154324898	4023905314	8575084310	0	0	0	0	0	0
Q12873	CHD3_HUMAN	8.4471e+08	5.85054e+08	888986667	2637334948	6.99933e+08	4.80138e+08	9.41705e+08	1973524790	6.55698e+08	4.50399e+08	771866013	1736189038	0	0	0	0	0	0
P43686	PRS6B_HUMAN	14483579137	13476814135	18742348783	21313312046	13929352768	12815765125	17204815233	20322400839	11223304853	10291188480	15364545273	15943966848	0	0	0	0	0	0
P49821	NDUV1_HUMAN	3734401074	4466882393	4345551101	4393001147	2053411439	2455283468	2384612409	2533624859	3246295784	3893963767	3654714264	4090182968	0	0	0	0	0	0
Q16401	PSMD5_HUMAN	5010762715	4344251447	5283568831	6898392352	3579526387	3057555512	3840858646	5189772052	4246009513	3597066296	4674259169	5848137421	0	0	0	0	0	0
P61221	ABCE1_HUMAN	14736785820	12552694621	14288813108	16213806547	6452177651	5593731364	6588760997	6997546638	4411427988	3557747217	4605755234	4928550913	1	-1	0	1	-1	0
P39023	RL3_HUMAN	63202345072	54508027540	67303426593	82554910773	48218544231	41694795141	51107925514	65756130301	63059928913	54881686125	67942318406	81360250458	0	0	0	0	0	0
Q9P0K7	RAI14_HUMAN	1392597618	1157237043	1162776482	1435818392	9.24451e+08	9.57657e+08	1005449977	1444824825	5.59305e+08	5.42406e+08	1017824251	6.93147e+08	0	0	0	0	0	0
Q00325	MPCP_HUMAN	103978000000	82472376331	96118742174	108852000000	73015489335	57576194194	67380052355	77328195978	53098569222	42419446526	47138170524	57396114199	0	0	0	0	0	0
Q9NRF8	PYRG2_HUMAN	6.3313e+08	8.8212e+08	6.61585e+08	9.14091e+08	1164739091	1526485876	1214090474	1695930337	1003385506	1375718393	1109182507	1544954842	0	0	0	0	0	0
Q9H4G0	E41L1_HUMAN	2075446653	2852588667	2561907392	3297477736	1353373150	1080254149	1028509328	1442189356	7.24093e+08	8.93847e+08	7.4476e+08	1395778744	1	-1	0	0	-1	0
Q8WVM8	SCFD1_HUMAN	3101305734	8396349687	10060644050	10658287432	2565485866	6007587528	6907658157	7811837305	2813611837	6590595129	7083303081	7224260780	0	0	0	0	0	0
Q13724	MOGS_HUMAN	1808843975	2598450174	2427293079	4062680496	3011481002	3658976108	3755415177	4902021343	1882955450	2424715563	2454747517	3271597173	0	0	0	0	0	0
Q6PGP7	TTC37_HUMAN	1770862197	1352460618	6.479e+08	1147006928	7.48146e+08	7.11962e+08	4.59047e+08	6.96819e+08	1256475317	8.5466e+08	5.00778e+08	8.31834e+08	0	0	0	0	0	0
Q9Y263	PLAP_HUMAN	1409034534	1578759800	1477091245	1574840579	1858898457	2217008730	2036156773	2204178744	2348950282	2717255309	2626918157	2798659911	0	0	0	0	0	0
Q07866	KLC1_HUMAN	1239062350	1383953952	1303122345	2884390797	7.89129e+08	7.78359e+08	9.16955e+08	1890316477	8.83185e+08	9.35175e+08	8.95436e+08	2236547406	0	0	0	0	0	0
P07737	PROF1_HUMAN	157948000000	194198000000	167216000000	320198000000	194124000000	239740000000	209099000000	394267000000	97653211163	120341000000	104313000000	195102000000	0	0	0	0	0	0
Q96AC1	FERM2_HUMAN	1214938945	1520191642	1385466481	1355908207	1295816816	1777429778	1561814222	1529481235	2686344335	3349266853	3083260516	3087132171	0	1	0	0	1	0
P35232	PHB_HUMAN	14317169610	8118846677	8201838136	17550276915	14657753102	8083570229	9330401035	24177151191	16283974271	8348681783	9197529236	22437555148	0	0	0	0	0	0
P17516	AK1C4_HUMAN	74549253262	61886237180	62638020613	66058606594	7.63448e+08	7.69298e+08	5.99444e+08	1013013393	1548827693	1367329327	1303522319	1605187885	1	-1	0	1	-1	0
P50995	ANX11_HUMAN	10598346186	13754682580	9658412362	11668518881	6655667445	8897986219	6184805263	7229080219	8267058685	10483693115	8228241060	9275640449	0	0	0	0	0	0
Q10471	GALT2_HUMAN	3803789261	3603518516	5487590380	6904247658	3955256704	3889752499	6115538291	7019862536	9338930931	8696415721	14927128540	15900953957	0	0	0	0	0	0
Q9NR09	BIRC6_HUMAN	1266020244	1332655592	1058145239	1195185426	586510852	6.29478e+08	5.07285e+08	6.44171e+08	575008212	5.77198e+08	4.55665e+08	5.56099e+08	1	-1	0	1	-1	0
P48739	PIPNB_HUMAN	8878194180	9657510486	9639165044	9544170124	9641459550	10130861342	10564477338	10425555714	6206538605	6626814169	6667696324	6625741396	0	0	0	0	0	0
Q14C86	GAPD1_HUMAN	2724580443	3371040510	3073581025	3810526044	1726943051	2304405666	1918662363	2535409046	2691234422	3338380254	3033061003	3872595468	0	0	0	0	0	0
Q7Z2W4	ZCCHV_HUMAN	1479443290	3215847341	2490945180	2664093782	5.01307e+08	7.28728e+08	7.07584e+08	7.95827e+08	6.92462e+08	9.19459e+08	9.71057e+08	1352966323	1	-1	0	0	0	0
Q9Y3L3	3BP1_HUMAN	1.66808e+08	2.41913e+08	2.16573e+08	1.5811e+08	8.40236e+08	9.15221e+08	1014738651	8.16147e+08	3.43873e+08	887588236	4.23143e+08	2.05719e+08	-1	0	0	-1	0	0
Q96RS6	NUDC1_HUMAN	6425088337	5894916978	5610612966	6535138285	2068435185	1888961356	1805593709	2179640585	1854256105	1717246030	1783308035	1897006219	1	-1	0	1	-1	0
P15880	RS2_HUMAN	133325000000	135135000000	120520000000	156067000000	95993351520	96752975915	88090815734	111077000000	119515000000	121436000000	107520000000	140719000000	0	0	0	0	0	0
P33527	MRP1_HUMAN	1637050088	1600540671	1749684441	2051881508	2.77924e+08	2012650603	3.05498e+08	6171026910	3.04276e+08	2.77564e+08	3.96224e+08	4.73277e+08	0	-1	0	0	-1	0
P37802	TAGL2_HUMAN	46519853947	60428348137	42862232584	89270576742	36815829713	44692806802	32456820977	70533837286	53540012231	62809889915	49993075891	98750712596	0	0	0	0	0	0
P08559	ODPA_HUMAN	26220288295	21052859223	21946966163	22554592091	23180665747	18599465837	19920953784	19872036314	42325939871	34782495341	36076586154	36735240581	0	0	0	0	0	0
Q13618	CUL3_HUMAN	1844725009	2160607771	2016604253	2086691780	1306651795	1908453906	1402945035	1518889930	1187952513	1430113234	1378819336	1441226301	0	0	0	0	0	0
Q9BTW9	TBCD_HUMAN	1289296359	1556300115	1725689609	2269141112	4.38289e+08	491902062	7.47301e+08	4.96641e+08	5.16402e+08	5.28751e+08	652859169	1044036753	1	-1	0	0	0	0
Q5JSH3	WDR44_HUMAN	1498658900	1481718596	3367940298	6784548251	2.18093e+08	2.01865e+08	1228774203	3051258150	1317141220	1384522845	3085886911	5767518619	0	0	0	0	0	0
Q9NYF8	BCLF1_HUMAN	6447068238	5912849129	5790166202	10300959397	8067653776	7250625194	7361420612	12598001457	4831483940	4406219122	4476483029	8103684338	0	0	0	0	0	0
O15042	SR140_HUMAN	4636348028	6993301180	7496514369	10018182928	4696202056	6926192937	6925195664	8246404377	4592182992	6018679767	5059742589	6938854967	0	0	0	0	0	0
P02533	K1C14_HUMAN	317503000000	303394000000	277137000000	257297000000	220394000000	198631000000	214742000000	182160000000	192609000000	187672000000	193125000000	166245000000	0	0	0	0	0	0
P48506	GSH1_HUMAN	1878079323	2804430611	1500067399	1699075067	4.15429e+08	7.84437e+08	3.7527e+08	5.52885e+08	4.16455e+08	6.09064e+08	3.09002e+08	3.60422e+08	1	-1	0	0	0	0
P22570	ADRO_HUMAN	2467386253	1627650611	2552234486	3572057642	3060412363	1789980105	3149242280	4210485680	3503062592	2191333615	3456082375	4338304020	0	0	0	0	0	0
O94874	UFL1_HUMAN	3188926193	2794055305	3144020787	3738724396	4025156437	3527773781	3987375228	4240775157	4173393331	3713438411	4122837641	4224121363	0	0	0	0	0	0
P21266	GSTM3_HUMAN	18912950150	13682037130	16977525673	26059879950	11460131372	8541519468	9042800330	15774399134	23422524269	16521791194	19005634559	31926123966	0	0	0	0	0	0
Q99666	RGPD5_HUMAN	1186625612	1168977631	6.14856e+08	8.51189e+08	6.57697e+08	1117156996	6.47031e+08	914093070	7.71393e+08	1349488231	7.91286e+08	1116390238	0	0	0	0	0	0
P78417	GSTO1_HUMAN	9815096768	9015596735	9898524406	12377946044	14396433306	12382040670	14138712969	17854762968	7226320552	8881666968	8511518463	10328466784	0	0	0	0	0	0
Q96GQ7	DDX27_HUMAN	1960863195	1985249974	1659809504	3252813721	1196271755	1123073417	1072441689	2267094943	2183532983	2171264256	1895328716	3745165875	0	0	0	0	0	0
Q8TC07	TBC15_HUMAN	2591525712	1277707757	1182505513	1605869508	2551682721	7.96834e+08	7.14832e+08	9.43931e+08	2611127637	7.36802e+08	6.66925e+08	8.60276e+08	0	0	0	0	0	0
Q14568	HS902_HUMAN	226103000000	180074000000	207960000000	357486000000	190379000000	152291000000	174835000000	301361000000	294861000000	230452000000	271271000000	465360000000	0	0	0	0	0	0
O43290	SNUT1_HUMAN	2436304620	1839567898	3008359693	3410597873	2486026820	1976289774	3092310879	4280244014	1421598023	1418484110	1936793816	2210394962	0	0	0	0	0	0
Q16706	MA2A1_HUMAN	1551356470	1324319182	2252442862	1492938137	7.81027e+08	6.26305e+08	1104884615	7.53907e+08	9.11823e+08	6.85099e+08	1269141464	1124187448	0	0	0	0	0	0
P01023	A2MG_HUMAN	5.24701e+08	4.00349e+08	5.27005e+08	3.77374e+08	5.4399e+08	3.44459e+08	517113148	3.56753e+08	2.66877e+08	1.67472e+08	5.36438e+08	1.34169e+08	0	0	0	0	0	0
O14647	CHD2_HUMAN	6.15693e+08	804705822	7.97023e+08	7.92397e+08	8.77637e+08	1187573678	1065101243	1063742902	7.26399e+08	9.16614e+08	8.223e+08	8.34901e+08	0	0	0	0	0	0
Q92797	SYMPK_HUMAN	1568072137	1525435997	1508255368	2068051629	1602942765	1664607322	1609770922	2174259942	1354092966	1459480403	1377326144	1894520910	0	0	0	0	0	0
Q4V328	GRAP1_HUMAN	9.90036e+08	8.0027e+08	1036391866	1084928028	7.44351e+08	6.65835e+08	7.72584e+08	8.24956e+08	8.56356e+08	587059082	9.15341e+08	952556278	0	0	0	0	0	0
Q96ST3	SIN3A_HUMAN	7.47163e+08	1419841691	7.16297e+08	2357717566	1048624742	2479709651	8.64956e+08	3913652354	9.41791e+08	2034444019	944961130	2554217120	0	0	0	0	0	0
P21359	NF1_HUMAN	467825605	4.96579e+08	4.28901e+08	5.82846e+08	5.18097e+08	5.63493e+08	4.20647e+08	6.78312e+08	5.0813e+08	3.87624e+08	4.79833e+08	6.94751e+08	0	0	0	0	0	0
P29692	EF1D_HUMAN	217816000000	196671000000	225974000000	260530000000	133822000000	120159000000	137729000000	160399000000	92519291446	81851894813	96110011334	111125000000	0	-1	0	0	-1	0
P12277	KCRB_HUMAN	1573537861	1137124208	1254069168	2484092859	1251358722	7.23298e+08	1002309257	1437086118	6.23567e+08	3.95401e+08	4.67396e+08	9.04167e+08	0	0	0	0	0	0
Q9BZK7	TBL1R_HUMAN	7771188491	6086356401	6683953749	8793552262	5262260614	4110219321	4411987712	6266292989	5742439705	4675281774	4906861403	7508432247	0	0	0	0	0	0
Q15942	ZYX_HUMAN	26036018028	29642614451	21606359319	30629056239	22428924349	30988566543	18267820376	28392009978	15886124347	20197005447	14544553447	19929992076	0	0	0	0	0	0
Q8N1G4	LRC47_HUMAN	2575314052	2891132791	2263804916	2822182733	2024216326	2158844073	1712335839	2109343712	3287972889	3460511775	2647969284	3779961299	0	0	0	0	0	0
Q6PD62	CTR9_HUMAN	1982674387	1842469029	1879685575	1896917069	1839276644	1702810249	1724554623	1627590168	1677902732	1596277646	1657269958	1866718485	0	0	0	0	0	0
Q9NY65	TBA8_HUMAN	484621000000	509227000000	418987000000	584682000000	622584000000	648409000000	538819000000	735660000000	395835000000	412657000000	340314000000	468761000000	0	0	0	0	0	0
P18754	RCC1_HUMAN	11562815333	10761871022	12145379714	12918957720	12840272350	11984903353	13616765443	14197398980	18685345126	17495384926	19487505362	20531289444	0	0	0	0	0	0
Q8IZL8	PELP1_HUMAN	3637135006	5389312402	3016208928	5805414199	2619749435	3582320510	2460360636	4887419438	3390318095	4249222282	3106357299	5735759543	0	0	0	0	0	0
Q86U38	NOP9_HUMAN	1850558310	1194681349	1695183527	2399480030	2210882863	1249484467	1758674028	2877413763	2547383638	1698184488	2420706776	3186424551	0	0	0	0	0	0
P36873	PP1G_HUMAN	20854222944	30031279371	29396824633	23659755888	19955732805	28450330482	25582443031	23655615923	12522430352	17468456530	17485652368	14225317137	0	0	0	0	0	0
P62140	PP1B_HUMAN	24066672056	29548643892	30053001452	24081573793	17173064461	22088367721	22724650792	17757528706	15008009414	18249470780	18477468890	15337662600	0	0	0	0	0	0
Q14444	CAPR1_HUMAN	24786924685	33549007732	32896950565	30744548703	36018522940	46393714159	43773720254	41109656173	20190167885	30547466120	24282916995	22947738507	0	0	0	0	0	0
P12955	PEPD_HUMAN	10801882442	10514341577	7997302221	21058577842	9816357283	9973004668	6533690120	23864999070	5539164132	5427460821	3123701869	16159436934	0	0	0	0	0	0
Q16181	SEPT7_HUMAN	13055111787	12969055581	13539635974	14282079216	18587687958	18353853955	19761955323	19801171164	12781984133	12063555565	13152436556	13495072468	0	0	0	0	0	0
Q14157	UBP2L_HUMAN	15505815290	14517570203	13603390702	17903514473	8731829115	8189768589	7866699596	10239851567	6233320283	6024983862	6812346105	7680315391	0	-1	0	0	-1	0
Q13347	EIF3I_HUMAN	13510600702	12011332234	12476543974	15963007801	15171281957	13104642329	13716420902	17252409276	14331114012	12698432216	13467882175	16751325484	0	0	0	0	0	0
P63241	IF5A1_HUMAN	238156000000	239600000000	262597000000	237260000000	234064000000	240611000000	261285000000	236725000000	258862000000	265915000000	288958000000	263494000000	0	0	0	0	0	0
P52292	IMA1_HUMAN	9965994413	10312896732	10482330047	13096128586	13841755534	15599429982	14898146862	18007877207	9211676399	9759848859	9820285873	12008156558	0	0	0	0	0	0
Q7L0Y3	TM10C_HUMAN	2764085467	2744180612	2852678247	3623888310	2346962990	2387567148	2434967805	3175923775	2969872557	2963876344	3032986934	4142469304	0	0	0	0	0	0
Q12907	LMAN2_HUMAN	20330737289	20115268717	16584049257	15475530703	13038826041	12460039087	10773902165	13113436842	14255286503	12803448584	11606098413	16247066678	0	0	0	0	0	0
Q9UJZ1	STML2_HUMAN	15068065272	17546589129	12507803277	31238619387	10890474765	12473313908	9425239878	22761925910	13367451517	15317657793	10559990780	27608843701	0	0	0	0	0	0
Q9UQ80	PA2G4_HUMAN	46956065468	54977209976	43417374761	76712678147	26172030802	34196390781	25635608453	43214908373	30385145913	36098105056	29194902075	54055556254	0	0	0	0	0	0
O14744	ANM5_HUMAN	2329714579	2677022293	2385339512	4130043685	1895724308	1984063044	1867942086	3220777183	3178961468	3492868168	3115012162	5378457703	0	0	0	0	0	0
O95831	AIFM1_HUMAN	11385644769	11857726528	14955639996	14857292491	11076091648	10207344302	12539460506	14411087865	10084714503	10349808683	11490011493	11679837432	0	0	0	0	0	0
O00148	DX39A_HUMAN	33837204461	31127771765	28856812120	39370098317	40728768879	37905885978	35712023276	48745515472	39158644262	36645806795	34129140202	45959558302	0	0	0	0	0	0
Q9UBT2	SAE2_HUMAN	5921633561	6082089223	6664494576	12072238428	4054800945	4368951695	4776574163	8543481856	2666595054	2752718050	3038531562	5088666518	0	0	0	0	0	0
P08243	ASNS_HUMAN	201016000000	203519000000	242328000000	219310000000	127412000000	131879000000	154505000000	136375000000	95565001813	96336946208	112723000000	102499000000	0	-1	0	0	-1	0
Q13283	G3BP1_HUMAN	26401462316	27461135237	25577970516	39377351453	18383549977	18662923427	17721159903	26254962318	17626438881	18525554311	17726664813	24982580917	0	0	0	0	0	0
O75521	ECI2_HUMAN	5062914827	4811307843	5046443689	5368855225	13148073152	12626609663	13351310566	14906867243	12052081701	11192144344	12013511076	13193169643	-1	1	0	-1	1	0
Q9BT78	CSN4_HUMAN	3408919590	3958923775	3971088977	4836244410	2711843211	3237959640	3229174196	3943037451	3750328363	4329135609	4398279251	5251077900	0	0	0	0	0	0
Q9Y2X3	NOP58_HUMAN	6206461553	4762887597	6352188575	7149744324	5427855793	4188957666	5585568830	6099868072	5755593605	4521273814	6133884105	7761928529	0	0	0	0	0	0
P21283	VATC1_HUMAN	5699921812	3635308511	5542841360	4922597088	2451461514	1995661070	2527570518	2827925222	1595842455	1311343133	1540977110	1936299911	1	-1	0	0	-1	0
Q01469	FABP5_HUMAN	18990252365	18254891977	24775418281	23259001502	20041408783	19348082327	25679755079	24320434079	32426697096	32638840571	42524098559	39318630846	0	0	0	0	0	0
Q02878	RL6_HUMAN	52104177930	23109126684	32298047287	83624801875	35676937241	16419306818	23072714646	58558840865	50209256361	21051183963	30115957789	83589940419	0	0	0	0	0	0
O14964	HGS_HUMAN	3889478446	4762484431	5022553513	5239303027	2454173577	3080052753	3172339945	3268920923	2275415409	3128282939	3091464934	3682470398	0	0	0	0	0	0
P31943	HNRH1_HUMAN	156667000000	165194000000	181774000000	177033000000	166348000000	176863000000	190892000000	184924000000	143208000000	148195000000	163731000000	163127000000	0	0	0	0	0	0
Q9UPY3	DICER_HUMAN	9.60436e+08	1132159130	8.43403e+08	4.40895e+08	9.44614e+08	8.81696e+08	8.14182e+08	4.98155e+08	7.51806e+08	745667484	6.90976e+08	3.85193e+08	0	0	0	0	0	0
Q9UKX7	NUP50_HUMAN	1319610728	1183554890	983087211	2085379901	2373451347	2012489231	1827261412	3621573531	8.72301e+08	7.10988e+08	6.96809e+08	1395806683	0	0	0	0	0	0
Q9UH65	SWP70_HUMAN	4109359393	3181508410	4887202431	5295688045	2918400557	1437179586	2809549486	3881460305	2425863254	1963701895	2567729012	3735144169	0	0	0	0	0	0
Q5JTV8	TOIP1_HUMAN	2224210065	1764747721	2424532239	3375283796	2671466301	1932218360	2873898505	4332969135	1456076790	1689355041	1429056442	2138026646	0	0	0	0	0	0
Q9ULV4	COR1C_HUMAN	10798136654	11253605174	10254346336	18357492272	8912951240	8580604188	7803813633	18511914840	4289509313	4651102749	4151556036	8562692033	0	0	0	0	0	0
P62805	H4_HUMAN	1217440000000	1445250000000	1250530000000	2883950000000	1465960000000	1756460000000	1509340000000	3470350000000	1324340000000	1576620000000	1369000000000	3146690000000	0	0	0	0	0	0
O43395	PRPF3_HUMAN	3627278873	3421950365	3141370996	3366425169	40489434376	21905589935	20569176667	12713592169	2675228541	1990203322	1890966809	1861174573	0	0	0	0	0	0
P45880	VDAC2_HUMAN	58157154391	56077801836	55067584779	85988356914	44267965989	44364304577	43682130334	68912573060	51613131414	50218129333	48572465252	77903419235	0	0	0	0	0	0
P35749	MYH11_HUMAN	9147883329	9718908376	7998981185	7794252985	5350707279	5233823586	4871760601	5422003102	4486582321	4780311597	4118318798	3771645541	0	-1	0	0	-1	0
Q07960	RHG01_HUMAN	3864949986	4885098521	4287910469	7652541763	3689016103	4647984968	4115066656	5820588284	2719284156	3279709846	2711456270	4220362763	0	0	0	0	0	0
P35520	CBS_HUMAN	1282496961	1596501348	3144323420	1700037487	7321737486	9244840639	18620664337	9348231886	1106921597	2090605846	3463736208	2490106473	0	0	0	0	0	0
P0DN79	CBSL_HUMAN	1282496961	1596501348	3144323420	1700037487	7321737486	9244840639	18620664337	9348231886	1106921597	2090605846	3463736208	2490106473	0	0	0	0	0	0
Q13561	DCTN2_HUMAN	6432336697	6679944852	6613105279	7722486633	7254118775	7131956689	7091497592	8106155100	5183461654	4390313514	4681260933	6089091052	0	0	0	0	0	0
Q9Y5L0	TNPO3_HUMAN	1824044683	2075967502	2897098216	2378189488	1160193937	1293829996	1746233128	1345797598	1256356676	1504117023	1838647815	1672849554	0	0	0	0	0	0
P23919	KTHY_HUMAN	5483527882	4891414661	5011653341	5389548637	7278837633	5875841951	6163294585	6118159009	3892827865	3462769517	3592123971	3820391558	0	0	0	0	0	0
O60566	BUB1B_HUMAN	1023416287	7.68552e+08	7.45056e+08	1149832698	7.84921e+08	7.64649e+08	7.7004e+08	1009662876	2865126938	1150740072	2548916138	3807877378	0	0	0	0	0	0
Q9BZF1	OSBL8_HUMAN	1005516363	7.624e+08	8.37274e+08	7.83618e+08	6.46212e+08	5.83343e+08	5.82306e+08	5.10942e+08	4.57858e+08	3.65262e+08	3.54734e+08	3.54034e+08	0	-1	0	0	-1	0
P42356	PI4KA_HUMAN	8.594e+08	6.73775e+08	1753263264	9.76284e+08	1117067033	943528633	2593886397	1122687499	8.73377e+08	7.5457e+08	1255610382	1015658777	0	0	0	0	0	0
Q6P996	PDXD1_HUMAN	3298724807	3402279805	4460937563	4028898437	3386856194	3417120254	3277295241	4254272325	4683664875	4486527959	4005974448	5986403686	0	0	0	0	0	0
O60684	IMA7_HUMAN	4280187622	4324169359	6283544655	5998809905	2678025278	2828576105	4402995733	3700766432	3396527915	3503735123	5203761216	5006691994	0	0	0	0	0	0
P51114	FXR1_HUMAN	7539893635	8304296291	9416165126	8937480311	6502140247	6791584275	6919300628	6928939333	3181881327	3523202061	4116364923	4088125313	0	-1	0	0	-1	0
Q9NW13	RBM28_HUMAN	1617752351	1674172007	1300938805	2418896057	9.79913e+08	9.94145e+08	5.34643e+08	1243563472	1601113162	1885550554	1278522440	2217053432	0	0	0	0	0	0
Q9H0B6	KLC2_HUMAN	1786804054	1625819983	1859766960	2537952879	1093022328	1042875446	1484380448	1943402128	6.26239e+08	9.15534e+08	9.10848e+08	2645050640	0	0	0	0	0	0
Q13330	MTA1_HUMAN	6.88922e+08	7.47899e+08	9.99412e+08	1216002894	1078801282	1227218688	1483366961	1966809194	1057229564	1153586516	1430715866	2015857416	0	0	0	0	0	0
P17252	KPCA_HUMAN	6002771640	6177352587	7067937510	6558561253	1093081342	1206565877	1528291459	1227508762	1616793815	1584964224	1997982389	1802472451	1	-1	0	1	-1	0
Q13136	LIPA1_HUMAN	4075382805	2199070266	3677188075	10573267601	4803015387	2985998431	4885971647	10634979133	4062228684	2655607785	4228691115	14611409426	0	0	0	0	0	0
Q6ZT62	BGIN_HUMAN	1.66808e+08	2.43924e+08	2.18627e+08	1.5811e+08	8.0948e+08	8.98097e+08	1015469636	8.05167e+08	3.43873e+08	8.89311e+08	425105406	2.05719e+08	-1	0	0	-1	0	0
Q13459	MYO9B_HUMAN	9.22872e+08	9.68653e+08	9.56525e+08	6.20897e+08	6.88303e+08	7.50712e+08	8.08643e+08	4.96831e+08	3.72686e+08	4.40664e+08	4.53929e+08	2.94287e+08	0	-1	0	0	0	0
P20073	ANXA7_HUMAN	7064828342	6265743237	6390129671	10351393361	4924493128	4401546592	4590166256	6961269804	8191484848	7122868101	7230662519	11324400390	0	0	0	0	0	0
Q92823	NRCAM_HUMAN	1191415243	1312785826	9.64677e+08	1182193685	9.22097e+07	1.6629e+08	6.16973e+07	8.32743e+07	4.97379e+07	1.43538e+08	6.90228e+07	4.23715e+07	1	-1	0	1	-1	0
Q9BYT8	NEUL_HUMAN	3292411859	3106771816	2425689477	3111090703	3245789632	3149385235	2351610882	3185527727	2638317715	2631646176	2122322334	2570564929	0	0	0	0	0	0
P61019	RAB2A_HUMAN	20222777708	26311559473	18269544630	35774286215	6416859896	8546472541	5714448724	11320814670	9166742716	12249113525	8584074981	16836971633	1	0	0	0	0	0
Q13895	BYST_HUMAN	6.30197e+08	5.36057e+08	7.80054e+08	8.3343e+08	6.08524e+08	5.00194e+08	7.1447e+08	1080266863	7.63448e+08	5.99122e+08	8.31356e+08	9.48525e+08	0	0	0	0	0	0
P42224	STAT1_HUMAN	5.16208e+08	7.35922e+08	8.57738e+08	1374164723	3320168631	4484377112	3988135752	5350263467	2439720234	3230151408	2992549341	3969936948	-1	1	0	-1	1	0
Q9NVP1	DDX18_HUMAN	6014686028	6628050231	7875812476	10103252663	3253455334	3557783663	4221284517	5814431395	4222251648	4779149138	5656507174	7480460962	0	0	0	0	0	0
Q86Y56	DAAF5_HUMAN	1118964594	9.89318e+08	1241431421	1177407881	1650947446	1440228886	1696529751	1795929453	9.11645e+08	1562888264	1170037415	1181570313	0	0	0	0	0	0
Q9UGP8	SEC63_HUMAN	1662965917	1704784466	1845413682	2527402587	3272544611	3273168957	3745363072	4822315186	1845538855	1705747343	2057527228	2779818035	0	0	0	0	0	0
P05198	IF2A_HUMAN	7076018886	5795178712	5409368707	14475390841	4983709120	5044053422	4209781110	9882935522	8664699252	7432699581	6610441778	16077057695	0	0	0	0	0	0
Q7L1Q6	BZW1_HUMAN	3557258005	2942750136	3162638723	5343824002	3315608000	2750713505	2914557146	5251163475	4671298844	3941289240	4122047076	7839996698	0	0	0	0	0	0
Q05707	COEA1_HUMAN	1.62173e+08	4.11313e+07	5.40831e+07	6.67e+07	3.74213e+08	9.02954e+08	2.71111e+08	519411387	8.14418e+07	5.20734e+07	3.30308e+07	8.32961e+07	0	0	0	0	0	0
P49189	AL9A1_HUMAN	17674666745	14159394677	24267472062	47404735160	7603319275	6002477913	10276803157	21505151961	9343288116	5919841085	13190704372	32117497313	0	0	0	0	0	0
P39019	RS19_HUMAN	68376293624	85949167451	50480470742	82054354712	50138997230	63142554534	36796343667	60221432522	75910474927	94809230146	54416414714	87086016697	0	0	0	0	0	0
Q14151	SAFB2_HUMAN	10123802440	10851695190	14292211161	8594418003	11316731610	11360265205	16155126086	9378398902	9750093557	9721328385	13450053260	7680074856	0	0	0	0	0	0
Q7Z478	DHX29_HUMAN	4075273268	7.83617e+08	5042617824	3545586787	4567744695	4.16977e+08	5341166676	4128269238	3900054514	4.76112e+08	4566959460	3423525786	0	0	0	0	0	0
O43491	E41L2_HUMAN	5232241355	7187024105	6275724017	7271484385	7486060553	10005243824	8599532837	10222828895	4686392910	6177785688	5444167281	7536444346	0	0	0	0	0	0
P62820	RAB1A_HUMAN	31228829176	31336302489	31173061292	54610571195	37914868792	37078601830	38195174680	63611924582	19012761490	18643993605	18756488088	33631868922	0	0	0	0	0	0
Q96AQ6	PBIP1_HUMAN	3579847006	3700276351	3905102335	4372143256	1766893692	1821602276	1982095906	2159808023	1035872719	1110352319	1092328318	1135150351	1	-1	0	1	-1	0
O75146	HIP1R_HUMAN	7283928754	7426464061	8564224465	9248537033	1162143828	1295957188	1315744157	1588931478	2357763830	2463814740	2806780430	3049012998	1	-1	0	1	-1	0
O00232	PSD12_HUMAN	10976734213	7594870532	8921132943	19941751501	9932818437	6716704241	8053894680	17841839434	9987546817	6725426061	8156188472	21734437811	0	0	0	0	0	0
Q9P289	STK26_HUMAN	3291426018	2101502629	3252939769	2546171933	3315086774	2603003774	2699227225	2639967814	2831784665	2291517831	2803013536	2432264355	0	0	0	0	0	0
P49590	SYHM_HUMAN	3575817942	4287033094	4076702478	4422236778	3036571199	3535951413	3447898105	3734244932	5234214881	5986518291	6320468922	6439739801	0	0	0	0	0	0
Q13535	ATR_HUMAN	3.69431e+08	4.40873e+08	4.55553e+08	3.78183e+08	224789739	227687977	1.84049e+08	2.44091e+08	2.96773e+08	3.46632e+08	3.46062e+08	3.02259e+08	0	0	0	0	0	0
P46977	STT3A_HUMAN	6128234477	3377735574	3811716525	5360875009	5356030765	4660483282	4977152816	7272684469	3658799447	3001028069	3271184622	4728173033	0	0	0	0	0	0
O43149	ZZEF1_HUMAN	4828703540	1240437635	5461879585	4497195466	5185299006	1017597903	5903010672	4962393738	4342404667	9.0135e+08	4920637877	4048033765	0	0	0	0	0	0
Q32MZ4	LRRF1_HUMAN	1281672726	1700034093	1723118665	3135501093	9.53111e+08	1333526577	1270992819	2267436146	826400907	1239559378	1035263012	2341955041	0	0	0	0	0	0
Q92625	ANS1A_HUMAN	3.85338e+08	6.50164e+08	5.73439e+08	5.96109e+08	6.43828e+08	1022709383	9.82463e+08	1027881439	3.26098e+08	1868883523	499574456	1092438926	0	0	0	0	0	0
Q96J02	ITCH_HUMAN	7.76352e+08	7.84562e+08	9.72378e+08	7.4635e+08	3.1302e+08	2.77477e+08	3.9256e+08	2.70745e+08	192983930	1.70619e+08	251459538	1.85456e+08	1	-1	0	1	-1	0
O75390	CISY_HUMAN	39926133656	21455466776	39997638143	75946151073	49655089939	18880112929	47559443579	64033836719	20788393750	10655972727	20167193315	41315647577	0	0	0	0	0	0
Q13464	ROCK1_HUMAN	1069804633	1361400047	1470802954	2304232535	4.7704e+08	6.13142e+08	1169197483	1160326578	7.43514e+08	9.22655e+08	1060215570	1586892734	0	0	0	0	0	0
Q14676	MDC1_HUMAN	9.8714e+08	9.59917e+08	1031190909	1515413734	1025199626	8.27751e+08	1045403511	1297577731	4.16999e+08	4.30699e+08	4.09978e+08	1406770871	0	0	0	0	0	0
Q68E01	INT3_HUMAN	1600442012	1554301509	2450768419	2008328103	1299449040	1239340158	1981183806	1593549006	1384057690	1242733779	2063961552	1784003890	0	0	0	0	0	0
P22059	OSBP1_HUMAN	2676659161	2972866877	2025623748	2603360809	2368333717	2479075633	1678259278	2991320272	1322425476	1245552026	925125691	1732951215	0	0	0	0	0	0
Q96A33	CCD47_HUMAN	4558401964	3137315882	4928289800	6755247328	4640136893	2728651499	4951385575	7820595641	3768183815	2443063809	4626284017	6427348441	0	0	0	0	0	0
P39656	OST48_HUMAN	8452215971	7164569831	6591044924	14399570993	10247913467	8080163548	8198407090	15315338947	5152870368	4868600527	4620974597	9444948295	0	0	0	0	0	0
Q9UHG3	PCYOX_HUMAN	6994859697	10431932921	7978774786	15466866043	12463573603	15430420402	10937361612	17881431138	8184832979	11846898493	8981892424	16588611387	0	0	0	0	0	0
Q15061	WDR43_HUMAN	3075481830	2262344789	2759342619	3645588571	2012236847	1418233286	1687182153	2492286709	3128312107	2075039854	2628390872	3924394621	0	0	0	0	0	0
Q6YN16	HSDL2_HUMAN	5637048722	6267257173	7220095846	6505447563	3539488416	3721721927	4467637394	3833696971	4216215952	4612975465	5438901324	4762927973	0	0	0	0	0	0
P49257	LMAN1_HUMAN	13630298207	15166766459	14679753686	17915624567	9732107012	10547909180	13822698325	14470580572	18046989080	19406511931	19507077686	23151145312	0	0	0	0	0	0
P22695	QCR2_HUMAN	18866229132	18038872105	17960326932	26937798216	7569646948	7476332338	7450482996	10834198049	12978384759	12175005805	12178132507	19412024963	1	0	0	0	0	0
O95299	NDUAA_HUMAN	2823699938	2653114506	3228878239	3153814261	2325918124	1445554349	1973315464	2275820188	2617306182	2379569427	3160282525	2974487437	0	0	0	0	0	0
O60832	DKC1_HUMAN	3589574686	3806259462	3767027827	5542572886	3587299236	3313248043	3666958474	4755734618	3614450130	3679397186	4054447044	7773688504	0	0	0	0	0	0
P35251	RFC1_HUMAN	4.12761e+08	6.63075e+08	8.38427e+08	9.03341e+08	8.32609e+08	1222152292	1339790614	1882468028	4.86761e+08	6.74474e+08	8.78148e+08	1164622705	0	0	0	0	0	0
P13804	ETFA_HUMAN	38126854128	29240072518	35339347995	48955898407	31511161520	23837058706	28938481301	40979656124	23776625536	18525209983	22174870711	31104768050	0	0	0	0	0	0
Q8WTT2	NOC3L_HUMAN	9.28847e+08	4.97667e+08	1114286587	1051356121	5.696e+08	3.39763e+08	7.6334e+08	7.13303e+08	1087844079	6.36625e+08	1505913500	1482107834	0	0	0	0	0	0
P22033	MUTA_HUMAN	1744275535	1665323184	1493424542	2122659894	2665966818	2571002192	2207847451	3571985406	1797403606	1648621934	1494683654	2104702936	0	0	0	0	0	0
Q9NZ01	TECR_HUMAN	16914327398	16386167009	16570101691	17309598655	28232642516	28715437086	26796054341	31332043476	15454370233	15805288962	14591268420	17037278543	0	0	0	0	0	0
P13489	RINI_HUMAN	5584881619	6572560125	7232823314	9329788852	2752158962	3019618392	4577315250	5946764985	3738253256	4137110335	5094832281	6875597070	0	0	0	0	0	0
Q8IYD1	ERF3B_HUMAN	7156605592	6688844952	7884830963	15780930629	6231831405	5263175859	6346423652	12344464132	4939365071	4090026764	4571830980	8831302557	0	0	0	0	0	0
P43034	LIS1_HUMAN	12346974539	12593113683	11595512646	14323264291	9773487346	10083463161	9378779424	11325455845	7284245456	7204222434	6966150642	8462539002	0	0	0	0	0	0
O76031	CLPX_HUMAN	4315496084	5282965311	5499978549	6485396879	3973922516	4804575047	4907009652	6205411803	3281165585	3668995439	3885438881	4910630602	0	0	0	0	0	0
P54920	SNAA_HUMAN	10213739279	13962609497	14171746174	14587835536	8046183174	10770223851	11152127358	11580262011	4830845101	6300625407	6373145959	7511559689	0	-1	0	0	-1	0
P11172	UMPS_HUMAN	1864167471	1818203636	1171887990	2499603385	2227019535	2134849784	1269004288	3082824567	1255868745	1235069627	7.47961e+08	1690090898	0	0	0	0	0	0
P48163	MAOX_HUMAN	6652564665	6789838495	6677514263	7645040884	2022487851	2021231889	1967988260	2123690538	2765243041	2725276352	2853212692	3142445224	1	-1	0	1	-1	0
Q00796	DHSO_HUMAN	2219477429	2797802945	3196786566	5396749909	3419508307	4311216035	4952520144	8195155745	1464769820	1845586329	2000430541	3756250920	0	0	0	0	0	0
P51398	RT29_HUMAN	11119215386	12803112235	11908374843	11119596420	7250925453	8495597471	8024809600	7487875920	5942022747	6794612191	6556671682	6108321308	0	0	0	0	0	0
Q09028	RBBP4_HUMAN	6569288459	7841663342	7017598772	9339869100	8016990398	9914570437	9095549388	13891598591	6857437253	7343311258	7044010888	9730711897	0	0	0	0	0	0
Q13769	THOC5_HUMAN	3700191339	4616649289	3434234822	4508967346	2816139828	3470983316	2648352493	3372509015	3755531614	4680568494	3626481497	4583496121	0	0	0	0	0	0
Q9HBL0	TENS1_HUMAN	3.39785e+08	2.94577e+08	168454971	5.19292e+08	361778072	2.51402e+08	1.75134e+08	5.1504e+08	6.26208e+08	5.03533e+08	6.33083e+08	6.06095e+08	0	0	0	0	0	0
P24539	AT5F1_HUMAN	9498854996	8778982965	8033266782	11846779050	10296849476	10139887700	8846211493	13816894317	7103479323	7174307479	6310201961	9577697554	0	0	0	0	0	0
A0AV96	RBM47_HUMAN	3193803295	2817426898	2928784833	4348606399	1183611738	1084979321	1024621225	1772434816	8.29843e+08	7.2044e+08	7.17448e+08	1039350896	1	-1	0	0	-1	0
P68400	CSK21_HUMAN	9660627876	10234506801	11447396461	12869415222	9150304118	9237757451	11224709330	11714769849	5762039990	6060316865	6923280138	7744117035	0	0	0	0	0	0
Q9UHX1	PUF60_HUMAN	6303364816	6337224940	7466379287	7231664755	5030196298	5278927658	6007100594	6185271633	4642638488	4797644473	5762241262	5726882639	0	0	0	0	0	0
Q15008	PSMD6_HUMAN	6442137262	5302002977	5420982936	7617382465	5495374014	5344653187	4535646191	6551678102	5093841831	4347778079	4344324663	6000519336	0	0	0	0	0	0
P27348	1433T_HUMAN	59622186680	54984301322	52077147835	80795546882	32477424699	30424039200	28615007793	44942419204	34616693704	31929492441	30514049612	46816402627	0	0	0	0	0	0
P23284	PPIB_HUMAN	257025000000	301369000000	285503000000	367813000000	332455000000	389740000000	369035000000	471177000000	410121000000	480233000000	455005000000	584860000000	0	0	0	0	0	0
Q05086	UBE3A_HUMAN	783511036	7.01349e+08	4.52648e+08	6.56199e+08	4.70386e+08	4.23502e+08	2.65153e+08	3.9301e+08	2.30105e+08	1.76659e+08	1.21644e+08	372691698	0	-1	0	0	0	0
P27695	APEX1_HUMAN	3387392559	3469812728	3598321119	4827602458	4453141860	5343699110	5905667178	7806340282	5484721796	6851215101	7465687555	10067692648	0	0	0	0	0	0
Q53GS9	SNUT2_HUMAN	3296936693	2702024969	2622649214	3521827304	5146839501	3179855792	3112248690	3849020290	5139460224	2818950892	2593245521	4470074857	0	0	0	0	0	0
Q9HCC0	MCCB_HUMAN	2524086249	1537343223	2170390033	3348282574	3447577791	2038727162	2842163644	3315248536	2224486844	1299064653	1837623073	3159590226	0	0	0	0	0	0
P11766	ADHX_HUMAN	7559789711	5260427753	5521381644	12207480612	10302687191	8148320927	8735657433	18764430256	4876168725	3700084636	3970062478	9349105347	0	0	0	0	0	0
P22087	FBRL_HUMAN	16750669803	9333215762	15613680690	33446179112	12428395676	8211330385	12118600377	21650418798	12683487045	8637312628	12079023610	23873660870	0	0	0	0	0	0
P13637	AT1A3_HUMAN	12390123015	10425233912	11723346088	18953676985	10375388187	8652442762	9417229092	15578184739	17270167557	14676019482	16059011129	26786870247	0	0	0	0	0	0
Q96E39	RMXL1_HUMAN	45188034037	54157031883	49357375394	51713394351	43051881063	52050972406	46786062302	49439786928	38525722953	46304092471	42413220362	43832824815	0	0	0	0	0	0
Q9H361	PABP3_HUMAN	36280405543	36032349901	41151917814	40086338051	32054866264	32427636668	36460144623	36236583693	28821384233	28794752254	32626617697	31722953181	0	0	0	0	0	0
Q13011	ECH1_HUMAN	28647083973	44233935443	34591145459	44143435502	11774409631	18049438746	13971146099	17958163055	13501409837	20999791582	16595224673	21233875208	1	-1	0	0	0	0
Q16643	DREB_HUMAN	5522265701	3415633179	5458159345	10495524943	8458650190	4634980041	6386912924	18344499231	2064808691	1074358804	1564414180	4762809501	0	0	0	0	0	0
Q9H078	CLPB_HUMAN	7633115424	6014401637	7029735412	5269781775	4299100938	2930124289	3534014479	2800665644	6822775209	5202720375	6191979235	4684782133	0	0	0	0	0	0
Q9BVP2	GNL3_HUMAN	3745400940	2660744852	3115550287	6308718342	1857441456	1226127883	1456457632	2414851275	3388533206	2711852426	2932756658	5288960262	0	0	0	0	0	0
Q14651	PLSI_HUMAN	15998425831	17567543869	14840264446	22095831906	3858656726	4230823840	3533783598	5153962492	6410359118	6836169395	5684249492	8691791519	1	-1	0	1	-1	0
P13929	ENOB_HUMAN	23612248648	44724326481	41661371570	106758000000	13154329790	22962218306	22447584888	54434145770	31502178207	59652097393	56515697597	145747000000	0	0	0	0	0	0
O94855	SC24D_HUMAN	9.37755e+08	8.97694e+08	1153651422	9.96182e+08	9.94812e+08	9.38562e+08	1224286583	1054558961	1268178371	1279538490	1627674639	1438941206	0	0	0	0	0	0
Q08426	ECHP_HUMAN	1050543868	846873401	9.77823e+08	1384595865	1095448495	8.858e+08	1014177529	1307457167	9.91619e+08	7.56611e+08	8.66709e+08	1094355251	0	0	0	0	0	0
Q9Y266	NUDC_HUMAN	21362922093	26336625369	29405202598	32313439508	20591935309	25279387956	27653263085	30473857370	22361202612	27340171890	29662104345	33461537626	0	0	0	0	0	0
P08621	RU17_HUMAN	27630187430	29652678678	27155580420	29447629485	26100081911	27558785465	25663215284	27837145497	22051277555	23483931397	21213372505	23896568232	0	0	0	0	0	0
O43252	PAPS1_HUMAN	3663318624	4197012468	4115134388	4052606147	3768971048	4567647493	4370899100	4127746688	4265778900	4937949461	4942462510	4568175533	0	0	0	0	0	0
P08865	RSSA_HUMAN	119140000000	106930000000	100838000000	119025000000	90457804728	79532503219	76033810422	89055655835	104586000000	92991293342	88281876342	105171000000	0	0	0	0	0	0
P06493	CDK1_HUMAN	10547190720	10900220901	11475340086	11345177926	9401033914	9616459361	10153205403	10314406154	9690796050	11334905144	11132460553	12325627543	0	0	0	0	0	0
O75152	ZC11A_HUMAN	1621161599	1161644201	1383612388	1778535015	1696172258	1153591594	1492834772	1756361810	1819940465	1315482207	1537550466	1850015942	0	0	0	0	0	0
P31689	DNJA1_HUMAN	11250556986	17309714326	17265141731	21849682872	7704236709	12202440447	11955153513	15089518612	4309987847	7002046470	6735941633	8839467152	0	-1	0	0	0	0
P09543	CN37_HUMAN	6426065516	7249433554	7829183424	5932389704	3657906868	3584838026	4969292312	4287144807	2628765435	2567267154	3464878428	3156102958	0	-1	0	0	-1	0
O60361	NDK8_HUMAN	164688000000	178380000000	170749000000	369997000000	116811000000	126307000000	120163000000	241646000000	159264000000	172119000000	160897000000	347876000000	0	0	0	0	0	0
O43615	TIM44_HUMAN	2689326844	2398052689	2625872494	3599148389	2340416457	2285851487	2498275339	3684328082	2177784338	1929243419	2202853649	3550738123	0	0	0	0	0	0
Q09161	NCBP1_HUMAN	3759105423	4018403527	4332829491	5800676033	1951512500	2075192711	2460003341	3035483042	3888299208	4053030564	4414538507	5511092909	0	0	0	0	0	0
Q96HS1	PGAM5_HUMAN	28970115510	24562562987	33676884858	34241705451	17172331756	14556860130	20258510530	20442306457	11921891389	10032565933	13496248152	13702750611	0	-1	0	0	-1	0
Q8TBC4	UBA3_HUMAN	4567504833	4360184148	4632570112	4216514135	2549918041	2311086080	2500998378	2322818263	2621113872	2412408516	2786426403	2802777566	0	0	0	0	0	0
Q969Z0	FAKD4_HUMAN	1566022365	1997769193	2027463029	3217151474	1334488364	1752001777	1814882845	3360079949	1133123923	1289119045	1181213928	2344881703	0	0	0	0	0	0
Q9HCD5	NCOA5_HUMAN	2604784480	1562359199	2552083085	1778592806	3529189274	2152879890	3352590795	2433038447	1895666944	1074511758	1917615627	1173206941	0	0	0	0	0	0
Q7Z5J4	RAI1_HUMAN	1503497246	1409980572	1490899062	1582294815	6.07363e+08	556657185	6.5142e+08	7.33923e+08	393354287	3.24678e+08	4.29552e+08	4.1022e+08	1	-1	0	1	-1	0
P06756	ITAV_HUMAN	1416172821	1646538417	1885955377	1820959311	8.80635e+08	992636988	1114467484	1139297401	4.11095e+08	6.23017e+08	5.8072e+08	7.21878e+08	0	-1	0	0	-1	0
P10253	LYAG_HUMAN	9.22357e+08	1393421023	2827724190	2385468069	1392307028	2175255345	1790209824	2469864367	1696610352	2731331278	2568652668	3654053493	0	0	0	0	0	0
Q69YQ0	CYTSA_HUMAN	2.10715e+08	1.04569e+08	3.42164e+08	2.8514e+08	2.61191e+08	220864044	4.72003e+08	4.88503e+08	8.56339e+07	7.2176e+07	3.21022e+08	5.41999e+08	0	0	0	0	0	0
P54578	UBP14_HUMAN	9132184917	10076734647	11851901722	15866710617	3828231993	4144521230	5007226273	6523474293	5181672920	5887460159	6806672202	8836403628	1	0	0	0	0	0
P38117	ETFB_HUMAN	27546969265	28930108420	23708276135	37516299351	20325214124	21616215206	17764304546	27590895665	15095540432	16154543896	13896501035	20988229863	0	0	0	0	0	0
Q68EM7	RHG17_HUMAN	2642358256	2564025748	2441223352	2500114673	1749347964	1717038401	1691733358	1772608922	1084154552	1079690801	1146132625	1065937457	0	-1	0	0	-1	0
P52597	HNRPF_HUMAN	131221000000	151219000000	169697000000	135821000000	141122000000	162292000000	181165000000	145067000000	117311000000	134119000000	151184000000	120937000000	0	0	0	0	0	0
Q96T76	MMS19_HUMAN	9.51755e+08	8.96303e+08	8.35496e+08	7.7047e+08	1087944328	1001758415	8.98991e+08	999823878	1024411632	9.38158e+08	7.94262e+08	9.30342e+08	0	0	0	0	0	0
Q9NTJ5	SAC1_HUMAN	2686038957	2645596052	2953214750	2407231952	2021101913	2555172911	2820437794	1952080863	1254832880	1313499265	1535958045	1250876586	0	0	0	0	0	0
A1L390	PKHG3_HUMAN	9.72776e+08	4.31709e+08	4.20541e+08	1291405039	974883163	6.30005e+08	5.10307e+08	1265630373	3.65049e+08	188764759	1.93109e+08	8.87301e+08	0	0	0	0	0	0
P08779	K1C16_HUMAN	313353000000	300232000000	273294000000	253675000000	217118000000	197128000000	211526000000	179274000000	177715000000	160211000000	176405000000	149880000000	0	0	0	0	0	0
Q15276	RABE1_HUMAN	5.92782e+08	7.68176e+08	8.71082e+08	6.25959e+08	5.63932e+08	7.3758e+08	8.54383e+08	6.44377e+08	336975596	347785804	4.2179e+08	3.04827e+08	0	-1	0	0	0	0
Q9C0J8	WDR33_HUMAN	1928170131	2370581616	2358411653	1735322517	2259016138	2956775806	2612141192	1879279920	3049205894	3862412822	2441369932	2226024841	0	0	0	0	0	0
Q9H0U4	RAB1B_HUMAN	32464474985	31130581336	31028691029	56244957887	41362621681	36969358100	38161914553	68190971634	19726143350	18556703374	18740652312	34561773012	0	0	0	0	0	0
Q8TED0	UTP15_HUMAN	2447560709	2993150833	2193316695	2543822591	1432268928	1722942405	1280764285	1454465507	2799009049	3376183648	2472017888	2856791155	0	0	0	0	0	0
P51149	RAB7A_HUMAN	34144119102	25300680966	27308730334	48367086420	25966365767	19115178494	20241253550	36761408591	19373391820	14255778302	15677863652	28727975736	0	0	0	0	0	0
Q69YN4	VIR_HUMAN	1271877151	7.48133e+08	1073766853	1386072400	1040180448	6.67133e+08	9.94925e+08	1236247155	1401784159	8.85953e+08	1213708968	1544288495	0	0	0	0	0	0
P28288	ABCD3_HUMAN	3934760829	4415891439	3220372160	3691178525	4852275930	5439079207	4004084270	4519366261	4370708066	4686261621	3458735512	3957738836	0	0	0	0	0	0
Q9Y6E2	BZW2_HUMAN	2456217495	1869637535	1492950576	2159380565	2528524388	2181629966	1768139860	2721839088	2159903101	2011684600	1525859107	2715904409	0	0	0	0	0	0
P49916	DNLI3_HUMAN	2621142847	2597188326	3253664974	2606265165	2684847240	2723724181	3326764609	2695426617	2716591420	2767457962	3351884036	2719198291	0	0	0	0	0	0
Q15418	KS6A1_HUMAN	608082338	2.82474e+08	4.43465e+08	7.78414e+08	7.39158e+08	257358461	5.60475e+08	5.92096e+08	1140337198	6.05104e+08	9.26762e+08	1388592201	0	0	0	0	0	0
P51648	AL3A2_HUMAN	26530573263	22392718121	33524795461	58382544262	9483878476	8620620825	13231614130	22525860400	8476183062	5393361311	13627446927	29182459820	0	0	0	0	0	0
P50748	KNTC1_HUMAN	1311597337	1479704767	8.43557e+08	1112609267	1110546454	1119860043	6.64781e+08	9.15577e+08	7.78647e+08	7.77361e+08	4.88593e+08	5.28877e+08	0	0	0	0	0	0
P0DJD1	RGPD2_HUMAN	6.34617e+08	1050360456	8.39521e+08	9.69493e+08	5.01989e+08	8.1169e+08	629096626	6.49972e+08	5.78428e+08	1011997565	8.13231e+08	9.13562e+08	0	0	0	0	0	0
P0DJD0	RGPD1_HUMAN	6.34617e+08	1050360456	8.39521e+08	9.69493e+08	5.01989e+08	8.1169e+08	629096626	6.49972e+08	5.78428e+08	1011997565	8.13231e+08	9.13562e+08	0	0	0	0	0	0
Q15424	SAFB1_HUMAN	11306416796	11206567765	14855420563	10007998755	13347021969	12446877843	17669077404	11577101785	10866012454	10155048351	13948043517	9051695103	0	0	0	0	0	0
Q14344	GNA13_HUMAN	10902154985	7127871577	10985949464	16932603788	5369477812	3514140322	5776862028	10145330375	5474877400	3702410313	6147209626	10179246467	0	0	0	0	0	0
Q6PJT7	ZC3HE_HUMAN	8.93543e+08	4.85005e+08	5.48794e+08	7.9863e+08	9.88188e+08	5.25899e+08	5.06661e+08	7.46719e+08	1132048914	6.20052e+08	6.55147e+08	9.47327e+08	0	0	0	0	0	0
P62333	PRS10_HUMAN	12608569514	13813165871	13312791765	14345866280	12476973088	13636893306	12946516285	14164235146	8562807933	9436818914	9145685191	10306083989	0	0	0	0	0	0
O95394	AGM1_HUMAN	2421197033	2910102817	2473773813	3239352701	4487065962	5587473706	3941507653	5934257219	3591861271	4756431349	3830541191	5244568814	0	0	0	0	0	0
P42892	ECE1_HUMAN	25704689800	17595226814	8551172545	1003739670	43740370995	29608614175	13746705047	4.72358e+08	14436829095	10046939798	6286797697	2729870177	0	0	0	0	0	0
Q96SI9	STRBP_HUMAN	21499757688	22653044405	24588734241	24313190259	21807138507	22736498835	24906078653	23959387329	19959699738	20793115405	22550509443	21914338165	0	0	0	0	0	0
O15305	PMM2_HUMAN	3459715771	2586542435	2113404496	4284940434	1444922680	1136445442	9.30968e+08	1943379345	2620454907	2093298896	1455111396	3890110083	0	0	0	0	0	0
P46781	RS9_HUMAN	23626342988	19654797167	18032431496	43096895463	25651446678	19159284920	17299219616	49506834664	23877688635	19005940384	17391395950	43311492286	0	0	0	0	0	0
Q96LD4	TRI47_HUMAN	3246173999	4297554584	3961054578	3174828909	7.11984e+08	9.94082e+08	1142693577	6.67657e+08	5.02956e+08	6.76317e+08	1169694900	5.2598e+08	1	-1	0	1	-1	0
P61981	1433G_HUMAN	38819708371	38409360369	35424573342	49465628732	21548828707	21370805628	19607375487	27913554770	20907506526	20677781128	19144310600	27103483286	0	0	0	0	0	0
Q96FV9	THOC1_HUMAN	1319047637	1456249208	8.45144e+08	1522011376	9.02698e+08	9.46014e+08	5.68892e+08	1069619848	1347929821	1539433256	8.56649e+08	1785749266	0	0	0	0	0	0
P31947	1433S_HUMAN	36117943132	35891922736	30456771953	44724185747	17880268457	17519146455	14795652714	23273326265	20790950154	20709171553	17374011912	25619062829	1	0	0	0	0	0
Q16576	RBBP7_HUMAN	5729179876	6550260551	5431752398	7569965417	5472755392	5761933989	4858040978	7071636640	9114951569	9913737173	8345495669	12289041587	0	0	0	0	0	0
Q9BWF3	RBM4_HUMAN	2815747769	2331060439	2775101014	4458596652	5015056675	4512243766	5120636090	8643788591	1759193137	1855674821	1967520830	3232487495	0	0	0	0	0	0
Q8NBS9	TXND5_HUMAN	20233834056	25177986907	22987060705	27788618968	29844342037	37424679133	33807437278	40957071557	22673846552	28773529082	25796343182	31219511626	0	0	0	0	0	0
P00441	SODC_HUMAN	163412000000	159276000000	101410000000	136954000000	100816000000	98859820337	62062946110	87740473931	119386000000	116451000000	73802943564	104303000000	0	0	0	0	0	0
P85037	FOXK1_HUMAN	1254553899	7.97868e+08	9.48592e+08	1049534970	9.92002e+08	4.93054e+08	7.54044e+08	1089856820	9.62438e+08	6.2468e+08	7.30672e+08	9.06759e+08	0	0	0	0	0	0
P52294	IMA5_HUMAN	4019783757	5197003445	6054335552	5485945456	2455118525	3041381941	3812420236	3367281151	3554744961	4608589432	5557923601	5022560930	0	0	0	0	0	0
Q9UN86	G3BP2_HUMAN	11784046497	12149423318	10053893855	15453001632	10026500402	9555205186	7991648805	12125625210	7879505306	7956366699	6746731166	9813253863	0	0	0	0	0	0
Q9NTK5	OLA1_HUMAN	7770915769	7754070722	11423812470	14725642386	5716731517	5460451946	8334679308	10144186774	5171907646	5119962751	7736354940	9860517007	0	0	0	0	0	0
P23634	AT2B4_HUMAN	2330157216	1693265507	2729597822	3573441252	1187897800	1055877679	1161028753	1974244705	2293663158	2248493471	4394058310	3000535058	0	0	0	0	0	0
P33240	CSTF2_HUMAN	1885896805	2887676380	1565464015	4399866725	1845617207	2501025853	1390665261	2927759110	1416426657	2002105753	1123980373	2854379736	0	0	0	0	0	0
P20810	ICAL_HUMAN	19102322342	16027020661	18690541841	19551331912	17691390767	14887185314	17159065026	17632884854	9284400074	7954130319	9418647045	8845433158	0	-1	0	0	-1	0
Q15717	ELAV1_HUMAN	10600459296	10894611624	10936824815	13683363163	11352674970	12658148155	11855591832	15984411691	7320806731	7730470090	7568988733	9733979676	0	0	0	0	0	0
Q86U44	MTA70_HUMAN	9.259e+08	800564632	1628761698	9.65759e+08	8.08306e+08	7.22697e+08	1446798298	9.65916e+08	1152684920	9.61141e+08	1981339137	1118076461	0	0	0	0	0	0
Q9Y277	VDAC3_HUMAN	14642478859	15193060732	15728046492	24113361254	17147466090	15473177021	17820559471	27119343006	18561191717	17176196451	19624144395	29168936073	0	0	0	0	0	0
Q8IWX8	CHERP_HUMAN	2544890409	2898923129	2771062188	4269968504	3291104418	3329494003	3197352022	6076205459	2013014638	2316010413	2405528963	3458367220	0	0	0	0	0	0
P30084	ECHM_HUMAN	12332021879	12901478216	11091585471	15060016391	12894158180	13370742729	11385172608	15593796210	15475802029	16108119790	13926068971	19645741871	0	0	0	0	0	0
Q6IS14	IF5AL_HUMAN	237884000000	239302000000	262367000000	236661000000	233991000000	240549000000	261251000000	236445000000	258744000000	265822000000	288905000000	263058000000	0	0	0	0	0	0
Q7L2H7	EIF3M_HUMAN	2379116487	2186554557	2262648421	2108655139	1499655853	1690517577	1365087683	1307021232	1884289210	1707241680	1727443956	1692710762	0	0	0	0	0	0
P30048	PRDX3_HUMAN	68635321573	62726669139	121499000000	90916154556	85054941481	78265174886	150413000000	112825000000	55148324990	49832813933	90347295591	75625866124	0	0	0	0	0	0
Q9H3P7	GCP60_HUMAN	11424182270	8156379395	8125503856	9649299115	7175170777	5049454390	5026761928	6327041956	10025222907	7246965788	7001563903	8970650288	0	0	0	0	0	0
O95861	BPNT1_HUMAN	4501976042	4947807776	4747182437	7652645057	7546899234	7964965374	7807091895	12429817798	4722929285	5179929622	4996169294	8665794279	0	0	0	0	0	0
Q9Y450	HBS1L_HUMAN	1256654282	1188303652	1441240460	1953773828	1891163812	2038949189	2524369189	3077416562	1261742819	1238283242	1364769903	1788425298	0	0	0	0	0	0
Q9NYL9	TMOD3_HUMAN	7371375617	7003606188	8463408332	8185135603	6127810372	6017451584	6904783243	6601617725	3935682890	3840093071	4321220240	4325726535	0	0	0	0	0	0
P09622	DLDH_HUMAN	15336340156	14584018979	13401437760	22423333216	3637496736	3798249275	3476969221	6497559167	3473327422	3862963069	3153879661	5900980952	1	-1	0	0	0	0
P18669	PGAM1_HUMAN	36745723658	33188062852	36558736579	34766067823	32780445305	30351899931	33210206503	31879034953	45422875952	40771681762	44859720053	44502531551	0	0	0	0	0	0
Q96CW1	AP2M1_HUMAN	6886784767	6449750487	8084066277	8675768540	5067052720	4876437679	5975445495	6507583183	6029285927	5820416452	7129895738	7972997094	0	0	0	0	0	0
O00629	IMA3_HUMAN	1909223921	2037529239	2566915566	2747290837	2054782378	2196605695	2575791515	2722433201	1626257217	1800214412	2088197163	2468111864	0	0	0	0	0	0
Q8NE71	ABCF1_HUMAN	3048773394	3631302304	3137844773	4741649931	5366191285	6942316752	5674382065	8714477074	3283578083	4440314115	3488401944	5375975344	0	0	0	0	0	0
O43264	ZW10_HUMAN	1765582685	1740471631	1983842089	1531913244	1539035442	1458050709	1605660950	1279871504	1431304026	1331379014	1514600746	1240380950	0	0	0	0	0	0
Q14694	UBP10_HUMAN	7.81284e+08	6.41064e+08	7.51557e+08	1045649070	5.78703e+08	3.93606e+08	4.75205e+08	7.8385e+08	5.60256e+08	4.03782e+08	4.40951e+08	6.64238e+08	0	0	0	0	0	0
Q10713	MPPA_HUMAN	4959160240	4456702082	4796144168	4625046094	4770770653	4431559275	4995781129	4768852344	4026136203	7602436834	3826038281	3454559077	0	0	0	0	0	0
P04899	GNAI2_HUMAN	24223735385	21651632721	24545347622	32832381194	15609232296	14224062610	17252913560	25666447903	19447308856	17902410919	20869536804	26645340840	0	0	0	0	0	0
P09110	THIK_HUMAN	1647450713	1655361613	1636579356	1597256885	3370554092	3678298535	3417194594	3866058025	1924343934	2654458786	2274373112	1586744859	-1	0	0	-1	0	0
P49959	MRE11_HUMAN	2709040901	1353159051	1362960596	3435175920	1325934598	682725844	6.4649e+08	2066711207	2043195868	1470371756	1345774196	4256945026	0	0	0	0	0	0
Q9UHD9	UBQL2_HUMAN	6486179717	9153071084	9429970293	11929129287	3054090666	4545715864	4831532306	6901666680	4071959173	5736563100	5924158061	8253593665	0	0	0	0	0	0
P17812	PYRG1_HUMAN	6010130868	6273505499	6562073743	7754285661	3523703235	3735352542	4095586311	4622842993	4653529489	4935910125	5328552300	6085908781	0	0	0	0	0	0
P07858	CATB_HUMAN	17938837018	20126883747	21760345223	21499042180	4459997446	3497014152	3508782481	3476870726	2300484179	2555520022	2602344039	3009814899	1	-1	0	1	-1	0
Q9H2G2	SLK_HUMAN	2451358579	3705815569	3409817152	3073661791	7.49049e+08	887746204	1134382121	1171859740	1338950697	1811914450	1827607166	2049473121	1	0	0	1	0	0
Q92747	ARC1A_HUMAN	1585954521	1142857970	1079244482	4456326251	4094778358	2962473029	3441509087	6902996974	2783639745	2132365507	2485039509	4930309969	0	0	0	0	0	0
Q99543	DNJC2_HUMAN	1143566642	1517491431	1572487321	1999208503	564948799	798250892	8.54469e+08	1045578804	4.9988e+08	6.65154e+08	8.64114e+08	947670950	0	-1	0	0	0	0
Q9NXF1	TEX10_HUMAN	1680721053	1166447567	1277963449	1250244982	1674237939	1012571240	1284082866	1361171322	1564493003	1081020933	1170868479	1179125702	0	0	0	0	0	0
P41091	IF2G_HUMAN	8318493514	7050803889	8294234542	12188001084	4959564861	4337929367	4693698921	7867900445	9607728776	7600646074	9507899981	15278085921	0	0	0	0	0	0
Q9NWH9	SLTM_HUMAN	6820245096	7203659630	7634746723	7027007496	4573119911	4987255528	5144765295	4221909487	5090424645	5166669440	5816283286	4630701197	0	0	0	0	0	0
P40925	MDHC_HUMAN	51496350188	37136435894	46896048307	80364545117	71901612933	50995890025	65065988577	113206000000	71140470120	49887642953	64990795050	116517000000	0	0	0	0	0	0
P54819	KAD2_HUMAN	6874260630	7712419638	6974317517	15558335739	6048567029	7858525437	6570981991	14062468481	9828174935	10810811627	9635154476	23165588287	0	0	0	0	0	0
O95235	KI20A_HUMAN	7.09166e+08	6.42823e+08	8.01236e+08	8.21754e+08	779706713	7.21475e+08	935475308	9.61677e+08	849383118	6.64949e+08	9.02529e+08	8.76697e+08	0	0	0	0	0	0
Q8NFF5	FAD1_HUMAN	332281823	2.25906e+08	4.18031e+08	2.50376e+08	2.24811e+08	1.3223e+08	2.12332e+08	1.41308e+08	7.59701e+07	5.97943e+07	9.05457e+07	1.16309e+08	0	-1	0	0	0	0
Q86W42	THOC6_HUMAN	9.9371e+08	7.789e+08	7.43203e+08	1375364229	6.58652e+08	5.48015e+08	7.94083e+08	888263275	8.52161e+08	6.09776e+08	6.68226e+08	1128863939	0	0	0	0	0	0
P52306	GDS1_HUMAN	4301073802	4500022082	4024198331	4473661573	1942832021	2121678254	1916426399	2047113517	2434843369	2587046621	2401774725	2551472635	1	0	0	1	0	0
Q8WXI9	P66B_HUMAN	2065520035	1951851220	2280241975	2579079533	1461169371	1321428680	1576184034	1862350971	1003621966	9.39264e+08	1128502775	1232745487	0	-1	0	0	-1	0
P16402	H13_HUMAN	303678000000	275215000000	302803000000	366057000000	352817000000	317928000000	351615000000	431087000000	459519000000	413326000000	455958000000	541687000000	0	0	0	0	0	0
Q6Y7W6	GGYF2_HUMAN	7.34518e+08	8.89922e+08	1289628245	7.80073e+08	4.66142e+08	6.8487e+08	6.08053e+08	5.48011e+08	5.31566e+08	648578444	552167248	5.86333e+08	0	0	0	0	0	0
Q8IVT2	MISP_HUMAN	2790495036	16463576390	2299374769	1930482511	3.47203e+08	5449997290	322899380	2.59858e+08	3332698566	6843429782	2805870565	2351180573	0	0	0	0	0	0
P51858	HDGF_HUMAN	7303609963	4391033745	6935404214	18604804919	4040370601	1998850317	4182736102	12513570763	2566424839	1372424719	2361999435	7839477676	0	0	0	0	0	0
P10155	RO60_HUMAN	2306728894	2526977357	2165244858	2489155242	2235903901	2066459673	2010694846	2628771056	2352154030	2578092884	2052434945	2930480646	0	0	0	0	0	0
Q92734	TFG_HUMAN	8324025161	13520900169	12102407050	14214718408	9641309050	14319970099	12475880905	14353078177	8882904086	13171407877	11521698838	13179127551	0	0	0	0	0	0
Q13098	CSN1_HUMAN	2352810301	2312348623	2364040638	2571140083	1245129679	1346624714	1293557709	1353866088	1470719738	1471899925	1426420410	1517273609	0	0	0	0	0	0
Q14554	PDIA5_HUMAN	2.48387e+08	544628176	2.58913e+08	3.3712e+08	4.89367e+08	1047332740	1482895590	1347656692	5.40317e+08	5.09398e+08	5.15653e+08	8.38764e+08	0	0	0	0	0	0
P07948	LYN_HUMAN	3249338253	3327374863	2779802073	3650183743	1765730220	1647846327	1362917749	1998262442	3151885829	3184400510	2608412192	3748623033	0	0	0	0	0	0
Q9BW27	NUP85_HUMAN	7.07562e+08	6.97657e+08	7.7319e+08	920744795	5.35239e+08	4.42784e+08	8.13508e+08	6.97713e+08	4.97542e+08	4.6355e+08	5.39283e+08	794102593	0	0	0	0	0	0
P55209	NP1L1_HUMAN	5427757622	4568512705	3919645486	6805547103	3440389186	3296312289	2646379184	5285218869	2198795863	1875137417	1691819210	2808769649	0	-1	0	0	0	0
Q9NSK0	KLC4_HUMAN	1448443811	2189463397	2578154991	2919961018	8.78146e+08	8.80508e+08	9.0505e+08	1382964174	8.22159e+08	8.82365e+08	9.16806e+08	1329908076	1	-1	0	0	0	0
Q9H089	LSG1_HUMAN	2382453817	2632565082	2419160802	2893079636	1489488327	1636674438	1465521733	1836636326	1529531583	1656112704	1475190759	1673999266	0	0	0	0	0	0
P35250	RFC2_HUMAN	4623102528	7314628692	4623812890	6289663947	5129022675	5526891694	5224189696	7203865015	3824165195	4270869454	3745768273	5549251386	0	0	0	0	0	0
Q14CX7	NAA25_HUMAN	1068699476	1571131784	1109350272	1150431922	6.41376e+08	9.2684e+08	6.31977e+08	6.29171e+08	6.2545e+08	9.59184e+08	6.30692e+08	6.78423e+08	0	0	0	0	0	0
P17301	ITA2_HUMAN	1412896305	1196413965	8.17506e+08	1428717449	6.15072e+08	4.46072e+08	3.71055e+08	7.01634e+08	5.90026e+08	4.09807e+08	3.07042e+08	7.11991e+08	1	-1	0	0	0	0
Q96T37	RBM15_HUMAN	1238235871	1587315956	1057080563	1350914694	1615066633	2034189275	1397679848	1791526305	1308757880	1730470859	1117307468	1537684819	0	0	0	0	0	0
P39687	AN32A_HUMAN	22114516524	26946499712	25792873846	35249603967	17248594244	20160353897	19337815047	26129687246	18494812780	22463684780	21262918787	28614864749	0	0	0	0	0	0
O95302	FKBP9_HUMAN	3802695909	3899193210	4820654593	4558979416	6572064641	6640533694	8742652050	7324070144	3679966270	3615858603	4739456195	4384769193	0	0	0	0	0	0
P02649	APOE_HUMAN	2718183761	4083472122	2848697298	3594751754	4869532945	5037428640	4882533721	5453976326	2026692450	3476315612	2144557473	2641082658	0	0	0	0	0	0
O75439	MPPB_HUMAN	3425978016	2895352691	2721519874	6845684357	2897867473	2334409387	2348833981	4590748273	1893486004	1458185280	1554633576	12403569017	0	0	0	0	0	0
Q8WWY3	PRP31_HUMAN	2590613696	3488017678	3095220689	4503994332	2361098783	3162878154	2937101115	4148604524	1911260067	2486206244	2278161171	3698666973	0	0	0	0	0	0
Q12874	SF3A3_HUMAN	5507908008	6804298384	7378336610	9877224598	6254006066	7481551098	7956778038	10132641347	5919105607	7154628504	7696825999	10055754096	0	0	0	0	0	0
Q7Z417	NUFP2_HUMAN	2732574194	3824180594	2945449955	3145274555	2113560706	2301867369	1981285968	2289289767	2077781213	2115616469	1903825213	2107275547	0	0	0	0	0	0
P07711	CATL1_HUMAN	11325369657	10829311212	12427807471	16886133371	5615958302	4538312904	6101713350	10837235499	6286836542	5015019509	6629807283	11370966560	0	0	0	0	0	0
Q9UJX3	APC7_HUMAN	2294685679	2827586554	2323558702	3537919679	2151385494	2593101468	1951267632	3363855287	2149191915	2396411312	1986523486	3208250264	0	0	0	0	0	0
P49591	SYSC_HUMAN	15174027103	13823618421	10970431407	12237805269	18505202796	16961231973	13952333328	14505175830	24135089543	21762748564	17787841529	18575766421	0	0	0	0	0	0
Q14966	ZN638_HUMAN	1400152560	1757767528	1482118189	1901640879	1954143108	1631573120	1537398326	2031883793	1178867598	1382998656	1229326053	1483608707	0	0	0	0	0	0
Q96T58	MINT_HUMAN	8.39195e+08	8.75926e+08	9.39733e+08	1078915074	5.76309e+08	5.09253e+08	6.12857e+08	679113332	5.23679e+08	604443314	7.0777e+08	7.76124e+08	0	0	0	0	0	0
Q9Y6E0	STK24_HUMAN	2948570478	2159536073	2211254729	2577963085	3841034101	2973739531	2444483860	3031267934	2413455300	1969955194	1789688471	2030758511	0	0	0	0	0	0
O15347	HMGB3_HUMAN	5273657803	5679550428	6295019383	7090964955	2768729306	2948118623	3442860870	3696074538	3406908458	3671202809	4112981222	4453141569	0	0	0	0	0	0
P07686	HEXB_HUMAN	5005518382	4579828311	5326012532	6650395043	3896512581	3796077323	4363660743	5030900049	4724199613	4345897740	4874186201	5907069328	0	0	0	0	0	0
P21281	VATB2_HUMAN	2901952136	2871074281	2901898594	3762287125	2101453835	2187543306	2003127328	2477493058	1905298991	2002524604	2055969490	2569390112	0	0	0	0	0	0
Q6UB35	C1TM_HUMAN	1979924149	1887431237	2503242423	2445847437	1645686951	1655729209	1756778163	2014607155	2750710568	2782374794	2837037332	3134827751	0	0	0	0	0	0
Q2NKX8	ERC6L_HUMAN	1334082117	1233840722	9.44507e+08	1944726808	2.99794e+08	436131863	2.18996e+08	7.35911e+08	9.6112e+08	1027913550	6.86432e+08	1308676272	1	0	0	0	0	0
Q92928	RAB1C_HUMAN	32455577562	31095742459	30988694403	56237309025	41345642806	36909741204	38099198393	68174866452	19720084094	18534940347	18713287833	34555952955	0	0	0	0	0	0
Q9Y5X3	SNX5_HUMAN	2103447487	1462060014	2145768500	2638283428	2116570929	1480562110	2254251073	2799144414	2171111022	1568033518	2384294998	3209391062	0	0	0	0	0	0
Q9BZH6	WDR11_HUMAN	2.46626e+08	6.78364e+08	3.72818e+08	7.171e+08	2.11296e+08	4.88784e+08	3.35981e+08	5.6404e+08	1.68224e+08	4.46361e+08	3.03463e+08	5.4886e+08	0	0	0	0	0	0
Q15262	PTPRK_HUMAN	2611803760	2735251705	2382234009	1654171866	1064400616	1131777387	9.95196e+08	7.09358e+08	1041297254	1060939667	9.83108e+08	6.59931e+08	1	-1	0	0	0	0
P17480	UBF1_HUMAN	6539663611	7049646344	7255910862	6780403178	7099735427	7817100413	8045197304	7407762154	5796353037	5855674117	6090553768	5691636592	0	0	0	0	0	0
Q08752	PPID_HUMAN	1235905774	2103797326	1925268327	2819487966	7.97415e+08	1670500245	1236475944	2400097642	9.8948e+08	1634954589	1552556416	2332636759	0	0	0	0	0	0
Q14677	EPN4_HUMAN	3540098935	4279705317	5071726293	5339416571	2767150024	3260832883	3901232546	4014843143	2921351721	3535268119	4233406118	4329163736	0	0	0	0	0	0
Q9BXS5	AP1M1_HUMAN	4169809668	4027362963	5617191229	7714055592	5435023468	4527270748	6752031346	9900470781	4010060684	3661766613	4863742534	6990238674	0	0	0	0	0	0
Q92620	PRP16_HUMAN	6.37762e+08	530219930	5.92121e+08	4.22503e+08	7.34545e+08	5.7815e+08	7.03895e+08	4.46234e+08	6.78237e+08	5.68839e+08	6.92185e+08	4.60937e+08	0	0	0	0	0	0
Q7Z460	CLAP1_HUMAN	1543028990	9.81623e+08	1554479986	1319190842	1490499977	1064176530	1506160081	1137021830	832121962	7.80744e+08	7.79057e+08	6.57905e+08	0	0	0	0	0	0
Q99615	DNJC7_HUMAN	10065517797	10924294641	11682362598	12536491239	5244330532	5716974680	6521233966	6471050926	9153185947	10032808105	10750059365	11499804998	0	0	0	0	0	0
Q86V48	LUZP1_HUMAN	2095125383	2613492647	2582979379	2513344146	9.0193e+08	1202709496	1039037830	1190597822	7.50782e+08	1020088680	8.76873e+08	9.96372e+08	1	-1	0	1	-1	0
Q96Q11	TRNT1_HUMAN	1901415314	2065754492	1360001963	2206925887	785842091	8.68538e+08	547304665	9.01988e+08	4.87595e+08	4.98553e+08	3.65964e+08	5.48875e+08	1	-1	0	0	-1	0
Q16222	UAP1_HUMAN	6.80427e+08	962148765	4.60217e+08	1399785408	1023817139	1766009847	9.2443e+08	2360546911	1426336522	2401748900	1307238690	2961853884	0	0	0	0	0	0
Q9BZF9	UACA_HUMAN	8.1352e+08	7.25341e+08	9.221e+08	1211429322	3.11804e+08	3.03225e+08	3.75693e+08	4.91397e+08	281779988	2.6818e+08	3.37174e+08	4.32805e+08	1	-1	0	0	0	0
O00541	PESC_HUMAN	1784379936	1082149103	2150491581	2985371758	1309177888	8.59991e+08	1793732875	2652470138	1816299973	1148384829	2256219178	3139861872	0	0	0	0	0	0
Q96T23	RSF1_HUMAN	1096398695	1031290169	9.6445e+08	1072866524	1010139924	9.4248e+08	925883508	1000180239	1304823408	1314457685	1299463782	1397589812	0	0	0	0	0	0
Q07955	SRSF1_HUMAN	53547404536	54714077258	60907854758	103405000000	54806032379	55322575834	61549080490	113660000000	49687774864	49072289608	55232409781	97369995445	0	0	0	0	0	0
Q9HCK8	CHD8_HUMAN	2.08904e+08	1.89513e+08	1.92009e+08	2.1417e+08	2.91052e+08	2.30776e+08	2.46141e+08	2.7581e+08	2.80771e+08	2.29502e+08	2.60403e+08	2.97734e+08	0	0	0	0	0	0
Q9UBE0	SAE1_HUMAN	3011768866	3743735678	4760482297	5437573763	1990715533	2535551945	3182575804	3840440023	1164094088	1623841071	1814852552	2597829724	0	-1	0	0	0	0
P28074	PSB5_HUMAN	13259650900	15061878168	14870138949	22063278827	13147855974	14868039374	15076149052	21153828655	10565416167	11892753067	12141710122	17039515476	0	0	0	0	0	0
O14646	CHD1_HUMAN	9.2292e+08	6.68568e+08	9.24938e+08	8.07102e+08	6.92718e+08	5.39949e+08	6.66408e+08	6.83578e+08	7.88454e+08	6.20361e+08	7.47792e+08	5.91553e+08	0	0	0	0	0	0
O43166	SI1L1_HUMAN	2.11614e+08	3.03502e+08	2.06675e+08	2.1383e+08	3.42518e+08	5.09057e+08	3.03631e+08	3.48622e+08	2.43116e+08	3.22315e+08	2.04846e+08	2.67694e+08	0	0	0	0	0	0
Q92547	TOPB1_HUMAN	2.0656e+08	4.91952e+08	2.46362e+08	2.40402e+08	1.48363e+08	270821165	2.04495e+08	1.96841e+08	2.02498e+08	8.43726e+08	7.37526e+08	2.35951e+08	0	0	0	0	0	0
Q96T51	RUFY1_HUMAN	6.59249e+08	9.79335e+08	9.08526e+08	9.61776e+08	3.02128e+08	3.99604e+08	450200834	3.87086e+08	3.16772e+08	4.56622e+08	3.97771e+08	3.95144e+08	1	-1	0	1	-1	0
Q9BZZ5	API5_HUMAN	13049525058	12555879395	12634071788	17167120697	8678887525	8339762610	8568420789	11856867776	13003320489	12936821374	12451892879	17337641650	0	0	0	0	0	0
P23229	ITA6_HUMAN	5318546402	4685997829	4357264093	5325184086	1190842893	1076257123	943401541	1318462530	7.69171e+08	6.8413e+08	6.47781e+08	7.88266e+08	1	-1	0	1	-1	0
Q14232	EI2BA_HUMAN	5259305814	4027718425	4440347564	11203493666	1978618741	1364341277	2098916012	3244957372	3569515212	2602443484	3713990531	6052832253	0	0	0	0	0	0
O95486	SC24A_HUMAN	9.13557e+08	1174249726	1306569070	1634083385	1172829963	1341035019	1608374720	2217602711	1415023227	1636557040	2160280859	2467566966	0	0	0	0	0	0
Q8NHW5	RLA0L_HUMAN	34650254664	37366107005	155391000000	107305000000	23020014556	23598990624	102951000000	69417109189	31704888014	32903155974	131546000000	98872342627	0	0	0	0	0	0
Q86W92	LIPB1_HUMAN	1381799677	1184348961	8.85252e+08	1069485325	2680144866	2154471023	9.34402e+08	2158908648	9.51744e+08	8.31342e+08	6.42437e+08	7.30985e+08	0	0	0	0	0	0
Q9NRL2	BAZ1A_HUMAN	14086844018	1389126818	21743594331	17236964848	12437782274	1328492613	19302522564	15665403921	18007071091	1081561927	28179729930	22641995257	0	0	0	0	0	0
P11310	ACADM_HUMAN	2094658233	1742937331	2836176786	3662263992	2956689530	2487510784	3981798105	5767418378	6291758482	5586650326	8487101611	11315152281	0	1	0	0	0	0
Q14254	FLOT2_HUMAN	3485985451	3258649459	2952201981	2793113131	4696111876	4775902862	4066268625	4049643202	4113724517	4064957963	3225719116	3376411868	0	0	0	0	0	0
Q9BVJ6	UT14A_HUMAN	2423730146	2452998155	2631150236	3095891034	1499959096	1672657882	1628375625	1875487689	2565849243	2596452939	2570716093	3052307164	0	0	0	0	0	0
O75592	MYCB2_HUMAN	194987109	218319857	2.49571e+08	1.1993e+08	1.63642e+08	3.20311e+08	352740794	275343327	5.06595e+08	5.67003e+08	3.83304e+08	3.05835e+08	0	1	0	0	0	0
P19224	UD16_HUMAN	1202286782	1083054923	465027308	1997072886	2.82271e+08	2.57623e+08	2.88356e+07	5.84596e+08	2.32599e+08	2.03255e+08	1.09062e+08	2.23655e+08	0	0	0	0	0	0
Q9NQ66	PLCB1_HUMAN	5.4597e+08	1.56547e+08	1.88901e+08	483096276	4.16789e+08	1.19608e+08	1.2674e+08	3.46007e+08	1.84681e+08	3.41908e+07	8.22743e+07	1.96211e+08	0	0	0	0	0	0
P25685	DNJB1_HUMAN	13435069348	13776216193	10634792874	15811540024	13350676786	11873702830	9221455325	13880024975	14175061027	8274386569	6514286612	9028272127	0	0	0	0	0	0
Q14562	DHX8_HUMAN	1758461446	1330964417	1380440577	2514414826	2256181992	1736312059	1812397403	3027950553	2268365871	1715775395	1735409376	3286577369	0	0	0	0	0	0
Q96Q15	SMG1_HUMAN	1240371493	1344472317	1421940523	2043715619	1000136970	1185631508	1253658641	1764726983	7.38322e+08	9.01984e+08	9.34109e+08	1394360226	0	0	0	0	0	0
Q9H074	PAIP1_HUMAN	3961144116	4970324293	4797936601	3850055527	6003135250	7057316270	7306725654	5526543343	6059258470	7042283070	7480177592	5653866935	0	0	0	0	0	0
O00186	STXB3_HUMAN	1003846176	8.12004e+08	8.02521e+08	1256009256	5.5993e+08	3.89401e+08	4.62201e+08	5.75664e+08	8.47383e+08	6.73936e+08	7.6846e+08	1207222520	0	0	0	0	0	0
O00203	AP3B1_HUMAN	2725950941	2833737242	3454028748	4128352316	1954230927	1973459140	2225468992	2265464472	2431397736	2669380823	3001188801	2974732151	0	0	0	0	0	0
P48200	IREB2_HUMAN	3.04911e+08	2236685061	3.10281e+08	4.30992e+08	4.09111e+08	5.19284e+08	3.87e+08	5.59484e+08	1.78367e+08	2.20014e+08	3.147e+08	4.10552e+08	0	0	0	0	0	0
P04264	K2C1_HUMAN	561600000000	587050000000	549271000000	651955000000	317048000000	328640000000	316452000000	366077000000	254597000000	263940000000	253316000000	300678000000	0	-1	0	0	-1	0
Q14847	LASP1_HUMAN	11026807381	9079111698	9570648307	23420952078	10165153752	8222398069	7977636614	19871871806	2773949998	2826289008	2847483447	5892959987	0	0	0	0	0	0
P61106	RAB14_HUMAN	37526170956	35183173974	44894916916	46109843019	25044652124	23391074956	28246551065	29943171098	17037350406	16437352268	20050956097	21534410616	0	-1	0	0	-1	0
Q9UBX3	DIC_HUMAN	10516860437	10344371875	10334144832	16225266139	4079899923	3988057566	4099844030	5974632592	4113477117	4018304753	4193007679	6182107379	1	-1	0	0	0	0
P27797	CALR_HUMAN	11264154127	10040417156	14865907046	16819286261	16706715127	10862784195	23970554088	29119312961	12243454039	7766775875	15943812285	20574065514	0	0	0	0	0	0
Q53H82	LACB2_HUMAN	6313721181	5680362883	8518586190	7700861222	1492389286	1388390775	2103150191	1878322036	1634965078	1391075475	2049245356	2121416715	1	-1	0	1	-1	0
Q99959	PKP2_HUMAN	3.77519e+08	4.19878e+08	5.41857e+08	1269289479	7.88533e+08	9.36688e+08	1044778686	1730391268	4.68396e+08	5.52521e+08	665484434	1305184400	0	0	0	0	0	0
P78406	RAE1L_HUMAN	5370928374	6882347124	4826877055	7623126617	5462473653	6854891742	4916906163	8047372576	6529226039	8142249150	5921162771	8463145956	0	0	0	0	0	0
Q9NQR4	NIT2_HUMAN	10497655400	9070966513	6841115400	12147694873	7468477763	6732725351	5052113931	9032662278	7554650330	7457776307	4976055412	8652922272	0	0	0	0	0	0
Q96D46	NMD3_HUMAN	1546821202	1356571978	1859149567	1940729970	9.97045e+08	8.74976e+08	1162977410	1492992535	1407991816	1053730680	1633218554	1927759473	0	0	0	0	0	0
Q9Y4B6	DCAF1_HUMAN	1175189255	1131786699	886918496	2256146145	2.98551e+08	3.85659e+08	4.46041e+08	4.00804e+08	5.94285e+08	8.00554e+08	8.04471e+08	7.27049e+08	0	0	0	0	0	0
P62917	RL8_HUMAN	20869646738	16057381709	21191158988	40579955973	17152060639	13377410470	16741803738	34104860676	19826509918	14563096512	20283326778	37416257163	0	0	0	0	0	0
Q9H8H0	NOL11_HUMAN	2535967375	2289742870	2223487146	2343578354	1871681881	1740167448	1589219974	1614279800	2991503412	2679217540	2541542518	2473056935	0	0	0	0	0	0
Q9UBN7	HDAC6_HUMAN	6.06596e+08	7.55132e+08	8.22542e+08	7.3607e+08	5.08761e+08	6.38995e+08	6.36917e+08	6.22783e+08	6.7158e+08	9.23148e+08	9.34711e+08	8.41524e+08	0	0	0	0	0	0
Q15019	SEPT2_HUMAN	25588926831	24881323239	21237992270	29091575196	29999191778	29744088604	24848102587	35685175675	24144980742	23028335703	20031383365	27118908293	0	0	0	0	0	0
Q9UKF6	CPSF3_HUMAN	1526965125	1872153406	1705940159	2424269841	1511646920	1925671363	1833751904	2205510823	1269681569	1536750816	1549143570	1775024023	0	0	0	0	0	0
Q969V3	NCLN_HUMAN	2410905690	1702939588	1534357005	2466436140	3198175611	2323361879	2222088380	3398790314	3035182622	2101475592	1855700672	3165354193	0	0	0	0	0	0
Q96DI7	SNR40_HUMAN	3942695890	4109461393	4788838565	3442770498	4818416600	5007534531	5886772549	4251335891	3835857958	3724053652	4241724792	3256174376	0	0	0	0	0	0
P40123	CAP2_HUMAN	5408724421	7305069994	6683786226	8714017579	3600297724	5140155021	4646660939	6421227472	2070360797	3257998909	2608666905	4100158374	0	-1	0	0	0	0
O14818	PSA7_HUMAN	13092940368	14617851808	15187889964	22766153742	11720711909	14939074942	13701141054	28208706899	11552178743	12278518248	14019490929	21863492348	0	0	0	0	0	0
Q9UBV2	SE1L1_HUMAN	3113975400	3474414186	2687471249	3627638937	3735167809	4518248791	3019391085	4455762455	2089032016	2456359000	1947392072	2494220149	0	0	0	0	0	0
P16930	FAAA_HUMAN	1318349865	1464580684	1791935359	1723615329	5.66763e+08	6.23853e+08	8.17982e+08	7.43428e+08	505406952	6.33372e+08	1017862736	9.28765e+08	1	-1	0	1	0	0
P32322	P5CR1_HUMAN	7.55709e+08	5.25314e+08	7.78295e+08	4211961522	4.15019e+08	506935109	6.18371e+08	3024066385	2313678427	3023204002	4218086638	5874504716	0	0	0	0	0	0
Q9BUP3	HTAI2_HUMAN	2869517804	2066824798	2846816037	2715300047	1052347555	7.28397e+08	9.51437e+08	1007581746	1704280096	1164349461	1693357131	1544436543	1	0	0	1	0	0
Q12904	AIMP1_HUMAN	4665484641	5812955375	6072766827	7586798214	5419139480	5693940135	5740909400	7193278908	4499303895	4837706588	5278709954	6303890713	0	0	0	0	0	0
O95714	HERC2_HUMAN	1259599090	1798231001	1435240455	1587692723	1262590700	1799599943	1380292416	1663008791	1084743081	1532311602	1222035371	1419213336	0	0	0	0	0	0
P35237	SPB6_HUMAN	10492137118	11579317237	8795110138	13445392522	8345290894	10381336370	7648426617	11027978746	11290145354	14103474803	10329733330	15437096221	0	0	0	0	0	0
Q8NEV1	CSK23_HUMAN	6616423467	6711830946	8032188779	10193933113	6428584328	6000420818	8128022569	9188386780	4105104872	4117570362	5036018041	6315168720	0	0	0	0	0	0
Q6YHK3	CD109_HUMAN	4.64777e+08	4.577e+08	5.83268e+08	6.05714e+08	1.29354e+08	1.44688e+08	194578072	1017678371	1.49026e+08	149588348	4.66536e+08	2.96891e+08	0	0	0	0	0	0
Q99590	SCAFB_HUMAN	5.62879e+08	9.52759e+08	7.87934e+08	4.60148e+08	4.70201e+08	6.0431e+08	6.08263e+08	2.96929e+08	571468396	9.00954e+08	7.87748e+08	4.30146e+08	0	0	0	0	0	0
P26368	U2AF2_HUMAN	21310140012	23280925377	19719273360	18097392303	19626316590	21287420596	18163658271	16693418156	12647450559	12124516782	11948824842	11778356391	0	0	0	0	0	0
Q9Y224	RTRAF_HUMAN	8680659388	8602583590	9540667616	8832888280	6270690412	6289893825	6886732243	6469869435	7028949181	7012223788	7932702385	6976616129	0	0	0	0	0	0
Q15067	ACOX1_HUMAN	926080721	1410365150	1162712498	1276169085	8.71531e+08	1948963297	1107439066	1398125599	1405380315	1567021327	1362139926	2316490405	0	0	0	0	0	0
P06396	GELS_HUMAN	8.23045e+08	9.01424e+08	775218495	1243554820	2.58482e+08	244455105	1.78733e+08	5.03605e+08	4.5283e+08	4.66002e+08	4.89145e+08	7.91204e+08	1	0	0	0	0	0
P31350	RIR2_HUMAN	5.33573e+08	5.30229e+08	5.08949e+08	7.67684e+08	3.91118e+08	4.32542e+08	3.85737e+08	5.50301e+08	6.56369e+08	6.91938e+08	6.04749e+08	9.68303e+08	0	0	0	0	0	0
O43747	AP1G1_HUMAN	9.39521e+08	5.9238e+08	8.75074e+08	9.18212e+08	9.00926e+08	657750633	1030624513	7.7149e+08	7.32377e+08	4.77982e+08	7.10282e+08	7.53273e+08	0	0	0	0	0	0
Q5T1M5	FKB15_HUMAN	7.90139e+08	4.95609e+08	8.02632e+08	9.38214e+08	3.37204e+08	211368894	3.34927e+08	360564304	5.63661e+08	370391909	5.92091e+08	6.54722e+08	1	0	0	0	0	0
Q9BW92	SYTM_HUMAN	2809396453	1584817507	2506973906	3381792328	2013779683	1433243234	1432444102	2857340885	1972665179	1200245205	1837758572	2648295730	0	0	0	0	0	0
Q8TD30	ALAT2_HUMAN	563078603	5.1613e+08	480904316	6.88664e+08	6.68637e+08	4.30084e+08	5.609e+08	5.59412e+08	5.10398e+08	4.49715e+08	3.56786e+08	6.83203e+08	0	0	0	0	0	0
P04080	CYTB_HUMAN	33852546380	29367061087	26211091449	40015235490	17515155487	15200328786	13609306957	21676124206	15583064901	13312808310	11955465129	17621050405	0	-1	0	0	0	0
Q9NX58	LYAR_HUMAN	6592269480	8098569241	7715726172	7779997224	5898821275	7292450551	7039536823	6996502311	4467988677	5530234003	5415450971	5505027557	0	0	0	0	0	0
P35270	SPRE_HUMAN	8679562481	9241597906	8528992038	9581004592	3705877785	3780769874	3623730372	4103354437	3520489235	3657494057	3330760737	4144032538	1	-1	0	1	-1	0
Q9UBQ7	GRHPR_HUMAN	3499792343	3424865526	2417766249	2025716414	2340469060	2272245091	1348675670	1348181407	2198950815	2292326582	1395313950	1395235488	0	0	0	0	0	0
P18031	PTN1_HUMAN	2723664973	3110560846	2853599051	3321018659	1150670894	1366313354	1207163954	1289444542	979838713	1164073362	1046912732	1215610661	1	-1	0	1	-1	0
Q9Y4D7	PLXD1_HUMAN	558520267	4.96621e+08	5.5858e+08	4.36659e+08	1.21612e+08	1.53879e+08	1.70893e+08	1.20755e+08	4.05757e+08	2.40422e+08	1.28081e+08	5.90717e+08	1	0	0	1	0	0
Q14558	KPRA_HUMAN	2253371426	2431909505	2370498834	3340417251	1500342667	1808304543	1688442003	2372975546	1312931040	1568343888	1445591739	2601901499	0	0	0	0	0	0
P98175	RBM10_HUMAN	1227043424	1592372865	2040831054	1635471765	8.66531e+08	9.77859e+08	1428915230	1349453486	1162947630	1369411337	1886208972	1458258834	0	0	0	0	0	0
Q15599	NHRF2_HUMAN	4617617552	6413923948	6803508075	6381183322	1551216080	2111688767	2238341596	2073054828	1521898888	1952430955	2059556299	2000476283	1	-1	0	1	-1	0
Q99541	PLIN2_HUMAN	7.0802e+08	5.62833e+08	3.66624e+08	1095307940	1896823679	1571648300	1021872603	3049090880	1.48234e+08	1.16459e+08	1079883690	3209711635	0	0	0	0	0	0
Q9Y2Z4	SYYM_HUMAN	1575630471	1758962219	1547443658	1506486606	1122425360	1366544926	1192041684	1024689196	1089565633	1250015012	1124118991	1192442623	0	0	0	0	0	0
Q9NRR5	UBQL4_HUMAN	9064057019	10162822980	13600472525	16727969790	6828748512	7289109415	10093164952	11901422081	4613622339	5750016819	7058584806	9409413505	0	0	0	0	0	0
P11908	PRPS2_HUMAN	2771181882	2323215904	1736430445	3065257354	1750302221	1614216557	1243320655	1929012724	2998492147	2482697386	1904215070	3306255699	0	0	0	0	0	0
P49023	PAXI_HUMAN	10008254139	5968888207	9915726042	9756289529	3252917672	1918146079	3209780899	3279997331	2871080596	1732631431	2812842272	2715458404	1	-1	0	0	-1	0
Q8TD47	RS4Y2_HUMAN	22569602843	31669282544	32109287849	56449072586	16174074581	23151267272	22894482400	39151456305	21643654684	30754683430	31682316144	51121133775	0	0	0	0	0	0
P22090	RS4Y1_HUMAN	19226200199	13625904371	18805319095	47753989227	13732142405	9949673861	13268825419	32804845297	17693964257	13774554249	19032928878	44727733233	0	0	0	0	0	0
Q9H2U2	IPYR2_HUMAN	6135261240	5707887895	8769943614	10087152790	3827529177	3184183642	4719079079	5808135496	4045786994	3746373000	5828110065	7072999402	0	0	0	0	0	0
Q9Y3F4	STRAP_HUMAN	18777236255	19751492871	22977138748	25709112789	11014795013	12064982371	13923641916	15271168746	13852514793	14850540906	17474658152	19422695322	0	0	0	0	0	0
Q92599	SEPT8_HUMAN	3053380498	3018774726	3196653224	4159456159	3926228697	3844096855	3869365973	5375763732	3199605300	3167911053	3110828183	4615151302	0	0	0	0	0	0
Q05682	CALD1_HUMAN	3546296683	4196841908	4316959849	6703009454	4427786438	4504458959	4493631106	6717179827	4260272141	4814229759	4688785090	7133516315	0	0	0	0	0	0
Q15637	SF01_HUMAN	11377724370	6208677419	15885653989	14706875704	9970305462	5431585305	14445515110	13320685512	7606072227	4179841335	10779887541	10292845575	0	0	0	0	0	0
Q8TBA6	GOGA5_HUMAN	1903535070	1791182234	2254957168	2670900468	7.42828e+08	663498976	8.75696e+08	8.69273e+08	1218487033	1098867898	1486196878	1439070415	1	0	0	1	0	0
Q53EL6	PDCD4_HUMAN	2948231893	3194989436	2395640286	2714498900	3261236663	3508282372	3156131061	3385427431	4799108095	5385788432	4912745597	4878387478	0	0	0	0	0	0
O96019	ACL6A_HUMAN	12019955765	10873979165	14196498509	13449750871	14813293501	13652164809	17069091548	17270540414	12293003451	10779655991	15740027632	14635406619	0	0	0	0	0	0
Q96KP1	EXOC2_HUMAN	1334772236	1069001804	1889975608	1359713296	1167110444	9.43463e+08	1595010501	1198917210	8.64146e+08	6.98254e+08	1321047843	959473324	0	0	0	0	0	0
Q96TA2	YMEL1_HUMAN	3076234913	2826430289	2802413894	3112148967	2452817789	2220767365	2379518884	3010586513	1761451714	1771822080	1777154910	2221358107	0	0	0	0	0	0
P09972	ALDOC_HUMAN	3505872425	5222177484	2424472734	15965171028	1566899248	2791582390	1491611292	5782699538	3240145997	4346324675	3622971989	6807437878	0	0	0	0	0	0
P19784	CSK22_HUMAN	3076315473	3407148363	3185542812	4355011851	3286750509	4004410754	3497758977	4355494117	2386680596	2631138808	2515025452	3235412165	0	0	0	0	0	0
Q9Y2T2	AP3M1_HUMAN	8.93059e+08	1015395323	9.44065e+08	1453475049	6.29471e+08	7.51081e+08	7.4559e+08	9.88413e+08	9.00003e+08	1034649954	9.56722e+08	1342000596	0	0	0	0	0	0
P61160	ARP2_HUMAN	30357213666	29601813293	25098141150	38965996466	26331735800	25726165016	21506759945	33451296414	21078809702	20680581129	17595846172	27035589306	0	0	0	0	0	0
Q5BKZ1	ZN326_HUMAN	3039824621	3570789375	3527715447	3709044571	4100528565	4614547034	4679957788	4990623099	3437919497	4017474574	4058810206	4393603954	0	0	0	0	0	0
O15382	BCAT2_HUMAN	2073738417	2392311931	2196626794	2599542896	1278867216	1685435732	2074454334	2789087660	1069112952	1313264406	1112183708	1255036928	0	0	0	0	0	0
P46100	ATRX_HUMAN	806258517	8.24885e+08	5.03959e+08	9.61542e+08	3.92426e+08	3.76205e+08	277717992	5.85402e+08	4.74422e+08	5.06199e+08	292664155	4.90284e+08	0	0	0	0	0	0
O95433	AHSA1_HUMAN	8755398159	10582064515	8565817183	9049666969	4508441495	5280950593	4432138521	4614621311	4827246652	5841211180	4556495161	5066685978	0	0	0	0	0	0
P20674	COX5A_HUMAN	18774518203	8738725617	12196905997	22671758119	16815749294	8015761970	10968072438	20435033703	18359678902	9393088423	12030919260	21880452021	0	0	0	0	0	0
Q13428	TCOF_HUMAN	1845937740	1736656046	2629286601	4194810889	1071111084	1001115317	1441554473	2627080598	1493176642	1396479105	2137727994	3759354735	0	0	0	0	0	0
Q9Y512	SAM50_HUMAN	2562825602	2726182678	2651184759	5491091914	2270726049	2928460557	3212901415	6426530035	2398256191	2821489908	2843531894	5552946242	0	0	0	0	0	0
Q8IXT5	RB12B_HUMAN	6.2748e+08	7.71508e+08	6.05462e+08	6.8412e+08	4.29318e+08	5.89592e+08	4.36951e+08	5.49523e+08	3.61877e+08	4.63471e+08	3.84422e+08	4.33303e+08	0	0	0	0	0	0
P40938	RFC3_HUMAN	9.00077e+08	1106885565	1508902432	1687672098	1467935688	1921950447	2493863814	2525883294	1241546711	1598876964	1951453109	2118693321	0	0	0	0	0	0
A0MZ66	SHOT1_HUMAN	5.15374e+08	4.82433e+08	349123930	5.54011e+08	2.45296e+08	2.63683e+08	1.95285e+08	1.39986e+08	3.392e+08	3.28808e+08	223411854	1.46753e+08	1	0	0	0	0	0
Q9Y315	DEOC_HUMAN	8.69698e+08	9.53655e+08	9.38746e+08	1606146423	1149393589	1271009252	1253497438	1991124980	7.50212e+08	826401219	8.72718e+08	1466004445	0	0	0	0	0	0
Q9BZQ6	EDEM3_HUMAN	6.99339e+08	7.08114e+08	10198244161	6.86187e+08	2014734440	1681198683	3769744199	676401460	7.34312e+08	7.0785e+08	927466981	5.48347e+08	0	0	0	0	0	0
P62491	RB11A_HUMAN	17491482553	13424279052	15520238989	23102765370	13234247824	10296980155	11779468559	17829748398	11755338602	9123045628	9696686279	15246123764	0	0	0	0	0	0
Q9Y285	SYFA_HUMAN	1986276680	1724742414	1893875352	1827145066	1116227777	8.7292e+08	1060658957	1096365080	1553310041	1009964482	1414607837	1406977533	0	0	0	0	0	0
O00505	IMA4_HUMAN	1070026371	1479663876	1379748472	1741110523	1205950908	1648277326	1495866643	1790776997	1481448016	1767730358	1677375341	2048465480	0	0	0	0	0	0
P36957	ODO2_HUMAN	4540530295	3915531379	3441668972	3734315104	4731031895	3552466463	3300110204	3724191194	2708551258	2132192184	2185257819	2099466145	0	0	0	0	0	0
Q5VZK9	CARL1_HUMAN	928495713	1131285235	1379061430	5.84182e+08	7.16241e+08	746715792	9.97945e+08	5.93211e+08	4.54958e+08	5.6767e+08	7.66167e+08	4.18583e+08	0	0	0	0	0	0
Q8TDD1	DDX54_HUMAN	9.34477e+08	6.20855e+08	9.29808e+08	1369566258	5.34489e+08	2.41865e+08	3.70565e+08	5.04697e+08	9.2686e+08	6.49613e+08	653596152	9.92327e+08	0	0	0	0	0	0
P04183	KITH_HUMAN	5309513510	6293055575	5066341470	5944440451	2961815712	3357296688	3039697087	3569287812	2027989944	2387721636	2189879250	2386261494	0	-1	0	0	-1	0
Q9Y6G9	DC1L1_HUMAN	3155203195	2687597721	2180912021	3254847081	2598876573	2143119741	1835318185	2833072326	1583394712	1321622653	1060792591	1621176339	0	-1	0	0	0	0
P61201	CSN2_HUMAN	3456761735	4308238474	3999561607	3596470763	3023062799	3846787952	3861253633	3587673679	3482855308	3909473192	3969955678	3426643360	0	0	0	0	0	0
Q6S8J3	POTEE_HUMAN	456060000000	570381000000	609862000000	871686000000	457996000000	573306000000	615331000000	884889000000	263655000000	328841000000	354577000000	516751000000	0	0	0	0	0	0
A5A3E0	POTEF_HUMAN	461991000000	706915000000	624365000000	941829000000	460645000000	634352000000	622624000000	917012000000	263868000000	333784000000	355070000000	519263000000	0	0	0	0	0	0
O00461	GOLI4_HUMAN	2351398155	2350506677	2717463572	2670474869	2273585213	2191614747	2823791199	2742308272	1797140452	1815186689	2015629841	2330277200	0	0	0	0	0	0
O43172	PRP4_HUMAN	9428480602	7477214961	7031296217	8955013429	6693720008	5600650676	5016404297	6868908713	6324622974	5161317964	4745921904	6385418796	0	0	0	0	0	0
P07910	HNRPC_HUMAN	147759000000	51745450281	63793797022	218158000000	193359000000	68555497852	83641494790	284794000000	138570000000	65111170935	72350314854	192199000000	0	0	0	0	0	0
P58876	H2B1D_HUMAN	667914000000	643373000000	686838000000	1264040000000	753355000000	713780000000	763849000000	1408270000000	719319000000	677400000000	732638000000	1339420000000	0	0	0	0	0	0
Q99877	H2B1N_HUMAN	667914000000	643373000000	686838000000	1264040000000	753355000000	713780000000	763849000000	1408270000000	719319000000	677400000000	732638000000	1339420000000	0	0	0	0	0	0
P62807	H2B1C_HUMAN	667914000000	643373000000	686838000000	1264040000000	753355000000	713780000000	763849000000	1408270000000	719319000000	677400000000	732638000000	1339420000000	0	0	0	0	0	0
Q99879	H2B1M_HUMAN	667914000000	643373000000	686838000000	1264040000000	753355000000	713780000000	763849000000	1408270000000	719319000000	677400000000	732638000000	1339420000000	0	0	0	0	0	0
P23527	H2B1O_HUMAN	413342000000	478042000000	431443000000	1059370000000	444465000000	511609000000	465120000000	1133550000000	432382000000	492172000000	445430000000	1100220000000	0	0	0	0	0	0
P06899	H2B1J_HUMAN	413342000000	478042000000	431443000000	1059370000000	444465000000	511609000000	465120000000	1133550000000	432382000000	492172000000	445430000000	1100220000000	0	0	0	0	0	0
O60814	H2B1K_HUMAN	667914000000	643373000000	686838000000	1264040000000	753355000000	713780000000	763849000000	1408270000000	719319000000	677400000000	732638000000	1339420000000	0	0	0	0	0	0
P33778	H2B1B_HUMAN	413342000000	478042000000	431443000000	1059370000000	444465000000	511609000000	465120000000	1133550000000	432382000000	492172000000	445430000000	1100220000000	0	0	0	0	0	0
Q16778	H2B2E_HUMAN	413342000000	478042000000	431443000000	1059370000000	444465000000	511609000000	465120000000	1133550000000	432382000000	492172000000	445430000000	1100220000000	0	0	0	0	0	0
Q5QNW6	H2B2F_HUMAN	667914000000	643373000000	686838000000	1264040000000	753355000000	713780000000	763849000000	1408270000000	719319000000	677400000000	732638000000	1339420000000	0	0	0	0	0	0
Q93079	H2B1H_HUMAN	667914000000	643373000000	686838000000	1264040000000	753355000000	713780000000	763849000000	1408270000000	719319000000	677400000000	732638000000	1339420000000	0	0	0	0	0	0
Q15386	UBE3C_HUMAN	5269219752	5100988232	8407797270	5971796508	4003636212	3517412394	6285016195	4357510444	5260364054	4838217161	8472372680	5886070413	0	0	0	0	0	0
Q6UWE0	LRSM1_HUMAN	4.98973e+08	3.68974e+08	3.95523e+08	5.119e+08	4.33743e+08	2.92611e+08	3.83884e+08	3.61596e+08	6.94735e+08	4.66265e+08	6.50426e+08	562095096	0	0	0	0	0	0
Q96JH7	VCIP1_HUMAN	9.73857e+08	1511993557	1753259139	1120176481	5.26387e+08	7.65911e+08	1011731584	5.82662e+08	279423745	5.20621e+08	5.46323e+08	3.89321e+08	0	-1	0	0	0	0
Q12959	DLG1_HUMAN	4145347904	3547398727	4619950162	3685470756	2762291311	2275823399	3099088829	2177114079	1522534417	1239185503	1705718432	1218425875	0	-1	0	0	-1	0
P32119	PRDX2_HUMAN	47709937359	56535235804	85474088020	81993487370	52257480108	55573586346	83810086379	85214971390	35138496279	38769132842	58833991976	58225741404	0	0	0	0	0	0
P06865	HEXA_HUMAN	3951358509	5664854837	3382001887	4158676052	1830474370	1648358268	1421845521	1705564113	3379208676	3172950147	2761383089	3085326190	1	0	0	0	0	0
Q8IX12	CCAR1_HUMAN	2380411590	2195323085	2154254566	3696279815	2177601720	1918325603	2006144606	3564043716	2213418714	2040712811	2016807584	3514148836	0	0	0	0	0	0
Q92896	GSLG1_HUMAN	512315813	1489979449	1465693355	2339781791	5.23579e+08	1184412958	1177080462	1911635523	4.15863e+08	9.89557e+08	9.86901e+08	1865779210	0	0	0	0	0	0
Q9NY93	DDX56_HUMAN	4.59744e+08	9.52961e+08	6.9253e+08	1007620456	2.66059e+08	4.90227e+08	356392791	5.23559e+08	3.50993e+08	5.31828e+08	3.97418e+08	8.44541e+08	0	0	0	0	0	0
Q99829	CPNE1_HUMAN	4147981536	3859340508	5486674222	7848358393	3283574666	2880121930	4212935117	5590422905	1933212719	1764994987	2505686452	3819126829	0	0	0	0	0	0
Q9NUQ8	ABCF3_HUMAN	2887091587	3300496859	3261194830	3122256489	2015300104	2735246193	2601744857	2652536008	3130405994	5266026003	3780821677	4390220967	0	0	0	0	0	0
Q5VU43	MYOME_HUMAN	18825673842	21059548493	22526210201	22362077242	13775353715	17343580672	17320117053	18297692772	15301531732	17734847850	17372355535	17402853122	0	0	0	0	0	0
Q9UJ72	ANX10_HUMAN	2449542096	1745543216	2479302060	2194018415	2.22429e+08	2.18737e+08	2.73507e+08	1.8531e+08	2.4239e+08	1.5187e+08	1.91023e+08	1.72423e+08	1	-1	0	1	-1	0
Q96N67	DOCK7_HUMAN	4.90312e+08	5.81091e+08	5.79988e+08	6.83781e+08	478007176	6.78003e+08	6.99164e+08	714892438	5.28193e+08	7.77457e+08	6.80688e+08	7.76591e+08	0	0	0	0	0	0
O60749	SNX2_HUMAN	6159397074	6976439401	7558133184	6763107409	5283702889	5539504306	6286596082	5807418071	8511206180	8422213452	10165388599	8896877630	0	0	0	0	0	0
Q5H9R7	PP6R3_HUMAN	7.47427e+08	1002681983	7.81505e+08	1329969932	846383034	1413597209	9.93062e+08	1823524509	4.43873e+08	8.84327e+08	5.11291e+08	9.01579e+08	0	0	0	0	0	0
O00754	MA2B1_HUMAN	8.60778e+08	1198312869	7.74267e+08	1189190268	1757990742	1665011093	1709629167	3248192630	9.61546e+08	8.25539e+08	8.2992e+08	1269727614	0	0	0	0	0	0
Q96F07	CYFP2_HUMAN	7.19411e+08	8.6416e+08	7.46575e+08	1091449516	3.68568e+08	5.83476e+08	4.55838e+08	1150893325	3.30908e+08	4.23763e+08	3.84253e+08	7.12026e+08	0	0	0	0	0	0
Q96GM5	SMRD1_HUMAN	5.73548e+08	7.18353e+08	9.9259e+08	8.10617e+08	5.34473e+08	7.14984e+08	9.99449e+08	8.55224e+08	8.06509e+08	9.1014e+08	1143877536	9.71059e+08	0	0	0	0	0	0
Q86UE4	LYRIC_HUMAN	5715196331	4079214063	6262453572	5902599549	2327562004	1549046860	2549936643	2223324570	2775280153	1945522614	3191214070	2620900611	1	-1	0	1	0	0
Q9BSJ2	GCP2_HUMAN	2.53525e+08	235744891	2.29907e+08	3.6699e+08	4.30469e+08	3.37265e+08	3.65753e+08	5.81365e+08	3.36816e+08	2.80512e+08	2.78468e+08	4.50036e+08	0	0	0	0	0	0
P61313	RL15_HUMAN	20021988713	17424838325	18381280068	29559396070	15509897093	12580350180	13170072481	24884710824	19722338580	17011811721	17728135578	28909281745	0	0	0	0	0	0
P13073	COX41_HUMAN	41411566051	33432722812	26515713738	35238195528	32529748694	26595891930	20845828511	27670720734	33142931027	26640750736	21040174802	28442722314	0	0	0	0	0	0
Q9BZJ0	CRNL1_HUMAN	2066775154	2274772779	2338847135	2744537935	1483578647	1708314533	1652196306	1893069797	1018227661	1104862259	2197971774	3907003433	0	0	0	0	0	0
Q9UKN8	TF3C4_HUMAN	2580762056	2774319272	3090864812	2942556004	1556045604	1789875351	1779833575	1764716359	2179361120	2354527417	2383782764	2417267524	0	0	0	0	0	0
Q96HN2	SAHH3_HUMAN	30946549733	5643150234	4381125588	5772107873	28479102140	3778994785	2324322162	3562509155	22047153539	7206852783	6026861870	7860658899	0	0	0	0	0	0
Q9BQS8	FYCO1_HUMAN	6.76368e+08	5.10208e+08	4.87307e+08	3.0292e+08	196582377	2.17637e+08	1.00952e+08	8.31785e+07	2.91741e+08	3.17385e+08	2.68069e+08	1.48909e+08	1	0	0	0	0	0
Q96RT1	ERBIN_HUMAN	1720678001	1254336610	1695263108	1216301241	817458809	8.17959e+08	8.42033e+08	7.3791e+08	6.52405e+08	5.54496e+08	6.5663e+08	4.72743e+08	0	-1	0	0	-1	0
O14979	HNRDL_HUMAN	57272419458	67682780151	45305587403	56272362441	74339052999	85645373256	57949582084	69572239255	59065567901	69129131256	46547562142	57071709563	0	0	0	0	0	0
P15259	PGAM2_HUMAN	5854077117	5892260991	4849530399	7213821597	5555804310	5558104331	4637800823	7173685319	7076771892	7071993087	5930095711	10343555570	0	0	0	0	0	0
Q9BVI4	NOC4L_HUMAN	1665478368	3357826617	2610707841	2029074754	9.01706e+08	1297629558	1026629169	1312741296	1058214409	1504623809	1242012733	1538953622	0	0	0	0	0	0
O60678	ANM3_HUMAN	3378836400	1810185458	2645899606	2082817506	2509880732	7.97738e+08	1590444348	1016195005	2674762666	1186400039	1994837809	1400293217	0	0	0	0	0	0
Q9UNF0	PACN2_HUMAN	13039916135	11401875214	14866400562	15161127649	7331157645	6386679069	8447662162	8393397446	4718888768	4251027601	5367565262	5541983722	0	-1	0	0	-1	0
Q9H6T3	RPAP3_HUMAN	2442194218	2744760833	2092146683	3777830407	4100820158	4159735496	3216479680	6165086453	2266069829	2410336691	1887444303	3265387156	0	0	0	0	0	0
Q99570	PI3R4_HUMAN	3.95841e+08	7.92206e+08	7.16447e+08	5.13302e+08	3.12396e+08	6.58457e+08	5.06051e+08	3.63904e+08	2.9543e+08	6.3163e+08	5.1576e+08	3.57098e+08	0	0	0	0	0	0
P0CG38	POTEI_HUMAN	441244000000	551679000000	592713000000	852101000000	457799000000	573151000000	615147000000	884659000000	263537000000	328739000000	354224000000	516556000000	0	0	0	0	0	0
Q14746	COG2_HUMAN	3.55226e+08	3.52407e+08	7.79642e+08	2.49668e+08	4.69797e+08	4.54784e+08	3.22485e+08	283988703	6.41445e+08	6.56042e+08	5.16037e+08	5.07966e+08	0	0	0	0	0	0
Q9NTZ6	RBM12_HUMAN	4547907327	4893124030	5064560127	5667221396	3704706398	3785330252	4392338666	5141295692	3226683612	3446214004	3698090430	4257576717	0	0	0	0	0	0
P61289	PSME3_HUMAN	15314456020	19574450489	12449715154	13432799694	12246631695	28674297549	10065005176	12314450420	11295212158	28332701982	8901860251	10190727491	0	0	0	0	0	0
Q9H267	VP33B_HUMAN	3.45001e+08	657902906	3.98975e+08	1316375172	1.91254e+08	1.95752e+08	1.83652e+08	7.2615e+08	5.70924e+08	5.96847e+08	529061054	1270856652	0	0	0	0	0	0
Q05193	DYN1_HUMAN	1950123689	2900273218	1800420208	5427046040	1332165224	1570918549	1002817596	2983602581	9.14011e+08	1198123961	8.40374e+08	2855382131	0	0	0	0	0	0
P30040	ERP29_HUMAN	6182338032	4856815352	5793350568	10451816392	9398613216	7565024301	8961742929	17009206675	6946497375	5699184576	6745361405	12860033452	0	0	0	0	0	0
Q969N2	PIGT_HUMAN	2450776557	1973914436	1835542522	2358178530	2213743200	1865051257	1643875042	2265790319	1939731285	1554955686	1447463824	1886433904	0	0	0	0	0	0
Q13948	CASP_HUMAN	1181782718	1149320373	1043163149	1309455068	4.00826e+08	5.12671e+08	4.78194e+08	5.72721e+08	4.48459e+08	4.82272e+08	4.592e+08	5.50656e+08	1	-1	0	1	-1	0
Q7Z2K6	ERMP1_HUMAN	2240764681	2782265519	2343260186	2625671695	2700752197	2716260513	2176798695	2265635958	1553444243	2741011546	1951555137	2138805692	0	0	0	0	0	0
Q99569	PKP4_HUMAN	1465083471	1823177184	7.46325e+08	8.46755e+08	6.15357e+08	7.79082e+08	7.05068e+08	760263346	4.91989e+08	3767551216	5.99243e+08	6.25409e+08	0	0	0	0	0	0
Q5T447	HECD3_HUMAN	5.74351e+08	4.57912e+08	4.14265e+08	6.16507e+08	3.99943e+08	293565766	2.87883e+08	4.05079e+08	3.77294e+08	3.54678e+08	3.08696e+08	4.92543e+08	0	0	0	0	0	0
Q9Y3T9	NOC2L_HUMAN	3207569386	3162503952	3503064085	4888634001	1944105380	1764400217	1977488466	3635131902	3997562290	4001687707	4568483704	6187095747	0	0	0	0	0	0
O14578	CTRO_HUMAN	8.90014e+08	9.58318e+08	795584936	9.56355e+08	3.77881e+08	3.76308e+08	3.5925e+08	414258955	4.31688e+08	4.51544e+08	4.01674e+08	4.42987e+08	1	-1	0	1	-1	0
P82094	TMF1_HUMAN	2.07412e+08	2.12809e+08	3.51703e+08	2.98198e+08	1.08222e+08	8.29766e+07	4.43227e+08	421842334	1.18427e+08	1.21876e+08	1.45863e+08	2.82024e+08	0	0	0	0	0	0
Q92541	RTF1_HUMAN	9.92038e+08	4.68415e+08	9.6919e+08	8.67231e+08	7.64693e+08	3.98485e+08	6.6988e+08	7.15323e+08	9.28163e+08	4.05338e+08	585992422	7.76468e+08	0	0	0	0	0	0
O95487	SC24B_HUMAN	4.39168e+08	3.02079e+08	4.09547e+08	7.31178e+08	5.21831e+08	2.89077e+08	4.19225e+08	6.19331e+08	3.16535e+08	1.8246e+08	2.54749e+08	4.60052e+08	0	0	0	0	0	0
Q5K651	SAMD9_HUMAN	9035553514	2627177947	8239766231	15952410910	11291326539	2830740269	9650900070	21006403798	9758102687	2539199333	8771203658	16498339989	0	0	0	0	0	0
Q03169	TNAP2_HUMAN	1115800380	4.2587e+08	1553094137	2074426120	2.69062e+08	1.16479e+08	9.05055e+08	1046410506	530456739	2.15296e+08	1091111303	1368408555	0	0	0	0	0	0
Q6YHU6	THADA_HUMAN	5.80039e+08	4.48716e+08	418878436	4.6187e+08	1.48354e+08	4.34106e+08	4.03143e+08	4.28281e+08	1.57392e+08	255525585	2.41489e+08	2.78176e+08	0	-1	0	0	0	0
Q9UPQ9	TNR6B_HUMAN	2.46967e+08	2.51633e+08	1.62646e+08	2.23265e+08	2.55458e+08	2.4277e+08	1.77789e+08	2.24061e+08	1.64984e+08	1.71524e+08	1.24969e+08	1.45683e+08	0	0	0	0	0	0
Q9UQ88	CD11A_HUMAN	1579311429	1312396805	1477122159	1005810996	2635362783	2105974561	2397679434	1702857427	1370323391	1167581599	1283752468	9.08433e+08	0	0	0	0	0	0
P21127	CD11B_HUMAN	1579311429	1390809339	1477122159	1005810996	2635362783	2172997782	2397679434	1702857427	1370323391	1193362213	1283752468	9.08433e+08	0	0	0	0	0	0
Q76FK4	NOL8_HUMAN	328011536	3.38198e+08	313441336	2.58657e+08	3.22096e+08	5.29708e+08	3.33827e+08	2.14324e+08	254695968	2.83563e+08	229628794	2.16879e+08	0	0	0	0	0	0
Q8TD16	BICD2_HUMAN	1004552099	6.5331e+08	1059869042	8.72318e+08	5.43457e+08	3.60157e+08	6.01483e+08	4.01359e+08	4.85406e+08	2.85129e+08	4.87954e+08	3.99198e+08	0	-1	0	0	0	0
P78332	RBM6_HUMAN	5.99063e+08	4.56706e+08	5.79638e+08	4.99301e+08	6.50124e+08	5.39153e+08	6.15931e+08	5.29255e+08	523686167	4.7782e+08	492037406	4.63131e+08	0	0	0	0	0	0
Q9Y6X9	MORC2_HUMAN	7.90888e+08	7.90588e+08	9.2642e+08	1711034972	6.64089e+08	7.63102e+08	9.77995e+08	1448876373	3.78271e+08	4.37794e+08	3.93967e+08	9.57722e+08	0	0	0	0	0	0
P31942	HNRH3_HUMAN	35456909675	36308682809	38154268110	43349259738	30059137200	30976179493	32526849641	35973515412	36519247095	37743800861	39040584303	43470507391	0	0	0	0	0	0
O43684	BUB3_HUMAN	12135262903	16189213018	12375668309	11123492733	10856121405	15010458894	12483258568	10521864337	10127377685	13500249029	10629184069	9115377541	0	0	0	0	0	0
P49321	NASP_HUMAN	7562420007	4037413733	10768003342	9751462572	7556147857	4801536144	8940629586	8969480466	5602181140	3458973862	6642415712	6868148978	0	0	0	0	0	0
P30405	PPIF_HUMAN	10186069638	10659069610	12090268692	10246333305	12386138115	13477467158	13880898198	12305291149	18153024277	19299489275	20361623275	17914591145	0	0	0	0	0	0
P25398	RS12_HUMAN	56443645682	47611560106	32293964300	94978645139	43561991887	38581266234	24834537077	73389177333	53712892222	45643340426	30369671788	91630869431	0	0	0	0	0	0
P09012	SNRPA_HUMAN	14731074331	15810381253	16470376049	21814913951	15534700338	16516230718	16791394807	22734790420	12075676452	13043934478	13427470636	18583453686	0	0	0	0	0	0
Q7L5N1	CSN6_HUMAN	2607805350	2485907845	2667059728	4441826117	2035054815	1993342833	1961220270	3555044443	2527376699	2432108337	2648353536	4308316427	0	0	0	0	0	0
P04062	GLCM_HUMAN	4332332560	3798952108	4203448466	4953462735	3287014719	2846720347	3249087328	3703344156	2918535913	2570767140	2958579270	3488709920	0	0	0	0	0	0
P16989	YBOX3_HUMAN	54497171302	55781805192	53992255169	52779982555	40134931402	38502375395	37245441782	34961298007	60658257946	60676787882	59186611843	57746771496	0	0	0	0	0	0
A3KMH1	VWA8_HUMAN	6.60947e+08	7.05798e+08	4.44843e+08	7.65599e+08	8.50554e+08	916469988	6.007e+08	9.90367e+08	7.51851e+08	7.87892e+08	6.51548e+08	8.48687e+08	0	0	0	0	0	0
Q8NCA5	FA98A_HUMAN	4839438956	5772966256	4581677811	4808138840	1547977833	1707511880	1244613354	1672576745	3098448557	3136885665	2666396565	3243283987	1	0	0	1	0	0
Q15833	STXB2_HUMAN	922520016	8.89025e+08	7.03032e+08	1087206972	6.78541e+08	6.27472e+08	7.9977e+08	9.56452e+08	801687623	7.06606e+08	947929528	1110366902	0	0	0	0	0	0
Q9UK59	DBR1_HUMAN	1008928059	1134133695	9.00981e+08	1314520102	1710089984	2094941177	1131290201	2519967806	1268572127	1526281276	1172756509	1652349763	0	0	0	0	0	0
O94966	UBP19_HUMAN	6.20728e+08	6.4153e+08	7.42819e+08	4.31257e+08	4.77282e+08	415728003	5.70992e+08	3.57391e+08	6.68073e+08	4.19259e+08	4.59712e+08	3.31411e+08	0	0	0	0	0	0
P24534	EF1B_HUMAN	13897706457	19595825798	17758086467	20416220418	13973856985	19763462534	17550955034	20000374545	11259568152	14822000957	14191370740	15988248341	0	0	0	0	0	0
P68431	H31_HUMAN	303600000000	133114000000	411765000000	679806000000	354895000000	150697000000	474553000000	797674000000	334130000000	139796000000	444046000000	745578000000	0	0	0	0	0	0
P40937	RFC5_HUMAN	3335231691	3914099633	3687836469	4308111541	4560879341	5347585268	5183873098	6259369661	3336314874	3735212363	3642282268	4370513429	0	0	0	0	0	0
P11171	41_HUMAN	6.61855e+08	7.8368e+08	1159418175	7.49925e+08	6.09847e+08	7.07453e+08	1059064203	591442628	7.98334e+08	1102092472	1322248604	7.45637e+08	0	0	0	0	0	0
P21964	COMT_HUMAN	1494317626	1700723468	1392730137	2234356424	2056072229	2447030792	2027441241	3422614230	1119057669	1410879998	1014775707	2203118161	0	0	0	0	0	0
O00330	ODPX_HUMAN	8.72367e+08	1350474760	1152664379	1203853452	1342171117	1879511036	1798618898	2170591110	8.87602e+08	1467314575	1231923209	1510760695	0	0	0	0	0	0
O15372	EIF3H_HUMAN	5377341366	4736084055	5544722780	6314441069	3435740411	2899632306	2937112235	4284544495	4239628471	4139409636	4233518694	4876964180	0	0	0	0	0	0
O00560	SDCB1_HUMAN	4528285022	3960502971	2681180913	3131351581	1066804180	9.10238e+08	5.84551e+08	736754638	8.29409e+08	6.72018e+08	5.24084e+08	7.80282e+08	1	-1	0	1	-1	0
Q96KG9	SCYL1_HUMAN	6.73385e+08	5.83794e+08	5.45834e+08	8.11668e+08	4.78749e+08	3.87338e+08	4.57946e+08	5.62255e+08	8.58383e+08	7.50223e+08	8.68831e+08	1049960888	0	0	0	0	0	0
Q04656	ATP7A_HUMAN	5.22382e+08	6.61253e+08	4.30771e+08	6.54815e+08	1.14068e+08	118006155	9.10575e+07	1.29019e+08	1.03148e+08	128476987	9.19415e+07	1.35356e+08	1	-1	0	1	-1	0
Q9UHD1	CHRD1_HUMAN	5651311665	5108034059	12546842409	10190242212	2281611716	1960623154	4765581932	4044732383	4722167679	4151098722	9153158638	8705934380	0	0	0	0	0	0
Q7L2J0	MEPCE_HUMAN	1594802851	2290686565	1575482720	2209089915	5.06442e+08	7.34439e+08	5.00764e+08	7.772e+08	3.38036e+08	4.77746e+08	370226853	610772528	1	-1	0	1	-1	0
P36507	MP2K2_HUMAN	4881432453	4103075858	4263245836	7893000002	5549724096	5006498499	4879268344	6295140331	4308520478	2616022240	2641474843	4592607993	0	0	0	0	0	0
O00303	EIF3F_HUMAN	9156379175	14318336752	11746348890	13527573031	6670595827	8975021917	7957061461	9994841006	7913591921	10943718437	9430031659	11965391858	0	0	0	0	0	0
Q14244	MAP7_HUMAN	4.26012e+08	3.67284e+08	6.70091e+08	694916567	1041533499	7.80049e+08	9.10379e+08	1121687287	1123249776	1072738531	1271326563	1610464634	0	1	0	0	0	0
P57678	GEMI4_HUMAN	8.15903e+08	1466041265	1069604016	1022508549	5.94293e+08	1208639892	8.41283e+08	8.56591e+08	6.52693e+08	1239185354	9.32283e+08	9.4859e+08	0	0	0	0	0	0
Q9NTX5	ECHD1_HUMAN	8.49879e+08	1225049379	1146412322	1271550915	1493875500	2171122119	1838533249	2432781066	1094218072	1501826834	1266378488	1738372884	0	0	0	0	0	0
Q92576	PHF3_HUMAN	1079127975	1060404289	9.58486e+08	1271675483	1663311336	1696035613	1600210969	1960424029	1161356393	1247054009	1164409835	1370445314	0	0	0	0	0	0
Q9C0E2	XPO4_HUMAN	2.19735e+08	1.84087e+08	2.43566e+08	3.20681e+08	3.73501e+08	3.08293e+08	3.73219e+08	564913689	4.86663e+08	3.79189e+08	4.44736e+08	6.41374e+08	0	1	0	0	0	0
Q9Y6I3	EPN1_HUMAN	5855658598	5140567408	6815563200	5472902098	5189880166	4492930941	5557774883	4697035723	3600574478	3121069913	3902242115	3464128201	0	0	0	0	0	0
P30566	PUR8_HUMAN	1173439846	6.97215e+08	1191235905	3028705098	2067845190	1231338102	1978606877	4368492654	1628187331	8.49213e+08	1443664452	3465131341	0	0	0	0	0	0
Q9Y223	GLCNE_HUMAN	1377598512	1165568691	1331637015	1658801225	1104612402	4.83133e+08	6.29253e+08	1022999235	1223829170	932726269	1085481214	1368388524	0	0	0	0	0	0
Q9BTX1	NDC1_HUMAN	1200334617	1264103293	1693796644	1694874315	1366353788	1412764510	1887582864	1883431235	1027053662	1066634755	1435697837	1493426419	0	0	0	0	0	0
P46783	RS10_HUMAN	76385962621	81076950490	75311313460	78409201650	53216570506	55391080717	50395100739	56451529614	72366108010	77720213803	71627720364	76914882042	0	0	0	0	0	0
Q9Y2W2	WBP11_HUMAN	7463368123	3732011283	3799580740	7647563409	6486298248	3046029171	2984610566	6052003567	5057966597	2757196931	2954693404	5291320845	0	0	0	0	0	0
Q9Y2X9	ZN281_HUMAN	1.65948e+08	1.33652e+08	1.87182e+08	2.1341e+08	2.55316e+08	197952390	4.00466e+08	3.32392e+08	1.07903e+08	7.46692e+07	1.77124e+08	1.15763e+08	0	0	0	0	0	0
Q8IY17	PLPL6_HUMAN	2021528835	1774596968	2393836101	1234864305	2472822218	2863743090	2890399447	1296639771	1253124543	1439509651	1572719673	9.34681e+08	0	0	0	0	0	0
O75306	NDUS2_HUMAN	13996405801	13897992767	12307756390	15335742598	14719868508	13768850529	12847001425	14794446347	12662361980	14706805619	14349236194	15622124209	0	0	0	0	0	0
P62906	RL10A_HUMAN	80795732412	70347877212	74605050769	108497000000	61333115716	52650973297	56087423382	81044674527	81209889315	69340397849	73974179072	106526000000	0	0	0	0	0	0
Q53H12	AGK_HUMAN	2176555836	1996442383	1697227981	2694777676	1815621484	1227925410	1113867670	1488213755	2403850296	2080823072	1868791717	2582982305	0	0	0	0	0	0
Q9UKK9	NUDT5_HUMAN	14765962816	20217560514	15734105010	14501309660	12533443242	17113588584	13420533816	11924209586	14170904682	19188443674	15265476100	14002540849	0	0	0	0	0	0
Q12792	TWF1_HUMAN	5976264648	7343601700	6840087799	7719880352	3112833205	3268946607	2765904696	4034182720	5319761905	6532920047	5982546736	6986964451	1	0	0	1	0	0
Q2VIR3	IF2GL_HUMAN	7235922042	5958893408	7065619195	9629092363	4345759679	3760316146	4057356506	6178244588	8509788493	6571872688	8409833665	12145339601	0	0	0	0	0	0
Q96L92	SNX27_HUMAN	2091822564	2313355486	1845270454	2707848655	703528119	7.5148e+08	5.87526e+08	8.98005e+08	9.7881e+08	9.73533e+08	8.47367e+08	9.7604e+08	1	-1	0	1	-1	0
P51116	FXR2_HUMAN	3060592657	3932855450	4915322676	3726157896	1681861081	2021356348	2608310799	2474076024	1762932448	2279094804	2733199823	3059790958	0	0	0	0	0	0
P07954	FUMH_HUMAN	16529078453	12063844302	14423566042	15473320997	20301054598	14476460080	18003124025	19697572474	10153054643	7539891728	9123491227	9832981116	0	0	0	0	0	0
Q15631	TSN_HUMAN	3922687145	2238895751	3623001354	5084118631	7039352301	3926688585	5994300642	9061802731	3181731372	1497074753	2816734776	4718525074	0	0	0	0	0	0
Q9P2N5	RBM27_HUMAN	1100394967	1413009547	9.62021e+08	9.9809e+08	1162405976	1858143704	1197858324	1100084578	2012776205	2632931854	1794697402	1865462284	0	0	0	0	0	0
Q8TDI0	CHD5_HUMAN	9.69018e+08	6.85617e+08	8.59778e+08	1031686087	8.65797e+08	6.14605e+08	7.49885e+08	7.94777e+08	5.61887e+08	4.36063e+08	5.82381e+08	5.71908e+08	0	0	0	0	0	0
Q00688	FKBP3_HUMAN	8422442961	8563846936	8738749316	11504185437	14077674321	13555785879	13939441963	18857208696	9447647238	9286940487	9512865904	12686784807	0	0	0	0	0	0
O14579	COPE_HUMAN	6402367305	8986365208	8980598831	7703605499	5358453808	7746989877	7845692472	6466309849	5189920258	7310502796	7675535378	6240679821	0	0	0	0	0	0
Q96A65	EXOC4_HUMAN	8.28973e+08	7.25947e+08	8.5091e+08	1070700848	6.27882e+08	5.89503e+08	6.4622e+08	8.3684e+08	4.37031e+08	392699077	4.46287e+08	6.27936e+08	0	0	0	0	0	0
Q13188	STK3_HUMAN	1448588072	1270716819	1622880563	1188078459	6.49984e+08	4.703e+08	1021156567	4.75167e+08	9.68825e+08	4.95526e+08	8.75189e+08	6.29561e+08	1	0	0	0	0	0
P09661	RU2A_HUMAN	4132770342	3682548625	3958324036	5237100938	3900563118	3701697594	4358651635	5111421880	3878882410	3600740257	4197783020	4800564124	0	0	0	0	0	0
Q8IYB3	SRRM1_HUMAN	3864508452	3058784773	3446428556	3244295899	3789930576	3240118699	3532497694	3272468955	3275131483	2693769399	2944153377	2772519047	0	0	0	0	0	0
Q9GZL7	WDR12_HUMAN	4042701129	4151202030	4072391124	4507471845	3152719978	3225487727	3312731296	3318054519	4056353250	4187866608	4119293345	4448179413	0	0	0	0	0	0
Q9NYV4	CDK12_HUMAN	3076824741	2836084877	2474933442	3190387994	2041352800	1796626972	1783322506	2244491590	3038824149	3007483888	2442250741	3621261430	0	0	0	0	0	0
[truncated: 7,156 more rows]

## Sheet: Sheet2
	Up	Down
97L/Hep3B	556	156
LM3/97L	134	636
LM3/Hep3B	331	396
