# Supplementary material for: pGlycoQuant with a deep residual network for quantitative glycoproteomics at intact glycopeptide level
Source: Nat Commun. 2022 Dec 7;13:7539. doi: 10.1038/s41467-022-35172-x (PMC9729625; doi:10.1038/s41467-022-35172-x)
Supplement: Supplementary file 8 — Supplementary Data 5 [file 41467_2022_35172_MOESM8_ESM.xlsx]

## Sheet: Sheet1
Accession	ID	ProSite	Glycan(H,N,A,F,pH)	Hep3B-1	Hep3B-2	Hep3B-3	Hep3B-4	identified raw	sum	Average_Hep3B	97L-1	97L-2	97L-3	97L-4	identified raw	sum	Average_97L	LM3-1	LM3-2	LM3-3	LM3-4	identified raw	sum	Average_LM3	Sig_97L_vs_Hep3B	Sig_LM3_vs_97L	Sig_LM3_vs_Hep3B	Adj_Sig_97L_vs_Hep3B	Adj_Sig_LM3_vs_97L	Adj_Sig_LM3_vs_Hep3B
Q12864	CAD17_HUMAN	722	[6 3 0 2 0]	3.68488e+07	88717.9	879901	614785	4	3.84322e+07	9.60804e+06	9.36738e+07	1.78588e+07	1.75417e+07	2.9925e+07	4	1.58999e+08	3.97498e+07	4.29195e+07	2.37381e+06	1.26413e+07	1.85415e+07	4	7.64762e+07	1.9119e+07	0	0	0	0	0	0
Q9P2B2	FPRP_HUMAN	525	[5 2 0 0 0]	2.5575e+06	1.45587e+06	4399837	3.25174e+06	4	1.1665e+07	2.91624e+06	3.08512e+07	4.37235e+07	4.20134e+07	3.09946e+07	4	1.47583e+08	3.68957e+07	3.29449e+08	4.58774e+08	4.1306e+08	3.21606e+08	4	1.52289e+09	3.80722e+08	1	1	1	1	1	1
Q6YHK3	CD109_HUMAN	279	[6 2 0 0 0]	855687	1.38538e+06	630549	742714	4	3.61433e+06	903583	2049421866	3780291952	2323458302	1319075137	4	9472247257	2.36806e+09	941426622	1772835564	1047959553	6.10802e+08	4	4.37302e+09	1.09326e+09	1	0	1	0	0	0
Q9Y4L1	HYOU1_HUMAN	515	[7 2 0 0 0]	22915689384	27384291942	24048163167	20983668495	4	95331812988	23832953247	38149615044	43082939866	38444184056	33008344388	4	152685083354	3.81713e+10	26799539255	30467743041	27560206767	24172252673	4	108999741736	27249935434	0	0	0	0	0	0
P15586	GNS_HUMAN	183	[6 2 0 1 0]	2.00252e+07	6.08067e+07	3.66453e+07	3.12848e+07	4	1.48762e+08	3.71905e+07	1.31302e+08	216220822	145717196	123547192	4	6.16787e+08	1.54197e+08	2.90004e+06	1.18749e+07	8.47318e+06	4.2406e+06	4	2.74887e+07	6.87217e+06	1	-1	0	0	-1	0
P15144	AMPN_HUMAN	234	[5 2 0 0 0]	273287031	2.93311e+08	3.16539e+08	4.10961e+08	4	1.2941e+09	3.23525e+08	350329719	2.84509e+08	4.02564e+08	4.69144e+08	4	1.50655e+09	3.76637e+08	4.24645e+07	4.75597e+07	5.09243e+07	5.74997e+07	4	1.98448e+08	4.9612e+07	0	-1	-1	0	-1	-1
Q5JTV8	TOIP1_HUMAN	399	[7 2 0 0 0]	12494120441	45198251570	10438735007	10246301411	4	78377408429	1.95944e+10	11730377592	43033317916	9524165337	9642014552	4	73929875397	1.84825e+10	8116833876	29050201760	6532761788	6469099972	4	50168897396	12542224349	0	0	0	0	0	0
Q9HAW8	UD110_HUMAN	71	[6 2 0 0 0]	9914449132	14494251466	5674180586	24039193342	4	54122074526	1.35305e+10	81627769635	119597000000	47545974643	195259000000	4	444029744278	1.11007e+11	1.90124e+08	3.10387e+08	1.26475e+08	3.29369e+08	4	9.56355e+08	2.39089e+08	0	0	0	0	0	0
Q9HAW7	UD17_HUMAN	71	[6 2 0 0 0]	9914449132	14494251466	5674180586	24039193342	4	54122074526	1.35305e+10	81627769635	119597000000	47545974643	195259000000	4	444029744278	1.11007e+11	1.90124e+08	3.10387e+08	1.26475e+08	3.29369e+08	4	9.56355e+08	2.39089e+08	0	0	0	0	0	0
O60656	UD19_HUMAN	71	[6 2 0 0 0]	9914449132	14494251466	5674180586	24039193342	4	54122074526	1.35305e+10	81627769635	119597000000	47545974643	195259000000	4	444029744278	1.11007e+11	1.90124e+08	3.10387e+08	1.26475e+08	3.29369e+08	4	9.56355e+08	2.39089e+08	0	0	0	0	0	0
Q9HAW9	UD18_HUMAN	71	[6 2 0 0 0]	9914449132	14494251466	5674180586	24039193342	4	54122074526	1.35305e+10	81627769635	119597000000	47545974643	195259000000	4	444029744278	1.11007e+11	1.90124e+08	3.10387e+08	1.26475e+08	3.29369e+08	4	9.56355e+08	2.39089e+08	0	0	0	0	0	0
Q9NXH8	TOR4A_HUMAN	314	[7 2 0 0 0]	1076038284	1102741289	2.26249e+08	1.85557e+08	4	2.59059e+09	6.47646e+08	1086720579	9.53857e+08	199236906	1.44873e+08	4	2.38469e+09	5.96172e+08	2.82464e+08	3.15519e+08	5.01655e+07	2.59502e+07	4	6.74098e+08	1.68525e+08	0	0	0	0	0	0
P11279	LAMP1_HUMAN	261	[6 2 0 0 0]	2791543648	3516257797	1738225367	2021070598	4	10067097410	2.51677e+09	8266463932	11317969479	5693185351	6575254631	4	31852873393	7.96322e+09	32106743976	41518967139	21260178836	23824621909	4	118710511860	29677627965	1	1	1	0	0	1
Q13586	STIM1_HUMAN	171	[7 2 0 0 0]	9.13436e+08	2056532010	1166952028	1083700258	4	5.22062e+09	1.30516e+09	1254047871	2643223175	1692677301	1590628317	4	7180576664	1795144166	6.79787e+08	1673880044	8.28254e+08	8.49931e+08	4	4.03185e+09	1.00796e+09	0	0	0	0	0	0
Q9HAW8	UD110_HUMAN	344	[6 2 0 0 0]	3.31964e+08	1363535687	1390576545	1452638171	4	4.53871e+09	1.13468e+09	36744344918	110738000000	49381557987	41956720378	4	238820623283	5.97052e+10	8.14709e+07	5.65794e+08	1.18591e+08	7.04715e+07	4	8.36328e+08	2.09082e+08	0	0	0	0	0	0
P35503	UD13_HUMAN	348	[6 2 0 0 0]	3.31964e+08	1363535687	1390576545	1452638171	4	4.53871e+09	1.13468e+09	36744344918	110738000000	49381557987	41956720378	4	238820623283	5.97052e+10	8.14709e+07	5.65794e+08	1.18591e+08	7.04715e+07	4	8.36328e+08	2.09082e+08	0	0	0	0	0	0
P19224	UD16_HUMAN	346	[6 2 0 0 0]	3.31964e+08	1363535687	1390576545	1452638171	4	4.53871e+09	1.13468e+09	36744344918	110738000000	49381557987	41956720378	4	238820623283	5.97052e+10	8.14709e+07	5.65794e+08	1.18591e+08	7.04715e+07	4	8.36328e+08	2.09082e+08	0	0	0	0	0	0
P35504	UD15_HUMAN	348	[6 2 0 0 0]	3.31964e+08	1363535687	1390576545	1452638171	4	4.53871e+09	1.13468e+09	36744344918	110738000000	49381557987	41956720378	4	238820623283	5.97052e+10	8.14709e+07	5.65794e+08	1.18591e+08	7.04715e+07	4	8.36328e+08	2.09082e+08	0	0	0	0	0	0
Q9HAW7	UD17_HUMAN	344	[6 2 0 0 0]	3.31964e+08	1363535687	1390576545	1452638171	4	4.53871e+09	1.13468e+09	36744344918	110738000000	49381557987	41956720378	4	238820623283	5.97052e+10	8.14709e+07	5.65794e+08	1.18591e+08	7.04715e+07	4	8.36328e+08	2.09082e+08	0	0	0	0	0	0
O60656	UD19_HUMAN	344	[6 2 0 0 0]	3.31964e+08	1363535687	1390576545	1452638171	4	4.53871e+09	1.13468e+09	36744344918	110738000000	49381557987	41956720378	4	238820623283	5.97052e+10	8.14709e+07	5.65794e+08	1.18591e+08	7.04715e+07	4	8.36328e+08	2.09082e+08	0	0	0	0	0	0
P22309	UD11_HUMAN	347	[6 2 0 0 0]	3.31964e+08	1363535687	1390576545	1452638171	4	4.53871e+09	1.13468e+09	36744344918	110738000000	49381557987	41956720378	4	238820623283	5.97052e+10	8.14709e+07	5.65794e+08	1.18591e+08	7.04715e+07	4	8.36328e+08	2.09082e+08	0	0	0	0	0	0
P22310	UD14_HUMAN	348	[6 2 0 0 0]	3.31964e+08	1363535687	1390576545	1452638171	4	4.53871e+09	1.13468e+09	36744344918	110738000000	49381557987	41956720378	4	238820623283	5.97052e+10	8.14709e+07	5.65794e+08	1.18591e+08	7.04715e+07	4	8.36328e+08	2.09082e+08	0	0	0	0	0	0
Q9HAW9	UD18_HUMAN	344	[6 2 0 0 0]	3.31964e+08	1363535687	1390576545	1452638171	4	4.53871e+09	1.13468e+09	36744344918	110738000000	49381557987	41956720378	4	238820623283	5.97052e+10	8.14709e+07	5.65794e+08	1.18591e+08	7.04715e+07	4	8.36328e+08	2.09082e+08	0	0	0	0	0	0
P07942	LAMB1_HUMAN	677	[7 2 0 0 0]	1173586510	9.54274e+08	6.86046e+08	4.48089e+08	4	3.262e+09	8.15499e+08	1412885362	1183847747	9.54379e+08	7.4006e+08	4	4.29117e+09	1.07279e+09	1236353034	987461607	7.75713e+08	5.44597e+08	4	3.54412e+09	8.86031e+08	0	0	0	0	0	0
P11717	MPRI_HUMAN	2085	[8 2 0 0 0]	3.16524e+08	3.48459e+08	3.08474e+08	3.13542e+08	4	1286999453	3.2175e+08	2.73413e+08	3.10608e+08	2.66354e+08	2.95454e+08	4	1.14583e+09	2.86457e+08	1.08626e+08	1.10258e+08	103644108	1.00329e+08	4	4.22857e+08	1.05714e+08	0	-1	-1	0	-1	-1
Q07954	LRP1_HUMAN	1763	[6 2 0 0 0]	5.36546e+08	1330044588	1555831635	1877982639	4	5.30041e+09	1.3251e+09	2792883538	6981737666	7695821013	9422534493	4	26892976710	6.72324e+09	1532881072	4074767866	4418498264	5382488703	4	15408635905	3.85216e+09	1	0	0	0	0	0
P08581	MET_HUMAN	785	[3 2 0 1 0]	8.28682e+06	1.83201e+07	7.03532e+06	3.6211e+06	4	3.72634e+07	9.31584e+06	1.27107e+07	2.12657e+07	7.05908e+06	9.87559e+06	4	5.0911e+07	1.27278e+07	557679	451512	220811	256213	4	1.48621e+06	371554	0	-1	0	0	0	0
P15144	AMPN_HUMAN	128	[6 3 0 0 0]	1105095643	1429786242	7.95418e+08	1537826411	4	4.86813e+09	1.21703e+09	3.74671e+08	5.20551e+08	2.71283e+08	5.31871e+08	4	1.69838e+09	4.24594e+08	3.23083e+06	8.32837e+06	8.21328e+06	4.78755e+06	4	2.456e+07	6.14001e+06	-1	-1	-1	0	-1	-1
Q9UBR2	CATZ_HUMAN	184	[7 2 0 0 0]	9.40917e+08	1482023536	1022428773	7.25235e+08	4	4170603975	1.04265e+09	6949095574	9444227199	6970850941	5435923684	4	28800097398	7.20002e+09	35901599101	50746838346	37340490053	27850782594	4	151839710094	3.79599e+10	1	1	1	1	1	1
Q92823	NRCAM_HUMAN	223	[4 2 0 0 0]	1.11207e+08	1.35188e+08	1.13333e+08	8.41426e+07	4	4.4387e+08	1.10968e+08	8.94116e+08	1110882040	7.5958e+08	6.79798e+08	4	3.44438e+09	8.61094e+08	2.87871e+06	1.35155e+07	1.06342e+07	1.21814e+07	4	3.92098e+07	9.80245e+06	1	-1	-1	1	-1	-1
Q15904	VAS1_HUMAN	273	[7 2 0 0 0]	6.84439e+07	1.35921e+08	1.17589e+08	1.09431e+08	4	4.31385e+08	1.07846e+08	1.36178e+08	2.843e+08	1.81197e+08	228912645	4	8.30588e+08	2.07647e+08	1.41241e+08	264388302	2.02502e+08	2.01412e+08	4	809543777	2.02386e+08	0	0	0	0	0	0
Q6PIU2	NCEH1_HUMAN	287	[7 2 0 0 0]	2.06063e+08	1.96902e+08	1.92593e+08	1.71578e+08	4	7.67136e+08	1.91784e+08	4.31057e+08	4.20184e+08	3.83812e+08	3.49671e+08	4	1.58472e+09	3.96181e+08	2.71943e+08	2.75047e+08	2.50781e+08	2.33666e+08	4	1.03144e+09	2.57859e+08	1	0	0	1	0	0
Q15165	PON2_HUMAN	254	[7 2 0 0 0]	31005641330	15568015024	23821769489	20933704688	4	91329130531	2.28323e+10	41564063548	23357415082	32963164695	29448541216	4	127333184541	3.18333e+10	13127056215	6293780148	10219361339	9050115503	4	38690313205	9.67258e+09	0	-1	-1	0	-1	0
Q96AE7	TTC17_HUMAN	184	[7 2 0 0 0]	480845123	7.06134e+08	4.66933e+08	6.56142e+08	4	2310053471	5.77513e+08	8.42978e+08	1035593029	689568833	1074115312	4	3.64225e+09	9.10564e+08	6.89091e+08	7.26832e+08	459884116	7.62939e+08	4	2.63875e+09	6.59686e+08	0	0	0	0	0	0
Q7Z388	D19L4_HUMAN	123	[4 2 0 0 0]	3.20906e+06	590734	1.82107e+06	579643	4	6.20051e+06	1.55013e+06	2.84997e+07	2.42899e+07	2.94846e+07	1.14819e+07	4	9.3756e+07	2.3439e+07	5.68712e+06		6.19064e+06	346732	3	1.22245e+07	4.07483e+06	1	-1	0	1	0	0
Q15165	PON2_HUMAN	254	[4 2 0 0 0]	1.66882e+08	276080075	2.13717e+08	1.9798e+08	4	8.54659e+08	2.13665e+08	1219557091	1939355310	1610194565	1354346400	4	6123453366	1.53086e+09	4.87003e+07	1.03366e+07	5.94251e+07	6.49362e+07	4	1.83398e+08	4.58495e+07	1	-1	-1	1	-1	-1
P20645	MPRD_HUMAN	57	[8 2 0 0 0]	19274631637	32153874912	21022572690	21326782412	4	93777861651	2.34445e+10	129278000000	215955000000	141098000000	144605000000	4	630936000000	157734000000	151120000000	251927000000	165071000000	166954000000	4	735072000000	183768000000	1	0	1	1	0	1
Q8TEM1	PO210_HUMAN	1441	[7 2 0 0 0]	11773987486	32019103058	16660778707	23296584359	4	83750453610	2.09376e+10	8838534270	23869058211	12441167418	17686600995	4	62835360894	1.57088e+10	6702079155	17712918116	9614744053	12716259166	4	46746000490	1.16865e+10	0	0	0	0	0	0
Q13740	CD166_HUMAN	361	[8 2 0 0 0]	6.88458e+07	7.96071e+07	5.20622e+07	1.15717e+08	4	3.16232e+08	7.90581e+07	8.27605e+07	1.29401e+08	9.07782e+07	1.72877e+08	4	4.75817e+08	1.18954e+08	1.67899e+07	2.32324e+07	8.73589e+06	2.6155e+07	4	7.49132e+07	1.87283e+07	0	-1	-1	0	0	0
Q8TEM1	PO210_HUMAN	1441	[4 2 0 0 0]	1.9432e+07	3.93941e+07	3.1959e+07	3.91545e+07	4	1.2994e+08	3.24849e+07	1031741424	4.52484e+08	4.81832e+08	1014367384	4	2.98042e+09	7.45106e+08	1.33504e+06	8.67548e+06	6.57744e+06	3.09374e+06	4	1.96817e+07	4.92043e+06	1	-1	-1	0	0	-1
P43308	SSRB_HUMAN	88	[6 2 0 0 0]	5983538182	18724964251	10834321318	11509056784	4	47051880535	1.1763e+10	10934374653	37537917261	21562734269	23741674995	4	93776701178	2.34442e+10	1.93523e+08	7.26663e+08	3.46306e+08	2.87733e+08	4	1.55422e+09	3.88556e+08	0	-1	-1	0	0	0
Q9BVK6	TMED9_HUMAN	125	[3 2 0 0 0]	9.3151e+07	1.8184e+08	1.26829e+08	1.92154e+08	4	5.93973e+08	1.48493e+08	7.60643e+07	2.17713e+08	1.42953e+08	1.70681e+08	4	6.07412e+08	1.51853e+08	2.89561e+07	6.58357e+07	2.57441e+07	3.01798e+07	4	1.50716e+08	3.76789e+07	0	0	-1	0	0	0
P11279	LAMP1_HUMAN	322	[6 2 0 0 0]	3.81946e+08	5.36439e+08	3.93796e+08	3.76738e+08	4	1.68892e+09	4.2223e+08	1.19697e+08	1.6464e+08	1.23752e+08	1.2525e+08	4	5.3334e+08	1.33335e+08	6.39401e+07	9.29663e+07	6.39857e+07	6.542e+07	4	2.86312e+08	7.1578e+07	-1	0	-1	-1	0	-1
Q9NY35	CLDN1_HUMAN	72	[9 2 0 0 0]	2.59678e+08	1348409437	3.46374e+08	1.90136e+08	4	2.1446e+09	5.36149e+08	6.25986e+08	1852176437	7.28554e+08	4.34752e+08	4	3.64147e+09	9.10367e+08	1.79531e+08	5.20287e+08	2.30966e+08	1.5142e+08	4	1.0822e+09	2.70551e+08	0	0	0	0	0	0
Q92542	NICA_HUMAN	45	[8 2 0 0 0]	6146500023	5212438180	5625763904	4376517851	4	21361219958	5.3403e+09	3030658518	2658599106	2696167058	2165414687	4	10550839369	2.63771e+09	5062056114	4579362752	4662413682	3673400171	4	17977232719	4.49431e+09	-1	0	0	-1	0	0
Q9HDC9	APMAP_HUMAN	196	[6 2 0 0 0]	31038187468	14957185330	24715224856	22656634658	4	93367232312	23341808078	43162606533	20758050074	34737412539	31313844375	4	129971913521	3.2493e+10	20338262812	10200588751	17131386452	15236523131	4	62906761146	1.57267e+10	0	0	0	0	0	0
Q06481	APLP2_HUMAN	541	[9 2 0 0 0]	2.38276e+08	2.47007e+08	3.15794e+08	243310893	4	1.04439e+09	2.61097e+08	8.70986e+08	8.71515e+08	1089572285	8.77232e+08	4	3.7093e+09	9.27326e+08	8.99255e+07	1.05094e+08	1.26187e+08	9.2957e+07	4	4.14163e+08	1.03541e+08	1	-1	-1	1	-1	-1
P08581	MET_HUMAN	106	[10 2 0 0 0]	1.47232e+08	7.5767e+07	1.43955e+08	3.77489e+07	4	4.04703e+08	1.01176e+08	3.8572e+08	2.61529e+08	4.51421e+08	1.17469e+08	4	1.21614e+09	3.04035e+08	4.09321e+06	5.69185e+06	1.19204e+07	2.4529e+06	4	2.41583e+07	6.03959e+06	0	-1	0	0	0	0
O94901	SUN1_HUMAN	588	[7 2 0 0 0]	2802041235	2292807979	2578534226	1629367632	4	9302751072	2325687768	3472382654	2717357203	3082253524	2213414247	4	11485407628	2871351907	2447023357	1889289777	2277525921	1278619098	4	7892458153	1.97311e+09	0	0	0	0	0	0
Q9HAW8	UD110_HUMAN	71	[9 2 0 0 0]	8.00163e+08	5.7116e+08	7.14779e+08	5.93141e+08	4	2.67924e+09	6.69811e+08	3643256840	2538808635	3222607659	2621369524	4	12026042658	3.00651e+09	2.0544e+07	9.49015e+06	3.90437e+07	1.75626e+07	4	8.66405e+07	2.16601e+07	1	-1	-1	1	-1	-1
Q9HAW7	UD17_HUMAN	71	[9 2 0 0 0]	8.00163e+08	5.7116e+08	7.14779e+08	5.93141e+08	4	2.67924e+09	6.69811e+08	3643256840	2538808635	3222607659	2621369524	4	12026042658	3.00651e+09	2.0544e+07	9.49015e+06	3.90437e+07	1.75626e+07	4	8.66405e+07	2.16601e+07	1	-1	-1	1	-1	-1
O60656	UD19_HUMAN	71	[9 2 0 0 0]	8.00163e+08	5.7116e+08	7.14779e+08	5.93141e+08	4	2.67924e+09	6.69811e+08	3643256840	2538808635	3222607659	2621369524	4	12026042658	3.00651e+09	2.0544e+07	9.49015e+06	3.90437e+07	1.75626e+07	4	8.66405e+07	2.16601e+07	1	-1	-1	1	-1	-1
Q9HAW9	UD18_HUMAN	71	[9 2 0 0 0]	8.00163e+08	5.7116e+08	7.14779e+08	5.93141e+08	4	2.67924e+09	6.69811e+08	3643256840	2538808635	3222607659	2621369524	4	12026042658	3.00651e+09	2.0544e+07	9.49015e+06	3.90437e+07	1.75626e+07	4	8.66405e+07	2.16601e+07	1	-1	-1	1	-1	-1
O14672	ADA10_HUMAN	267	[9 2 0 0 0]	4.41541e+08	1085316965	6.07728e+08	4.10596e+08	4	2.54518e+09	6.36295e+08	2.08211e+08	5.58846e+08	3.3497e+08	2.20675e+08	4	1.3227e+09	3.30676e+08	1.27334e+08	360193490	1.93383e+08	1.24752e+08	4	8.05663e+08	2.01416e+08	0	0	0	0	0	0
P08581	MET_HUMAN	785	[8 2 0 0 0]	5.47944e+08	9.51089e+08	4.65966e+08	7.49542e+08	4	2.71454e+09	6.78635e+08	10593588223	19587951249	9212884394	15017915405	4	54412339271	1.36031e+10	3.07756e+08	4.5246e+08	2.39224e+08	4.24638e+08	4	1.42408e+09	3.56019e+08	1	-1	0	1	-1	0
P23229	ITA6_HUMAN	323	[7 2 0 0 0]	3535606975	4034230395	1665954457	3401593661	4	12637385488	3159346372	15544747381	16964468824	7352544283	14471034515	4	54332795003	1.35832e+10	1865563621	1986516394	8.56742e+08	1758365777	4	6.46719e+09	1.6168e+09	1	-1	0	0	-1	0
Q99571	P2RX4_HUMAN	153	[5 2 0 0 0]	4.63436e+06	1.74602e+06	1.30043e+06	2.53722e+06	4	1.0218e+07	2.55451e+06	3.76058e+07	2.50149e+07	1.65404e+07	1.40546e+07	4	9.32158e+07	2.33039e+07	4.60138e+06	7.12885e+06	3.11911e+06		3	1.48493e+07	4.94978e+06	1	0	0	0	0	0
Q07954	LRP1_HUMAN	1995	[7 2 0 0 0]	2.26793e+08	261517616	1.79192e+08	268008278	4	9.3551e+08	2.33878e+08	2609577878	2685189995	1782706567	2662496915	4	9739971355	2.43499e+09	9.21559e+08	9.62308e+08	6.15631e+08	9.38569e+08	4	3438067032	859516758	1	-1	1	1	-1	1
Q9NZR2	LRP1B_HUMAN	1983	[7 2 0 0 0]	2.26793e+08	261517616	1.79192e+08	268008278	4	9.3551e+08	2.33878e+08	2609577878	2685189995	1782706567	2662496915	4	9739971355	2.43499e+09	9.21559e+08	9.62308e+08	6.15631e+08	9.38569e+08	4	3438067032	859516758	1	-1	1	1	-1	1
P15144	AMPN_HUMAN	128	[4 2 0 0 0]	599583425	9.7019e+08	6.39345e+08	4.83716e+08	4	2.69283e+09	6.73209e+08	7.08909e+08	1132447630	7.47594e+08	6.75479e+08	4	3.26443e+09	8.16107e+08	1.01289e+07	1.64763e+07	1.54768e+07	1.0395e+07	4	5.24769e+07	1.31192e+07	0	-1	-1	0	-1	-1
P08581	MET_HUMAN	785	[3 3 0 1 0]	4.80803e+08	3.88428e+08	3.15775e+07	3.83108e+07	4	9.39119e+08	2.3478e+08	1.78368e+08	1.52691e+08	4.31661e+07	6.55163e+07	4	4.39741e+08	1.09935e+08	3.80443e+08	2.84181e+08	2.50062e+07	2.44176e+07	4	7.14048e+08	1.78512e+08	0	0	0	0	0	0
P43308	SSRB_HUMAN	88	[8 2 0 0 0]	216064000000	545167000000	347396000000	364218000000	4	1472845000000	368211250000	248654000000	625037000000	390537000000	407395000000	4	1671623000000	417905750000	30221028141	78145541118	46773455746	51630908196	4	206770933201	5.16927e+10	0	-1	-1	0	0	0
P15586	GNS_HUMAN	183	[6 2 0 0 0]	9.07148e+08	1187275704	1320465273	890763792	4	4.30565e+09	1.07641e+09	4241351316	4753437133	5423152109	3776816072	4	18194756630	4.54869e+09	9.46406e+08	1080716957	1232116870	8.13554e+08	4	4.07279e+09	1.0182e+09	1	-1	0	1	-1	0
P20645	MPRD_HUMAN	57	[7 2 0 0 0]	20177520022	30920922805	26947000883	26797507072	4	104842950782	2.62107e+10	118546000000	182650000000	155190000000	152880000000	4	609266000000	152316500000	162002000000	253321000000	217517000000	210670000000	4	843510000000	210877500000	1	0	1	1	0	1
Q8TEB7	RN128_HUMAN	59	[8 2 0 0 0]	2.64238e+07	1.75262e+07	1.63843e+07	2.37897e+07	4	8.41241e+07	2.1031e+07	6.1931e+08	5.86585e+08	4.32667e+08	7.96858e+08	4	2.43542e+09	6.08855e+08	3.81253e+07	7.69136e+07	6.0053e+07	4.0459e+07	4	2.15551e+08	5.38877e+07	1	-1	0	1	-1	0
P13473	LAMP2_HUMAN	257	[6 5 0 1 0]	4.57118e+08	3.68756e+08	8.15126e+08	5.50452e+08	4	2.19145e+09	5.47863e+08	1788664895	1507900525	2980551052	1599623423	4	7876739895	1.96918e+09	1869309275	1696720356	3275738817	2073604325	4	8915372773	2.22884e+09	1	0	1	0	0	0
Q9HAW8	UD110_HUMAN	71	[7 2 0 1 0]	1.61551e+07	1.4116e+07	3.44095e+06	6.81252e+06	4	4.05245e+07	1.01311e+07	7.00265e+07	9.14812e+07	2.94655e+07	6.05655e+07	4	2.51539e+08	6.28847e+07	7.6271e+06	2.47565e+08	95592	913910	4	2.56202e+08	6.40504e+07	1	0	0	0	0	0
Q9HAW7	UD17_HUMAN	71	[7 2 0 1 0]	1.61551e+07	1.4116e+07	3.44095e+06	6.81252e+06	4	4.05245e+07	1.01311e+07	7.00265e+07	9.14812e+07	2.94655e+07	6.05655e+07	4	2.51539e+08	6.28847e+07	7.6271e+06	2.47565e+08	95592	913910	4	2.56202e+08	6.40504e+07	1	0	0	0	0	0
O60656	UD19_HUMAN	71	[7 2 0 1 0]	1.61551e+07	1.4116e+07	3.44095e+06	6.81252e+06	4	4.05245e+07	1.01311e+07	7.00265e+07	9.14812e+07	2.94655e+07	6.05655e+07	4	2.51539e+08	6.28847e+07	7.6271e+06	2.47565e+08	95592	913910	4	2.56202e+08	6.40504e+07	1	0	0	0	0	0
Q9HAW9	UD18_HUMAN	71	[7 2 0 1 0]	1.61551e+07	1.4116e+07	3.44095e+06	6.81252e+06	4	4.05245e+07	1.01311e+07	7.00265e+07	9.14812e+07	2.94655e+07	6.05655e+07	4	2.51539e+08	6.28847e+07	7.6271e+06	2.47565e+08	95592	913910	4	2.56202e+08	6.40504e+07	1	0	0	0	0	0
Q9HAW8	UD110_HUMAN	71	[5 2 0 0 0]	6074873742	11590042650	6756313667	4727321007	4	29148551066	7.28714e+09	63180829936	119966000000	71483894581	49762988950	4	304393713467	7.60984e+10	142796714	2.19511e+08	2.30349e+08	1.72984e+08	4	7.65641e+08	1.9141e+08	1	-1	-1	0	0	0
Q9HAW7	UD17_HUMAN	71	[5 2 0 0 0]	6074873742	11590042650	6756313667	4727321007	4	29148551066	7.28714e+09	63180829936	119966000000	71483894581	49762988950	4	304393713467	7.60984e+10	142796714	2.19511e+08	2.30349e+08	1.72984e+08	4	7.65641e+08	1.9141e+08	1	-1	-1	0	0	0
O60656	UD19_HUMAN	71	[5 2 0 0 0]	6074873742	11590042650	6756313667	4727321007	4	29148551066	7.28714e+09	63180829936	119966000000	71483894581	49762988950	4	304393713467	7.60984e+10	142796714	2.19511e+08	2.30349e+08	1.72984e+08	4	7.65641e+08	1.9141e+08	1	-1	-1	0	0	0
Q9HAW9	UD18_HUMAN	71	[5 2 0 0 0]	6074873742	11590042650	6756313667	4727321007	4	29148551066	7.28714e+09	63180829936	119966000000	71483894581	49762988950	4	304393713467	7.60984e+10	142796714	2.19511e+08	2.30349e+08	1.72984e+08	4	7.65641e+08	1.9141e+08	1	-1	-1	0	0	0
P50454	SERPH_HUMAN	120	[6 2 0 0 0]	151271000000	136783000000	200959000000	205254000000	4	694267000000	173566750000	100425000000	91849133949	136268000000	138543000000	4	467085133949	1.16771e+11	172314000000	156572000000	230797000000	237057000000	4	796740000000	199185000000	0	0	0	0	0	0
Q92508	PIEZ1_HUMAN	2331	[6 2 0 0 0]	4.46956e+07	7.65896e+07	6.46229e+07	7.35386e+07	4	2.59447e+08	6.48617e+07	1.8437e+08	2.92621e+08	2.2466e+08	2.16507e+08	4	9.18158e+08	2.2954e+08	4.87581e+08	4.99016e+08	4.72418e+08	5.01675e+08	4	1.96069e+09	4.90173e+08	1	1	1	1	1	1
Q96KA5	CLP1L_HUMAN	91	[7 2 0 0 0]	3332379990	2766695727	3580714333	2545815969	4	12225606019	3.0564e+09	5287441625	4862614783	5073726545	3839893535	4	19063676488	4765919122	7817056632	6730554886	7996085554	6266046865	4	28809743937	7.20244e+09	0	0	1	0	0	1
O00584	RNT2_HUMAN	106	[6 2 0 0 0]	4.31945e+08	1399485651	4.79296e+08	5.4956e+08	4	2.86029e+09	7.15072e+08	3614540445	10873953677	3996858652	4138558580	4	22623911354	5.65598e+09	4777122503	15022536997	5399196269	5699553075	4	30898408844	7724602211	0	0	0	0	0	0
P13688	CEAM1_HUMAN	378	[8 2 0 0 0]	1.57279e+08	4.8141e+08	2.58082e+08	3.23202e+08	4	1.21997e+09	3.04993e+08	5.42991e+08	1160610982	8.09242e+08	9.55842e+08	4	3.46869e+09	8.67172e+08	2.24998e+07	1.3679e+08	2.18742e+07	2.51769e+08	4	4.32933e+08	1.08233e+08	1	-1	0	0	-1	0
P23229	ITA6_HUMAN	323	[5 2 0 0 0]	1094399619	1299529996	1889981807	1106815474	4	5390726896	1347681724	4647171833	5787577927	8233431282	4693888639	4	23362069681	5.84052e+09	3.49079e+08	5.38374e+08	6.74118e+08	3.95876e+08	4	1.95745e+09	4.89362e+08	1	-1	-1	1	-1	0
Q9UI42	CBPA4_HUMAN	260	[6 2 0 0 0]	5.89888e+06	3.51076e+06	6.87157e+06	1.35981e+06	4	1.7641e+07	4.41025e+06	5.81659e+07	1.49199e+08	9.87113e+07	5.80263e+07	4	3.64102e+08	9.10256e+07	5.15815e+08	1001055589	6.05008e+08	6.94086e+08	4	2.81596e+09	7.03991e+08	1	1	1	0	1	1
P13473	LAMP2_HUMAN	356	[4 2 0 0 0]	121705544	7.36729e+07	1.34786e+08	1.0844e+08	4	4.38605e+08	1.09651e+08	3.22476e+08	3.48196e+08	4.43625e+08	3.37447e+08	4	1.45174e+09	3.62936e+08	3.42824e+07	8.45454e+07	1.10901e+08	6.22211e+07	4	2.9195e+08	7.29875e+07	1	-1	0	1	-1	0
Q32P28	P3H1_HUMAN	467	[9 2 0 0 0]	1.03343e+08	1.98619e+08	1.49294e+08	1.15072e+08	4	5.66328e+08	1.41582e+08	114608552	216885964	1.41413e+08	1.27188e+08	4	6.00095e+08	1.50024e+08	3.25094e+08	5.81799e+08	3.60392e+08	3.51386e+08	4	1618670041	4.04668e+08	0	1	1	0	0	0
P06756	ITAV_HUMAN	554	[8 2 0 0 0]	1249215125	2721623750	1484183184	1878798821	4	7333820880	1833455220	2146012911	4850567868	2513879767	3146441377	4	12656901923	3.16423e+09	3.79453e+08	8.27964e+08	4.31798e+08	5.64002e+08	4	2.20322e+09	5.50804e+08	0	-1	-1	0	0	0
P06756	ITAV_HUMAN	554	[5 2 0 0 0]	2.36783e+07	6.02254e+07	3.61094e+07	4.38226e+07	4	1.63836e+08	4.09589e+07	1.04185e+08	1.96802e+08	105145521	1.24837e+08	4	5.3097e+08	1.32742e+08	1.05013e+08	2.52301e+08	1.68004e+08	1.6657e+08	4	6.91889e+08	1.72972e+08	1	0	1	0	0	0
P19022	CADH2_HUMAN	651	[8 2 0 0 0]	6514601870	8501688891	4894769996	5049453701	4	24960514458	6.24013e+09	25666284053	32663194122	19226051218	19978811266	4	97534340659	2.43836e+10	6107922881	7848320194	4637353699	4798188969	4	23391785743	5.84795e+09	1	-1	0	1	-1	0
Q13443	ADAM9_HUMAN	231	[3 2 0 0 0]	400387	250453		340304	3	991144	330381	6.54911e+07	5.16633e+07	7.12289e+07	5.23121e+07	4	2.40695e+08	6.01738e+07	178119	378536	153216	402729	4	1.1126e+06	278150	1	-1	0	1	-1	0
P01137	TGFB1_HUMAN	176	[6 2 0 0 0]	1010112856	6.36704e+08	4.96523e+08	7.73698e+08	4	2.91704e+09	7.29259e+08	7.21641e+08	4.31212e+08	3.41944e+08	5.06903e+08	4	2001699431	5.00425e+08	2168065145	1278798365	1023180640	1535687369	4	6005731519	1.50143e+09	0	1	0	0	0	0
Q13438	OS9_HUMAN	177	[6 2 0 0 0]	2263871932	7274210225	2826589799	4138548867	4	16503220823	4.12581e+09	1199122276	3604246511	1479879202	2272820320	4	8556068309	2.13902e+09	5.97387e+08	1957032579	7.93781e+08	1185816378	4	4.53402e+09	1.1335e+09	0	0	0	0	0	0
Q8IZP9	AGRG2_HUMAN	551	[7 2 0 0 0]	2.54412e+07	1.79356e+07	1.61112e+07	2.16045e+07	4	8.10926e+07	2.02731e+07	1.96392e+08	1.59042e+08	1.52354e+08	2.06528e+08	4	7.14316e+08	1.78579e+08		851176	395235		2	1.24641e+06	623206	1	-1	-1	1	-1	-1
P08581	MET_HUMAN	106	[9 2 0 0 0]	6.68563e+08	4.53973e+08	8.73279e+08	3.85592e+08	4	2.38141e+09	5.95352e+08	2257095357	1555732548	3261516655	1353975183	4	8428319743	2.10708e+09	4.18239e+07	2.00697e+07	1.01825e+08	2.94657e+07	4	1.93184e+08	4.8296e+07	0	-1	-1	0	0	0
Q9HAW8	UD110_HUMAN	344	[5 2 0 0 0]	2120661699	1735286510	1748966719	1546935685	4	7151850613	1.78796e+09	102153000000	79987868901	89468593561	76802491876	4	348411954338	8.7103e+10	2.58544e+07	1.15783e+08	3.79395e+07	5.9733e+07	4	2.3931e+08	5.98274e+07	1	-1	-1	1	-1	-1
P35503	UD13_HUMAN	348	[5 2 0 0 0]	2120661699	1735286510	1748966719	1546935685	4	7151850613	1.78796e+09	102153000000	79987868901	89468593561	76802491876	4	348411954338	8.7103e+10	2.58544e+07	1.15783e+08	3.79395e+07	5.9733e+07	4	2.3931e+08	5.98274e+07	1	-1	-1	1	-1	-1
P19224	UD16_HUMAN	346	[5 2 0 0 0]	2120661699	1735286510	1748966719	1546935685	4	7151850613	1.78796e+09	102153000000	79987868901	89468593561	76802491876	4	348411954338	8.7103e+10	2.58544e+07	1.15783e+08	3.79395e+07	5.9733e+07	4	2.3931e+08	5.98274e+07	1	-1	-1	1	-1	-1
P35504	UD15_HUMAN	348	[5 2 0 0 0]	2120661699	1735286510	1748966719	1546935685	4	7151850613	1.78796e+09	102153000000	79987868901	89468593561	76802491876	4	348411954338	8.7103e+10	2.58544e+07	1.15783e+08	3.79395e+07	5.9733e+07	4	2.3931e+08	5.98274e+07	1	-1	-1	1	-1	-1
Q9HAW7	UD17_HUMAN	344	[5 2 0 0 0]	2120661699	1735286510	1748966719	1546935685	4	7151850613	1.78796e+09	102153000000	79987868901	89468593561	76802491876	4	348411954338	8.7103e+10	2.58544e+07	1.15783e+08	3.79395e+07	5.9733e+07	4	2.3931e+08	5.98274e+07	1	-1	-1	1	-1	-1
O60656	UD19_HUMAN	344	[5 2 0 0 0]	2120661699	1735286510	1748966719	1546935685	4	7151850613	1.78796e+09	102153000000	79987868901	89468593561	76802491876	4	348411954338	8.7103e+10	2.58544e+07	1.15783e+08	3.79395e+07	5.9733e+07	4	2.3931e+08	5.98274e+07	1	-1	-1	1	-1	-1
P22309	UD11_HUMAN	347	[5 2 0 0 0]	2120661699	1735286510	1748966719	1546935685	4	7151850613	1.78796e+09	102153000000	79987868901	89468593561	76802491876	4	348411954338	8.7103e+10	2.58544e+07	1.15783e+08	3.79395e+07	5.9733e+07	4	2.3931e+08	5.98274e+07	1	-1	-1	1	-1	-1
P22310	UD14_HUMAN	348	[5 2 0 0 0]	2120661699	1735286510	1748966719	1546935685	4	7151850613	1.78796e+09	102153000000	79987868901	89468593561	76802491876	4	348411954338	8.7103e+10	2.58544e+07	1.15783e+08	3.79395e+07	5.9733e+07	4	2.3931e+08	5.98274e+07	1	-1	-1	1	-1	-1
Q9HAW9	UD18_HUMAN	344	[5 2 0 0 0]	2120661699	1735286510	1748966719	1546935685	4	7151850613	1.78796e+09	102153000000	79987868901	89468593561	76802491876	4	348411954338	8.7103e+10	2.58544e+07	1.15783e+08	3.79395e+07	5.9733e+07	4	2.3931e+08	5.98274e+07	1	-1	-1	1	-1	-1
Q6YHK3	CD109_HUMAN	247	[7 2 0 0 0]	2463049344	3461538561	2682677315	2139280703	4	10746545923	2.68664e+09	15616029263	21349979818	16758418591	13019776225	4	66744203897	1.66861e+10	9729747248	13832153784	10541053800	8126986789	4	42229941621	1.05575e+10	1	0	1	1	0	1
P11279	LAMP1_HUMAN	322	[7 2 0 0 0]	10413791636	10571629018	8565882103	7966177512	4	37517480269	9.37937e+09	5702691964	5600609172	4733677186	4334625899	4	20371604221	5.0929e+09	17279784742	17861039564	13715994437	12972054398	4	61828873141	1.54572e+10	0	1	0	0	1	0
Q6YHK3	CD109_HUMAN	337	[7 2 0 0 0]	5.6548e+08	8.85609e+08	6.06086e+08	6.89447e+08	4	2.74662e+09	6.86656e+08	3003300149	4178088078	2766311356	3217831113	4	13165530696	3291382674	1430213799	1737621552	1333690019	1611310975	4	6112836345	1.52821e+09	1	-1	1	1	-1	1
P09923	PPBI_HUMAN	268	[10 2 0 0 0]	1.7436e+07	1.82128e+07	1.97976e+06	7.94314e+06	4	4.55717e+07	1.13929e+07	376023921	2.4926e+08	266137707	4.07523e+08	4	1.29894e+09	3.24736e+08	1272709430	9.22573e+08	1150256064	1408875518	4	4.75441e+09	1.1886e+09	1	1	1	1	1	1
Q9HAW8	UD110_HUMAN	344	[3 3 0 1 0]	1.9851e+08	3.40704e+08	4.68161e+08	211520228	4	1.2189e+09	3.04724e+08	16443943369	20754379230	33346531320	15231511680	4	85776365599	2.14441e+10	1.11051e+07	2.19806e+07	7.7964e+06	1.23375e+07	4	5.32196e+07	1.33049e+07	1	-1	-1	0	-1	0
P35503	UD13_HUMAN	348	[3 3 0 1 0]	1.9851e+08	3.40704e+08	4.68161e+08	211520228	4	1.2189e+09	3.04724e+08	16443943369	20754379230	33346531320	15231511680	4	85776365599	2.14441e+10	1.11051e+07	2.19806e+07	7.7964e+06	1.23375e+07	4	5.32196e+07	1.33049e+07	1	-1	-1	0	-1	0
P19224	UD16_HUMAN	346	[3 3 0 1 0]	1.9851e+08	3.40704e+08	4.68161e+08	211520228	4	1.2189e+09	3.04724e+08	16443943369	20754379230	33346531320	15231511680	4	85776365599	2.14441e+10	1.11051e+07	2.19806e+07	7.7964e+06	1.23375e+07	4	5.32196e+07	1.33049e+07	1	-1	-1	0	-1	0
P35504	UD15_HUMAN	348	[3 3 0 1 0]	1.9851e+08	3.40704e+08	4.68161e+08	211520228	4	1.2189e+09	3.04724e+08	16443943369	20754379230	33346531320	15231511680	4	85776365599	2.14441e+10	1.11051e+07	2.19806e+07	7.7964e+06	1.23375e+07	4	5.32196e+07	1.33049e+07	1	-1	-1	0	-1	0
Q9HAW7	UD17_HUMAN	344	[3 3 0 1 0]	1.9851e+08	3.40704e+08	4.68161e+08	211520228	4	1.2189e+09	3.04724e+08	16443943369	20754379230	33346531320	15231511680	4	85776365599	2.14441e+10	1.11051e+07	2.19806e+07	7.7964e+06	1.23375e+07	4	5.32196e+07	1.33049e+07	1	-1	-1	0	-1	0
O60656	UD19_HUMAN	344	[3 3 0 1 0]	1.9851e+08	3.40704e+08	4.68161e+08	211520228	4	1.2189e+09	3.04724e+08	16443943369	20754379230	33346531320	15231511680	4	85776365599	2.14441e+10	1.11051e+07	2.19806e+07	7.7964e+06	1.23375e+07	4	5.32196e+07	1.33049e+07	1	-1	-1	0	-1	0
P22309	UD11_HUMAN	347	[3 3 0 1 0]	1.9851e+08	3.40704e+08	4.68161e+08	211520228	4	1.2189e+09	3.04724e+08	16443943369	20754379230	33346531320	15231511680	4	85776365599	2.14441e+10	1.11051e+07	2.19806e+07	7.7964e+06	1.23375e+07	4	5.32196e+07	1.33049e+07	1	-1	-1	0	-1	0
P22310	UD14_HUMAN	348	[3 3 0 1 0]	1.9851e+08	3.40704e+08	4.68161e+08	211520228	4	1.2189e+09	3.04724e+08	16443943369	20754379230	33346531320	15231511680	4	85776365599	2.14441e+10	1.11051e+07	2.19806e+07	7.7964e+06	1.23375e+07	4	5.32196e+07	1.33049e+07	1	-1	-1	0	-1	0
Q9HAW9	UD18_HUMAN	344	[3 3 0 1 0]	1.9851e+08	3.40704e+08	4.68161e+08	211520228	4	1.2189e+09	3.04724e+08	16443943369	20754379230	33346531320	15231511680	4	85776365599	2.14441e+10	1.11051e+07	2.19806e+07	7.7964e+06	1.23375e+07	4	5.32196e+07	1.33049e+07	1	-1	-1	0	-1	0
Q96D42	HAVR1_HUMAN	65	[5 2 0 0 0]	2.00308e+07	1.99031e+07	1.76818e+07	2.24219e+07	4	8.00377e+07	2.00094e+07	6.90432e+07	9.74911e+07	8.07653e+07	1.12451e+08	4	3.5975e+08	8.99376e+07	2.20549e+06	3.01506e+06	1.83767e+06		3	7.05823e+06	2.35274e+06	1	-1	-1	1	-1	-1
P11279	LAMP1_HUMAN	261	[4 2 0 0 0]	1.25021e+07	7.23126e+06	1.93249e+06	1.06019e+06	4	2.2726e+07	5.6815e+06	2.39766e+07	3.03069e+07	9.31779e+06	9.0516e+06	4	7.26529e+07	1.81632e+07	8.40737e+07	8.30021e+07	2.91835e+07	3.64257e+07	4	2.32685e+08	5.81712e+07	0	0	0	0	0	0
Q02809	PLOD1_HUMAN	538	[7 2 0 0 0]	11999710325	17558046990	9003830127	9007501323	4	47569088765	1.18923e+10	17076854025	23795151597	12751512573	12749688711	4	66373206906	1.65933e+10	16236447192	23627700152	12176191260	12488537583	4	64528876187	1.61322e+10	0	0	0	0	0	0
Q07954	LRP1_HUMAN	1763	[8 2 0 0 0]	3.65915e+08	4.19943e+08	3.28855e+08	5.64665e+08	4	1.67938e+09	4.19844e+08	6.10194e+08	6.69954e+08	5.54128e+08	9.15145e+08	4	2.74942e+09	6.87355e+08	6.89192e+08	6.40304e+08	5.23673e+08	9.27944e+08	4	2.78111e+09	6.95278e+08	0	0	0	0	0	0
O15031	PLXB2_HUMAN	1002	[5 3 0 2 0]	1.3027e+08	2.10291e+08	7.75531e+07	6.1305e+07	4	4.79419e+08	1.19855e+08	5.4968e+08	8.76021e+08	2.57326e+08	271117387	4	1.95414e+09	4.88536e+08	9.00713e+08	1423255688	5.19328e+08	4.77387e+08	4	3.32068e+09	8.30171e+08	0	0	0	0	0	0
P06213	INSR_HUMAN	920	[7 2 0 0 0]	1.70831e+08	8.19555e+07	9.03852e+07	8.80521e+07	4	4.31224e+08	1.07806e+08	4.03927e+08	2.63487e+08	2.3219e+08	2.2563e+08	4	1.12523e+09	2.81308e+08	2.94223e+08	159178696	1.48313e+08	1.62051e+08	4	763766850	1.90942e+08	1	0	0	0	0	0
P19022	CADH2_HUMAN	692	[7 2 0 0 0]	1.19246e+08	1.86714e+07	3.73932e+07	3.95323e+07	4	2.14843e+08	5.37107e+07	1803759363	6.74827e+08	615178164	626621044	4	3.72039e+09	9.30096e+08	1614044496	6.33243e+08	6.07741e+08	4.75282e+08	4	3.33031e+09	8.32578e+08	0	0	0	0	0	0
O15031	PLXB2_HUMAN	759	[7 2 0 0 0]	1.94941e+08	1.25354e+08	9.2954e+07	2.87636e+07	4	4.42013e+08	1.10503e+08	1292069873	8.71325e+08	5.0652e+08	295085120	4	2.965e+09	7.4125e+08	2581844529	1543317554	9.2727e+08	5.92733e+08	4	5.64516e+09	1.41129e+09	0	0	0	0	0	0
P08581	MET_HUMAN	785	[5 4 0 0 0]	4.1766e+07	2.11415e+07	2.24858e+07	1.10639e+07	4	9.64572e+07	2.41143e+07	1.17651e+08	1.28467e+08	1.38019e+08	5.57749e+07	4	4.39912e+08	1.09978e+08	2.4492e+07	2.31371e+07	2.90666e+07	1.21019e+07	4	8.87976e+07	2.21994e+07	1	-1	0	0	0	0
Q9Y4D7	PLXD1_HUMAN	1099	[9 2 0 0 0]	1.46874e+07	7.18928e+06	1.19249e+07		3	3.38016e+07	1.12672e+07	2.58632e+07	5.82537e+07	6.7834e+07	4.16858e+07	4	1.93637e+08	4.84092e+07		9.8793e+06		8.66105e+06	2	1.85403e+07	9.27017e+06	1	-1	0	0	0	0
Q8TEB7	RN128_HUMAN	59	[7 2 0 0 0]	3.89864e+06	9.19206e+06	2.6784e+06	755050	4	1.65242e+07	4.13104e+06	1.57352e+08	3.22811e+08	2.21125e+08	1.4078e+08	4	8.42069e+08	2.10517e+08	2.45731e+06	9.87115e+06	3.07129e+06	1.79342e+06	4	1.71932e+07	4.29829e+06	1	-1	0	0	0	0
Q6YHK3	CD109_HUMAN	279	[5 2 0 0 0]	484828		385943	519564	3	1.39034e+06	463445	1.82555e+08	1.24296e+08	155268256	1.60728e+08	4	6.22847e+08	1.55712e+08	1.9454e+07	1.28902e+07	2.52411e+07	2.64501e+07	4	8.40355e+07	2.10089e+07	1	-1	1	1	-1	1
Q9HAW8	UD110_HUMAN	344	[7 2 0 0 0]	8.97017e+08	8.32848e+08	8.88073e+08	6.18517e+08	4	3.23646e+09	8.09114e+08	14360390433	17870925977	17498193468	9042197694	4	58771707572	14692926893	5.17323e+07	3.32413e+07	3.87898e+07	6.2747e+07	4	1.8651e+08	4.66276e+07	1	-1	-1	1	-1	-1
P35503	UD13_HUMAN	348	[7 2 0 0 0]	8.97017e+08	8.32848e+08	8.88073e+08	6.18517e+08	4	3.23646e+09	8.09114e+08	14360390433	17870925977	17498193468	9042197694	4	58771707572	14692926893	5.17323e+07	3.32413e+07	3.87898e+07	6.2747e+07	4	1.8651e+08	4.66276e+07	1	-1	-1	1	-1	-1
P19224	UD16_HUMAN	346	[7 2 0 0 0]	8.97017e+08	8.32848e+08	8.88073e+08	6.18517e+08	4	3.23646e+09	8.09114e+08	14360390433	17870925977	17498193468	9042197694	4	58771707572	14692926893	5.17323e+07	3.32413e+07	3.87898e+07	6.2747e+07	4	1.8651e+08	4.66276e+07	1	-1	-1	1	-1	-1
P35504	UD15_HUMAN	348	[7 2 0 0 0]	8.97017e+08	8.32848e+08	8.88073e+08	6.18517e+08	4	3.23646e+09	8.09114e+08	14360390433	17870925977	17498193468	9042197694	4	58771707572	14692926893	5.17323e+07	3.32413e+07	3.87898e+07	6.2747e+07	4	1.8651e+08	4.66276e+07	1	-1	-1	1	-1	-1
Q9HAW7	UD17_HUMAN	344	[7 2 0 0 0]	8.97017e+08	8.32848e+08	8.88073e+08	6.18517e+08	4	3.23646e+09	8.09114e+08	14360390433	17870925977	17498193468	9042197694	4	58771707572	14692926893	5.17323e+07	3.32413e+07	3.87898e+07	6.2747e+07	4	1.8651e+08	4.66276e+07	1	-1	-1	1	-1	-1
O60656	UD19_HUMAN	344	[7 2 0 0 0]	8.97017e+08	8.32848e+08	8.88073e+08	6.18517e+08	4	3.23646e+09	8.09114e+08	14360390433	17870925977	17498193468	9042197694	4	58771707572	14692926893	5.17323e+07	3.32413e+07	3.87898e+07	6.2747e+07	4	1.8651e+08	4.66276e+07	1	-1	-1	1	-1	-1
P22309	UD11_HUMAN	347	[7 2 0 0 0]	8.97017e+08	8.32848e+08	8.88073e+08	6.18517e+08	4	3.23646e+09	8.09114e+08	14360390433	17870925977	17498193468	9042197694	4	58771707572	14692926893	5.17323e+07	3.32413e+07	3.87898e+07	6.2747e+07	4	1.8651e+08	4.66276e+07	1	-1	-1	1	-1	-1
P22310	UD14_HUMAN	348	[7 2 0 0 0]	8.97017e+08	8.32848e+08	8.88073e+08	6.18517e+08	4	3.23646e+09	8.09114e+08	14360390433	17870925977	17498193468	9042197694	4	58771707572	14692926893	5.17323e+07	3.32413e+07	3.87898e+07	6.2747e+07	4	1.8651e+08	4.66276e+07	1	-1	-1	1	-1	-1
Q9HAW9	UD18_HUMAN	344	[7 2 0 0 0]	8.97017e+08	8.32848e+08	8.88073e+08	6.18517e+08	4	3.23646e+09	8.09114e+08	14360390433	17870925977	17498193468	9042197694	4	58771707572	14692926893	5.17323e+07	3.32413e+07	3.87898e+07	6.2747e+07	4	1.8651e+08	4.66276e+07	1	-1	-1	1	-1	-1
Q8NBN3	TM87A_HUMAN	62	[8 2 0 0 0]	1.35059e+08	1.36957e+08	1.79107e+08	2.14858e+08	4	6.65981e+08	1.66495e+08	2.41737e+08	2.80983e+08	291528734	3.7962e+08	4	1.19387e+09	2.98467e+08	174375053	1.29206e+08	1.7855e+08	2.40988e+08	4	7.23119e+08	1.8078e+08	0	0	0	0	0	0
P36941	TNR3_HUMAN	177	[7 2 0 0 0]	2.37259e+07	6.66964e+07	5.49785e+07	5.15603e+07	4	1.96961e+08	4.92403e+07	1.82119e+08	4.02382e+08	2.84393e+08	1.43182e+08	4	1.01208e+09	2.53019e+08	8.86536e+06	3.68685e+07	2.63368e+07	1.14112e+07	4	8.34818e+07	2.08705e+07	0	-1	0	0	0	0
Q8N766	EMC1_HUMAN	913	[7 2 0 0 0]	2.87612e+07	5.33888e+07	4.2187e+07	7.28037e+07	4	1.97141e+08	4.92852e+07	6.9635e+08	969247258	8.62549e+08	686259327	4	3214405484	803601371	3.14875e+07	5.42609e+07	1.92544e+07	4.95125e+07	4	1.54515e+08	3.86288e+07	1	-1	0	1	-1	0
P08581	MET_HUMAN	785	[7 2 0 0 0]	9.21036e+07	3.50124e+08	1.71108e+08	1.57148e+08	4	7.70484e+08	1.92621e+08	2668976413	9309750396	4339013104	4055583542	4	20373323455	5.09333e+09	1.00409e+08	3.56191e+08	1.61207e+08	153788382	4	7.71596e+08	1.92899e+08	0	0	0	0	0	0
Q15165	PON2_HUMAN	254	[8 2 0 0 0]	154447000000	160373000000	128080000000	112313000000	4	555213000000	138803250000	198432000000	207627000000	164472000000	145161000000	4	715692000000	178923000000	77235902501	80533270840	64191654743	56598688664	4	278559516748	69639879187	0	-1	0	0	-1	0
P11279	LAMP1_HUMAN	261	[7 2 0 0 0]	2440273635	2313704897	1290875856	1442395165	4	7487249553	1.87181e+09	6637088617	5397219830	3569647458	3613662363	4	19217618268	4804404567	20247767933	17259892577	10650695309	11105597829	4	59263953648	14815988412	0	1	1	0	0	1
Q9NPR2	SEM4B_HUMAN	520	[8 2 0 0 0]	3.7032e+08	3.95857e+08	3.32554e+08	2.53408e+08	4	1352140076	338035019	1086438077	1123876505	1057258942	7.71443e+08	4	4.03902e+09	1.00975e+09	3.00525e+08	2.60282e+08	192234133	197238995	4	9.5028e+08	2.3757e+08	1	-1	0	1	-1	0
Q6P179	ERAP2_HUMAN	219	[7 2 0 0 0]	8.10387e+07	2.40483e+08	1.05637e+08	1.50947e+08	4	5.78105e+08	1.44526e+08	6.7138e+08	2136024722	9.11435e+08	1290176966	4	5.00902e+09	1.25225e+09	8.37241e+06	2.75518e+07	1.12757e+07	1.99226e+07	4	6.71224e+07	1.67806e+07	0	-1	0	0	0	0
P11717	MPRI_HUMAN	400	[6 2 0 0 0]	6351314352	10063579767	4869590957	7626545630	4	28911030706	7.22776e+09	5438349910	7280570085	6342449816	6899077675	4	25960447486	6.49011e+09	3342024167	4523708286	3789448969	4250924112	4	15906105534	3.97653e+09	0	0	0	0	0	0
P15144	AMPN_HUMAN	128	[8 2 0 0 0]	2.1377e+08	311100785	192900320	234959739	4	9.52731e+08	2.38183e+08	1188584415	1875294704	1104086453	1375199578	4	5543165150	1.38579e+09	8.73752e+06	4.35129e+06	1.49246e+07	1.00293e+07	4	3.80427e+07	9.51067e+06	1	-1	-1	1	-1	-1
Q7LGA3	HS2ST_HUMAN	108	[5 2 0 0 0]	4.13864e+07	1.44066e+08	3.52823e+07	3.99492e+07	4	2.60684e+08	6.51711e+07	3.3309e+08	8.08438e+08	2.90542e+08	4.23933e+08	4	1.856e+09	4.64e+08	6.68388e+07	1.68949e+08	6.35067e+07	9.34049e+07	4	3.927e+08	9.81749e+07	0	0	0	0	0	0
Q92823	NRCAM_HUMAN	223	[7 2 0 0 0]	1188669783	2373630050	1159622237	1479428175	4	6201350245	1.55034e+09	5032912601	10223089749	4958330425	6225845874	4	26440178649	6.61004e+09	1.41462e+08	2.52866e+08	1.37408e+08	1.59858e+08	4	6.91593e+08	1.72898e+08	1	-1	-1	0	-1	0
Q5W064	LIPJ_HUMAN	240	[9 2 0 0 0]	8.03693e+08	1109080399	9.34047e+08	1132957342	4	3.97978e+09	9.94944e+08	5.114e+08	7.06364e+08	5.87381e+08	7.15112e+08	4	2.52026e+09	6.30064e+08	1274949208	1786547087	1514990849	1796975144	4	6373462288	1593365572	0	1	0	0	1	0
P38571	LICH_HUMAN	273	[9 2 0 0 0]	8.03693e+08	1109080399	9.34047e+08	1132957342	4	3.97978e+09	9.94944e+08	5.114e+08	7.06364e+08	5.87381e+08	7.15112e+08	4	2.52026e+09	6.30064e+08	1274949208	1786547087	1514990849	1796975144	4	6373462288	1593365572	0	1	0	0	1	0
P32004	L1CAM_HUMAN	294	[8 2 0 0 0]	2.06288e+07	1.38724e+07	2.03653e+07	2.096e+07	4	7.58264e+07	1.89566e+07	6.1764e+07	3.88411e+07	6.25722e+07	6.36551e+07	4	2.26832e+08	5.67081e+07	6.53914e+08	4.39792e+08	6.50473e+08	6.81844e+08	4	2426022591	6.06506e+08	1	1	1	1	1	1
Q6YHK3	CD109_HUMAN	247	[6 2 0 0 0]	5.45572e+08	9.04808e+08	8.30687e+08	5.21357e+08	4	2.80242e+09	7.00606e+08	4056294906	7179897657	5972138247	4199243265	4	21407574075	5.35189e+09	1502656299	2487142257	2162707602	1365958217	4	7518464375	1.87962e+09	1	-1	1	1	0	0
Q15043	S39AE_HUMAN	77	[7 2 0 0 0]	6.14035e+07	5.87249e+07	2.46274e+07	8.67673e+07	4	2.31523e+08	5.78808e+07	8.67347e+07	4.4861e+07	4.5782e+07	7.70218e+07	4	2.54399e+08	6.35999e+07	5.40917e+07	158244791	1.37541e+07	1.6742e+08	4	3.9351e+08	9.83776e+07	0	0	0	0	0	0
P07339	CATD_HUMAN	263	[6 2 0 1 0]	2.10892e+08	4.56824e+08	3.14828e+08	3.36114e+08	4	1.31866e+09	3.29664e+08	7263313938	13083776467	10154284780	11544622685	4	42045997870	1.05115e+10	7.24944e+08	1461611889	987549314	1096097027	4	4.2702e+09	1.06755e+09	1	-1	1	1	-1	0
Q02809	PLOD1_HUMAN	538	[6 2 0 0 0]	5054126128	4311671004	5670951138	2793148474	4	17829896744	4457474186	4564643271	3731099409	5103722554	2617858918	4	16017324152	4004331038	5108720347	4170183265	5599003553	2779475487	4	17657382652	4414345663	0	0	0	0	0	0
P80188	NGAL_HUMAN	85	[8 2 0 0 0]	4.08569e+06	1.94558e+06	1.19973e+07	8.65916e+06	4	2.66877e+07	6.67192e+06	6.80511e+07	5.38357e+07	5.1579e+07	8.2369e+07	4	2.55835e+08	6.39587e+07			4.40966e+06	1.287e+06	2	5.69666e+06	2.84833e+06	1	-1	0	1	-1	0
Q32P28	P3H1_HUMAN	467	[3 4 0 1 0]	6.47643e+07	1.98205e+08	6.69569e+07	6.82009e+07	4	3.98127e+08	9.95317e+07	1.66663e+08	5.08891e+08	1.46213e+08	1.422e+08	4	9.63967e+08	2.40992e+08	4.63882e+07	1.40076e+08	4.33878e+07	4.40619e+07	4	2.73914e+08	6.84785e+07	0	0	0	0	0	0
P26006	ITA3_HUMAN	265	[5 2 0 0 0]	7.25146e+06	9.17375e+06	7.7334e+06	7.27398e+06	4	3.14326e+07	7.85815e+06	3.35779e+08	6.03545e+08	3.32408e+08	4.02375e+08	4	1.67411e+09	4.18527e+08	2.47015e+08	4.20436e+08	2.71184e+08	2.77377e+08	4	1216012202	3.04003e+08	1	0	1	1	0	1
Q9BUU2	MET22_HUMAN	339	[9 2 0 0 0]	7.47149e+06	8.11563e+06	7.64365e+06	2.95797e+06	4	2.61887e+07	6.54718e+06	7.61779e+07	1.26761e+08	9.15931e+07	6.763e+07	4	3.62162e+08	9.05405e+07	6.96204e+07	1.04066e+08	1.05065e+08	6.70545e+07	4	3.45806e+08	8.64514e+07	1	0	1	1	0	1
P26006	ITA3_HUMAN	107	[7 2 0 0 0]	1.93316e+07	5.07685e+07	4.38898e+07	5.03093e+07	4	1.64299e+08	4.10748e+07	2.57367e+08	4.60519e+08	3.76366e+08	4.06487e+08	4	1.50074e+09	3.75185e+08	5.12197e+07	7.68289e+07	5.55116e+07	7.3195e+07	4	2.56755e+08	6.41888e+07	1	-1	0	1	-1	0
Q15165	PON2_HUMAN	254	[6 2 0 0 0]	13216408485	15611251707	16299002643	15159578940	4	60286241775	1.50716e+10	12595964868	17584404507	14714918662	14204117402	4	59099405439	1.47749e+10	3378960902	4016002151	4269547486	3794487969	4	15458998508	3864749627	0	-1	-1	0	-1	-1
P78536	ADA17_HUMAN	452	[5 2 0 0 0]	1.14317e+08	2.12253e+08	1.63337e+08	1.05742e+08	4	595649267	1.48912e+08	1.8046e+08	3.24507e+08	2.50895e+08	1.61886e+08	4	917748109	2.29437e+08	4.20511e+07	8.99009e+07	6.15239e+07	3.15807e+07	4	2.25057e+08	5.62641e+07	0	-1	0	0	0	0
P04004	VTNC_HUMAN	169	[9 2 0 0 0]	2081584839	3990740009	2406579923	3179545912	4	11658450683	2.91461e+09	1.78108e+08	4.34466e+08	1.95844e+08	2.62052e+08	4	1.07047e+09	2.67617e+08	5.6121e+08	1076576677	6.02616e+08	8.8573e+08	4	3.12613e+09	7.81533e+08	-1	1	-1	-1	0	0
P43308	SSRB_HUMAN	88	[7 2 0 0 0]	30085010004	72314913860	25232646271	32318545466	4	159951115601	3.99878e+10	47247186539	120954000000	42908519191	53557936932	4	264667642662	6.61669e+10	1327253383	3773851398	1605544988	1504929238	4	8211579007	2.05289e+09	0	0	0	0	0	0
Q8N766	EMC1_HUMAN	913	[5 2 0 0 0]	3.99584e+06	4.05925e+06	8.19488e+06	6.18962e+06	4	2.24396e+07	5.6099e+06	1018214759	1482815740	1059469184	1021728870	4	4582228553	1.14556e+09	2.22479e+06		6.67834e+06	2.58413e+06	3	1.14873e+07	3.82909e+06	1	-1	0	1	-1	0
Q02809	PLOD1_HUMAN	538	[8 2 0 0 0]	16718113275	47400176605	30910933936	36871997166	4	131901220982	3.29753e+10	16972737627	47757789364	30705041978	38321416334	4	133756985303	3.34392e+10	40471282699	116355000000	74778733182	92952249853	4	324557265734	8.11393e+10	0	0	0	0	0	0
P23229	ITA6_HUMAN	966	[6 2 0 0 0]	3.28156e+08	6.75591e+08	2.53164e+08	2.72295e+08	4	1.52921e+09	3.82301e+08	1873164869	3363055811	1756740348	2088122360	4	9081083388	2270270847	3.88495e+08	9.4052e+08	4.43708e+08	4.74882e+08	4	2.24761e+09	5.61901e+08	1	-1	0	0	0	0
P27487	DPP4_HUMAN	150	[4 3 0 1 0]	1.10189e+08	5.12543e+07	9.27066e+07	9.15752e+07	4	3.45725e+08	8.64312e+07	9.22361e+07	3.33566e+07	8.12297e+07	7.94673e+07	4	2.8629e+08	7.15724e+07	9.3526e+06	7.67537e+06	1.86356e+07	8.92985e+06	4	4.45934e+07	1.11483e+07	0	-1	-1	0	0	-1
P11717	MPRI_HUMAN	1656	[5 2 0 0 0]	3.80625e+08	4.29179e+08	2.57356e+08	4.27554e+08	4	1.49471e+09	3.73678e+08	2343918814	2616833238	1655355555	2617399238	4	9233506845	2.30838e+09	2.97957e+08	3.3761e+08	2.33814e+08	3.57354e+08	4	1.22674e+09	3.06684e+08	1	-1	0	1	-1	0
Q6PIU2	NCEH1_HUMAN	287	[8 2 0 0 0]	3.49399e+08	3.18586e+08	304340398	2.50552e+08	4	1.22288e+09	3.05719e+08	5.56858e+08	5.00385e+08	4.7155e+08	3.87552e+08	4	1.91635e+09	4.79086e+08	4.1457e+08	3.47486e+08	366254371	2.81745e+08	4	1.41005e+09	3.52514e+08	0	0	0	0	0	0
P11717	MPRI_HUMAN	400	[8 2 0 0 0]	1054619975	2843791609	2431507216	1390407494	4	7720326294	1.93008e+09	7512656400	17962634945	18491126709	10795470738	4	54761888792	13690472198	4236848198	10185719783	10589176770	5971627833	4	30983372584	7745843146	1	0	0	0	0	0
Q6YHK3	CD109_HUMAN	247	[5 2 0 0 0]	4.42159e+08	4.22161e+08	3.92527e+08	3.62264e+08	4	1.61911e+09	4.04778e+08	1727981391	1938586537	2083108312	1486824827	4	7236501067	1.80913e+09	1.25635e+08	1.70406e+08	2.03254e+08	1.15376e+08	4	6.14671e+08	1.53668e+08	1	-1	-1	1	-1	-1
Q6P179	ERAP2_HUMAN	219	[6 2 0 0 0]	1.19933e+08	9.05777e+07	1.13688e+08	1.75337e+08	4	4.99535e+08	1.24884e+08	1439300302	1085404941	1257339899	1949076979	4	5731122121	1.43278e+09	2.31901e+07	7.22216e+06	1.49099e+07	3.27768e+07	4	7.80991e+07	1.95248e+07	1	-1	-1	1	-1	-1
Q99571	P2RX4_HUMAN	208	[8 2 0 0 0]	1460422558	2386101788	1707855859	1263202922	4	6817583127	1.7044e+09	3227922353	5179107113	3708642116	2946211427	4	15061883009	3.76547e+09	5.77757e+08	9.50457e+08	6.95023e+08	5.23127e+08	4	2.74636e+09	6.86591e+08	1	-1	-1	0	-1	0
Q9NY35	CLDN1_HUMAN	72	[8 2 0 0 0]	9.31543e+08	2479305202	1186207755	1275103780	4	5.87216e+09	1.46804e+09	2854034208	6961309356	3647383097	3783624783	4	17246351444	4311587861	9.64821e+08	2413791274	1231038713	1362362365	4	5.97201e+09	1.493e+09	0	0	0	0	0	0
Q5W064	LIPJ_HUMAN	240	[7 2 0 0 0]	1871313146	3072897364	1975702500	3001972847	4	9921885857	2.48047e+09	1499779872	2422116466	1599306845	2375763733	4	7896966916	1974241729	1167144838	1961667633	1223529965	1880009149	4	6232351585	1.55809e+09	0	0	0	0	0	0
P38571	LICH_HUMAN	273	[7 2 0 0 0]	1871313146	3072897364	1975702500	3001972847	4	9921885857	2.48047e+09	1499779872	2422116466	1599306845	2375763733	4	7896966916	1974241729	1167144838	1961667633	1223529965	1880009149	4	6232351585	1.55809e+09	0	0	0	0	0	0
Q92823	NRCAM_HUMAN	223	[5 2 0 0 0]	940242922	1697932328	8.94342e+08	7.61675e+08	4	4294191899	1.07355e+09	5166225825	9058463940	4971569108	4242567327	4	23438826200	5859706550	8.38704e+07	1.49086e+08	8.12684e+07	6.12863e+07	4	3.75511e+08	9.38778e+07	1	-1	-1	0	-1	0
P53801	PTTG_HUMAN	54	[7 2 0 0 0]	6005956828	6377477637	5489005894	4773813748	4	22646254107	5.66156e+09	4650995002	5132790336	4441465079	3573713473	4	17798963890	4.44974e+09	9369350823	9895370907	8617919624	7134431969	4	35017073323	8.75427e+09	0	0	0	0	0	0
P61812	TGFB2_HUMAN	140	[6 2 0 0 0]	9.66463e+07	1.09461e+08	140556862	1.40952e+08	4	4.87617e+08	1.21904e+08	4.94077e+08	559630391	6.43089e+08	6.54635e+08	4	2.35143e+09	5.87858e+08	5.59975e+07	8.6585e+07	1.02973e+08	1.14443e+08	4	3.59998e+08	8.99995e+07	1	-1	0	1	-1	0
Q9Y4L1	HYOU1_HUMAN	515	[6 2 0 0 0]	40277720770	62246398154	30841357718	39015218959	4	172380695601	4.30952e+10	46536577295	73492453624	34926562430	42494725517	4	197450318866	4.93626e+10	34917239605	55035888340	27544066308	33903410903	4	151400605156	37850151289	0	0	0	0	0	0
Q07954	LRP1_HUMAN	1763	[7 2 0 0 0]	439988225	6.19077e+08	6.648e+08	9.39779e+08	4	2.66364e+09	6.65911e+08	4276598873	6613247877	5869826745	8511119959	4	25270793454	6.3177e+09	4615217082	7135732324	6384219638	9575336857	4	27710505901	6.92763e+09	1	0	1	1	0	1
P40199	CEAM6_HUMAN	197	[6 2 0 0 0]	1.69032e+08	1.05475e+08	8.12645e+07	1.71181e+08	4	5.26952e+08	1.31738e+08	4.29253e+08	2.77343e+08	2.14943e+08	3.54274e+08	4	1.27581e+09	3.18953e+08	8.18808e+06	4.34933e+06	1.14842e+07	1.48698e+07	4	3.88915e+07	9.72287e+06	0	-1	-1	0	-1	0
Q5W064	LIPJ_HUMAN	240	[8 2 0 0 0]	1897009532	2617019906	2703605213	2663374130	4	9881008781	2.47025e+09	2208422864	3309565431	3373958734	3499454249	4	12391401278	3.09785e+09	4034738322	5944345368	6021393045	6454954512	4	22455431247	5.61386e+09	0	0	1	0	0	1
P38571	LICH_HUMAN	273	[8 2 0 0 0]	1897009532	2617019906	2703605213	2663374130	4	9881008781	2.47025e+09	2208422864	3309565431	3373958734	3499454249	4	12391401278	3.09785e+09	4034738322	5944345368	6021393045	6454954512	4	22455431247	5.61386e+09	0	0	1	0	0	1
Q9HAW8	UD110_HUMAN	71	[6 2 0 1 0]	6.19995e+08	1236121739	757589401	8.01659e+08	4	3.41536e+09	8.53841e+08	4238147425	7586145430	5095417637	5486043854	4	22405754346	5.60144e+09	1.87208e+08	3.85913e+08	1.46421e+08	2.67752e+08	4	9.87294e+08	2.46824e+08	1	-1	-1	1	-1	0
Q9HAW7	UD17_HUMAN	71	[6 2 0 1 0]	6.19995e+08	1236121739	757589401	8.01659e+08	4	3.41536e+09	8.53841e+08	4238147425	7586145430	5095417637	5486043854	4	22405754346	5.60144e+09	1.87208e+08	3.85913e+08	1.46421e+08	2.67752e+08	4	9.87294e+08	2.46824e+08	1	-1	-1	1	-1	0
O60656	UD19_HUMAN	71	[6 2 0 1 0]	6.19995e+08	1236121739	757589401	8.01659e+08	4	3.41536e+09	8.53841e+08	4238147425	7586145430	5095417637	5486043854	4	22405754346	5.60144e+09	1.87208e+08	3.85913e+08	1.46421e+08	2.67752e+08	4	9.87294e+08	2.46824e+08	1	-1	-1	1	-1	0
Q9HAW9	UD18_HUMAN	71	[6 2 0 1 0]	6.19995e+08	1236121739	757589401	8.01659e+08	4	3.41536e+09	8.53841e+08	4238147425	7586145430	5095417637	5486043854	4	22405754346	5.60144e+09	1.87208e+08	3.85913e+08	1.46421e+08	2.67752e+08	4	9.87294e+08	2.46824e+08	1	-1	-1	1	-1	0
P13473	LAMP2_HUMAN	275	[8 2 0 0 0]	1.83977e+08	1.48673e+08	2.23826e+08	1.22454e+08	4	6.78931e+08	1.69733e+08	383380033	3.58067e+08	489932642	2.83228e+08	4	1514608067	3.78652e+08	2.73943e+08	2.42272e+08	3.28e+08	1.79271e+08	4	1.02349e+09	2.55872e+08	1	0	0	0	0	0
P15586	GNS_HUMAN	362	[4 2 0 0 0]	2.93248e+08	1.24746e+08	2.30393e+08	1.24814e+08	4	7.73201e+08	1.933e+08	9.37928e+07	6.64208e+07	4.72199e+07	5.97931e+07	4	2.67227e+08	6.68067e+07	5.10236e+06	4.65764e+06	6.61281e+06	3.68713e+06	4	2.00599e+07	5.01499e+06	0	-1	-1	0	-1	0
Q15262	PTPRK_HUMAN	140	[7 2 0 0 0]	1.87429e+08	2.97575e+08	1.42762e+08	1.87861e+08	4	8.15628e+08	2.03907e+08	622656863	1119127091	6.67008e+08	6.3968e+08	4	3.04847e+09	7.62118e+08	3.20852e+08	5.00164e+08	327472020	2.87153e+08	4	1.43564e+09	3.5891e+08	1	0	0	0	0	0
Q68CR1	SE1L3_HUMAN	382	[9 2 0 0 0]	1886073180	3555098493	1759764851	9.92439e+08	4	8.19338e+09	2.04834e+09	1436086671	2645027399	1279099309	7.07061e+08	4	6.06727e+09	1.51682e+09	6.63576e+08	1327401964	6.24578e+08	3.37795e+08	4	2.95335e+09	7.38338e+08	0	0	0	0	0	0
P11047	LAMC1_HUMAN	1107	[7 2 0 0 0]	1074540469	1013954494	1068588161	1135597823	4	4292680947	1.07317e+09	4.34898e+08	2.95056e+08	3.82504e+08	4.02783e+08	4	1.51524e+09	3.7881e+08	380080302	3.03376e+08	4.01829e+08	3.96797e+08	4	1.48208e+09	3.70521e+08	-1	0	-1	-1	0	-1
P00734	THRB_HUMAN	121	[6 2 0 0 0]	1026564353	2580060672	2593824360	9.60105e+08	4	7.16055e+09	1.79014e+09	9.31328e+07	2.35897e+08	2.30072e+08	8.42269e+07	4	6.43329e+08	1.60832e+08	7.75236e+07	1.91293e+08	1.98573e+08	7.13096e+07	4	5.38699e+08	1.34675e+08	0	0	0	0	0	0
Q7LGA3	HS2ST_HUMAN	127	[8 2 0 0 0]	6.4448e+07	2.19975e+07	2.12683e+07	1.91771e+07	4	1.26891e+08	3.17227e+07	1.04535e+08	4.87447e+07	4.46971e+07	3.60939e+07	4	2.34071e+08	5.85177e+07	6.67822e+07	4.87754e+07	1.09551e+07	1.33451e+07	4	1.39858e+08	3.49644e+07	0	0	0	0	0	0
P11279	LAMP1_HUMAN	261	[8 2 0 0 0]	1384628376	1043685558	7.54519e+08	4.7619e+08	4	3.65902e+09	9.14756e+08	9.51915e+08	6.95481e+08	4.62901e+08	3.1652e+08	4	2.42682e+09	6.06704e+08	1448977716	1119189219	7.63538e+08	5.35566e+08	4	3.86727e+09	9.66818e+08	0	0	0	0	0	0
Q9H0U3	MAGT1_HUMAN	71	[8 2 0 0 0]	3267567014	7102022457	3251769811	4813312817	4	18434672099	4.60867e+09	2778294283	5926217728	2684775419	3974188050	4	15363475480	3840868870	1921065281	4182107255	1934925285	2943883743	4	10981981564	2745495391	0	0	0	0	0	0
P78536	ADA17_HUMAN	452	[7 2 0 0 0]	1.36292e+08	1.64465e+08	1.56209e+08	1.57261e+08	4	6.14227e+08	1.53557e+08	3.16483e+08	3.77328e+08	3.03522e+08	3.69674e+08	4	1.36701e+09	3.41752e+08	3.06457e+08	4.04657e+08	3.67174e+08	3.24319e+08	4	1.40261e+09	3.50652e+08	1	0	1	1	0	1
P04062	GLCM_HUMAN	309	[4 2 0 0 0]	1.68219e+08	1.50273e+08	1.99009e+08	1.34911e+08	4	6.52412e+08	1.63103e+08	8.64261e+07	8.32223e+07	1.12245e+08	6.84815e+07	4	3.50375e+08	8.75938e+07	4.74185e+07	3.25143e+07	5.89514e+07	2.78415e+07	4	1.66726e+08	4.16814e+07	0	-1	-1	0	0	-1
P08236	BGLR_HUMAN	272	[5 2 0 1 0]	1.58462e+08	1.71635e+08	1.65808e+08	1.38676e+08	4	6.34581e+08	1.58645e+08	5.37596e+08	5.11442e+08	3.98113e+08	4.75919e+08	4	1.92307e+09	4.80768e+08	2.33509e+08	1.86869e+08	1.64507e+08	1.90634e+08	4	7.75518e+08	1.9388e+08	1	-1	0	1	-1	0
Q9Y4L1	HYOU1_HUMAN	515	[4 2 0 0 0]	2.79419e+08	6.31745e+08	3.35385e+08	1.40714e+08	4	1.38726e+09	3.46816e+08	126562482	3.99539e+08	1.70184e+08	6.63228e+07	4	7.62609e+08	1.90652e+08	1.56565e+08	3.11983e+08	1.51695e+08	6.45988e+07	4	6.84842e+08	1.7121e+08	0	0	0	0	0	0
P07339	CATD_HUMAN	263	[5 2 0 1 0]	747628404	1291601396	6.95517e+08	8.41289e+08	4	3.57604e+09	8.94009e+08	15250326611	25919097693	15021477796	16199061029	4	72389963129	1.80975e+10	2253210993	3892598802	2256409523	2524223444	4	10926442762	2.73161e+09	1	-1	1	1	-1	0
Q92611	EDEM1_HUMAN	342	[6 2 0 0 0]	9.12387e+08	6.6981e+08	8.6619e+08	5.98931e+08	4	3.04732e+09	7.6183e+08	1182827858	8.82415e+08	1132981209	8.17215e+08	4	4.01544e+09	1.00386e+09	2.09019e+08	1.2744e+08	1.95665e+08	1.24428e+08	4	6.56552e+08	1.64138e+08	0	-1	-1	0	-1	-1
P04062	GLCM_HUMAN	309	[5 2 0 0 0]	733076522	6.7927e+08	8.21829e+08	5.81347e+08	4	2815521918	7.0388e+08	6.89116e+08	7.43637e+08	7.36509e+08	5.4756e+08	4	2.71682e+09	6.79206e+08	6.31965e+08	6.25391e+08	6.32007e+08	477678144	4	2.36704e+09	5.9176e+08	0	0	0	0	0	0
P11279	LAMP1_HUMAN	322	[9 2 0 0 0]	236661000000	296350000000	234777000000	242432000000	4	1010220000000	252555000000	45961019699	56978473867	45118029303	46663654296	4	194721177165	4.86803e+10	124313000000	155915000000	122036000000	125514000000	4	527778000000	131944500000	-1	1	0	-1	1	0
Q12864	CAD17_HUMAN	722	[7 2 0 0 0]	2.5846e+07	1.11274e+08	86780.2	2.59487e+07	4	1.63156e+08	4.07889e+07	4.75295e+08	2489546545	1.31707e+08	3.65655e+08	4	3.4622e+09	8.65551e+08	1.7077e+06	837383	1.03943e+06	1.71615e+06	4	5.30066e+06	1.32517e+06	0	0	0	0	0	0
P13473	LAMP2_HUMAN	356	[9 2 0 0 0]	1.06947e+08	4.44545e+08	1.36857e+08	3.20647e+08	4	1.009e+09	2.52249e+08	1.77014e+08	6.86591e+08	1.66343e+08	4.8969e+08	4	1.51964e+09	3.79909e+08	2394774987	2.86525e+08	2826974263	1917653777	4	7.42593e+09	1.85648e+09	0	0	0	0	0	0
Q9UH99	SUN2_HUMAN	636	[7 2 0 0 0]	2678848967	3043772103	3072318613	2018529307	4	10813468990	2.70337e+09	2659358147	3155726274	3037480528	1908365012	4	10760929961	2.69023e+09	1136881045	1178402647	1305046061	9.16863e+08	4	4.53719e+09	1.1343e+09	0	-1	-1	0	-1	-1
Q9H3G5	CPVL_HUMAN	81	[6 2 0 0 0]	4.74259e+08	1245477886	1062459645	8.48141e+08	4	3630337811	9.07584e+08	1228586530	3903215630	3563414959	3258835749	4	11954052868	2988513217	4106371394	8577207574	6752696570	6931378052	4	26367653590	6.59191e+09	0	0	1	0	0	1
O95427	PIGN_HUMAN	192	[7 2 0 0 0]	3.0066e+07	4.87905e+07	5.04961e+07	4.37969e+07	4	1.73149e+08	4.32874e+07	6.18144e+07	1.13872e+08	1.17803e+08	1.16503e+08	4	4.09992e+08	1.02498e+08	9.69454e+06	1.65316e+07	2.23594e+07	2.40843e+07	4	7.26699e+07	1.81675e+07	1	-1	-1	0	-1	0
Q5ZPR3	CD276_HUMAN	215	[8 2 0 0 0]	3.25604e+07	1.40723e+08	9.39567e+07	1.01514e+08	4	3.68754e+08	9.21886e+07	1.1932e+08	3.96419e+08	2.38662e+08	2.39842e+08	4	9.94243e+08	2.48561e+08	2.39635e+07	7.41085e+07	3.65808e+07	3.88417e+07	4	1.73494e+08	4.33736e+07	0	0	0	0	0	0
Q5ZPR3	CD276_HUMAN	433	[8 2 0 0 0]	3.25604e+07	1.40723e+08	9.39567e+07	1.01514e+08	4	3.68754e+08	9.21886e+07	1.1932e+08	3.96419e+08	2.38662e+08	2.39842e+08	4	9.94243e+08	2.48561e+08	2.39635e+07	7.41085e+07	3.65808e+07	3.88417e+07	4	1.73494e+08	4.33736e+07	0	0	0	0	0	0
P50454	SERPH_HUMAN	120	[9 2 0 0 0]	5154706868	5798208940	5341606770	4915163073	4	21209685651	5.30242e+09	6558539265	7142179391	6225489511	6422399538	4	26348607705	6.58715e+09	16158646473	19903824964	19166838538	16019581717	4	71248891692	17812222923	0	1	1	0	1	1
Q9HAW8	UD110_HUMAN	344	[5 2 0 1 0]	2.97845e+07	1.53512e+08	8.44439e+07	1.07892e+08	4	3.75633e+08	9.39081e+07	14202608420	24518251116	11944586568	14305971802	4	64971417906	1.62429e+10	23037236932	22620940422	18186886927	42544533415	4	106389597696	26597399424	1	0	1	1	0	0
P35503	UD13_HUMAN	348	[5 2 0 1 0]	2.97845e+07	1.53512e+08	8.44439e+07	1.07892e+08	4	3.75633e+08	9.39081e+07	14202608420	24518251116	11944586568	14305971802	4	64971417906	1.62429e+10	23037236932	22620940422	18186886927	42544533415	4	106389597696	26597399424	1	0	1	1	0	0
P19224	UD16_HUMAN	346	[5 2 0 1 0]	2.97845e+07	1.53512e+08	8.44439e+07	1.07892e+08	4	3.75633e+08	9.39081e+07	14202608420	24518251116	11944586568	14305971802	4	64971417906	1.62429e+10	23037236932	22620940422	18186886927	42544533415	4	106389597696	26597399424	1	0	1	1	0	0
P35504	UD15_HUMAN	348	[5 2 0 1 0]	2.97845e+07	1.53512e+08	8.44439e+07	1.07892e+08	4	3.75633e+08	9.39081e+07	14202608420	24518251116	11944586568	14305971802	4	64971417906	1.62429e+10	23037236932	22620940422	18186886927	42544533415	4	106389597696	26597399424	1	0	1	1	0	0
Q9HAW7	UD17_HUMAN	344	[5 2 0 1 0]	2.97845e+07	1.53512e+08	8.44439e+07	1.07892e+08	4	3.75633e+08	9.39081e+07	14202608420	24518251116	11944586568	14305971802	4	64971417906	1.62429e+10	23037236932	22620940422	18186886927	42544533415	4	106389597696	26597399424	1	0	1	1	0	0
O60656	UD19_HUMAN	344	[5 2 0 1 0]	2.97845e+07	1.53512e+08	8.44439e+07	1.07892e+08	4	3.75633e+08	9.39081e+07	14202608420	24518251116	11944586568	14305971802	4	64971417906	1.62429e+10	23037236932	22620940422	18186886927	42544533415	4	106389597696	26597399424	1	0	1	1	0	0
P22309	UD11_HUMAN	347	[5 2 0 1 0]	2.97845e+07	1.53512e+08	8.44439e+07	1.07892e+08	4	3.75633e+08	9.39081e+07	14202608420	24518251116	11944586568	14305971802	4	64971417906	1.62429e+10	23037236932	22620940422	18186886927	42544533415	4	106389597696	26597399424	1	0	1	1	0	0
P22310	UD14_HUMAN	348	[5 2 0 1 0]	2.97845e+07	1.53512e+08	8.44439e+07	1.07892e+08	4	3.75633e+08	9.39081e+07	14202608420	24518251116	11944586568	14305971802	4	64971417906	1.62429e+10	23037236932	22620940422	18186886927	42544533415	4	106389597696	26597399424	1	0	1	1	0	0
Q9HAW9	UD18_HUMAN	344	[5 2 0 1 0]	2.97845e+07	1.53512e+08	8.44439e+07	1.07892e+08	4	3.75633e+08	9.39081e+07	14202608420	24518251116	11944586568	14305971802	4	64971417906	1.62429e+10	23037236932	22620940422	18186886927	42544533415	4	106389597696	26597399424	1	0	1	1	0	0
Q15155	NOMO1_HUMAN	369	[5 2 0 0 0]	25822160376	10360353515	16479471262	16167733406	4	68829718559	1.72074e+10	11138823999	4256130517	6854552750	6932756877	4	29182264143	7.29557e+09	10029227814	4037470384	6311028437	6361220955	4	26738947590	6.68474e+09	0	0	0	0	0	0
Q5JPE7	NOMO2_HUMAN	369	[5 2 0 0 0]	25822160376	10360353515	16479471262	16167733406	4	68829718559	1.72074e+10	11138823999	4256130517	6854552750	6932756877	4	29182264143	7.29557e+09	10029227814	4037470384	6311028437	6361220955	4	26738947590	6.68474e+09	0	0	0	0	0	0
P69849	NOMO3_HUMAN	369	[5 2 0 0 0]	25822160376	10360353515	16479471262	16167733406	4	68829718559	1.72074e+10	11138823999	4256130517	6854552750	6932756877	4	29182264143	7.29557e+09	10029227814	4037470384	6311028437	6361220955	4	26738947590	6.68474e+09	0	0	0	0	0	0
P19022	CADH2_HUMAN	651	[5 2 0 0 0]	5.70728e+07	2.084e+07	4.6089e+07	5.43741e+07	4	1.78376e+08	4.4594e+07	6.29042e+07	2.30705e+08	3.03959e+07	4.10772e+07	4	3.65082e+08	9.12705e+07	3.88783e+06	1.70936e+06	2.53179e+06		3	8.12898e+06	2.70966e+06	0	0	-1	0	0	0
Q96KA5	CLP1L_HUMAN	91	[4 3 0 1 0]	1.42239e+08	6.60499e+07	3.05764e+07	2.25997e+07	4	2.61465e+08	6.53662e+07	5.98347e+07	2.77813e+07	4.2856e+06	5.70353e+06	4	9.76052e+07	2.44013e+07	1.47925e+08	5.17276e+07	2.47796e+07	2.10241e+07	4	2.45456e+08	6.13641e+07	0	0	0	0	0	0
Q12864	CAD17_HUMAN	722	[5 3 0 2 0]	1.26485e+07	1.77335e+07	7.58356e+06	1.18703e+07	4	4.98359e+07	1.2459e+07	9.97406e+08	1367967315	8.1305e+08	8.80781e+08	4	4.0592e+09	1.0148e+09	2.46305e+07	1.80105e+07	3.4786e+07	2.75997e+07	4	1.05027e+08	2.62567e+07	1	-1	0	1	-1	0
Q5JTV8	TOIP1_HUMAN	399	[5 2 0 0 0]	5329281676	9884832587	3730648917	4520562948	4	23465326128	5866331532	2818593111	6326556444	1808617645	2610419075	4	13564186275	3.39105e+09	901159276	1752996615	5.71973e+08	8.34221e+08	4	4.06035e+09	1.01509e+09	0	0	0	0	0	0
P04062	GLCM_HUMAN	309	[3 2 0 1 0]	1843687521	3930384864	3781859939	2005614347	4	11561546671	2.89039e+09	5476453599	10802162185	10675736420	5957068629	4	32911420833	8.22786e+09	1209854031	2475630134	2322856327	1216962255	4	7225302747	1.80633e+09	0	-1	0	0	0	0
Q02809	PLOD1_HUMAN	538	[4 2 0 0 0]	5.66003e+07	7.21631e+06	3.80459e+07	4.62654e+06	4	1.06489e+08	2.66222e+07	1576615606	2.05796e+08	8.36499e+08	7.08756e+07	4	2.68979e+09	6.72446e+08	2.29429e+07	2.06893e+06	6.82957e+06		3	3.18414e+07	1.06138e+07	0	0	0	0	0	0
P05187	PPB1_HUMAN	144	[3 2 0 1 0]	8.53664e+06	1.47299e+07	9.0812e+06	1.1775e+07	4	4.41227e+07	1.10307e+07	1.59124e+08	2.79188e+08	4.67497e+07	2.80302e+08	4	7.65363e+08	1.91341e+08	1820906171	3248310042	4.22824e+08	3066565116	4	8.55861e+09	2.13965e+09	0	0	0	0	0	0
P09923	PPBI_HUMAN	141	[3 2 0 1 0]	8.53664e+06	1.47299e+07	9.0812e+06	1.1775e+07	4	4.41227e+07	1.10307e+07	1.59124e+08	2.79188e+08	4.67497e+07	2.80302e+08	4	7.65363e+08	1.91341e+08	1820906171	3248310042	4.22824e+08	3066565116	4	8.55861e+09	2.13965e+09	0	0	0	0	0	0
P10696	PPBN_HUMAN	141	[3 2 0 1 0]	8.53664e+06	1.47299e+07	9.0812e+06	1.1775e+07	4	4.41227e+07	1.10307e+07	1.59124e+08	2.79188e+08	4.67497e+07	2.80302e+08	4	7.65363e+08	1.91341e+08	1820906171	3248310042	4.22824e+08	3066565116	4	8.55861e+09	2.13965e+09	0	0	0	0	0	0
P50454	SERPH_HUMAN	120	[7 2 0 0 0]	9443390675	13125182013	11442096299	11600355658	4	45611024645	1.14028e+10	12298353249	21033413241	17066360233	16746336212	4	67144462935	1.67861e+10	31487627188	35427017179	33906381490	35096291860	4	135917317717	3.39793e+10	0	1	1	0	1	1
P08581	MET_HUMAN	785	[3 4 0 0 0]	2.98138e+06	8.08799e+06	4.44258e+06	5.77645e+06	4	2.12884e+07	5.3221e+06	1.7984e+08	3.44526e+08	1.60037e+08	2.70782e+08	4	9.55186e+08	2.38796e+08	1.59374e+06	8.32782e+06	2.00579e+06	7.90511e+06	4	1.98325e+07	4.95812e+06	1	-1	0	1	-1	0
Q13443	ADAM9_HUMAN	231	[5 2 0 0 0]	2527120455	2869530385	2540680799	2165319215	4	10102650854	2.52566e+09	8452253550	9532359594	8330306011	7280827304	4	33595746459	8.39894e+09	2859912683	3328624868	2884921688	2485913826	4	11559373065	2.88984e+09	1	-1	0	1	-1	0
P13473	LAMP2_HUMAN	356	[6 2 0 0 0]	6001578369	10046272069	9592992587	7861870376	4	33502713401	8.37568e+09	26179636875	45147626683	41699535506	34831372936	4	147858172000	36964543000	28728304659	49202608825	45397202298	38495199872	4	161823315654	4.04558e+10	1	0	1	1	0	1
Q07954	LRP1_HUMAN	1825	[7 2 0 0 0]	1303259084	3129087108	1756556634	1428925615	4	7617828441	1.90446e+09	4557402890	10235347594	5544105342	4503956766	4	24840812592	6210203148	4273162136	9705907356	5309418950	4402339727	4	23690828169	5.92271e+09	0	0	0	0	0	0
Q9HAW8	UD110_HUMAN	344	[4 2 0 1 0]		7.23033e+06			1	7.23033e+06	7.23033e+06	3660110500	6279712069	4241018753	2208084186	4	16388925508	4097231377	7458152860	5869900332	5819114248	4916341990	4	24063509430	6.01588e+09	1	0	1	0	0	1
P35503	UD13_HUMAN	348	[4 2 0 1 0]		7.23033e+06			1	7.23033e+06	7.23033e+06	3660110500	6279712069	4241018753	2208084186	4	16388925508	4097231377	7458152860	5869900332	5819114248	4916341990	4	24063509430	6.01588e+09	1	0	1	0	0	1
P19224	UD16_HUMAN	346	[4 2 0 1 0]		7.23033e+06			1	7.23033e+06	7.23033e+06	3660110500	6279712069	4241018753	2208084186	4	16388925508	4097231377	7458152860	5869900332	5819114248	4916341990	4	24063509430	6.01588e+09	1	0	1	0	0	1
P35504	UD15_HUMAN	348	[4 2 0 1 0]		7.23033e+06			1	7.23033e+06	7.23033e+06	3660110500	6279712069	4241018753	2208084186	4	16388925508	4097231377	7458152860	5869900332	5819114248	4916341990	4	24063509430	6.01588e+09	1	0	1	0	0	1
Q9HAW7	UD17_HUMAN	344	[4 2 0 1 0]		7.23033e+06			1	7.23033e+06	7.23033e+06	3660110500	6279712069	4241018753	2208084186	4	16388925508	4097231377	7458152860	5869900332	5819114248	4916341990	4	24063509430	6.01588e+09	1	0	1	0	0	1
O60656	UD19_HUMAN	344	[4 2 0 1 0]		7.23033e+06			1	7.23033e+06	7.23033e+06	3660110500	6279712069	4241018753	2208084186	4	16388925508	4097231377	7458152860	5869900332	5819114248	4916341990	4	24063509430	6.01588e+09	1	0	1	0	0	1
P22309	UD11_HUMAN	347	[4 2 0 1 0]		7.23033e+06			1	7.23033e+06	7.23033e+06	3660110500	6279712069	4241018753	2208084186	4	16388925508	4097231377	7458152860	5869900332	5819114248	4916341990	4	24063509430	6.01588e+09	1	0	1	0	0	1
P22310	UD14_HUMAN	348	[4 2 0 1 0]		7.23033e+06			1	7.23033e+06	7.23033e+06	3660110500	6279712069	4241018753	2208084186	4	16388925508	4097231377	7458152860	5869900332	5819114248	4916341990	4	24063509430	6.01588e+09	1	0	1	0	0	1
Q9HAW9	UD18_HUMAN	344	[4 2 0 1 0]		7.23033e+06			1	7.23033e+06	7.23033e+06	3660110500	6279712069	4241018753	2208084186	4	16388925508	4097231377	7458152860	5869900332	5819114248	4916341990	4	24063509430	6.01588e+09	1	0	1	0	0	1
Q13641	TPBG_HUMAN	124	[7 2 0 0 0]	1228214697	1836913570	1608923446	1694375822	4	6368427535	1.59211e+09	7463122597	11715004197	9862847681	10387963978	4	39428938453	9.85723e+09	2064936770	3282393529	2853523311	2909977166	4	11110830776	2777707694	1	-1	0	1	-1	0
Q9Y4D7	PLXD1_HUMAN	155	[6 2 0 0 0]	2.36741e+06	4.28735e+06	1.01908e+06	1.78092e+06	4	9.45476e+06	2.36369e+06	7.83348e+07	113002330	1.06621e+08	7.47015e+07	4	3.72659e+08	9.31648e+07	4.20594e+07	6.32731e+07	5.301e+07	4.6412e+07	4	2.04755e+08	5.11886e+07	1	0	1	1	0	1
P19022	CADH2_HUMAN	651	[7 2 0 0 0]	1503123905	7.10811e+08	359323758	3.63863e+08	4	2937121080	734280270	3476393309	1212383305	8.48672e+08	9.82109e+08	4	6.51956e+09	1.62989e+09	1118393530	2.18188e+08	2.15879e+08	2.93449e+08	4	1.84591e+09	4.61477e+08	0	0	0	0	0	0
Q7LGA3	HS2ST_HUMAN	108	[5 4 0 2 0]	8.12636e+08	7.61587e+08	5.99394e+08	5.97858e+08	4	2.77148e+09	6.92869e+08	1722265090	1614981762	1261763866	1249479399	4	5848490117	1.46212e+09	247497560	2.15707e+08	1.82262e+08	1.74355e+08	4	8.19822e+08	2.04955e+08	1	-1	-1	1	-1	-1
Q04900	MUC24_HUMAN	146	[9 2 0 0 0]	4.87502e+07	1.31837e+08	1.09129e+08	5.10922e+07	4	3.40809e+08	8.52021e+07	5.4265e+07	1.41698e+08	1.08909e+08	5.75678e+07	4	3.6244e+08	9.06099e+07	2.24748e+07	6.57477e+07	2.83161e+07	2.46269e+07	4	1.41165e+08	3.52914e+07	0	0	0	0	0	0
P08582	TRFM_HUMAN	135	[8 2 0 0 0]	3.16102e+08	3.85012e+08	2.14785e+08	2.85089e+08	4	1.20099e+09	3.00247e+08	8.68852e+08	1091967846	5.61103e+08	7.92598e+08	4	3.31452e+09	8.2863e+08	5.96948e+08	7.44273e+08	3.77618e+08	5.47867e+08	4	2.2667e+09	5.66676e+08	1	0	0	0	0	0
Q8IWU5	SULF2_HUMAN	171	[8 2 0 0 0]		2.2279e+06	6.03211e+06	2.96746e+06	3	1.12275e+07	3.74249e+06	2.36712e+07	4.28775e+07	3.5602e+07	3.73399e+07	4	1.39491e+08	3.48726e+07		4.35467e+06	3.95111e+06	2.70256e+06	3	1.10083e+07	3.66945e+06	1	-1	0	1	-1	0
P11717	MPRI_HUMAN	581	[6 2 0 0 0]	24261005729	24582258094	18219384626	25987220830	4	93049869279	2.32625e+10	22116325138	22147252941	16472898331	23447237142	4	84183713552	21045928388	7429726375	7263917264	5285237283	7732045431	4	27710926353	6.92773e+09	0	-1	-1	0	-1	-1
P19022	CADH2_HUMAN	692	[8 2 0 0 0]	1.08343e+08	1.29722e+08	8.69653e+07	7.59627e+07	4	4.00993e+08	1.00248e+08	5.35977e+08	5.84933e+08	3.82142e+08	3.83473e+08	4	1.88653e+09	4.71631e+08	3.21969e+08	3.76861e+08	2.5024e+08	2.46007e+08	4	1.19508e+09	2.98769e+08	1	0	1	1	0	1
O15031	PLXB2_HUMAN	1002	[7 2 0 0 0]	4.44827e+08	2.62413e+08	2.27017e+08	121833234	4	1.05609e+09	2.64023e+08	858312294	5.69485e+08	5.32491e+08	3.05835e+08	4	2266123915	5.66531e+08	2.20003e+08	9.7632e+07	9.36812e+07	6.43077e+07	4	4.75623e+08	1.18906e+08	0	-1	0	0	0	0
Q96T58	MINT_HUMAN	1132	[9 2 0 0 0]	2.85591e+08	2.90091e+08	2.11028e+08	2.25377e+08	4	1.01209e+09	2.53022e+08	3.30792e+08	3.44355e+08	2.49718e+08	2.535e+08	4	1.17837e+09	2.94591e+08	4.26098e+08	4.28638e+08	3.01589e+08	3.06685e+08	4	1.46301e+09	3.65752e+08	0	0	0	0	0	0
P15586	GNS_HUMAN	362	[6 2 0 1 0]	7.24972e+06	5.90184e+06	7.49149e+06	3.63442e+06	4	2.42775e+07	6.06937e+06	5.16534e+08	5.08944e+08	5.4706e+08	2.11211e+08	4	1.78375e+09	4.45937e+08	8.33223e+07	8.98974e+07	1.02769e+08	4.5251e+07	4	3.2124e+08	8.031e+07	1	-1	1	1	0	1
O00469	PLOD2_HUMAN	63	[7 2 0 0 0]	6.94261e+07	3.16202e+08	1.5155e+08	143936598	4	6.81115e+08	1.70279e+08	3.47452e+08	9.61218e+08	4.42624e+08	486627616	4	2.23792e+09	5.59481e+08	3.47177e+08	1183422151	5.34151e+08	5.13645e+08	4	2.5784e+09	6.44599e+08	0	0	0	0	0	0
P10909	CLUS_HUMAN	291	[8 2 0 0 0]	3042086682	2278146861	2224063802	2436753734	4	9981051079	2.49526e+09	3157125165	2381498399	2249801294	2494585343	4	10283010201	2.57075e+09	10361008234	7788475132	7431085130	8208610339	4	33789178835	8.44729e+09	0	1	1	0	1	1
P10646	TFPI1_HUMAN	145	[7 2 0 0 0]	2.46802e+07	2.52276e+07	2.67786e+07	2.37098e+07	4	1.00396e+08	2.5099e+07	7.94653e+07	6.23697e+07	105333702	8.08031e+07	4	3.27972e+08	8.1993e+07	4.11599e+07	3.87263e+07	2.94697e+07	1.58826e+07	4	1.25239e+08	3.13096e+07	1	-1	0	1	0	0
Q6YHK3	CD109_HUMAN	337	[8 2 0 0 0]	3378613480	4092646445	3412631892	4078779390	4	14962671207	3.74067e+09	12553439040	15824373464	13164418487	16594077792	4	58136308783	1.45341e+10	6774015294	8543114028	7213966551	8647763336	4	31178859209	7.79471e+09	1	0	1	1	0	1
P11717	MPRI_HUMAN	400	[7 2 0 0 0]	1331874292	1779975726	1678072744	1454098530	4	6244021292	1561005323	8027494255	11632143582	9831346922	7958500660	4	37449485419	9.36237e+09	4148290981	6906405905	6094138238	4581439722	4	21730274846	5.43257e+09	1	0	1	1	0	1
P50454	SERPH_HUMAN	120	[8 2 0 0 0]	29273321074	31132386149	25511039171	24893780610	4	110810527004	27702631751	27985645402	30006102797	24665384099	24105058206	4	106762190504	26690547626	94525538520	100545000000	82967416198	81445041015	4	359482995733	8.98707e+10	0	1	1	0	1	1
Q9HAW8	UD110_HUMAN	344	[10 2 0 0 0]			1.48741e+07	4.28958e+06	2	1.91637e+07	9.58186e+06	2267992884	2456132925	1079175534	6.55705e+08	4	6.45901e+09	1.61475e+09		5.11156e+06	4.53491e+06		2	9.64647e+06	4.82324e+06	0	0	0	0	0	0
P35503	UD13_HUMAN	348	[10 2 0 0 0]			1.48741e+07	4.28958e+06	2	1.91637e+07	9.58186e+06	2267992884	2456132925	1079175534	6.55705e+08	4	6.45901e+09	1.61475e+09		5.11156e+06	4.53491e+06		2	9.64647e+06	4.82324e+06	0	0	0	0	0	0
P19224	UD16_HUMAN	346	[10 2 0 0 0]			1.48741e+07	4.28958e+06	2	1.91637e+07	9.58186e+06	2267992884	2456132925	1079175534	6.55705e+08	4	6.45901e+09	1.61475e+09		5.11156e+06	4.53491e+06		2	9.64647e+06	4.82324e+06	0	0	0	0	0	0
P35504	UD15_HUMAN	348	[10 2 0 0 0]			1.48741e+07	4.28958e+06	2	1.91637e+07	9.58186e+06	2267992884	2456132925	1079175534	6.55705e+08	4	6.45901e+09	1.61475e+09		5.11156e+06	4.53491e+06		2	9.64647e+06	4.82324e+06	0	0	0	0	0	0
Q9HAW7	UD17_HUMAN	344	[10 2 0 0 0]			1.48741e+07	4.28958e+06	2	1.91637e+07	9.58186e+06	2267992884	2456132925	1079175534	6.55705e+08	4	6.45901e+09	1.61475e+09		5.11156e+06	4.53491e+06		2	9.64647e+06	4.82324e+06	0	0	0	0	0	0
O60656	UD19_HUMAN	344	[10 2 0 0 0]			1.48741e+07	4.28958e+06	2	1.91637e+07	9.58186e+06	2267992884	2456132925	1079175534	6.55705e+08	4	6.45901e+09	1.61475e+09		5.11156e+06	4.53491e+06		2	9.64647e+06	4.82324e+06	0	0	0	0	0	0
P22309	UD11_HUMAN	347	[10 2 0 0 0]			1.48741e+07	4.28958e+06	2	1.91637e+07	9.58186e+06	2267992884	2456132925	1079175534	6.55705e+08	4	6.45901e+09	1.61475e+09		5.11156e+06	4.53491e+06		2	9.64647e+06	4.82324e+06	0	0	0	0	0	0
P22310	UD14_HUMAN	348	[10 2 0 0 0]			1.48741e+07	4.28958e+06	2	1.91637e+07	9.58186e+06	2267992884	2456132925	1079175534	6.55705e+08	4	6.45901e+09	1.61475e+09		5.11156e+06	4.53491e+06		2	9.64647e+06	4.82324e+06	0	0	0	0	0	0
Q9HAW9	UD18_HUMAN	344	[10 2 0 0 0]			1.48741e+07	4.28958e+06	2	1.91637e+07	9.58186e+06	2267992884	2456132925	1079175534	6.55705e+08	4	6.45901e+09	1.61475e+09		5.11156e+06	4.53491e+06		2	9.64647e+06	4.82324e+06	0	0	0	0	0	0
Q9Y4L1	HYOU1_HUMAN	515	[8 2 0 0 0]	16684032882	22729089993	24550217573	16659576230	4	80622916678	2.01557e+10	9536555429	13347206754	14698557564	10134287040	4	47716606787	1.19292e+10	31619513325	45898937788	48930083120	33303114027	4	159751648260	39937912065	0	1	0	0	1	0
Q99519	NEUR1_HUMAN	343	[7 2 0 0 0]	21063765662	45854404611	19679269554	24404013126	4	111001452953	2.77504e+10	3457644115	7038833489	3216278458	3811587267	4	17524343329	4.38109e+09	2176898839	4779242190	2093889943	2773698812	4	11823729784	2955932446	-1	0	-1	0	0	0
P61812	TGFB2_HUMAN	140	[8 2 0 0 0]	4.78461e+08	2.87416e+08	5.42673e+08	2.62176e+08	4	1.57073e+09	3.92681e+08	1852429857	1115661242	2071202272	1066198844	4	6105492215	1.52637e+09	2.56433e+08	1.56062e+08	2.69552e+08	1.56974e+08	4	8.3902e+08	2.09755e+08	1	-1	0	0	-1	0
O14672	ADA10_HUMAN	267	[7 2 0 0 0]	1.19073e+08	7.48065e+07	1.03471e+08	2.85225e+08	4	5.82575e+08	1.45644e+08	6.42571e+08	3.80964e+08	4.81782e+08	1168620197	4	2.67394e+09	6.68484e+08	3.41712e+08	2.56989e+08	3.02675e+08	6.95501e+08	4	1596877121	3.99219e+08	0	0	0	0	0	0
Q9HBB8	CDHR5_HUMAN	405	[7 2 0 0 0]	277511	405319	192983	690550	4	1.56636e+06	391591	7.86998e+06	1.72673e+07	6.38947e+06	1.55125e+07	4	4.70392e+07	1.17598e+07	468153		321025	592790	3	1.38197e+06	460656	1	-1	0	0	0	0
Q9HAW8	UD110_HUMAN	344	[9 2 0 0 0]		1.20871e+07	1.07737e+07		2	2.28608e+07	1.14304e+07	3487321552	4152473910	2592235261	3094046779	4	13326077502	3.33152e+09		2.87726e+06	7.98263e+06		2	1.08599e+07	5.42994e+06	1	-1	0	1	-1	0
P35503	UD13_HUMAN	348	[9 2 0 0 0]		1.20871e+07	1.07737e+07		2	2.28608e+07	1.14304e+07	3487321552	4152473910	2592235261	3094046779	4	13326077502	3.33152e+09		2.87726e+06	7.98263e+06		2	1.08599e+07	5.42994e+06	1	-1	0	1	-1	0
P19224	UD16_HUMAN	346	[9 2 0 0 0]		1.20871e+07	1.07737e+07		2	2.28608e+07	1.14304e+07	3487321552	4152473910	2592235261	3094046779	4	13326077502	3.33152e+09		2.87726e+06	7.98263e+06		2	1.08599e+07	5.42994e+06	1	-1	0	1	-1	0
P35504	UD15_HUMAN	348	[9 2 0 0 0]		1.20871e+07	1.07737e+07		2	2.28608e+07	1.14304e+07	3487321552	4152473910	2592235261	3094046779	4	13326077502	3.33152e+09		2.87726e+06	7.98263e+06		2	1.08599e+07	5.42994e+06	1	-1	0	1	-1	0
Q9HAW7	UD17_HUMAN	344	[9 2 0 0 0]		1.20871e+07	1.07737e+07		2	2.28608e+07	1.14304e+07	3487321552	4152473910	2592235261	3094046779	4	13326077502	3.33152e+09		2.87726e+06	7.98263e+06		2	1.08599e+07	5.42994e+06	1	-1	0	1	-1	0
O60656	UD19_HUMAN	344	[9 2 0 0 0]		1.20871e+07	1.07737e+07		2	2.28608e+07	1.14304e+07	3487321552	4152473910	2592235261	3094046779	4	13326077502	3.33152e+09		2.87726e+06	7.98263e+06		2	1.08599e+07	5.42994e+06	1	-1	0	1	-1	0
P22309	UD11_HUMAN	347	[9 2 0 0 0]		1.20871e+07	1.07737e+07		2	2.28608e+07	1.14304e+07	3487321552	4152473910	2592235261	3094046779	4	13326077502	3.33152e+09		2.87726e+06	7.98263e+06		2	1.08599e+07	5.42994e+06	1	-1	0	1	-1	0
P22310	UD14_HUMAN	348	[9 2 0 0 0]		1.20871e+07	1.07737e+07		2	2.28608e+07	1.14304e+07	3487321552	4152473910	2592235261	3094046779	4	13326077502	3.33152e+09		2.87726e+06	7.98263e+06		2	1.08599e+07	5.42994e+06	1	-1	0	1	-1	0
Q9HAW9	UD18_HUMAN	344	[9 2 0 0 0]		1.20871e+07	1.07737e+07		2	2.28608e+07	1.14304e+07	3487321552	4152473910	2592235261	3094046779	4	13326077502	3.33152e+09		2.87726e+06	7.98263e+06		2	1.08599e+07	5.42994e+06	1	-1	0	1	-1	0
Q12864	CAD17_HUMAN	722	[5 3 0 1 0]	5.70071e+06	8.05689e+06	5.41135e+06	3.73148e+06	4	2.29004e+07	5.72511e+06	5.24079e+08	8.70763e+08	5.82545e+08	4.01239e+08	4	2.37863e+09	5.94656e+08	2.39929e+06	703657	1.13644e+06	316598	4	4.55599e+06	1.139e+06	1	-1	-1	1	-1	0
P55283	CADH4_HUMAN	661	[6 2 0 0 0]	3.87384e+08	6.38911e+08	5.20326e+08	7.70719e+08	4	2.31734e+09	5.79335e+08	3.9647e+08	7.55282e+08	7.20581e+08	8.77985e+08	4	2.75032e+09	6.87579e+08	7.47125e+07	1.26912e+08	1.20724e+08	1.53156e+08	4	4.75505e+08	1.18876e+08	0	-1	-1	0	-1	-1
P19022	CADH2_HUMAN	651	[6 2 0 0 0]	1.53405e+08	1.68962e+08	1.82614e+07	1.9637e+07	4	3.60266e+08	9.00664e+07	1.44766e+08	1.54504e+08	2.32057e+07	2.23216e+07	4	3.44797e+08	8.61993e+07	3.32672e+07	2.40359e+07	1.3121e+07	1.18696e+07	4	8.22936e+07	2.05734e+07	0	0	0	0	0	0
P05106	ITB3_HUMAN	125	[6 2 0 0 0]	4.59431e+07	3.06915e+07	2.57073e+07	5.43905e+07	4	1.56732e+08	3.91831e+07	1.81e+07	1.88051e+07	1.09912e+07	2.25962e+07	4	7.04926e+07	1.76231e+07	2.19567e+06	1.50371e+06	1.83281e+06		3	5.53218e+06	1.84406e+06	0	-1	-1	0	-1	-1
Q9BRN9	TM2D3_HUMAN	122	[7 2 0 0 0]	7.03327e+08	8.31458e+08	6.44781e+08	8.18724e+08	4	2.99829e+09	7.49572e+08	5.10723e+08	6.80196e+08	5.63675e+08	6.24417e+08	4	2.37901e+09	5.94753e+08	5.30092e+08	5.77432e+08	4.96154e+08	6.24047e+08	4	2.22772e+09	5.56931e+08	0	0	0	0	0	0
P13473	LAMP2_HUMAN	356	[5 3 0 1 0]	1.64821e+08	1.39888e+07	3.01917e+08	3.80006e+08	4	8.60734e+08	2.15183e+08	1008469412	1.74777e+08	1511324960	1943001205	4	4.63757e+09	1.15939e+09	2.11815e+08	9.51457e+07	2.64357e+08	2.81037e+08	4	8.52355e+08	2.13089e+08	0	0	0	0	0	0
Q5W064	LIPJ_HUMAN	240	[6 2 0 0 0]	5.92697e+08	5.90934e+08	3.74029e+08	4.08675e+08	4	1.96633e+09	4.91584e+08	1.03422e+08	9.8964e+07	6.78924e+07	7.63707e+07	4	3.46649e+08	8.66623e+07	7.36106e+07	7.67507e+07	4.39179e+07	4.88396e+07	4	2.43119e+08	6.07797e+07	-1	0	-1	-1	0	-1
P38571	LICH_HUMAN	273	[6 2 0 0 0]	5.92697e+08	5.90934e+08	3.74029e+08	4.08675e+08	4	1.96633e+09	4.91584e+08	1.03422e+08	9.8964e+07	6.78924e+07	7.63707e+07	4	3.46649e+08	8.66623e+07	7.36106e+07	7.67507e+07	4.39179e+07	4.88396e+07	4	2.43119e+08	6.07797e+07	-1	0	-1	-1	0	-1
Q9HAW8	UD110_HUMAN	71	[5 2 0 1 0]	9.72435e+08	1039867393	7.27813e+08	1116637241	4	3.85675e+09	9.64188e+08	8286488662	8651636050	6052828134	9390088764	4	32381041610	8.09526e+09	2.39011e+08	4.91258e+08	2.49874e+08	4.70372e+08	4	1.45052e+09	3.62629e+08	1	-1	-1	1	-1	-1
Q9HAW7	UD17_HUMAN	71	[5 2 0 1 0]	9.72435e+08	1039867393	7.27813e+08	1116637241	4	3.85675e+09	9.64188e+08	8286488662	8651636050	6052828134	9390088764	4	32381041610	8.09526e+09	2.39011e+08	4.91258e+08	2.49874e+08	4.70372e+08	4	1.45052e+09	3.62629e+08	1	-1	-1	1	-1	-1
O60656	UD19_HUMAN	71	[5 2 0 1 0]	9.72435e+08	1039867393	7.27813e+08	1116637241	4	3.85675e+09	9.64188e+08	8286488662	8651636050	6052828134	9390088764	4	32381041610	8.09526e+09	2.39011e+08	4.91258e+08	2.49874e+08	4.70372e+08	4	1.45052e+09	3.62629e+08	1	-1	-1	1	-1	-1
Q9HAW9	UD18_HUMAN	71	[5 2 0 1 0]	9.72435e+08	1039867393	7.27813e+08	1116637241	4	3.85675e+09	9.64188e+08	8286488662	8651636050	6052828134	9390088764	4	32381041610	8.09526e+09	2.39011e+08	4.91258e+08	2.49874e+08	4.70372e+08	4	1.45052e+09	3.62629e+08	1	-1	-1	1	-1	-1
Q15399	TLR1_HUMAN	163	[9 2 0 0 0]	3.72861e+07	2.5163e+07	3.125e+07	8.8546e+06	4	1.02554e+08	2.56384e+07	6.70599e+07	6.94868e+07	6.69477e+07	4.70167e+07	4	2.50511e+08	6.26278e+07	1.08447e+07	1.20264e+07	1.44263e+07	6.86979e+06	4	4.41672e+07	1.10418e+07	1	-1	0	0	-1	0
Q6YHK3	CD109_HUMAN	247	[8 2 0 0 0]	5231766507	6215850159	4733163409	4838877941	4	21019658016	5254914504	26331841111	31975109830	24843373440	24359155543	4	107509479924	26877369981	16756034976	20133922888	15506091582	15584706010	4	67980755456	16995188864	1	0	1	1	0	1
Q7Z4F1	LRP10_HUMAN	299	[9 2 0 0 0]	1.292e+08	2.05886e+08		1.20116e+08	3	455201763	151733921	2.16808e+08	3.88856e+08	8.421e+06	2.45777e+08	4	8.59861e+08	2.14965e+08	1.26998e+08	246605150	3.80967e+06	141110537	4	5.18523e+08	1.29631e+08	0	0	0	0	0	0
P10909	CLUS_HUMAN	291	[7 2 0 0 0]	218448111	4.0946e+08	2.79745e+08	4.05819e+08	4	1.31347e+09	3.28368e+08	2.56223e+08	5.10831e+08	3.23271e+08	5.05867e+08	4	1596192996	399048249	4.27282e+08	8.43472e+08	6.00385e+08	9.38396e+08	4	2.80954e+09	7.02384e+08	0	0	0	0	0	0
Q6ZNA5	FRRS1_HUMAN	308	[6 2 0 0 0]	7.24352e+07	3.32278e+07	2.54674e+07	8.17415e+07	4	2.12872e+08	5.3218e+07	2.26974e+08	1.50114e+08	1.12873e+08	2.04609e+08	4	6.94569e+08	1.73642e+08	7.91504e+06	1.9052e+07	1.48719e+06	1.37648e+07	4	4.2219e+07	1.05548e+07	1	-1	0	0	-1	0
Q9Y6A1	POMT1_HUMAN	539	[8 2 0 0 0]	6.04841e+08	6.61909e+08	5.13327e+08	3.15722e+08	4	2.0958e+09	5.2395e+08	4.60879e+08	5.07459e+08	4.11142e+08	2.56072e+08	4	1.63555e+09	4.08888e+08	1.0462e+08	1.09041e+08	8.27337e+07	3.31129e+07	4	3.29508e+08	8.23769e+07	0	-1	-1	0	-1	-1
Q7LGA3	HS2ST_HUMAN	108	[8 2 0 0 0]	6.51128e+07	5.02935e+07	1.17306e+08	8.17582e+07	4	3.1447e+08	7.86175e+07	1.06851e+08	102891605	159568979	1.10038e+08	4	4.7935e+08	1.19837e+08	39876750	2.83359e+07	6.4645e+07	4.46239e+07	4	1.77482e+08	4.43704e+07	0	-1	0	0	0	0
Q07954	LRP1_HUMAN	1825	[6 2 0 0 0]	7.24628e+08	2465624097	1433512368	9.66289e+08	4	5.59005e+09	1.39751e+09	2183382622	6385361640	3836657198	2540987797	4	14946389257	3.7366e+09	8.00342e+08	2279025959	1461538285	1052888436	4	5.59379e+09	1.39845e+09	0	0	0	0	0	0
Q9Y6A1	POMT1_HUMAN	471	[6 2 0 0 0]	1.09087e+08	329286371	1.91946e+08	1.28718e+08	4	7.59037e+08	1.89759e+08	9.3519e+07	3.73879e+08	2.77285e+08	1.24997e+08	4	8.6968e+08	2.1742e+08	8.59232e+06	2.6591e+07	1.05725e+07	1.31676e+07	4	5.89234e+07	1.47308e+07	0	0	0	0	0	0
P11717	MPRI_HUMAN	1656	[6 2 0 0 0]	1.56328e+08	1.95288e+08	1.52466e+08	2.13949e+08	4	718030379	1.79508e+08	1337543237	1353341069	1150867903	1550921407	4	5392673616	1348168404	4.5938e+08	4.41975e+08	4.0872e+08	6.02696e+08	4	1.91277e+09	4.78193e+08	1	-1	1	1	-1	1
P11279	LAMP1_HUMAN	261	[5 4 0 1 0]	206262121	4.7893e+08	2.87342e+08	3.49317e+08	4	1.32185e+09	3.30463e+08	5.76125e+08	1379041112	9.41883e+08	9.04527e+08	4	3.80158e+09	9.50394e+08	3557659298	8382829781	4575956157	5559507854	4	22075953090	5.51899e+09	0	1	1	0	0	0
Q12864	CAD17_HUMAN	546	[9 2 0 0 0]	3.78641e+07	3.76784e+07	2.01871e+07	2.14541e+07	4	1.17184e+08	2.92959e+07	1.82255e+08	167691891	110500458	1.1917e+08	4	5.79617e+08	1.44904e+08	1.35551e+06	212473		434639	3	2.00262e+06	667541	1	-1	-1	1	-1	-1
Q6YHK3	CD109_HUMAN	247	[9 2 0 0 0]	6.72069e+08	8.14426e+08	5.81754e+08	6.07883e+08	4	2.67613e+09	6.69033e+08	2837326360	3210979833	2369852431	2747671022	4	11165829646	2.79146e+09	2819723915	3232563307	2307642077	2686405840	4	11046335139	2.76158e+09	1	0	1	1	0	1
P08581	MET_HUMAN	106	[3 4 0 1 0]	4.5932e+06	3.7254e+07	5.45716e+07	6.09102e+07	4	1.57329e+08	3.93322e+07	1.26859e+08	3.45415e+08	3.49486e+08	3.42272e+08	4	1.16403e+09	2.91008e+08	1.51674e+07		5.29669e+06	2.17281e+07	3	4.21922e+07	1.40641e+07	1	-1	0	0	0	0
P13473	LAMP2_HUMAN	257	[6 2 0 0 0]	2.65426e+07	3.18635e+07	3.5566e+06	2.9036e+07	4	9.09987e+07	2.27497e+07	1.49458e+08	2.18774e+08	9.73019e+07	1.33992e+08	4	5.99526e+08	1.49881e+08	3.56377e+07	9.23495e+07	4.33735e+07	4.61859e+07	4	2.17547e+08	5.43866e+07	1	0	0	0	0	0
P16278	BGAL_HUMAN	464	[7 2 0 0 0]	1.79439e+08	9.35278e+07	2.3359e+08	3.27685e+08	4	8.34242e+08	2.0856e+08	6.16249e+08	3.96523e+08	6.36961e+08	7.86095e+08	4	2.43583e+09	6.08957e+08	3329717349	2052129511	3500567244	3846804964	4	12729219068	3182304767	1	1	1	0	1	1
P15144	AMPN_HUMAN	128	[5 4 0 0 0]	1.39118e+08	3.04648e+08	1.77008e+08	1.91422e+08	4	8.12196e+08	2.03049e+08	2.16845e+08	2.59895e+08	2.36713e+08	2.65521e+08	4	9.78975e+08	2.44744e+08	3.39376e+06	535651	1.28813e+06	1.51711e+06	4	6.73465e+06	1.68366e+06	0	-1	-1	0	-1	-1
P07339	CATD_HUMAN	263	[7 2 0 0 0]	1833601186	2998592152	1930090689	1917637444	4	8679921471	2.16998e+09	10650540473	16589734414	11568160133	11998592336	4	50807027356	12701756839	11273777654	17824125466	12470463563	12737932500	4	54306299183	1.35766e+10	1	0	1	1	0	1
P26006	ITA3_HUMAN	656	[6 2 0 0 0]	4.11658e+06	1.34878e+08	1.84865e+07	1.05189e+07	4	1.68e+08	4.20001e+07	6.443e+08	1610177481	3.06263e+08	192519628	4	2.75326e+09	6.88315e+08	5.58909e+08	1502158303	2.75735e+08	2.0017e+08	4	2.53697e+09	6.34243e+08	0	0	0	0	0	0
P07942	LAMB1_HUMAN	677	[5 2 0 0 0]	4266354491	8367188896	5660028850	6673974059	4	24967546296	6241886574	4902370738	9436509197	6399390622	7381798316	4	28120068873	7.03002e+09	1774562365	3537588132	2353521144	2765503582	4	10431175223	2.60779e+09	0	-1	-1	0	0	0
P13473	LAMP2_HUMAN	356	[5 2 0 0 0]	12460600183	15111870819	14728072600	15105338424	4	57405882026	1.43515e+10	38981729409	48330220726	47000985496	47751370309	4	182064305940	45516076485	7981038974	9731955377	9524091724	9637497102	4	36874583177	9.21865e+09	1	-1	0	1	-1	0
P19438	TNR1A_HUMAN	54	[8 2 0 0 0]	641621443	475389146	5.71285e+08	5.05321e+08	4	2.19362e+09	5.48404e+08	1031374894	7.22609e+08	9.54917e+08	8.84608e+08	4	3.59351e+09	8.98377e+08	1.79027e+08	1.33348e+08	1.7314e+08	1.60349e+08	4	6.45863e+08	1.61466e+08	0	-1	-1	0	-1	-1
Q92545	TM131_HUMAN	485	[6 2 0 0 0]	3.07356e+07	1.53326e+07	1.32301e+07	1.13929e+07	4	7.06912e+07	1.76728e+07	2.82723e+07	1.37062e+07	1.0458e+07	9311932	4	6.17484e+07	1.54371e+07	8.97834e+06	2.37329e+06	3.2136e+06	3.26938e+06	4	1.78346e+07	4.45865e+06	0	0	0	0	0	0
Q6YHK3	CD109_HUMAN	279	[7 2 0 0 0]	452259	2.83274e+06	765623	1.10356e+06	4	5.15419e+06	1.28855e+06	4850211752	7447842813	4521277970	3068852941	4	19888185476	4972046369	2437995369	3875045686	2356411273	1600726797	4	10270179125	2.56754e+09	1	0	1	1	0	1
Q32P28	P3H1_HUMAN	467	[7 2 0 0 0]	4.46763e+08	4.29265e+08	5.07729e+08	3.48684e+08	4	1.73244e+09	4.3311e+08	1381474476	1318694489	1494366712	1011112507	4	5205648184	1301412046	5170601885	4860671339	5427330049	3676195617	4	19134798890	4.7837e+09	1	1	1	1	1	1
P08581	MET_HUMAN	785	[5 4 0 2 0]	1.18278e+07	7.41138e+06	1.10906e+07	5.77802e+06	4	3.61079e+07	9.02697e+06	1.09457e+08	6.85071e+07	8.34867e+07	4.7036e+07	4	3.08487e+08	7.71218e+07	3.06931e+07	2.01939e+07	1.20959e+07	1.0099e+07	4	7.30819e+07	1.82705e+07	1	-1	0	0	0	0
P08581	MET_HUMAN	785	[4 3 0 1 0]	5.36029e+07	9.28271e+08	6.0683e+08	6.15113e+08	4	2.20382e+09	5.50954e+08	1.38266e+08	4.17709e+08	2.48078e+08	2.69265e+08	4	1073318974	2.6833e+08	4.49345e+07	8.75969e+08	5.66318e+08	5.61527e+08	4	2.04875e+09	5.12187e+08	0	0	0	0	0	0
P15144	AMPN_HUMAN	128	[5 2 0 0 0]	4932029977	6452057129	6403114974	5026845348	4	22814047428	5703511857	3813449102	5008122113	4821667308	3947706618	4	17590945141	4.39774e+09	8.69883e+07	1.07422e+08	1.39546e+08	8.99207e+07	4	4.23878e+08	1.05969e+08	0	-1	-1	0	-1	-1
P01137	TGFB1_HUMAN	176	[5 2 0 0 0]	3.43632e+07	5.37859e+07	2.86233e+07	2.9436e+07	4	1.46208e+08	3.65521e+07	5.72629e+07	7.59076e+07	4.6429e+07	5.15571e+07	4	2.31157e+08	5.77891e+07	6.84023e+07	9.44157e+07	6.8325e+07	6.83333e+07	4	2.99476e+08	7.48691e+07	0	0	1	0	0	0
P13473	LAMP2_HUMAN	275	[5 4 0 0 0]	4.11446e+07	6.20621e+07	4.67167e+07	4.64623e+07	4	1.96386e+08	4.90964e+07	7.32882e+07	1.06785e+08	8.01678e+07	5.96429e+07	4	3.19884e+08	7.9971e+07	1.90182e+08	2.46445e+08	2.26491e+08	1.09222e+08	4	7.72339e+08	1.93085e+08	0	0	1	0	0	0
Q07954	LRP1_HUMAN	1995	[6 2 0 0 0]	2116743062	3597708158	1937492070	1812090583	4	9464033873	2.36601e+09	3604410013	6097781146	3432571131	3095337479	4	16230099769	4.05752e+09	7.08527e+08	1131452172	6.60055e+08	5.95977e+08	4	3.09601e+09	7.74003e+08	0	-1	0	0	0	0
Q9NZR2	LRP1B_HUMAN	1983	[6 2 0 0 0]	2116743062	3597708158	1937492070	1812090583	4	9464033873	2.36601e+09	3604410013	6097781146	3432571131	3095337479	4	16230099769	4.05752e+09	7.08527e+08	1131452172	6.60055e+08	5.95977e+08	4	3.09601e+09	7.74003e+08	0	-1	0	0	0	0
Q13641	TPBG_HUMAN	275	[8 2 0 0 0]	5.01163e+06	1.68908e+07	8.5045e+06	1.86348e+06	4	3.22704e+07	8.0676e+06	4.2004e+07	7.73059e+07	4.17866e+07	3.75683e+07	4	1.98665e+08	4.96662e+07	2.98462e+06	1.19359e+07	1.0307e+07	5.11749e+06	4	3.0345e+07	7.58625e+06	1	-1	0	0	0	0
Q9H0U3	MAGT1_HUMAN	71	[7 2 0 0 0]	2.15942e+08	6.86057e+08	3.74634e+08	1.85202e+08	4	1.46183e+09	3.65459e+08	5.60732e+08	1730891009	9.75542e+08	4.3706e+08	4	3.70422e+09	9.26056e+08	9.85154e+07	394809901	1.70692e+08	5.48751e+07	4	7.18892e+08	1.79723e+08	0	0	0	0	0	0
Q30201	HFE_HUMAN	234	[8 2 0 0 0]	2.6323e+08	3.77648e+08	2.83373e+08	2.87882e+08	4	1.21213e+09	3.03033e+08	6.40084e+08	9.62448e+08	7.88805e+08	7.42059e+08	4	3133396560	783349140	1098051603	1951348606	1394921970	1381543554	4	5825865733	1.45647e+09	1	0	1	1	0	1
Q86XS8	GOLI_HUMAN	135	[9 2 0 0 0]	2.72606e+07	3.05397e+07	2.70857e+07	1.16782e+07	4	9.65641e+07	2.4141e+07	4.21883e+07	5.00643e+07	3.79703e+07	2.75805e+07	4	1.57803e+08	3.94508e+07	2.00152e+06	4.71996e+06	5.14814e+06	2.24263e+06	4	1.41123e+07	3.52806e+06	0	-1	-1	0	-1	0
Q68CR1	SE1L3_HUMAN	201	[8 2 0 0 0]	6.57501e+08	1034549980	7.45808e+08	5.0064e+08	4	2.9385e+09	7.34625e+08	3.54348e+08	4.34181e+08	4.14363e+08	2.41464e+08	4	1.44436e+09	3.61089e+08	6.9919e+07	7.82387e+07	75788043	4.56471e+07	4	2.69593e+08	6.73982e+07	0	-1	-1	0	-1	-1
P15586	GNS_HUMAN	405	[6 2 0 1 0]		2.66024e+07			1	2.66024e+07	2.66024e+07	8.27977e+07	7.48139e+07	2.1033e+07	2.89208e+07	4	2.07565e+08	5.18914e+07	2.00381e+07	1.53304e+07	4.82861e+06	6.17598e+06	4	4.63731e+07	1.15933e+07	0	0	0	0	0	0
Q9UBG0	MRC2_HUMAN	634	[6 2 0 0 0]		1.45782e+06	728535		2	2.18635e+06	1.09318e+06	1.76631e+08	9.24285e+07	8.53258e+07	1.13972e+08	4	4.68358e+08	1.17089e+08	1547163588	8.39003e+08	7.49605e+08	9.82238e+08	4	4.11801e+09	1.0295e+09	1	1	1	1	0	1
Q07954	LRP1_HUMAN	1511	[9 2 0 0 0]	7.48495e+08	6.12769e+08	439982211	8.11248e+08	4	2.61249e+09	6.53123e+08	7.95469e+08	6.68326e+08	4.9595e+08	8.87626e+08	4	2.84737e+09	7.11843e+08	7.25017e+08	4.2165e+08	3.27909e+08	750365754	4	2.22494e+09	5.56235e+08	0	0	0	0	0	0
Q96KA5	CLP1L_HUMAN	91	[4 2 0 0 0]	9.79279e+07	6.93408e+07	2.76403e+07	6.40283e+07	4	2.58937e+08	6.47343e+07	1.5776e+08	1.60445e+08	5.97196e+07	102643863	4	4.80569e+08	1.20142e+08	2.50357e+08	2.86422e+08	1.05677e+08	1.76489e+08	4	8.18946e+08	2.04736e+08	0	0	0	0	0	0
P10646	TFPI1_HUMAN	145	[5 2 0 0 0]	7.53746e+06	5.18777e+06	2.42844e+07	6.5963e+06	4	4.36059e+07	1.09015e+07	3.05908e+07	2.71418e+07	5.9485e+07	1.96899e+07	4	1.36908e+08	3.42269e+07	6.10906e+06		5.00529e+06	1.12439e+06	3	1.22387e+07	4.07958e+06	0	0	0	0	0	0
Q9BVK6	TMED9_HUMAN	125	[6 2 0 0 0]	13516924796	17804798994	12911202763	12658031391	4	56890957944	14222739486	7690343387	10136002689	7323254553	7109463398	4	32259064027	8.06477e+09	11090792483	14502807001	10515409296	10288142033	4	46397150813	1.15993e+10	0	0	0	0	0	0
P08581	MET_HUMAN	785	[5 2 0 0 0]	1.45834e+08	1.43392e+08	4.34042e+08	3.74011e+08	4	1.09728e+09	2.7432e+08	3888053052	5506503751	6513583073	8653998826	4	24562138702	6.14053e+09	1.45042e+08	1.87551e+08	215703364	3.03764e+08	4	8.52061e+08	2.13015e+08	1	-1	0	1	-1	0
Q92823	NRCAM_HUMAN	223	[6 2 0 0 0]	1040092416	3329986413	2083150973	2333312362	4	8786542164	2196635541	5319178030	16396731219	10416204146	11392936019	4	43525049414	1.08813e+10	1.34024e+08	4.16791e+08	2.63508e+08	3.07023e+08	4	1121345855	2.80336e+08	1	-1	-1	0	0	0
Q8TCJ2	STT3B_HUMAN	623	[5 2 0 0 0]	5.22065e+07	1.38995e+07	1.63486e+07	5.15582e+07	4	1.34013e+08	3.35032e+07	8.70652e+07	3.5765e+07	5.21766e+07	7.22896e+07	4	2.47296e+08	6.18241e+07	9.43991e+06	3.02888e+06	3.67073e+06	8.63755e+06	4	2.47771e+07	6.19427e+06	0	-1	0	0	0	0
P07942	LAMB1_HUMAN	677	[4 2 0 0 0]	4.15328e+07	2.98314e+07	2.7079e+07	2.46516e+07	4	1.23095e+08	3.07737e+07	3.692e+08	3.20028e+08	340175239	4.03078e+08	4	1.43248e+09	3.5812e+08	6.41741e+07	4.91013e+07	6.29939e+07	2.72887e+07	4	2.03558e+08	5.08895e+07	1	-1	0	1	-1	0
P11717	MPRI_HUMAN	400	[5 2 0 0 0]	103246000000	125300000000	82734049093	59054381920	4	370334431013	9.25836e+10	42170557489	50663868252	33583265029	24203306541	4	150620997311	3.76552e+10	22008406936	25910098648	16769738067	12390091374	4	77078335025	1.92696e+10	0	0	-1	0	0	0
P08582	TRFM_HUMAN	135	[6 2 0 0 0]	1045380088	1455582634	1021867437	6.75997e+08	4	4.19883e+09	1.04971e+09	3.40055e+08	4.67608e+08	3.32767e+08	2.23583e+08	4	1.36401e+09	3.41003e+08	164185454	2.36079e+08	1.69113e+08	1.13578e+08	4	6.82955e+08	1.70739e+08	-1	0	-1	0	0	-1
P61812	TGFB2_HUMAN	140	[5 2 0 0 0]	3.22132e+06	2.4747e+06	5.95521e+06	2.54146e+06	4	1.41927e+07	3.54817e+06	3.46779e+07	6.84249e+07	8.03425e+07	4.25507e+07	4	2.25996e+08	5.6499e+07		913904	359047	473816	3	1.74677e+06	582256	1	-1	0	0	-1	0
Q9HDC9	APMAP_HUMAN	196	[7 2 0 0 0]	10573464598	15996424083	9775832345	6354669942	4	42700390968	10675097742	28618569403	29905388408	25247299915	22919531061	4	106690788787	2.66727e+10	6802338277	6611141074	6052379140	5708887344	4	25174745835	6.29369e+09	1	-1	0	1	-1	0
Q9HAW8	UD110_HUMAN	71	[4 3 0 2 0]	1.46683e+06	9.76815e+06	1.60475e+07	6.72102e+06	4	3.40035e+07	8.50087e+06	3.35676e+07	3.56688e+07	5.67259e+07	4.17303e+07	4	1.67693e+08	4.19232e+07	3.44465e+06	2.14632e+06	512393	3.20991e+06	4	9.31328e+06	2.32832e+06	1	-1	0	1	-1	0
Q9HAW7	UD17_HUMAN	71	[4 3 0 2 0]	1.46683e+06	9.76815e+06	1.60475e+07	6.72102e+06	4	3.40035e+07	8.50087e+06	3.35676e+07	3.56688e+07	5.67259e+07	4.17303e+07	4	1.67693e+08	4.19232e+07	3.44465e+06	2.14632e+06	512393	3.20991e+06	4	9.31328e+06	2.32832e+06	1	-1	0	1	-1	0
O60656	UD19_HUMAN	71	[4 3 0 2 0]	1.46683e+06	9.76815e+06	1.60475e+07	6.72102e+06	4	3.40035e+07	8.50087e+06	3.35676e+07	3.56688e+07	5.67259e+07	4.17303e+07	4	1.67693e+08	4.19232e+07	3.44465e+06	2.14632e+06	512393	3.20991e+06	4	9.31328e+06	2.32832e+06	1	-1	0	1	-1	0
Q9HAW9	UD18_HUMAN	71	[4 3 0 2 0]	1.46683e+06	9.76815e+06	1.60475e+07	6.72102e+06	4	3.40035e+07	8.50087e+06	3.35676e+07	3.56688e+07	5.67259e+07	4.17303e+07	4	1.67693e+08	4.19232e+07	3.44465e+06	2.14632e+06	512393	3.20991e+06	4	9.31328e+06	2.32832e+06	1	-1	0	1	-1	0
Q07954	LRP1_HUMAN	1825	[5 2 0 0 0]	2142343548	3071811616	1587314097	2290976412	4	9092445673	2.27311e+09	2307830267	3124843633	1694185834	2647110867	4	9773970601	2.44349e+09	5.13188e+08	7.87915e+08	3.94516e+08	5.60119e+08	4	2.25574e+09	5.63935e+08	0	-1	-1	0	-1	-1
P01137	TGFB1_HUMAN	176	[8 2 0 0 0]	1.63022e+08	2.28641e+08	6.77831e+07	1.53076e+08	4	6.12522e+08	1.5313e+08	2.80772e+08	4.23148e+08	1.32351e+08	2.83647e+08	4	1.11992e+09	2.7998e+08	6.64012e+08	9.46322e+08	312988135	6.33019e+08	4	2.55634e+09	6.39085e+08	0	0	0	0	0	0
P26006	ITA3_HUMAN	265	[6 2 0 0 0]	7.17429e+07	1.01032e+08	5.12232e+07	5.48617e+07	4	2.7886e+08	6.97149e+07	1436030646	1960028167	1716887999	1679023939	4	6791970751	1.69799e+09	2150592858	3273711141	2743962082	2923017834	4	11091283915	2.77282e+09	1	0	1	1	0	1
Q8N766	EMC1_HUMAN	913	[8 2 0 0 0]	3082214823	5935904843	3104810470	2969929044	4	15092859180	3773214795	3017196354	6288015944	3093512161	2895428952	4	15294153411	3.82354e+09	2349646177	4827658482	2452788951	2317656683	4	11947750293	2.98694e+09	0	0	0	0	0	0
P04062	GLCM_HUMAN	309	[8 2 0 0 0]	2833269130	1661857367	2573611494	2411362384	4	9480100375	2.37003e+09	4763666529	2908492520	4403640832	4082965221	4	16158765102	4.03969e+09	2518840580	1514195084	2304556990	2159297593	4	8496890247	2.12422e+09	0	0	0	0	0	0
Q8TEB7	RN128_HUMAN	59	[6 2 0 0 0]	7.07215e+06	1.58779e+07	9.59535e+06	1.17612e+07	4	4.43066e+07	1.10766e+07	1.45644e+08	2.37554e+08	2.55579e+08	2.57357e+08	4	8.96134e+08	2.24034e+08	630078		378499	342770	3	1.35135e+06	450449	1	-1	-1	1	-1	-1
Q96KA5	CLP1L_HUMAN	91	[3 3 0 1 0]	3302239339	1957338588	1759794540	4482863620	4	11502236087	2.87556e+09	2239359321	1268883259	1228635819	2891195257	4	7628073656	1907018414	3116260173	1832783305	1672934466	4406050982	4	11028028926	2.75701e+09	0	0	0	0	0	0
P36941	TNR3_HUMAN	177	[8 2 0 0 0]	1.68859e+08	1.75482e+08	2.5225e+08	1.40771e+08	4	7.37361e+08	1.8434e+08	5.45451e+08	552304664	7.67307e+08	3.85928e+08	4	2250990236	562747559	1.22855e+08	1.42529e+08	1.78401e+08	1.04513e+08	4	5.48298e+08	1.37075e+08	1	-1	0	0	-1	0
P98160	PGBM_HUMAN	89	[8 2 0 0 0]	6.40063e+08	2698034303	1237420972	1401021318	4	5.97654e+09	1.49413e+09	5.55426e+08	2404018199	1137866068	1152144463	4	5.24945e+09	1.31236e+09	2271589422	9913724693	4618676215	5007606742	4	21811597072	5452899268	0	0	0	0	0	0
P19022	CADH2_HUMAN	692	[6 3 0 0 0]	9.56066e+07	6.41533e+07	5.83541e+07	3.76201e+07	4	2.55734e+08	6.39335e+07	1.89118e+08	3.55965e+08	2.09651e+08	2.21202e+08	4	9.75936e+08	2.43984e+08	1.40861e+08	264217502	1.44329e+08	1.48214e+08	4	6.97622e+08	1.74405e+08	1	0	0	0	0	0
Q8TEM1	PO210_HUMAN	1441	[6 2 0 0 0]	21236998967	53385612593	37400065025	37539657043	4	149562333628	37390583407	10265885998	25616486398	18016919510	18182731795	4	72082023701	1.80205e+10	6525215760	16583381728	11595936739	11684080200	4	46388614427	1.15972e+10	0	0	-1	0	0	0
Q9NV96	CC50A_HUMAN	294	[5 2 0 0 0]	6.37395e+07	1.36634e+08	7.84141e+07	1.24651e+08	4	4.03439e+08	1.0086e+08	4.14244e+08	9.61099e+08	5.49447e+08	7.94315e+08	4	2.7191e+09	6.79776e+08	2.1055e+08	5.70966e+08	3.07564e+08	4.12053e+08	4	1.50113e+09	3.75283e+08	1	0	0	0	0	0
P22304	IDS_HUMAN	115	[5 2 0 0 0]	1.68208e+08	8.39041e+07	3.42136e+08	384750705	4	9.78999e+08	2.4475e+08	6.56399e+08	3.90102e+08	1101411498	1362114177	4	3.51003e+09	8.77507e+08	3.32979e+07	1.88673e+07	9.12468e+07	1.07721e+08	4	2.51133e+08	6.27832e+07	0	-1	0	0	0	0
P06756	ITAV_HUMAN	554	[7 2 0 0 0]	2.71317e+08	5.26733e+08	2.34196e+08	3.57448e+08	4	1.38969e+09	3.47423e+08	5.24691e+08	8.4787e+08	4.13098e+08	5.59861e+08	4	2.34552e+09	5.8638e+08	8.14685e+07	123970130	6.54548e+07	9.03167e+07	4	3.6121e+08	9.03025e+07	0	-1	-1	0	-1	0
Q9Y6A1	POMT1_HUMAN	471	[7 2 0 0 0]	1.93776e+08	216613891	2.47227e+08	1.44588e+08	4	8.02204e+08	2.00551e+08	2.37186e+08	2.96809e+08	3.134e+08	1.50766e+08	4	9.98162e+08	2.4954e+08	2.46005e+07	3.54233e+07	3.00142e+07	1.35551e+07	4	1.03593e+08	2.58983e+07	0	-1	-1	0	-1	-1
Q04900	MUC24_HUMAN	146	[8 2 0 0 0]	5.41315e+07	1.1124e+08	2.93381e+07	6.23994e+07	4	2.57109e+08	6.42772e+07	1.42026e+08	2.5703e+08	7.09252e+07	1.55774e+08	4	6.25755e+08	1.56439e+08	1.73438e+07	3.63116e+07	1.43421e+07	2.14693e+07	4	8.94668e+07	2.23667e+07	0	0	0	0	0	0
Q8TCJ2	STT3B_HUMAN	623	[7 2 0 0 0]	2749610508	4809615755	7028815833	6519982432	4	21108024528	5277006132	3543070646	6181172014	9050537434	8379137267	4	27153917361	6.78848e+09	9.17115e+08	1638222162	2393782217	2179705264	4	7.12883e+09	1.78221e+09	0	-1	0	0	0	0
Q9HAW8	UD110_HUMAN	71	[7 2 0 0 0]	8.78743e+08	1198076994	7.36915e+08	7.5227e+08	4	3.566e+09	8.91501e+08	5355546447	7885891853	4809464716	4800666982	4	22851569998	5.71289e+09	6.67796e+07	5.44228e+07	4.4964e+07	7.06347e+07	4	2.36801e+08	5.92003e+07	1	-1	-1	1	-1	-1
Q9HAW7	UD17_HUMAN	71	[7 2 0 0 0]	8.78743e+08	1198076994	7.36915e+08	7.5227e+08	4	3.566e+09	8.91501e+08	5355546447	7885891853	4809464716	4800666982	4	22851569998	5.71289e+09	6.67796e+07	5.44228e+07	4.4964e+07	7.06347e+07	4	2.36801e+08	5.92003e+07	1	-1	-1	1	-1	-1
O60656	UD19_HUMAN	71	[7 2 0 0 0]	8.78743e+08	1198076994	7.36915e+08	7.5227e+08	4	3.566e+09	8.91501e+08	5355546447	7885891853	4809464716	4800666982	4	22851569998	5.71289e+09	6.67796e+07	5.44228e+07	4.4964e+07	7.06347e+07	4	2.36801e+08	5.92003e+07	1	-1	-1	1	-1	-1
Q9HAW9	UD18_HUMAN	71	[7 2 0 0 0]	8.78743e+08	1198076994	7.36915e+08	7.5227e+08	4	3.566e+09	8.91501e+08	5355546447	7885891853	4809464716	4800666982	4	22851569998	5.71289e+09	6.67796e+07	5.44228e+07	4.4964e+07	7.06347e+07	4	2.36801e+08	5.92003e+07	1	-1	-1	1	-1	-1
Q9HAW8	UD110_HUMAN	71	[4 2 0 0 0]	1.79661e+08	179336457	1.35006e+08	235371197	4	7.29374e+08	1.82344e+08	2429534217	2394002444	1849620962	3123742651	4	9796900274	2.44923e+09	503379	710394	1.65197e+06		3	2.86574e+06	955247	1	-1	-1	1	-1	-1
Q9HAW7	UD17_HUMAN	71	[4 2 0 0 0]	1.79661e+08	179336457	1.35006e+08	235371197	4	7.29374e+08	1.82344e+08	2429534217	2394002444	1849620962	3123742651	4	9796900274	2.44923e+09	503379	710394	1.65197e+06		3	2.86574e+06	955247	1	-1	-1	1	-1	-1
O60656	UD19_HUMAN	71	[4 2 0 0 0]	1.79661e+08	179336457	1.35006e+08	235371197	4	7.29374e+08	1.82344e+08	2429534217	2394002444	1849620962	3123742651	4	9796900274	2.44923e+09	503379	710394	1.65197e+06		3	2.86574e+06	955247	1	-1	-1	1	-1	-1
Q9HAW9	UD18_HUMAN	71	[4 2 0 0 0]	1.79661e+08	179336457	1.35006e+08	235371197	4	7.29374e+08	1.82344e+08	2429534217	2394002444	1849620962	3123742651	4	9796900274	2.44923e+09	503379	710394	1.65197e+06		3	2.86574e+06	955247	1	-1	-1	1	-1	-1
Q99519	NEUR1_HUMAN	343	[8 2 0 0 0]	3263212629	3055742238	1353443936	2941787159	4	10614185962	2.65355e+09	636697150	6.26523e+08	2.47409e+08	5.2673e+08	4	2.03736e+09	5.0934e+08	5.50916e+08	4.88642e+08	2.24643e+08	4.92281e+08	4	1.75648e+09	4.3912e+08	-1	0	-1	0	0	0
Q32P28	P3H1_HUMAN	467	[5 2 0 0 0]	8403805811	12022597002	6352924070	11856367628	4	38635694511	9.65892e+09	8560991911	12036003662	6426399068	11813447321	4	38836841962	9.70921e+09	3689105114	5121190526	2746510981	5160772500	4	16717579121	4.17939e+09	0	-1	0	0	0	0
O95479	G6PE_HUMAN	157	[3 3 0 0 0]	1280149772	1691187659	1157842591	7.35783e+08	4	4.86496e+09	1.21624e+09	7.5381e+08	9.31069e+08	714230945	3.93869e+08	4	2.79298e+09	6.98245e+08	1.97653e+08	2.56097e+08	1.58006e+08	9.5825e+07	4	7.07581e+08	1.76895e+08	0	-1	-1	0	0	0
P61812	TGFB2_HUMAN	140	[7 2 0 0 0]	1.55429e+08	1.57383e+08	1.53755e+08	8.67761e+07	4	5.53343e+08	1.38336e+08	9.12834e+08	8.5873e+08	8.57832e+08	4.6865e+08	4	3.09805e+09	7.74512e+08	6.58079e+07	5.01072e+07	6.11951e+07	3.52701e+07	4	2.1238e+08	5.30951e+07	1	-1	-1	1	-1	0
Q96T58	MINT_HUMAN	1132	[8 2 0 0 0]	6.37075e+08	4.80767e+08	6.16098e+08	627062882	4	2.361e+09	5.90251e+08	8.45252e+08	6.17144e+08	7.87399e+08	8.07324e+08	4	3.05712e+09	7.6428e+08	2092685278	1601887923	2000970061	2017081465	4	7712624727	1.92816e+09	0	1	1	0	1	1
O60637	TSN3_HUMAN	167	[4 2 0 0 0]	1.2975e+08	1.08959e+08	7.66379e+07	6.72166e+07	4	3.82564e+08	9.56411e+07	6.92175e+07	7.19865e+07	3.88576e+07	4.75948e+07	4	2.27656e+08	5.69141e+07	7.21765e+07	8.01881e+07	3.95718e+07	4.28149e+07	4	2.34751e+08	5.86878e+07	0	0	0	0	0	0
Q92823	NRCAM_HUMAN	223	[3 2 0 0 0]	1.22478e+07	1.74638e+07	9.13132e+06	1.03805e+07	4	4.92234e+07	1.23059e+07	1.71696e+08	1.90728e+08	1.13516e+08	1.2678e+08	4	6.0272e+08	1.5068e+08			1.02485e+06	722995	2	1.74784e+06	873922	1	-1	-1	1	-1	-1
Q15262	PTPRK_HUMAN	140	[8 2 0 0 0]	2.93559e+08	176779452	1.3486e+08	1.42739e+08	4	7.47937e+08	1.86984e+08	9.55363e+08	6.82121e+08	4.67654e+08	430811957	4	2.53595e+09	6.33988e+08	1.52822e+08	1.17906e+08	7.25449e+07	9.79145e+07	4	4.41187e+08	1.10297e+08	0	-1	0	0	0	0
P53801	PTTG_HUMAN	54	[4 2 0 0 0]	1.42468e+07	9.96976e+06	8.96117e+06	7.27706e+06	4	4.04547e+07	1.01137e+07	5.83699e+07	6.88723e+07	5.26329e+07	3.78377e+07	4	2.17713e+08	5.44282e+07					0	0	#DIV/0!	1	-1	-1	1	-1	-1
P26006	ITA3_HUMAN	656	[8 2 0 0 0]	5.0317e+07		6.43142e+07		2	1.14631e+08	5.73156e+07	219101051	2.63721e+08	2.94064e+08	2.45271e+07	4	8.01414e+08	2.00353e+08	5.09275e+08	6.18052e+08	5.94484e+08	5.0376e+07	4	1.77219e+09	4.43047e+08	0	0	0	0	0	0
Q9Y4D7	PLXD1_HUMAN	155	[9 2 0 0 0]	1.32592e+07	2.72014e+07	1.70948e+07	1.797e+07	4	7.55254e+07	1.88814e+07	1.57906e+08	2.84964e+08	1.71112e+08	1.74798e+08	4	788779808	197194952	2.08102e+07	3.53088e+07	2.04379e+07	2.37357e+07	4	1.00293e+08	2.50731e+07	1	-1	0	1	-1	0
O75356	ENTP5_HUMAN	232	[6 2 0 0 0]	9.4194e+08	8.18268e+08	6.60592e+08	6.3971e+08	4	3060510869	7.65128e+08	9.12313e+08	8.18548e+08	6.99002e+08	6.59607e+08	4	3.08947e+09	7.72368e+08	1.9375e+08	1.94443e+08	1.57376e+08	163107395	4	7.08676e+08	1.77169e+08	0	-1	-1	0	-1	-1
Q6P179	ERAP2_HUMAN	294	[5 2 0 0 0]	5.76759e+06	2.29969e+07	7.17397e+06	2.08932e+07	4	5.68316e+07	1.42079e+07	5.6911e+07	1.63819e+08	3.06474e+07	9.3841e+07	4	3.45219e+08	8.63047e+07	1.51275e+06	2.07647e+06	3.462e+06	1.95511e+06	4	9.00633e+06	2.25158e+06	0	0	0	0	0	0
P11047	LAMC1_HUMAN	1107	[6 2 0 0 0]	7667265891	5347266665	5900935060	4040484235	4	22955951851	5.73899e+09	1999157071	1489298820	1519416965	1066950239	4	6074823095	1.51871e+09	1923596028	1411210563	1477136228	9.99998e+08	4	5.81194e+09	1.45299e+09	-1	0	-1	-1	0	-1
Q9UH99	SUN2_HUMAN	636	[6 2 0 0 0]	27160410600	34354849553	22311666671	28855285546	4	112682212370	2.81706e+10	21600609968	26289708712	17126623117	22257840515	4	87274782312	21818695578	6266139618	7808120592	5194995497	6906535406	4	26175791113	6.54395e+09	0	-1	-1	0	-1	-1
P06280	AGAL_HUMAN	192	[6 2 0 0 0]	1668482458	4679417630	3002790562	1703173630	4	11053864280	2763466070	2956049151	7833059622	5004827810	2772153405	4	18566089988	4641522497	3744450506	10828575196	6744245171	3802670535	4	25119941408	6279985352	0	0	0	0	0	0
P13473	LAMP2_HUMAN	257	[9 2 0 0 0]	3.96296e+08	3.15896e+08	2.34887e+08	2.79227e+08	4	1.22631e+09	3.06577e+08	6.01806e+08	559232168	4.5117e+08	5.23851e+08	4	2.13606e+09	5.34015e+08	4.99919e+08	3.89703e+08	2.88412e+08	3.91666e+08	4	1.5697e+09	3.92425e+08	0	0	0	0	0	0
Q07954	LRP1_HUMAN	1511	[8 2 0 0 0]	6.94309e+08	1092884187	2.18105e+08	5.96426e+08	4	2.60172e+09	6.50431e+08	8.00866e+08	1102449789	283393096	7.19565e+08	4	2.90627e+09	7.26569e+08	7.85e+08	1141887998	2.21946e+08	6.60716e+08	4	2809550258	7.02388e+08	0	0	0	0	0	0
P43308	SSRB_HUMAN	88	[9 2 0 0 0]	494548000000	1025960000000	749034000000	757986000000	4	3027528000000	756882000000	217498000000	459404000000	331184000000	327928000000	4	1336014000000	334003500000	629714000000	1322440000000	955444000000	956035000000	4	3863633000000	965908250000	0	1	0	0	0	0
P55283	CADH4_HUMAN	661	[7 2 0 0 0]	1503123905	2791677749	9.6685e+08	1542277590	4	6.80393e+09	1.70098e+09	3476393309	6082302342	1819568575	2913117431	4	14291381657	3.57285e+09	1118393530	1820493283	4.73556e+08	6.90273e+08	4	4.10272e+09	1.02568e+09	0	0	0	0	0	0
P21589	5NTD_HUMAN	53	[6 2 0 0 0]	386690	603722	436198	491667	4	1.91828e+06	479569	5.69661e+07	3.6255e+07	3.5942e+07	3.71046e+07	4	1.66268e+08	4.15669e+07	4.29127e+07	2.80141e+07	2.80555e+07	2.8905e+07	4	1.27887e+08	3.19718e+07	1	0	1	1	0	1
Q15758	AAAT_HUMAN	212	[6 2 0 0 0]	5.48212e+07	3.17037e+07	4.75434e+07	1.68954e+07	4	1.50964e+08	3.77409e+07	3.69046e+08	1.31112e+08	2.51488e+08	7.60231e+07	4	8.27669e+08	2.06917e+08	6.60869e+07	2.34485e+07	4.93564e+07	1.32551e+07	4	1.52147e+08	3.80367e+07	0	0	0	0	0	0
O94901	SUN1_HUMAN	588	[5 2 0 0 0]	6557300894	11422208523	9198956557	9001876649	4	36180342623	9.04509e+09	3445733192	6005282231	4975842251	4585510666	4	19012368340	4753092085	1680487618	2904473547	2395583631	2229042316	4	9209587112	2302396778	0	-1	-1	0	0	-1
P15586	GNS_HUMAN	183	[5 2 0 1 0]	9.30901e+06	2.39838e+07	1.67782e+07	12154474	4	6.22254e+07	1.55564e+07	4.72732e+07	1.19252e+08	9.25132e+07	6.94189e+07	4	3.28458e+08	8.21144e+07	1.35082e+07	4.11893e+07	2.88762e+07	1.77732e+07	4	1.01347e+08	2.53367e+07	1	0	0	0	0	0
P50454	SERPH_HUMAN	120	[4 2 0 0 0]	6.19828e+07	1.95915e+08	1.56701e+08	7.27738e+07	4	4.87373e+08	1.21843e+08	1160776776	2243991394	1458699404	1715425028	4	6578892602	1.64472e+09	1.22962e+08	3.35245e+08	2.45813e+08	2.03474e+08	4	9.07494e+08	2.26873e+08	1	-1	0	1	-1	0
Q8NBL1	PGLT1_HUMAN	373	[6 2 0 0 0]	4445787408	4801668613	3250613250	5133492734	4	17631562005	4.40789e+09	1815379223	1951264226	1315779551	1917625237	4	7000048237	1.75001e+09	6234418443	6058000028	4429837466	6692646374	4	23414902311	5.85373e+09	-1	1	0	-1	1	0
P02786	TFR1_HUMAN	727	[7 2 0 0 0]	10167566400	9596859012	10485653378	8782413739	4	39032492529	9.75812e+09	17411964932	16400299274	18247128906	15255796695	4	67315189807	1.68288e+10	14145924700	13905817930	14767551741	12162290957	4	54981585328	13745396332	0	0	0	0	0	0
Q32P28	P3H1_HUMAN	467	[6 2 0 0 0]	5342647907	15525880924	10551536401	8448174375	4	39868239607	9.96706e+09	11382457498	31930834245	22141604785	17589982790	4	83044879318	2.07612e+10	31418732826	88789043199	61675931567	48935044736	4	230818752328	57704688082	0	0	1	0	0	0
O00584	RNT2_HUMAN	106	[8 2 0 0 0]	2.92556e+08	2.32162e+08	4.09245e+08	195905745	4	1.12987e+09	2.82467e+08	4.0324e+08	3.44949e+08	5.20586e+08	2.81607e+08	4	1.55038e+09	3.87595e+08	2.60411e+08	209409760	343315574	1.52716e+08	4	9.65852e+08	2.41463e+08	0	0	0	0	0	0
P26006	ITA3_HUMAN	656	[7 2 0 0 0]	9.25094e+07	1.16835e+08	1.672e+07	6.40642e+07	4	2.90129e+08	7.25322e+07	1335228726	1724413992	7.89265e+08	1276368866	4	5.12528e+09	1.28132e+09	1342831938	1843051344	9.72644e+08	1295614846	4	5.45414e+09	1.36354e+09	1	0	1	1	0	1
Q8N766	EMC1_HUMAN	913	[9 2 0 0 0]	12358524617	20294854170	13208691032	15212546333	4	61074616152	15268654038	17514121704	30745752912	18635324694	22148801318	4	89044000628	22261000157	11841757871	20080635276	12161653923	14919910173	4	59003957243	1.4751e+10	0	0	0	0	0	0
Q92823	NRCAM_HUMAN	223	[6 3 0 1 0]	6.55144e+06	9.92595e+06	5.03021e+06	9.96638e+06	4	3.1474e+07	7.8685e+06	4.58927e+07	4.88194e+07	3.22977e+07	5.9206e+07	4	1.86216e+08	4.6554e+07	1.86747e+06	6.34237e+06	6.12016e+06	1.2292e+06	4	1.55592e+07	3.8898e+06	1	-1	0	1	-1	0
Q15155	NOMO1_HUMAN	218	[8 2 0 0 0]	5.50686e+08	1054608355	8.13412e+08	8.7284e+08	4	3.29155e+09	8.22886e+08	5.14913e+08	1040304156	8.80853e+08	8.65618e+08	4	3301688234	8.25422e+08	8.48607e+08	1693451790	1447987553	1315354155	4	5.3054e+09	1.32635e+09	0	0	0	0	0	0
Q5JPE7	NOMO2_HUMAN	218	[8 2 0 0 0]	5.50686e+08	1054608355	8.13412e+08	8.7284e+08	4	3.29155e+09	8.22886e+08	5.14913e+08	1040304156	8.80853e+08	8.65618e+08	4	3301688234	8.25422e+08	8.48607e+08	1693451790	1447987553	1315354155	4	5.3054e+09	1.32635e+09	0	0	0	0	0	0
P69849	NOMO3_HUMAN	218	[8 2 0 0 0]	5.50686e+08	1054608355	8.13412e+08	8.7284e+08	4	3.29155e+09	8.22886e+08	5.14913e+08	1040304156	8.80853e+08	8.65618e+08	4	3301688234	8.25422e+08	8.48607e+08	1693451790	1447987553	1315354155	4	5.3054e+09	1.32635e+09	0	0	0	0	0	0
P15144	AMPN_HUMAN	128	[3 2 0 0 0]	4.33235e+08	7.6663e+08	647859319	3.27148e+08	4	2.17487e+09	5.43718e+08	1.6162e+08	2.70498e+08	1.9284e+08	1.33368e+08	4	7.58327e+08	1.89582e+08	953172			953856	2	1.90703e+06	953514	0	-1	-1	0	-1	-1
Q6UW63	KDEL1_HUMAN	302	[8 2 0 0 0]	2738693255	6035350686	2804045110	3576971139	4	15155060190	3.78877e+09	6.79677e+08	1515224411	6.90987e+08	8.55769e+08	4	3741657985	9.35414e+08	2516976536	5707223990	2649024763	3329587719	4	14202813008	3550703252	0	0	0	0	0	0
Q13586	STIM1_HUMAN	171	[6 2 0 0 0]	2679431409	3914605728	2469161990	3150216012	4	12213415139	3.05335e+09	2757036992	3769275402	2469310517	3079294542	4	12074917453	3.01873e+09	1510461281	2073224562	1281181941	1615254443	4	6480122227	1.62003e+09	0	0	0	0	0	0
Q8TEM1	PO210_HUMAN	1441	[5 2 0 0 0]	1885918469	3412809020	1909639490	2270638924	4	9479005903	2.36975e+09	1742811445	3440220876	1778325005	2107806638	4	9069163964	2267290991	3.47811e+08	6.51934e+08	3.45324e+08	4.22401e+08	4	1.76747e+09	4.41867e+08	0	-1	-1	0	0	0
Q13214	SEM3B_HUMAN	124	[7 2 0 0 0]	2.1113e+06	3.12977e+06	2.40291e+06	5.53033e+06	4	1.31743e+07	3.29358e+06	8.31933e+07	1.80924e+08	1.30184e+08	1.03971e+08	4	4.98272e+08	1.24568e+08	6.44866e+08	1395135307	1010128951	7.94355e+08	4	3.84448e+09	9.61121e+08	1	1	1	1	0	1
Q8NBL1	PGLT1_HUMAN	204	[9 2 0 0 0]	5.59388e+08	516617367	5.16673e+08	5.75337e+08	4	2168015538	5.42004e+08	1.67684e+08	159156385	1.67008e+08	1.75832e+08	4	6.69681e+08	1.6742e+08	4.61005e+08	4.41394e+08	4.37134e+08	4.71755e+08	4	1.81129e+09	4.52822e+08	-1	1	0	-1	1	0
P15586	GNS_HUMAN	362	[8 2 0 0 0]	7.27189e+08	2015725883	1809535493	6.31528e+08	4	5.18398e+09	1.29599e+09	6.4183e+08	1625923546	1376425260	6.53809e+08	4	4297988510	1.0745e+09	1009587763	2533647111	2116624012	9.81789e+08	4	6.64165e+09	1.66041e+09	0	0	0	0	0	0
O00469	PLOD2_HUMAN	63	[8 2 0 0 0]	1490642615	1542938489	9.02044e+08	1023350448	4	4.95898e+09	1.23974e+09	2180490356	2426659024	1306587989	1409902070	4	7323639439	1.83091e+09	4939239554	5413842632	3014510698	3294291179	4	16661884063	4.16547e+09	0	0	1	0	0	0
P10646	TFPI1_HUMAN	145	[6 2 0 0 0]	2.29956e+08	2.11063e+08	3.74885e+08	3.41967e+08	4	1.15787e+09	2.89468e+08	6.86e+08	648187334	1154387108	1048175164	4	3.53675e+09	8.84187e+08	1.27417e+08	1.09249e+08	1.95769e+08	1.76423e+08	4	6.08858e+08	1.52214e+08	1	-1	0	0	-1	0
P19022	CADH2_HUMAN	692	[9 2 0 0 0]	205745234	1.96478e+08	3.71601e+07	1.10584e+08	4	549967315	1.37492e+08	3.07806e+08	3.39791e+08	5.99622e+07	1.96452e+08	4	9.04011e+08	2.26003e+08	5.45231e+07	5.15781e+07	1.28488e+07	3.32348e+07	4	1.52185e+08	3.80462e+07	0	0	0	0	0	0
Q9HAW8	UD110_HUMAN	71	[8 2 0 0 0]	6.62281e+08	1013815513	6.29566e+08	7.04037e+08	4	3.0097e+09	7.52425e+08	3462551715	5169142982	3360582115	3669790655	4	15662067467	3.91552e+09	1.73662e+07	2.21489e+07	1.8166e+07	1.64676e+07	4	7.41487e+07	1.85372e+07	1	-1	-1	1	-1	-1
Q9HAW7	UD17_HUMAN	71	[8 2 0 0 0]	6.62281e+08	1013815513	6.29566e+08	7.04037e+08	4	3.0097e+09	7.52425e+08	3462551715	5169142982	3360582115	3669790655	4	15662067467	3.91552e+09	1.73662e+07	2.21489e+07	1.8166e+07	1.64676e+07	4	7.41487e+07	1.85372e+07	1	-1	-1	1	-1	-1
O60656	UD19_HUMAN	71	[8 2 0 0 0]	6.62281e+08	1013815513	6.29566e+08	7.04037e+08	4	3.0097e+09	7.52425e+08	3462551715	5169142982	3360582115	3669790655	4	15662067467	3.91552e+09	1.73662e+07	2.21489e+07	1.8166e+07	1.64676e+07	4	7.41487e+07	1.85372e+07	1	-1	-1	1	-1	-1
Q9HAW9	UD18_HUMAN	71	[8 2 0 0 0]	6.62281e+08	1013815513	6.29566e+08	7.04037e+08	4	3.0097e+09	7.52425e+08	3462551715	5169142982	3360582115	3669790655	4	15662067467	3.91552e+09	1.73662e+07	2.21489e+07	1.8166e+07	1.64676e+07	4	7.41487e+07	1.85372e+07	1	-1	-1	1	-1	-1
P02461	CO3A1_HUMAN	1367	[6 2 0 0 0]	2.66645e+07	2.71954e+07	1.58296e+07	1.43524e+07	4	8.40419e+07	2.10105e+07	1.29954e+08	1.46758e+08	1.02687e+08	6.50579e+07	4	4.44457e+08	1.11114e+08	2.2485e+08	2.34105e+08	1.74292e+08	1.64635e+08	4	797881799	1.9947e+08	1	0	1	0	0	1
P43308	SSRB_HUMAN	88	[5 2 0 0 0]	4.44405e+08	6.79105e+08	6.9796e+08	7.95826e+08	4	2.6173e+09	6.54324e+08	16056974199	22165509391	20459176546	24356083937	4	83037744073	2.07594e+10	3.72793e+08	2.22579e+08	2.07415e+08	2.44934e+08	4	1.04772e+09	2.6193e+08	1	-1	-1	1	-1	0
P11717	MPRI_HUMAN	2085	[9 2 0 0 0]	1.53036e+08	2.84794e+08	1.789e+08	158399558	4	7.75129e+08	1.93782e+08	1.01935e+08	1.89609e+08	123464445	1.02674e+08	4	5.17682e+08	1.2942e+08	4.50262e+07	7.07307e+07	4.98338e+07	3.91662e+07	4	2.04757e+08	5.11892e+07	0	0	-1	0	0	0
Q9P2C4	TM181_HUMAN	299	[8 2 0 0 0]	2.40119e+07	6.38285e+07	5.25233e+07	1.73825e+07	4	1.57746e+08	3.94366e+07	9.36632e+07	1.81531e+08	145228215	8.12519e+07	4	5.01675e+08	1.25419e+08	1.90026e+08	3.41492e+08	2.38742e+08	1.79906e+08	4	9.50166e+08	2.37542e+08	0	0	1	0	0	0
P11279	LAMP1_HUMAN	261	[6 5 0 1 0]	7.8887e+08	5.45446e+08	375801266	4.00738e+08	4	2.11085e+09	5.27714e+08	1806994496	1354417133	7.42497e+08	7.53427e+08	4	4.65734e+09	1.16433e+09	10799912602	8463769723	4731135436	4876590287	4	28871408048	7217852012	0	1	1	0	0	0
P18084	ITB5_HUMAN	705	[8 2 0 0 0]	1.24513e+08	2.65838e+08	291378105	1.99116e+08	4	8.80845e+08	2.20211e+08	2.49144e+08	5.02182e+08	7.6036e+08	3.5209e+08	4	1.86378e+09	4.65944e+08	7.06722e+07	1.49104e+08	3.72212e+08	1.12837e+08	4	7.04825e+08	1.76206e+08	0	0	0	0	0	0
Q92854	SEM4D_HUMAN	191	[8 2 0 0 0]	6.556e+07	3.30242e+07	5.1751e+07	4.73001e+07	4	1.97635e+08	4.94088e+07	106214847	4.37286e+07	9.18255e+07	7.30154e+07	4	3.14784e+08	7.86961e+07	1.83691e+08	8.32217e+07	1.50016e+08	1.30155e+08	4	5.47083e+08	1.36771e+08	0	0	1	0	0	0
P07942	LAMB1_HUMAN	677	[8 2 0 0 0]	1746534554	2778751860	2097445219	2561063515	4	9183795148	2295948787	2064037869	3333676128	2485144941	3000380748	4	10883239686	2.72081e+09	2035442049	3193552834	2327762340	2942617728	4	10499374951	2.62484e+09	0	0	0	0	0	0
P26006	ITA3_HUMAN	573	[7 2 0 0 0]	1.99478e+07	7.14279e+07	2.71734e+07	1.06219e+07	4	1.29171e+08	3.22927e+07	1.14782e+08	3.85114e+08	1.21633e+08	9.57055e+07	4	7.17235e+08	1.79309e+08	4.9596e+07	2.41963e+08	7.48145e+07	7.17108e+07	4	4.38084e+08	1.09521e+08	0	0	0	0	0	0
Q96KA5	CLP1L_HUMAN	229	[7 2 0 0 0]	2797917419	2827077835	2487160922	3873953200	4	11986109376	2996527344	2354083003	2338955448	2072319550	3060174609	4	9825532610	2.45638e+09	3030108934	3038535748	2875332713	4269346866	4	13213324261	3.30333e+09	0	0	0	0	0	0
Q12864	CAD17_HUMAN	722	[6 2 0 0 0]	3.35768e+06	1.38375e+06	8.72318e+06	2.12552e+06	4	1.55901e+07	3.89753e+06	2.11594e+08	5.35741e+08	2.46185e+08	1.88359e+08	4	1.18188e+09	2.9547e+08	8.17729e+06	1.27411e+06	1.34567e+07	8.39129e+06	4	3.12994e+07	7.82484e+06	0	0	0	0	0	0
Q9NY35	CLDN1_HUMAN	72	[7 2 0 0 0]	2.95841e+08	4.80897e+08	3.3498e+08	343696461	4	1.45541e+09	3.63854e+08	9.34911e+08	1412826398	1002898950	9.99212e+08	4	4.34985e+09	1.08746e+09	3.58359e+08	5.42944e+08	3.97438e+08	3.47609e+08	4	1.64635e+09	4.11587e+08	1	-1	0	1	-1	0
Q12864	CAD17_HUMAN	722	[6 3 0 0 0]	1.24129e+06	1.60651e+06	775265	1.84731e+06	4	5.47038e+06	1.36759e+06	1.74559e+08	2.86114e+08	2.23738e+08	2.22405e+08	4	906816364	226704091	6.36073e+06	3.03483e+08	1.20263e+07	1.45181e+07	4	3.36388e+08	8.40971e+07	1	0	0	1	0	0
Q96HE7	ERO1A_HUMAN	280	[6 2 0 0 0]	53304242019	65476367809	47324766492	45510221595	4	211615597915	5.29039e+10	25908777101	31996630952	23123760283	22247311115	4	103276479451	2.58191e+10	26940888542	33375101009	23861212415	23060352123	4	107237554089	2.68094e+10	-1	0	0	-1	0	0
P0CW18	PRS56_HUMAN	97	[8 2 0 0 0]	2101142920	4549893510	2491872391	1647172704	4	10790081525	2.69752e+09	2.17789e+08	5.31631e+08	2.76103e+08	1.81593e+08	4	1.20712e+09	3.01779e+08	8100474745	17050002539	9531868666	6264276409	4	40946622359	1.02367e+10	-1	1	0	0	0	0
Q8NBL1	PGLT1_HUMAN	204	[7 2 0 0 0]	3.03758e+08	4.86822e+08	363440370	3.38566e+08	4	1.49259e+09	3.73147e+08	1.17393e+08	189366147	1.40115e+08	1.30065e+08	4	576938830	1.44235e+08	2.89634e+08	4.90248e+08	3.13591e+08	2.99718e+08	4	1.39319e+09	3.48298e+08	-1	1	0	-1	0	0
Q92545	TM131_HUMAN	947	[8 2 0 0 0]	6.75903e+08	1028316769	5.89662e+08	9.37513e+08	4	3231394773	8.07849e+08	6.55593e+08	9.96691e+08	5.56499e+08	8.9586e+08	4	3104643227	7.76161e+08	3.43716e+08	5.08404e+08	2.88708e+08	4.40791e+08	4	1.58162e+09	3.95405e+08	0	0	0	0	0	0
Q32P28	P3H1_HUMAN	467	[4 2 0 0 0]	9.55549e+06	6.72396e+06	1.0661e+07	6.39502e+06	4	3.33355e+07	8.33387e+06	2.10374e+07	2.15042e+07	2.48325e+07	1.84792e+07	4	8.58534e+07	2.14634e+07	6.3137e+07	6.82143e+07	6.60046e+07	4.34782e+07	4	2.40834e+08	6.02085e+07	1	1	1	1	1	1
P08195	4F2_HUMAN	424	[8 2 0 0 0]	3.73695e+07	4.19217e+06	2.67422e+07	2.75713e+07	4	9.58752e+07	2.39688e+07	3.4917e+08	2.432e+07	2.12717e+08	2.07939e+08	4	7.94145e+08	1.98536e+08	1.80952e+08	3.63961e+06	1.14324e+08	1.0883e+08	4	4.07746e+08	1.01937e+08	0	0	0	0	0	0
P11279	LAMP1_HUMAN	103	[6 2 0 0 0]	21059465516	28264742752	19337576798	21363297157	4	90025082223	2.25063e+10	36661688695	53155547551	37604125702	36609625356	4	164030987304	41007746826	133349000000	195335000000	137201000000	136172000000	4	602057000000	150514250000	0	1	1	0	1	1
P15144	AMPN_HUMAN	128	[7 2 0 0 0]	2.80256e+08	237682432	2.2002e+08	2.19066e+08	4	9.57024e+08	2.39256e+08	2466028634	2467963811	2031432327	1918015661	4	8883440433	2.22086e+09	2.0868e+07	1.55012e+07	1.67522e+07	1.1442e+07	4	6.45634e+07	1.61409e+07	1	-1	-1	1	-1	-1
P50897	PPT1_HUMAN	212	[7 2 0 0 0]	1893606073	1549563088	1890159368	1606929398	4	6940257927	1.73506e+09	2630890748	2342875451	2781865769	2294009265	4	10049641233	2.51241e+09	12298011415	10789055872	12739194268	10568859150	4	46395120705	1.15988e+10	0	1	1	0	1	1
P06280	AGAL_HUMAN	192	[7 2 0 0 0]	5.80976e+08	1540122811	8.3939e+08	7.22012e+08	4	3682501002	9.20625e+08	8349116449	20567933072	12447802080	9692872993	4	51057724594	1.27644e+10	14015181912	33783604403	20334086666	16394765086	4	84527638067	2.11319e+10	1	0	1	0	0	0
P19022	CADH2_HUMAN	651	[9 2 0 0 0]	2923781857	3389493556	2965105880	3039793311	4	12318174604	3079543651	2237494698	2611432913	2254954811	2341625302	4	9445507724	2361376931	7.66321e+08	9.35568e+08	8.0667e+08	5.13998e+08	4	3.02256e+09	7.55639e+08	0	-1	-1	0	-1	-1
P42892	ECE1_HUMAN	539	[9 2 0 0 0]	2.87391e+07	5.11375e+07	9.42402e+06	1.7488e+07	4	1.06789e+08	2.66972e+07	6.53496e+07	8.91812e+07	2.6373e+07	5.50754e+07	4	2.35979e+08	5.89948e+07	7.20732e+07	9.76337e+07	2.75902e+07	5.35331e+07	4	2.5083e+08	6.27076e+07	0	0	0	0	0	0
P11279	LAMP1_HUMAN	322	[8 2 0 0 0]	72117834512	131058000000	105224000000	91248419388	4	399648253900	99912063475	22427040831	47717834508	39994519276	35490588029	4	145629982644	36407495661	70619930999	143462000000	118189000000	104431000000	4	436701930999	1.09175e+11	-1	1	0	0	0	0
Q9Y6A1	POMT1_HUMAN	539	[9 2 0 0 0]	5.33937e+07	4.52042e+07	1.53087e+07	2.46765e+07	4	1.38583e+08	3.46458e+07	3.33802e+07	7.75863e+06	4.34613e+06	6.98775e+06	4	5.24727e+07	1.31182e+07	9.3194e+06	2.98509e+06		8.12657e+06	3	2.04311e+07	6.81035e+06	0	0	0	0	0	0
P07339	CATD_HUMAN	263	[9 2 0 0 0]	2185020386	2469556568	2860997684	2477624958	4	9993199596	2498299899	3198002001	3484470398	4040196695	3456937764	4	14179606858	3.5449e+09	1526102131	1620730021	1895825845	1580614265	4	6623272262	1.65582e+09	0	-1	0	0	-1	0
P36941	TNR3_HUMAN	177	[9 2 0 0 0]	1.28959e+08	1.67027e+08	1.34706e+08	9.50626e+07	4	5.25755e+08	1.31439e+08	3.46637e+08	4.07966e+08	3.44706e+08	2.22792e+08	4	1.3221e+09	3.30526e+08	7.08195e+07	7.78194e+07	6.6763e+07	4.75775e+07	4	2.62979e+08	6.57448e+07	1	-1	0	0	-1	0
O14657	TOR1B_HUMAN	64	[9 2 0 0 0]	7.79133e+08	8.08069e+08	8.58593e+08	6.6247e+08	4	3.10827e+09	7.77066e+08	2558703931	2654015396	2763005064	2109182691	4	10084907082	2.52123e+09	324084682	3.58101e+08	3.69381e+08	2.81316e+08	4	1.33288e+09	3.33221e+08	1	-1	-1	1	-1	-1
Q92626	PXDN_HUMAN	640	[8 2 0 0 0]	1.82222e+07	2.43033e+07	2.24091e+07	1.59723e+07	4	8.09069e+07	2.02267e+07	7.65011e+08	1141988454	1012313809	7.96626e+08	4	3.71594e+09	9.28985e+08	5157410150	7735630175	6608911043	5307425614	4	24809376982	6.20234e+09	1	1	1	1	1	1
P13473	LAMP2_HUMAN	49	[6 2 0 0 0]	3.72431e+06	1.32115e+07	3.79387e+06	2.13877e+06	4	2.28684e+07	5.71711e+06	1.95449e+08	2.55516e+08	1.39885e+08	1.47968e+08	4	7.38818e+08	1.84705e+08	2.23529e+08	290891825	1.60874e+08	1.62983e+08	4	8.38277e+08	2.09569e+08	1	0	1	1	0	1
Q96S52	PIGS_HUMAN	370	[7 2 0 0 0]	4.75975e+08	1079210159	4.97599e+08	4.67069e+08	4	2.51985e+09	6.29963e+08	8.54499e+08	1588775079	8.79064e+08	7.6083e+08	4	4.08317e+09	1.02079e+09	1066766980	2063625587	1018845622	9.10104e+08	4	5.05934e+09	1.26484e+09	0	0	0	0	0	0
P0CW18	PRS56_HUMAN	97	[9 2 0 0 0]	7861039538	23397012829	13222236931	8722680984	4	53202970282	1.33007e+10	8.79893e+08	2672670808	1462084411	9.85306e+08	4	5.99995e+09	1.49999e+09	25801303290	77449363177	43271386178	28893504902	4	175415557547	4.38539e+10	0	0	0	0	0	0
Q96S52	PIGS_HUMAN	370	[6 2 0 0 0]	14309090579	16170822112	11958436297	12992224524	4	55430573512	13857643378	21289195690	24203653897	17613911716	19701590208	4	82808351511	2.07021e+10	16893070405	19317322602	13944467056	15407450113	4	65562310176	16390577544	0	0	0	0	0	0
P10909	CLUS_HUMAN	291	[6 2 0 0 0]	1.30254e+08	2.17756e+08	2.06939e+08	9.66028e+07	4	6.51552e+08	1.62888e+08	1.44152e+08	2.49405e+08	2.05692e+08	9.83928e+07	4	6.97641e+08	1.7441e+08	284518454	4.67772e+08	4.20055e+08	1.94384e+08	4	1.36673e+09	3.41683e+08	0	0	0	0	0	0
Q8NBL1	PGLT1_HUMAN	204	[8 2 0 0 0]	1487657452	1419155260	1280644247	9.86477e+08	4	5.17393e+09	1.29348e+09	5.17796e+08	4.70794e+08	4.204e+08	3.57876e+08	4	1.76687e+09	4.41717e+08	2759256915	2622445574	2381917227	1860581752	4	9624201468	2406050367	-1	1	0	-1	1	0
P12109	CO6A1_HUMAN	537	[9 2 0 0 0]	6.59851e+06	1.36766e+07	1.48154e+07	1.53556e+07	4	5.04462e+07	1.26115e+07	5.92546e+07	8.882e+07	8.52112e+07	8.74042e+07	4	3.2069e+08	8.01725e+07	4.1378e+08	8.86278e+08	1039926125	1192371282	4	3.53236e+09	8.83089e+08	1	1	1	1	0	0
Q9HAW8	UD110_HUMAN	344	[3 5 0 1 0]	1.78192e+07	4.17944e+07	2.2393e+07	1.94667e+07	4	1.01473e+08	2.53683e+07	7.47701e+08	8.92636e+08	6.88777e+08	4.02248e+08	4	2.73136e+09	6.82841e+08		4.2538e+06			1	4.2538e+06	4.2538e+06	1	-1	-1	1	-1	0
P35503	UD13_HUMAN	348	[3 5 0 1 0]	1.78192e+07	4.17944e+07	2.2393e+07	1.94667e+07	4	1.01473e+08	2.53683e+07	7.47701e+08	8.92636e+08	6.88777e+08	4.02248e+08	4	2.73136e+09	6.82841e+08		4.2538e+06			1	4.2538e+06	4.2538e+06	1	-1	-1	1	-1	0
P19224	UD16_HUMAN	346	[3 5 0 1 0]	1.78192e+07	4.17944e+07	2.2393e+07	1.94667e+07	4	1.01473e+08	2.53683e+07	7.47701e+08	8.92636e+08	6.88777e+08	4.02248e+08	4	2.73136e+09	6.82841e+08		4.2538e+06			1	4.2538e+06	4.2538e+06	1	-1	-1	1	-1	0
P35504	UD15_HUMAN	348	[3 5 0 1 0]	1.78192e+07	4.17944e+07	2.2393e+07	1.94667e+07	4	1.01473e+08	2.53683e+07	7.47701e+08	8.92636e+08	6.88777e+08	4.02248e+08	4	2.73136e+09	6.82841e+08		4.2538e+06			1	4.2538e+06	4.2538e+06	1	-1	-1	1	-1	0
Q9HAW7	UD17_HUMAN	344	[3 5 0 1 0]	1.78192e+07	4.17944e+07	2.2393e+07	1.94667e+07	4	1.01473e+08	2.53683e+07	7.47701e+08	8.92636e+08	6.88777e+08	4.02248e+08	4	2.73136e+09	6.82841e+08		4.2538e+06			1	4.2538e+06	4.2538e+06	1	-1	-1	1	-1	0
O60656	UD19_HUMAN	344	[3 5 0 1 0]	1.78192e+07	4.17944e+07	2.2393e+07	1.94667e+07	4	1.01473e+08	2.53683e+07	7.47701e+08	8.92636e+08	6.88777e+08	4.02248e+08	4	2.73136e+09	6.82841e+08		4.2538e+06			1	4.2538e+06	4.2538e+06	1	-1	-1	1	-1	0
P22309	UD11_HUMAN	347	[3 5 0 1 0]	1.78192e+07	4.17944e+07	2.2393e+07	1.94667e+07	4	1.01473e+08	2.53683e+07	7.47701e+08	8.92636e+08	6.88777e+08	4.02248e+08	4	2.73136e+09	6.82841e+08		4.2538e+06			1	4.2538e+06	4.2538e+06	1	-1	-1	1	-1	0
P22310	UD14_HUMAN	348	[3 5 0 1 0]	1.78192e+07	4.17944e+07	2.2393e+07	1.94667e+07	4	1.01473e+08	2.53683e+07	7.47701e+08	8.92636e+08	6.88777e+08	4.02248e+08	4	2.73136e+09	6.82841e+08		4.2538e+06			1	4.2538e+06	4.2538e+06	1	-1	-1	1	-1	0
Q9HAW9	UD18_HUMAN	344	[3 5 0 1 0]	1.78192e+07	4.17944e+07	2.2393e+07	1.94667e+07	4	1.01473e+08	2.53683e+07	7.47701e+08	8.92636e+08	6.88777e+08	4.02248e+08	4	2.73136e+09	6.82841e+08		4.2538e+06			1	4.2538e+06	4.2538e+06	1	-1	-1	1	-1	0
P07602	SAP_HUMAN	101	[3 2 0 1 0]	3868234191	3983149364	3991876344	4168764453	4	16012024352	4003006088	64407792962	68796097653	66398343998	67576505172	4	267178739785	6.67947e+10	31324466334	32399384756	31414941994	32076538281	4	127215331365	3.18038e+10	1	-1	1	1	-1	1
P08581	MET_HUMAN	785	[10 2 0 0 0]	9.96453e+07	1.59883e+08	1.8498e+08	1.86941e+08	4	6.31449e+08	1.57862e+08	1059152626	1722772734	2053251373	2037194472	4	6872371205	1.71809e+09	2.40226e+07	5.03654e+07	5.19458e+07	6.28245e+07	4	1.89158e+08	4.72895e+07	1	-1	-1	1	-1	0
Q30201	HFE_HUMAN	234	[7 2 0 0 0]	2.71865e+08	4.02466e+08	1.55692e+08	2.67558e+08	4	1.09758e+09	2.74395e+08	6.81244e+08	8.16282e+08	4.24003e+08	5.95052e+08	4	2.51658e+09	6.29145e+08	1811940483	2125475605	1146859278	1726987547	4	6811262913	1.70282e+09	0	1	1	0	0	1
P08581	MET_HUMAN	106	[7 2 0 0 0]	285987585	3.67545e+08	3.26213e+08	4.13803e+08	4	1.39355e+09	3.48387e+08	1767369572	2165221807	1949329689	2858158223	4	8740079291	2.18502e+09	1.36486e+07	2.91209e+07	2.22364e+07	1.47716e+07	4	7.97775e+07	1.99444e+07	1	-1	-1	1	-1	-1
Q5JTV8	TOIP1_HUMAN	399	[4 2 0 0 0]	1.29832e+06	1.84784e+06	1.21988e+06	105745	4	4.47179e+06	1.11795e+06	3.04837e+07	6.46878e+07	3.45337e+07	1.60427e+07	4	1.45748e+08	3.6437e+07	199441	348577	1.12649e+06	173964	4	1.84847e+06	462118	0	0	0	0	0	0
P52803	EFNA5_HUMAN	37	[6 2 0 0 0]	2.96207e+07	9.32319e+07	5.06275e+07	1.05561e+08	4	2.79041e+08	6.97604e+07	4.3783e+08	1018597286	5.22517e+08	1183369454	4	3.16231e+09	7.90578e+08	1.3224e+08	3.48909e+08	1.86566e+08	3.62855e+08	4	1.03057e+09	2.57642e+08	1	0	0	0	0	0
P06280	AGAL_HUMAN	192	[5 2 0 0 0]	6792538914	8189893935	5512148971	4362655812	4	24857237632	6214309408	3738664136	4422817949	3118228191	2416221228	4	13695931504	3423982876	1770094435	2159020756	1546485637	1171521816	4	6647122644	1661780661	0	0	-1	0	0	0
Q96AE7	TTC17_HUMAN	184	[6 2 0 0 0]	4.29272e+08	6.71255e+08	1.9616e+08	4.31071e+08	4	1.72776e+09	4.31939e+08	4.44643e+08	7.17253e+08	1.90647e+08	424982470	4	1.77753e+09	4.44381e+08	1.5351e+08	2.60381e+08	7.88425e+07	1.54604e+08	4	6.47338e+08	1.61834e+08	0	0	0	0	0	0
O95427	PIGN_HUMAN	192	[8 2 0 0 0]	1.42967e+08	1.12289e+08	1.05661e+08	1.4768e+08	4	5.08597e+08	1.27149e+08	3.07974e+08	2.18123e+08	2.35386e+08	2.91151e+08	4	1.05263e+09	2.63158e+08	9.55942e+07	7.08779e+07	7.30133e+07	9.4366e+07	4	3.33851e+08	8.34628e+07	1	-1	0	1	-1	0
Q92542	NICA_HUMAN	530	[9 2 0 0 0]	4.99347e+08	1134305127	6.49508e+08	7.1417e+08	4	2.99733e+09	7.49333e+08	313235802	7.31984e+08	3.46298e+08	4.66965e+08	4	1858483346	4.64621e+08	4.16486e+08	8.89628e+08	4.59524e+08	5.66363e+08	4	2.332e+09	5.83e+08	0	0	0	0	0	0
P07339	CATD_HUMAN	263	[6 2 0 0 0]	16224373356	22360787254	9986039410	15176315436	4	63747515456	15936878864	29722765045	40956040136	18324406680	27327504961	4	116330716822	2.90827e+10	34612394249	47639090540	21746079614	32825569529	4	136823133932	34205783483	0	0	0	0	0	0
P13473	LAMP2_HUMAN	49	[7 2 0 0 0]	3.45917e+06	2.91179e+07	1.08901e+07	4.25094e+07	4	8.59766e+07	2.14941e+07	1.44831e+08	6.53271e+08	3.0391e+08	629312208	4	1.73132e+09	4.32831e+08	1.32474e+08	7.12428e+08	290322119	6.69904e+08	4	1.80513e+09	4.51282e+08	0	0	0	0	0	0
Q9HBB8	CDHR5_HUMAN	405	[9 2 0 0 0]	1.93746e+07	1.45033e+07	4.532e+06	3.86138e+07	4	7.70237e+07	1.92559e+07	4.47927e+07	2.99963e+07	1.89443e+07	2.44747e+07	4	1.18208e+08	2.9552e+07	1.74829e+07	2.32313e+07	1.06262e+07	1.22785e+07	4	6.36189e+07	1.59047e+07	0	0	0	0	0	0
P15586	GNS_HUMAN	362	[10 2 0 0 0]	3.73701e+07	2.54485e+07	2.59394e+07	2.19837e+07	4	1.10742e+08	2.76854e+07	4.34708e+07	3.59878e+07	2.60191e+07	3.04384e+07	4	1.35916e+08	3.3979e+07	3.43332e+07	2.93825e+07	2.01205e+07	2.13429e+07	4	1.05179e+08	2.62948e+07	0	0	0	0	0	0
P13473	LAMP2_HUMAN	257	[5 2 0 0 0]	8.34996e+07	7.39448e+07	1.23014e+07	2.04285e+07	4	1.90174e+08	4.75436e+07	1.82458e+08	289473517	1.20296e+08	8.74299e+07	4	6.79657e+08	1.69914e+08		2.5349e+07	8.80057e+06	6.91185e+06	3	4.10614e+07	1.36871e+07	0	0	0	0	0	0
Q9HAW8	UD110_HUMAN	344	[6 2 0 1 0]	3.19068e+08	5.72545e+08	300369481	3.29947e+08	4	1.52193e+09	3.80482e+08	4302615377	9791673352	6169307701	4135328930	4	24398925360	6099731340	9710103526	18998968108	11952008767	6615412969	4	47276493370	1.18191e+10	1	0	1	0	0	0
P35503	UD13_HUMAN	348	[6 2 0 1 0]	3.19068e+08	5.72545e+08	300369481	3.29947e+08	4	1.52193e+09	3.80482e+08	4302615377	9791673352	6169307701	4135328930	4	24398925360	6099731340	9710103526	18998968108	11952008767	6615412969	4	47276493370	1.18191e+10	1	0	1	0	0	0
P19224	UD16_HUMAN	346	[6 2 0 1 0]	3.19068e+08	5.72545e+08	300369481	3.29947e+08	4	1.52193e+09	3.80482e+08	4302615377	9791673352	6169307701	4135328930	4	24398925360	6099731340	9710103526	18998968108	11952008767	6615412969	4	47276493370	1.18191e+10	1	0	1	0	0	0
P35504	UD15_HUMAN	348	[6 2 0 1 0]	3.19068e+08	5.72545e+08	300369481	3.29947e+08	4	1.52193e+09	3.80482e+08	4302615377	9791673352	6169307701	4135328930	4	24398925360	6099731340	9710103526	18998968108	11952008767	6615412969	4	47276493370	1.18191e+10	1	0	1	0	0	0
Q9HAW7	UD17_HUMAN	344	[6 2 0 1 0]	3.19068e+08	5.72545e+08	300369481	3.29947e+08	4	1.52193e+09	3.80482e+08	4302615377	9791673352	6169307701	4135328930	4	24398925360	6099731340	9710103526	18998968108	11952008767	6615412969	4	47276493370	1.18191e+10	1	0	1	0	0	0
O60656	UD19_HUMAN	344	[6 2 0 1 0]	3.19068e+08	5.72545e+08	300369481	3.29947e+08	4	1.52193e+09	3.80482e+08	4302615377	9791673352	6169307701	4135328930	4	24398925360	6099731340	9710103526	18998968108	11952008767	6615412969	4	47276493370	1.18191e+10	1	0	1	0	0	0
P22309	UD11_HUMAN	347	[6 2 0 1 0]	3.19068e+08	5.72545e+08	300369481	3.29947e+08	4	1.52193e+09	3.80482e+08	4302615377	9791673352	6169307701	4135328930	4	24398925360	6099731340	9710103526	18998968108	11952008767	6615412969	4	47276493370	1.18191e+10	1	0	1	0	0	0
P22310	UD14_HUMAN	348	[6 2 0 1 0]	3.19068e+08	5.72545e+08	300369481	3.29947e+08	4	1.52193e+09	3.80482e+08	4302615377	9791673352	6169307701	4135328930	4	24398925360	6099731340	9710103526	18998968108	11952008767	6615412969	4	47276493370	1.18191e+10	1	0	1	0	0	0
Q9HAW9	UD18_HUMAN	344	[6 2 0 1 0]	3.19068e+08	5.72545e+08	300369481	3.29947e+08	4	1.52193e+09	3.80482e+08	4302615377	9791673352	6169307701	4135328930	4	24398925360	6099731340	9710103526	18998968108	11952008767	6615412969	4	47276493370	1.18191e+10	1	0	1	0	0	0
Q12864	CAD17_HUMAN	722	[5 4 0 1 0]	2.78037e+07	2.1632e+07	1.68846e+07	5.78524e+06	4	7.21056e+07	1.80264e+07	6.24537e+08	1012755177	4.53289e+08	499480694	4	2.59006e+09	6.47515e+08	9.32466e+06	9.4816e+06	6.92288e+06	908960	4	2.66381e+07	6.65952e+06	1	-1	0	0	0	0
P13473	LAMP2_HUMAN	257	[8 2 0 0 0]	1.60384e+08	2.11562e+08	2.0242e+08	1.61011e+08	4	7.35378e+08	1.83844e+08	5.34886e+08	4.08629e+08	4.9185e+08	3.53608e+08	4	1.78897e+09	4.47243e+08	1.59438e+08	1.84798e+08	2.40388e+08	1.59135e+08	4	7.43758e+08	1.8594e+08	1	-1	0	1	-1	0
P08581	MET_HUMAN	785	[3 4 0 1 0]	1.88707e+07	1.70689e+07	2.10818e+07	1.60855e+07	4	7.31069e+07	1.82767e+07	410666327	5.85602e+08	5.58451e+08	4.17865e+08	4	1.97259e+09	4.93146e+08	2.4186e+06	5.24095e+06	2.53102e+06	3.55948e+06	4	1.375e+07	3.43751e+06	1	-1	-1	1	-1	-1
Q7LGA3	HS2ST_HUMAN	108	[5 3 0 1 0]	1.51479e+08	4.43414e+08	2.94577e+08	4.07122e+08	4	1.29659e+09	3.24148e+08	1.77545e+08	5.07896e+08	3.50761e+08	4.42644e+08	4	1.47885e+09	3.69712e+08	9.13588e+07	2.38274e+08	1.78995e+08	2.33164e+08	4	7.41792e+08	1.85448e+08	0	0	0	0	0	0
Q06481	APLP2_HUMAN	541	[8 2 0 0 0]	1088941735	4.15889e+08	5.51901e+08	6.10864e+08	4	2.6676e+09	6.66899e+08	3588935766	3137391150	2940019845	2630503978	4	12296850739	3.07421e+09	3.88938e+08	3.26465e+08	3.2779e+08	2.91135e+08	4	1.33433e+09	3.33582e+08	1	-1	0	1	-1	0
Q5W064	LIPJ_HUMAN	240	[5 2 0 0 0]	1.02013e+07	1.17251e+07	3.83403e+06	9.39559e+06	4	35156019	8.789e+06	7.49238e+07	1.25349e+08	3.49726e+07	8.36812e+07	4	3.18927e+08	7.97316e+07	654738	1.43271e+06			2	2.08745e+06	1.04372e+06	1	-1	-1	0	0	0
P38571	LICH_HUMAN	273	[5 2 0 0 0]	1.02013e+07	1.17251e+07	3.83403e+06	9.39559e+06	4	35156019	8.789e+06	7.49238e+07	1.25349e+08	3.49726e+07	8.36812e+07	4	3.18927e+08	7.97316e+07	654738	1.43271e+06			2	2.08745e+06	1.04372e+06	1	-1	-1	0	0	0
Q13214	SEM3B_HUMAN	124	[6 2 0 0 0]	636254		1.13882e+06	190151	3	1.96523e+06	655075	1.97897e+07	2.45107e+07	1.17684e+07	2.02319e+07	4	7.63007e+07	1.90752e+07	1.75926e+08	2.07046e+08	109283737	1.60554e+08	4	6.52809e+08	1.63202e+08	1	1	1	1	1	1
P15586	GNS_HUMAN	183	[5 2 0 0 0]	3.88424e+08	6.46267e+08	4.70229e+08	3.67828e+08	4	1.87275e+09	4.68187e+08	1094051677	1814932089	1236355389	9.75676e+08	4	5.12102e+09	1.28025e+09	2.79953e+08	4.75456e+08	3.22702e+08	2.39773e+08	4	1.31788e+09	3.29471e+08	1	-1	0	0	0	0
P26006	ITA3_HUMAN	265	[8 2 0 0 0]	1.38481e+06	5.62225e+06	1.11979e+06	1.10694e+06	4	9.2338e+06	2.30845e+06	7.99334e+07	9.08292e+07	9.55886e+07	6.25857e+07	4	3.28937e+08	8.22342e+07	4.1095e+07	5.47186e+07	6.79384e+07	3.94545e+07	4	2.03206e+08	5.08016e+07	1	0	1	1	0	1
Q6YHK3	CD109_HUMAN	279	[9 2 0 0 0]	303655	782959	615074		3	1.70169e+06	567229	6.06183e+08	4.13509e+08	2.64889e+08	5.23626e+08	4	1.80821e+09	4.52052e+08	621970287	4.3458e+08	2.86534e+08	5.63402e+08	4	1906485096	476621274	1	0	1	1	0	1
P07942	LAMB1_HUMAN	677	[3 3 0 1 0]	6.34373e+07	1.33278e+08	2.4408e+07	5.68526e+07	4	2.77976e+08	6.94939e+07	2.6891e+08	6.10106e+08	1.13484e+08	2.28927e+08	4	1.22143e+09	3.05357e+08	1.92155e+08	4.21348e+08	8.03864e+07	1.49337e+08	4	8.43226e+08	2.10806e+08	0	0	0	0	0	0
Q9UBV2	SE1L1_HUMAN	195	[8 2 0 0 0]	1890317973	1527353241	1484665104	1668107241	4	6570443559	1.64261e+09	7.0564e+08	5.38756e+08	5.48578e+08	6.13179e+08	4	2.40615e+09	6.01538e+08	1767181984	1418865219	1401669674	1553529015	4	6141245892	1535311473	-1	1	0	-1	1	0
O15031	PLXB2_HUMAN	759	[6 2 0 0 0]	9.82688e+08	4.07301e+08	6.72108e+08	4.4757e+08	4	2509667272	627416818	5184362491	2075726953	3514084508	2473612817	4	13247786769	3.31195e+09	4589058531	1927942531	2890068938	2162578942	4	11569648942	2.89241e+09	1	0	0	0	0	0
Q9HAW8	UD110_HUMAN	71	[4 2 0 1 0]	4.26776e+08	9.4053e+08	4.57107e+08	6.88353e+08	4	2.51277e+09	6.28191e+08	4649668946	9987555988	5094805293	7062823983	4	26794854210	6.69871e+09	200164095	6.0709e+08	2.5731e+08	3.2959e+08	4	1.39415e+09	3.48539e+08	1	-1	0	0	-1	0
Q9HAW7	UD17_HUMAN	71	[4 2 0 1 0]	4.26776e+08	9.4053e+08	4.57107e+08	6.88353e+08	4	2.51277e+09	6.28191e+08	4649668946	9987555988	5094805293	7062823983	4	26794854210	6.69871e+09	200164095	6.0709e+08	2.5731e+08	3.2959e+08	4	1.39415e+09	3.48539e+08	1	-1	0	0	-1	0
O60656	UD19_HUMAN	71	[4 2 0 1 0]	4.26776e+08	9.4053e+08	4.57107e+08	6.88353e+08	4	2.51277e+09	6.28191e+08	4649668946	9987555988	5094805293	7062823983	4	26794854210	6.69871e+09	200164095	6.0709e+08	2.5731e+08	3.2959e+08	4	1.39415e+09	3.48539e+08	1	-1	0	0	-1	0
Q9HAW9	UD18_HUMAN	71	[4 2 0 1 0]	4.26776e+08	9.4053e+08	4.57107e+08	6.88353e+08	4	2.51277e+09	6.28191e+08	4649668946	9987555988	5094805293	7062823983	4	26794854210	6.69871e+09	200164095	6.0709e+08	2.5731e+08	3.2959e+08	4	1.39415e+09	3.48539e+08	1	-1	0	0	-1	0
P08581	MET_HUMAN	106	[8 2 0 0 0]	745071156	9.75709e+08	8.91196e+08	1008199761	4	3.62018e+09	9.05044e+08	3716943558	4584614766	4097715936	5036502495	4	17435776755	4.35894e+09	1.07293e+08	1.64333e+08	1.60269e+08	124098025	4	5.55992e+08	1.38998e+08	1	-1	-1	1	-1	-1
P08582	TRFM_HUMAN	135	[7 2 0 0 0]	5.68701e+08	6.03505e+08	5.90206e+08	5.39e+08	4	2301411937	5.75353e+08	4.55373e+08	5.43431e+08	4.71475e+08	3.49177e+08	4	1.81946e+09	4.54864e+08	2.42462e+08	2.66786e+08	2.47797e+08	2.03168e+08	4	9.60213e+08	2.40053e+08	0	0	-1	0	0	-1
P32004	L1CAM_HUMAN	294	[7 2 0 0 0]	351313	1.34263e+06	473168	349063	4	2.51617e+06	629043	1.20242e+06	3.64064e+06	2.06005e+06	2.80767e+06	4	9.71078e+06	2.4277e+06	2.07449e+07	5.53281e+07	3.32375e+07	4.20123e+07	4	1.51323e+08	3.78307e+07	0	1	1	0	0	0
P13473	LAMP2_HUMAN	356	[8 2 0 0 0]	748573472	1595777922	7.47998e+08	1052617388	4	4.14497e+09	1.03624e+09	2323182221	4684402678	2215594336	3151421361	4	12374600596	3093650149	1801112556	3647594615	3151161943	2238737204	4	10838606318	2.70965e+09	0	0	0	0	0	0
P15144	AMPN_HUMAN	128	[6 2 0 0 0]	6.33149e+08	1008291173	7.30166e+08	7.24552e+08	4	3.09616e+09	7.7404e+08	5129011453	8278944772	5883453850	5909846708	4	25201256783	6.30031e+09	9.33569e+07	1.57658e+08	1.13521e+08	95510471	4	4.60046e+08	1.15012e+08	1	-1	-1	1	-1	-1
Q92542	NICA_HUMAN	45	[7 2 0 0 0]	5.66279e+08	1013383586	5.4967e+08	9.33873e+08	4	3.06321e+09	7.65801e+08	480637251	8.5965e+08	4.84931e+08	7.65436e+08	4	2.59065e+09	6.47663e+08	4.29004e+08	6.70706e+08	3.93766e+08	6.40816e+08	4	2.13429e+09	5.33573e+08	0	0	0	0	0	0
P55283	CADH4_HUMAN	661	[8 2 0 0 0]	6514601870	8501688891	4894769996	5049453701	4	24960514458	6.24013e+09	25666284053	32663194122	19226051218	19978811266	4	97534340659	2.43836e+10	6107922881	7848320194	4637353699	4798188969	4	23391785743	5.84795e+09	1	-1	0	1	-1	0
P20645	MPRD_HUMAN	57	[9 2 0 0 0]	1.37314e+08	3.47988e+08	3.80624e+08	2.35964e+08	4	1.10189e+09	2.75472e+08	320702629	8.6049e+08	9.37743e+08	5.91081e+08	4	2.71002e+09	6.77504e+08	1.29957e+08	3.71272e+08	4.11556e+08	2.44417e+08	4	1.1572e+09	2.893e+08	0	0	0	0	0	0
Q5JU69	TOR2A_HUMAN	149	[9 2 0 0 0]	9.45143e+07	1.40567e+08	1.51468e+08	1.42258e+08	4	5.28807e+08	1.32202e+08	1.40098e+08	1.39142e+08	1.83781e+08	1.84051e+08	4	6.47072e+08	1.61768e+08	134629175	1.52115e+08	1.71668e+08	193300154	4	6.51712e+08	1.62928e+08	0	0	0	0	0	0
Q8N2E6	TOR2X_HUMAN	149	[9 2 0 0 0]	9.45143e+07	1.40567e+08	1.51468e+08	1.42258e+08	4	5.28807e+08	1.32202e+08	1.40098e+08	1.39142e+08	1.83781e+08	1.84051e+08	4	6.47072e+08	1.61768e+08	134629175	1.52115e+08	1.71668e+08	193300154	4	6.51712e+08	1.62928e+08	0	0	0	0	0	0
P56199	ITA1_HUMAN	1102	[7 2 0 0 0]	944632819	1224896354	1042420070	4.35718e+08	4	3.64767e+09	9.11917e+08	1.29417e+08	1.8249e+08	1.54049e+08	5.874e+07	4	5.24696e+08	1.31174e+08	4.40644e+08	5.84658e+08	5.20522e+08	2.40359e+08	4	1.78618e+09	4.46546e+08	-1	1	0	0	0	0
P23229	ITA6_HUMAN	966	[7 2 0 0 0]	9.77269e+07	3.74645e+08	1.22443e+08	1.25374e+08	4	7.20189e+08	1.80047e+08	1221194031	2270394502	1186624351	1282230658	4	5960443542	1.49011e+09	2.86094e+08	5.64718e+08	2.77086e+08	2.62422e+08	4	1.39032e+09	3.4758e+08	1	-1	0	0	0	0
Q9H3G5	CPVL_HUMAN	81	[5 2 0 0 0]	6.27567e+08	9.89718e+08	1928653446	8.61735e+08	4	4.40767e+09	1.10192e+09	3.18058e+08	4.88017e+08	1016834909	4.34162e+08	4	2.25707e+09	5.64268e+08	6.10391e+08	8.7896e+08	1824211658	8.15897e+08	4	4129459176	1032364794	0	0	0	0	0	0
O95479	G6PE_HUMAN	157	[6 2 0 0 0]	2343434417	2582853368	3184763732	1055193213	4	9166244730	2.29156e+09	2707607660	2872952580	3750437266	1254832127	4	10585829633	2.64646e+09	1742080901	1963234369	2352889827	7.25988e+08	4	6.78419e+09	1.69605e+09	0	0	0	0	0	0
O00754	MA2B1_HUMAN	930	[7 2 0 0 0]	1.72547e+08	5.40396e+08	1.96542e+08	2.02303e+08	4	1.11179e+09	2.77947e+08	372005860	9.843e+08	509329759	4.35484e+08	4	2.30112e+09	5.7528e+08	1669519834	4868356227	1833124987	2118845278	4	10489846326	2.62246e+09	0	0	0	0	0	0
P08581	MET_HUMAN	785	[9 2 0 0 0]	1057132009	2636511153	1578593181	1282775035	4	6555011378	1.63875e+09	17778813032	42253267280	25369536847	18986574612	4	104388191771	2.6097e+10	2.48886e+08	6.28679e+08	3.64465e+08	2.81414e+08	4	1523444962	3.80861e+08	1	-1	0	0	0	0
Q96S52	PIGS_HUMAN	370	[8 2 0 0 0]	4.34272e+08	7.65743e+08	5.62001e+08	460323630	4	2222340290	5.55585e+08	3.35804e+08	6.84101e+08	4.75413e+08	4.56341e+08	4	1.95166e+09	4.87915e+08	1005297097	1691221050	1167330177	1123953886	4	4987802210	1.24695e+09	0	1	1	0	0	0
Q5JTV8	TOIP1_HUMAN	399	[6 2 0 0 0]	24982055550	65627167947	19611168262	20408060828	4	130628452587	3.26571e+10	14124174237	36195305293	10780219353	11152008968	4	72251707851	1.80629e+10	5652315267	15581847953	4480024942	4579289428	4	30293477590	7.57337e+09	0	0	0	0	0	0
Q99519	NEUR1_HUMAN	352	[5 2 0 0 0]	1557740783	3570144899	2428741234	2241521887	4	9798148803	2.44954e+09	9.43251e+07	2.30728e+08	1.31849e+08	130678572	4	5.8758e+08	1.46895e+08	1.96563e+08	6.75368e+08	3.45192e+08	3.32646e+08	4	1.54977e+09	3.87442e+08	-1	0	-1	-1	0	0
P08581	MET_HUMAN	785	[4 2 0 0 0]	4.12531e+07	3.93547e+07	4.59228e+07	3.7484e+07	4	1.64015e+08	4.10037e+07	6.40582e+08	8.48879e+08	6.8991e+08	6.25287e+08	4	2.80466e+09	7.01164e+08	1.86098e+07	5.50905e+06	2.14881e+07	1.57846e+07	4	6.13915e+07	1.53479e+07	1	-1	-1	1	-1	-1
Q92673	SORL_HUMAN	1894	[6 2 0 0 0]	3.91268e+07	3.95497e+07	9.4578e+06	8.31602e+06	4	9.64503e+07	2.41126e+07	5.98782e+07	5.63541e+07	1.1859e+07	1.34286e+07	4	1.4152e+08	3.53799e+07	1.1508e+06		1.92805e+06	2.2005e+06	3	5.27934e+06	1.75978e+06	0	0	0	0	0	0
P06280	AGAL_HUMAN	192	[9 2 0 0 0]	9.54896e+07	4.06829e+08	1.10433e+08	2.08329e+08	4	8.21081e+08	2.0527e+08	1.88507e+08	7.45082e+08	2.2231e+08	3.91243e+08	4	1.54714e+09	3.86785e+08	1.75282e+08	6.69301e+08	188576700	3.65927e+08	4	1.39909e+09	3.49772e+08	0	0	0	0	0	0
Q12864	CAD17_HUMAN	722	[5 2 0 0 0]	518230	1.4715e+06	485214	252738	4	2.72769e+06	681922	1.86989e+08	3.59597e+08	141186647	1.41822e+08	4	8.29595e+08	2.07399e+08		52057.2		75779.5	2	127837	63918.3	1	-1	0	0	0	0
Q99519	NEUR1_HUMAN	352	[7 2 0 0 0]	2824717326	3099549139	2871285409	3353696776	4	12149248650	3.03731e+09	4.80337e+08	5.16715e+08	4.61938e+08	5.75525e+08	4	2.03452e+09	5.08629e+08	8.59663e+08	9.25182e+08	8.1114e+08	9.54833e+08	4	3.55082e+09	8.87705e+08	-1	0	-1	-1	0	-1
Q8N614	TM156_HUMAN	182	[8 2 0 0 0]	338774				1	338774	338774	1.56595e+07	8.19113e+07	4.14129e+07	5.00616e+07	4	1.89045e+08	4.72613e+07					0	0	#DIV/0!	0	0	0	0	0	0
Q9UHN6	TMEM2_HUMAN	980	[6 2 0 0 0]	2.08329e+07	2.09092e+07	1.44243e+07	1.10249e+07	4	6.71912e+07	1.67978e+07	1.0759e+08	9.44822e+07	8.7225e+07	8.05225e+07	4	3.69819e+08	9.24548e+07	3.40405e+08	3.57957e+08	3.10537e+08	2.41755e+08	4	1.25065e+09	3.12663e+08	1	1	1	1	1	1
Q92823	NRCAM_HUMAN	223	[8 2 0 0 0]	5.57995e+08	763298160	8.35311e+08	4.11836e+08	4	2.56844e+09	6.4211e+08	2010094484	2630748032	2768375256	1399984845	4	8809202617	2.2023e+09	7.43719e+07	7.47933e+07	1.00153e+08	4.61033e+07	4	2.95421e+08	7.38553e+07	1	-1	-1	0	-1	-1
P15586	GNS_HUMAN	405	[6 2 0 0 0]	4262002949	1749365362	1489276333	2899310006	4	10399954650	2.59999e+09	3562926183	1432730403	1224979052	2346901961	4	8567537599	2.14188e+09	14186515923	5389012326	4735386927	9271634668	4	33582549844	8395637461	0	0	0	0	0	0
P11117	PPAL_HUMAN	92	[3 2 0 1 0]	2629489510	1315143699	1063540306	1052382869	4	6060556384	1515139096	2986941881	1461641299	1280978174	1320474047	4	7050035401	1.76251e+09	2015537502	9.8963e+08	9.61816e+08	8.08378e+08	4	4775361689	1.19384e+09	0	0	0	0	0	0
Q8TCJ2	STT3B_HUMAN	623	[6 2 0 0 0]	1011195324	1260628857	1340977512	1748676321	4	5361478014	1.34037e+09	1078102944	1354653928	1546222349	1745404250	4	5724383471	1.4311e+09	5.20978e+08	644551341	7.08151e+08	8.64791e+08	4	2.73847e+09	6.84618e+08	0	-1	0	0	0	0
P07942	LAMB1_HUMAN	677	[3 2 0 1 0]	1.69007e+06	3.29801e+07	1.0085e+07	1.50782e+07	4	59833313	1.49583e+07	1.22332e+07	8.01722e+07	2.7345e+07	4.42262e+07	4	1.63976e+08	4.09941e+07	6.63081e+06	44069291	1.41161e+07	2.98554e+07	4	9.46716e+07	2.36679e+07	0	0	0	0	0	0
Q9HAW8	UD110_HUMAN	71	[10 2 0 0 0]	2.43862e+08	2.1855e+08	312957426	2.88821e+08	4	1.06419e+09	2.66048e+08	8.89602e+08	7.8788e+08	1146159323	1007271398	4	3.83091e+09	9.57728e+08	2.56371e+06	2.97334e+06	7.96574e+06	3.94094e+06	4	1.74437e+07	4.36093e+06	1	-1	-1	1	-1	-1
Q9HAW7	UD17_HUMAN	71	[10 2 0 0 0]	2.43862e+08	2.1855e+08	312957426	2.88821e+08	4	1.06419e+09	2.66048e+08	8.89602e+08	7.8788e+08	1146159323	1007271398	4	3.83091e+09	9.57728e+08	2.56371e+06	2.97334e+06	7.96574e+06	3.94094e+06	4	1.74437e+07	4.36093e+06	1	-1	-1	1	-1	-1
O60656	UD19_HUMAN	71	[10 2 0 0 0]	2.43862e+08	2.1855e+08	312957426	2.88821e+08	4	1.06419e+09	2.66048e+08	8.89602e+08	7.8788e+08	1146159323	1007271398	4	3.83091e+09	9.57728e+08	2.56371e+06	2.97334e+06	7.96574e+06	3.94094e+06	4	1.74437e+07	4.36093e+06	1	-1	-1	1	-1	-1
Q9HAW9	UD18_HUMAN	71	[10 2 0 0 0]	2.43862e+08	2.1855e+08	312957426	2.88821e+08	4	1.06419e+09	2.66048e+08	8.89602e+08	7.8788e+08	1146159323	1007271398	4	3.83091e+09	9.57728e+08	2.56371e+06	2.97334e+06	7.96574e+06	3.94094e+06	4	1.74437e+07	4.36093e+06	1	-1	-1	1	-1	-1
Q9BZQ6	EDEM3_HUMAN	195	[7 2 0 0 0]	7.5442e+08	1229685680	7.20195e+08	5.40723e+08	4	3.24502e+09	8.11256e+08	7.27507e+08	1322475730	7.51195e+08	565824140	4	3.367e+09	8.4175e+08	401997502	8.12513e+08	4.21307e+08	3.52728e+08	4	1.98855e+09	4.97136e+08	0	0	0	0	0	0
Q07954	LRP1_HUMAN	1511	[5 4 0 1 0]	2.53398e+07	3.81085e+07	4.45755e+07	4.92915e+07	4	1.57315e+08	3.93288e+07	3.32359e+08	448694483	6.10458e+08	5.7544e+08	4	1.96695e+09	4.91738e+08	1.09014e+08	1.57153e+08	1.93468e+08	1.9186e+08	4	6.51495e+08	1.62874e+08	1	-1	1	1	0	1
Q07954	LRP1_HUMAN	1995	[8 2 0 0 0]	1.73623e+08	2.16573e+08	1.58895e+08	2.49866e+08	4	7.98958e+08	1.99739e+08	2367326781	1759083971	2178938241	3388652408	4	9694001401	2.4235e+09	2277286836	1710321040	2103750625	3270757187	4	9362115688	2340528922	1	0	1	1	0	1
Q9NZR2	LRP1B_HUMAN	1983	[8 2 0 0 0]	1.73623e+08	2.16573e+08	1.58895e+08	2.49866e+08	4	7.98958e+08	1.99739e+08	2367326781	1759083971	2178938241	3388652408	4	9694001401	2.4235e+09	2277286836	1710321040	2103750625	3270757187	4	9362115688	2340528922	1	0	1	1	0	1
O94901	SUN1_HUMAN	732	[6 2 0 0 0]	4037746501	5223460191	8074925020	19920036163	4	37256167875	9.31404e+09	2131249471	2827416824	5700513456	14485576495	4	25144756246	6.28619e+09	1463386777	1760884408	2218967277	5066853691	4	10510092153	2.62752e+09	0	0	0	0	0	0
Q92626	PXDN_HUMAN	640	[7 2 0 0 0]	1.50662e+06	4.18188e+06	2.27718e+06	872175	4	8.83785e+06	2.20946e+06	1.63585e+08	290415005	1.78978e+08	8.92252e+07	4	7.22203e+08	1.80551e+08	1221104860	2184234742	1346967657	6.8676e+08	4	5.43907e+09	1.35977e+09	1	1	1	0	0	0
Q6YHK3	CD109_HUMAN	337	[6 2 0 0 0]	3.09275e+07	5.67206e+07	4.33488e+07	2.97966e+07	4	1.60794e+08	4.01984e+07	3.36371e+08	4.48192e+08	3.24179e+08	2.29483e+08	4	1.33823e+09	3.34556e+08	3.40051e+07	8.97492e+07	6.8118e+07	3.09332e+07	4	2.22805e+08	5.57014e+07	1	-1	0	1	-1	0
Q32P28	P3H1_HUMAN	467	[8 2 0 0 0]	4.31191e+08	4.60741e+08	4.36142e+08	2.95225e+08	4	1.6233e+09	4.05825e+08	9.77417e+08	1041533962	9.83959e+08	6.58762e+08	4	3.66167e+09	9.15418e+08	3920171178	4188030545	4072001381	2669841480	4	14850044584	3712511146	1	1	1	1	1	1
Q9Y6A1	POMT1_HUMAN	539	[7 2 0 0 0]	3.11531e+08	2.27574e+08	1.3037e+08	2.21777e+08	4	8.91252e+08	2.22813e+08	6.38936e+08	521330477	2.58988e+08	4.16866e+08	4	1.83612e+09	4.5903e+08				1.07766e+07	1	1.07766e+07	1.07766e+07	0	-1	-1	0	-1	-1
P11717	MPRI_HUMAN	400	[4 2 0 0 0]	239303651	4.49581e+07	1.24849e+07	1.00531e+07	4	3.068e+08	7.66999e+07	139689930	1.10683e+08	6.74552e+07	4.01337e+07	4	3.57962e+08	8.94904e+07	1.72566e+08	9.73603e+06	1.47613e+08	7.72992e+07	4	4.07214e+08	1.01804e+08	0	0	0	0	0	0
P15144	AMPN_HUMAN	234	[6 2 0 0 0]	5.28984e+07	6.04897e+07	8.46111e+07	4.83455e+07	4	2.46345e+08	6.15862e+07	1.98825e+08	2.11872e+08	302716885	1.7389e+08	4	8.87304e+08	2.21826e+08	4.21743e+06	3.41711e+07	1.00466e+07	3.00873e+07	4	7.85224e+07	1.96306e+07	1	-1	-1	1	-1	0
Q02809	PLOD1_HUMAN	538	[5 2 0 0 0]	8.79539e+08	1171313987	5.59006e+08	1055745970	4	3.6656e+09	9.16401e+08	9.41515e+08	1839200941	6.88383e+08	1455473544	4	4.92457e+09	1.23114e+09	386822156	4.32547e+08	2.35542e+08	436118939	4	1.49103e+09	3.72757e+08	0	0	-1	0	0	0
P05106	ITB3_HUMAN	125	[8 2 0 0 0]	3.46724e+06	2.44324e+07	2.78084e+06	1.00828e+07	4	4.07632e+07	1.01908e+07	2.13426e+07	8.42152e+07	2.83492e+07	2.8284e+07	4	1.62191e+08	4.05477e+07	2.28469e+06	599306	319192	2.61555e+06	4	5.81874e+06	1.45468e+06	0	0	0	0	0	0
Q13214	SEM3B_HUMAN	124	[9 2 0 0 0]	1.51545e+07	4.10018e+07	1.56392e+07	3.12778e+07	4	1.03073e+08	2.57683e+07	2.67307e+08	7.89063e+08	3.2558e+08	5.67883e+08	4	1.94983e+09	4.87459e+08	1487311729	4353313599	1786797106	3200803151	4	10828225585	2.70706e+09	1	0	1	0	0	0
Q9UBG0	MRC2_HUMAN	69	[8 2 0 0 0]	3.55059e+06	1185021422	1.26603e+07	3.47321e+06	4	1.20471e+09	3.01176e+08	1.25696e+07	8.97611e+08	3.53959e+07	1.33816e+07	4	9.58959e+08	2.3974e+08	1.01392e+08	7.32126e+08	3.12166e+08	8.55573e+07	4	1.23124e+09	3.0781e+08	0	0	0	0	0	0
O15031	PLXB2_HUMAN	127	[8 2 0 0 0]	1220449303	9.64682e+08	5.00962e+08	1187333790	4	3.87343e+09	9.68357e+08	8.24849e+08	6.63933e+08	3.17341e+08	7.42273e+08	4	2.5484e+09	6.37099e+08	5.41638e+08	4.49754e+08	2.11562e+08	4.63214e+08	4	1.66617e+09	4.16542e+08	0	0	0	0	0	0
P17301	ITA2_HUMAN	112	[9 2 0 0 0]	1289672994	1783658013	6.65544e+08	1114918348	4	4.85379e+09	1.21345e+09	1817787111	2559572832	1021223930	1668286216	4	7066870089	1.76672e+09	1238557321	1832081058	6.85037e+08	1065035531	4	4.82071e+09	1.20518e+09	0	0	0	0	0	0
O14773	TPP1_HUMAN	443	[9 2 0 0 0]	8.66883e+08	3.44742e+08	3.54939e+08	1440872401	4	3.00744e+09	7.51859e+08	6.52447e+08	2.84261e+08	2.6266e+08	1156820467	4	2.35619e+09	5.89047e+08	9.26994e+08	3.51355e+08	3.6202e+08	1598894932	4	3.23926e+09	8.09816e+08	0	0	0	0	0	0
Q8TCJ2	STT3B_HUMAN	627	[5 2 0 0 0]	2.83357e+08	386771870	2.97586e+08	2.95408e+08	4	1.26312e+09	3.15781e+08	6.31676e+08	7.67817e+08	600265989	5.95727e+08	4	2.59549e+09	6.48872e+08	1.36684e+07	2.23298e+07	1.13898e+07	1.55991e+07	4	6.29871e+07	1.57468e+07	1	-1	-1	1	-1	-1
P08069	IGF1R_HUMAN	900	[8 2 0 0 0]	9.55403e+07	7.57141e+07	5.79569e+07	6.89878e+07	4	2.98199e+08	7.45498e+07	1.3162e+08	1.42562e+08	8.40293e+07	8.58344e+07	4	4.44045e+08	1.11011e+08	1.55676e+08	149556476	8.74575e+07	1.01721e+08	4	4.94412e+08	1.23603e+08	0	0	0	0	0	0
Q96AP7	ESAM_HUMAN	169	[4 2 0 0 0]	7.40502e+06	3.22758e+07	3.90964e+07	5.8987e+06	4	8.4676e+07	2.1169e+07	4.50856e+07	2.107e+08	1.25969e+08	4.14044e+07	4	4.23159e+08	1.0579e+08	1.48071e+06	6.58649e+06	3.52228e+06		3	1.15895e+07	3.86316e+06	0	0	0	0	0	0
P15586	GNS_HUMAN	405	[7 2 0 0 0]	148746597	120387137	5.00827e+07	3.08335e+07	4	3.5005e+08	8.75125e+07	1228080345	1280489275	4.76749e+08	447259314	4	3.43258e+09	8.58145e+08	4268098430	4134506307	1600581216	1517791308	4	11520977261	2.88024e+09	0	0	0	0	0	0
Q96KA5	CLP1L_HUMAN	91	[5 2 0 0 0]	37795515884	42728405087	28255283442	30072004898	4	138851209311	3.47128e+10	20633286173	22572161691	15633151455	16113495308	4	74952094627	1.8738e+10	13054187994	14484076216	9774593150	10558479693	4	47871337053	1.19678e+10	0	0	-1	0	0	-1
Q96AP7	ESAM_HUMAN	169	[6 2 0 0 0]	1.39849e+07	1.7756e+07	6.07826e+07	7.42607e+07	4	1.66784e+08	4.16961e+07	2.74123e+08	5.61611e+08	6.13337e+08	6.09406e+08	4	2.05848e+09	5.14619e+08	6.22657e+06	1.29591e+07	2.94304e+07	4.01304e+07	4	8.87465e+07	2.21866e+07	1	-1	0	1	-1	0
Q8WWI5	CTL1_HUMAN	180	[6 2 0 0 0]	2.04262e+07	9.87536e+07	2.27446e+07	4.69999e+07	4	1.88924e+08	4.72311e+07	1.00567e+08	2.76259e+08	9.47897e+07	1.73903e+08	4	6.45518e+08	1.6138e+08	1.33213e+08	414375445	1.07907e+08	2.39526e+08	4	8.95021e+08	2.23755e+08	0	0	0	0	0	0
Q07954	LRP1_HUMAN	3953	[5 4 0 1 0]	3.67326e+07	6.29356e+06	7600710	1.03583e+07	4	6.09851e+07	1.52463e+07	6.70573e+07	1.37513e+07	3.65119e+07	4.9372e+07	4	1.66692e+08	4.16731e+07	4.87372e+07	1.25612e+07	2.49339e+07	3.58027e+07	4	1.22035e+08	3.05087e+07	0	0	0	0	0	0
Q99571	P2RX4_HUMAN	208	[6 2 0 0 0]	1.97781e+07	2.50377e+07	2.22062e+07	23277797	4	9.02998e+07	2.25749e+07	3.84199e+07	3.48926e+07	5.03306e+07	4.62038e+07	4	1.69847e+08	4.24617e+07	1.09665e+07	7.9049e+06	1.06128e+07	5.12798e+06	4	3.46122e+07	8.65304e+06	0	-1	-1	0	-1	-1
Q15904	VAS1_HUMAN	273	[8 2 0 0 0]	5.65523e+07	5.32294e+07	7.20323e+07	2.16236e+07	4	2.03438e+08	5.08594e+07	5.9892e+07	1.25978e+08	9.18203e+07	4.50657e+07	4	3.22756e+08	8.0689e+07	4.28017e+07	6.04401e+07	5.63527e+07	2.1462e+07	4	1.81057e+08	4.52641e+07	0	0	0	0	0	0
Q13214	SEM3B_HUMAN	124	[8 2 0 0 0]	3.26105e+07	8.92928e+07	5.71044e+07	5.36557e+07	4	2.32663e+08	5.81658e+07	8.5977e+08	2293869723	1644032791	1611364346	4	6.40904e+09	1.60226e+09	6413398210	15801329918	11294754248	11177717823	4	44687200199	1.11718e+10	1	1	1	1	0	1
Q99571	P2RX4_HUMAN	208	[7 2 0 0 0]	3.0777e+08	420146823	3.12581e+08	4.09443e+08	4	1.44994e+09	3.62485e+08	6.61498e+08	9.05919e+08	7.17931e+08	9.02409e+08	4	3.18776e+09	7.96939e+08	2.1526e+08	2.40816e+08	2.05682e+08	2.52262e+08	4	9.1402e+08	2.28505e+08	1	-1	0	1	-1	0
P11279	LAMP1_HUMAN	103	[5 2 0 0 0]	262476000000	380439000000	268673000000	294653000000	4	1206241000000	301560250000	43418578873	63490252479	45369782318	49035465005	4	201314078675	5.03285e+10	40985795312	57897233892	40798520697	46526994868	4	186208544769	4.65521e+10	-1	0	-1	-1	0	-1
P11279	LAMP1_HUMAN	261	[4 3 0 1 0]	9.41029e+07	1.17982e+08	1.43559e+08	1.9527e+08	4	5.50914e+08	1.37728e+08	1.12777e+08	1.38112e+08	1.58654e+08	219197148	4	6.2874e+08	1.57185e+08	6.43774e+08	743373111	9.3386e+08	1317189027	4	3.6382e+09	9.09549e+08	0	1	1	0	0	0
Q8NBN3	TM87A_HUMAN	62	[6 3 0 0 0]	2.07596e+08	2.06106e+08	1.79767e+08	1.45165e+08	4	7.38635e+08	1.84659e+08	1.67706e+08	1.60969e+08	1.42472e+08	1.12683e+08	4	5.8383e+08	1.45957e+08	8.5128e+07	7.19532e+07	6.22984e+07	5.61137e+07	4	2.75493e+08	6.88733e+07	0	-1	-1	0	-1	-1
Q8TEM1	PO210_HUMAN	1441	[8 2 0 0 0]	10706326131	21326765892	11817683689	12646473486	4	56497249198	1.41243e+10	5298161353	10561515229	5802345542	6105371419	4	27767393543	6.94185e+09	14679569863	30002293961	16710194184	17694162618	4	79086220626	1.97716e+10	0	0	0	0	0	0
P20645	MPRD_HUMAN	57	[5 2 0 0 0]	16007146376	24177712954	11534140007	15651846885	4	67370846222	1.68427e+10	5229582608	8024461212	3935022231	5282439813	4	22471505864	5617876466	2141009488	3342538267	1647938403	2180487607	4	9311973765	2.32799e+09	-1	0	-1	0	0	-1
Q9P0T7	TMEM9_HUMAN	38	[5 2 0 0 0]	1.24051e+08	3.29529e+08	2.48106e+08	2.62944e+08	4	9.6463e+08	2.41158e+08	7.6215e+07	2.11632e+08	1.50458e+08	1.42165e+08	4	5.8047e+08	1.45117e+08	3.58965e+07	1.04136e+08	8.91705e+07	6.99364e+07	4	2.99139e+08	7.47848e+07	0	0	0	0	0	0
Q7LGA3	HS2ST_HUMAN	127	[6 2 0 0 0]	332092297	1.52502e+08	2.72597e+08	1.25581e+08	4	8.82772e+08	2.20693e+08	1075798808	6.1049e+08	7.6717e+08	5.33452e+08	4	2.98691e+09	7.46728e+08	4.98344e+08	3.42581e+08	3.95692e+08	2.69553e+08	4	1.50617e+09	3.76543e+08	1	0	0	0	0	0
P13473	LAMP2_HUMAN	356	[6 3 0 1 0]	5.94907e+07	8.66544e+07	5.26457e+07	6.09945e+07	4	2.59785e+08	6.49463e+07	2.31656e+08	2.80015e+08	1.51732e+08	231327794	4	8.94731e+08	2.23683e+08	1.54627e+08	275621687	2.20072e+08	2.43915e+08	4	8.94236e+08	2.23559e+08	1	0	1	1	0	1
O94901	SUN1_HUMAN	588	[4 2 0 0 0]	3024331281	3579673324	5131236646	3657920703	4	15393161954	3.84829e+09	2580792340	3210535612	4538447412	3120299267	4	13450074631	3.36252e+09	1040392133	1267407420	1929118238	1310891635	4	5547809426	1.38695e+09	0	-1	-1	0	0	0
P08195	4F2_HUMAN	424	[9 2 0 0 0]	4.15704e+07	5.06735e+07	5.47502e+07	7.23187e+07	4	2.19313e+08	5.48282e+07	7.13467e+07	1.93371e+08	234694025	202480712	4	7.01892e+08	1.75473e+08	6.83434e+07	1.23949e+08	1.59978e+08	1.77753e+08	4	5.30024e+08	1.32506e+08	0	0	0	0	0	0
P11047	LAMC1_HUMAN	1107	[5 2 0 0 0]	7.40342e+08	5.64141e+08	453050566	7.18566e+08	4	2.4761e+09	6.19025e+08	261213171	2.07028e+08	1.53384e+08	2.49967e+08	4	8.71591e+08	2.17898e+08	1.45823e+08	9.53478e+07	9.19772e+07	1.27123e+08	4	4.60271e+08	1.15068e+08	-1	0	-1	-1	0	-1
Q12913	PTPRJ_HUMAN	937	[6 2 0 0 0]	188865141	444953757	4.74741e+08	3.03087e+08	4	1.41165e+09	3.52912e+08	3.1403e+08	740997673	9.11337e+08	5.75344e+08	4	2.54171e+09	6.35427e+08	6.23388e+07	1.36615e+08	2.68282e+08	1.01637e+08	4	5.68873e+08	1.42218e+08	0	0	0	0	0	0
Q6UW63	KDEL1_HUMAN	302	[7 2 0 0 0]	2186764585	3203837744	2199587822	2275426418	4	9865616569	2.4664e+09	7.10105e+08	8.94538e+08	6.65167e+08	7.19077e+08	4	2.98889e+09	7.47222e+08	1722106940	2583429266	1772363575	1798815182	4	7876714963	1.96918e+09	-1	1	0	-1	1	0
P21589	5NTD_HUMAN	53	[5 2 0 0 0]	1.18261e+07	1.9898e+07	2.08982e+07	1.27307e+07	4	6.5353e+07	1.63383e+07	2.35362e+08	3.44504e+08	3.4421e+08	2.33013e+08	4	1.15709e+09	2.89272e+08	3.91309e+07	5.58281e+07	5.81361e+07	3.85736e+07	4	1.91669e+08	4.79172e+07	1	-1	1	1	-1	1
Q06481	APLP2_HUMAN	541	[6 2 0 0 0]	1.11667e+08	7.80625e+07	7.75712e+07	3.18042e+07	4	2.99104e+08	7.47761e+07	1100980822	6.65591e+08	6.02052e+08	292086231	4	2.66071e+09	6.65178e+08	9.95342e+07	8.12627e+07	6.02248e+07	2.66597e+07	4	2.67681e+08	6.69203e+07	0	0	0	0	0	0
Q9H3G5	CPVL_HUMAN	81	[7 2 0 0 0]	2.57587e+08	1.49573e+08	1.07813e+08	1.71097e+08	4	686070203	1.71518e+08	1266447806	7.08186e+08	6.11679e+08	8.57743e+08	4	3.44406e+09	8.61014e+08	2811363844	1538299138	1384274672	1818473101	4	7552410755	1.8881e+09	1	0	1	0	0	0
P17050	NAGAB_HUMAN	177	[7 2 0 0 0]	1.42477e+07	1.91891e+07	9.26902e+06	1.90096e+07	4	6.17154e+07	1.54289e+07	1.47034e+08	3.0637e+08	1.62424e+08	2.52099e+08	4	8.67927e+08	2.16982e+08	6.11765e+08	1174638082	6.80541e+08	1014785311	4	3481729726	8.70432e+08	1	1	1	1	0	1
P26006	ITA3_HUMAN	573	[9 2 0 0 0]	3.85269e+08	6.01786e+08	5.41594e+08	343463423	4	1.87211e+09	4.68028e+08	1562914594	2381129275	2495678480	1563343556	4	8003065905	2.00077e+09	1132495530	1746817957	1781876713	1124746758	4	5785936958	1.44648e+09	1	0	1	1	0	0
Q07954	LRP1_HUMAN	1511	[7 2 0 0 0]	8.1833e+07	6.8076e+07	8.1945e+07	1.46731e+08	4	3.78585e+08	9.46463e+07	2.94072e+08	2.9396e+08	340906226	5.18348e+08	4	1.44729e+09	3.61822e+08	9.64142e+07	6.73499e+07	1.44319e+08	1.87915e+08	4	4.95998e+08	1.24e+08	1	-1	0	0	0	0
Q6PIU2	NCEH1_HUMAN	287	[6 2 0 0 0]	1381925413	1993086607	1792660880	1579566317	4	6747239217	1.68681e+09	3502903093	4743194322	4359221956	3601624401	4	16206943772	4051735943	1590559434	2156528209	1999496335	1626168951	4	7372752929	1.84319e+09	1	-1	0	1	-1	0
Q07954	LRP1_HUMAN	2521	[8 2 0 0 0]	1.86957e+07	4.78402e+07	1.81527e+07	2.54108e+07	4	1.10099e+08	2.75248e+07	2.44461e+07	5.98865e+07	2.33992e+07	3.4067e+07	4	1.41799e+08	3.54497e+07	1.6479e+07	4.32334e+07	1.59248e+07	2.40485e+07	4	9.96856e+07	2.49214e+07	0	0	0	0	0	0
Q92626	PXDN_HUMAN	640	[6 2 0 0 0]	6.15977e+06	1.25761e+07	1.35662e+07	5.60214e+06	4	3.79042e+07	9.47605e+06	534129400	1011122970	9.2122e+08	5.05499e+08	4	2.97197e+09	7.42993e+08	5415771628	10517963478	9520759919	5270355652	4	30724850677	7.68121e+09	1	1	1	1	0	1
P08581	MET_HUMAN	785	[6 2 0 0 0]	5.68339e+07	5.90959e+07	4.20509e+07	3.75386e+07	4	195519332	48879833	1397017610	2012393150	1284267921	1095357743	4	5789036424	1447259106	6.94735e+07	8.91678e+07	6.88767e+07	7.01861e+07	4	2.97704e+08	7.4426e+07	1	-1	0	1	-1	0
Q9HAW8	UD110_HUMAN	71	[4 3 0 1 0]	542866		740746	1.90877e+06	3	3.19238e+06	1.06413e+06	1.26811e+07	2.9706e+07	4.60712e+07	4.74823e+07	4	1.35941e+08	3.39851e+07	1.18698e+06	2.85421e+07	3.16629e+07	782211	4	6.21743e+07	1.55436e+07	1	0	0	0	0	0
Q9HAW7	UD17_HUMAN	71	[4 3 0 1 0]	542866		740746	1.90877e+06	3	3.19238e+06	1.06413e+06	1.26811e+07	2.9706e+07	4.60712e+07	4.74823e+07	4	1.35941e+08	3.39851e+07	1.18698e+06	2.85421e+07	3.16629e+07	782211	4	6.21743e+07	1.55436e+07	1	0	0	0	0	0
O60656	UD19_HUMAN	71	[4 3 0 1 0]	542866		740746	1.90877e+06	3	3.19238e+06	1.06413e+06	1.26811e+07	2.9706e+07	4.60712e+07	4.74823e+07	4	1.35941e+08	3.39851e+07	1.18698e+06	2.85421e+07	3.16629e+07	782211	4	6.21743e+07	1.55436e+07	1	0	0	0	0	0
Q9HAW9	UD18_HUMAN	71	[4 3 0 1 0]	542866		740746	1.90877e+06	3	3.19238e+06	1.06413e+06	1.26811e+07	2.9706e+07	4.60712e+07	4.74823e+07	4	1.35941e+08	3.39851e+07	1.18698e+06	2.85421e+07	3.16629e+07	782211	4	6.21743e+07	1.55436e+07	1	0	0	0	0	0
Q07954	LRP1_HUMAN	1825	[8 2 0 0 0]	7.02233e+08	1746064659	7.8773e+08	7.53837e+08	4	3.98986e+09	9.97466e+08	1278370748	3294233030	1424090234	1377497266	4	7374191278	1.84355e+09	1436944093	3725242363	1671997314	1683287758	4	8517471528	2129367882	0	0	0	0	0	0
P01137	TGFB1_HUMAN	176	[7 2 0 0 0]	7.03817e+07	1.30314e+08	1.73393e+08	1.49778e+08	4	5.23867e+08	1.30967e+08	3.63622e+08	3.84494e+08	3.14061e+08	2.60363e+08	4	1.32254e+09	3.30635e+08	2.68229e+08	3.60668e+08	1.9289e+08	237930663	4	1.05972e+09	2.64929e+08	1	0	0	1	0	0
Q13443	ADAM9_HUMAN	231	[6 2 0 0 0]	7.88685e+06	3.12158e+06	2.11178e+06	1.33071e+06	4	1.44509e+07	3.61273e+06	2.37089e+08	2.19095e+08	1.77703e+08	1.49585e+08	4	7.83473e+08	1.95868e+08	1.84218e+08	1.7279e+08	1.35571e+08	1.1059e+08	4	6.03169e+08	1.50792e+08	1	0	1	1	0	1
P13473	LAMP2_HUMAN	257	[4 3 0 1 0]	6.63e+06	1.7879e+07	4.33507e+07	3.33623e+07	4	1.01222e+08	2.53055e+07	1.23763e+08	7.28266e+07	1.29032e+08	1.66703e+08	4	4.92325e+08	1.23081e+08	1.09803e+08	4.84499e+07	1.16198e+08	134024815	4	4.08476e+08	1.02119e+08	1	0	1	0	0	0
P49368	TCPG_HUMAN	308	[6 2 0 0 0]	981210	2.0747e+06	613986		3	3.6699e+06	1.2233e+06	6.79557e+07	1.10533e+08	3.90689e+07	5.12766e+07	4	2.68835e+08	6.72086e+07	1.34841e+07	1.88743e+07	8.7505e+06	1.04061e+07	4	5.15149e+07	1.28787e+07	1	0	1	0	0	0
Q15165	PON2_HUMAN	254	[5 2 0 0 0]	2574660468	4603298575	1382115983	2765620561	4	11325695587	2.83142e+09	5905576666	10827799099	4000779177	6573237055	4	27307391997	6.82685e+09	3.63538e+08	7.29832e+08	2.0718e+08	4.59529e+08	4	1.76008e+09	4.4002e+08	0	-1	0	0	0	0
O00469	PLOD2_HUMAN	63	[9 2 0 0 0]	6.14256e+08	3.0588e+08	5.28378e+08	4.39741e+08	4	1.88826e+09	4.72064e+08	3.81e+08	2.72813e+08	4.21993e+08	3.02199e+08	4	1.378e+09	3.44501e+08	950614591	5.41882e+08	8.1994e+08	7.11896e+08	4	3.02433e+09	7.56083e+08	0	1	0	0	0	0
Q07954	LRP1_HUMAN	1763	[9 2 0 0 0]	9.04461e+08	1622732182	7.57377e+08	408656564	4	3.69323e+09	9.23307e+08	9.82043e+08	1589114561	787673601	4.51823e+08	4	3.81065e+09	9.52663e+08	7.70409e+08	1337377005	6.41447e+08	3.27052e+08	4	3.07628e+09	7.69071e+08	0	0	0	0	0	0
O95479	G6PE_HUMAN	157	[5 2 0 0 0]	4200631271	4895753694	2831641929	2623816864	4	14551843758	3.63796e+09	1285265731	1512255365	855112084	7.85514e+08	4	4.43815e+09	1.10954e+09	2.57136e+08	304561122	1.75182e+08	1.35784e+08	4	8.72663e+08	2.18166e+08	-1	-1	-1	0	0	-1
Q96S52	PIGS_HUMAN	370	[5 2 0 0 0]	8946979389	10084444951	8195886768	9700373197	4	36927684305	9.23192e+09	4684112506	5123739588	4184866553	4945653279	4	18938371926	4.73459e+09	2223506732	2461240612	1884211819	2262995557	4	8831954720	2207988680	0	-1	-1	0	-1	-1
Q8WWB7	GLMP_HUMAN	187	[8 2 0 0 0]	3.67853e+08	3.88169e+08	3.16219e+08	3.95087e+08	4	1.46733e+09	3.66832e+08	5.23622e+08	5.10445e+08	4.12597e+08	560005669	4	2.00667e+09	5.01667e+08	1.76286e+08	1.82923e+08	1.29776e+08	1.62297e+08	4	651280849	1.6282e+08	0	-1	-1	0	-1	-1
P23229	ITA6_HUMAN	323	[8 2 0 0 0]	3229056587	3040391933	3246214920	2576360464	4	12092023904	3023005976	11663859190	10723540054	11574783396	9247149630	4	43209332270	1.08023e+10	1142919131	1030536567	1167759095	8.94689e+08	4	4.2359e+09	1.05898e+09	1	-1	-1	1	-1	-1
P38571	LICH_HUMAN	321	[3 2 0 1 0]	6.53701e+08	1254929790	4.54114e+08	9.73652e+08	4	3.3364e+09	8.34099e+08	1186186189	2251845280	8.60715e+08	1735737032	4	6.03448e+09	1.50862e+09	1147116203	2620933740	8.61816e+08	1913593361	4	6.54346e+09	1.63586e+09	0	0	0	0	0	0
P20645	MPRD_HUMAN	57	[6 2 0 0 0]	33193413978	42305630337	29067841604	32047965928	4	136614851847	3.41537e+10	51923410160	62958783198	44847429236	51061072724	4	210790695318	5.26977e+10	72713299436	89555905402	63720613733	70634756627	4	296624575198	7.41561e+10	0	0	1	0	0	1
P11279	LAMP1_HUMAN	103	[6 3 0 0 0]	21304868466	36711047229	22755102619	18630203851	4	99401222165	2.48503e+10	3125652266	5752407219	3359541956	2777249910	4	15014851351	3.75371e+09	5518555083	9693120579	6124121140	4902613757	4	26238410559	6.5596e+09	-1	0	-1	0	0	0
O00584	RNT2_HUMAN	106	[9 2 0 0 0]	1.29844e+08	4.76832e+07	2.32117e+08	2.0213e+08	4	6.11774e+08	1.52943e+08	1.48531e+08	6.98844e+07	239043856	2.11916e+08	4	6.69375e+08	1.67344e+08	1.14566e+08	4.94699e+07	1.91674e+08	1.5249e+08	4	5.082e+08	1.2705e+08	0	0	0	0	0	0
Q96KA5	CLP1L_HUMAN	91	[6 2 0 0 0]	29492456215	43802931701	26237953661	28511906255	4	128045247832	32011311958	44168911739	66366101253	40425741036	42671347771	4	193632101799	4.8408e+10	69848773576	102141000000	63083480510	66172756762	4	301246010848	75311502712	0	0	1	0	0	0
P23229	ITA6_HUMAN	966	[5 2 0 0 0]	3.00569e+08	3.32879e+08	2.25286e+08	3.83164e+08	4	1.2419e+09	3.10475e+08	535917267	6.85178e+08	3.0097e+08	5.84186e+08	4	2.10625e+09	5.26563e+08	4.49727e+07	3.64581e+07	2.81126e+07	3.90477e+07	4	1.48591e+08	3.71478e+07	0	-1	-1	0	-1	-1
Q9UBR2	CATZ_HUMAN	184	[6 2 0 0 0]	14800408339	19306651626	16287062035	11888748846	4	62282870846	1.55707e+10	13764719828	17743276881	15305906746	11024249605	4	57838153060	14459538265	71249721168	92888346992	78606808089	56156846074	4	298901722323	7.47254e+10	0	1	1	0	1	1
Q9UBR2	CATZ_HUMAN	184	[6 2 0 1 0]	6.90834e+07	1.7061e+08	8.13085e+07	5.31843e+07	4	3.74187e+08	9.35467e+07	3652041474	7044516582	3854436028	2855301044	4	17406295128	4351573782	3027092474	5920388593	3181272348	2481617980	4	14610371395	3.65259e+09	1	0	1	0	0	0
P27487	DPP4_HUMAN	685	[3 2 0 1 0]	4.0588e+07	1.03844e+08	1.39013e+08	8.93308e+07	4	3.72775e+08	9.31939e+07	5.56384e+07	1.6141e+08	2.05075e+08	1.19648e+08	4	5.41771e+08	1.35443e+08	2.65682e+06	3.00521e+06	5.028e+06	4.64834e+06	4	1.53384e+07	3.83459e+06	0	-1	-1	0	0	0
P50897	PPT1_HUMAN	212	[3 2 0 0 0]	7.71008e+08	1066744106	8.98546e+08	5.52685e+08	4	3.28898e+09	8.22246e+08	1.41805e+08	2.07947e+08	1.79475e+08	1.1978e+08	4	6.49007e+08	1.62252e+08	9.05388e+07	1.19743e+08	1.01022e+08	7.26818e+07	4	3.83985e+08	9.59964e+07	-1	0	-1	-1	0	-1
P08236	BGLR_HUMAN	272	[6 2 0 0 0]	3139513689	6798251222	4186393649	1993820670	4	16117979230	4.02949e+09	1436617857	3142508694	1901343857	960344957	4	7440815365	1.8602e+09	3691626487	7919479534	4789248513	2351473703	4	18751828237	4.68796e+09	0	0	0	0	0	0
P13688	CEAM1_HUMAN	378	[6 2 0 0 0]	3517990270	4820346917	3983117151	3687816288	4	16009270626	4.00232e+09	1627917190	2336662261	2217163565	1892073547	4	8073816563	2.01845e+09	5.07217e+08	727471318	5.62927e+08	5.5222e+08	4	2349835689	5.87459e+08	0	-1	-1	0	-1	-1
O95427	PIGN_HUMAN	192	[6 2 0 0 0]	1.19752e+08	8.71795e+07	1.26508e+08	1.18869e+08	4	4.52308e+08	1.13077e+08	3.53816e+08	200633212	2.77242e+08	2.62294e+08	4	1.09399e+09	2.73496e+08	7.28061e+07	5.24165e+07	7.5963e+07	6.05172e+07	4	2.61703e+08	6.54257e+07	1	-1	0	0	-1	0
P08236	BGLR_HUMAN	272	[4 2 0 0 0]	10766802724	15416854198	13733723236	15641617539	4	55558997697	1.38897e+10	909796313	1122661614	1195805516	1248854251	4	4477117694	1.11928e+09	1374692196	1893930211	1759912713	1970440994	4	6998976114	1.74974e+09	-1	0	-1	-1	0	-1
Q02809	PLOD1_HUMAN	538	[3 3 0 1 0]	2.17918e+07	6.51997e+07	7.93075e+07	5.31033e+07	4	2.19402e+08	5.48506e+07	4.30561e+07	1.11281e+08	1.18726e+08	7.52684e+07	4	3.48332e+08	8.7083e+07	9.62708e+07	2.34945e+08	2.57363e+08	1.46227e+08	4	7.34807e+08	1.83702e+08	0	0	0	0	0	0
Q9HAW8	UD110_HUMAN	71	[3 2 0 1 0]	2.76144e+07	3.79581e+07	2.79301e+07	2.59161e+07	4	1.19419e+08	2.98547e+07	3.13932e+08	4.22997e+08	3.57748e+08	269115502	4	1.36379e+09	3.40948e+08		3.63386e+06	3.12166e+06	1.84118e+06	3	8.5967e+06	2.86557e+06	1	-1	-1	1	-1	-1
Q9HAW7	UD17_HUMAN	71	[3 2 0 1 0]	2.76144e+07	3.79581e+07	2.79301e+07	2.59161e+07	4	1.19419e+08	2.98547e+07	3.13932e+08	4.22997e+08	3.57748e+08	269115502	4	1.36379e+09	3.40948e+08		3.63386e+06	3.12166e+06	1.84118e+06	3	8.5967e+06	2.86557e+06	1	-1	-1	1	-1	-1
O60656	UD19_HUMAN	71	[3 2 0 1 0]	2.76144e+07	3.79581e+07	2.79301e+07	2.59161e+07	4	1.19419e+08	2.98547e+07	3.13932e+08	4.22997e+08	3.57748e+08	269115502	4	1.36379e+09	3.40948e+08		3.63386e+06	3.12166e+06	1.84118e+06	3	8.5967e+06	2.86557e+06	1	-1	-1	1	-1	-1
Q9HAW9	UD18_HUMAN	71	[3 2 0 1 0]	2.76144e+07	3.79581e+07	2.79301e+07	2.59161e+07	4	1.19419e+08	2.98547e+07	3.13932e+08	4.22997e+08	3.57748e+08	269115502	4	1.36379e+09	3.40948e+08		3.63386e+06	3.12166e+06	1.84118e+06	3	8.5967e+06	2.86557e+06	1	-1	-1	1	-1	-1
P19438	TNR1A_HUMAN	54	[6 2 0 0 0]	2.15232e+07	7.0109e+07	8.63773e+07	4.39173e+07	4	2.21927e+08	5.54817e+07	5.10773e+07	1.70767e+08	1.74927e+08	1.06073e+08	4	5.02845e+08	1.25711e+08	6.87349e+06	2.50086e+07	2.42761e+07	1.23999e+07	4	6.85581e+07	1.71395e+07	0	0	0	0	0	0
P07339	CATD_HUMAN	263	[5 2 0 0 0]	27652821920	41888138216	24719368182	30104139353	4	124364467671	3.10911e+10	10409637285	15238372334	9278701973	11347469985	4	46274181577	1.15685e+10	11610257918	17449814493	10102461915	12836489249	4	51999023575	1.29998e+10	-1	0	-1	0	0	0
Q96T58	MINT_HUMAN	1132	[6 2 0 0 0]	1.00879e+08	5.01851e+08	2.30736e+08	2.35485e+08	4	1.06895e+09	2.67238e+08	8.53075e+07	4.3408e+08	1.69067e+08	2.01605e+08	4	8.90059e+08	2.22515e+08	2.78683e+08	1278852449	6.04797e+08	5.81917e+08	4	2.74425e+09	6.86062e+08	0	0	0	0	0	0
Q9BUU2	MET22_HUMAN	339	[6 2 0 0 0]		4.78236e+06	3.4172e+07	1.2361e+07	3	5.13153e+07	1.71051e+07	2.72494e+08	1.41149e+08	1.69693e+08	1.93331e+08	4	7.76667e+08	1.94167e+08	8.22599e+08	4.72764e+08	5.2755e+08	5.84523e+08	4	2.40744e+09	6.01859e+08	1	1	1	1	0	1
Q8NBL1	PGLT1_HUMAN	204	[6 2 0 0 0]	8786189682	15028819030	9810038906	7255217493	4	40880265111	1.02201e+10	1171013563	1802763943	1258512294	8.34901e+08	4	5.06719e+09	1.2668e+09	2111566356	3556466886	2282313888	1651671499	4	9602018629	2.4005e+09	-1	0	-1	-1	0	0
Q9BZC7	ABCA2_HUMAN	1775	[9 2 0 0 0]	2.95867e+08	6.14744e+08	3.68102e+08	3.08007e+08	4	1.58672e+09	3.9668e+08	3.82647e+08	5.92898e+08	4.38885e+08	3.49764e+08	4	1.76419e+09	4.41048e+08	7.01413e+08	1212206940	8.94933e+08	7.39132e+08	4	3.54769e+09	8.86921e+08	0	0	0	0	0	0
Q495W5	FUT11_HUMAN	166	[9 2 0 0 0]	6.45966e+08	1.83131e+08	6.48987e+08	429367638	4	1.90745e+09	4.76863e+08	2.53431e+08	6.2812e+07	2.69593e+08	1.62305e+08	4	7.48141e+08	1.87035e+08	7.90793e+08	1.96678e+08	7.57068e+08	4.92965e+08	4	2.2375e+09	5.59376e+08	0	0	0	0	0	0
P11047	LAMC1_HUMAN	650	[9 2 0 0 0]	5069189972	10294951435	6578172504	7074554164	4	29016868075	7.25422e+09	1229990828	2315229032	1455560610	1620133996	4	6620914466	1.65523e+09	1980784136	3746202703	2491946278	2672594932	4	10891528049	2.72288e+09	-1	0	-1	0	0	0
Q9P0T7	TMEM9_HUMAN	38	[6 2 0 0 0]	1015983629	2191000553	7.72092e+08	1780856692	4	5.75993e+09	1.43998e+09	931136873	1945382718	6.97316e+08	1633361593	4	5.2072e+09	1.3018e+09	6.83965e+08	1489098514	5.29541e+08	1241384769	4	3.94399e+09	9.85997e+08	0	0	0	0	0	0
Q13586	STIM1_HUMAN	171	[8 2 0 0 0]	1959137946	3447622004	3674997820	3020399126	4	12102156896	3025539224	2315617357	4110465684	4186287067	3197752057	4	13810122165	3.45253e+09	1737555788	3392645040	3357572929	2676404853	4	11164178610	2.79104e+09	0	0	0	0	0	0
P09923	PPBI_HUMAN	268	[6 2 0 0 0]	1.26339e+07	1.26907e+08	2.73159e+07	2.27465e+07	4	1.89603e+08	4.74008e+07	9.21725e+07	2.19339e+08	7.23923e+07	107661802	4	4.91566e+08	1.22892e+08	6.12752e+08	1416107361	5.56135e+08	8.27586e+08	4	3.41258e+09	8.53145e+08	0	0	1	0	0	0
P08842	STS_HUMAN	459	[6 2 0 0 0]	6.7951e+06	7.18939e+07	3.6938e+07	2.95642e+07	4	1.45191e+08	3.62978e+07	5.63299e+07	229036849	1.10878e+08	1.18619e+08	4	5.14863e+08	1.28716e+08	3.78214e+07	9.50486e+07	4.88997e+07	6.06517e+07	4	2.42422e+08	6.06054e+07	0	0	0	0	0	0
Q92823	NRCAM_HUMAN	223	[4 3 0 1 0]	8.80283e+06	8.03718e+06	6.08746e+06	8.23395e+06	4	3.11614e+07	7.79035e+06	5.23376e+07	8.14315e+07	6.02082e+07	4.87981e+07	4	2.42775e+08	6.06939e+07	552084	701437	1.30579e+06	670960	4	3.23027e+06	807567	1	-1	-1	1	-1	-1
P50897	PPT1_HUMAN	212	[4 2 0 0 0]	1391168298	1516316753	7.35463e+08	782237342	4	4.42518e+09	1.1063e+09	8.63345e+07	9.69852e+07	4.96255e+07	5.44907e+07	4	2.87436e+08	7.1859e+07	8.47997e+07	9.12769e+07	5.29467e+07	4.81588e+07	4	2.77182e+08	6.92955e+07	-1	0	-1	0	0	0
P11279	LAMP1_HUMAN	103	[7 2 0 0 0]	14091296663	13112368944	11610068699	10832524595	4	49646258901	1.24116e+10	59172234637	54134740793	51421435611	40353657756	4	205082068797	5.12705e+10	284261000000	254913000000	239351000000	189099000000	4	967624000000	241906000000	1	1	1	1	1	1
Q13641	TPBG_HUMAN	124	[8 2 0 0 0]	3322784170	6192515413	4032504899	4131757153	4	17679561635	4.41989e+09	23561011124	41298417598	28032560642	27752373312	4	120644362676	30161090669	4529229605	8199027523	5415851934	5426477361	4	23570586423	5.89265e+09	1	-1	0	1	-1	0
P43308	SSRB_HUMAN	88	[10 2 0 0 0]	5571923662	13042309866	8480341078	7088110970	4	34182685576	8545671394	2328170797	6990149903	4593374184	3259223161	4	17170918045	4.29273e+09	7735796517	19373691790	12389443701	10218640731	4	49717572739	1.24294e+10	0	0	0	0	0	0
P08069	IGF1R_HUMAN	900	[9 2 0 0 0]	9.00169e+07	2.35766e+07	5.26226e+07	1.14815e+08	4	2.81031e+08	7.02578e+07	6.00176e+07	1.74035e+07	3.07823e+07	7.72854e+07	4	1.85489e+08	4.63722e+07	3.82948e+07	1.05926e+07	1.76436e+07	5.18174e+07	4	1.18348e+08	2.95871e+07	0	0	0	0	0	0
O00754	MA2B1_HUMAN	692	[5 2 0 0 0]	3.12639e+08	5.10533e+08	2.28538e+08	2.70034e+08	4	1.32174e+09	3.30436e+08	3.10086e+08	4.69654e+08	1.80712e+08	2.34789e+08	4	1.19524e+09	2.9881e+08	402806018	6.53751e+08	2.76568e+08	2.91533e+08	4	1.62466e+09	4.06164e+08	0	0	0	0	0	0
Q92542	NICA_HUMAN	45	[9 2 0 0 0]	7506967664	7204173444	6593104927	6321861523	4	27626107558	6.90653e+09	5931101716	5804708066	4816194405	4955494679	4	21507498866	5.37687e+09	3183673444	3163379461	2880435424	2838050026	4	12065538355	3.01638e+09	0	0	-1	0	0	-1
P08069	IGF1R_HUMAN	900	[7 2 0 0 0]	5.94432e+07	7.70565e+07	1.0207e+07	3.43666e+07	4	1.81073e+08	4.52683e+07	1.84145e+08	3.05187e+08	3.97781e+07	1.27118e+08	4	6.56227e+08	1.64057e+08	3.4553e+08	4.89322e+08	7.59416e+07	2.2272e+08	4	1.13351e+09	2.83378e+08	0	0	0	0	0	0
Q99985	SEM3C_HUMAN	123	[6 2 0 0 0]	9.15362e+07	1.43143e+08	1.23554e+07	1.38906e+07	4	2.60925e+08	6.52313e+07	1.50045e+08	2.36561e+08	5.36763e+07	5.83706e+07	4	4.98653e+08	1.24663e+08	8.33699e+07	8.68779e+07	1.06769e+07	1.39229e+07	4	1.94848e+08	4.87119e+07	0	0	0	0	0	0
Q6P179	ERAP2_HUMAN	103	[6 2 0 0 0]	8.69692e+07	7.8706e+07	7.81468e+07	5.58945e+07	4	2.99717e+08	7.49291e+07	2.74738e+08	2.19837e+08	1.53613e+08	1.25575e+08	4	7.73764e+08	1.93441e+08	9.86715e+06	4.38532e+06	2.76411e+06	1.57073e+06	4	1.85873e+07	4.64683e+06	0	-1	-1	0	-1	-1
P80188	NGAL_HUMAN	85	[6 2 0 0 0]	911056	1.24992e+06	2.25751e+06	1.40034e+06	4	5.81882e+06	1.45471e+06	8.79724e+07	7.10934e+07	7.01549e+07	9.10782e+07	4	3.20299e+08	8.00747e+07	2.51864e+06			920621	2	3.43926e+06	1.71963e+06	1	-1	0	1	-1	0
P56199	ITA1_HUMAN	460	[7 2 0 0 0]	1223061496	922044573	6.74412e+08	8.89426e+08	4	3.70894e+09	9.27236e+08	4.37069e+08	4.0902e+08	2.66771e+08	4.40288e+08	4	1553147841	3.88287e+08	7.16383e+08	5.39814e+08	3.95777e+08	5.83858e+08	4	2.23583e+09	5.58958e+08	-1	0	0	0	0	0
P11279	LAMP1_HUMAN	261	[5 3 0 1 0]	4.45631e+08	480463149	3.60556e+08	3.02083e+08	4	1.58873e+09	3.97183e+08	4.58351e+08	6.34598e+08	3.00634e+08	2.92667e+08	4	1.68625e+09	4.21563e+08	2570214110	4202978823	1408728599	1518071398	4	9699992930	2.425e+09	0	0	0	0	0	0
Q92823	NRCAM_HUMAN	223	[5 3 0 1 0]	4.56085e+07	2.46625e+07	2.22968e+07	5.16467e+07	4	1.44214e+08	3.60536e+07	1.87622e+08	1.10866e+08	9.65873e+07	2.2125e+08	4	6.16326e+08	1.54082e+08	1.10705e+06	2.52959e+06	1.51613e+06		3	5.15278e+06	1.71759e+06	1	-1	-1	0	0	0
P25116	PAR1_HUMAN	75	[9 2 0 0 0]	8.71962e+06	1.40142e+07	8.61214e+06	1.62609e+07	4	4.76069e+07	1.19017e+07	2.00558e+07	3.66634e+07	2.05673e+07	4.21072e+07	4	1.19394e+08	2.98484e+07	1.82705e+06	2.69968e+06	2.32728e+06	1.57403e+06	4	8.42804e+06	2.10701e+06	0	-1	-1	0	0	0
P08581	MET_HUMAN	106	[6 2 0 0 0]	4.44611e+07	1.33174e+08	6.88425e+07	6.5795e+07	4	3.12273e+08	7.80683e+07	3.21284e+08	9.78066e+08	4.9877e+08	5.42753e+08	4	2.34087e+09	5.85218e+08	5.68959e+06	9.88965e+06	5.09787e+06	1.30552e+07	4	3.37323e+07	8.43308e+06	0	-1	0	0	0	0
Q8NBN3	TM87A_HUMAN	62	[6 2 0 0 0]	3.647e+08	4.26371e+08	5.15304e+08	5.14779e+08	4	1.82115e+09	4.55289e+08	1231034643	1670138291	1574241961	1674203719	4	6149618614	1.5374e+09	1874781620	2505663342	2546934511	2444725303	4	9372104776	2343026194	1	0	1	1	0	1
Q99985	SEM3C_HUMAN	123	[7 2 0 0 0]	2.35348e+07	2.52023e+07	4.68575e+06	8.15875e+06	4	6.15815e+07	1.53954e+07	1.49046e+08	1.62899e+08	5.77486e+07	6.75767e+07	4	4.3727e+08	1.09318e+08	6.18185e+07	4.38122e+07	1.40764e+07	2.02427e+07	4	1.3995e+08	3.49874e+07	0	0	0	0	0	0
Q15262	PTPRK_HUMAN	140	[6 2 0 0 0]	9.61802e+07	5.88172e+07	1.54394e+08	8.21822e+07	4	3.91574e+08	9.78935e+07	1.19835e+08	8.62872e+07	1.03356e+08	1.25748e+08	4	4.35226e+08	1.08806e+08	5.29158e+07	2.00272e+07	5.53036e+07	6.33642e+07	4	1.91611e+08	4.79027e+07	0	-1	0	0	0	0
Q6P179	ERAP2_HUMAN	294	[7 2 0 0 0]	3.2731e+07	6.57436e+07	6.02653e+07	4.84039e+07	4	2.07144e+08	5.1786e+07	1.36623e+08	2.456e+08	209434038	2.1514e+08	4	806797287	2.01699e+08	3.30359e+06	5.58103e+06	4.35711e+06	5.71362e+06	4	1.89553e+07	4.73884e+06	1	-1	-1	1	-1	-1
Q92673	SORL_HUMAN	1894	[7 2 0 0 0]	1.21604e+08	8.92147e+07	9.19952e+07	9.1934e+07	4	3.94748e+08	9.86869e+07	2.63108e+08	277947018	2.22269e+08	2.26558e+08	4	9.89882e+08	2.4747e+08	1.08611e+07	2.93529e+06	6.43373e+06	3.88612e+06	4	2.41162e+07	6.02905e+06	1	-1	-1	1	-1	-1
P55283	CADH4_HUMAN	661	[5 2 0 0 0]	5.70728e+07	1.00507e+08	4.6089e+07	5.43741e+07	4	2.58043e+08	6.45108e+07	6.29042e+07	3.29871e+08	3.03959e+07	4.10772e+07	4	4.64248e+08	1.16062e+08	3.88783e+06	1.37963e+07	2.53179e+06		3	2.02159e+07	6.73865e+06	0	0	-1	0	0	0
P13473	LAMP2_HUMAN	356	[7 3 0 0 0]	9.22007e+06	1.70411e+07	5.20171e+07	2.106e+07	4	9.93383e+07	2.48346e+07	5.20043e+07	1.33694e+08	1.84583e+08	6.30363e+07	4	4.33318e+08	1.0833e+08	1.28876e+08	2.91817e+08	4.08633e+08	1.45411e+08	4	9.74737e+08	2.43684e+08	0	0	0	0	0	0
O15031	PLXB2_HUMAN	1002	[9 2 0 0 0]	1850580090	5314289317	3411892229	2582386084	4	13159147720	3289786930	7.20451e+08	2158961694	1457049069	9.49553e+08	4	5286014144	1321503536	1151229363	3372602241	2208216977	1671274716	4	8403323297	2.10083e+09	0	0	0	0	0	0
P78536	ADA17_HUMAN	452	[8 2 0 0 0]	230546866	2.72574e+08	2.41377e+08	1.62396e+08	4	9.06893e+08	2.26723e+08	2.85433e+08	3.09242e+08	3.01193e+08	1.92532e+08	4	1.0884e+09	2.721e+08	3.98549e+08	5.30428e+08	469063289	2.99707e+08	4	1.69775e+09	4.24437e+08	0	0	0	0	0	0
P19438	TNR1A_HUMAN	54	[7 2 0 0 0]	336687717	2.51698e+08	5.69644e+08	3.15309e+08	4	1.47334e+09	3.68335e+08	3.70028e+08	4.9417e+08	9.26702e+08	485869496	4	2.27677e+09	5.69192e+08	3.65176e+07	3.43881e+07	8.25605e+07	6.15707e+07	4	2.15037e+08	5.37592e+07	0	-1	-1	0	0	0
P07339	CATD_HUMAN	263	[8 2 0 0 0]	1131402766	1561360732	1237304271	1384963938	4	5315031707	1.32876e+09	2712792113	3689773824	3016642008	3232257763	4	12651465708	3162866427	2856297262	3745472705	3180098937	3531800371	4	13313669275	3.32842e+09	1	0	1	1	0	1
O15031	PLXB2_HUMAN	1002	[8 2 0 0 0]	1992169195	2754141886	2884860689	2090254666	4	9721426436	2430356609	2396862541	3262854433	3216576133	2235736881	4	11112029988	2778007497	3300976734	4272062680	4439306188	3108757448	4	15121103050	3.78028e+09	0	0	0	0	0	0
Q6YHK3	CD109_HUMAN	279	[8 2 0 0 0]	422274			449706	2	871981	435990	1239887107	2168254727	1546682200	1019461828	4	5974285862	1.49357e+09	1047576410	1862192922	1291538586	8.61159e+08	4	5.06247e+09	1.26562e+09	1	0	1	1	0	1
P17301	ITA2_HUMAN	112	[7 2 0 0 0]	2.85698e+07	3.94501e+07	2.31331e+07	2.27732e+07	4	1.13926e+08	2.84815e+07	7.1064e+08	7.51213e+08	4.38672e+08	5.34755e+08	4	2.43528e+09	6.0882e+08	7.1334e+06	3.24687e+06	1.10971e+07	5.3027e+06	4	2.67801e+07	6.69501e+06	1	-1	-1	1	-1	0
P23229	ITA6_HUMAN	323	[6 2 0 0 0]	9570703175	9102439586	9408540339	5585675164	4	33667358264	8416839566	35316012028	33442388619	34054995127	20363302680	4	123176698454	3.07942e+10	12740375854	12592004111	12469381848	7585326097	4	45387087910	1.13468e+10	1	-1	0	1	-1	0
O95395	GCNT3_HUMAN	69	[6 2 0 0 0]	1.68098e+06	9.1925e+06	3.84878e+06	2.70166e+06	4	1.74239e+07	4.35598e+06	2.58811e+08	4.68025e+08	3.17339e+08	271227149	4	1.3154e+09	3.28851e+08	2.89903e+06	4.38267e+06	3.80926e+06	4.55811e+06	4	1.56491e+07	3.91227e+06	1	-1	0	1	-1	0
Q15155	NOMO1_HUMAN	218	[9 2 0 0 0]	1898614554	2212227254	1235278826	1247834911	4	6593955545	1.64849e+09	1370908040	1646983853	9.59811e+08	8.87109e+08	4	4.86481e+09	1.2162e+09	2002341059	2147568297	1242400233	1439702954	4	6832012543	1.708e+09	0	0	0	0	0	0
Q5JPE7	NOMO2_HUMAN	218	[9 2 0 0 0]	1898614554	2212227254	1235278826	1247834911	4	6593955545	1.64849e+09	1370908040	1646983853	9.59811e+08	8.87109e+08	4	4.86481e+09	1.2162e+09	2002341059	2147568297	1242400233	1439702954	4	6832012543	1.708e+09	0	0	0	0	0	0
P69849	NOMO3_HUMAN	218	[9 2 0 0 0]	1898614554	2212227254	1235278826	1247834911	4	6593955545	1.64849e+09	1370908040	1646983853	9.59811e+08	8.87109e+08	4	4.86481e+09	1.2162e+09	2002341059	2147568297	1242400233	1439702954	4	6832012543	1.708e+09	0	0	0	0	0	0
O60637	TSN3_HUMAN	167	[6 2 0 0 0]	2.92411e+08	6.73803e+08	2.08748e+08	5.60818e+08	4	1.73578e+09	4.33945e+08	3.98527e+08	9.51206e+08	2.98917e+08	7.95489e+08	4	2.44414e+09	6.11035e+08	5.92116e+08	1394987793	4.45099e+08	1164090758	4	3.59629e+09	8.99074e+08	0	0	0	0	0	0
O95395	GCNT3_HUMAN	69	[7 2 0 0 0]	8.77819e+06	1.13327e+07	5.17583e+06	2.34255e+07	4	4.87122e+07	1.21781e+07	135948872	1.37764e+08	1.01353e+08	1.67121e+08	4	5.42187e+08	1.35547e+08	9.9262e+06	1.04903e+07	1.47984e+06	5.89019e+07	4	8.07983e+07	2.01996e+07	1	-1	0	1	-1	0
Q9HAW8	UD110_HUMAN	71	[3 3 0 1 0]	2.46881e+08	3.2314e+08	3.29255e+08	3.48516e+08	4	1247791800	311947950	2452777801	3121480685	3162954739	3447695564	4	12184908789	3.04623e+09	2.53917e+06	3.4264e+06	1.86627e+06	971041	4	8.80288e+06	2.20072e+06	1	-1	-1	1	-1	-1
Q9HAW7	UD17_HUMAN	71	[3 3 0 1 0]	2.46881e+08	3.2314e+08	3.29255e+08	3.48516e+08	4	1247791800	311947950	2452777801	3121480685	3162954739	3447695564	4	12184908789	3.04623e+09	2.53917e+06	3.4264e+06	1.86627e+06	971041	4	8.80288e+06	2.20072e+06	1	-1	-1	1	-1	-1
O60656	UD19_HUMAN	71	[3 3 0 1 0]	2.46881e+08	3.2314e+08	3.29255e+08	3.48516e+08	4	1247791800	311947950	2452777801	3121480685	3162954739	3447695564	4	12184908789	3.04623e+09	2.53917e+06	3.4264e+06	1.86627e+06	971041	4	8.80288e+06	2.20072e+06	1	-1	-1	1	-1	-1
Q9HAW9	UD18_HUMAN	71	[3 3 0 1 0]	2.46881e+08	3.2314e+08	3.29255e+08	3.48516e+08	4	1247791800	311947950	2452777801	3121480685	3162954739	3447695564	4	12184908789	3.04623e+09	2.53917e+06	3.4264e+06	1.86627e+06	971041	4	8.80288e+06	2.20072e+06	1	-1	-1	1	-1	-1
P19438	TNR1A_HUMAN	54	[10 2 0 0 0]	4.2957e+07	1.5429e+07	2.7094e+07	2.25216e+07	4	1.08002e+08	2.70004e+07	3.63275e+07	2.104e+07	3.32803e+07	3.02296e+07	4	1.20877e+08	3.02194e+07	1.22996e+07	8.99875e+06	1.3859e+07	1.2562e+07	4	4.77194e+07	1.19299e+07	0	-1	0	0	-1	0
Q7Z388	D19L4_HUMAN	389	[6 2 0 0 0]	2.5191e+08	320910450	1.27712e+08	4.65009e+08	4	1.16554e+09	2.91385e+08	1.49999e+08	1.77488e+08	6.77965e+07	2.40698e+08	4	6.35981e+08	1.58995e+08	8.72238e+07	9.09429e+07	3.43977e+07	1.0883e+08	4	3.21395e+08	8.03487e+07	0	0	0	0	0	0
P46977	STT3A_HUMAN	548	[5 2 0 0 0]	4.01018e+08	3.74715e+08	3.25052e+08	3.05427e+08	4	1.40621e+09	3.51553e+08	2711196597	2330909043	2037615939	1912669289	4	8992390868	2248097717	1.27489e+08	8.17336e+07	9.16657e+07	8.40899e+07	4	3.84979e+08	9.62447e+07	1	-1	-1	1	-1	-1
O15031	PLXB2_HUMAN	759	[5 2 0 0 0]	5.61043e+08	5.92112e+08	7.11362e+08	5.93463e+08	4	2.45798e+09	6.14495e+08	979515515	1099199298	1365271567	1149512568	4	4593498948	1148374737	3.14828e+08	3.68881e+08	3.75681e+08	3.95796e+08	4	1.45519e+09	3.63796e+08	0	-1	0	0	-1	0
Q96S52	PIGS_HUMAN	370	[4 3 0 2 0]	1.825e+06	2.89882e+06		2.4361e+06	3	7.15992e+06	2.38664e+06	6.13898e+06	1.61422e+07	9.32894e+06	8.65036e+06	4	4.02605e+07	1.00651e+07	8.71945e+06	1.98181e+07	2.43736e+07	3.74125e+07	4	9.03237e+07	2.25809e+07	1	0	0	0	0	0
P23229	ITA6_HUMAN	323	[9 2 0 0 0]	668547947	7.57342e+08	480546622	4.52352e+08	4	2.35879e+09	5.89697e+08	1286412930	1248477143	9.24422e+08	8.12383e+08	4	4.2717e+09	1.06792e+09	1.1532e+08	136185820	8.24081e+07	8.99813e+07	4	4.23895e+08	1.05974e+08	0	-1	-1	0	-1	-1
Q6P4Q7	CNNM4_HUMAN	55	[9 2 0 0 0]	3.66569e+08	3.55232e+08	3.36765e+08	3.36786e+08	4	1.39535e+09	3.48838e+08	3.70234e+08	3.4621e+08	3.38265e+08	3.35535e+08	4	1.39024e+09	3.47561e+08	2.2151e+08	2.10752e+08	2.02321e+08	2.02891e+08	4	8.37474e+08	2.09369e+08	0	0	0	0	0	0
P13473	LAMP2_HUMAN	257	[5 4 0 1 0]	318340826	1.95936e+08	3.08399e+08	1.85161e+08	4	1.00784e+09	2.51959e+08	1594379198	1331690281	1474859496	1181331333	4	5582260308	1395565077	1683581073	1443465864	1328853703	1458564304	4	5914464944	1478616236	1	0	1	1	0	1
Q9UH99	SUN2_HUMAN	636	[8 2 0 0 0]	1921613679	1449673897	1462583898	1797266188	4	6631137662	1.65778e+09	1160929593	8.13907e+08	9.18126e+08	1112821790	4	4.00578e+09	1.00145e+09	1198493150	7.96175e+08	885708312	1077389273	4	3.95777e+09	9.89441e+08	0	0	0	0	0	0
O00584	RNT2_HUMAN	106	[7 2 0 0 0]	8.67437e+07	9.58718e+07	3.1276e+07	1.86538e+07	4	2.32545e+08	5.81363e+07	5.07623e+08	8.41994e+08	254850658	2.2222e+08	4	1.82669e+09	4.56672e+08	2.0658e+08	2.92221e+08	8.96425e+07	7.50747e+07	4	6.63517e+08	1.65879e+08	0	0	0	0	0	0
Q7Z388	D19L4_HUMAN	123	[5 2 0 0 0]	3.11052e+08	1.64718e+08	1.7108e+08	1.98154e+08	4	8.45004e+08	2.11251e+08	5.27254e+08	263666780	2.94437e+08	3.16246e+08	4	1.4016e+09	3.50401e+08	9.58936e+07	4.54144e+07	5.81654e+07	6.38864e+07	4	2.6336e+08	6.584e+07	0	-1	-1	0	0	0
Q8IZP9	AGRG2_HUMAN	551	[8 2 0 0 0]	8.47953e+06	1.60698e+07	1.16442e+07	8.18462e+06	4	4.43781e+07	1.10945e+07	8.56741e+07	9.5897e+07	6.20485e+07	7.01157e+07	4	3.13735e+08	7.84338e+07	1.57927e+06	2.98646e+06	758269	535553	4	5.85956e+06	1.46489e+06	1	-1	-1	1	-1	0
P20645	MPRD_HUMAN	57	[10 2 0 0 0]	4.40464e+07	1.9297e+08	9.18043e+07	1.5949e+08	4	4.88311e+08	1.22078e+08	8.85575e+07	4.17271e+08	2.00376e+08	2.57249e+08	4	9.63454e+08	2.40863e+08	1.0862e+08	4.78064e+08	250839833	3.37361e+08	4	1.17489e+09	2.93721e+08	0	0	0	0	0	0
P13473	LAMP2_HUMAN	356	[5 3 0 0 0]	5.35822e+08	3.17488e+08	7.30424e+08	4.52482e+08	4	2.03622e+09	5.09054e+08	8.0566e+08	685003393	1090818872	7.16079e+08	4	3.29756e+09	8.2439e+08	8.70751e+08	7.0633e+08	1189577445	8.73646e+08	4	3.6403e+09	9.10076e+08	0	0	0	0	0	0
P43308	SSRB_HUMAN	88	[4 2 0 0 0]	2.15018e+08	122450718	1.89317e+08	8.48501e+07	4	6.11636e+08	1.52909e+08	2344449417	4079173416	2566309657	2228238514	4	11218171004	2804542751	5.80029e+06	2.82022e+07	9.48102e+06	2.37445e+07	4	6.7228e+07	1.6807e+07	1	-1	-1	1	-1	0
P09923	PPBI_HUMAN	268	[7 2 0 0 0]	1.37269e+06	1.21943e+07	2.76634e+06	1.97017e+06	4	1.83035e+07	4.57587e+06	5.96425e+07	2.20175e+08	1.44041e+07	107581590	4	4.01803e+08	1.00451e+08	3.70352e+08	1496103667	8.8338e+07	759832111	4	2.71463e+09	6.78656e+08	0	0	0	0	0	0
P26006	ITA3_HUMAN	107	[6 2 0 0 0]	6.84138e+06	2.32645e+06	3.88899e+06	7.04973e+06	4	2.01066e+07	5.02664e+06	6.86212e+07	2.5545e+07	5.26118e+07	7.58542e+07	4	2.22632e+08	5.5658e+07	2.1016e+07	1.05398e+07	1.70493e+07	1.97445e+07	4	68349616	17087404	1	0	1	0	0	0
Q9BRN9	TM2D3_HUMAN	122	[6 2 0 0 0]	8.04829e+08	9.71488e+08	7.77486e+08	5.16646e+08	4	3.07045e+09	7.67612e+08	4.81333e+08	6.17543e+08	5.05817e+08	3.58243e+08	4	1.96294e+09	4.90734e+08	3.21357e+08	3.88384e+08	2.77519e+08	2.02677e+08	4	1.18994e+09	2.97484e+08	0	0	-1	0	0	0
Q13683	ITA7_HUMAN	1045	[6 2 0 0 0]	2.31725e+06	1.52151e+06	4.8738e+06	2.21361e+06	4	1.09262e+07	2.73154e+06	8.65193e+06	7.88572e+06	1.66513e+07	5.42422e+06	4	3.86132e+07	9.6533e+06	2.15435e+07	2.28765e+07	4.11809e+07	1.37484e+07	4	9.93493e+07	2.48373e+07	0	0	1	0	0	0
Q9UHN6	TMEM2_HUMAN	980	[5 2 0 0 0]	6.76989e+08	1408585017	4.30605e+08	5.48129e+08	4	3.06431e+09	7.66077e+08	6.43261e+08	1394799509	4.55822e+08	5.43675e+08	4	3.03756e+09	7.59389e+08	5.43386e+08	1160042673	3.79061e+08	4.80918e+08	4	2.56341e+09	6.40852e+08	0	0	0	0	0	0
P98160	PGBM_HUMAN	89	[7 2 0 0 0]	1.95578e+08	2.85412e+08	1.8906e+08	3.22397e+08	4	9.92446e+08	2.48112e+08	2.02019e+08	2.22461e+08	1.71041e+08	2.87617e+08	4	8.83139e+08	2.20785e+08	1085364821	1378758349	1055735422	1535936818	4	5055795410	1.26395e+09	0	1	1	0	1	1
P11279	LAMP1_HUMAN	103	[8 2 0 0 0]	4.40827e+08	4.36649e+07	2.11846e+08	3.34969e+07	4	7.29834e+08	1.82459e+08	2.45122e+08	2.63317e+07	1.36742e+08	1.39448e+07	4	4.2214e+08	1.05535e+08	1040607624	114132191	5.72377e+08	5.52893e+07	4	1.78241e+09	4.45602e+08	0	0	0	0	0	0
Q92823	NRCAM_HUMAN	223	[5 4 0 1 0]	4.61997e+07	6.98567e+07	3.23532e+07	3.56709e+07	4	1.8408e+08	4.60201e+07	1.661e+08	2.28252e+08	1.00192e+08	1.36759e+08	4	6.31303e+08	1.57826e+08	602404		610001	1.31585e+06	3	2.52826e+06	842752	1	-1	-1	0	-1	0
P15586	GNS_HUMAN	362	[7 2 0 0 0]	2905686760	6782616294	4174892886	3253184620	4	17116380560	4279095140	5584658899	13273799357	8171725681	5427012174	4	32457196111	8.1143e+09	19069238185	43371614141	26207612159	20468603136	4	109117067621	2.72793e+10	0	0	1	0	0	0
Q9UHN6	TMEM2_HUMAN	636	[6 2 0 0 0]	1900939067	3754803864	1405906434	1948470635	4	9010120000	2252530000	3.98647e+08	671547113	2.81734e+08	3.86325e+08	4	1.73825e+09	4.34563e+08	2.44807e+08	4.40801e+08	1.98008e+08	208019256	4	1.09164e+09	2.72909e+08	0	0	-1	0	0	0
Q15262	PTPRK_HUMAN	462	[5 2 0 0 0]	5.54978e+08	6.18088e+08	4.20785e+08	3.11311e+08	4	1.90516e+09	4.76291e+08	1144275663	1250414487	8.21163e+08	5.34166e+08	4	3.75002e+09	9.37505e+08	1.67082e+08	1.43877e+08	1.04925e+08	6.5215e+07	4	4.81099e+08	1.20275e+08	0	-1	-1	0	0	0
P25116	PAR1_HUMAN	75	[8 2 0 0 0]	1.19826e+08	5.15847e+07	7.51335e+07	1.09845e+08	4	3.5639e+08	8.90974e+07	4.67547e+08	2.33079e+08	3.14597e+08	4.98982e+08	4	1.5142e+09	3.78551e+08	3.67245e+07	1.5139e+07	2.19914e+07	3.33279e+07	4	1.07183e+08	2.67957e+07	1	-1	-1	0	-1	0
P05362	ICAM1_HUMAN	145	[9 2 0 0 0]	1.46617e+08	4.03046e+07	1.73086e+08	1.00156e+08	4	4.60163e+08	1.15041e+08	114604065	2.75438e+07	153166411	8.16406e+07	4	3.76955e+08	9.42387e+07	4.8735e+07	9.53637e+06	3.73605e+07	1.82094e+07	4	1.13841e+08	2.84603e+07	0	0	0	0	0	0
P32004	L1CAM_HUMAN	294	[9 2 0 0 0]	2.25334e+07	2.81142e+07	3.68782e+06	7.35242e+06	4	6.16878e+07	1.5422e+07	5.65721e+07	6.92095e+07	6.75828e+06	1.60681e+07	4	1.48608e+08	3.7152e+07	4.92472e+08	571880600	6.27571e+07	1.41589e+08	4	1.2687e+09	3.17175e+08	0	0	0	0	0	0
P15586	GNS_HUMAN	405	[8 2 0 0 0]	5.15983e+07	7.20882e+07	5.82919e+07	2.31029e+07	4	2.05081e+08	5.12703e+07	2.21951e+08	3.94536e+08	2.31017e+08	9.53063e+07	4	9.42811e+08	2.35703e+08	4.06318e+08	7.32508e+08	4.20001e+08	2.01767e+08	4	1.76059e+09	4.40149e+08	0	0	0	0	0	0
Q9BRN9	TM2D3_HUMAN	122	[8 2 0 0 0]	1145648981	2732719714	1001273858	1343334719	4	6222977272	1555744318	8.11186e+08	2110293263	8.21615e+08	9.94486e+08	4	4.73758e+09	1.18439e+09	1327029243	3045967176	1121960348	1558835912	4	7053792679	1.76345e+09	0	0	0	0	0	0
Q96AP7	ESAM_HUMAN	169	[5 2 0 0 0]	4.72299e+08	1.24926e+08	4.36723e+08	9.55189e+08	4	1.98914e+09	4.97284e+08	1955119351	1212208335	2024460208	3181095726	4	8372883620	2093220905	2.75203e+06	5.18859e+06	9.91443e+06	1.53773e+07	4	3.32324e+07	8.3081e+06	0	-1	0	0	-1	0
Q9BRN9	TM2D3_HUMAN	157	[8 2 0 0 0]	2053531392	2149794742	2140690356	1663070382	4	8007086872	2001771718	1516466147	1426933156	1436781507	1228143881	4	5608324691	1.40208e+09	1588986143	1692974276	1487952243	1342828755	4	6112741417	1.52819e+09	0	0	0	0	0	0
Q9NU53	GINM1_HUMAN	46	[8 2 0 0 0]	4.97978e+06		9.24515e+06	2.18458e+07	3	3.60708e+07	1.20236e+07	2.36966e+07	2.02081e+07	3.09116e+07	5.08406e+07	4	1.25657e+08	3.14142e+07	2.68396e+07	8.8475e+06	2.1626e+07	4.53296e+07	4	1.02643e+08	2.56607e+07	0	0	0	0	0	0
Q9HAW8	UD110_HUMAN	71	[3 4 0 1 0]	1.36654e+08	4.82139e+08	1.9371e+08	2.18435e+08	4	1.03094e+09	2.57735e+08	1034259712	3032931829	1202612150	1359399534	4	6629203225	1.6573e+09	6.89234e+06	4.1474e+07	1.29113e+07	2.0745e+07	4	8.20226e+07	2.05057e+07	0	0	0	0	0	0
Q9HAW7	UD17_HUMAN	71	[3 4 0 1 0]	1.36654e+08	4.82139e+08	1.9371e+08	2.18435e+08	4	1.03094e+09	2.57735e+08	1034259712	3032931829	1202612150	1359399534	4	6629203225	1.6573e+09	6.89234e+06	4.1474e+07	1.29113e+07	2.0745e+07	4	8.20226e+07	2.05057e+07	0	0	0	0	0	0
O60656	UD19_HUMAN	71	[3 4 0 1 0]	1.36654e+08	4.82139e+08	1.9371e+08	2.18435e+08	4	1.03094e+09	2.57735e+08	1034259712	3032931829	1202612150	1359399534	4	6629203225	1.6573e+09	6.89234e+06	4.1474e+07	1.29113e+07	2.0745e+07	4	8.20226e+07	2.05057e+07	0	0	0	0	0	0
Q9HAW9	UD18_HUMAN	71	[3 4 0 1 0]	1.36654e+08	4.82139e+08	1.9371e+08	2.18435e+08	4	1.03094e+09	2.57735e+08	1034259712	3032931829	1202612150	1359399534	4	6629203225	1.6573e+09	6.89234e+06	4.1474e+07	1.29113e+07	2.0745e+07	4	8.20226e+07	2.05057e+07	0	0	0	0	0	0
P13688	CEAM1_HUMAN	378	[7 2 0 0 0]	530012604	6.40631e+08	5.13808e+08	5.44302e+08	4	2.22875e+09	5.57188e+08	8.44082e+08	1182826829	8.55016e+08	1066182157	4	3.94811e+09	9.87027e+08	8.05682e+07	4.53454e+07	8.53086e+07	3.4781e+07	4	2.46003e+08	6.15008e+07	0	-1	-1	0	-1	-1
Q86VR7	VS10L_HUMAN	144	[7 2 0 0 0]	9.31478e+06	7.53977e+06	1.89574e+06	2.73434e+06	4	2.14846e+07	5.37116e+06	2.93461e+07	2.97124e+07	8.27867e+06	1.22121e+07	4	7.95492e+07	1.98873e+07		1.28625e+06	423047	463253	3	2.17255e+06	724183	0	0	0	0	0	0
Q9Y639	NPTN_HUMAN	171	[6 2 0 0 0]	5.31308e+08	4.91997e+08	3.06113e+08	2.37418e+08	4	1566836006	3.91709e+08	414644568	4.07309e+08	1.99789e+08	1.80641e+08	4	1.20238e+09	3.00596e+08	9.20252e+07	1.4285e+08	4.9585e+07	4.49634e+07	4	3.29424e+08	8.23559e+07	0	0	-1	0	0	0
Q9Y4D7	PLXD1_HUMAN	1099	[5 2 0 0 0]	1.32052e+07	3.80108e+07	1.55388e+07	2.74795e+07	4	9.42342e+07	2.35585e+07	1.51505e+08	3.72135e+08	2.15392e+08	2.5954e+08	4	9.98572e+08	2.49643e+08	2.56594e+06	1.24332e+07	5.74298e+06	2.7287e+07	4	4.80291e+07	1.20073e+07	1	-1	0	0	0	0
P00533	EGFR_HUMAN	361	[8 2 0 0 0]	6496869588	5958634392	6030366214	5741256579	4	24227126773	6.05678e+09	7594027319	6810455492	7068716055	6853461610	4	28326660476	7081665119	8944459897	8334935786	8371361943	8198873362	4	33849630988	8462407747	0	0	0	0	0	0
Q9Y6A1	POMT1_HUMAN	539	[6 2 0 0 0]	1.88076e+07	4.17833e+07	6.87647e+07	3.54218e+07	4	1.64777e+08	4.11944e+07	2.24965e+07	3.6887e+07	5.90146e+07	1.50312e+07	4	1.33429e+08	3.33573e+07		1.39429e+06			1	1.39429e+06	1.39429e+06	0	0	-1	0	0	0
P50454	SERPH_HUMAN	120	[5 2 0 0 0]	29508635094	52060593431	45518370331	45763461893	4	172851060749	4.32128e+10	9070704320	14978692628	12498996422	12518133961	4	49066527331	1.22666e+10	3071329775	5456906165	4681469562	4735805375	4	17945510877	4.48638e+09	-1	-1	-1	-1	-1	-1
P05556	ITB1_HUMAN	212	[7 2 0 0 0]	8803276448	6053135597	8770852281	6655739500	4	30283003826	7.57075e+09	10552631146	6943924642	10815443616	8038923876	4	36350923280	9087730820	8874337341	5664833165	8695048395	6196025558	4	29430244459	7.35756e+09	0	0	0	0	0	0
P12109	CO6A1_HUMAN	212	[4 2 0 0 0]	307681	388417	2.01628e+06	1.6355e+06	4	4.34787e+06	1.08697e+06	7.79664e+07	9.12641e+07	8.05603e+07	9.86273e+07	4	3.48418e+08	8.71045e+07	347784	3.69759e+06	223210		3	4.26859e+06	1.42286e+06	1	-1	0	1	-1	0
Q9HAW8	UD110_HUMAN	344	[3 4 0 1 0]	2.90517e+08	2.06172e+08	2.39352e+08	3.42819e+08	4	1.07886e+09	2.69715e+08	9537672093	6994184398	9402894992	12981938637	4	38916690120	9729172530	1.43204e+07	1.74881e+07	1.36275e+07	1.49037e+07	4	6.03396e+07	1.50849e+07	1	-1	-1	1	-1	-1
P35503	UD13_HUMAN	348	[3 4 0 1 0]	2.90517e+08	2.06172e+08	2.39352e+08	3.42819e+08	4	1.07886e+09	2.69715e+08	9537672093	6994184398	9402894992	12981938637	4	38916690120	9729172530	1.43204e+07	1.74881e+07	1.36275e+07	1.49037e+07	4	6.03396e+07	1.50849e+07	1	-1	-1	1	-1	-1
P19224	UD16_HUMAN	346	[3 4 0 1 0]	2.90517e+08	2.06172e+08	2.39352e+08	3.42819e+08	4	1.07886e+09	2.69715e+08	9537672093	6994184398	9402894992	12981938637	4	38916690120	9729172530	1.43204e+07	1.74881e+07	1.36275e+07	1.49037e+07	4	6.03396e+07	1.50849e+07	1	-1	-1	1	-1	-1
P35504	UD15_HUMAN	348	[3 4 0 1 0]	2.90517e+08	2.06172e+08	2.39352e+08	3.42819e+08	4	1.07886e+09	2.69715e+08	9537672093	6994184398	9402894992	12981938637	4	38916690120	9729172530	1.43204e+07	1.74881e+07	1.36275e+07	1.49037e+07	4	6.03396e+07	1.50849e+07	1	-1	-1	1	-1	-1
Q9HAW7	UD17_HUMAN	344	[3 4 0 1 0]	2.90517e+08	2.06172e+08	2.39352e+08	3.42819e+08	4	1.07886e+09	2.69715e+08	9537672093	6994184398	9402894992	12981938637	4	38916690120	9729172530	1.43204e+07	1.74881e+07	1.36275e+07	1.49037e+07	4	6.03396e+07	1.50849e+07	1	-1	-1	1	-1	-1
O60656	UD19_HUMAN	344	[3 4 0 1 0]	2.90517e+08	2.06172e+08	2.39352e+08	3.42819e+08	4	1.07886e+09	2.69715e+08	9537672093	6994184398	9402894992	12981938637	4	38916690120	9729172530	1.43204e+07	1.74881e+07	1.36275e+07	1.49037e+07	4	6.03396e+07	1.50849e+07	1	-1	-1	1	-1	-1
P22309	UD11_HUMAN	347	[3 4 0 1 0]	2.90517e+08	2.06172e+08	2.39352e+08	3.42819e+08	4	1.07886e+09	2.69715e+08	9537672093	6994184398	9402894992	12981938637	4	38916690120	9729172530	1.43204e+07	1.74881e+07	1.36275e+07	1.49037e+07	4	6.03396e+07	1.50849e+07	1	-1	-1	1	-1	-1
P22310	UD14_HUMAN	348	[3 4 0 1 0]	2.90517e+08	2.06172e+08	2.39352e+08	3.42819e+08	4	1.07886e+09	2.69715e+08	9537672093	6994184398	9402894992	12981938637	4	38916690120	9729172530	1.43204e+07	1.74881e+07	1.36275e+07	1.49037e+07	4	6.03396e+07	1.50849e+07	1	-1	-1	1	-1	-1
Q9HAW9	UD18_HUMAN	344	[3 4 0 1 0]	2.90517e+08	2.06172e+08	2.39352e+08	3.42819e+08	4	1.07886e+09	2.69715e+08	9537672093	6994184398	9402894992	12981938637	4	38916690120	9729172530	1.43204e+07	1.74881e+07	1.36275e+07	1.49037e+07	4	6.03396e+07	1.50849e+07	1	-1	-1	1	-1	-1
P07942	LAMB1_HUMAN	677	[3 4 0 1 0]	43780250	3.50491e+07	2.27258e+07	2.21779e+07	4	1.23733e+08	3.09333e+07	1.77913e+08	1.39174e+08	9.825e+07	9.68597e+07	4	5.12197e+08	1.28049e+08	1.1138e+08	8.5339e+07	6.26069e+07	5.82611e+07	4	3.17587e+08	7.93967e+07	1	0	0	0	0	0
Q9NPR2	SEM4B_HUMAN	520	[7 2 0 0 0]	1.21551e+08	5.48751e+07	8.9168e+07	6.74935e+07	4	3.33088e+08	8.32719e+07	4.19284e+08	1.86561e+08	3.61895e+08	2.55317e+08	4	1.22306e+09	3.05764e+08	1.58444e+08	6.74249e+07	1.57444e+08	1.02989e+08	4	4.86302e+08	1.21576e+08	1	0	0	0	0	0
P06280	AGAL_HUMAN	192	[10 2 0 0 0]	2.50003e+08	314134084	2.50165e+08	1.21334e+08	4	9.35637e+08	2.33909e+08	3.5173e+08	4.21325e+08	3.64521e+08	206219886	4	1.3438e+09	3.35949e+08	2.38051e+08	2.95017e+08	2.60095e+08	1.70315e+08	4	9.63478e+08	2.40869e+08	0	0	0	0	0	0
Q8WWB7	GLMP_HUMAN	187	[9 2 0 0 0]	1.61149e+08	1.74426e+08	2.94285e+08	5.32529e+08	4	1.16239e+09	2.90597e+08	9.22778e+07	1.32986e+08	1.87123e+08	3.28466e+08	4	7.40852e+08	1.85213e+08	7.34791e+07	4.15259e+07	1.1165e+08	1.79186e+08	4	4.0584e+08	1.0146e+08	0	0	0	0	0	0
P19022	CADH2_HUMAN	692	[6 2 0 0 0]	6.73167e+07	1.5648e+08	1.07268e+08	1.25457e+08	4	4.56522e+08	1.1413e+08	2846253115	6418324657	4337565738	5122863066	4	18725006576	4681251644	2250513793	4879685951	3371450150	3888963231	4	14390613125	3.59765e+09	1	0	1	1	0	1
Q8IWU5	SULF2_HUMAN	171	[9 2 0 0 0]		1.84481e+06	1.6108e+06	9601733	3	1.30573e+07	4.35245e+06	4.437e+07	4.72525e+07	24458507	6.68288e+07	4	1.8291e+08	4.57274e+07	4.03928e+06	1.91562e+06		2.61059e+06	3	8.56549e+06	2.85516e+06	1	-1	0	0	0	0
P10619	PPGB_HUMAN	244	[3 2 0 1 0]	1980151660	1308235606	9.4932e+08	1199407228	4	5.43711e+09	1.35928e+09	1152170760	868931993	5.99407e+08	7.07651e+08	4	3.32816e+09	8.3204e+08	7.3988e+08	5.41412e+08	3.41642e+08	4.29246e+08	4	2.05218e+09	5.13045e+08	0	0	0	0	0	0
Q6YHK3	CD109_HUMAN	419	[9 2 0 0 0]	1.17055e+08	1.57492e+08	1.58807e+08	1.42564e+08	4	5.75917e+08	1.43979e+08	3.34845e+08	5.0459e+08	442706678	3.51489e+08	4	1.63363e+09	4.08408e+08	3.32342e+08	4.52945e+08	3.91508e+08	2.76444e+08	4	1.45324e+09	3.6331e+08	1	0	1	1	0	1
Q12864	CAD17_HUMAN	546	[8 2 0 0 0]	2.60742e+07	2.68475e+07	9.16986e+06	1.8939e+07	4	8.10305e+07	2.02576e+07	1.19301e+08	184718559	7.92493e+07	1.05558e+08	4	4.88826e+08	1.22207e+08	135577		301965	1.29328e+06	3	1.73083e+06	576942	1	-1	-1	0	-1	0
Q13641	TPBG_HUMAN	124	[6 2 0 0 0]	4.67231e+08	6.92604e+08	8.09586e+08	8.43285e+08	4	2.81271e+09	7.03177e+08	1514035360	2348571752	2731955844	2848425036	4	9442987992	2360746998	3.78583e+08	5.96952e+08	6.4517e+08	5.9173e+08	4	2212435620	553108905	1	-1	0	1	-1	0
Q9UBP4	DKK3_HUMAN	106	[7 2 0 0 0]	952783	1.28136e+06	5.98719e+06	519266	4	8.74059e+06	2.18515e+06	6.68261e+06	1.12243e+07	8.6335e+06	8.97745e+06	4	3.55179e+07	8.87948e+06	1.39169e+06	2.62106e+06	1.90363e+06	2.73641e+06	4	8.6528e+06	2.1632e+06	1	-1	0	0	-1	0
P04004	VTNC_HUMAN	169	[6 2 0 0 0]	1.10287e+08	1.81843e+08	1.01578e+08	1.07388e+08	4	5.01096e+08	1.25274e+08	1635282585	3001166902	1581034488	1787502145	4	8004986120	2001246530	1.39935e+07	3.47818e+07	1.67854e+07	2.17619e+07	4	8.73226e+07	2.18307e+07	1	-1	-1	1	-1	0
P07942	LAMB1_HUMAN	677	[9 2 0 0 0]	2425880631	2456842183	2419588496	1673550465	4	8975861775	2.24397e+09	1405128157	1465135335	1429471176	9.77337e+08	4	5.27707e+09	1.31927e+09	9.06917e+08	9.84306e+08	9.35464e+08	6.62033e+08	4	3.48872e+09	8.7218e+08	0	0	-1	0	0	-1
Q96AE7	TTC17_HUMAN	634	[6 2 0 0 0]	287935286	2.10524e+08	1.87159e+08	5.04868e+08	4	1.19049e+09	2.97621e+08	214147333	2.32648e+08	1.68374e+08	3.97012e+08	4	1.01218e+09	2.53045e+08	1.62135e+08	6.66513e+07	7.41086e+07	2.43333e+08	4	5.46227e+08	1.36557e+08	0	0	0	0	0	0
Q04656	ATP7A_HUMAN	1458	[9 2 0 0 0]	1.82542e+08	4.56639e+08	1.92336e+08	191365360	4	1.02288e+09	2.55721e+08	1.6876e+08	4.14944e+08	1.72265e+08	1.70922e+08	4	9.26892e+08	2.31723e+08	2.82766e+08	6.70781e+08	2.8892e+08	2.87523e+08	4	1.52999e+09	3.82497e+08	0	0	0	0	0	0
P00734	THRB_HUMAN	121	[7 2 0 0 0]	4.98268e+08	1208974135	9.50606e+08	4.75722e+08	4	3133569298	7.83392e+08	5.02201e+07	1.17298e+08	9.55774e+07	3.49237e+07	4	2.98019e+08	7.45047e+07	3.94031e+07	1.33042e+08	9.14866e+07	4.88582e+07	4	3.1279e+08	7.81975e+07	-1	0	-1	0	0	0
Q9HAW8	UD110_HUMAN	344	[3 2 0 1 0]	2.29224e+07	9.00164e+07	2.63378e+07	1.7638e+07	4	1.56915e+08	3.92287e+07	5733766936	17203203712	6776162291	3832942929	4	33546075868	8386518967	3.31265e+08	1080023649	701804816	6.02851e+08	4	2715944647	6.78986e+08	0	0	1	0	0	0
P35503	UD13_HUMAN	348	[3 2 0 1 0]	2.29224e+07	9.00164e+07	2.63378e+07	1.7638e+07	4	1.56915e+08	3.92287e+07	5733766936	17203203712	6776162291	3832942929	4	33546075868	8386518967	3.31265e+08	1080023649	701804816	6.02851e+08	4	2715944647	6.78986e+08	0	0	1	0	0	0
P19224	UD16_HUMAN	346	[3 2 0 1 0]	2.29224e+07	9.00164e+07	2.63378e+07	1.7638e+07	4	1.56915e+08	3.92287e+07	5733766936	17203203712	6776162291	3832942929	4	33546075868	8386518967	3.31265e+08	1080023649	701804816	6.02851e+08	4	2715944647	6.78986e+08	0	0	1	0	0	0
P35504	UD15_HUMAN	348	[3 2 0 1 0]	2.29224e+07	9.00164e+07	2.63378e+07	1.7638e+07	4	1.56915e+08	3.92287e+07	5733766936	17203203712	6776162291	3832942929	4	33546075868	8386518967	3.31265e+08	1080023649	701804816	6.02851e+08	4	2715944647	6.78986e+08	0	0	1	0	0	0
Q9HAW7	UD17_HUMAN	344	[3 2 0 1 0]	2.29224e+07	9.00164e+07	2.63378e+07	1.7638e+07	4	1.56915e+08	3.92287e+07	5733766936	17203203712	6776162291	3832942929	4	33546075868	8386518967	3.31265e+08	1080023649	701804816	6.02851e+08	4	2715944647	6.78986e+08	0	0	1	0	0	0
O60656	UD19_HUMAN	344	[3 2 0 1 0]	2.29224e+07	9.00164e+07	2.63378e+07	1.7638e+07	4	1.56915e+08	3.92287e+07	5733766936	17203203712	6776162291	3832942929	4	33546075868	8386518967	3.31265e+08	1080023649	701804816	6.02851e+08	4	2715944647	6.78986e+08	0	0	1	0	0	0
P22309	UD11_HUMAN	347	[3 2 0 1 0]	2.29224e+07	9.00164e+07	2.63378e+07	1.7638e+07	4	1.56915e+08	3.92287e+07	5733766936	17203203712	6776162291	3832942929	4	33546075868	8386518967	3.31265e+08	1080023649	701804816	6.02851e+08	4	2715944647	6.78986e+08	0	0	1	0	0	0
P22310	UD14_HUMAN	348	[3 2 0 1 0]	2.29224e+07	9.00164e+07	2.63378e+07	1.7638e+07	4	1.56915e+08	3.92287e+07	5733766936	17203203712	6776162291	3832942929	4	33546075868	8386518967	3.31265e+08	1080023649	701804816	6.02851e+08	4	2715944647	6.78986e+08	0	0	1	0	0	0
Q9HAW9	UD18_HUMAN	344	[3 2 0 1 0]	2.29224e+07	9.00164e+07	2.63378e+07	1.7638e+07	4	1.56915e+08	3.92287e+07	5733766936	17203203712	6776162291	3832942929	4	33546075868	8386518967	3.31265e+08	1080023649	701804816	6.02851e+08	4	2715944647	6.78986e+08	0	0	1	0	0	0
Q15399	TLR1_HUMAN	330	[7 2 0 0 0]			437892	489438	2	927330	463665	5.083e+06	1.39712e+07	9.88913e+06	6.26807e+06	4	3.52113e+07	8.80284e+06	346023		320919		2	666941	333471	1	-1	0	0	0	0
Q9HAW8	UD110_HUMAN	344	[8 2 0 0 0]	1.18966e+08	3.33962e+08	1.23241e+08	4.37787e+07	4	6.19948e+08	1.54987e+08	9335966968	6468303745	7034799567	8129739938	4	30968810218	7.7422e+09	5.29467e+07	7.4111e+07	8.38551e+07	22594857	4	2.33508e+08	5.83769e+07	1	-1	0	1	-1	0
P35503	UD13_HUMAN	348	[8 2 0 0 0]	1.18966e+08	3.33962e+08	1.23241e+08	4.37787e+07	4	6.19948e+08	1.54987e+08	9335966968	6468303745	7034799567	8129739938	4	30968810218	7.7422e+09	5.29467e+07	7.4111e+07	8.38551e+07	22594857	4	2.33508e+08	5.83769e+07	1	-1	0	1	-1	0
P19224	UD16_HUMAN	346	[8 2 0 0 0]	1.18966e+08	3.33962e+08	1.23241e+08	4.37787e+07	4	6.19948e+08	1.54987e+08	9335966968	6468303745	7034799567	8129739938	4	30968810218	7.7422e+09	5.29467e+07	7.4111e+07	8.38551e+07	22594857	4	2.33508e+08	5.83769e+07	1	-1	0	1	-1	0
P35504	UD15_HUMAN	348	[8 2 0 0 0]	1.18966e+08	3.33962e+08	1.23241e+08	4.37787e+07	4	6.19948e+08	1.54987e+08	9335966968	6468303745	7034799567	8129739938	4	30968810218	7.7422e+09	5.29467e+07	7.4111e+07	8.38551e+07	22594857	4	2.33508e+08	5.83769e+07	1	-1	0	1	-1	0
Q9HAW7	UD17_HUMAN	344	[8 2 0 0 0]	1.18966e+08	3.33962e+08	1.23241e+08	4.37787e+07	4	6.19948e+08	1.54987e+08	9335966968	6468303745	7034799567	8129739938	4	30968810218	7.7422e+09	5.29467e+07	7.4111e+07	8.38551e+07	22594857	4	2.33508e+08	5.83769e+07	1	-1	0	1	-1	0
O60656	UD19_HUMAN	344	[8 2 0 0 0]	1.18966e+08	3.33962e+08	1.23241e+08	4.37787e+07	4	6.19948e+08	1.54987e+08	9335966968	6468303745	7034799567	8129739938	4	30968810218	7.7422e+09	5.29467e+07	7.4111e+07	8.38551e+07	22594857	4	2.33508e+08	5.83769e+07	1	-1	0	1	-1	0
P22309	UD11_HUMAN	347	[8 2 0 0 0]	1.18966e+08	3.33962e+08	1.23241e+08	4.37787e+07	4	6.19948e+08	1.54987e+08	9335966968	6468303745	7034799567	8129739938	4	30968810218	7.7422e+09	5.29467e+07	7.4111e+07	8.38551e+07	22594857	4	2.33508e+08	5.83769e+07	1	-1	0	1	-1	0
P22310	UD14_HUMAN	348	[8 2 0 0 0]	1.18966e+08	3.33962e+08	1.23241e+08	4.37787e+07	4	6.19948e+08	1.54987e+08	9335966968	6468303745	7034799567	8129739938	4	30968810218	7.7422e+09	5.29467e+07	7.4111e+07	8.38551e+07	22594857	4	2.33508e+08	5.83769e+07	1	-1	0	1	-1	0
Q9HAW9	UD18_HUMAN	344	[8 2 0 0 0]	1.18966e+08	3.33962e+08	1.23241e+08	4.37787e+07	4	6.19948e+08	1.54987e+08	9335966968	6468303745	7034799567	8129739938	4	30968810218	7.7422e+09	5.29467e+07	7.4111e+07	8.38551e+07	22594857	4	2.33508e+08	5.83769e+07	1	-1	0	1	-1	0
Q6P179	ERAP2_HUMAN	431	[8 2 0 0 0]	320672	999828	1.3749e+06	1.1688e+06	4	3.86421e+06	966051	2.40399e+08	2.81289e+08	3.24435e+08	3.51126e+08	4	1.19725e+09	2.99312e+08	3.22094e+08	1.01586e+07	7.60514e+06	8.6831e+06	4	3.48541e+08	8.71352e+07	1	0	0	1	0	0
Q9BVK6	TMED9_HUMAN	125	[4 2 0 0 0]	1.5131e+08	1.88318e+08	2.75607e+08	2.08767e+08	4	8.24001e+08	2.06e+08	2.12058e+08	2.48924e+08	3.20983e+08	2.47526e+08	4	1.02949e+09	2.57373e+08	5.5238e+07	2.86317e+07	6.1977e+07	5.9717e+07	4	2.05564e+08	5.13909e+07	0	-1	-1	0	-1	-1
Q9UBV2	SE1L1_HUMAN	217	[6 2 0 0 0]	1.57751e+08	3149289804	3.25016e+06	2.97349e+08	4	3.60764e+09	9.0191e+08	141425986	2663336528	2.75827e+06	2.62322e+08	4	3.06984e+09	7.67461e+08	4.42226e+07	9.23361e+08	659543	1.03539e+08	4	1.07178e+09	2.67946e+08	0	0	0	0	0	0
P13473	LAMP2_HUMAN	356	[7 2 0 0 0]	7908402169	12151255217	10350563237	11924741269	4	42334961892	10583740473	30620657792	45036398310	38420846220	43694649168	4	157772551490	3.94431e+10	25040404663	37971904267	32687360699	36385982104	4	132085651733	3.30214e+10	1	0	1	1	0	1
Q7LGA3	HS2ST_HUMAN	127	[9 2 0 0 0]	5.68623e+07	9.75236e+07	9.17676e+07	8.3117e+07	4	3.29271e+08	8.23176e+07	8.40458e+07	1.21313e+08	1.26982e+08	1.2147e+08	4	4.53811e+08	1.13453e+08	2.82537e+07	1.17391e+08	4.28394e+07	5.84467e+07	4	2.46931e+08	6.17328e+07	0	0	0	0	0	0
Q68CP4	HGNAT_HUMAN	162	[7 2 0 0 0]	3.1296e+07	3.32574e+07	1.62812e+07	4.60873e+06	4	8.54434e+07	2.13608e+07	1.88528e+07	2.58375e+07	1.46615e+07	4.20267e+06	4	6.35544e+07	1.58886e+07	5.69072e+07	7.35179e+07	4.78156e+07	1.21075e+07	4	1.90348e+08	4.7587e+07	0	0	0	0	0	0
Q99519	NEUR1_HUMAN	343	[6 2 0 0 0]	26920589572	43208708246	24881818946	23184597090	4	118195713854	2.95489e+10	2375591431	3917278267	2337041538	2154781072	4	10784692308	2696173077	1830793983	2957493119	1745000630	1601494480	4	8134782212	2033695553	-1	0	-1	-1	0	-1
P13473	LAMP2_HUMAN	356	[4 2 0 1 0]	878160	1.8199e+06			2	2.69806e+06	1.34903e+06	1.00338e+07	9.20896e+06	9.68325e+06	1.35851e+07	4	4.25111e+07	1.06278e+07	1.65317e+06		861799		2	2.51497e+06	1.25748e+06	1	-1	0	1	-1	0
P08236	BGLR_HUMAN	272	[6 2 0 1 0]	7.66545e+06	2.5994e+07	9.34727e+06	6.7294e+06	4	4.97361e+07	1.2434e+07	2.66058e+07	1.25608e+08	4.06531e+07	2.46446e+07	4	2.17512e+08	5.43779e+07	6.81838e+06	2.22654e+07	8.90895e+06	4.96063e+06	4	4.29534e+07	1.07383e+07	0	0	0	0	0	0
Q9HAW8	UD110_HUMAN	344	[7 2 0 1 0]	2.57948e+07	2.42545e+07		2.25284e+07	3	7.25777e+07	2.41926e+07	6.04568e+07	207827704	1.25717e+08	1.17134e+08	4	5.11136e+08	1.27784e+08	2893540990	5644078476	4452206656	2651142057	4	15640968179	3.91024e+09	0	1	1	0	1	1
P35503	UD13_HUMAN	348	[7 2 0 1 0]	2.57948e+07	2.42545e+07		2.25284e+07	3	7.25777e+07	2.41926e+07	6.04568e+07	207827704	1.25717e+08	1.17134e+08	4	5.11136e+08	1.27784e+08	2893540990	5644078476	4452206656	2651142057	4	15640968179	3.91024e+09	0	1	1	0	1	1
P19224	UD16_HUMAN	346	[7 2 0 1 0]	2.57948e+07	2.42545e+07		2.25284e+07	3	7.25777e+07	2.41926e+07	6.04568e+07	207827704	1.25717e+08	1.17134e+08	4	5.11136e+08	1.27784e+08	2893540990	5644078476	4452206656	2651142057	4	15640968179	3.91024e+09	0	1	1	0	1	1
P35504	UD15_HUMAN	348	[7 2 0 1 0]	2.57948e+07	2.42545e+07		2.25284e+07	3	7.25777e+07	2.41926e+07	6.04568e+07	207827704	1.25717e+08	1.17134e+08	4	5.11136e+08	1.27784e+08	2893540990	5644078476	4452206656	2651142057	4	15640968179	3.91024e+09	0	1	1	0	1	1
Q9HAW7	UD17_HUMAN	344	[7 2 0 1 0]	2.57948e+07	2.42545e+07		2.25284e+07	3	7.25777e+07	2.41926e+07	6.04568e+07	207827704	1.25717e+08	1.17134e+08	4	5.11136e+08	1.27784e+08	2893540990	5644078476	4452206656	2651142057	4	15640968179	3.91024e+09	0	1	1	0	1	1
O60656	UD19_HUMAN	344	[7 2 0 1 0]	2.57948e+07	2.42545e+07		2.25284e+07	3	7.25777e+07	2.41926e+07	6.04568e+07	207827704	1.25717e+08	1.17134e+08	4	5.11136e+08	1.27784e+08	2893540990	5644078476	4452206656	2651142057	4	15640968179	3.91024e+09	0	1	1	0	1	1
P22309	UD11_HUMAN	347	[7 2 0 1 0]	2.57948e+07	2.42545e+07		2.25284e+07	3	7.25777e+07	2.41926e+07	6.04568e+07	207827704	1.25717e+08	1.17134e+08	4	5.11136e+08	1.27784e+08	2893540990	5644078476	4452206656	2651142057	4	15640968179	3.91024e+09	0	1	1	0	1	1
P22310	UD14_HUMAN	348	[7 2 0 1 0]	2.57948e+07	2.42545e+07		2.25284e+07	3	7.25777e+07	2.41926e+07	6.04568e+07	207827704	1.25717e+08	1.17134e+08	4	5.11136e+08	1.27784e+08	2893540990	5644078476	4452206656	2651142057	4	15640968179	3.91024e+09	0	1	1	0	1	1
Q9HAW9	UD18_HUMAN	344	[7 2 0 1 0]	2.57948e+07	2.42545e+07		2.25284e+07	3	7.25777e+07	2.41926e+07	6.04568e+07	207827704	1.25717e+08	1.17134e+08	4	5.11136e+08	1.27784e+08	2893540990	5644078476	4452206656	2651142057	4	15640968179	3.91024e+09	0	1	1	0	1	1
P05362	ICAM1_HUMAN	145	[8 2 0 0 0]	2.82864e+08	2.12103e+08	1.81481e+08	1.14975e+08	4	7.91424e+08	1.97856e+08	2.92992e+08	2.33615e+08	2.51814e+08	1.5618e+08	4	9.34601e+08	2.3365e+08	7.72136e+07	3.46754e+07	7.04315e+07	30093596	4	2.12414e+08	5.31035e+07	0	-1	-1	0	-1	0
P08236	BGLR_HUMAN	272	[3 2 0 1 0]	1785698722	5372472893	2400528724	1112952269	4	10671652608	2667913152	1064967360	3302065160	1477396650	6.9646e+08	4	6.54089e+09	1.63522e+09	9.09346e+08	2750414891	1242454933	5.81378e+08	4	5.48359e+09	1.3709e+09	0	0	0	0	0	0
Q96T58	MINT_HUMAN	1132	[7 2 0 0 0]	2.60984e+08	2.53585e+08	2.27628e+08	4.52961e+08	4	1.19516e+09	2.98789e+08	2.32687e+08	5.39526e+08	4.01006e+08	4.71066e+08	4	1.64429e+09	4.11071e+08	2.86334e+08	3.08559e+08	2.27185e+08	5.75289e+08	4	1.39737e+09	3.49342e+08	0	0	0	0	0	0
P13473	LAMP2_HUMAN	356	[6 3 0 0 0]	1338735622	2379351753	2080003102	2079080010	4	7877170487	1.96929e+09	2543262536	4158449873	4022399089	3920323475	4	14644434973	3.66111e+09	3755520960	5651197125	5662050880	5514670016	4	20583438981	5.14586e+09	0	0	1	0	0	1
Q07954	LRP1_HUMAN	3333	[5 2 0 0 0]	1.5061e+07	7.63595e+06	8.74198e+06	1.12778e+07	4	4.27167e+07	1.06792e+07	3.37354e+07	3.29477e+07	2.30136e+07	3.10929e+07	4	1.2079e+08	3.01974e+07	1.28383e+07	5.00825e+06	7.55884e+06	4.26588e+06	4	2.96713e+07	7.41782e+06	1	-1	0	1	-1	0
P17301	ITA2_HUMAN	112	[8 2 0 0 0]	3.89321e+08	463215156	5.14614e+08	2.93225e+08	4	1.66038e+09	4.15094e+08	6.49774e+08	7.44292e+08	8.00412e+08	5.62401e+08	4	2756878049	6.8922e+08	4.07606e+08	4.2998e+08	4.89044e+08	3.17093e+08	4	1.64372e+09	4.10931e+08	0	0	0	0	0	0
P07942	LAMB1_HUMAN	677	[6 2 0 0 0]	2737653602	8396738615	5025437405	4197208921	4	20357038543	5.08926e+09	4102735885	12713604148	7591539886	6327069239	4	30734949158	7.68374e+09	2623130278	8285316814	5042951100	4049109214	4	20000507406	5.00013e+09	0	0	0	0	0	0
Q9HAW8	UD110_HUMAN	71	[3 5 0 1 0]	2.15202e+07	3.77104e+07	3.0096e+07	1.82416e+07	4	107568100	26892025	1.33426e+08	2.07846e+08	1.7095e+08	1.50835e+08	4	6.63057e+08	1.65764e+08	181993	1.11462e+07	3.33777e+06	1.68548e+06	4	1.63514e+07	4.08786e+06	1	-1	-1	1	-1	0
Q9HAW7	UD17_HUMAN	71	[3 5 0 1 0]	2.15202e+07	3.77104e+07	3.0096e+07	1.82416e+07	4	107568100	26892025	1.33426e+08	2.07846e+08	1.7095e+08	1.50835e+08	4	6.63057e+08	1.65764e+08	181993	1.11462e+07	3.33777e+06	1.68548e+06	4	1.63514e+07	4.08786e+06	1	-1	-1	1	-1	0
O60656	UD19_HUMAN	71	[3 5 0 1 0]	2.15202e+07	3.77104e+07	3.0096e+07	1.82416e+07	4	107568100	26892025	1.33426e+08	2.07846e+08	1.7095e+08	1.50835e+08	4	6.63057e+08	1.65764e+08	181993	1.11462e+07	3.33777e+06	1.68548e+06	4	1.63514e+07	4.08786e+06	1	-1	-1	1	-1	0
Q9HAW9	UD18_HUMAN	71	[3 5 0 1 0]	2.15202e+07	3.77104e+07	3.0096e+07	1.82416e+07	4	107568100	26892025	1.33426e+08	2.07846e+08	1.7095e+08	1.50835e+08	4	6.63057e+08	1.65764e+08	181993	1.11462e+07	3.33777e+06	1.68548e+06	4	1.63514e+07	4.08786e+06	1	-1	-1	1	-1	0
O60637	TSN3_HUMAN	167	[5 2 0 0 0]	1562784173	1310783108	9.93766e+08	8.12836e+08	4	4.68017e+09	1.17004e+09	7.55959e+08	6.66308e+08	4.85372e+08	3.97873e+08	4	2.30551e+09	5.76378e+08	572196570	4.79547e+08	3.41283e+08	2.94952e+08	4	1.68798e+09	4.21995e+08	0	0	-1	0	0	0
Q5ZPR3	CD276_HUMAN	215	[6 2 0 0 0]	9.43962e+06	1.44749e+07	3.25701e+06	3.64023e+06	4	3.08118e+07	7.70294e+06	3.04898e+07	5.1956e+07	2.05905e+07	3.127e+07	4	1.34306e+08	3.35766e+07	1.57649e+06	6.46565e+06	1.09348e+06	1.83222e+06	4	1.09678e+07	2.74196e+06	0	-1	0	0	0	0
Q5ZPR3	CD276_HUMAN	433	[6 2 0 0 0]	9.43962e+06	1.44749e+07	3.25701e+06	3.64023e+06	4	3.08118e+07	7.70294e+06	3.04898e+07	5.1956e+07	2.05905e+07	3.127e+07	4	1.34306e+08	3.35766e+07	1.57649e+06	6.46565e+06	1.09348e+06	1.83222e+06	4	1.09678e+07	2.74196e+06	0	-1	0	0	0	0
Q8TEB7	RN128_HUMAN	59	[9 2 0 0 0]	2.48812e+07	2.37802e+07	1.78635e+07	2.24704e+07	4	8.89954e+07	2.22488e+07	3.40091e+08	3.72666e+08	2.74371e+08	3.52479e+08	4	1.33961e+09	3.34902e+08	1.35998e+08	4.10073e+07	5.34477e+07	10740437	4	2.41194e+08	6.02984e+07	1	-1	0	1	-1	0
Q96AP7	ESAM_HUMAN	169	[7 2 0 0 0]	4.75029e+06	1.4638e+07	1.05165e+07	1.24954e+07	4	4.24002e+07	1.06001e+07	4.86613e+07	9.69357e+07	7.09861e+07	7.48979e+07	4	2.91481e+08	7.28702e+07	2.97182e+06		4.70985e+06	1.23883e+06	3	8.9205e+06	2.9735e+06	1	-1	0	1	-1	0
Q9H4F8	SMOC1_HUMAN	214	[8 2 0 0 0]	7.13543e+07	1.866e+07	2.27132e+07	129321673	4	2.42049e+08	6.05123e+07	4.05587e+07	5.23542e+07	4.27726e+07	7.5229e+07	4	2.10914e+08	5.27286e+07	1.68366e+08	2.2578e+08	1.79995e+08	3.45384e+08	4	9.19525e+08	2.29881e+08	0	1	0	0	0	0
P23229	ITA6_HUMAN	323	[6 3 0 0 0]	6.96019e+07	5.29324e+07	7.07325e+07	3.38206e+07	4	2.27087e+08	5.67718e+07	1.27243e+08	120123532	1.48745e+08	7.08091e+07	4	4.66921e+08	1.1673e+08	5.22124e+07	4.1155e+07	5.60668e+07	2.80209e+07	4	1.77455e+08	4.43638e+07	0	-1	0	0	0	0
A2RU67	F234B_HUMAN	237	[8 2 0 0 0]	3.77503e+06	2.63918e+07	8.354e+06	1.36721e+07	4	5.21929e+07	1.30482e+07	3.72301e+07	6.7232e+07	3.88447e+07	4.67718e+07	4	1.90079e+08	4.75197e+07	5.09325e+07	1.62248e+08	1.13511e+08	8.52331e+07	4	4.11925e+08	1.02981e+08	1	0	1	0	0	0
Q9HAW8	UD110_HUMAN	71	[3 2 0 0 0]	849783	4.00732e+06	5.74688e+06	4.42458e+06	4	1.50286e+07	3.75714e+06	4.41062e+07	1.02383e+08	5.8417e+07	3.94124e+07	4	2.44318e+08	6.10796e+07	720567	1.35672e+06	409702	640746	4	3.12773e+06	781933	1	-1	0	0	0	0
Q9HAW7	UD17_HUMAN	71	[3 2 0 0 0]	849783	4.00732e+06	5.74688e+06	4.42458e+06	4	1.50286e+07	3.75714e+06	4.41062e+07	1.02383e+08	5.8417e+07	3.94124e+07	4	2.44318e+08	6.10796e+07	720567	1.35672e+06	409702	640746	4	3.12773e+06	781933	1	-1	0	0	0	0
O60656	UD19_HUMAN	71	[3 2 0 0 0]	849783	4.00732e+06	5.74688e+06	4.42458e+06	4	1.50286e+07	3.75714e+06	4.41062e+07	1.02383e+08	5.8417e+07	3.94124e+07	4	2.44318e+08	6.10796e+07	720567	1.35672e+06	409702	640746	4	3.12773e+06	781933	1	-1	0	0	0	0
Q9HAW9	UD18_HUMAN	71	[3 2 0 0 0]	849783	4.00732e+06	5.74688e+06	4.42458e+06	4	1.50286e+07	3.75714e+06	4.41062e+07	1.02383e+08	5.8417e+07	3.94124e+07	4	2.44318e+08	6.10796e+07	720567	1.35672e+06	409702	640746	4	3.12773e+06	781933	1	-1	0	0	0	0
Q13753	LAMC2_HUMAN	342	[8 2 0 0 0]	3.01009e+06	3.69205e+06	2.20788e+06	2.89834e+06	4	1.18084e+07	2.95209e+06	9.42191e+06	1.32983e+07	1.40408e+07	9.075e+06	4	4.58361e+07	1.1459e+07	172986		612671		2	785656	392828	1	-1	-1	1	-1	-1
Q7LGA3	HS2ST_HUMAN	108	[6 3 0 1 0]	283393876	1219947064	8.86636e+08	6.55274e+08	4	3.04525e+09	7.61313e+08	1.71252e+08	6.76644e+08	4.79558e+08	3.93024e+08	4	1.72048e+09	4.30119e+08	1.14096e+08	5.2352e+08	4.38128e+08	2.72753e+08	4	1.3485e+09	3.37124e+08	0	0	0	0	0	0
P05187	PPB1_HUMAN	144	[7 2 0 0 0]	130960		485308	1.57829e+06	3	2.19456e+06	731520	3.58289e+07	4.00721e+07	2.23477e+07	3.20548e+07	4	1.30304e+08	3.25759e+07	2.23892e+08	2.77766e+08	151066255	1.98996e+08	4	8.5172e+08	2.1293e+08	1	1	1	1	1	1
P09923	PPBI_HUMAN	141	[7 2 0 0 0]	130960		485308	1.57829e+06	3	2.19456e+06	731520	3.58289e+07	4.00721e+07	2.23477e+07	3.20548e+07	4	1.30304e+08	3.25759e+07	2.23892e+08	2.77766e+08	151066255	1.98996e+08	4	8.5172e+08	2.1293e+08	1	1	1	1	1	1
P10696	PPBN_HUMAN	141	[7 2 0 0 0]	130960		485308	1.57829e+06	3	2.19456e+06	731520	3.58289e+07	4.00721e+07	2.23477e+07	3.20548e+07	4	1.30304e+08	3.25759e+07	2.23892e+08	2.77766e+08	151066255	1.98996e+08	4	8.5172e+08	2.1293e+08	1	1	1	1	1	1
P08648	ITA5_HUMAN	868	[9 2 0 0 0]	6.19752e+07	7.6698e+07	9.35295e+07	8.12043e+07	4	3.13407e+08	7.83517e+07	5.02019e+07	4.70667e+07	6.09745e+07	5.93185e+07	4	2.17562e+08	5.43904e+07	4.88089e+07	5.76681e+07	6.70874e+07	6.63428e+07	4	2.39907e+08	5.99768e+07	0	0	0	0	0	0
P32004	L1CAM_HUMAN	294	[10 2 0 0 0]	1.27386e+06	676982	632509	640515	4	3.22387e+06	805967	2.70976e+06	2.00061e+06	1.63348e+06	697920	4	7.04177e+06	1.76044e+06	1.52751e+07	1.9364e+07	1.476e+07	2.146e+07	4	7.08591e+07	1.77148e+07	0	1	1	0	1	1
P11279	LAMP1_HUMAN	322	[4 2 0 0 0]	6.37779e+06	1.02772e+07	1.28131e+07	1.70656e+07	4	4.65336e+07	1.16334e+07	7.65015e+07	9.45286e+07	1.43892e+08	161075763	4	4.75998e+08	1.18999e+08	1.94543e+06	2.46839e+06	3.6509e+06	3.97637e+06	4	1.20411e+07	3.01027e+06	1	-1	-1	1	-1	0
P53801	PTTG_HUMAN	54	[6 2 0 0 0]	2876010526	2335783380	3754314666	2276672694	4	11242781266	2.8107e+09	1095975083	8.04614e+08	1450090522	8.48609e+08	4	4.19929e+09	1.04982e+09	2320916041	1617577198	2791276045	1623682585	4	8353451869	2.08836e+09	-1	0	0	0	0	0
O15031	PLXB2_HUMAN	127	[7 2 0 0 0]	8.69282e+07	3.00643e+07	3.06481e+07	1.12096e+08	4	2.59737e+08	6.49343e+07	8.01079e+07	5.64698e+07	8.74294e+07	8.45431e+07	4	3.0855e+08	7.71376e+07	1.97381e+07	3.80225e+06	3.74874e+06	2.95311e+07	4	5.68202e+07	1.4205e+07	0	-1	0	0	-1	0
P11279	LAMP1_HUMAN	322	[5 2 0 0 0]	4.93314e+07	4.02862e+07	7.87234e+07	3.91593e+07	4	2.075e+08	5.18751e+07	3.49224e+08	2.0052e+08	3.55563e+08	1.83213e+08	4	1.08852e+09	2.7213e+08	6.61465e+06	3.52554e+06	7.45091e+06	4.12196e+06	4	2.17131e+07	5.42827e+06	1	-1	-1	0	-1	0
Q6YHK3	CD109_HUMAN	247	[4 2 0 0 0]	8.60135e+06	1.18714e+07	1.44989e+07	1.60576e+07	4	5.10293e+07	1.27573e+07	1.28683e+08	1.95226e+08	207967111	2.062e+08	4	7.38076e+08	1.84519e+08	783947		1.366e+06		2	2.14994e+06	1.07497e+06	1	-1	-1	1	-1	-1
Q4KMQ2	ANO6_HUMAN	802	[6 2 0 0 0]	1.0558e+08	1.10145e+08	144428486	1.2511e+08	4	4.85262e+08	1.21316e+08	1377779346	1376340117	1722797532	1642096894	4	6119013889	1.52975e+09	5.88866e+07	5.65501e+07	6.04633e+07	7.08463e+07	4	2.46746e+08	6.16866e+07	1	-1	0	1	-1	0
Q06481	APLP2_HUMAN	541	[7 2 0 0 0]	1.25297e+06	6.4455e+07	4.46602e+07	7.05633e+07	4	1.80931e+08	4.52329e+07	1.21413e+07	4.00345e+08	2.77009e+08	5.61238e+08	4	1.25073e+09	3.12683e+08		4.37821e+07	3.30191e+07	6.4374e+07	3	1.41175e+08	4.70584e+07	0	0	0	0	0	0
P40199	CEAM6_HUMAN	197	[7 2 0 0 0]	1.61666e+08	223537420	1.30814e+08	2.40514e+08	4	756531683	1.89133e+08	3.34535e+08	4.61735e+08	2.87122e+08	4.38576e+08	4	1521968227	3.80492e+08	9.85472e+06	1.48973e+07	8.59441e+06	1.84673e+07	4	5.18138e+07	1.29534e+07	1	-1	-1	0	-1	-1
P08581	MET_HUMAN	785	[5 4 0 1 0]	5.53585e+07	6.61229e+07	1.11689e+08	4.05793e+07	4	2.7375e+08	6.84376e+07	1353454513	1450259835	2413652590	1022588544	4	6239955482	1.55999e+09	1.94414e+07	2.62522e+07	3.41528e+07	1.35122e+07	4	9.33587e+07	2.33397e+07	1	-1	0	0	-1	0
Q07954	LRP1_HUMAN	1763	[5 2 0 0 0]	1156839551	3355595286	3072669231	1997564191	4	9582668259	2.39567e+09	2600539059	7072664137	6303879714	4256437146	4	20233520056	5058380014	3.46337e+08	9.91531e+08	866980006	6.10088e+08	4	2.81494e+09	7.03734e+08	0	-1	0	0	0	0
P20827	EFNA1_HUMAN	26	[6 2 0 0 0]	2.52063e+08	2.66683e+08	1.17635e+08	2.43923e+08	4	8.80304e+08	2.20076e+08	2.07071e+08	2.43374e+08	8.68446e+07	2.32094e+08	4	7.69384e+08	1.92346e+08	3.978e+08	3.95683e+08	1.508e+08	4.18547e+08	4	1362831313	3.40708e+08	0	0	0	0	0	0
O94901	SUN1_HUMAN	588	[6 2 0 0 0]	23647039136	44135311235	24143327736	36535298977	4	128460977084	32115244271	15627120906	29861773212	15973032532	24828160776	4	86290087426	2.15725e+10	9250224643	16632638496	9327058640	14291731273	4	49501653052	12375413263	0	0	-1	0	0	0
P11717	MPRI_HUMAN	2085	[7 2 0 0 0]	2.81519e+07	3.2751e+07	3.26992e+07	2.35165e+07	4	1.17119e+08	2.92797e+07	3.32985e+07	2.98999e+07	4.47219e+07	2.09727e+07	4	1.28893e+08	3.22232e+07	1.19074e+07	1.79956e+07	1.93378e+07	1.1765e+07	4	6.10057e+07	1.52514e+07	0	0	0	0	0	0
P09923	PPBI_HUMAN	268	[8 2 0 0 0]	6.66408e+08	1287374812	7.84138e+08	6.9684e+08	4	3.43476e+09	8.5869e+08	1.56566e+08	4.50896e+08	1.70464e+08	5.9289e+08	4	1.37082e+09	3.42704e+08	929101670	2105476764	8.10518e+08	3218926011	4	7.06402e+09	1.76601e+09	0	0	0	0	0	0
P01137	TGFB1_HUMAN	176	[9 2 0 0 0]	2.90522e+07	7.89647e+07	4.88982e+07	4.58154e+07	4	2.02731e+08	5.06826e+07	3.75948e+07	1.1967e+08	7.06249e+07	7.8538e+07	4	3.06427e+08	7.66069e+07	2.13865e+07	7.01317e+07	4.15067e+07	3.95704e+07	4	1.72595e+08	4.31488e+07	0	0	0	0	0	0
P78536	ADA17_HUMAN	452	[5 4 0 0 0]	4.65877e+06	2.05381e+07	7.66489e+06	2.79907e+06	4	3.56608e+07	8.91521e+06	8.31655e+06	7.67319e+07	3.19114e+07	1.26579e+07	4	1.29618e+08	3.24045e+07	6.1294e+06	4.64551e+07	2.45414e+07	7.02246e+06	4	8.41483e+07	2.10371e+07	0	0	0	0	0	0
P46977	STT3A_HUMAN	548	[4 2 0 0 0]	3.29168e+06	1.06415e+07	6.8233e+06	3.66258e+06	4	2.4419e+07	6.10476e+06	1.09929e+08	1.84173e+08	1.96198e+08	6.74033e+07	4	5.57703e+08	1.39426e+08	3.21711e+06	1.83216e+07	1.22284e+07		3	3.37671e+07	1.12557e+07	1	-1	0	0	0	0
P26006	ITA3_HUMAN	107	[9 2 0 0 0]	1.80067e+08	1.17801e+08	194768106	1.48394e+08	4	6.4103e+08	1.60258e+08	893694551	6.15677e+08	1008884305	7.6393e+08	4	3.28219e+09	8.20546e+08	4.86659e+08	339155537	527564080	4.015e+08	4	1.75488e+09	4.3872e+08	1	0	1	1	0	1
P11279	LAMP1_HUMAN	103	[4 2 0 0 0]	2223706619	2414682352	1482825994	2123261902	4	8244476867	2.06112e+09	8.49861e+08	967127878	588984094	8.31935e+08	4	3.23791e+09	8.09477e+08	2.10793e+08	1.53203e+08	1.4127e+08	2.12345e+08	4	7.17611e+08	1.79403e+08	-1	-1	-1	-1	-1	-1
P01215	GLHA_HUMAN	102	[8 2 0 0 0]	2213875303	1740755270	2115205199	1191104110	4	7260939882	1.81523e+09	1917109702	1503142004	1782867966	1030502838	4	6233622510	1.55841e+09	19317525295	16184957073	18859926247	10941874913	4	65304283528	16326070882	0	1	1	0	1	1
P15586	GNS_HUMAN	183	[7 2 0 0 0]	6.63824e+08	1182010696	6.73667e+08	6.15319e+08	4	3.13482e+09	7.83705e+08	2230120008	3850942583	2349679328	2012992588	4	10443734507	2.61093e+09	6.22165e+08	9.97668e+08	6.83863e+08	5.92287e+08	4	2895982837	7.23996e+08	1	-1	0	0	0	0
P10646	TFPI1_HUMAN	145	[8 2 0 0 0]	5.9803e+07	1.11062e+08	4.53704e+07	5.64771e+07	4	2.72712e+08	6.8178e+07	1.14632e+08	2.7459e+08	9.5439e+07	1.13762e+08	4	5.98423e+08	1.49606e+08	8.85421e+07	2.05281e+08	7.78606e+07	7.01168e+07	4	4.41801e+08	1.1045e+08	0	0	0	0	0	0
Q7LGA3	HS2ST_HUMAN	108	[4 2 0 0 0]	8.29742e+06	1.43209e+07		7.77129e+06	3	3.03896e+07	1.01299e+07	6.71357e+07	1.08436e+08	3.39161e+07	3.39568e+07	4	2.43445e+08	6.08612e+07	8.90862e+06	3.80527e+06	1.46587e+06	5.48289e+06	4	1.96627e+07	4.91566e+06	0	0	0	0	0	0
P78536	ADA17_HUMAN	452	[6 2 0 0 0]	2.02028e+08	3.33364e+08	1.8476e+08	2.03473e+08	4	9.23625e+08	2.30906e+08	3.21315e+08	5.86752e+08	3.56826e+08	367428969	4	1.63232e+09	4.08081e+08	3.27779e+08	6.41102e+08	3.48441e+08	3.76128e+08	4	1.69345e+09	4.23363e+08	0	0	0	0	0	0
Q15758	AAAT_HUMAN	212	[7 2 0 0 0]	2.74605e+07	1.73529e+07	2.17852e+07	2.19547e+07	4	8.85533e+07	2.21383e+07	1.08537e+08	6.48694e+07	1.01163e+08	1.02224e+08	4	3.76793e+08	9.41983e+07	2.74926e+07	1.69064e+07	2.6735e+07	2.59141e+07	4	9.70482e+07	2.4262e+07	1	-1	0	1	-1	0
P13473	LAMP2_HUMAN	356	[5 4 0 0 0]	1.73212e+08	196202757	2.8438e+08	1.15735e+08	4	7.6953e+08	1.92383e+08	4.29998e+08	4.78173e+08	6.85181e+08	2.87903e+08	4	1.88126e+09	4.70314e+08	6.78744e+08	7.31258e+08	1242177707	4.0212e+08	4	3.0543e+09	7.63575e+08	0	0	0	0	0	0
Q9UBR2	CATZ_HUMAN	184	[8 2 0 0 0]	3.21739e+08	7.77043e+08	7.17734e+08	2.50247e+08	4	2.06676e+09	5.16691e+08	4.94181e+08	1123331158	1021712141	4.17487e+08	4	3.05671e+09	7.64178e+08	1481450291	3483600274	3163420590	1324241595	4	9452712750	2.36318e+09	0	0	0	0	0	0
P11047	LAMC1_HUMAN	650	[7 2 0 0 0]	741735316	1.89454e+07	7.84059e+08	4.43039e+08	4	1.98778e+09	4.96945e+08	3.50738e+08	7.5648e+06	3.75903e+08	2.17539e+08	4	9.51744e+08	2.37936e+08	193607292	1.37113e+06	2.21583e+08	1.22931e+08	4	5.39493e+08	1.34873e+08	0	0	0	0	0	0
P56199	ITA1_HUMAN	532	[6 2 0 0 0]	1.54321e+06	1.25789e+07	1.08337e+07	7.63229e+06	4	3.25881e+07	8.14702e+06	4.94387e+07	5.68053e+07	9.37962e+07	5.27147e+07	4	2.52755e+08	6.31887e+07	2.27512e+08	3.10769e+08	4.51051e+08	2.43896e+08	4	1.23323e+09	3.08307e+08	1	1	1	1	0	1
Q92545	TM131_HUMAN	947	[9 2 0 0 0]	3764155490	7988039378	2754002473	2232492988	4	16738690329	4.18467e+09	4698771409	9707051228	3350469395	2772253512	4	20528545544	5132136386	2404315523	5021941249	1746926113	1410725574	4	10583908459	2.64598e+09	0	0	0	0	0	0
P11717	MPRI_HUMAN	1757	[9 2 0 0 0]	319385552	2.35119e+08	3.11606e+08	1.50482e+08	4	1.01659e+09	2.54148e+08	2.28903e+08	1.59081e+08	1.88525e+08	9.95437e+07	4	6.76052e+08	1.69013e+08	2.30707e+08	1.1494e+08	1.1912e+08	8.95605e+07	4	5.54327e+08	1.38582e+08	0	0	0	0	0	0
Q6UW63	KDEL1_HUMAN	302	[5 2 0 0 0]	22917147502	23727286659	18956901267	24922597050	4	90523932478	2.2631e+10	1736694129	1793713646	1404678274	1910687980	4	6845774029	1.71144e+09	1655565759	1764339611	1411937564	1768697815	4	6600540749	1.65014e+09	-1	0	-1	-1	0	-1
Q9NXH8	TOR4A_HUMAN	314	[8 2 0 0 0]	3720555917	4497464545	3045042486	3320124980	4	14583187928	3645796982	1919075346	2575405979	1612025667	1627566723	4	7734073715	1.93352e+09	1139982581	1426266409	9.17943e+08	9.36425e+08	4	4.42062e+09	1.10515e+09	0	0	-1	0	0	-1
Q9HAW8	UD110_HUMAN	344	[4 3 0 1 0]	2.64321e+06	1.45687e+07	1.01149e+07	5.13123e+06	4	3.24581e+07	8.11452e+06	1.14522e+08	330428577	2.20583e+08	1.29326e+08	4	7.94859e+08	1.98715e+08			2897239		1	2897239	2897239	1	-1	0	0	0	0
P35503	UD13_HUMAN	348	[4 3 0 1 0]	2.64321e+06	1.45687e+07	1.01149e+07	5.13123e+06	4	3.24581e+07	8.11452e+06	1.14522e+08	330428577	2.20583e+08	1.29326e+08	4	7.94859e+08	1.98715e+08			2897239		1	2897239	2897239	1	-1	0	0	0	0
P19224	UD16_HUMAN	346	[4 3 0 1 0]	2.64321e+06	1.45687e+07	1.01149e+07	5.13123e+06	4	3.24581e+07	8.11452e+06	1.14522e+08	330428577	2.20583e+08	1.29326e+08	4	7.94859e+08	1.98715e+08			2897239		1	2897239	2897239	1	-1	0	0	0	0
P35504	UD15_HUMAN	348	[4 3 0 1 0]	2.64321e+06	1.45687e+07	1.01149e+07	5.13123e+06	4	3.24581e+07	8.11452e+06	1.14522e+08	330428577	2.20583e+08	1.29326e+08	4	7.94859e+08	1.98715e+08			2897239		1	2897239	2897239	1	-1	0	0	0	0
Q9HAW7	UD17_HUMAN	344	[4 3 0 1 0]	2.64321e+06	1.45687e+07	1.01149e+07	5.13123e+06	4	3.24581e+07	8.11452e+06	1.14522e+08	330428577	2.20583e+08	1.29326e+08	4	7.94859e+08	1.98715e+08			2897239		1	2897239	2897239	1	-1	0	0	0	0
O60656	UD19_HUMAN	344	[4 3 0 1 0]	2.64321e+06	1.45687e+07	1.01149e+07	5.13123e+06	4	3.24581e+07	8.11452e+06	1.14522e+08	330428577	2.20583e+08	1.29326e+08	4	7.94859e+08	1.98715e+08			2897239		1	2897239	2897239	1	-1	0	0	0	0
P22309	UD11_HUMAN	347	[4 3 0 1 0]	2.64321e+06	1.45687e+07	1.01149e+07	5.13123e+06	4	3.24581e+07	8.11452e+06	1.14522e+08	330428577	2.20583e+08	1.29326e+08	4	7.94859e+08	1.98715e+08			2897239		1	2897239	2897239	1	-1	0	0	0	0
P22310	UD14_HUMAN	348	[4 3 0 1 0]	2.64321e+06	1.45687e+07	1.01149e+07	5.13123e+06	4	3.24581e+07	8.11452e+06	1.14522e+08	330428577	2.20583e+08	1.29326e+08	4	7.94859e+08	1.98715e+08			2897239		1	2897239	2897239	1	-1	0	0	0	0
Q9HAW9	UD18_HUMAN	344	[4 3 0 1 0]	2.64321e+06	1.45687e+07	1.01149e+07	5.13123e+06	4	3.24581e+07	8.11452e+06	1.14522e+08	330428577	2.20583e+08	1.29326e+08	4	7.94859e+08	1.98715e+08			2897239		1	2897239	2897239	1	-1	0	0	0	0
Q9UHN6	TMEM2_HUMAN	914	[7 2 0 0 0]	4.2351e+08	6.67804e+08	4.8181e+08	4.20878e+08	4	1.994e+09	4.985e+08	6.48806e+08	1105640562	7.32643e+08	6.31448e+08	4	3.11854e+09	7.79634e+08	8.80774e+07	1.43188e+08	9.71446e+07	9.51877e+07	4	4.23597e+08	1.05899e+08	0	-1	-1	0	-1	-1
Q4KMQ2	ANO6_HUMAN	361	[7 2 0 0 0]	4881516042	5112526086	3472983435	2675664625	4	16142690188	4035672547	10627193427	11273456684	7550354616	6013966881	4	35464971608	8866242902	5761162282	6025513051	4105827919	3160633853	4	19053137105	4.76328e+09	0	0	0	0	0	0
O15031	PLXB2_HUMAN	127	[9 2 0 0 0]	2.52325e+08	1.37748e+08	2.21639e+08	2.26711e+08	4	8.38424e+08	2.09606e+08	1.69574e+08	9.69054e+07	1.53264e+08	1.47695e+08	4	5.6744e+08	1.4186e+08	1.00638e+08	4.90764e+07	7.0651e+07	8.51246e+07	4	3.0549e+08	7.63725e+07	0	0	-1	0	0	0
P17050	NAGAB_HUMAN	177	[6 2 0 0 0]	3.83736e+07	6.53973e+07	4.21645e+07	4.33319e+07	4	1.89267e+08	4.73168e+07	1.93939e+08	3.176e+08	224571018	2.32814e+08	4	9.68924e+08	2.42231e+08	7.2538e+08	1160930712	7.03353e+08	7.92246e+08	4	3.38191e+09	8.45478e+08	1	1	1	1	1	1
Q9NPR2	SEM4B_HUMAN	520	[6 2 0 0 0]	6.35166e+08	4.74847e+08	6.7967e+08	3.90875e+08	4	2.18056e+09	5.4514e+08	1274199929	1286371134	1303313547	8.70075e+08	4	4.73396e+09	1.18349e+09	2.77974e+08	2.86798e+08	3.1367e+08	2.12047e+08	4	1.09049e+09	2.72622e+08	1	-1	0	0	-1	0
Q96AE7	TTC17_HUMAN	634	[8 2 0 0 0]	3.16395e+08	2.13356e+08	3.24503e+08	1.78139e+08	4	1.03239e+09	2.58098e+08	351869267	2.60007e+08	392286607	2.39273e+08	4	1.24344e+09	3.10859e+08	4.33782e+08	3.43394e+08	4.39613e+08	2.84882e+08	4	1.50167e+09	3.75418e+08	0	0	0	0	0	0
P05106	ITB3_HUMAN	125	[7 2 0 0 0]	7.60469e+07	1.99679e+07	2.33324e+07	6.80936e+07	4	1.87441e+08	4.68602e+07	1.07264e+08	2.02639e+07	2.88961e+07	6.31131e+07	4	2.19537e+08	5.48843e+07	7.6198e+06	2.60308e+06			2	1.02229e+07	5.11144e+06	0	0	0	0	0	0
Q5JTV8	TOIP1_HUMAN	399	[8 2 0 0 0]	4768697845	42759450587	3331625890	5401102782	4	56260877104	14065219276	3834451161	35667278205	2751946887	4412222195	4	46665898448	11666474612	3750892963	35134090755	2494886432	4143650115	4	45523520265	1.13809e+10	0	0	0	0	0	0
Q07954	LRP1_HUMAN	1825	[9 2 0 0 0]	6.97274e+08	1109972659	2.81469e+08	8.17655e+08	4	2.90637e+09	7.26593e+08	5.86199e+08	870751195	2.13689e+08	6.50828e+08	4	2.32147e+09	5.80367e+08	5.38079e+08	8.67073e+08	1.92313e+08	559373340	4	2.15684e+09	5.39209e+08	0	0	0	0	0	0
P13473	LAMP2_HUMAN	275	[5 2 0 0 0]	7.25483e+07	2.5888e+08	158674742	2.65529e+08	4	7.55632e+08	1.88908e+08	1.67467e+08	6.24231e+08	4.10896e+08	595877258	4	1.79847e+09	4.49618e+08	6.80743e+07	2.62228e+08	1.52127e+08	2.65053e+08	4	747482195	1.86871e+08	0	0	0	0	0	0
P08069	IGF1R_HUMAN	900	[6 2 0 0 0]	4.19036e+07	9.15389e+07	4.42966e+07	3.05548e+07	4	2.08294e+08	5.20735e+07	1.23818e+08	3.07488e+08	1.32522e+08	1.23014e+08	4	686842038	1.71711e+08	2.35177e+08	6.05725e+08	2.31921e+08	2.42393e+08	4	1.31522e+09	3.28804e+08	0	0	0	0	0	0
O15031	PLXB2_HUMAN	127	[6 2 0 0 0]	1.57773e+08	2.72513e+08	1.68116e+08	2.53813e+08	4	8.52215e+08	2.13054e+08	9.07318e+07	1.23161e+08	7.7522e+07	144188452	4	4.35603e+08	1.08901e+08	3.04434e+07	4.10622e+07	3.64756e+07	3.80339e+07	4	1.46015e+08	3.65038e+07	0	-1	-1	0	0	-1
Q9Y4L1	HYOU1_HUMAN	515	[5 2 0 0 0]	3965849749	7592599639	1932543585	3889917827	4	17380910800	4345227700	3967756397	7980270259	1791715957	3875882464	4	17615625077	4.40391e+09	1948534440	3691576317	9.04105e+08	1936241405	4	8.48046e+09	2.12011e+09	0	0	0	0	0	0
P46977	STT3A_HUMAN	548	[7 2 0 0 0]	39081507780	38125920521	46867407201	41687588793	4	165762424295	4.14406e+10	33476846246	31338062221	38346652090	33191005670	4	136352566227	3.40881e+10	30223232910	28823791228	35613067504	32073103766	4	126733195408	31683298852	0	0	0	0	0	0
Q13438	OS9_HUMAN	177	[7 2 0 0 0]	7.45717e+08	1144910679	2307075297	1192834514	4	5.39054e+09	1.34763e+09	5.06944e+08	8.16108e+08	1485740472	854648222	4	3.66344e+09	9.1586e+08	5.2233e+08	8.83505e+08	1645903915	8.66899e+08	4	3.91864e+09	9.7966e+08	0	0	0	0	0	0
Q9UIQ6	LCAP_HUMAN	145	[7 2 0 0 0]	4.03198e+07	5.58367e+07	4.02619e+07	9.26535e+07	4	2.29072e+08	5.7268e+07	1.35556e+08	2.31384e+08	1.18725e+08	2.29187e+08	4	7.14852e+08	1.78713e+08	2.15039e+08	2.86195e+08	1.92893e+08	4.23257e+08	4	1.11738e+09	2.79346e+08	1	0	1	0	0	0
Q13641	TPBG_HUMAN	243	[6 2 0 0 0]	9.63007e+07	1.35678e+08	8.66498e+07	4.95223e+07	4	3.68151e+08	9.20376e+07	4.18162e+08	5.4303e+08	2.69522e+08	1.74519e+08	4	1.40523e+09	3.51308e+08	1.76831e+08	1.69576e+08	1.0134e+08	7.01628e+07	4	5.1791e+08	1.29477e+08	0	0	0	0	0	0
Q9UH99	SUN2_HUMAN	636	[5 2 0 0 0]	9052176500	15017267524	9110262758	13089973390	4	46269680172	11567420043	2986565605	4852542544	2891002772	3977187526	4	14707298447	3.67682e+09	1409538753	2327089740	1338686112	1989018272	4	7064332877	1.76608e+09	-1	0	-1	0	0	-1
P18084	ITB5_HUMAN	705	[9 2 0 0 0]	4.50946e+08	5.15361e+08	5.71399e+08	5.11403e+08	4	2.04911e+09	5.12277e+08	7.06769e+08	8.20663e+08	8.87287e+08	8.4584e+08	4	3.26056e+09	8.1514e+08	1.33611e+08	1.60758e+08	1.40688e+08	137024577	4	572080529	1.4302e+08	0	-1	-1	0	-1	-1
Q02809	PLOD1_HUMAN	538	[3 4 0 1 0]	1.50289e+08	3.39959e+08	1.70632e+08	2.4168e+08	4	902560710	2.2564e+08	1.2942e+08	3.40991e+08	1.63533e+08	2.39222e+08	4	8.73165e+08	2.18291e+08	1.6725e+08	3.9425e+08	1.86024e+08	2.44859e+08	4	9.92383e+08	2.48096e+08	0	0	0	0	0	0
Q9BZQ6	EDEM3_HUMAN	195	[8 2 0 0 0]	1447908818	2223624419	1423534350	1637234003	4	6732301590	1.68308e+09	8.44847e+08	1280091290	8.11972e+08	8.46365e+08	4	3.78328e+09	9.45819e+08	1102351951	1615686513	1058472862	1208266012	4	4984777338	1.24619e+09	0	0	0	0	0	0
Q30201	HFE_HUMAN	234	[6 2 0 0 0]	4.73595e+08	7.84112e+08	5.0812e+08	272206817	4	2038033569	5.09508e+08	7.64909e+08	1452911942	9.94335e+08	4.69327e+08	4	3.68148e+09	9.20371e+08	1961264299	3558255907	2737152588	1210718495	4	9467391289	2.36685e+09	0	0	0	0	0	0
Q14517	FAT1_HUMAN	998	[8 2 0 0 0]	5.7325e+07	5.44673e+07	3.21021e+07	1.89351e+07	4	1.6283e+08	4.07074e+07	1.18291e+08	9.8173e+07	9.80075e+07	3.60601e+07	4	3.50532e+08	8.76329e+07	1.75512e+07	1.02461e+07	1.53093e+07	5.65536e+06	4	4.8762e+07	1.21905e+07	0	-1	0	0	0	0
P50897	PPT1_HUMAN	212	[6 2 0 0 0]	8400440969	10539568799	7676145318	7600315755	4	34216470841	8.55412e+09	1695410638	1985408737	2311054006	1419535785	4	7411409166	1.85285e+09	5945600750	8040634010	5416911018	5430736852	4	24833882630	6.20847e+09	-1	1	0	-1	1	0
Q96AE7	TTC17_HUMAN	184	[8 2 0 0 0]	7.31835e+08	1061260956	6.15126e+08	6.29159e+08	4	3.03738e+09	7.59345e+08	8.91425e+08	1301200049	8.20541e+08	7.00737e+08	4	3.7139e+09	9.28476e+08	1187657525	1927245803	1080773698	9.3888e+08	4	5.13456e+09	1.28364e+09	0	0	0	0	0	0
Q07954	LRP1_HUMAN	1995	[9 2 0 0 0]	969577249	1328930852	1449167529	9.76925e+08	4	4.7246e+09	1.18115e+09	1061742951	1363255637	1519012688	1029819611	4	4973830887	1.24346e+09	8.09638e+08	1091444233	1164047992	8.01647e+08	4	3.86678e+09	9.66694e+08	0	0	0	0	0	0
Q9NZR2	LRP1B_HUMAN	1983	[9 2 0 0 0]	969577249	1328930852	1449167529	9.76925e+08	4	4.7246e+09	1.18115e+09	1061742951	1363255637	1519012688	1029819611	4	4973830887	1.24346e+09	8.09638e+08	1091444233	1164047992	8.01647e+08	4	3.86678e+09	9.66694e+08	0	0	0	0	0	0
P26006	ITA3_HUMAN	107	[8 2 0 0 0]	1.02633e+08	1.63318e+08	1.21417e+08	9.95672e+07	4	4.86935e+08	1.21734e+08	656416523	691984082	6.93791e+08	5.23924e+08	4	2.56612e+09	6.41529e+08	4.21198e+08	3.95052e+08	4.45517e+08	2.94774e+08	4	1.55654e+09	3.89135e+08	1	0	1	1	0	1
Q9UBP4	DKK3_HUMAN	106	[8 2 0 0 0]	3.14665e+07	6.75127e+06	3.93102e+06	9.45663e+06	4	5.16055e+07	1.29014e+07	8.68664e+07	7.19978e+07	3.66223e+07	3.40026e+07	4	2.29489e+08	5.73723e+07	5.20421e+07	4.58507e+07	2.68787e+07	2.43719e+07	4	1.49143e+08	3.72858e+07	0	0	0	0	0	0
Q8N766	EMC1_HUMAN	913	[10 2 0 0 0]	4.59622e+07	8.85453e+07	4.91371e+07	5.15536e+07	4	2.35198e+08	5.87995e+07	2.6011e+08	3.00678e+08	2.31483e+08	207463668	4	9.99735e+08	2.49934e+08	1.23089e+08	1.51628e+08	1.18993e+08	1.12368e+08	4	5.06079e+08	1.2652e+08	1	0	1	1	0	0
P19022	CADH2_HUMAN	692	[5 2 0 0 0]	4.94325e+07	2.26991e+08	7.24349e+07	1.02038e+08	4	4.50896e+08	1.12724e+08	1037609686	4219427437	1632522990	2008858380	4	8898418493	2.2246e+09	1.61374e+08	6.2297e+08	2.17873e+08	3.35417e+08	4	1.33763e+09	3.34409e+08	0	0	0	0	0	0
P46977	STT3A_HUMAN	544	[5 2 0 0 0]	2.29477e+07		1.79816e+06	9.65187e+07	3	1.21265e+08	4.04215e+07	9.50884e+07	1.18564e+07	3.15041e+07	5.86688e+08	4	7.25137e+08	1.81284e+08	3.64186e+06	1.40556e+06	614972	2.83589e+07	4	3.40213e+07	8.50532e+06	0	0	0	0	0	0
Q9UBV2	SE1L1_HUMAN	195	[9 2 0 0 0]	3881032937	3284986297	3615269699	4409745654	4	15191034587	3.79776e+09	1125278053	9.31147e+08	1102814492	1392481893	4	4.55172e+09	1.13793e+09	3145152416	2657419170	2976323385	3592293166	4	12371188137	3.0928e+09	-1	1	0	-1	1	0
P08581	MET_HUMAN	785	[3 5 0 1 0]	3.3987e+06	2182873	3.7374e+06	5.31234e+06	4	1.46313e+07	3.65783e+06	136560377	117871300	1.08748e+08	1.52954e+08	4	5.16134e+08	1.29033e+08		548028	746828	385236	3	1.68009e+06	560030	1	-1	-1	1	-1	0
P13473	LAMP2_HUMAN	356	[5 4 0 1 0]	5.17698e+08	1177369556	7.35436e+08	8.47865e+08	4	3.27837e+09	8.19592e+08	1972919159	4005340861	2650124116	3162658770	4	11791042906	2.94776e+09	7.08333e+08	1390637585	8.83883e+08	1150716506	4	4.13357e+09	1.03339e+09	1	-1	0	0	0	0
Q13438	OS9_HUMAN	177	[8 2 0 0 0]	5.6929e+08	4.51514e+08	2041296465	1482500646	4	4.5446e+09	1.13615e+09	4.33985e+08	362243970	1470572057	1058363960	4	3.32517e+09	8.31291e+08	7.63783e+08	7.1599e+08	2575856793	1798965912	4	5.8546e+09	1.46365e+09	0	0	0	0	0	0
P10909	CLUS_HUMAN	291	[5 2 0 0 0]	1.75604e+08	5.99427e+07	2.38044e+08	1.64519e+08	4	6.3811e+08	1.59528e+08	1.52247e+08	9.40039e+07	1.76881e+08	1.0562e+08	4	5.28752e+08	1.32188e+08	1.47155e+08	4.82975e+07	2.08085e+08	1.38112e+08	4	5.41649e+08	1.35412e+08	0	0	0	0	0	0
Q96HE7	ERO1A_HUMAN	280	[4 2 0 0 0]	4.61667e+06	7.47097e+06	3.80727e+06	6.43716e+06	4	2.23321e+07	5.58302e+06	1.63485e+08	2.46373e+08	9.73121e+07	1.292e+08	4	6.36371e+08	1.59093e+08	6678519	4.98283e+06	3.28272e+06	4.21403e+06	4	1.91581e+07	4.78952e+06	1	-1	0	0	0	0
Q8TEB7	RN128_HUMAN	59	[10 2 0 0 0]	4.59282e+07	6.23028e+07	6.90105e+07	5.29949e+07	4	2.30236e+08	5.75591e+07	5.45001e+08	6.82892e+08	8.39738e+08	5.71588e+08	4	2.63922e+09	6.59805e+08	9.86051e+07	132679423	1.38687e+08	1.07408e+08	4	4.77379e+08	1.19345e+08	1	-1	1	1	-1	1
Q9NZV5	SELN_HUMAN	190	[6 2 0 0 0]	2.14219e+08	4.85915e+08	2.02398e+08	2.70041e+08	4	1.17257e+09	2.93143e+08	312300069	7.30788e+08	3.29871e+08	3.83938e+08	4	1.7569e+09	4.39224e+08	2.12674e+08	5.45259e+08	2.00032e+08	3.11595e+08	4	1.26956e+09	3.1739e+08	0	0	0	0	0	0
P17050	NAGAB_HUMAN	177	[5 2 0 0 0]	5.45098e+08	6.94711e+08	491778460	4.31342e+08	4	2.16293e+09	5.40733e+08	5.30645e+08	6.58164e+08	471957552	4.23202e+08	4	2.08397e+09	5.20992e+08	7.00348e+08	8.64398e+08	6.82342e+08	5.9202e+08	4	2.83911e+09	7.09777e+08	0	0	0	0	0	0
Q9H6U8	ALG9_HUMAN	465	[8 2 0 0 0]	9.58421e+07	4.28213e+07	3.50486e+07	1.09451e+07	4	184657087	4.61643e+07	1.07906e+08	5.77946e+07	4.36034e+07	1.7631e+07	4	2.26936e+08	5.67339e+07	1.87309e+08	1.20296e+08	7.9738e+07	5.28561e+07	4	4.402e+08	1.1005e+08	0	0	0	0	0	0
Q13586	STIM1_HUMAN	171	[9 2 0 0 0]	1.07696e+08	1.28971e+08	2.10782e+08	2.22804e+08	4	6.70253e+08	1.67563e+08	102969384	1.41239e+08	2.86313e+08	292961827	4	8.23483e+08	2.05871e+08	4.90059e+07	6.96579e+07	153278345	1.59751e+08	4	4.31693e+08	1.07923e+08	0	0	0	0	0	0
Q9UH99	SUN2_HUMAN	636	[4 2 0 0 0]	5.27794e+07	1.45075e+07	1.34544e+07	2.67469e+07	4	1.07488e+08	2.68721e+07	2.58258e+08	1.45621e+08	165126645	217270266	4	7.86275e+08	1.96569e+08	5.65746e+06	2.42314e+06	5.81702e+06		3	1.38976e+07	4.63254e+06	1	-1	0	1	-1	0
P13473	LAMP2_HUMAN	49	[9 2 0 0 0]	5.18962e+07	7.92257e+07	2.47817e+07	6.14264e+07	4	2.1733e+08	5.43325e+07	1.15269e+08	2.34818e+08	6.13286e+07	1.42491e+08	4	5.53907e+08	1.38477e+08	7.1875e+07	1.12938e+08	3.26592e+07	5.95695e+07	4	2.77042e+08	6.92604e+07	0	0	0	0	0	0
Q99519	NEUR1_HUMAN	352	[6 2 0 0 0]	3149735781	2118611702	1916919443	1923355917	4	9108622843	2.27716e+09	2.13275e+08	1.7158e+08	1.62607e+08	1.56016e+08	4	7.03478e+08	1.7587e+08	486574638	3.35235e+08	324270834	3.16388e+08	4	1462468206	3.65617e+08	-1	1	-1	-1	0	-1
Q9P2C4	TM181_HUMAN	299	[7 2 0 0 0]	2.30432e+08	1.73113e+08	136214228	7.51099e+07	4	6.14869e+08	1.53717e+08	5.83475e+08	4.49487e+08	4.29125e+08	2.46872e+08	4	1.70896e+09	4.2724e+08	8.8182e+08	7.43264e+08	6.82778e+08	4.09309e+08	4	2.71717e+09	6.79293e+08	0	0	1	0	0	0
Q9BU23	LMF2_HUMAN	616	[8 2 0 0 0]	4902406652	2683286793	4820632837	7585754014	4	19992080296	4998020074	2852472168	1522369836	2932674509	4501069219	4	11808585732	2952146433	6008826287	3328718293	6025168741	9345909950	4	24708623271	6.17716e+09	0	0	0	0	0	0
Q6YHK3	CD109_HUMAN	337	[9 2 0 0 0]	4.49555e+08	4.2841e+08	491860550	4.37203e+08	4	1.80703e+09	4.51757e+08	1532319249	1538800251	1481959211	1695069561	4	6248148272	1562037068	1524094857	1473322076	1418934898	1540926254	4	5957278085	1.48932e+09	1	0	1	1	0	1
O00469	PLOD2_HUMAN	63	[6 2 0 0 0]	9.6363e+07	308071160	1.51223e+08	1.10282e+08	4	6.65938e+08	1.66485e+08	4.98685e+08	8.87122e+08	8.09379e+08	4.70727e+08	4	2.66591e+09	6.66478e+08	3.28347e+08	7.23991e+08	6.27741e+08	3.78301e+08	4	2.05838e+09	5.14595e+08	1	0	0	0	0	0
O14656	TOR1A_HUMAN	158	[8 2 0 0 0]	26925192	3.00372e+07	3.98585e+07	1.77507e+07	4	1.14572e+08	2.86429e+07	4.236e+07	2.17039e+07	3.25795e+07	1.66187e+07	4	1.13262e+08	2.83155e+07	1.48096e+07	9.15528e+06	3.54497e+07	1.85321e+07	4	7.79467e+07	1.94867e+07	0	0	0	0	0	0
P13473	LAMP2_HUMAN	275	[9 2 0 0 0]	5.09829e+08	7.96874e+08	6.12956e+08	6.13648e+08	4	2.53331e+09	6.33327e+08	7.23551e+08	1166861044	9.13976e+08	9.72977e+08	4	3.77737e+09	9.44341e+08	4.57119e+08	7.71749e+08	5.76691e+08	5.95261e+08	4	2.40082e+09	6.00205e+08	0	0	0	0	0	0
P15586	GNS_HUMAN	183	[8 2 0 0 0]	1.38131e+08	1.1178e+08	6.08557e+07	9.20672e+07	4	4.02834e+08	1.00708e+08	2.14019e+08	1.55848e+08	9.48475e+07	1.52073e+08	4	6.16787e+08	1.54197e+08	2.32889e+08	1.71275e+08	113663323	1.89499e+08	4	7.07326e+08	1.76832e+08	0	0	0	0	0	0
P22304	IDS_HUMAN	115	[9 2 0 0 0]	5.6458e+07	4.67188e+06	1.95872e+07	2.49185e+06	4	8.32089e+07	2.08022e+07	1.09807e+08	5.2948e+07	3.38163e+07	8.58173e+06	4	2.05154e+08	5.12884e+07	1.97145e+07	5.94901e+06	4.5403e+06		3	3.02038e+07	1.00679e+07	0	0	0	0	0	0
Q9Y4D7	PLXD1_HUMAN	155	[7 2 0 0 0]	1.31432e+06	1.54761e+06	1.20436e+07	708922	4	1.56144e+07	3.90361e+06	5.74229e+07	9.57924e+07	1.32537e+08	3.1821e+07	4	3.17573e+08	7.93932e+07	4.6044e+06	7.40951e+06	2.55751e+07	519989	4	3.8109e+07	9.52726e+06	0	0	0	0	0	0
A2RU67	F234B_HUMAN	237	[6 2 0 0 0]	1.21567e+07	5.50862e+06		6.34128e+06	3	2.40066e+07	8.00221e+06	4.35022e+07	5.61595e+07	6.90985e+07	5.37373e+07	4	2.22497e+08	5.56244e+07	1.76788e+08	2.13417e+08	2.15138e+08	1.92327e+08	4	7.9767e+08	1.99418e+08	1	1	1	1	1	1
P04004	VTNC_HUMAN	169	[7 2 0 0 0]	236740531	3.27273e+08	2.14864e+08	173990481	4	9.52868e+08	2.38217e+08	1.52643e+08	1.96427e+08	1.50262e+08	1.01696e+08	4	6.01027e+08	1.50257e+08	9.93668e+07	1.45593e+08	8.24561e+07	6.41689e+07	4	3.91585e+08	9.78961e+07	0	0	-1	0	0	0
Q9BU23	LMF2_HUMAN	616	[6 2 0 0 0]	14691172637	15343706607	15118049276	15445066552	4	60597995072	15149498768	4617812235	4616129111	4485110496	4685655182	4	18404707024	4601176756	5776125086	5959521902	6007129072	6227754811	4	23970530871	5.99263e+09	-1	0	-1	-1	0	-1
P12109	CO6A1_HUMAN	537	[8 2 0 0 0]	7.87044e+06	6.92783e+06	1.16644e+07	8.86609e+06	4	3.53287e+07	8.83219e+06	3.29081e+07	3.563e+07	6.73987e+07	3.89281e+07	4	1.74865e+08	4.37162e+07	5.28911e+08	7.558e+08	1269655425	7.08894e+08	4	3.26326e+09	8.15815e+08	1	1	1	0	0	0
P11717	MPRI_HUMAN	581	[8 2 0 0 0]	3345972672	2683805551	3744979368	3647237604	4	13421995195	3.3555e+09	16250677211	13143148036	18163093787	17406079742	4	64962998776	16240749694	10776802138	8640893963	11215330497	11028145800	4	41661172398	1.04153e+10	1	0	1	1	0	1
Q96PC5	MIA2_HUMAN	59	[6 2 0 0 0]	1.95432e+08	248398216	2.49853e+08	2.44152e+08	4	9.37835e+08	2.34459e+08	4.65484e+07	7.20892e+07	5.63459e+07	4.30543e+07	4	2.18038e+08	5.45095e+07	9.7661e+06	1.05107e+07	1.67222e+07	1.39736e+07	4	5.09726e+07	1.27431e+07	-1	-1	-1	-1	-1	-1
Q9UHN6	TMEM2_HUMAN	914	[6 2 0 0 0]	8.52783e+07	1.07154e+08	6.24334e+07	6.96275e+07	4	3.24493e+08	8.11232e+07	2.97811e+07	2.50189e+07	2.42514e+07	2.38863e+07	4	1.02938e+08	2.57344e+07	1.79981e+07	1.19119e+07	1.14059e+07	1.0125e+07	4	5.1441e+07	1.28602e+07	-1	-1	-1	-1	-1	-1
Q13438	OS9_HUMAN	177	[5 2 0 1 0]	1.33066e+06	1.65527e+06	4.64645e+06	3035239	4	1.06676e+07	2.6669e+06	8.39616e+06	8.08484e+06	1.23109e+07	5.73371e+06	4	3.45256e+07	8.6314e+06	801520	657377	1.33388e+06	978898	4	3.77167e+06	942918	1	-1	0	0	-1	0
Q9BVA6	FICD_HUMAN	275	[8 2 0 0 0]	4.95824e+06	9.34005e+06	2.53716e+06	8.70543e+06	4	2.55409e+07	6.38522e+06	2.82952e+07	3.58672e+07	2.47677e+07	2.16171e+07	4	1.10547e+08	2.76368e+07	1.92311e+07	1.21439e+07	2.40091e+07	2.12251e+07	4	7.66092e+07	1.91523e+07	1	0	1	1	0	0
Q9BRN9	TM2D3_HUMAN	122	[9 2 0 0 0]	3.01836e+08	5.65716e+08	2.5129e+08	4.45891e+08	4	1564733127	3.91183e+08	165326357	3.37617e+08	1.4006e+08	2.89983e+08	4	9.32986e+08	2.33247e+08	125573480	3.96635e+08	1.88746e+08	2.98574e+08	4	1.00953e+09	2.52382e+08	0	0	0	0	0	0
Q9UBR2	CATZ_HUMAN	184	[9 2 0 0 0]	3.78801e+08	1.59408e+08	5.92193e+08	2.20891e+08	4	1.35129e+09	3.37823e+08	3.08439e+08	1.29294e+08	5.39854e+08	2.00742e+08	4	1.17833e+09	2.94582e+08	6.78851e+08	3.23013e+08	1149804868	4.77973e+08	4	2.62964e+09	6.5741e+08	0	0	0	0	0	0
Q8N766	EMC1_HUMAN	913	[6 2 0 0 0]	2.08816e+07	3.8246e+06	2.23265e+07	1.25781e+06	4	4.82905e+07	1.20726e+07	6.92757e+07	5.47637e+07	6.77092e+07	2.63785e+07	4	2.18127e+08	5.45318e+07	1.78696e+06	3.56871e+06	9.42882e+06	1.14726e+06	4	1.59318e+07	3.98294e+06	1	-1	0	0	0	0
Q9HAW8	UD110_HUMAN	344	[4 3 0 2 0]	3.65469e+07				1	3.65469e+07	3.65469e+07	1.01222e+08	2.34955e+08	162886001	1.05491e+08	4	604554170	1.51139e+08	1.45618e+08	2.89183e+06	3.37482e+06		3	1.51884e+08	5.06281e+07	1	0	0	0	0	0
P35503	UD13_HUMAN	348	[4 3 0 2 0]	3.65469e+07				1	3.65469e+07	3.65469e+07	1.01222e+08	2.34955e+08	162886001	1.05491e+08	4	604554170	1.51139e+08	1.45618e+08	2.89183e+06	3.37482e+06		3	1.51884e+08	5.06281e+07	1	0	0	0	0	0
P19224	UD16_HUMAN	346	[4 3 0 2 0]	3.65469e+07				1	3.65469e+07	3.65469e+07	1.01222e+08	2.34955e+08	162886001	1.05491e+08	4	604554170	1.51139e+08	1.45618e+08	2.89183e+06	3.37482e+06		3	1.51884e+08	5.06281e+07	1	0	0	0	0	0
P35504	UD15_HUMAN	348	[4 3 0 2 0]	3.65469e+07				1	3.65469e+07	3.65469e+07	1.01222e+08	2.34955e+08	162886001	1.05491e+08	4	604554170	1.51139e+08	1.45618e+08	2.89183e+06	3.37482e+06		3	1.51884e+08	5.06281e+07	1	0	0	0	0	0
Q9HAW7	UD17_HUMAN	344	[4 3 0 2 0]	3.65469e+07				1	3.65469e+07	3.65469e+07	1.01222e+08	2.34955e+08	162886001	1.05491e+08	4	604554170	1.51139e+08	1.45618e+08	2.89183e+06	3.37482e+06		3	1.51884e+08	5.06281e+07	1	0	0	0	0	0
O60656	UD19_HUMAN	344	[4 3 0 2 0]	3.65469e+07				1	3.65469e+07	3.65469e+07	1.01222e+08	2.34955e+08	162886001	1.05491e+08	4	604554170	1.51139e+08	1.45618e+08	2.89183e+06	3.37482e+06		3	1.51884e+08	5.06281e+07	1	0	0	0	0	0
P22309	UD11_HUMAN	347	[4 3 0 2 0]	3.65469e+07				1	3.65469e+07	3.65469e+07	1.01222e+08	2.34955e+08	162886001	1.05491e+08	4	604554170	1.51139e+08	1.45618e+08	2.89183e+06	3.37482e+06		3	1.51884e+08	5.06281e+07	1	0	0	0	0	0
P22310	UD14_HUMAN	348	[4 3 0 2 0]	3.65469e+07				1	3.65469e+07	3.65469e+07	1.01222e+08	2.34955e+08	162886001	1.05491e+08	4	604554170	1.51139e+08	1.45618e+08	2.89183e+06	3.37482e+06		3	1.51884e+08	5.06281e+07	1	0	0	0	0	0
Q9HAW9	UD18_HUMAN	344	[4 3 0 2 0]	3.65469e+07				1	3.65469e+07	3.65469e+07	1.01222e+08	2.34955e+08	162886001	1.05491e+08	4	604554170	1.51139e+08	1.45618e+08	2.89183e+06	3.37482e+06		3	1.51884e+08	5.06281e+07	1	0	0	0	0	0
Q6UW63	KDEL1_HUMAN	302	[6 2 0 0 0]	62403831529	49151056033	47246257572	49785194531	4	208586339665	5.21466e+10	9208794532	7253458681	6945849979	7352613460	4	30760716652	7690179163	21124965959	16065727949	15860001116	16709827317	4	69760522341	1.74401e+10	-1	1	-1	-1	1	-1
P12109	CO6A1_HUMAN	212	[6 2 0 0 0]	172175523	2.22225e+08	2.18122e+08	1.4219e+08	4	754712883	1.88678e+08	8509589781	9895011130	9283237367	6401582213	4	34089420491	8.52236e+09	4.48474e+08	5.43786e+08	5.19483e+08	3.3765e+08	4	1.84939e+09	4.62348e+08	1	-1	1	1	-1	1
P05187	PPB1_HUMAN	144	[8 2 0 0 0]	1.71498e+07	2.05758e+07	3.34497e+07	2.53943e+07	4	9.65696e+07	2.41424e+07	229633444	2.40797e+08	5.20989e+08	3.89756e+08	4	1.38118e+09	3.45294e+08	1278752887	1379640617	2884622931	2124675501	4	7667691936	1916922984	1	1	1	0	0	0
P09923	PPBI_HUMAN	141	[8 2 0 0 0]	1.71498e+07	2.05758e+07	3.34497e+07	2.53943e+07	4	9.65696e+07	2.41424e+07	229633444	2.40797e+08	5.20989e+08	3.89756e+08	4	1.38118e+09	3.45294e+08	1278752887	1379640617	2884622931	2124675501	4	7667691936	1916922984	1	1	1	0	0	0
P10696	PPBN_HUMAN	141	[8 2 0 0 0]	1.71498e+07	2.05758e+07	3.34497e+07	2.53943e+07	4	9.65696e+07	2.41424e+07	229633444	2.40797e+08	5.20989e+08	3.89756e+08	4	1.38118e+09	3.45294e+08	1278752887	1379640617	2884622931	2124675501	4	7667691936	1916922984	1	1	1	0	0	0
Q13740	CD166_HUMAN	361	[9 2 0 0 0]	1.90851e+08	2.32924e+08	179906290	1.2555e+08	4	7.29231e+08	1.82308e+08	2.16523e+08	2.01357e+08	2.42307e+08	1.48964e+08	4	8.09151e+08	2.02288e+08	4.06622e+07	3.00258e+07	3.05736e+07	2.57414e+07	4	1.27003e+08	3.17507e+07	0	-1	-1	0	-1	-1
P11047	LAMC1_HUMAN	1107	[4 2 0 0 0]	826530	1.74982e+06	2.75279e+06	1.99745e+06	4	7.32659e+06	1.83165e+06	3.08337e+07	3.4399e+07	4.80582e+07	7.05707e+07	4	1.83862e+08	4.59654e+07				2.01991e+06	1	2.01991e+06	2.01991e+06	1	-1	0	0	0	0
Q9NUN5	LMBD1_HUMAN	78	[5 2 0 0 0]	3.51312e+08	3.36635e+08	2.51695e+08	3.56412e+08	4	1.29605e+09	3.24013e+08	5.21311e+07	6.25889e+07	3.95385e+07	5.47509e+07	4	2.09009e+08	5.22524e+07	4.55764e+07	5.32011e+07	3.78617e+07	5.21341e+07	4	1.88773e+08	4.71933e+07	-1	0	-1	-1	0	-1
Q9UBR2	CATZ_HUMAN	184	[5 2 0 1 0]	1.64001e+08	7.26898e+07	3.39104e+07	1.15478e+08	4	3.8608e+08	9.652e+07	5.9162e+08	2.60424e+08	1.28264e+08	4.14724e+08	4	1395031417	3.48758e+08	1006792268	4.24442e+08	2.16739e+08	6.49312e+08	4	2.29729e+09	5.74321e+08	0	0	0	0	0	0
O94905	ERLN2_HUMAN	106	[8 2 0 0 0]	1207387452	1448541709	1303804946	1488727381	4	5448461488	1362115372	915816456	1094823931	9.45756e+08	1151408731	4	4.10781e+09	1.02695e+09	8.46967e+08	1009510818	8.96264e+08	1077763351	4	3830505251	9.57626e+08	0	0	0	0	0	0
O75477	ERLN1_HUMAN	106	[8 2 0 0 0]	1.87431e+08	1.77975e+07	2.02002e+08	2.19639e+08	4	6.2687e+08	1.56717e+08	3.35155e+08	7.25962e+07	2.07262e+08	1.74053e+08	4	7.89067e+08	1.97267e+08	1.14978e+08	1.19661e+07	1.08797e+08	1.42206e+08	4	3.77947e+08	9.44869e+07	0	0	0	0	0	0
Q07954	LRP1_HUMAN	2117	[5 2 0 0 0]	1.55617e+07	2.19915e+07	1.34555e+07	9.31486e+06	4	6.03235e+07	1.50809e+07	3.54392e+07	5.52266e+07	2.90344e+07	2.08522e+07	4	1.40552e+08	3.51381e+07	1.01674e+07	1.92923e+07	8.18525e+06	6.30981e+06	4	4.39547e+07	1.09887e+07	0	0	0	0	0	0
Q92542	NICA_HUMAN	45	[10 2 0 0 0]	3.01912e+08	6.36176e+07	4.97705e+07	5.80487e+07	4	4.73349e+08	1.18337e+08	1.51789e+08	4.26275e+07	3.61214e+07	2.24328e+07	4	2.5297e+08	6.32426e+07	2.25472e+08	9.20757e+07	5.87101e+07	2.93547e+07	4	4.05612e+08	1.01403e+08	0	0	0	0	0	0
Q68CR1	SE1L3_HUMAN	201	[6 2 0 0 0]	589842883	5.84675e+08	4.3295e+08	6.61175e+08	4	2.26864e+09	5.67161e+08	3.36351e+08	3.763e+08	2.76161e+08	3.53094e+08	4	1.34191e+09	3.35477e+08	2.47562e+07	2.19808e+07	1.55286e+07	1.86113e+07	4	8.08769e+07	2.02192e+07	0	-1	-1	0	-1	-1
Q6P179	ERAP2_HUMAN	103	[7 2 0 0 0]	4.05584e+07	4.56944e+07	7.67784e+07	5.50768e+07	4	2.18108e+08	5.4527e+07	6.26751e+07	8.95197e+07	1.44349e+08	1.00161e+08	4	3.96705e+08	9.91762e+07		7.28848e+06	4.34643e+06	1.78425e+06	3	1.34192e+07	4.47305e+06	0	-1	-1	0	-1	-1
Q86XS8	GOLI_HUMAN	135	[8 2 0 0 0]	1.31681e+08	8.20645e+07	5.00465e+07	5.9424e+07	4	3.23216e+08	8.0804e+07	1.85065e+08	1.68857e+08	6.29993e+07	9.68046e+07	4	5.13726e+08	1.28431e+08	8.18917e+07	5.19932e+07	2.32487e+07	2.93662e+07	4	1.865e+08	4.66249e+07	0	0	0	0	0	0
Q99519	NEUR1_HUMAN	343	[9 2 0 0 0]	2416879756	1837006595	1210555280	1364981086	4	6829422717	1.70736e+09	4.68356e+08	3.14773e+08	230107170	2.56607e+08	4	1.26984e+09	3.17461e+08	4.212e+08	4.91907e+08	234100482	234562226	4	1.38177e+09	3.45442e+08	-1	0	-1	0	0	0
Q96PC5	MIA2_HUMAN	59	[8 2 0 0 0]	7.8242e+08	6.76128e+08	1529499845	7.75877e+08	4	3.76392e+09	9.40981e+08	2.22772e+08	1.79714e+08	4.75284e+08	2.63491e+08	4	1.14126e+09	2.85315e+08	1.16061e+08	7.2707e+07	2.31676e+08	1.00799e+08	4	5.21243e+08	1.30311e+08	0	0	-1	0	0	0
P35354	PGH2_HUMAN	580	[6 2 0 0 0]	973509			996525	2	1.97003e+06	985017	1.50521e+08	1.79064e+08	1.20246e+08	9.83625e+07	4	5.48194e+08	1.37048e+08	1.80091e+07	2.27414e+07	1.46272e+07	1.15554e+07	4	6.69331e+07	1.67333e+07	1	-1	1	1	-1	1
P06756	ITAV_HUMAN	554	[9 2 0 0 0]	2177255082	1936793854	1782241090	2213695525	4	8109985551	2.0275e+09	2716167231	2440748424	2230453776	2804941343	4	10192310774	2.54808e+09	5.76818e+08	5.22988e+08	4.70276e+08	5.78559e+08	4	2.14864e+09	5.3716e+08	0	-1	-1	0	-1	-1
P32004	L1CAM_HUMAN	294	[5 4 1 0 0]	1.17565e+08	4.53467e+07	8.47019e+07	1.75794e+07	4	2.65193e+08	6.62981e+07	1.40091e+08	4.54725e+07	8.59989e+07	1.92809e+07	4	2.90843e+08	7.27108e+07	1751647385	5.30293e+08	1022813053	2.2624e+08	4	3.53099e+09	8.82748e+08	0	0	0	0	0	0
O14656	TOR1A_HUMAN	158	[9 2 0 0 0]	1336648123	1413241901	2073794288	1185837529	4	6009521841	1.50238e+09	1948605158	1961365691	3075463095	1845398945	4	8830832889	2.20771e+09	1106444491	1078019233	1727149825	9.20232e+08	4	4.83185e+09	1.20796e+09	0	0	0	0	0	0
O15031	PLXB2_HUMAN	528	[6 2 0 0 0]	3.55847e+07	3.46737e+07	8.15671e+06	1.0049e+07	4	8.84641e+07	2.2116e+07	8.33669e+07	1.53536e+08	4.55184e+07	3.16367e+07	4	3.14058e+08	7.85144e+07	5.78507e+07	6.77825e+07	3.38875e+07	1.52489e+07	4	1.7477e+08	4.36924e+07	0	0	0	0	0	0
Q13753	LAMC2_HUMAN	342	[6 2 0 0 0]		3.05107e+06	2.63432e+06	956721	3	6.64212e+06	2.21404e+06	1.22906e+08	2.06913e+08	2.22236e+08	1.11664e+08	4	6.63719e+08	1.6593e+08	1.80998e+07	2.31729e+07	2.89872e+07	1.95573e+07	4	8.98173e+07	2.24543e+07	1	-1	1	1	0	1
Q86SQ4	AGRG6_HUMAN	818	[5 2 0 0 0]	5.33081e+07	9.57601e+07	7.35298e+07	5.0983e+07	4	2.73581e+08	6.83952e+07	2.06035e+07	2.57511e+07	2.09201e+07	2.4792e+07	4	9.20666e+07	2.30167e+07	1.32733e+07	3.02253e+07	1.41264e+07	1.2393e+07	4	7.0018e+07	1.75045e+07	-1	0	-1	0	0	0
P04062	GLCM_HUMAN	309	[7 2 0 0 0]	9.65954e+08	6.31778e+08	983185677	7.65423e+08	4	3.34634e+09	8.36585e+08	4190624783	2678703445	3983975280	3440457613	4	14293761121	3.57344e+09	8.37223e+08	5.64853e+08	8.63914e+08	7.11883e+08	4	2.97787e+09	7.44468e+08	1	-1	0	1	-1	0
P36941	TNR3_HUMAN	177	[6 2 0 0 0]	1.07992e+07	1.66433e+07	2.35415e+07	1.56251e+07	4	6.66091e+07	1.66523e+07	4.73172e+07	5.42348e+07	6.59608e+07	4.57231e+07	4	2.13236e+08	5.3309e+07	5.57564e+06	5.45208e+06	7.20497e+06	5.19631e+06	4	2.3429e+07	5.85725e+06	1	-1	-1	1	-1	0
Q7Z4F1	LRP10_HUMAN	299	[7 2 0 0 0]	1.40965e+07	6.41869e+07	2.39487e+07	1.17804e+07	4	1.14012e+08	2.85031e+07	2.85368e+07	1.3315e+08	5.4231e+07	3.14134e+07	4	2.47332e+08	6.18329e+07	2.45793e+07	7.23807e+07	3.65328e+07	2.25141e+07	4	1.56007e+08	3.90017e+07	0	0	0	0	0	0
P26006	ITA3_HUMAN	107	[10 2 0 0 0]	1.32e+08	1.53759e+08	156578678	1.0917e+08	4	5.51508e+08	1.37877e+08	5.3139e+08	6.6311e+08	6.23749e+08	5.11251e+08	4	2329499782	5.82375e+08	6.1286e+08	8.36998e+08	7.07141e+08	5.68824e+08	4	2.72582e+09	6.81456e+08	1	0	1	1	0	1
Q12866	MERTK_HUMAN	316	[6 2 0 0 0]	1.29721e+07	6.29605e+06	1.56699e+07	6.43938e+06	4	4.13775e+07	1.03444e+07	6.62139e+07	4.68508e+07	5.62812e+07	6.41916e+07	4	2.33538e+08	5.83844e+07	955271	245982	552153	378696	4	2.1321e+06	533025	1	-1	-1	1	-1	0
Q8WWB7	GLMP_HUMAN	187	[7 2 0 0 0]	2.2033e+07	5.37136e+07	3.08862e+07	2.50191e+06	4	1.09135e+08	2.72837e+07	4.4048e+07	6.76898e+07	4.26712e+07	8.37966e+06	4	1.62789e+08	4.06972e+07	2675933869	3743390937	2731337556	5.81854e+08	4	9.73252e+09	2.43313e+09	0	0	0	0	0	0
Q8WWI5	CTL1_HUMAN	180	[5 2 0 0 0]	2.87915e+07	6.89837e+07	5.94625e+07	2.49563e+07	4	1.82194e+08	4.55485e+07	1.05332e+08	286880255	1.62445e+08	9.60221e+07	4	6.5068e+08	1.6267e+08	1.89004e+07	4.45968e+07	3.14475e+07	9.12217e+06	4	1.04067e+08	2.60167e+07	0	0	0	0	0	0
P23229	ITA6_HUMAN	323	[4 2 0 0 0]	4.98651e+07	5.27888e+08	1.7627e+08	2.67132e+08	4	1.02115e+09	2.55289e+08	9.12965e+07	6.68908e+08	1.9805e+08	310096427	4	1.26835e+09	3.17088e+08	1.39346e+06	2.77418e+07	8.12884e+06	1.08014e+07	4	4.80654e+07	1.20164e+07	0	0	0	0	0	0
O95395	GCNT3_HUMAN	69	[8 2 0 0 0]	2.54117e+07	2.76202e+07	2.26358e+07	1.31026e+07	4	8.87702e+07	2.21926e+07	1.96598e+08	1.7364e+08	1.6838e+08	1.02665e+08	4	6.41284e+08	1.60321e+08	1.53944e+07	2.43349e+07	1.93205e+07	3.55257e+06	4	6.26023e+07	1.56506e+07	1	-1	0	1	-1	0
P23229	ITA6_HUMAN	966	[6 3 0 0 0]	2.23358e+07	1.04966e+08	1.5882e+07	4.44282e+07	4	1.87612e+08	4.6903e+07	6.04203e+07	2.54753e+08	8.2612e+07	1.1187e+08	4	509656072	127414018	3.38985e+07	9.40617e+07	1.8919e+07	3.71744e+07	4	1.84054e+08	4.60134e+07	0	0	0	0	0	0
P55283	CADH4_HUMAN	661	[9 2 0 0 0]	2923781857	3389493556	2965105880	2870170883	4	12148552176	3037138044	2237494698	2611432913	2254954811	2216605017	4	9320487439	2.33012e+09	7.66321e+08	9.35568e+08	8.0667e+08	7.63943e+08	4	3.2725e+09	8.18126e+08	0	-1	-1	0	-1	-1
Q7Z388	D19L4_HUMAN	123	[6 2 0 0 0]	2410414325	3979381683	3602731648	3095427793	4	13087955449	3.27199e+09	3150165286	5269783691	4689147479	4051931656	4	17161028112	4290257028	1176192966	1941250977	1717619812	1480531320	4	6315595075	1.5789e+09	0	-1	-1	0	-1	0
O15230	LAMA5_HUMAN	2196	[9 2 0 0 0]	212409461	2.0132e+08	7.01215e+07	8.37779e+07	4	5.67628e+08	1.41907e+08	8.05721e+07	6.35205e+07	1.32814e+07	3.59564e+07	4	1.9333e+08	4.83326e+07	1.6965e+08	1.48377e+08	5.67987e+07	3.37179e+07	4	4.08543e+08	1.02136e+08	0	0	0	0	0	0
P20645	MPRD_HUMAN	57	[6 3 0 1 0]	2.4313e+08	4.09396e+08	2.02606e+08	1.04902e+08	4	9.60034e+08	2.40009e+08	205856358	2.06287e+08	7.30577e+07	2.30741e+08	4	7.15942e+08	1.78986e+08	5.57855e+07	9.20354e+07	2.66821e+06	5.72529e+06	4	1.56214e+08	3.90536e+07	0	0	0	0	0	0
Q9UBS9	SUCO_HUMAN	963	[8 2 0 0 0]	2.1744e+08	230676648	2.51699e+08	3.74616e+08	4	1.07443e+09	2.68608e+08	1.162e+08	1.23896e+08	1.34041e+08	2.01237e+08	4	5.75374e+08	1.43844e+08	6.06938e+07	6.39444e+07	6.80857e+07	1.03442e+08	4	2.96166e+08	7.40414e+07	0	0	-1	0	0	0
Q96KA5	CLP1L_HUMAN	91	[8 2 0 0 0]	3233948462	4063758955	3932971529	3005193830	4	14235872776	3558968194	4196143146	5221878243	5034801511	3924602756	4	18377425656	4594356414	6691523934	7996468324	8070204945	6444391952	4	29202589155	7.30065e+09	0	0	1	0	0	1
P01215	GLHA_HUMAN	102	[6 2 0 0 0]	9.33653e+08	8.38711e+08	3.12136e+08	8.8285e+08	4	2.96735e+09	7.41837e+08	869320231	8.03917e+08	3.33323e+08	8.18838e+08	4	2.8254e+09	7.06349e+08	9642262379	9233180906	3499769420	9941302687	4	32316515392	8079128848	0	1	1	0	0	0
Q9Y4L1	HYOU1_HUMAN	830	[6 2 0 0 0]	5878142469	7637806477	6101640483	8209966144	4	27827555573	6.95689e+09	3790027514	4895699470	3896581214	5179901011	4	17762209209	4.44055e+09	4623874314	6228607163	4944864356	6656470980	4	22453816813	5.61345e+09	0	0	0	0	0	0
Q12913	PTPRJ_HUMAN	937	[5 2 0 0 0]	2.4146e+08	2.87017e+08	2.06247e+08	1.65877e+08	4	900601698	2.2515e+08	3.5396e+08	3.37281e+08	2.64035e+08	2.67504e+08	4	1.22278e+09	3.05695e+08	5.83069e+07	6.2422e+07	4.00914e+07	4.56492e+07	4	2.0647e+08	5.16174e+07	0	-1	-1	0	-1	-1
Q96S52	PIGS_HUMAN	370	[3 3 0 2 0]	1.29386e+07	3.34647e+07	2.09159e+07	1.23695e+06	4	6.85561e+07	1.7139e+07	108442652	1.7387e+08	1.68207e+08	1.10439e+07	4	4.61563e+08	1.15391e+08	1.23652e+08	1.8339e+08	1.83083e+08	6.34118e+06	4	4.96466e+08	1.24117e+08	0	0	0	0	0	0
P11279	LAMP1_HUMAN	322	[10 2 0 0 0]	2472109086	3055703123	2437475789	1369070787	4	9334358785	2.33359e+09	6.34788e+08	7.83615e+08	6.2433e+08	3.61522e+08	4	2.40426e+09	6.01064e+08	2092162081	2653098781	2042779417	1179967406	4	7968007685	1.992e+09	-1	1	0	0	0	0
P49788	TIG1_HUMAN	142	[8 2 0 0 0]	1.72039e+07	5.14123e+06	5.17834e+06	2.16689e+06	4	2.96903e+07	7.42258e+06	4.13897e+07	2.06849e+07	5.82339e+07	128104233	4	2.48413e+08	6.21032e+07	830651				1	830651	830651	0	0	0	0	0	0
P80188	NGAL_HUMAN	85	[9 2 0 0 0]		2.17222e+06	5.18301e+06	2.77459e+06	3	1.01298e+07	3.3766e+06	1.55477e+08	2.56124e+08	1.74456e+08	2.28959e+08	4	8.15016e+08	2.03754e+08		1.02809e+08	3.52748e+07	9.16624e+07	3	2.29746e+08	7.65821e+07	1	-1	0	1	0	0
O14657	TOR1B_HUMAN	64	[6 2 0 0 0]	2554466106	2602551304	3200683520	7.37899e+08	4	9.0956e+09	2.2739e+09	2927712239	2999969224	3626731156	8.61373e+08	4	1.04158e+10	2.60395e+09	3.56116e+08	3.62065e+08	4.52768e+08	9.92896e+07	4	1.27024e+09	3.1756e+08	0	-1	0	0	0	0
O60637	TSN3_HUMAN	167	[4 3 0 1 0]	8.20599e+06	1.36555e+07	7.73509e+06	5.89133e+06	4	3.54879e+07	8.87198e+06	7.95115e+07	1.02512e+08	8.86059e+07	6.45869e+07	4	3.35216e+08	8.38041e+07	9.16581e+07	1.13653e+08	8.56089e+07	7.49449e+07	4	3.65865e+08	9.14663e+07	1	0	1	1	0	1
P15144	AMPN_HUMAN	735	[3 2 0 1 0]	1215269537	1977543558	1711585840	1031909720	4	5936308655	1.48408e+09	1.95827e+08	3.35722e+08	2.99887e+08	1.75534e+08	4	1.00697e+09	2.51743e+08	6.68975e+07	1.12192e+08	8.73433e+07	5.23114e+07	4	3.18745e+08	7.96861e+07	-1	-1	-1	-1	0	-1
Q8TCJ2	STT3B_HUMAN	627	[7 2 0 0 0]	6428160339	5959460552	6522121484	4681609717	4	23591352092	5897838023	8281854719	7588818654	8378760271	6007208182	4	30256641826	7.56416e+09	2130836795	2055692166	2207307837	1558989774	4	7952826572	1988206643	0	-1	-1	0	-1	-1
P11047	LAMC1_HUMAN	650	[8 2 0 0 0]	2260700471	3975781220	1512621007	2290716422	4	10039819120	2509954780	9.28087e+08	1812924247	6.69705e+08	1057683615	4	4.4684e+09	1.1171e+09	1349526405	2610230480	1014394118	1595440139	4	6569591142	1.6424e+09	0	0	0	0	0	0
Q8NBN3	TM87A_HUMAN	62	[7 2 0 0 0]	3.53915e+08	3.15581e+08	5.7585e+08	3.63614e+08	4	1.60896e+09	4.0224e+08	1153387976	8.22167e+08	1786485706	1121330122	4	4.88337e+09	1.22084e+09	1125546602	8.25015e+08	1624391089	9.50619e+08	4	4.52557e+09	1.13139e+09	1	0	1	0	0	0
Q9H0U3	MAGT1_HUMAN	71	[6 2 0 0 0]	1.16624e+08	1.8989e+08	1.4247e+08	271086261	4	7.20071e+08	1.80018e+08	2.35215e+08	3.04929e+08	2.7795e+08	4.52996e+08	4	1.27109e+09	3.17772e+08	3.17209e+07	5.68454e+07	5.53761e+07	8.79938e+07	4	2.31936e+08	5.79841e+07	0	-1	0	0	-1	0
P16278	BGAL_HUMAN	464	[6 2 0 0 0]	5.57936e+08	1222845091	4.22643e+08	8.68378e+08	4	3.0718e+09	7.67951e+08	8.57316e+08	2067227292	6.23665e+08	1364171539	4	4912380070	1.2281e+09	1665084378	3868753855	1196008453	2513282371	4	9243129057	2.31078e+09	0	0	0	0	0	0
P98160	PGBM_HUMAN	89	[6 2 0 0 0]	7.51156e+08	4.31891e+08	4.64936e+08	8.74913e+08	4	2522896982	6.30724e+08	392617708	1.85144e+08	2.53401e+08	4.92087e+08	4	1.32325e+09	3.30812e+08	1921557746	9.75555e+08	1268116524	2263966081	4	6.4292e+09	1.6073e+09	0	1	0	0	0	0
Q06481	APLP2_HUMAN	541	[5 2 0 0 0]	2.65125e+07	9.41026e+06	5.31481e+07	1.36604e+07	4	1.02731e+08	2.56828e+07	7.68474e+07	6.38398e+07	1.87729e+08	4.43066e+07	4	3.72723e+08	9.31806e+07	4.40141e+06	5.58637e+06	2.44845e+07	1.88915e+06	4	3.63615e+07	9.09037e+06	0	0	0	0	0	0
P15586	GNS_HUMAN	362	[9 2 0 0 0]	6.37628e+08	1250882555	8.65676e+08	4.3427e+08	4	3.18846e+09	7.97114e+08	1306528025	2802262431	1845010755	8.10726e+08	4	6.76453e+09	1.69113e+09	7.08195e+08	1491737338	1049969626	5.27644e+08	4	3.77755e+09	9.44386e+08	0	0	0	0	0	0
Q16787	LAMA3_HUMAN	242	[8 2 0 0 0]	1.09499e+07	1.49663e+07	2.27664e+07	1.29504e+07	4	6.16331e+07	1.54083e+07	5.98503e+07	7.60654e+07	1.01699e+08	6.35193e+07	4	3.01134e+08	7.52836e+07	2.41659e+07	5.31425e+07	3.56469e+07	2.83535e+07	4	1.41309e+08	3.53272e+07	1	0	0	1	0	0
Q9H6U8	ALG9_HUMAN	465	[9 2 0 0 0]	1.04694e+08	2.23498e+08	2.36829e+08	1.20811e+08	4	6.85832e+08	1.71458e+08	7.64612e+07	2.17235e+08	2.3008e+08	9.8419e+07	4	6.22195e+08	1.55549e+08	1.08538e+08	2.77743e+08	2.60051e+08	1.19839e+08	4	7.66171e+08	1.91543e+08	0	0	0	0	0	0
P15586	GNS_HUMAN	405	[5 2 0 0 0]	2038757433	4391625740	2831697431	3786430224	4	13048510828	3262127707	5.10503e+08	1116912498	691966462	9.0067e+08	4	3.22005e+09	8.05013e+08	713844188	1481529239	1004599224	1203298596	4	4403271247	1.10082e+09	-1	0	-1	0	0	0
P80188	NGAL_HUMAN	85	[7 2 0 0 0]	1.3552e+06		2.83267e+06	3.29635e+06	3	7.48423e+06	2.49474e+06	9.58872e+07	3.09273e+08	224687011	2.81233e+08	4	9.11081e+08	2.2777e+08		7.41183e+06			1	7.41183e+06	7.41183e+06	1	-1	0	0	0	0
Q14517	FAT1_HUMAN	998	[9 2 0 0 0]	7.10385e+07	7.97607e+07	4.31797e+07	3.47303e+07	4	2.28709e+08	5.71773e+07	1.06759e+08	136160631	7.42683e+07	7.65709e+07	4	3.93759e+08	9.84397e+07	2.15119e+07	3.5975e+07	2.7582e+07	1.69863e+07	4	1.02055e+08	2.55138e+07	0	-1	0	0	0	0
O95395	GCNT3_HUMAN	69	[5 2 0 0 0]	2.49294e+06	1.08721e+06	1.12563e+06	639246	4	5.34503e+06	1.33626e+06	3.5123e+07	7.05183e+07	3.69122e+07	4.49915e+07	4	1.87545e+08	4.68863e+07	813388	3.3559e+06	464931	2.16766e+06	4	6.80188e+06	1.70047e+06	1	-1	0	1	-1	0
O14657	TOR1B_HUMAN	64	[8 2 0 0 0]	1325163086	1826343636	1543711319	1435203917	4	6130421958	1.53261e+09	3514342033	4804190667	4071573260	3822812043	4	16212918003	4.05323e+09	6.94598e+08	9.40003e+08	8.1137e+08	7.36012e+08	4	3181983101	7.95496e+08	1	-1	0	1	-1	0
Q12866	MERTK_HUMAN	316	[5 2 0 0 0]	4.49121e+06	4.31231e+06	5.71262e+06	4.25924e+06	4	1.87754e+07	4.69384e+06	4.54517e+07	5.06806e+07	6.5501e+07	2.95939e+07	4	1.91227e+08	4.78068e+07	338126	2.05096e+06	804678	742908	4	3.93668e+06	984169	1	-1	-1	1	-1	-1
Q8WWB7	GLMP_HUMAN	187	[6 2 0 0 0]	1.84223e+07	3.16195e+07	1.94339e+07	2.19363e+07	4	9.14121e+07	2.2853e+07	3.29318e+07	4.38696e+07	3.32919e+07	3.32428e+07	4	1.43336e+08	3.5834e+07	1833133940	3037854137	2491200794	2658356125	4	10020544996	2505136249	0	1	1	0	1	1
O95479	G6PE_HUMAN	157	[3 4 0 0 0]	3.50928e+08	3.72298e+08	6.64691e+08	3.04481e+08	4	1.6924e+09	4.23099e+08	1.17839e+08	134639336	2.85762e+08	9.56143e+07	4	6.33855e+08	1.58464e+08	5.10587e+07	4.33117e+07	7.83965e+07	4.52932e+07	4	2.1806e+08	5.4515e+07	0	0	-1	0	0	0
A2RU67	F234B_HUMAN	237	[7 2 0 0 0]	5.9362e+07	9.84729e+07	107572448	9.81186e+07	4	3.63526e+08	9.08815e+07	2.19731e+08	4.70729e+08	3.20216e+08	3.32039e+08	4	1.34271e+09	3.35679e+08	7.83091e+08	1712058236	1316125622	1121685677	4	4.93296e+09	1.23324e+09	1	1	1	0	0	1
Q96PC5	MIA2_HUMAN	59	[7 2 0 0 0]	2.42958e+08	2.38707e+08	1.97032e+08	1.02865e+08	4	7.81562e+08	1.9539e+08	110242242	9.29451e+07	5.93224e+07	2.8145e+07	4	2.90655e+08	7.26637e+07	1.37458e+07		1.35631e+07	4.55496e+06	3	3.18639e+07	1.06213e+07	0	0	-1	0	0	-1
Q9NX62	IMPA3_HUMAN	259	[6 2 0 0 0]	9.38039e+07	1.54037e+08	1.0231e+08	9.96732e+07	4	4.49824e+08	1.12456e+08	1.12864e+08	1.9766e+08	1.37017e+08	1.22008e+08	4	5.69549e+08	1.42387e+08	1.719e+07	2.05437e+07	2.20138e+07	2.55003e+07	4	8.52477e+07	2.13119e+07	0	-1	-1	0	-1	-1
Q9BRN9	TM2D3_HUMAN	157	[7 2 0 0 0]	5.19927e+07	2.24298e+08	4.68184e+07	4.75463e+07	4	3.70656e+08	9.26639e+07	5.16927e+07	200596050	4.8404e+07	5.24196e+07	4	3.53112e+08	8.82781e+07	1.32195e+08	4.56292e+08	1.47021e+08	1.46558e+08	4	8.82066e+08	2.20517e+08	0	0	0	0	0	0
Q96F46	I17RA_HUMAN	265	[6 2 0 0 0]	2.59592e+08	2.05235e+08	3.01729e+08	2.11554e+08	4	9.7811e+08	2.44527e+08	4.7603e+07	3.06637e+07	6.67109e+07	3.77427e+07	4	1.8272e+08	4.56801e+07	2.49964e+07	1.0667e+07	3.54285e+07	1.55636e+07	4	8.66555e+07	2.16639e+07	-1	0	-1	-1	0	-1
Q13438	OS9_HUMAN	177	[4 2 0 0 0]	1.43768e+06	746674	2.88621e+06	1.57511e+06	4	6.64568e+06	1.66142e+06	2.02864e+07	1.95574e+07	3.23554e+07	2.52037e+07	4	9.7403e+07	2.43507e+07		595763	1.05718e+06	881525	3	2.53447e+06	844823	1	-1	0	1	-1	0
P00734	THRB_HUMAN	121	[8 2 0 0 0]	2082166293	6654733463	5625645179	2912562931	4	17275107866	4.31878e+09	2.0018e+08	5.75307e+08	4.75009e+08	2.44431e+08	4	1.49493e+09	3.73732e+08	2.68406e+08	8.32729e+08	6.92234e+08	3.87045e+08	4	2.18041e+09	5.45104e+08	0	0	0	0	0	0
Q6P179	ERAP2_HUMAN	294	[8 2 0 0 0]	8.79456e+07	1.1855e+08	1.01283e+08	8.95988e+07	4	3.97377e+08	9.93443e+07	2.43405e+08	3.72048e+08	2.64415e+08	2.44001e+08	4	1.12387e+09	2.80967e+08	8.12463e+06	7.43617e+06	6.53663e+06	5.25564e+06	4	2.73531e+07	6.83827e+06	1	-1	-1	1	-1	-1
Q12864	CAD17_HUMAN	722	[5 4 0 2 0]	5.00221e+06	6.44928e+06	1.10317e+07	6.89461e+06	4	2.93778e+07	7.34444e+06	2.76669e+08	3.6878e+08	5.34055e+08	3.7587e+08	4	1.55537e+09	3.88844e+08	5.15206e+07	4.87773e+07	1.01759e+08	7.52134e+07	4	2.7727e+08	6.93175e+07	1	-1	1	1	-1	0
Q96AP7	ESAM_HUMAN	213	[7 2 0 0 0]	3.15083e+08	4.46192e+08	1.22209e+08	3.11046e+08	4	1194529274	2.98632e+08	4.79503e+08	6.19204e+08	1.69063e+08	4.14221e+08	4	1.68199e+09	4.20498e+08		2.52089e+07	1.86988e+06	2.159e+07	3	4.86688e+07	1.62229e+07	0	-1	-1	0	0	0
P13473	LAMP2_HUMAN	275	[6 2 0 0 0]	1.13188e+07	3.05693e+07	3.75267e+07	4.72064e+07	4	1.26621e+08	3.16553e+07	9.11013e+07	1.21883e+08	1.5206e+08	2.30713e+08	4	5.95757e+08	1.48939e+08	1.02236e+08	1.57577e+08	1.47302e+08	2.50796e+08	4	6.57912e+08	1.64478e+08	1	0	1	0	0	0
Q07954	LRP1_HUMAN	3089	[9 2 0 0 0]	2.71344e+08	9.08161e+08	2.29878e+08	5.16224e+08	4	1.92561e+09	4.81402e+08	3.03067e+08	869598623	2.14491e+08	4.85025e+08	4	1.87218e+09	4.68045e+08	2.73226e+08	6.41192e+08	1.72255e+08	4.24282e+08	4	1.51096e+09	3.77739e+08	0	0	0	0	0	0
Q7LGA3	HS2ST_HUMAN	108	[6 2 0 0 0]	4.97675e+07	1.6598e+08	1.0896e+08	9.80899e+07	4	4.22797e+08	1.05699e+08	1.92319e+08	5.85551e+08	3.94294e+08	3.81148e+08	4	1.55331e+09	3.88328e+08	8.69437e+07	2.59496e+08	1.63069e+08	1.64971e+08	4	6.74479e+08	1.6862e+08	0	0	0	0	0	0
P13688	CEAM1_HUMAN	378	[4 2 0 0 0]	7.92016e+06	1.57533e+07	2.88087e+07	4.1119e+06	4	5.65941e+07	1.41485e+07	3.5195e+07	6.10727e+07	1.05213e+08	3.03038e+07	4	2.31784e+08	5.7946e+07	986402		3.35569e+06		2	4.34209e+06	2.17104e+06	0	0	0	0	0	0
P04066	FUCO_HUMAN	382	[3 2 0 1 0]	7.2978e+07	2.41037e+07	5.14136e+07	1.0146e+08	4	2.49956e+08	6.24889e+07	2.64832e+08	1.6036e+08	2.42938e+08	3.72262e+08	4	1.04039e+09	2.60098e+08	8.36553e+07	6.21192e+07	7.72856e+07	1.15391e+08	4	3.38451e+08	8.46128e+07	1	-1	0	0	0	0
Q15262	PTPRK_HUMAN	462	[6 3 0 0 0]	109447800	3.06689e+08	6.72514e+07	7.5941e+07	4	5.59329e+08	1.39832e+08	9.45612e+07	3.23742e+08	8.87405e+07	7.02461e+07	4	5.7729e+08	1.44322e+08	9.82704e+07	2.74556e+08	8.47047e+07	7.98689e+07	4	5.374e+08	1.3435e+08	0	0	0	0	0	0
Q13438	OS9_HUMAN	177	[6 2 0 1 0]	1.61282e+06	9.62926e+06	3.29558e+06	6.28525e+06	4	2.08229e+07	5.20573e+06	1.68527e+07	2.44285e+07	1.3029e+07	1.97241e+07	4	7.40343e+07	1.85086e+07	4.29491e+06	7.52364e+06	4.66095e+06	3.38606e+06	4	1.98656e+07	4.96639e+06	1	-1	0	0	-1	0
P08581	MET_HUMAN	785	[4 3 0 2 0]	245608	634163	3.30136e+06	720384	4	4.90151e+06	1.22538e+06	9.38379e+06	2.41404e+07	1.94545e+07	1.71787e+07	4	7.01573e+07	1.75393e+07					0	0	#DIV/0!	1	-1	0	0	-1	0
Q13214	SEM3B_HUMAN	124	[10 2 0 0 0]	7.76209e+06	3.02035e+07	6.71383e+06	5.40918e+06	4	5.00886e+07	1.25222e+07	5.52849e+07	2.84407e+08	5.91896e+07	5.9816e+07	4	4.58697e+08	1.14674e+08	2.85594e+08	1327694237	2.69639e+08	2.60705e+08	4	2.14363e+09	5.35908e+08	0	0	0	0	0	0
P19438	TNR1A_HUMAN	54	[9 2 0 0 0]	1.80146e+08	2.07068e+08	2.30766e+08	2.65627e+08	4	8.83607e+08	2.20902e+08	2.73257e+08	2.88637e+08	3.46469e+08	3.71849e+08	4	1.28021e+09	3.20053e+08	7.60422e+07	7.54237e+07	8.53097e+07	9.83344e+07	4	3.3511e+08	8.37775e+07	0	-1	-1	0	-1	-1
P11717	MPRI_HUMAN	400	[9 2 0 0 0]	1675904838	4308680945	5992836236	2994588139	4	14972010158	3.743e+09	1426995016	3920688525	5479021511	2614064163	4	13440769215	3.36019e+09	6.74517e+08	1713618250	2413590339	1184969303	4	5.98669e+09	1.49667e+09	0	0	0	0	0	0
Q7Z4F1	LRP10_HUMAN	299	[6 2 0 0 0]	5.85612e+07	3.60633e+07	2.87108e+08	2.10774e+07	4	4.02809e+08	1.00702e+08	7.50975e+07	4.68185e+07	3.50647e+08	2.1191e+07	4	4.93754e+08	1.23439e+08	3.00921e+07	2.22536e+07	1.6788e+08	1.83246e+07	4	2.3855e+08	5.96376e+07	0	0	0	0	0	0
Q9BVK6	TMED9_HUMAN	125	[3 3 0 1 0]	6.75639e+08	5.82049e+08	1250609994	8.29112e+08	4	3.33741e+09	8.34352e+08	3.85297e+08	2.91391e+08	7.82039e+08	5.72295e+08	4	2.03102e+09	5.07755e+08	3.36024e+08	3.03854e+08	6.73571e+08	4.25212e+08	4	1.73866e+09	4.34665e+08	0	0	0	0	0	0
Q92508	PIEZ1_HUMAN	2331	[9 2 0 0 0]	4.18965e+07	2.40314e+07	1.47526e+07	9.77585e+06	4	9.04563e+07	2.26141e+07	8.41054e+07	2.43494e+07	2.31497e+07	2.05919e+07	4	1.52196e+08	3.80491e+07	1.26233e+08	2.84481e+07	3.48283e+07	3.47484e+07	4	2.24258e+08	5.60646e+07	0	0	0	0	0	0
O00754	MA2B1_HUMAN	930	[6 2 0 0 0]	1179580186	2331913805	1084620968	1648651054	4	6244766013	1.56119e+09	323287617	6.73293e+08	3.26639e+08	4.6669e+08	4	1.78991e+09	4.47477e+08	1964864789	4059320496	1895101110	2674734167	4	10594020562	2.64851e+09	-1	1	0	0	0	0
Q12770	SCAP_HUMAN	263	[6 2 0 0 0]	1.74933e+08	3.66339e+08	2.65138e+08	1.42711e+08	4	9.49121e+08	2.3728e+08	252831522	4.30338e+08	3.1125e+08	1.77264e+08	4	1.17168e+09	2.92921e+08	1.32713e+08	2.69253e+08	1.66942e+08	1.00565e+08	4	6.69473e+08	1.67368e+08	0	0	0	0	0	0
P11279	LAMP1_HUMAN	103	[9 2 0 0 0]	7.84114e+08	1218565947	5.17014e+07	778055305	4	2.83244e+09	7.08109e+08	4.21094e+08	636711941	3.38802e+07	4.27781e+08	4	1.51947e+09	3.79867e+08	7.30442e+08	1115574859	5.15865e+07	7.24164e+08	4	2.62177e+09	6.55442e+08	0	0	0	0	0	0
Q13683	ITA7_HUMAN	1045	[7 2 0 0 0]	2.48837e+07	2.62804e+07	2.96904e+07	1.71199e+07	4	9.79744e+07	2.44936e+07	7.69508e+07	9.00714e+07	1.04125e+08	7.00501e+07	4	3.41197e+08	8.52993e+07	1.28379e+08	1.54875e+08	1.42492e+08	1.25611e+08	4	5.51357e+08	1.37839e+08	1	0	1	1	0	1
Q15758	AAAT_HUMAN	212	[5 2 0 0 0]	1.08287e+07	3.30613e+07	1.23787e+07	1.71786e+07	4	7.34473e+07	1.83618e+07	2.809e+07	8.15103e+07	1.74074e+07	5.34476e+07	4	1.80455e+08	4.51138e+07	1.2431e+06	1.08173e+07	903453	2.15246e+06	4	1.51163e+07	3.77907e+06	0	0	0	0	0	0
Q9H3G5	CPVL_HUMAN	81	[9 2 0 0 0]	1.98261e+07	1.82462e+07	4.33093e+07	8.15303e+07	4	1.62912e+08	4.0728e+07	1.29516e+07	1.9518e+07	2.99973e+07	4.62741e+07	4	1.08741e+08	2.71852e+07	3.57424e+07	1.76147e+07	6.29164e+07	9.45003e+07	4	2.10774e+08	5.26935e+07	0	0	0	0	0	0
P52803	EFNA5_HUMAN	37	[7 2 0 0 0]	7.77822e+06	7.37457e+06	2.23701e+06	1.27189e+07	4	3.01087e+07	7.52716e+06	1.81662e+08	1.66641e+08	117024406	3.49679e+08	4	8.15007e+08	2.03752e+08	9.97865e+07	8.50482e+07	4.91258e+07	155713016	4	3.89674e+08	9.74184e+07	1	0	1	0	0	0
P20827	EFNA1_HUMAN	26	[8 2 0 0 0]	1.20636e+08	1.34851e+08	9.86639e+07	1.60804e+08	4	5.14955e+08	1.28739e+08	1.12593e+08	1.38486e+08	9.46021e+07	1.5778e+08	4	5.03462e+08	1.25865e+08	4.46581e+08	5.24774e+08	3.43363e+08	6.47815e+08	4	1.96253e+09	4.90634e+08	0	1	1	0	1	1
Q9H6U8	ALG9_HUMAN	465	[7 2 0 0 0]	3.89883e+06	2.75882e+07	4.33848e+06	4.01696e+06	4	3.98425e+07	9.96063e+06	7.67124e+06	2.42458e+07	5.63937e+06	9.72097e+06	4	4.72774e+07	1.18193e+07	2.16318e+07	5.17555e+07	1.65047e+07	1.73725e+07	4	1.07264e+08	2.68161e+07	0	0	0	0	0	0
Q14517	FAT1_HUMAN	1940	[5 2 0 0 0]	3.62233e+06	1.71939e+06	1.18919e+07	9.62461e+06	4	2.68582e+07	6.71455e+06	4.65646e+07	2.47281e+07	6.64748e+07	4.31009e+07	4	1.80868e+08	4.52171e+07	2.1903e+06	4.85116e+06		2.0611e+06	3	9.10257e+06	3.03419e+06	1	-1	0	0	0	0
Q12864	CAD17_HUMAN	587	[9 2 0 0 0]	1.47408e+07	1.66723e+07	1.9103e+07	3.50586e+08	4	4.01102e+08	1.00275e+08	8.37209e+07	1.0483e+08	1.17746e+08	1656647692	4	1.96295e+09	4.90736e+08	3.67104e+07	3.53055e+07	5.8104e+07	5442164160	4	5.57228e+09	1.39307e+09	0	0	0	0	0	0
P11717	MPRI_HUMAN	1312	[4 2 0 0 0]	2.73639e+07	4.47322e+07	3.81599e+07	2.31661e+07	4	1.33422e+08	3.33555e+07	1.73879e+08	2.64266e+08	2.37112e+08	1.34367e+08	4	8.09624e+08	2.02406e+08	960623	93489.4	442051	408723	4	1.90489e+06	476221	1	-1	-1	1	-1	-1
P35354	PGH2_HUMAN	580	[4 2 0 0 0]	297901	964276	311636	274023	4	1.84784e+06	461959	7.72204e+06	2.14528e+07	1.39863e+07	8.71472e+06	4	5.18758e+07	1.2969e+07					0	0	#DIV/0!	1	-1	0	0	0	0
Q92823	NRCAM_HUMAN	223	[6 3 0 0 0]	2.83957e+07	7.64307e+07	8.6131e+06	2.78288e+07	4	1.41268e+08	3.53171e+07	5.12276e+07	146501151	1.80915e+07	5.35546e+07	4	2.69375e+08	6.73437e+07	5.52333e+06	1.47559e+07	1.6546e+06	3.80614e+06	4	2.574e+07	6.435e+06	0	0	0	0	0	0
Q9H488	OFUT1_HUMAN	247	[6 2 0 0 0]	4.97137e+07	4.02316e+07	2.84502e+07	3.54225e+07	4	1.53818e+08	3.84545e+07	1.45199e+07	1.22882e+07	8.08477e+06	1.40631e+07	4	4.8956e+07	1.2239e+07	1.13457e+07	4.46305e+06	6.31103e+06	8.10327e+06	4	3.0223e+07	7.55576e+06	-1	0	-1	-1	0	-1
Q86VR7	VS10L_HUMAN	144	[8 2 0 0 0]	1.1662e+08	1.40807e+08	1.08407e+08	8.00331e+07	4	4.45867e+08	1.11467e+08	428660004	6.26278e+08	4.15921e+08	2.76297e+08	4	1.74716e+09	4.36789e+08	526146	328752	3.17307e+06	5.29801e+06	4	9.32598e+06	2.3315e+06	1	-1	-1	0	-1	-1
P23229	ITA6_HUMAN	966	[8 2 0 0 0]			2.6619e+07	2.44346e+06	2	2.90625e+07	1.45312e+07	5.28094e+07	6.34067e+07	1.03494e+08	3.77826e+07	4	2.57492e+08	6.43731e+07			3.20188e+07	1.91512e+06	2	3.39339e+07	1.69669e+07	0	0	0	0	0	0
P20851	C4BPB_HUMAN	64	[8 2 0 0 0]	4.99212e+07	1.27125e+08	3.41061e+07	8.4363e+07	4	2.95515e+08	7.38788e+07	2.50414e+07	8.82516e+07	2.07939e+07	5.95117e+07	4	1.93599e+08	4.83997e+07	2.16222e+08	4.94882e+08	2.01713e+08	3.55578e+08	4	1.2684e+09	3.17099e+08	0	1	0	0	0	0
P13473	LAMP2_HUMAN	356	[4 3 0 0 0]	9.22068e+07	8.13462e+07	6.47904e+07	1.00396e+08	4	3.3874e+08	8.46849e+07	2.49026e+08	2.23966e+08	1.37118e+08	2.13349e+08	4	823459351	2.05865e+08	2.7583e+08	224724448	136542528	2.18366e+08	4	8.55463e+08	2.13866e+08	1	0	1	0	0	0
Q13438	OS9_HUMAN	177	[9 2 0 0 0]	7.07244e+08	5.59988e+08	6.9643e+08	4.61508e+07	4	2.00981e+09	5.02453e+08	4.18512e+08	344031888	4.05128e+08	2.63849e+07	4	1.19406e+09	2.98514e+08	5.45642e+08	4.52541e+08	5.42448e+08	2.98594e+07	4	1.57049e+09	3.92623e+08	0	0	0	0	0	0
O94905	ERLN2_HUMAN	106	[9 2 0 0 0]	8.86258e+08	9.69409e+08	1330469339	702348244	4	3.88848e+09	9.72121e+08	5.16607e+08	5.54436e+08	7.26235e+08	3.96851e+08	4	2.19413e+09	5.48532e+08	5.2781e+08	6.08678e+08	789335564	4.04815e+08	4	2330638513	5.8266e+08	0	0	0	0	0	0
O75477	ERLN1_HUMAN	106	[9 2 0 0 0]	2.3911e+08	2.09251e+08	1.0977e+08	2.03554e+08	4	7.61685e+08	1.90421e+08	1.28567e+08	7.76261e+07	3.986e+07	7.60342e+07	4	3.22087e+08	8.05218e+07	9.14709e+07	1.0034e+08	5.09517e+07	8.87618e+07	4	3.31524e+08	8.28811e+07	0	0	0	0	0	0
P20645	MPRD_HUMAN	57	[6 3 0 0 0]	1334770161	1915658984	1258817488	1127770159	4	5637016792	1409254198	3.05653e+08	5.24817e+08	2.94938e+08	2.80397e+08	4	1.40581e+09	3.51451e+08	8.82256e+08	1582020431	8.27025e+08	8.45426e+08	4	4.13673e+09	1.03418e+09	-1	0	0	-1	0	0
P13473	LAMP2_HUMAN	356	[4 3 0 1 0]	3.41324e+06	4.34414e+07	2.94079e+08	3.04128e+08	4	6.45062e+08	1.61265e+08	4.84198e+07	354489827	1797074460	1876972521	4	4.07696e+09	1.01924e+09	2.32798e+07	4.29051e+07	1.54789e+08	1.53931e+08	4	3.74905e+08	9.37262e+07	0	0	0	0	0	0
Q9Y6A1	POMT1_HUMAN	471	[9 2 0 0 0]	3.56945e+08	2.42785e+08	4.39207e+08	4.39165e+08	4	1.4781e+09	3.69525e+08	2.2924e+08	1.77976e+08	2.75037e+08	2.76469e+08	4	9.58723e+08	2.39681e+08	9.44347e+07	3.79534e+07	8.30205e+07	4.22266e+07	4	2.57635e+08	6.44088e+07	0	-1	-1	0	-1	-1
Q6P179	ERAP2_HUMAN	294	[6 2 0 0 0]	1.2359e+08	2.10011e+08	1.49274e+08	1.20012e+08	4	6.02888e+08	1.50722e+08	8.55664e+08	8.68238e+08	6.91658e+08	6.27275e+08	4	3.04283e+09	7.60709e+08	3.62482e+06	7.25729e+06	3.66438e+06	1.34935e+06	4	1.58958e+07	3.97396e+06	1	-1	-1	1	-1	-1
Q9Y4D7	PLXD1_HUMAN	1099	[7 2 0 0 0]	3.03505e+06		2.11823e+07	1.01906e+07	3	3.4408e+07	1.14693e+07	3.60682e+07	1.62927e+07	1.37083e+08	1.70402e+08	4	3.59845e+08	8.99613e+07	1.83339e+07	4.90263e+06	5.38147e+07	7.8586e+07	4	1.55637e+08	3.89093e+07	0	0	0	0	0	0
Q99571	P2RX4_HUMAN	75	[8 2 0 0 0]	4.68309e+06	7.97439e+06	5.8282e+06	1.5623e+06	4	2.0048e+07	5.01199e+06	1.53162e+07	1.95344e+07	1.69239e+07	5.91218e+06	4	5.76866e+07	1.44217e+07	3.99018e+06	4.49688e+06	2.50781e+06	753095	4	1.1748e+07	2.93699e+06	0	-1	0	0	0	0
P05556	ITB1_HUMAN	212	[5 2 0 0 0]	6.96341e+08	9.18681e+08	9.0461e+08	4.02987e+08	4	2.92262e+09	7.30655e+08	839956097	1110086801	1186060774	558205824	4	3694309496	923577374	4.54146e+08	577916732	6.43327e+08	2.84191e+08	4	1.95958e+09	4.89895e+08	0	0	0	0	0	0
Q13443	ADAM9_HUMAN	231	[4 2 0 0 0]	2.88603e+07	4.29676e+07	2.75616e+07	3.0182e+07	4	1.29572e+08	3.23929e+07	1.51153e+08	1.82971e+08	1.48651e+08	1.39058e+08	4	6.21833e+08	1.55458e+08	4.50006e+06	6.99144e+06	3.67378e+06	5.1711e+06	4	2.03364e+07	5.08409e+06	1	-1	-1	1	-1	-1
P04066	FUCO_HUMAN	382	[5 2 0 1 0]	7.02462e+06	1.34718e+07	1.78174e+07	5.5911e+06	4	4.39049e+07	1.09762e+07	2.43178e+08	312900454	2.06236e+08	2.51081e+08	4	1.01339e+09	2.53349e+08	1.27832e+08	1.57051e+08	1.02754e+08	9.32732e+07	4	4.8091e+08	1.20228e+08	1	-1	1	1	0	1
Q07954	LRP1_HUMAN	1511	[5 2 0 0 0]	4.05002e+07	2.4869e+07	4.65593e+07	4.71013e+07	4	1.5903e+08	3.97574e+07	1.34008e+08	9.70923e+07	1.40413e+08	1.76052e+08	4	5.47566e+08	1.36891e+08	7.291e+07	1.97955e+07	4.7674e+07	5.02107e+07	4	1.9059e+08	4.76476e+07	1	-1	0	1	0	0
P13688	CEAM1_HUMAN	378	[5 2 0 0 0]	7259115003	15745835705	7731474304	10809115701	4	41545540713	1.03864e+10	1326497559	2935013716	1242703327	1938418843	4	7442633445	1.86066e+09	1037471524	1895375070	8.2562e+08	1434789751	4	5.19326e+09	1.29831e+09	-1	0	-1	0	0	0
Q86VR7	VS10L_HUMAN	423	[9 2 0 0 0]			1.70436e+06		1	1.70436e+06	1.70436e+06	7.09353e+06	1.73641e+07	9.27533e+06	6.39072e+06	4	4.01237e+07	1.00309e+07		3.6478e+06		1.15273e+06	2	4.80053e+06	2.40027e+06	1	0	0	0	0	0
P13473	LAMP2_HUMAN	275	[7 2 0 0 0]	5.70467e+07	1.75838e+08	1.26333e+08	2.1768e+08	4	5.76897e+08	1.44224e+08	2.75186e+08	796529586	6.7493e+08	357478442	4	2.10412e+09	5.26031e+08	3.21174e+08	8.76595e+08	7.33837e+08	8.47728e+08	4	2.77933e+09	6.94833e+08	0	0	1	0	0	0
P15586	GNS_HUMAN	183	[4 3 0 1 0]	7.1521e+06	7.05306e+06	3.05552e+07	6.54853e+06	4	5.13089e+07	1.28272e+07	4.06981e+07	5.89803e+07	1.33754e+08	2.79978e+07	4	2.6143e+08	6.53575e+07	1.65342e+07	1.82509e+07	2.31298e+07	7.37604e+06	4	6.52909e+07	1.63227e+07	0	0	0	0	0	0
P11279	LAMP1_HUMAN	103	[5 3 0 0 0]	3631906637	6765831711	3757214368	4740311787	4	18895264503	4.72382e+09	579648592	1249367499	695016397	8.13764e+08	4	3.3378e+09	8.34449e+08	6.05825e+08	1065410207	5.49205e+08	8.2268e+08	4	3.04312e+09	7.6078e+08	-1	0	-1	-1	0	-1
P32004	L1CAM_HUMAN	294	[5 3 1 0 0]	422219	2.28188e+06	1.67979e+06	476555	4	4.86045e+06	1.21511e+06	459736	3.31416e+06	2.77233e+06	976224	4	7.52245e+06	1.88061e+06	1.19066e+07	5.14861e+07	3.13149e+07	9.47488e+06	4	1.04182e+08	2.60456e+07	0	0	0	0	0	0
Q15904	VAS1_HUMAN	170	[8 2 0 0 0]	4.70767e+07	7.66162e+06	2.6814e+07	1.80756e+07	4	9.9628e+07	2.4907e+07	3.92681e+07	1.11937e+07	3.22361e+07	2.33756e+07	4	1.06074e+08	2.65184e+07	1.07957e+08	3.69079e+07	7.41825e+07	4.49997e+07	4	2.64047e+08	6.60117e+07	0	0	0	0	0	0
P00734	THRB_HUMAN	121	[9 2 0 0 0]	1742705961	6577840039	5223352726	6458189385	4	20002088111	5.00052e+09	1.80434e+08	654724318	4.82522e+08	6.62222e+08	4	1.9799e+09	4.94976e+08	2.85095e+08	1100324644	8.56431e+08	1047751195	4	3.2896e+09	8.224e+08	-1	0	0	0	0	0
Q8TEM1	PO210_HUMAN	1441	[9 2 0 0 0]	3760749973	5387581585	3225016409	4597162539	4	16970510506	4.24263e+09	1590205932	2286118042	1357604464	1929604957	4	7163533395	1.79088e+09	2478481377	3621849575	2188498625	2981305822	4	11270135399	2.81753e+09	-1	0	0	0	0	0
Q68CR1	SE1L3_HUMAN	382	[8 2 0 0 0]	1475651129	1853471576	2501164547	2069995624	4	7900282876	1975070719	1190747131	1499211483	1966763849	1570515432	4	6227237895	1.55681e+09	598294343	704007693	883755348	6.8359e+08	4	2.86965e+09	7.17412e+08	0	-1	-1	0	0	-1
O15031	PLXB2_HUMAN	759	[8 2 0 0 0]	1.21085e+08	1.89057e+08	1.23242e+08	1.25537e+08	4	5.5892e+08	1.3973e+08	1.56212e+08	155601447	1.36369e+08	1.71877e+08	4	6.20059e+08	1.55015e+08	1.47579e+08	1.98601e+08	1.3747e+08	209757192	4	6.93407e+08	1.73352e+08	0	0	0	0	0	0
Q6P179	ERAP2_HUMAN	219	[9 2 0 0 0]	3.4384e+07	25755041	3.53791e+07	3.10748e+07	4	1.26593e+08	3.16482e+07	2.06521e+08	1.22732e+08	2.07788e+08	1.67395e+08	4	7.04436e+08	1.76109e+08		3.54736e+06		1.38996e+06	2	4.93731e+06	2.46866e+06	1	-1	-1	1	-1	-1
Q92508	PIEZ1_HUMAN	2331	[8 2 0 0 0]	5.45387e+07	1.2272e+08	1.00029e+08	7.49832e+07	4	3.52271e+08	8.80679e+07	1.50855e+08	2.30946e+08	2.72786e+08	2.02361e+08	4	8.56947e+08	2.14237e+08	200685313	3.65401e+08	3.5432e+08	2.85946e+08	4	1.20635e+09	3.01588e+08	1	0	1	0	0	0
P13473	LAMP2_HUMAN	257	[7 2 0 0 0]	2.27606e+07	2.37707e+07	1.50015e+07	5.18501e+07	4	1.13383e+08	2.83457e+07	9.8266e+07	1.83476e+08	8.22564e+07	2.77744e+08	4	6.41742e+08	1.60436e+08	4.3503e+07	5.50263e+07	3.36552e+07	104055325	4	2.3624e+08	5.906e+07	0	0	0	0	0	0
Q9HAT2	SIAE_HUMAN	267	[8 2 0 0 0]	4.69043e+08	8.28047e+08	5.51292e+08	7.8087e+08	4	2.62925e+09	6.57313e+08	3.88406e+08	8.18777e+08	4.60732e+08	6.10163e+08	4	2278077954	5.69519e+08	4.8094e+08	9.19323e+08	6.62017e+08	8.17475e+08	4	2.87975e+09	7.19939e+08	0	0	0	0	0	0
P04062	GLCM_HUMAN	309	[6 2 0 0 0]	8.60305e+08	6.49423e+08	9.60279e+08	1020916740	4	3.49092e+09	8.72731e+08	1986083377	1479021438	2121962495	2339946625	4	7927013935	1.98175e+09	2376242334	1859543329	2615622057	2810580091	4	9661987811	2.4155e+09	1	0	1	1	0	1
Q15262	PTPRK_HUMAN	462	[6 2 0 0 0]	5.28287e+07	7.92691e+06		2.60948e+06	3	6.3365e+07	2.11217e+07	1.03501e+08	2.89142e+07	7.12453e+07	3.59496e+06	4	2.07256e+08	5.18139e+07	8.03602e+07	2.37387e+07	5.22082e+07	5.48911e+06	4	1.61796e+08	4.04491e+07	0	0	0	0	0	0
P02786	TFR1_HUMAN	727	[4 2 0 0 0]	6.08613e+06	9.41615e+06	4.89602e+06	2.61339e+06	4	2.30117e+07	5.75292e+06	2.80321e+07	4.38144e+07	2.75019e+07	2.241e+07	4	1.21758e+08	3.04396e+07	1.29973e+06		234567	2.44076e+06	3	3.97506e+06	1.32502e+06	1	-1	0	0	-1	0
Q16787	LAMA3_HUMAN	242	[6 2 0 0 0]	2.00674e+07	4.73127e+07	3.59427e+07	4.54043e+07	4	1.48727e+08	3.71818e+07	5.19472e+07	1.57102e+08	109623971	1.04435e+08	4	4.23108e+08	1.05777e+08	1.19259e+07	5.87379e+07	3.01843e+07	1.46452e+07	4	1.15493e+08	2.88733e+07	0	0	0	0	0	0
P05556	ITB1_HUMAN	212	[4 2 0 0 0]	1.74791e+07	2.38954e+06	2.19632e+07	1.19092e+07	4	5.3741e+07	1.34352e+07	8.33371e+07	6.86411e+07	9.45602e+07	4.51154e+07	4	2.91654e+08	7.29135e+07	1.88509e+06	1.24546e+07	1.6679e+07	3.54351e+06	4	3.45622e+07	8.64054e+06	1	-1	0	1	-1	0
Q92542	NICA_HUMAN	530	[8 2 0 0 0]	4.22624e+08	7.94154e+08	4.90758e+08	5.22784e+08	4	2.23032e+09	5.5758e+08	2.8021e+08	4.65873e+08	3.03933e+08	2.97772e+08	4	1.34779e+09	3.36947e+08	3.36261e+08	5.93747e+08	4.00239e+08	3.75734e+08	4	1.70598e+09	4.26495e+08	0	0	0	0	0	0
Q9P2E5	CHPF2_HUMAN	121	[9 2 0 0 0]	3.38397e+07	1.48995e+07	8.408e+06		3	5.71473e+07	1.90491e+07	7.21021e+07	1.84101e+07	1.836e+07	1.17948e+07	4	1.20667e+08	3.01668e+07	1.59685e+08	4.65474e+07	3.00965e+07	3.44073e+07	4	2.70736e+08	6.76841e+07	0	0	0	0	0	0
Q96AE7	TTC17_HUMAN	184	[9 2 0 0 0]	2.72738e+07	4.1964e+07	3.57947e+07	1.80212e+07	4	1.23054e+08	3.07634e+07	3.61691e+07	3.61384e+07	2.04918e+07	1.49904e+07	4	1.0779e+08	2.69474e+07	3.01252e+07	4.29486e+07	3.34779e+07	1.77785e+07	4	1.2433e+08	3.10826e+07	0	0	0	0	0	0
Q6P179	ERAP2_HUMAN	219	[8 2 0 0 0]	2.30421e+07	4.01159e+07	3.47449e+07	2.72604e+07	4	1.25163e+08	3.12908e+07	2.0126e+08	2.85737e+08	2.71691e+08	1.78353e+08	4	9.37041e+08	2.3426e+08			3.1696e+06	1.26834e+06	2	4.43794e+06	2.21897e+06	1	-1	-1	1	-1	-1
O75054	IGSF3_HUMAN	700	[7 2 0 0 0]	1.00598e+08	6.92544e+07	8.46154e+07	9.31497e+07	4	3.47618e+08	8.69044e+07	2.27959e+08	2.63216e+08	2.14936e+08	231695812	4	9.37808e+08	2.34452e+08	7.49215e+08	7.41448e+08	6.4813e+08	8.5754e+08	4	2.99633e+09	7.49083e+08	1	1	1	1	1	1
O14773	TPP1_HUMAN	443	[6 2 0 0 0]	8.5077e+08	3.26752e+08	2.6795e+06	1005053848	4	2.18525e+09	5.46314e+08	4.39561e+08	4.51383e+08	2.73861e+07	5.02732e+08	4	1.42106e+09	3.55266e+08	2.70222e+08	1.69606e+08	1.11079e+07	2.80128e+08	4	7.31064e+08	1.82766e+08	0	0	0	0	0	0
O14672	ADA10_HUMAN	267	[8 2 0 0 0]	769820222	966936588	8.25591e+08	1310714272	4	3.87306e+09	9.68266e+08	453298067	5.14668e+08	4.33144e+08	7.51313e+08	4	2.15242e+09	5.38106e+08	2.98309e+08	3.27319e+08	2.81153e+08	4.54291e+08	4	1.36107e+09	3.40268e+08	0	0	-1	0	0	0
Q07954	LRP1_HUMAN	3839	[5 2 0 0 0]	4.48216e+06	4.14001e+07	2.10272e+07	1.81375e+06	4	6.87232e+07	1.71808e+07	1.97893e+07	1.29266e+08	9.5705e+07	2.0044e+07	4	2.64804e+08	6.62011e+07	3.81709e+06	4.01693e+07	3.03428e+07	7.43598e+06	4	8.17652e+07	2.04413e+07	0	0	0	0	0	0
P04004	VTNC_HUMAN	169	[8 2 0 0 0]	8.41588e+08	918466702	7.81776e+08	7.04978e+08	4	3.24681e+09	8.11702e+08	1.3942e+08	1.62224e+08	1.48118e+08	1.38212e+08	4	5.87973e+08	1.46993e+08	6.04672e+08	7.18746e+08	6.453e+08	5.64092e+08	4	2.53281e+09	6.33202e+08	-1	1	0	-1	1	0
O75882	ATRN_HUMAN	428	[7 2 0 0 0]	5.80772e+08	2.61109e+08	3.74208e+08	3.27444e+08	4	1.54353e+09	3.85883e+08	5.76644e+08	3.33482e+08	3.54523e+08	3.57155e+08	4	1.6218e+09	4.05451e+08	7.53367e+08	4.70278e+08	4.6929e+08	6.07811e+08	4	2.30075e+09	5.75187e+08	0	0	0	0	0	0
Q9Y6A1	POMT1_HUMAN	471	[8 2 0 0 0]	1392167885	7.06604e+07	1025465270	6.41499e+08	4	3.12979e+09	7.82448e+08	7.77901e+08	2.98492e+07	5.01065e+08	4.71985e+08	4	1.7808e+09	4.452e+08	2.7129e+08	1.5801e+07	1.73766e+08	9.99388e+07	4	5.60795e+08	1.40199e+08	0	0	0	0	0	0
Q15818	NPTX1_HUMAN	154	[6 2 0 0 0]	6.96862e+06	1.01614e+07	2.71981e+06	7.95392e+06	4	2.78038e+07	6.95094e+06	3.1147e+07	5.56722e+07	2.64287e+07	4.16972e+07	4	1.54945e+08	3.87363e+07	3.73764e+08	7.13769e+08	3.5277e+08	4.69102e+08	4	1.9094e+09	4.77351e+08	1	1	1	0	1	1
P11717	MPRI_HUMAN	581	[7 2 0 0 0]	3120984623	2066720740	2008441752	1821676085	4	9017823200	2254455800	16918063809	11019810464	10834587915	10137511725	4	48909973913	1.22275e+10	8408194544	5945294688	5462843343	5143965433	4	24960298008	6240074502	1	0	1	1	0	0
Q07954	LRP1_HUMAN	1995	[5 2 0 0 0]	6.02834e+07	55874566	5.635e+07	5.12413e+07	4	2.23749e+08	5.59373e+07	1.6733e+08	1.7978e+08	1.58894e+08	1.48778e+08	4	6.54782e+08	1.63696e+08	2.72166e+06	2.9215e+06	2.36485e+06	3.72819e+06	4	1.17362e+07	2.93405e+06	1	-1	-1	1	-1	-1
Q9NZR2	LRP1B_HUMAN	1983	[5 2 0 0 0]	6.02834e+07	55874566	5.635e+07	5.12413e+07	4	2.23749e+08	5.59373e+07	1.6733e+08	1.7978e+08	1.58894e+08	1.48778e+08	4	6.54782e+08	1.63696e+08	2.72166e+06	2.9215e+06	2.36485e+06	3.72819e+06	4	1.17362e+07	2.93405e+06	1	-1	-1	1	-1	-1
P07339	CATD_HUMAN	263	[10 2 0 0 0]	1786457629	2632174164	2106567177	2523810924	4	9049009894	2.26225e+09	1811285982	2611386989	2085296536	2526334933	4	9034304440	2258576110	1103255132	1760902862	1283472780	1523372527	4	5671003301	1.41775e+09	0	0	0	0	0	0
P15586	GNS_HUMAN	362	[5 2 0 0 0]	10110997144	19696985796	11046349996	9715681499	4	50570014435	1.26425e+10	4.71616e+08	457936073	3.92046e+08	305314776	4	1626913672	406728418	6.12124e+07	2.15318e+08	1.01828e+08	9.27164e+07	4	4.71074e+08	1.17769e+08	-1	-1	-1	0	-1	0
Q8NGI2	O52N4_HUMAN	5	[7 2 0 0 0]	4.51541e+06	3.49853e+06		4.72974e+06	3	1.27437e+07	4.2479e+06	3.49127e+07	5.33945e+07	52604988	3.52474e+07	4	1.7616e+08	4.40399e+07	6.79024e+07	1.18842e+08	9.37629e+07	8.15245e+07	4	3.62032e+08	9.05079e+07	1	1	1	1	0	1
P26006	ITA3_HUMAN	107	[5 2 0 0 0]	1.15948e+06	818301	764643		3	2.74243e+06	914142	1.62317e+07	2.89647e+07	8.44239e+06	1.14506e+07	4	6.50894e+07	1.62724e+07	3.70778e+06	4.13423e+06		3.18095e+06	3	1.1023e+07	3.67432e+06	0	0	0	0	0	0
O75976	CBPD_HUMAN	811	[7 2 0 0 0]	7.7199e+08	6.03553e+08	9.54011e+08	7.34527e+08	4	3.06408e+09	7.6602e+08	1136285152	1200894060	1222960720	1284493757	4	4844633689	1.21116e+09	1054045330	8.6324e+08	1200238251	9.27261e+08	4	4.04478e+09	1.0112e+09	0	0	0	0	0	0
Q13443	ADAM9_HUMAN	231	[7 2 0 0 0]	1.28454e+07	8.92332e+06	1.07185e+07	8.91646e+06	4	4.14036e+07	1.03509e+07	2.5147e+08	1.7614e+08	2.33844e+08	1.72392e+08	4	8.33844e+08	2.08461e+08	1.80709e+08	1.24601e+08	1.64992e+08	1.22405e+08	4	5.92707e+08	1.48177e+08	1	0	1	1	0	1
P06213	INSR_HUMAN	920	[9 2 0 0 0]	1.27727e+08	1.62021e+08	1.06823e+08	9.95688e+07	4	4.96141e+08	1.24035e+08	4.86382e+07	5.3365e+07	4.88387e+07	3.11667e+07	4	1.82009e+08	4.55021e+07	3.38555e+07	4.58152e+07	1.77289e+07	2.64884e+07	4	1.23888e+08	3.0972e+07	-1	0	-1	-1	0	-1
O14672	ADA10_HUMAN	267	[6 2 0 0 0]	2.93213e+08	3.1166e+08	3.21677e+08	3.21067e+08	4	1.24762e+09	3.11904e+08	4.49036e+08	4.58905e+08	4.82205e+08	5.07254e+08	4	1.8974e+09	4.7435e+08	3.55594e+08	3.75371e+08	4.10361e+08	4.1089e+08	4	1.55222e+09	3.88054e+08	0	0	0	0	0	0
Q92611	EDEM1_HUMAN	342	[5 2 0 0 0]	4.59972e+07	9.74107e+07	5.8134e+07	1.00111e+08	4	3.01653e+08	7.54133e+07	7.20295e+07	1.31985e+08	7.51767e+07	120955982	4	4.00147e+08	1.00037e+08	6.78635e+06	1.36332e+07	1.05776e+07	1.58119e+07	4	4.68091e+07	1.17023e+07	0	-1	-1	0	-1	0
O94905	ERLN2_HUMAN	106	[7 2 0 0 0]	2.78914e+08	2.97835e+08	2.86002e+08	3.2627e+08	4	1.18902e+09	2.97255e+08	220012069	2.55038e+08	2.11639e+08	2.72154e+08	4	9.58843e+08	2.39711e+08	9.62135e+07	1.02984e+08	1.05091e+08	1.18385e+08	4	4.22673e+08	1.05668e+08	0	-1	-1	0	-1	-1
O75477	ERLN1_HUMAN	106	[7 2 0 0 0]	2.78914e+08	1.42455e+07	2.86002e+08	3.2627e+08	4	9.05431e+08	2.26358e+08	220012069	1.50524e+07	2.11639e+08	2.72154e+08	4	7.18857e+08	1.79714e+08	9.62135e+07	5.98776e+06	1.05091e+08	1.18385e+08	4	3.25677e+08	8.14193e+07	0	0	0	0	0	0
Q7LGA3	HS2ST_HUMAN	108	[7 2 0 0 0]	2.52745e+07	1.9457e+07	2.09605e+07	1.16938e+07	4	7.73857e+07	1.93464e+07	5.16727e+07	4.9779e+07	5.12796e+07	2.73349e+07	4	1.80066e+08	4.50166e+07	2.50725e+07	2.15328e+07	2.43993e+07	1.2543e+07	4	8.35475e+07	2.08869e+07	1	0	0	0	0	0
P48960	CD97_HUMAN	453	[5 2 0 0 0]	2.28784e+07	2.82157e+07	3.68521e+07	3.52141e+07	4	1.2316e+08	3.07901e+07	5.90218e+07	1.2156e+08	9.23821e+07	1.07557e+08	4	3.80521e+08	9.51304e+07	2.18614e+07	3.6549e+07	3.00584e+07	4.33612e+07	4	1.3183e+08	3.29575e+07	1	-1	0	0	0	0
Q07954	LRP1_HUMAN	3089	[8 2 0 0 0]	4.94106e+07	5.12561e+07	1.07466e+08	8.71397e+07	4	2.95272e+08	7.38181e+07	7.76834e+07	6.55024e+07	1.21359e+08	1.02727e+08	4	3.67271e+08	9.18179e+07	4.15644e+07	2.94001e+07	9.36793e+07	8.05458e+07	4	2.4519e+08	6.12974e+07	0	0	0	0	0	0
Q96F46	I17RA_HUMAN	265	[7 2 0 0 0]	4.16623e+07	5.00818e+07	1.53777e+08	1.58213e+07	4	2.61342e+08	6.53355e+07	4.30542e+07	5.22083e+07	1.01446e+08	3.67401e+06	4	2.00383e+08	5.00957e+07	3.26899e+06	3.2868e+06	1.25815e+07	1.47308e+06	4	2.06104e+07	5.15259e+06	0	0	0	0	0	0
Q5JSH3	WDR44_HUMAN	785	[7 2 0 0 0]	1.16874e+06	1.10068e+07	2.35947e+06	4.61679e+06	4	1.91518e+07	4.78795e+06	7.66792e+06	9.94744e+06	4.51897e+06	7.00229e+06	4	2.91366e+07	7.28415e+06			266653		1	266653	266653	0	-1	0	0	-1	0
P13473	LAMP2_HUMAN	356	[10 2 0 0 0]	9.13991e+07	1.30627e+08	1.19507e+08	1.17462e+08	4	4.58995e+08	1.14749e+08	1.413e+08	1.7153e+08	1.47709e+08	176826798	4	6.37366e+08	1.59342e+08	1.28567e+08	2.29335e+08	2.00572e+08	1.57218e+08	4	7.15692e+08	1.78923e+08	0	0	0	0	0	0
P08581	MET_HUMAN	785	[5 3 0 1 0]	5.83535e+06	7.3854e+06	5.48918e+06	927594	4	1.96375e+07	4.90938e+06	3.42382e+07	3.03121e+07	4.33378e+07	8.49741e+06	4	1.16386e+08	2.90964e+07	3.13475e+06	1.11696e+06	1.76792e+06	682397	4	6.70202e+06	1.67551e+06	0	0	0	0	0	0
P0CW18	PRS56_HUMAN	97	[10 2 0 0 0]	3337951226	14169150615	7112474989	7004594946	4	31624171776	7906042944	3.67614e+08	1577210161	7.65474e+08	7.27557e+08	4	3.43785e+09	8.59464e+08	9693048643	40771042505	20673010075	20598449116	4	91735550339	2.29339e+10	0	0	0	0	0	0
Q92542	NICA_HUMAN	417	[6 2 0 0 0]	6.0328e+08	5.75757e+08	1226780687	5.68386e+08	4	2.9742e+09	7.43551e+08	3.63148e+08	2.95727e+08	659453838	2.81958e+08	4	1.60029e+09	4.00072e+08	1.09959e+08	8.08334e+07	2.24902e+08	9.38601e+07	4	5.09554e+08	1.27388e+08	0	0	-1	0	0	0
Q9UBG0	MRC2_HUMAN	634	[7 2 0 0 0]	71371.7		638049	1.24761e+06	3	1.95703e+06	652343	3.30001e+07	3.21617e+07	1.99347e+07	4.08698e+07	4	1.25966e+08	3.14916e+07	3.41728e+08	3.30374e+08	1.79056e+08	3.78583e+08	4	1.22974e+09	3.07435e+08	1	1	1	1	1	1
Q7LGA3	HS2ST_HUMAN	108	[4 4 0 1 0]	8.91462e+07	9.04091e+07	6.04251e+07	5.234e+07	4	2.9232e+08	7.30801e+07	2.20323e+07	2.80573e+07	1.02545e+07	1.08024e+07	4	7.11465e+07	1.77866e+07	3.84723e+07	2.36014e+07	2.82998e+07	2.17265e+07	4	1.121e+08	2.8025e+07	-1	0	-1	0	0	0
Q04656	ATP7A_HUMAN	1458	[8 2 0 0 0]	147637376	1.46002e+08	1.03149e+08	1.0365e+08	4	5.00438e+08	1.2511e+08	162293519	166547756	1.05246e+08	1.11137e+08	4	5.45224e+08	1.36306e+08	1.87219e+08	2.00273e+08	1.32282e+08	1.29386e+08	4	6.4916e+08	1.6229e+08	0	0	0	0	0	0
Q9Y2E5	MA2B2_HUMAN	336	[7 2 0 0 0]	1.47933e+07	5.80955e+06	6.25541e+06	1.09086e+07	4	3.77669e+07	9.44173e+06	3.28934e+07	3.15097e+07	1.71467e+07	2.88049e+07	4	1.10355e+08	2.75887e+07	9.57294e+07	85118730	6.39263e+07	6.80321e+07	4	3.12807e+08	7.82016e+07	1	1	1	0	1	1
Q9UHN6	TMEM2_HUMAN	914	[5 2 0 0 0]	1.12272e+07	1.34777e+07	7.56099e+06	9.54318e+06	4	4.18091e+07	1.04523e+07	3.11261e+07	4.86824e+07	6.22562e+07	4.06377e+07	4	1.82702e+08	4.56756e+07	1.82371e+06		571461	932975	3	3.32815e+06	1.10938e+06	1	-1	-1	1	-1	-1
Q96KA5	CLP1L_HUMAN	229	[8 2 0 0 0]	14044961870	16174450812	15613912719	15123947333	4	60957272734	1.52393e+10	12970356460	14314222707	13226847305	13260328979	4	53771755451	1.34429e+10	25707402511	28454834973	27544764366	27001131923	4	108708133773	2.7177e+10	0	1	0	0	1	0
Q9BVK6	TMED9_HUMAN	125	[3 4 0 1 0]	2366926791	7069463507	3626708346	8727245917	4	21790344561	5.44759e+09	1104400762	3657716137	1804326133	4411218201	4	10977661233	2.74442e+09	1438941977	4565413956	2152745948	5720867455	4	13877969336	3469492334	0	0	0	0	0	0
Q8WWI5	CTL1_HUMAN	180	[7 2 0 0 0]	5.14666e+07	1.2421e+08	2.02041e+07	1.25338e+08	4	3.21218e+08	8.03045e+07	3.50272e+07	1.12695e+08	4.22148e+07	9.60061e+07	4	2.85943e+08	7.14858e+07	5.10302e+07	1.59096e+08	5.67656e+07	8.81357e+07	4	3.55028e+08	8.87569e+07	0	0	0	0	0	0
Q15399	TLR1_HUMAN	330	[9 2 0 0 0]	1.17021e+07	1.10581e+07	1.24325e+07	1.02941e+07	4	4.54868e+07	1.13717e+07	5.31992e+07	5.40226e+07	5.30504e+07	4.63378e+07	4	2.0661e+08	5.16525e+07	3.3567e+06	4.16702e+06	2.68746e+06	3.71527e+06	4	1.39265e+07	3.48161e+06	1	-1	-1	1	-1	-1
Q07954	LRP1_HUMAN	1511	[5 4 1 1 0]	5.94656e+08	1085672426	8.2335e+08	3.66789e+08	4	2.87047e+09	7.17617e+08	5098611092	9157538528	6934806929	2989074626	4	24180031175	6.04501e+09	1875066241	3454013923	2580073748	1205294948	4	9114448860	2278612215	1	0	0	0	0	0
P98160	PGBM_HUMAN	1755	[8 2 0 0 0]	3.29533e+08	3.24647e+08	4.74433e+08	3.43522e+08	4	1.47214e+09	3.68034e+08	3.31261e+08	3.15478e+08	4.71231e+08	331972479	4	1.44994e+09	3.62485e+08	1496091184	1460309412	2190484964	1547241978	4	6694127538	1.67353e+09	0	1	1	0	1	1
Q9UBG0	MRC2_HUMAN	634	[5 2 0 0 0]	821145	458885	270314	347944	4	1.89829e+06	474572	2.60769e+07	6.34095e+07	2.45678e+07	3.10238e+07	4	1.45078e+08	3.62695e+07	2.60965e+08	6.21361e+08	2.94842e+08	3.51681e+08	4	1.52885e+09	3.82212e+08	1	1	1	0	0	0
P08236	BGLR_HUMAN	272	[7 2 0 0 0]	2.68341e+08	6.70172e+08	2.40807e+08	1.47924e+08	4	1.32724e+09	3.31811e+08	2.90351e+08	7.70314e+08	2.55701e+08	1.78561e+08	4	1.49493e+09	3.73732e+08	5.20842e+08	1402178463	4.79273e+08	3.45898e+08	4	2.74819e+09	6.87048e+08	0	0	0	0	0	0
Q9P2C4	TM181_HUMAN	299	[6 2 0 0 0]	4.0387e+08	1.64718e+08	5.18772e+08	1.01249e+08	4	1.18861e+09	2.97152e+08	622554787	2.51104e+08	8.2136e+08	1.5336e+08	4	1848378552	462094638	5.56538e+08	2.44992e+08	7.69179e+08	1.61751e+08	4	1.73246e+09	4.33115e+08	0	0	0	0	0	0
Q7LGA3	HS2ST_HUMAN	108	[5 4 0 3 0]	5.58723e+06	2.40099e+07	6.34145e+07	4.82742e+07	4	1.41286e+08	3.53215e+07	2.60067e+07	5.33778e+07	1.49842e+08	1.19911e+08	4	3.49137e+08	8.72842e+07	2.59579e+06	5.41606e+06	1.5043e+07	8.67078e+06	4	31725640	7931410	0	0	0	0	0	0
P27487	DPP4_HUMAN	150	[9 2 0 0 0]	4.36893e+08	2.87432e+08	2.20049e+08	2.35979e+08	4	1180353452	295088363	1.3724e+08	102247829	8.62601e+07	7.83803e+07	4	4.04128e+08	1.01032e+08	2.039e+08	1.06773e+08	1.05405e+08	9.64749e+07	4	5.12553e+08	1.28138e+08	-1	0	0	0	0	0
O75976	CBPD_HUMAN	811	[5 2 0 0 0]	286620885	7.14838e+08	5.88056e+08	5.18648e+08	4	2.10816e+09	5.27041e+08	858612515	1605929438	1571313590	1831585805	4	5867441348	1466860337	1.08915e+08	2.71109e+08	2.23791e+08	1.71019e+08	4	7.74834e+08	1.93708e+08	1	-1	0	0	-1	0
Q92854	SEM4D_HUMAN	191	[7 2 0 0 0]	9.31196e+06	1.50638e+07	1.72923e+07	1.2405e+07	4	5.40731e+07	1.35183e+07	1.52121e+07	2.69812e+07	3.1131e+07	17501040	4	9.08253e+07	2.27063e+07	1.33796e+07	2.56064e+07	2.6131e+07	1.94715e+07	4	8.45884e+07	2.11471e+07	0	0	0	0	0	0
Q12864	CAD17_HUMAN	722	[6 3 0 1 0]	174237	216189	376181	529937	4	1.29654e+06	324136	1.22468e+07	3.54205e+07	1.85643e+07	2.34946e+07	4	8.97262e+07	2.24315e+07					0	0	#DIV/0!	1	-1	-1	0	0	0
O75976	CBPD_HUMAN	811	[6 2 0 0 0]	2.99378e+08	1.30092e+08	2.8648e+08	194169309	4	9.10119e+08	2.2753e+08	5.60941e+08	2.47088e+08	5.77318e+08	4.08458e+08	4	1.7938e+09	4.48451e+08	4.50053e+08	1.44878e+08	5.47319e+08	3.0477e+08	4	1.44702e+09	3.61755e+08	0	0	0	0	0	0
Q9BVA6	FICD_HUMAN	275	[6 2 0 0 0]	1.0098e+07	1.46002e+07	1.51644e+07	1.05109e+07	4	5.03735e+07	1.25934e+07	1.679e+07	2.73653e+07	2.85614e+07	1.915e+07	4	9.18668e+07	2.29667e+07	1.59481e+06	7.58807e+06	5.81369e+06	2.3868e+06	4	1.73834e+07	4.34584e+06	0	-1	-1	0	-1	0
P56199	ITA1_HUMAN	460	[9 2 0 0 0]	13975945008	22301815357	26779994214	19161458947	4	82219213526	2.05548e+10	2657417477	4067070318	4996351211	3620471324	4	15341310330	3.83533e+09	10737594636	17423251856	21292689005	15802632764	4	65256168261	1.6314e+10	-1	1	0	-1	1	0
O95427	PIGN_HUMAN	192	[5 2 0 0 0]	6.22591e+07	4.44136e+07	4.23127e+07	7.39091e+07	4	2.22894e+08	5.57236e+07	6.78974e+07	5.17994e+07	5.13732e+07	9.25375e+07	4	2.63608e+08	6.59019e+07	1.69633e+07	1.61321e+07	1.23673e+07	3.02326e+07	4	7.56953e+07	1.89238e+07	0	-1	-1	0	0	0
P04066	FUCO_HUMAN	382	[6 2 0 0 0]	1.42753e+07	3.14794e+07	1.83617e+07	4.39716e+07	4	1.08088e+08	2.7022e+07	6.41204e+07	1.18914e+08	1.26908e+08	1.18073e+08	4	4.28016e+08	1.07004e+08	2.24053e+08	2.32058e+08	3.08203e+08	517768759	4	1.28208e+09	3.20521e+08	1	0	1	0	0	0
P56199	ITA1_HUMAN	1102	[8 2 0 0 0]	9.79239e+08	1276684719	1211958770	891884669	4	4.35977e+09	1.08994e+09	2.83936e+08	3.95263e+08	3.57001e+08	2.45073e+08	4	1.28127e+09	3.20318e+08	1295211186	1649359604	1477661462	1099985680	4	5522217932	1380554483	-1	1	0	-1	1	0
Q86SQ4	AGRG6_HUMAN	750	[8 2 0 0 0]	7.02249e+08	3.13968e+08	4.86297e+08	4.56436e+08	4	1.95895e+09	4.89737e+08	3.82224e+08	1.76429e+08	2.35434e+08	2.62085e+08	4	1.05617e+09	2.64043e+08	675169478	3.20505e+08	4.84175e+08	4.72158e+08	4	1.95201e+09	4.88002e+08	0	0	0	0	0	0
P04004	VTNC_HUMAN	169	[6 3 0 0 0]	5.95913e+07	6.65816e+07	5.06811e+07	3.50256e+06	4	1.80357e+08	4.50891e+07	4.89692e+07	5.85944e+07	3.53745e+07	1.37773e+07	4	156715458	3.91789e+07	6.8085e+06	8.88458e+06	4.65928e+06	404327	4	2.07567e+07	5.18917e+06	0	0	0	0	0	0
Q5T4D3	TMTC4_HUMAN	497	[8 2 0 0 0]	1.28577e+08	1.28185e+08	2.12729e+08	2.85794e+08	4	7.55285e+08	1.88821e+08	8.53106e+07	8.67713e+07	1.13944e+08	129185522	4	4.15212e+08	1.03803e+08	2.00739e+07	1.69173e+07	3.14007e+07	4.14338e+07	4	1.09826e+08	2.74564e+07	0	-1	-1	0	-1	0
Q9HAW8	UD110_HUMAN	344	[4 2 0 0 0]		6.36555e+06	3.054e+06	2.28715e+06	3	1.17067e+07	3.90223e+06	883239078	2511946384	1736947750	6.77203e+08	4	5.80934e+09	1.45233e+09		4.29986e+06			1	4.29986e+06	4.29986e+06	0	0	0	0	0	0
P35503	UD13_HUMAN	348	[4 2 0 0 0]		6.36555e+06	3.054e+06	2.28715e+06	3	1.17067e+07	3.90223e+06	883239078	2511946384	1736947750	6.77203e+08	4	5.80934e+09	1.45233e+09		4.29986e+06			1	4.29986e+06	4.29986e+06	0	0	0	0	0	0
P19224	UD16_HUMAN	346	[4 2 0 0 0]		6.36555e+06	3.054e+06	2.28715e+06	3	1.17067e+07	3.90223e+06	883239078	2511946384	1736947750	6.77203e+08	4	5.80934e+09	1.45233e+09		4.29986e+06			1	4.29986e+06	4.29986e+06	0	0	0	0	0	0
P35504	UD15_HUMAN	348	[4 2 0 0 0]		6.36555e+06	3.054e+06	2.28715e+06	3	1.17067e+07	3.90223e+06	883239078	2511946384	1736947750	6.77203e+08	4	5.80934e+09	1.45233e+09		4.29986e+06			1	4.29986e+06	4.29986e+06	0	0	0	0	0	0
Q9HAW7	UD17_HUMAN	344	[4 2 0 0 0]		6.36555e+06	3.054e+06	2.28715e+06	3	1.17067e+07	3.90223e+06	883239078	2511946384	1736947750	6.77203e+08	4	5.80934e+09	1.45233e+09		4.29986e+06			1	4.29986e+06	4.29986e+06	0	0	0	0	0	0
O60656	UD19_HUMAN	344	[4 2 0 0 0]		6.36555e+06	3.054e+06	2.28715e+06	3	1.17067e+07	3.90223e+06	883239078	2511946384	1736947750	6.77203e+08	4	5.80934e+09	1.45233e+09		4.29986e+06			1	4.29986e+06	4.29986e+06	0	0	0	0	0	0
P22309	UD11_HUMAN	347	[4 2 0 0 0]		6.36555e+06	3.054e+06	2.28715e+06	3	1.17067e+07	3.90223e+06	883239078	2511946384	1736947750	6.77203e+08	4	5.80934e+09	1.45233e+09		4.29986e+06			1	4.29986e+06	4.29986e+06	0	0	0	0	0	0
P22310	UD14_HUMAN	348	[4 2 0 0 0]		6.36555e+06	3.054e+06	2.28715e+06	3	1.17067e+07	3.90223e+06	883239078	2511946384	1736947750	6.77203e+08	4	5.80934e+09	1.45233e+09		4.29986e+06			1	4.29986e+06	4.29986e+06	0	0	0	0	0	0
Q9HAW9	UD18_HUMAN	344	[4 2 0 0 0]		6.36555e+06	3.054e+06	2.28715e+06	3	1.17067e+07	3.90223e+06	883239078	2511946384	1736947750	6.77203e+08	4	5.80934e+09	1.45233e+09		4.29986e+06			1	4.29986e+06	4.29986e+06	0	0	0	0	0	0
P13473	LAMP2_HUMAN	275	[6 5 0 0 0]	7.63366e+07	4.06504e+07	2.51463e+07	1.1828e+08	4	2.60413e+08	6.51033e+07	1.76425e+08	9.66181e+07	8.05442e+07	2.27117e+08	4	5.80704e+08	1.45176e+08	2.27264e+08	1.49749e+08	1.18214e+08	3.07652e+08	4	8.02879e+08	2.0072e+08	0	0	0	0	0	0
Q15155	NOMO1_HUMAN	218	[7 2 0 0 0]	1.24401e+08	3.56573e+08	2.37176e+08	1.46172e+08	4	8.64323e+08	2.16081e+08	1.41712e+08	3.17527e+08	1.78079e+08	1.44929e+08	4	7.82247e+08	1.95562e+08	1.43426e+08	4.77938e+08	3.06674e+08	1.77871e+08	4	1.10591e+09	2.76477e+08	0	0	0	0	0	0
Q5JPE7	NOMO2_HUMAN	218	[7 2 0 0 0]	1.24401e+08	3.56573e+08	2.37176e+08	1.46172e+08	4	8.64323e+08	2.16081e+08	1.41712e+08	3.17527e+08	1.78079e+08	1.44929e+08	4	7.82247e+08	1.95562e+08	1.43426e+08	4.77938e+08	3.06674e+08	1.77871e+08	4	1.10591e+09	2.76477e+08	0	0	0	0	0	0
P69849	NOMO3_HUMAN	218	[7 2 0 0 0]	1.24401e+08	3.56573e+08	2.37176e+08	1.46172e+08	4	8.64323e+08	2.16081e+08	1.41712e+08	3.17527e+08	1.78079e+08	1.44929e+08	4	7.82247e+08	1.95562e+08	1.43426e+08	4.77938e+08	3.06674e+08	1.77871e+08	4	1.10591e+09	2.76477e+08	0	0	0	0	0	0
Q7Z4F1	LRP10_HUMAN	299	[8 2 0 0 0]	5.85573e+06	5.72352e+06	5.67197e+06	6.12611e+06	4	2.33773e+07	5.84433e+06	1.31077e+07	2.05097e+07	1.18472e+07	1.54003e+07	4	6.08649e+07	1.52162e+07	1.02711e+07	1.88076e+07	1.37185e+07	1.24158e+07	4	5.52129e+07	1.38032e+07	1	0	1	0	0	0
P10909	CLUS_HUMAN	291	[9 2 0 0 0]	4495572272	3445980233	1654756072	2380426835	4	11976735412	2994183853	1962145165	1504994200	734433154	1107247018	4	5308819537	1.3272e+09	4883411618	3843214335	1753528582	2599299852	4	13079454387	3.26986e+09	0	0	0	0	0	0
Q9HBB8	CDHR5_HUMAN	405	[8 2 0 0 0]	4.50215e+06	949665	4.18373e+06	4.31127e+06	4	1.39468e+07	3.4867e+06	1.18962e+07	1.57532e+07	1.2694e+07	1.30014e+07	4	5.33448e+07	1.33362e+07	4.75142e+06	6.86434e+06	5.70263e+06	5.84538e+06	4	2.31638e+07	5.79094e+06	1	-1	0	1	-1	0
Q7Z388	D19L4_HUMAN	389	[8 2 0 0 0]	8.46352e+07	8.39879e+07	2.47754e+07	3.48403e+07	4	2.28239e+08	5.70597e+07	7.50641e+07	6.94654e+07	9.73574e+06	2.44953e+07	4	1.78761e+08	4.46902e+07	1.10947e+08	7.7355e+07	2.99774e+07	3.8169e+07	4	2.56449e+08	6.41122e+07	0	0	0	0	0	0
Q92823	NRCAM_HUMAN	1019	[5 2 0 0 0]			881474	1.70239e+06	2	2.58386e+06	1.29193e+06	1.82605e+07	3.00826e+07	1.94833e+07	1.76569e+07	4	8.54833e+07	2.13708e+07	1.26589e+06				1	1.26589e+06	1.26589e+06	1	-1	0	1	-1	0
Q92823	NRCAM_HUMAN	223	[9 2 0 0 0]	3.62265e+08	4.55229e+08	3.75041e+08	2.65465e+08	4	1458000375	3.645e+08	9.37979e+08	1215867484	9.62441e+08	6.91732e+08	4	3.80802e+09	9.52005e+08	6.14445e+07	9.90977e+07	5.92994e+07	35575431	4	2.55417e+08	6.38543e+07	1	-1	-1	0	-1	-1
Q14126	DSG2_HUMAN	462	[8 2 0 0 0]	4.88552e+06	6.40409e+06	2.83259e+06	5.7141e+06	4	1.98363e+07	4.95907e+06	1.45473e+07	1.44356e+07	1.18353e+07	1.00747e+07	4	5.0893e+07	1.27232e+07	4.19977e+06	4.788e+06	5.52459e+06	4.26314e+06	4	1.87755e+07	4.69387e+06	1	-1	0	1	-1	0
Q13683	ITA7_HUMAN	1045	[8 2 0 0 0]	2.01242e+07	2.10074e+07	2.14103e+07	1.51899e+07	4	7.77317e+07	1.94329e+07	1.16219e+08	118482804	1.17159e+08	1.05872e+08	4	457733259	1.14433e+08	1.17053e+08	1.1934e+08	8.97779e+07	9.44846e+07	4	4.20656e+08	1.05164e+08	1	0	1	1	0	1
Q7L0J3	SV2A_HUMAN	573	[6 2 0 0 0]	2.06698e+07	2.67578e+07	2.05431e+07	1.72444e+07	4	8.52152e+07	2.13038e+07	1.64379e+07	7.37373e+06	1.70294e+07	8.417e+06	4	4.9258e+07	1.23145e+07	932154	1.71121e+06	4.27744e+06	1.34351e+06	4	8.26432e+06	2.06608e+06	0	-1	-1	0	0	-1
Q15758	AAAT_HUMAN	212	[8 2 0 0 0]	8.1431e+07	5.0227e+07	6.79668e+07	8.88771e+07	4	2.88502e+08	7.21255e+07	4.59228e+08	3.61412e+08	3.13108e+08	4.35776e+08	4	1.56952e+09	3.92381e+08	9.99725e+07	7.5894e+07	6.38098e+07	9.71096e+07	4	3.36786e+08	8.41965e+07	1	-1	0	1	-1	0
Q07954	LRP1_HUMAN	3839	[7 2 0 0 0]	8.46041e+06	3.63308e+07	1.92359e+08	2.7296e+07	4	2.64446e+08	6.61116e+07	3.63918e+07	7.25479e+07	3.30511e+08	5.9339e+07	4	4.9879e+08	1.24697e+08	5.23256e+07	8.93994e+07	2.7605e+08	8.76647e+07	4	5.0544e+08	1.2636e+08	0	0	0	0	0	0
O00754	MA2B1_HUMAN	367	[7 2 0 0 0]	1.3699e+08	2.09388e+08	2.22378e+08	1.4657e+08	4	7.15326e+08	1.78831e+08	1.86383e+08	3.55748e+08	3.66457e+08	2.40648e+08	4	1149235823	2.87309e+08	2070988739	3398277659	3472769915	2225237534	4	11167273847	2.79182e+09	0	1	1	0	1	1
P11117	PPAL_HUMAN	92	[3 2 0 0 0]	9.30284e+07	1.67456e+08	1.67357e+08	1.21211e+08	4	5.49053e+08	1.37263e+08		9.43064e+06	1.09446e+07	6.42822e+06	3	2.68034e+07	8.93448e+06	1.04553e+07	1.95505e+07	2.60535e+07	1.53176e+07	4	7.13769e+07	1.78442e+07	-1	0	-1	-1	0	-1
P16422	EPCAM_HUMAN	111	[9 2 0 0 0]	1.82787e+08	532010016	2.92004e+08	1.76271e+08	4	1.18307e+09	2.95768e+08	2.69761e+07	1.46862e+07	5.93877e+06	1.02451e+07	4	5.78462e+07	1.44615e+07	1.41895e+08	4.3785e+08	2.65751e+08	1.80486e+08	4	1.02598e+09	2.56496e+08	0	0	0	0	0	0
Q9BU23	LMF2_HUMAN	616	[7 2 0 0 0]	4095635531	2039728696	3450579242	2266876446	4	11852819915	2.9632e+09	2765709913	1310783289	2140294376	1400859579	4	7617647157	1.90441e+09	3760773653	1750364707	3068971193	2090664330	4	10670773883	2.66769e+09	0	0	0	0	0	0
O15230	LAMA5_HUMAN	2707	[9 2 0 0 0]	9.85053e+07	1.82149e+08	5.10708e+07	199297396	4	5.31022e+08	1.32756e+08	4.29772e+07	6.40179e+07	2.77861e+07	5.82162e+07	4	1.92997e+08	4.82494e+07	1.1776e+08	2.26733e+08	7.98392e+07	2.13234e+08	4	6.37566e+08	1.59392e+08	0	0	0	0	0	0
Q9BZQ6	EDEM3_HUMAN	195	[6 2 0 0 0]	6.34848e+08	9.62504e+08	6.6352e+08	6.97662e+08	4	2.95853e+09	7.39633e+08	3.65936e+08	587868034	3.48151e+08	394418646	4	1.69637e+09	4.24093e+08	2.41055e+08	3.91912e+08	2.16436e+08	2.66191e+08	4	1.11559e+09	2.78898e+08	0	0	-1	0	0	-1
P13473	LAMP2_HUMAN	257	[3 2 0 0 0]	1342604164	2036619942	8.8144e+08	1867815889	4	6.12848e+09	1.53212e+09	1.71217e+08	2.41855e+08	1.28295e+08	2.02845e+08	4	7.44211e+08	1.86053e+08	4.59465e+08	7.67632e+08	3.18569e+08	5.35341e+08	4	2.08101e+09	5.20252e+08	-1	0	0	0	0	0
Q7LGA3	HS2ST_HUMAN	108	[5 4 0 1 0]	8.20156e+07	1.1792e+08	6.26827e+07	4.89556e+07	4	3.11574e+08	7.78935e+07	4.05891e+06	1.12483e+07	4267791	1.34277e+06	4	2.09178e+07	5.22944e+06	2.79357e+07	4.02005e+07	2.5334e+07	1.84502e+07	4	1.1192e+08	2.79801e+07	-1	1	0	0	0	0
Q13438	OS9_HUMAN	177	[5 2 0 0 0]	1545853200	2016805725	2044285043	8.81856e+08	4	6.4888e+09	1.6222e+09	3.496e+08	479585564	4.3994e+08	2.03182e+08	4	1.47231e+09	3.68077e+08	2.4569e+08	3.11802e+08	3.14963e+08	1.28396e+08	4	1.00085e+09	2.50213e+08	-1	0	-1	0	0	0
Q6NSJ0	MYORG_HUMAN	511	[6 2 0 0 0]	287029801	1.33572e+08	356542769	3.39016e+08	4	1.11616e+09	2.7904e+08	3.9933e+07	3.98384e+06	3.23839e+07	3.70748e+07	4	1.13376e+08	2.83439e+07	9.62206e+07	4.73408e+07	1.30654e+08	1.13649e+08	4	3.87865e+08	9.69662e+07	-1	0	0	0	0	0
Q15043	S39AE_HUMAN	77	[10 2 0 0 0]	1.67663e+08	9.79988e+07	2.37497e+07	214342532	4	5.03754e+08	1.25938e+08	7.04945e+07	5.10023e+07	1.07503e+07	9.18008e+07	4	2.24048e+08	5.6012e+07	1.27374e+08	7.9428e+07	2.33623e+07	1.66145e+08	4	3.96309e+08	9.90774e+07	0	0	0	0	0	0
P02749	APOH_HUMAN	162	[8 2 0 0 0]	1018163703	1290921322	1375762366	1086290248	4	4771137639	1.19278e+09	2.26444e+07	2.69392e+07	6.26704e+07	3.73246e+07	4	1.49579e+08	3.73946e+07	7.30784e+06	7.31211e+06		5.7422e+06	3	2.03621e+07	6.78738e+06	-1	0	-1	-1	0	-1
O14773	TPP1_HUMAN	443	[5 2 0 0 0]	2065769168	1714216174	2398531010	1528447665	4	7706964017	1.92674e+09	4909615528	3388939922	6912713096	4209713807	4	19420982353	4.85525e+09	1335234092	1520413291	1343627137	8.58808e+08	4	5.05808e+09	1.26452e+09	1	-1	0	0	0	0
O75976	CBPD_HUMAN	811	[6 3 0 1 0]	2.424e+08	1.79318e+08	1.53209e+07	1.57978e+08	4	5.95018e+08	1.48754e+08	1.93832e+08	5.14588e+07	3.92566e+06	1.97926e+08	4	4.47143e+08	1.11786e+08	154725694	1.11622e+08	9.76665e+06	1.13447e+08	4	3.89561e+08	9.73903e+07	0	0	0	0	0	0
Q96KA5	CLP1L_HUMAN	91	[3 4 0 1 0]	4622918358	2123361115	2215058273	1341962976	4	10303300722	2.57583e+09	1919264441	8.39388e+08	8.3645e+08	5.24256e+08	4	4119358354	1.02984e+09	5793842882	2761536703	2671037328	1657353604	4	12883770517	3.22094e+09	0	0	0	0	0	0
P11279	LAMP1_HUMAN	249	[3 2 0 0 0]	4.30916e+07	1.23634e+08	1.11042e+08	7.92244e+07	4	3.56991e+08	8.92478e+07	2.06726e+06	5.33607e+06	4.82524e+06	4.03513e+06	4	1.62637e+07	4.06592e+06	720392	1.76116e+06	2.63622e+06	1599472	4	6.71724e+06	1.67931e+06	-1	0	-1	0	0	0
Q9Y4L1	HYOU1_HUMAN	515	[3 4 0 0 0]	254207350	9.88617e+07	1.0683e+08	7.88044e+07	4	5.38703e+08	1.34676e+08	1.08202e+08	3.85051e+07	4.30849e+07	2.80921e+07	4	2.17884e+08	5.4471e+07	1.15731e+08	3.65238e+07	5.18471e+07	3.5292e+07	4	2.39394e+08	5.98486e+07	0	0	0	0	0	0
P50897	PPT1_HUMAN	212	[5 2 0 0 0]	15769056346	19834321074	10866038955	10741334751	4	57210751126	1.43027e+10	1058633963	1263992011	7.0161e+08	6.84148e+08	4	3.70838e+09	9.27096e+08	1103486852	1456007360	7.49894e+08	9.5311e+08	4	4.2625e+09	1.06562e+09	-1	0	-1	-1	0	-1
Q15043	S39AE_HUMAN	77	[9 2 0 0 0]	5.39431e+08	2.61296e+08	2.55703e+08	413336270	4	1.46977e+09	3.67442e+08	2.91747e+08	123708791	1.16395e+08	2.24052e+08	4	7.55903e+08	1.88976e+08	3.6181e+08	1.92238e+08	1.82293e+08	2.91232e+08	4	1.02757e+09	2.56893e+08	0	0	0	0	0	0
P11047	LAMC1_HUMAN	1107	[8 2 0 0 0]	1058092752	2602031302	1137279020	1575581959	4	6372985033	1.59325e+09	4.8743e+08	1210266299	5.14706e+08	7.03492e+08	4	2.91589e+09	7.28973e+08	5.65044e+08	1511190490	6.28709e+08	9.07184e+08	4	3.61213e+09	9.03032e+08	0	0	0	0	0	0
P06213	INSR_HUMAN	445	[9 2 0 0 0]	2.81187e+08	1.27545e+08	1.27193e+08	3.91941e+08	4	9.27866e+08	2.31966e+08	1.26045e+08	5.86813e+07	5.95553e+07	1.94926e+08	4	4.39208e+08	1.09802e+08	8.23161e+07	3.43846e+07	3.87666e+07	111730688	4	2.67198e+08	6.67995e+07	0	0	0	0	0	0
Q02809	PLOD1_HUMAN	538	[3 4 0 0 0]	1129084864	1070245004	1587697298	1184124888	4	4971152054	1.24279e+09	1.18921e+08	1.27353e+08	1.7289e+08	1.32721e+08	4	5.51885e+08	1.37971e+08	263379136	2.57843e+08	3.59669e+08	2.93472e+08	4	1.17436e+09	2.93591e+08	-1	1	-1	-1	1	-1
O15031	PLXB2_HUMAN	759	[9 2 0 0 0]	5.97679e+08	4.115e+08	6.32733e+08	6.96015e+08	4	2.33793e+09	5.84482e+08	5.02446e+08	3.50945e+08	5.03016e+08	4.58614e+08	4	1.81502e+09	4.53755e+08	369262900	2.14182e+08	3.45072e+08	407155507	4	1.33567e+09	3.33918e+08	0	0	0	0	0	0
Q13308	PTK7_HUMAN	116	[8 2 0 0 0]	2.17916e+07	1.35854e+07	2.92563e+07	4.65479e+07	4	1.11181e+08	2.77953e+07	3.08861e+06	1.71701e+06	3.89749e+06	5.69192e+07	4	6.56224e+07	1.64056e+07	4.56011e+06	4.69125e+06	9.43709e+06	8.57567e+06	4	2.72641e+07	6.81603e+06	0	0	0	0	0	0
Q9UH99	SUN2_HUMAN	636	[3 4 0 0 0]	103147622	8.05253e+07	4.67321e+07	3.42706e+07	4	2.64676e+08	6.61689e+07	2.50105e+06	2.40143e+06	4.03365e+06		3	8.93613e+06	2.97871e+06	1.31876e+07	3.94163e+06	3.74887e+06	5.22243e+06	4	2.61006e+07	6.52514e+06	-1	0	-1	0	0	0
O15230	LAMA5_HUMAN	1330	[9 2 0 0 0]	3293258746	2131495667	2614415381	2026219440	4	10065389234	2.51635e+09	9.5037e+08	5.37629e+08	6.39489e+08	5.80647e+08	4	2.70814e+09	6.77034e+08	3740265578	2617794491	3133136721	2409773793	4	11900970583	2.97524e+09	-1	1	0	-1	1	0
P01024	CO3_HUMAN	85	[7 2 0 0 0]	6089043974	12911757705	4674689202	4712195653	4	28387686534	7.09692e+09	6.28322e+08	1877305614	6.90668e+08	338182853	4	3534478913	8.8362e+08	4525165024	9349413039	3415528768	3420351271	4	20710458102	5.17761e+09	0	0	0	0	0	0
P08582	TRFM_HUMAN	135	[5 2 0 0 0]	1.88577e+08	1.21927e+08	2.26917e+08	2.59435e+08	4	7.96856e+08	1.99214e+08	1.50729e+07	7.13569e+06	1.88261e+07	2.00122e+07	4	6.10469e+07	1.52617e+07	1.49638e+07	1.92829e+07	1.61282e+07	2.15364e+07	4	7.19113e+07	1.79778e+07	-1	0	-1	-1	0	-1
P01024	CO3_HUMAN	85	[8 2 0 0 0]	11266591839	22879104265	16285360358	10068627403	4	60499683865	1.51249e+10	9.51213e+08	1781796966	1277453807	8.92976e+08	4	4.90344e+09	1.22586e+09	9350748743	19094399681	13732356626	8669874134	4	50847379184	12711844796	-1	1	0	0	0	0
Q75T13	PGAP1_HUMAN	234	[6 2 0 0 0]	1.92263e+08	3.38839e+08	2.98649e+08	3.15836e+08	4	1.14559e+09	2.86397e+08	4.57252e+07	1.02782e+08	8.00647e+07	9.89156e+07	4	3.27488e+08	8.18719e+07	5.18189e+07	9.62663e+07	9.1494e+07	7.04224e+07	4	3.10002e+08	7.75004e+07	-1	0	-1	-1	0	-1
P11117	PPAL_HUMAN	267	[6 2 0 0 0]	1416225803	3738552155	1323346179	7.61029e+08	4	7.23915e+09	1.80979e+09	2.67263e+08	6.50122e+08	2.68733e+08	1.5647e+08	4	1342587341	3.35647e+08	5.00239e+08	1173583293	4.73815e+08	3.12873e+08	4	2.46051e+09	6.15128e+08	0	0	0	0	0	0
P20851	C4BPB_HUMAN	64	[6 2 0 0 0]	4.31335e+08	542895986	3.26998e+08	3.99588e+08	4	1.70082e+09	4.25204e+08	5.87588e+07	8.3133e+07	3.59089e+07	5.486e+07	4	2.32661e+08	5.81652e+07	3.14739e+08	4.22746e+08	2.29911e+08	2.91006e+08	4	1.2584e+09	3.14601e+08	-1	1	0	-1	1	0
Q02809	PLOD1_HUMAN	538	[3 3 0 0 0]	1.03765e+08	3.22037e+08	3.26234e+08	3.20993e+08	4	1.07303e+09	2.68258e+08	7.73453e+06	4.78723e+07	4.71149e+07	3.40064e+07	4	1.36728e+08	3.4182e+07	7.49082e+07	1.95512e+08	2.38648e+08	2.16701e+08	4	7.2577e+08	1.81443e+08	-1	1	0	0	0	0
P56199	ITA1_HUMAN	460	[8 2 0 0 0]	5164281368	10900982864	6975698447	6548655982	4	29589618661	7.3974e+09	1120687519	2167614612	1378711453	1269809103	4	5936822687	1.48421e+09	4282298139	8912990447	5735017389	5480643295	4	24410949270	6.10274e+09	-1	1	0	0	0	0
Q92673	SORL_HUMAN	1894	[5 2 0 0 0]	2.89887e+08	5.74348e+08	5.52464e+08	4.82143e+08	4	1.89884e+09	4.7471e+08	7.24044e+07	1.49907e+08	1.33957e+08	1.13874e+08	4	4.70143e+08	1.17536e+08	3.34189e+07	5.5768e+07	4.59442e+07	4.08953e+07	4	1.76027e+08	4.40066e+07	-1	-1	-1	-1	0	-1
Q9UH99	SUN2_HUMAN	636	[3 4 0 1 0]	1.48728e+08	3.75136e+08	1.11222e+08	1.77052e+08	4	8.12137e+08	2.03034e+08	1.15382e+08	2.9386e+08	6.48433e+07	1.03092e+08	4	5.77177e+08	1.44294e+08	4.12189e+07	7.94139e+07	2.3817e+07	5.57292e+07	4	2.00179e+08	5.00447e+07	0	0	0	0	0	0
Q7Z7H5	TMED4_HUMAN	117	[6 2 0 0 0]	1228044019	2222299585	5.30693e+08	1312022387	4	5.29306e+09	1.32326e+09	7.85722e+08	1442668353	3.87884e+08	8.09529e+08	4	3.4258e+09	8.56451e+08	1141762798	2227501653	6.14378e+08	1390500989	4	5.37414e+09	1.34354e+09	0	0	0	0	0	0
Q8NGI2	O52N4_HUMAN	5	[9 2 0 0 0]	4.01189e+07	1.81457e+07	1.09643e+07	1.29383e+07	4	8.21672e+07	2.05418e+07	1.30336e+07	6.73406e+06	1.05995e+06	2658960	4	2.34865e+07	5.87163e+06	7.34375e+07	3.31196e+07	1.49153e+07	1.72635e+07	4	1.38736e+08	3.4684e+07	0	0	0	0	0	0
P53801	PTTG_HUMAN	54	[5 2 0 0 0]	2065553456	2473478593	1664165024	2655008293	4	8858205366	2.21455e+09	6.88786e+08	8.53481e+08	5.03124e+08	6.28472e+08	4	2.67386e+09	6.68466e+08	5.58537e+08	6.04167e+08	4.06675e+08	6.34065e+08	4	2.20344e+09	5.50861e+08	-1	0	-1	-1	0	-1
Q9BVK6	TMED9_HUMAN	125	[3 4 0 0 0]	6323061268	7852772838	6425786907	8353651586	4	28955272599	7.23882e+09	4.74291e+08	5.09822e+08	4.46685e+08	5.97205e+08	4	2.028e+09	5.07001e+08	4512744352	5406026104	4406953781	6094347862	4	20420072099	5.10502e+09	-1	1	0	-1	1	0
Q86XX4	FRAS1_HUMAN	1504	[6 2 0 0 0]	6.27527e+08	1074098600	9.29275e+08	9.03222e+08	4	3.53412e+09	8.83531e+08	5.71962e+07	1.04871e+08	1.25667e+08	9.05607e+07	4	3.78295e+08	9.45739e+07	3.22248e+08	6.62321e+08	5.08535e+08	5.65552e+08	4	2.05866e+09	5.14664e+08	-1	1	0	-1	1	0
P10619	PPGB_HUMAN	244	[5 2 0 0 0]	1833223511	1276878355	8.26068e+08	9.29626e+08	4	4.8658e+09	1.21645e+09	184962589	1.06118e+08	7.68777e+07	8.64457e+07	4	4.54404e+08	1.13601e+08	7.73928e+08	5.04417e+08	3.46981e+08	4.40022e+08	4	2.06535e+09	5.16337e+08	-1	1	0	0	0	0
Q99519	NEUR1_HUMAN	352	[8 2 0 0 0]	2.59853e+08	389419254	2.1083e+08	2.65146e+08	4	1.12525e+09	2.81312e+08	5.06478e+07	8.80948e+07	3.63071e+07	5.14225e+07	4	2.26472e+08	5.66181e+07	7.29916e+07	1.08543e+08	6.67272e+07	7.67109e+07	4	3.24972e+08	8.12431e+07	-1	0	-1	-1	0	0
Q9UN76	S6A14_HUMAN	302	[9 2 0 0 0]	1407920213	7.23752e+08	1396562858	1331175334	4	4.85941e+09	1.21485e+09	8.09705e+07	1.33581e+07	6.84646e+07	6.08852e+07	4	2.23678e+08	5.59196e+07	6.41285e+08	5.17418e+08	6.539e+08	5.71279e+08	4	2383881529	5.9597e+08	-1	1	0	-1	1	0
P00533	EGFR_HUMAN	361	[5 2 0 0 0]	5932756908	7651557732	8336836802	7791248467	4	29712399909	7.4281e+09	1269633541	1604580199	1728847209	1687630892	4	6290691841	1.57267e+09	2203401437	2793804669	3117401274	2862525200	4	10977132580	2744283145	-1	0	-1	-1	0	-1
Q8N7P1	PLD5_HUMAN	431	[8 2 0 0 0]	2.6461e+08	3.46934e+08	2.23444e+08	1.57902e+08	4	9.9289e+08	2.48223e+08	3.23634e+07	9.41339e+07	5.17097e+07	3.39429e+07	4	2.1215e+08	5.30375e+07	40208729	5.1745e+07	2.67934e+07	2.16207e+07	4	1.40368e+08	3.5092e+07	-1	0	-1	0	0	0
Q96HD1	CREL1_HUMAN	205	[8 2 0 0 0]	3.45072e+07	8.8604e+07	3.20997e+07	9.17065e+07	4	2.46917e+08	6.17294e+07	1.45957e+07	2.49808e+07	4.70599e+06	3.12827e+07	4	7.55652e+07	1.88913e+07	3.23866e+07	7.10386e+07	4.92324e+07	7.7183e+07	4	2.29841e+08	5.74601e+07	0	0	0	0	0	0
P01024	CO3_HUMAN	85	[9 2 0 0 0]	27431421158	37693641883	28582381025	20422044357	4	114129488423	2.85324e+10	2404568266	3528691548	2665979440	1964529369	4	10563768623	2.64094e+09	26805949106	36235882862	27320003366	19351778995	4	109713614329	2.74284e+10	-1	1	0	-1	1	0
Q15166	PON3_HUMAN	323	[8 2 0 0 0]	2.146e+08	3.57269e+08	2.2132e+08	2.12205e+08	4	1.00539e+09	2.51348e+08	4.13767e+07	6.71555e+07	3.90979e+07	3.46973e+07	4	1.82327e+08	4.55819e+07	1.38532e+08	2.21078e+08	1.29215e+08	1.30839e+08	4	6.19664e+08	1.54916e+08	-1	1	0	-1	0	0
P16422	EPCAM_HUMAN	111	[6 2 0 0 0]	1666627837	2542041095	1753623544	9.79894e+08	4	6.94219e+09	1.73555e+09	1.22519e+08	1.26907e+08	1.07329e+08	5.14224e+07	4	4.08177e+08	1.02044e+08	9.74224e+08	1518550914	1061172969	5.89695e+08	4	4143642906	1.03591e+09	-1	1	0	0	0	0
P01042	KNG1_HUMAN	205	[8 2 0 0 0]	4.61245e+07	8.64709e+07	7.90279e+07	4.89745e+07	4	2.60598e+08	6.51494e+07	2.58927e+06	351214		1.6879e+06	3	4.62838e+06	1.54279e+06	1.27092e+07	3.78207e+07	1.07814e+07	5.40301e+06	4	6.67143e+07	1.66786e+07	-1	0	-1	-1	0	0
Q0P6H9	TMM62_HUMAN	223	[6 2 0 0 0]	1.042e+08	1.99259e+08	1.16547e+08	1.38924e+08	4	5.5893e+08	1.39732e+08	6.5723e+07	1.04491e+08	4.97645e+07	4.95286e+07	4	2.69507e+08	6.73768e+07	9.53995e+07	196787846	1.05368e+08	1.24183e+08	4	5.21739e+08	1.30435e+08	0	0	0	0	0	0
Q9BU23	LMF2_HUMAN	616	[5 2 0 0 0]	2683772580	3674305410	4404518226	2500557380	4	13263153596	3315788399	4.8213e+08	757118262	8.01203e+08	4.49917e+08	4	2.49037e+09	6.22592e+08	594343421	8.02197e+08	9.85319e+08	4.95153e+08	4	2.87701e+09	7.19253e+08	-1	0	-1	-1	0	-1
P16278	BGAL_HUMAN	464	[5 2 0 0 0]	1357969832	2775009579	2545144893	2100341269	4	8778465573	2.19462e+09	3.11779e+08	6.86876e+08	6.32939e+08	471737761	4	2.10333e+09	5.25833e+08	4.08452e+08	8.0836e+08	7.02672e+08	4.88133e+08	4	2407616977	6.01904e+08	-1	0	-1	0	0	0
P26927	HGFL_HUMAN	296	[7 2 0 0 0]	1.07207e+07	1.30673e+07	1.40998e+07	1.12946e+07	4	4.91825e+07	1.22956e+07		635274			1	635274	635274	1.57728e+06	2.68431e+06	2.63243e+06	3.21254e+06	4	1.01066e+07	2.52664e+06	-1	1	-1	-1	1	-1
O60637	TSN3_HUMAN	167	[6 3 0 0 0]	3.26251e+08	4.87176e+08	3.11456e+08	5.43677e+08	4	1.66856e+09	4.1714e+08	8.03775e+07	1.2922e+08	1.0033e+08	1.32453e+08	4	4.4238e+08	1.10595e+08	2.31175e+08	3.60987e+08	2.31902e+08	3.98531e+08	4	1.22259e+09	3.05649e+08	-1	1	0	0	0	0
P08236	BGLR_HUMAN	272	[3 2 0 0 0]	5.75908e+08	5.34346e+08	4.81323e+08	7.60461e+08	4	2.35204e+09	5.88009e+08	3.83174e+07	3.10263e+07	3.24526e+07	5.62155e+07	4	1.58012e+08	3.9503e+07	4.86349e+07	4.84522e+07	4.13472e+07	7.01755e+07	4	2.0861e+08	5.21525e+07	-1	0	-1	-1	0	-1
P13473	LAMP2_HUMAN	275	[3 4 0 0 0]	1.48022e+07	2.69254e+07	1.19e+07	1.85368e+07	4	7.21643e+07	1.80411e+07	940285	1.94699e+07		1.35127e+07	3	3.39229e+07	1.13076e+07	1.02222e+06	1.15535e+07	385880	5.40146e+06	4	1.83631e+07	4.59077e+06	0	0	0	0	0	0
O00754	MA2B1_HUMAN	367	[5 2 0 0 0]	9.88944e+08	1536525248	9.54786e+08	1039489889	4	4519744801	1.12994e+09	7.80681e+07	112987079	7.08671e+07	6.94153e+07	4	3.31338e+08	8.28344e+07	130013653	1.80919e+08	1.1e+08	119692464	4	5.40625e+08	1.35156e+08	-1	0	-1	-1	0	-1
Q6UW63	KDEL1_HUMAN	302	[9 2 0 0 0]	3.20695e+08	1.38678e+08	3.20873e+08	3.26934e+08	4	1.10718e+09	2.76795e+08	1.20578e+08	4.40761e+07	1.17936e+08	1.27501e+08	4	4.10091e+08	1.02523e+08	1.63038e+08	6.95804e+07	1.63085e+08	159978800	4	5.55682e+08	1.38921e+08	0	0	0	0	0	0
O60637	TSN3_HUMAN	167	[5 3 0 0 0]	2.39706e+08	1.31331e+08	1.58189e+08	2.78528e+08	4	8.07753e+08	2.01938e+08	6.67971e+07	3.0222e+07	3.46384e+07	7.49835e+07	4	2.06641e+08	5.16603e+07	2.41668e+08	1.15355e+08	1.27344e+08	2.70302e+08	4	7.5467e+08	1.88667e+08	-1	0	0	0	0	0
Q96HD1	CREL1_HUMAN	205	[6 2 0 0 0]	1.20037e+07	6.5964e+08	8.65113e+08	5.58642e+08	4	2.0954e+09	5.2385e+08	7.14659e+06	535382235	5.10317e+08	2.72578e+08	4	1.32542e+09	3.31356e+08	5.70397e+06	568244953	6.201e+08	328010318	4	1.52206e+09	3.80515e+08	0	0	0	0	0	0
Q99538	LGMN_HUMAN	263	[5 3 0 0 0]	1.66552e+08	2.37077e+08	154182322	6.05835e+07	4	6.18395e+08	1.54599e+08	3.09516e+07	8.56632e+07	2.11612e+07	2.20814e+06	4	1.39984e+08	3.4996e+07	5.81547e+07	8.24482e+07	5.84395e+07	2.15466e+07	4	2.20589e+08	5.51472e+07	0	0	0	0	0	0
P15144	AMPN_HUMAN	128	[6 3 0 1 0]	76242032	8.05877e+07	4.96121e+07	6.08735e+07	4	2.67315e+08	6.68288e+07	5.41526e+07	5.73775e+07	4.51798e+07	2.74618e+07	4	1.84172e+08	4.60429e+07	4.9335e+06	3.32511e+06	4.12038e+06	413913	4	1.27929e+07	3.19823e+06	0	-1	-1	0	-1	-1
P16422	EPCAM_HUMAN	111	[5 2 0 0 0]	9014942952	9666968429	9074224913	2603804188	4	30359940482	7.58999e+09	6.00637e+08	6.76671e+08	6.7595e+08	157820913	4	2111079003	5.2777e+08	4646718237	4885749652	4670712081	1331808570	4	15534988540	3883747135	-1	1	0	0	0	0
Q8NBL1	PGLT1_HUMAN	204	[4 2 0 0 0]	4.20927e+07	5.01384e+08	1.1259e+08	2.40462e+08	4	8.96529e+08	2.24132e+08	1.93946e+06	4.86546e+07	1.00263e+07	1.86298e+07	4	7.92502e+07	1.98126e+07	5.42219e+06	9.37113e+07	1.97336e+07	4.40717e+07	4	1.62939e+08	4.07347e+07	0	0	0	0	0	0
Q9NRB3	CHSTC_HUMAN	280	[9 2 0 0 0]	2.07056e+08	328173078	1.21888e+08	1.10623e+08	4	7.6774e+08	1.91935e+08	6.66906e+07	1.1544e+08	4.27297e+07	3.32611e+07	4	2.58121e+08	6.45303e+07	1.20881e+08	1.93029e+08	6.48957e+07	6.08824e+07	4	4.39688e+08	1.09922e+08	0	0	0	0	0	0
P13473	LAMP2_HUMAN	275	[3 3 0 0 0]	4.9146e+07	6.70681e+07	4.83752e+07	5.16614e+07	4	2.16251e+08	5.40627e+07	9.29953e+06	1.54013e+07	1.06117e+07	1.16152e+07	4	4.69277e+07	1.17319e+07	4.02435e+06	2.72644e+06	4.25732e+06	1.40405e+06	4	1.24122e+07	3.10304e+06	-1	-1	-1	-1	-1	-1
P00533	EGFR_HUMAN	361	[6 2 0 0 0]	2072160465	1568464207	1992001695	1427123368	4	7059749735	1.76494e+09	1310834199	9.43439e+08	1159801461	8.33039e+08	4	4.24711e+09	1.06178e+09	1085579813	8.55036e+08	1031397577	7.84652e+08	4	3.75667e+09	9.39167e+08	0	0	0	0	0	0
P56199	ITA1_HUMAN	840	[6 2 0 0 0]	1079345100	2149630992	2036409239	1823288326	4	7088673657	1.77217e+09	1.8805e+08	2.89326e+08	299112807	2.84204e+08	4	1.06069e+09	2.65173e+08	4.75248e+08	9.96039e+08	8.02682e+08	823855679	4	3.09783e+09	7.74456e+08	-1	1	-1	-1	0	0
Q4G148	GXLT1_HUMAN	278	[9 2 0 0 0]	3.85684e+08	3.34029e+08	8.14871e+07	2.64395e+08	4	1.0656e+09	2.66399e+08	2.28994e+08	1.54241e+08	4.10859e+07	1.63573e+08	4	5.87893e+08	1.46973e+08	3.49518e+08	273836597	6.38871e+07	2.06113e+08	4	8.93355e+08	2.23339e+08	0	0	0	0	0	0
Q96F46	I17RA_HUMAN	67	[5 2 0 0 0]	107157072	8.88878e+07	4.44237e+07	4.21385e+07	4	2.82607e+08	7.06518e+07	1.40305e+07	1.49901e+07	3.43511e+06	6.85457e+06	4	3.93102e+07	9.82756e+06	7.82039e+06	5.48258e+06	1.83955e+06	893091	4	1.60356e+07	4.0089e+06	0	0	-1	0	0	0
P01024	CO3_HUMAN	85	[5 2 0 0 0]	3963932953	4733855518	2693200216	3740550575	4	15131539262	3.78288e+09	2.24572e+08	344297386	1.03071e+08	1.96557e+08	4	8.68497e+08	2.17124e+08	2160205382	2489892985	1479733978	1989274771	4	8119107116	2029776779	-1	1	0	-1	1	0
P01024	CO3_HUMAN	85	[6 2 0 0 0]	20031266555	24267935402	14593542970	19149518773	4	78042263700	19510565925	1357030644	1572776791	1074681792	1361907113	4	5366396340	1341599085	12463299249	15065351881	8795976037	11759428672	4	48084055839	1.2021e+10	-1	1	0	-1	1	0
Q8N7P1	PLD5_HUMAN	431	[9 2 0 0 0]	1.21539e+08	9.98364e+07	8.09612e+07	1.16362e+08	4	4.18699e+08	1.04675e+08	1.20984e+07	1.01177e+07	7.27629e+06	1.18116e+07	4	4.1304e+07	1.0326e+07	2.1933e+07	1.78004e+07	1.26985e+07	1.72268e+07	4	6.96587e+07	1.74147e+07	-1	0	-1	-1	0	-1
Q9NZJ5	E2AK3_HUMAN	258	[6 2 0 0 0]	4.57775e+08	7.52304e+08	8.6344e+08	594269613	4	2.66779e+09	6.66947e+08	348578539	6.24781e+08	7.07833e+08	4.58246e+08	4	2.13944e+09	5.3486e+08	3.44756e+08	600708424	6.41533e+08	4.22781e+08	4	2.00978e+09	5.02445e+08	0	0	0	0	0	0
Q9HAR2	AGRL3_HUMAN	830	[7 2 0 0 0]	2.70325e+07	2.56901e+07	2.28704e+07	2.23292e+07	4	9.79222e+07	2.44806e+07	4.16643e+06	4740732	8.89048e+06	1.58335e+07	4	3.36312e+07	8.4078e+06	1.94871e+06	1.73091e+06	1.71843e+06	455456	4	5.85351e+06	1.46338e+06	-1	0	-1	-1	0	-1
Q9NRN5	OLFL3_HUMAN	248	[9 2 0 0 0]	1.85387e+08	3.14498e+08	1.94733e+08	3.45382e+08	4	1040000170	2.6e+08	1.91448e+07	2.56867e+07	1.59189e+07	3.69265e+07	4	9.7677e+07	2.44193e+07	3.27397e+07	4.51e+07	3.33846e+07	5.0899e+07	4	1.62123e+08	4.05308e+07	-1	0	-1	-1	0	0
P16422	EPCAM_HUMAN	111	[7 2 0 0 0]	3534738210	3674186743	3745052548	3520114254	4	14474091755	3.61852e+09	1.78421e+08	1.64503e+08	2.33505e+08	2.12085e+08	4	7.88514e+08	1.97129e+08	2373045261	2493492415	2469100381	2387902597	4	9723540654	2.43089e+09	-1	1	0	-1	1	0
Q9H6U8	ALG9_HUMAN	465	[6 2 0 0 0]	8.31157e+06	5.32481e+06	6.74703e+06	1.94647e+07	4	3.98481e+07	9.96202e+06	2.54092e+06	828911	4.50001e+06	9.42709e+06	4	1.72969e+07	4.32423e+06	1.11105e+07	7.15426e+06	9.18044e+06	2.42575e+07	4	5.17027e+07	1.29257e+07	0	0	0	0	0	0
P54802	ANAG_HUMAN	261	[5 2 0 0 0]	1.40535e+08	2.14288e+08	3.40659e+08	1.48247e+08	4	8.43729e+08	2.10932e+08	6.36654e+07	1.25155e+08	171216849	6.67254e+07	4	4.26763e+08	1.06691e+08	7.95305e+07	1.01155e+08	1.54113e+08	7.71853e+07	4	4.11984e+08	1.02996e+08	0	0	0	0	0	0
Q12907	LMAN2_HUMAN	183	[3 4 0 1 0]	4975267951	5710440929	4439107108	5284462794	4	20409278782	5.10232e+09	1230623568	1326223004	1035320995	1304186028	4	4896353595	1.22409e+09	3871398388	4384276476	3393277837	4051659149	4	15700611850	3.92515e+09	-1	1	0	-1	1	0
P16422	EPCAM_HUMAN	111	[8 2 0 0 0]	897425861	4358802959	2320234486	3151434348	4	10727897654	2.68197e+09	9.30092e+07	3631508846	6981154343	1020167300	4	1.17258e+10	2.93146e+09	6.86302e+08	3198634134	1476310265	2438069887	4	7.79932e+09	1.94983e+09	0	0	0	0	0	0
P22413	ENPP1_HUMAN	285	[9 2 0 0 0]	4.32451e+07	92555206	2.37952e+07	3.50093e+07	4	1.94605e+08	4.86512e+07	7.54029e+06			4.67847e+06	2	1.22188e+07	6.10938e+06	1.35745e+07	4.84652e+06	5.36951e+06		3	2.37905e+07	7.93018e+06	0	0	0	0	0	0
P11117	PPAL_HUMAN	267	[8 2 0 0 0]	9701613038	12788505004	9346387580	11846320061	4	43682825683	1.09207e+10	3130564990	3741395739	3022851761	3622037635	4	13516850125	3.37921e+09	6094763261	7532615567	5555625085	7342595277	4	26525599190	6.6314e+09	-1	0	0	-1	0	0
P11047	LAMC1_HUMAN	650	[10 2 0 0 0]	4.16697e+07	6.64867e+07	7.84038e+07	2.80005e+07	4	2.14561e+08	5.36402e+07	6.43454e+06	1.87431e+06	6.58027e+06	1.24756e+06	4	1.61367e+07	4.03417e+06	2.4803e+07	3.60953e+07	2.58011e+07	3.70552e+06	4	9.04049e+07	2.26012e+07	-1	0	0	0	0	0
P11279	LAMP1_HUMAN	261	[5 2 0 0 0]	2776939405	19355969815	5217788889	5730930552	4	33081628661	8.27041e+09	1694008776	10840908368	2987215093	3411893410	4	18934025647	4.73351e+09	1904448501	12684227702	3525215085	3949313476	4	22063204764	5515801191	0	0	0	0	0	0
Q8NBL1	PGLT1_HUMAN	373	[3 4 0 1 0]	2.25392e+08	3.8924e+08	8.06116e+08	2.75887e+08	4	1.69663e+09	4.24159e+08	3.87339e+07	6.77649e+07	1.59235e+08	5.52349e+07	4	3.20969e+08	8.02421e+07	9.21887e+07	1.62752e+08	330206976	1.15949e+08	4	7.01097e+08	1.75274e+08	0	0	0	0	0	0
P02749	APOH_HUMAN	253	[9 2 0 0 0]	1.30512e+08	1.79516e+08	127348025	9.02735e+07	4	5.2765e+08	1.31913e+08	1.52144e+07	1.78079e+07	1.91454e+07	1.5982e+07	4	6.81498e+07	1.70374e+07	3.84248e+07	5.86912e+07	4.38387e+07	2.72639e+07	4	1.68219e+08	4.20546e+07	-1	1	-1	-1	0	0
P15586	GNS_HUMAN	362	[6 2 0 0 0]	2010592237	6801290808	4056532784	4211180284	4	17079596113	4.2699e+09	6.02517e+08	2206725393	1437254168	1751878110	4	5.99837e+09	1.49959e+09	9.42944e+08	2950947861	1794560685	1719661019	4	7.40811e+09	1.85203e+09	0	0	0	0	0	0
P11117	PPAL_HUMAN	267	[9 2 0 0 0]	3897093210	5185485387	4641476779	3747669516	4	17471724892	4367931223	7.40221e+08	1246842312	1195367191	9.25542e+08	4	4.10797e+09	1.02699e+09	2300294590	3869572425	2864953773	2579296264	4	11614117052	2903529263	-1	1	0	-1	1	0
P15144	AMPN_HUMAN	128	[5 3 1 0 0]	9.07813e+08	1818830500	1484664111	1493403972	4	5.70471e+09	1.42618e+09	5.36488e+08	331246626	3.24314e+08	2.15367e+08	4	1.40742e+09	3.51854e+08	3.47194e+07	6.22287e+07	3.20988e+07	6.38055e+07	4	1.92852e+08	4.82131e+07	-1	-1	-1	-1	0	-1
O43921	EFNA2_HUMAN	42	[6 2 0 0 0]	4.92721e+08	3.21426e+08	566330418	9.00816e+08	4	2.28129e+09	5.70323e+08	4.83343e+07	1.93983e+07	5.44221e+07	7.07262e+07	4	1.92881e+08	4.82202e+07	7.86045e+07	3.07288e+07	8.67676e+07	131728322	4	3.27829e+08	8.19573e+07	-1	0	-1	0	0	0
P35556	FBN2_HUMAN	2808	[9 2 0 0 0]	3.36837e+07	3.14999e+07	2.86603e+07	3.25691e+07	4	1.26413e+08	3.16033e+07	1.87986e+06		1.34879e+06		2	3.22866e+06	1.61433e+06	1.31827e+07	2.23678e+07	9.41624e+06	1.71174e+07	4	6.20842e+07	1.55211e+07	-1	1	-1	-1	1	-1
P05156	CFAI_HUMAN	494	[10 2 0 0 0]	1.54391e+07	1.70872e+08	1.28681e+07	102795846	4	3.01975e+08	7.54938e+07	1.81391e+06	2.38925e+07	335528	1.406e+07	4	4.01019e+07	1.00255e+07	9.65052e+06	1.09506e+08	8.99704e+06	6.9852e+07	4	1.98006e+08	4.95014e+07	0	0	0	0	0	0
P05156	CFAI_HUMAN	494	[9 2 0 0 0]	1.00095e+08	2.99552e+08	3.68056e+07	1.0459e+08	4	5.41043e+08	1.35261e+08	1.15351e+07	2.98069e+07	4.9759e+06	8.07429e+06	4	5.43922e+07	1.35981e+07	6.38356e+07	1.61442e+08	2.07395e+07	7.38874e+07	4	3.19905e+08	7.99762e+07	0	0	0	0	0	0
P11279	LAMP1_HUMAN	261	[5 4 0 0 0]	4.97983e+08	1174453219	8.77198e+08	3.7298e+08	4	2.92261e+09	7.30654e+08	5.19865e+07	190096117	1.10374e+08	2.56523e+07	4	3.78108e+08	9.45271e+07	8.90883e+08	1802492250	1272159425	5.28357e+08	4	4.49389e+09	1.12347e+09	0	1	0	0	0	0
P15144	AMPN_HUMAN	735	[3 2 0 0 0]	3.31592e+08	1575576253	7.40789e+08	3.75825e+08	4	3.02378e+09	7.55945e+08	2.01869e+07	9.17376e+07	3.89167e+07	2.10254e+07	4	1.71867e+08	4.29667e+07	1.42294e+08	6.13149e+08	3.10555e+08	2.15281e+08	4	1.28128e+09	3.2032e+08	0	0	0	0	0	0
P00734	THRB_HUMAN	121	[5 2 0 0 0]	2.87119e+07	6.50205e+07	1.21269e+07	2.468e+07	4	1.30539e+08	3.26348e+07	1.86962e+06	5.61956e+06	1.31336e+06	2.33588e+06	4	1.11384e+07	2.7846e+06	930052	4.45416e+06	281849	724789	4	6.39085e+06	1.59771e+06	0	0	0	0	0	0
P26927	HGFL_HUMAN	296	[6 2 0 0 0]	3.90859e+07	5.26916e+07	3.78782e+07	4.24981e+07	4	1.72154e+08	4.30384e+07	1.17204e+06	4.99134e+06	1.08099e+06		3	7.24436e+06	2.41479e+06	5.31977e+06	5.21101e+06	7.91847e+06	6.04263e+06	4	2.44919e+07	6.12297e+06	-1	0	-1	-1	0	-1
Q86XX4	FRAS1_HUMAN	1504	[7 2 0 0 0]	8.97184e+07	1.03367e+08	7.47846e+07	8.20748e+07	4	3.49944e+08	8.74861e+07	3.55602e+06	7.67965e+06	2.70714e+06	5.44549e+06	4	1.93883e+07	4.84708e+06	5.87855e+07	8.71865e+07	5.09206e+07	7.78609e+07	4	2.74753e+08	6.86884e+07	-1	1	0	-1	1	0
Q9UHN6	TMEM2_HUMAN	914	[9 2 0 0 0]	9315067381	9342326716	9054260734	11088415062	4	38800069893	9.70002e+09	3870879838	3827272160	3750163052	4552498035	4	16000813085	4.0002e+09	4495827628	4528722518	4381788848	5291353782	4	18697692776	4674423194	-1	0	-1	-1	0	-1
Q6NSJ0	MYORG_HUMAN	511	[9 2 0 0 0]	6.93561e+07	8.85357e+07	5.37784e+07	1.15839e+08	4	3.27509e+08	8.18773e+07	2.25312e+07	2.19666e+07	1.17597e+07	4.59514e+07	4	1.02209e+08	2.55522e+07	3.03544e+07	4.77683e+07	2.62462e+07	5.48997e+07	4	1.59269e+08	3.98171e+07	0	0	0	0	0	0
P04062	GLCM_HUMAN	309	[3 2 0 0 0]	1.64602e+08	4.5584e+08	5.36972e+08	2.01499e+08	4	1.35891e+09	3.39728e+08	1.17322e+07	3.67177e+07	5.31327e+07	2.41926e+07	4	1.25775e+08	3.14438e+07	1.80658e+07	6.77529e+07	8.0112e+07	2.90096e+07	4	1.9494e+08	4.87351e+07	0	0	0	0	0	0
Q92542	NICA_HUMAN	45	[6 2 0 0 0]	9.03328e+07	2.95112e+08	1.83752e+08	8.95253e+07	4	6.58723e+08	1.64681e+08	2.54038e+07	6.52989e+07	43824908	3.21393e+07	4	1.66667e+08	4.16667e+07	3.26354e+07	1.2644e+08	6.64754e+07	4.4824e+07	4	2.70375e+08	6.75937e+07	0	0	0	0	0	0
Q6NSJ0	MYORG_HUMAN	398	[8 2 0 0 0]	8.69372e+08	9.09932e+08	1006201380	1096748645	4	3.88225e+09	9.70564e+08	1.95556e+08	2.15577e+08	260563963	3.28343e+08	4	1.00004e+09	2.5001e+08	4.6397e+08	5.63182e+08	555011550	5.27655e+08	4	2.10982e+09	5.27455e+08	-1	1	0	-1	1	0
Q9NUN5	LMBD1_HUMAN	78	[7 2 0 0 0]	3.69556e+08	4.49404e+08	3.87893e+08	3.94274e+08	4	1.60113e+09	4.00282e+08	1.37487e+08	1.62118e+08	1.39212e+08	1.4387e+08	4	5.82687e+08	1.45672e+08	4.93259e+08	6.22801e+08	5.12917e+08	5.1835e+08	4	2147326641	5.36832e+08	-1	1	0	-1	1	0
Q86SQ4	AGRG6_HUMAN	750	[6 2 0 0 0]	3.64565e+08	1172290601	6.02508e+08	4.06748e+08	4	2.54611e+09	6.36528e+08	5.44776e+07	1.90828e+08	7.91626e+07	6.99528e+07	4	3.94421e+08	9.86054e+07	7.44118e+07	2.46104e+08	1.12099e+08	7.94544e+07	4	5.12069e+08	1.28017e+08	0	0	0	0	0	0
Q9HAR2	AGRL3_HUMAN	830	[8 2 0 0 0]	2.43878e+07	1.25531e+08	3.52635e+07	3.87905e+07	4	2.23973e+08	5.59933e+07	1.31727e+06	5.79654e+06	1.63125e+06	2.36551e+06	4	1.11106e+07	2.77764e+06	2.99211e+06	9.92533e+06	2.23178e+06	3.46046e+06	4	1.86097e+07	4.65242e+06	0	0	0	0	0	0
P10619	PPGB_HUMAN	244	[3 2 0 0 0]	1901927833	1766687298	1240620899	1446365786	4	6355601816	1588900454	9.04275e+07	1.52657e+08	6.85098e+07	8.55419e+07	4	3.97136e+08	9.9284e+07	4.85785e+08	4.70672e+08	3.22413e+08	3.21337e+08	4	1.60021e+09	4.00052e+08	-1	1	-1	-1	1	-1
O60486	PLXC1_HUMAN	821	[5 2 0 0 0]	5.86979e+07	6.10225e+07	5.19966e+07	2.4083e+07	4	1.958e+08	4.895e+07	8.5133e+06	6.95043e+06	6.86912e+06	1.86883e+06	4	2.42017e+07	6.05042e+06	2.08168e+06		2.20538e+06		2	4.28705e+06	2.14353e+06	-1	0	-1	0	0	-1
P11279	LAMP1_HUMAN	261	[6 3 0 1 0]	1541950994	7.22589e+08	6.52622e+08	212683643	4	3.12985e+09	7.82461e+08	7.67095e+08	2.93541e+08	268438920	1.30442e+08	4	1.45952e+09	3.64879e+08	5.52731e+08	1056319932	4.30469e+08	5.515e+08	4	2.59102e+09	6.47755e+08	0	0	0	0	0	0
Q7Z7H5	TMED4_HUMAN	117	[3 4 0 1 0]	679042993	2.55513e+08	6.63884e+08	6.6763e+07	4	1.6652e+09	4.16301e+08	2.6397e+08	8.64693e+07	2.71377e+08	2.60918e+07	4	6.47908e+08	1.61977e+08	6.32131e+08	2.22326e+08	6.45046e+08	5.69435e+07	4	1.55645e+09	3.89112e+08	0	0	0	0	0	0
P51654	GPC3_HUMAN	124	[8 2 0 0 0]	4.48809e+08	2.6143e+08	3.51658e+08	2.85648e+08	4	1.34755e+09	3.36886e+08	3.1088e+07	2.78355e+07	2.84818e+07	1.32764e+07	4	1.00682e+08	2.51704e+07	9.43811e+07	6.71876e+07	6.48213e+07	6.26865e+07	4	2.89077e+08	7.22691e+07	-1	1	-1	-1	1	-1
P04004	VTNC_HUMAN	169	[10 2 0 0 0]	1.28028e+08	7.87214e+07	9.48854e+07	79880584	4	3.81515e+08	9.53789e+07	6.47141e+06	7.7918e+06	1.58083e+06	9.45585e+06	4	2.52999e+07	6.32497e+06	2.56494e+07	2.474e+07	1.3112e+07	1.76171e+06	4	6.52631e+07	1.63158e+07	-1	0	-1	-1	0	-1
P11279	LAMP1_HUMAN	261	[5 3 0 0 0]	2053430711	3068570220	1986915672	8.77231e+08	4	7.98615e+09	1.99654e+09	4.33646e+08	7.23415e+08	4.73188e+08	171502708	4	1.80175e+09	4.50438e+08	3916898493	5918562617	3660873326	1558026921	4	15054361357	3.76359e+09	0	0	0	0	0	0
O94901	SUN1_HUMAN	732	[7 2 0 0 0]	5.18228e+08	7.0217e+08	118574606	3.49562e+08	4	1.68853e+09	4.22134e+08	5.06243e+08	7.24736e+08	1.1689e+08	3.18917e+08	4	1.66679e+09	4.16696e+08	2.4755e+08	3.49763e+08	5.91981e+07	2.24432e+08	4	8.80943e+08	2.20236e+08	0	0	0	0	0	0
P16422	EPCAM_HUMAN	111	[5 3 0 0 0]	8.32822e+07	1.09101e+08	5.63114e+07	6.4736e+07	4	3.13431e+08	7.83578e+07	2.24598e+06	1.50402e+07	5.12749e+06	7.13285e+06	4	2.95465e+07	7.38662e+06	5.14465e+07	6.40529e+07	3.58491e+07	2.98036e+07	4	1.81152e+08	4.5288e+07	-1	1	0	-1	0	0
Q9Y646	CBPQ_HUMAN	179	[6 2 0 0 0]	48738087	2.4538e+08	1.93298e+08	2.18313e+07	4	5.09248e+08	1.27312e+08		4.50483e+07	1.75343e+07	2.06245e+06	3	6.46451e+07	2.15484e+07	1.0593e+07	5.5725e+07	4.83007e+07	5.20453e+06	4	1.19823e+08	2.99558e+07	0	0	0	0	0	0
Q7LGA3	HS2ST_HUMAN	127	[6 3 0 1 0]	3.59596e+07	3.21268e+06	1.15945e+07	2.70017e+07	4	7.77683e+07	1.94421e+07	2.46695e+07	4.61992e+06	8.01558e+06	1.37259e+07	4	5.1031e+07	1.27577e+07	2.12268e+07	1.05725e+07	1.07137e+07	1.4637e+07	4	5.715e+07	1.42875e+07	0	0	0	0	0	0
Q14542	S29A2_HUMAN	48	[8 2 0 0 0]	2.36743e+08	7.0983e+08	4.45032e+08	2.69795e+08	4	1.6614e+09	4.1535e+08	1.07897e+08	3.66047e+08	2.06888e+08	8.15885e+07	4	7.62421e+08	1.90605e+08	5.78501e+07	1.57568e+08	1.01952e+08	5.98862e+07	4	377256675	9.43142e+07	0	0	0	0	0	0
Q96F46	I17RA_HUMAN	67	[6 2 0 0 0]	7.03648e+08	9.3842e+08	7.42959e+08	7.8207e+08	4	3.1671e+09	7.91774e+08	1.50967e+08	2.03498e+08	1.54603e+08	1.78321e+08	4	6.87388e+08	1.71847e+08	6.3823e+07	8.05017e+07	6.38354e+07	6.89424e+07	4	2.77102e+08	6.92756e+07	-1	-1	-1	-1	-1	-1
O00754	MA2B1_HUMAN	692	[4 2 0 0 0]	1.27284e+07	1.87213e+07	2.79793e+07	1.81475e+07	4	7.75765e+07	1.93941e+07	2.06737e+06	2.08267e+06	2.48399e+06	1.53643e+06	4	8.17046e+06	2.04262e+06	7.25301e+06	8.69394e+06	1.34334e+07	9.6122e+06	4	3.89926e+07	9.74815e+06	-1	1	0	-1	1	0
Q68CR1	SE1L3_HUMAN	382	[6 2 0 0 0]	9.26796e+08	8.74554e+08	5.64982e+08	5.51279e+08	4	2917609764	729402441	2.00099e+08	178054751	1.08806e+08	1.22018e+08	4	6.08978e+08	1.52244e+08	1.67827e+08	177887695	1.01995e+08	9.4732e+07	4	5.42442e+08	1.3561e+08	-1	0	-1	-1	0	-1
Q6UW63	KDEL1_HUMAN	302	[4 2 0 0 0]	5.33354e+07	8.21967e+07	6.20115e+07	5.90225e+07	4	2.56566e+08	6.41415e+07	3.72889e+06	2.04378e+07	5.96728e+06	1.15847e+07	4	4.17186e+07	1.04297e+07	1.18167e+07	1.83533e+07	1.32725e+07	1.31656e+07	4	5.66082e+07	1.4152e+07	-1	0	-1	-1	0	-1
P17936	IBP3_HUMAN	116	[6 2 0 0 0]	3.6067e+07	3.20447e+07	2.82242e+07	2.18735e+07	4	1.18209e+08	2.95523e+07	2.0575e+07	7.32869e+06	1.44372e+07	7.89271e+06	4	5.02336e+07	1.25584e+07	3.15847e+07	1.23229e+07	2.38123e+07	1.80968e+07	4	8.58167e+07	2.14542e+07	-1	0	0	0	0	0
O94905	ERLN2_HUMAN	106	[6 2 0 0 0]	1109843459	1154710999	9.05603e+08	1068247568	4	4.23841e+09	1.0596e+09	5.23866e+08	5.41748e+08	4.04393e+08	5.00494e+08	4	1.9705e+09	4.92625e+08	2.17777e+08	2.25661e+08	1.68096e+08	2.15642e+08	4	8.27176e+08	2.06794e+08	-1	-1	-1	-1	-1	-1
O75477	ERLN1_HUMAN	106	[6 2 0 0 0]	1.79867e+07	1.22997e+07	9.05603e+08	1068247568	4	2.00414e+09	5.01034e+08	3.60326e+06	4.04512e+06	4.04393e+08	5.00494e+08	4	9.12535e+08	2.28134e+08	1.00099e+06	1.33448e+06	1.68096e+08	2.15642e+08	4	3.86074e+08	9.65184e+07	0	0	0	0	0	0
Q99519	NEUR1_HUMAN	343	[4 2 0 0 0]	2.6775e+07	7.35488e+07	5.00916e+07	4.06524e+07	4	1.91068e+08	4.77669e+07	937328	4.95348e+06	5.23013e+06	1.14141e+07	4	2.2535e+07	5.63375e+06	644535			2.31859e+06	2	2.96313e+06	1.48156e+06	-1	0	-1	0	0	0
P20851	C4BPB_HUMAN	64	[9 2 0 0 0]	2.44682e+07	9.04138e+07	5.52609e+07	1.99169e+07	4	1.9006e+08	4.7515e+07	5.03359e+06	2.2552e+07	1.44574e+07	1.71524e+06	4	4.37583e+07	1.09396e+07	4.67162e+07	1.71425e+08	1.02846e+08	4.39314e+07	4	3.64919e+08	9.12297e+07	0	0	0	0	0	0
Q5T4D3	TMTC4_HUMAN	497	[7 2 0 0 0]	5.75381e+07	2.2223e+07	7.53157e+07	6.95057e+07	4	2.24583e+08	5.61456e+07	3.55972e+07	2.13527e+07	2.9142e+07	2.72788e+07	4	1.13371e+08	2.83427e+07	6.37803e+06	2.87375e+06	8.72423e+06	7.01316e+06	4	2.49892e+07	6.24729e+06	0	-1	-1	0	-1	0
P56199	ITA1_HUMAN	840	[6 3 0 0 0]	5.67999e+08	1.51708e+08	2.44571e+08	5.06596e+08	4	1.47087e+09	3.67719e+08	1.16555e+07	3.08837e+06	2.98446e+06	9.42129e+06	4	2.71496e+07	6.7874e+06	3.99482e+07	1.14243e+07	3.01982e+07	2.56272e+07	4	1.07198e+08	2.67995e+07	0	0	0	0	0	0
O14638	ENPP3_HUMAN	236	[6 2 0 0 0]	4.78053e+07	1.88792e+07	3.92403e+07	3.34641e+07	4	1.39389e+08	3.48472e+07				1.48629e+06	1	1.48629e+06	1.48629e+06		3.04156e+06	1.15098e+06	901703	3	5.09424e+06	1.69808e+06	-1	0	-1	-1	0	-1
P02787	TRFE_HUMAN	630	[6 2 0 0 0]	14772150047	19679679686	15280950411	15135098338	4	64867878482	1.6217e+10	1125726241	1516176556	1085995876	1060370692	4	4788269365	1.19707e+09	12608008031	16871081688	12805344444	13017016175	4	55301450338	1.38254e+10	-1	1	0	-1	1	0
P56199	ITA1_HUMAN	532	[5 4 0 0 0]	8.4307e+07	1.72406e+08	1.35415e+08	1.33803e+08	4	5.25931e+08	1.31483e+08	3.4535e+06	2.13212e+06		5.20497e+06	3	1.07906e+07	3.59686e+06	4.9505e+07	7.36004e+07	4.37571e+07	4.48925e+07	4	2.11755e+08	5.29387e+07	-1	1	-1	-1	1	0
P08236	BGLR_HUMAN	272	[4 2 0 1 0]	3.39693e+07	7.77832e+07	5.17015e+07	2.70696e+07	4	1.90524e+08	4.76309e+07	2.43563e+07	5.28058e+07	4.27641e+07	1.60652e+07	4	1.35991e+08	3.39979e+07	2.35509e+07	4.82081e+07	3.11539e+07	2.16776e+07	4	1.2459e+08	3.11476e+07	0	0	0	0	0	0
Q6NSJ0	MYORG_HUMAN	511	[5 2 0 0 0]	7.81793e+07	9.29756e+07	1.3184e+08	8.7063e+07	4	3.90058e+08	9.75146e+07	696133		8.64087e+06	3.0729e+06	3	1.24099e+07	4.13663e+06	1.9209e+07	1.16195e+07	4.42666e+07	1.5011e+07	4	9.01061e+07	2.25265e+07	-1	0	-1	-1	0	0
Q9NXH8	TOR4A_HUMAN	314	[9 2 0 0 0]	6.72936e+07	1.29482e+08	3.36046e+07	1.13709e+08	4	3.4409e+08	8.60224e+07	6.25143e+07	1.36763e+08	3.20981e+07	9.79356e+07	4	3.29311e+08	8.23278e+07	2.25046e+07	5.05229e+07	1.011e+07	3.60917e+07	4	1.19229e+08	2.98073e+07	0	0	0	0	0	0
Q9UBV2	SE1L1_HUMAN	195	[6 2 0 0 0]	1.45839e+07	2.61899e+07	1.3642e+07	1.53799e+07	4	6.97957e+07	1.74489e+07	9.78559e+06	3.87193e+06	5.18323e+06	4.33965e+06	4	2.31804e+07	5.7951e+06	2.55235e+06	1.38082e+06	563346	2401986	4	6.89851e+06	1.72463e+06	0	0	-1	0	0	0
P11047	LAMC1_HUMAN	576	[9 2 0 0 0]	1.40124e+08	1.80989e+08	1.66637e+07	1.37882e+08	4	4.75658e+08	1.18915e+08	9.97666e+07	1.05136e+08		1.08039e+08	3	3.12941e+08	1.04314e+08	6.12168e+07	1.07933e+08		9.36448e+07	3	2.62794e+08	8.75981e+07	0	0	0	0	0	0
Q96HD1	CREL1_HUMAN	205	[5 2 0 0 0]	3368194579	4162336745	3044433587	4316884300	4	14891849211	3.72296e+09	6.68099e+08	8.35491e+08	5.11152e+08	9.40248e+08	4	2.95499e+09	7.38747e+08	1275227889	1756636389	1190508158	1745245106	4	5967617542	1.4919e+09	-1	1	-1	-1	0	-1
Q6NSJ0	MYORG_HUMAN	511	[8 2 0 0 0]	1.29212e+08	4.45847e+06	4.38763e+06	5.97004e+07	4	1.97758e+08	4.94396e+07	5.84392e+07			3.26304e+07	2	9.10696e+07	4.55348e+07	7.12501e+07		1.26513e+06	3.69598e+07	3	1.09475e+08	3.64917e+07	0	0	0	0	0	0
Q8IYK4	GT252_HUMAN	382	[6 2 0 0 0]	7.7019e+07	9.14308e+07	4.41236e+07	8.08628e+07	4	2.93436e+08	7.33591e+07	2.94271e+06	1.04456e+06	1.01469e+06	2.85026e+06	4	7.85222e+06	1.96306e+06	1.06652e+07	5.12265e+06	3.06265e+06	8.1412e+06	4	2.69917e+07	6.74791e+06	-1	0	-1	-1	0	-1
Q9BVK6	TMED9_HUMAN	125	[3 3 0 0 0]	8.0285e+08	1149487320	6.76006e+08	4.19475e+08	4	3.04782e+09	7.61954e+08	3.56253e+07	9.69192e+07	5.70834e+07	3.04273e+07	4	2.20055e+08	5.50138e+07	4.57165e+08	6.74943e+08	391698302	2.7761e+08	4	1801416815	4.50354e+08	-1	1	0	0	0	0
Q5T4D3	TMTC4_HUMAN	497	[6 2 0 0 0]	1.83027e+08	2.03675e+08	2.69817e+08	2.51263e+08	4	9.07783e+08	2.26946e+08	3.70184e+07	3.34281e+07	4.41632e+07	3.33032e+07	4	1.47913e+08	3.69782e+07	11507618	7.31591e+06	1.20165e+07	1.39328e+07	4	4.47728e+07	1.11932e+07	-1	-1	-1	-1	-1	-1
Q9UBR2	CATZ_HUMAN	184	[5 2 0 0 0]	1901618415	2503006068	1631918579	1522649125	4	7559192187	1.8898e+09	2.39947e+08	3.05532e+08	171902455	2.13838e+08	4	9.3122e+08	2.32805e+08	8.51138e+08	1064882880	7.41999e+08	6.73298e+08	4	3.33132e+09	8.32829e+08	-1	1	-1	-1	1	0
P11117	PPAL_HUMAN	267	[7 2 0 0 0]	1768483057	3006017526	1119118211	9.26606e+08	4	6.82022e+09	1.70506e+09	7.88525e+08	1387875598	445911319	4.09013e+08	4	3.03132e+09	7.57831e+08	1821402458	3127491650	1024108143	9.0893e+08	4	6.88193e+09	1.72048e+09	0	0	0	0	0	0
P00533	EGFR_HUMAN	361	[7 2 0 0 0]	6527324975	7896372024	6672021260	6181063436	4	27276781695	6.8192e+09	5658758339	6923126160	5688284255	5264961129	4	23535129883	5.88378e+09	5956847397	7503185151	6062504850	5747079971	4	25269617369	6.3174e+09	0	0	0	0	0	0
Q15166	PON3_HUMAN	323	[5 2 0 0 0]	1070115103	1555836694	2012901655	1.89007e+08	4	4.82786e+09	1.20697e+09	9.81711e+07	9.72468e+07	1.78424e+08	1.59286e+07	4	3.8977e+08	9.74425e+07	5.97814e+08	794889093	1044603725	8.27606e+07	4	2.52007e+09	6.30017e+08	0	0	0	0	0	0
Q9NUN5	LMBD1_HUMAN	78	[6 2 0 0 0]	2.39469e+08	3.3947e+08	2.17888e+08	2.97763e+08	4	1094590734	2.73648e+08	6.58564e+07	7.84504e+07	5.11653e+07	9.76955e+07	4	2.93168e+08	7.32919e+07	2.12588e+08	2.84181e+08	1.76278e+08	2.87562e+08	4	9.60609e+08	2.40152e+08	-1	1	0	-1	1	0
Q86XX4	FRAS1_HUMAN	1504	[8 2 0 0 0]	3.00062e+08	5.13889e+08	2.40359e+08	4.97699e+08	4	1.55201e+09	3.88002e+08	3.01226e+07	2.65549e+07	1.38729e+07	2.95885e+07	4	1.00139e+08	2.50347e+07	2.68141e+08	381928683	1.69043e+08	389912871	4	1.20903e+09	3.02256e+08	-1	1	0	-1	1	0
Q9P2C4	TM181_HUMAN	299	[5 2 0 0 0]	1.13408e+08	1.58058e+08	8.51993e+07	2.25798e+08	4	5.82463e+08	1.45616e+08	2.68304e+07	4.09262e+07	2.62302e+07	6.2187e+07	4	1.56174e+08	3.90434e+07	8.52792e+06	1.78645e+07	6.06928e+06	1.87934e+07	4	5.12551e+07	1.28138e+07	0	0	-1	0	0	0
P51654	GPC3_HUMAN	124	[9 2 0 0 0]	5.43764e+08	5.55991e+08	3.63064e+08	6.37819e+08	4	2.10064e+09	5.25159e+08	5.74553e+07	3.2007e+07	2.2299e+07	3.21209e+07	4	1.43882e+08	3.59705e+07	1.36643e+08	1.43043e+08	9.46794e+07	1.70911e+08	4	5.45277e+08	1.36319e+08	-1	1	-1	-1	1	-1
P13473	LAMP2_HUMAN	257	[3 2 0 1 0]	4.87258e+08	8.25315e+08	5.46215e+08	6.52748e+08	4	2.51154e+09	6.27884e+08	2.54402e+08	3.66328e+08	279786765	3.14621e+08	4	1.21514e+09	3.03784e+08	4.20016e+08	6.83323e+08	4.65649e+08	5.3491e+08	4	2.1039e+09	5.25974e+08	-1	0	0	0	0	0
Q96KA5	CLP1L_HUMAN	91	[5 3 0 0 0]	1.83456e+08	243329712	6.46661e+07	1.31042e+08	4	6.22494e+08	1.55623e+08	2.90491e+07	2.62622e+07	5.16342e+06	9.65486e+06	4	7.01296e+07	1.75324e+07	7.38507e+07	9.0022e+07	2.67502e+07	5.03684e+07	4	2.40991e+08	6.02478e+07	0	0	0	0	0	0
P13473	LAMP2_HUMAN	275	[4 3 0 0 0]	2.01567e+08	6.26999e+08	2.0384e+08	5.04505e+08	4	1.53691e+09	3.84228e+08	9.15292e+07	2.38278e+08	8.45028e+07	1.92482e+08	4	6.06792e+08	1.51698e+08	9.16674e+07	2.66538e+08	9.22825e+07	1.84956e+08	4	6.35444e+08	1.58861e+08	0	0	0	0	0	0
O00754	MA2B1_HUMAN	367	[6 2 0 0 0]	2909462768	4162594270	2182189920	2069229947	4	11323476905	2.83087e+09	642940467	9.89557e+08	5.82854e+08	475030203	4	2.69038e+09	6.72596e+08	5069252620	7606504023	3840702969	3526882127	4	20043341739	5.01084e+09	-1	1	0	0	0	0
P04233	HG2A_HUMAN	130	[6 2 0 0 0]	1047424447	1744817756	7.58497e+08	1198857009	4	4.7496e+09	1.1874e+09	6.48018e+07	1.15154e+08	5.48278e+07	7.58471e+07	4	3.1063e+08	7.76576e+07	1112146006	1838373014	8.05111e+08	1269490923	4	5.02512e+09	1.25628e+09	-1	1	0	-1	1	0
Q15166	PON3_HUMAN	323	[3 3 0 0 0]	1.64294e+08	2.86408e+08	218280628	3.42245e+07	4	7.03207e+08	1.75802e+08	2.31311e+06	2.55347e+07	1.14288e+07		3	3.92766e+07	1.30922e+07	9.44508e+07	1.38477e+08	1.14842e+08	1.95639e+07	4	3.67333e+08	9.18333e+07	0	0	0	0	0	0
Q9NRN5	OLFL3_HUMAN	248	[8 2 0 0 0]	1.53294e+08	4.53006e+08	2.48076e+08	1.55142e+08	4	1.00952e+09	2.52379e+08	1.4935e+07	3.92837e+07	2.09894e+07	1.53505e+07	4	9.05586e+07	2.26397e+07	2.11749e+07	6.44003e+07	3.46569e+07	2.2732e+07	4	1.42964e+08	3.5741e+07	0	0	0	0	0	0
P15144	AMPN_HUMAN	128	[3 3 0 0 0]	1.4787e+07	4.45333e+07	1.19867e+07	2.14766e+07	4	9.27836e+07	2.31959e+07	1.60227e+06	3.84137e+06	513615	1.81202e+06	4	7.76927e+06	1.94232e+06	259560			294140	2	553701	276850	0	0	0	0	0	0
P13473	LAMP2_HUMAN	257	[4 2 0 0 0]	4.16628e+07	5.88891e+07	125838335	6.54847e+07	4	2.91875e+08	7.29687e+07	2.23927e+07	3.48635e+07	1.01659e+08	3.58491e+07	4	1.94765e+08	4.86912e+07	5.61444e+06	1.81029e+07	6.18214e+07	2.8875e+07	4	1.14414e+08	2.86034e+07	0	0	0	0	0	0
P02749	APOH_HUMAN	253	[8 2 0 0 0]	42169805	1.01115e+08	4.14408e+07	3.82348e+07	4	2.22961e+08	5.57402e+07	1.37792e+06	8.31587e+06	2.78404e+06	7.25058e+06	4	1.97284e+07	4.9321e+06	1.08776e+07	3.34662e+08	2.37902e+07	3.83291e+07	4	4.07659e+08	1.01915e+08	0	0	0	0	0	0
P16422	EPCAM_HUMAN	111	[6 3 0 0 0]	1.96628e+08	6.04801e+08	3.64536e+08	2.78071e+08	4	1.44404e+09	3.61009e+08	2.38589e+06	3.32873e+07	1.78396e+07	2.08572e+07	4	7.437e+07	1.85925e+07	1.3836e+08	4.58063e+08	2.78722e+08	1.91404e+08	4	1.06655e+09	2.66637e+08	-1	0	0	0	0	0
Q6NSJ0	MYORG_HUMAN	398	[9 2 0 0 0]	8.74882e+08	1225022046	1384659573	1429881908	4	4.91445e+09	1.22861e+09	1.75559e+08	3.04357e+08	3.71075e+08	3.12058e+08	4	1.16305e+09	2.90762e+08	5.39772e+08	8.24132e+08	8.93288e+08	9.1227e+08	4	3.16946e+09	7.92366e+08	-1	1	0	-1	1	0
Q9NRN5	OLFL3_HUMAN	248	[10 2 0 0 0]	1.61022e+07	1.54729e+07	1.52125e+08	1.75129e+07	4	2.01213e+08	5.03032e+07	2.64434e+06	1.15488e+06	3.63013e+07	2.11284e+06	4	4.22133e+07	1.05533e+07	7.04942e+06	2.99381e+06	2.94567e+07	3.86204e+06	4	4.3362e+07	1.08405e+07	0	0	0	0	0	0
O43921	EFNA2_HUMAN	42	[8 2 0 0 0]	1.62932e+07	3.02823e+07	1.8429e+07	1.69879e+07	4	8.19923e+07	2.04981e+07	1.06728e+06	2010368	4.3062e+06		3	7.38384e+06	2.46128e+06		5.64379e+06	2645950		2	8.28974e+06	4.14487e+06	-1	0	-1	-1	0	0
P46977	STT3A_HUMAN	537	[8 2 0 0 0]	1.61951e+08	103646642	1.55941e+08	125452353	4	5.46991e+08	1.36748e+08	5.12456e+07	2.50862e+07	4.57392e+07	4.68741e+07	4	1.68945e+08	4.22363e+07	1.83216e+08	1.06109e+08	157504180	1.45461e+08	4	5.9229e+08	1.48072e+08	-1	1	0	-1	1	0
Q68CR1	SE1L3_HUMAN	382	[7 2 0 0 0]	5.85714e+08	7.60256e+08	9.38802e+08	7.23377e+08	4	3.00815e+09	7.52038e+08	2.52626e+08	3.1487e+08	3.88175e+08	2.97025e+08	4	1.2527e+09	3.13174e+08	1.51704e+08	1.64108e+08	2.38613e+08	1.88514e+08	4	7.42938e+08	1.85735e+08	-1	0	-1	-1	0	-1
Q5ZPR3	CD276_HUMAN	215	[9 2 0 0 0]	3.08927e+07	1.09238e+08	7.23975e+07	3.20946e+07	4	2.44623e+08	6.11557e+07	4.06963e+07	1.32653e+08	9.1817e+07	3.76897e+07	4	3.02856e+08	7.5714e+07	2.25007e+07	4.26139e+07	3.81832e+07	2.13375e+07	4	1.24635e+08	3.11588e+07	0	0	0	0	0	0
Q5ZPR3	CD276_HUMAN	433	[9 2 0 0 0]	3.08927e+07	1.09238e+08	7.23975e+07	3.20946e+07	4	2.44623e+08	6.11557e+07	4.06963e+07	1.32653e+08	9.1817e+07	3.76897e+07	4	3.02856e+08	7.5714e+07	2.25007e+07	4.26139e+07	3.81832e+07	2.13375e+07	4	1.24635e+08	3.11588e+07	0	0	0	0	0	0
P11117	PPAL_HUMAN	267	[5 2 0 0 0]	1.62877e+08	5.0149e+08	1.84953e+08	298643963	4	1.14796e+09	2.86991e+08	1.09862e+07	3.02223e+07	5.61452e+06	2.44428e+07	4	7.12658e+07	1.78165e+07	879279	5.85649e+06	4.96734e+06	4.30954e+06	4	1.60127e+07	4.00316e+06	0	0	0	0	0	0
Q7LGA3	HS2ST_HUMAN	127	[5 4 0 1 0]	19328421	4.40894e+07	3.90734e+06	2.03208e+07	4	8.7646e+07	2.19115e+07	1.64521e+07	6.93123e+08	3.01705e+07	3.84854e+06	4	7.43594e+08	1.85898e+08	9.20076e+06	8.72815e+06	1.0404e+06	3.46226e+06	4	2.24316e+07	5.60789e+06	0	0	0	0	0	0
P05556	ITB1_HUMAN	212	[6 2 0 0 0]	3467695698	2767945890	3305857727	2187834643	4	11729333958	2.93233e+09	1846622177	1379156698	1612679928	1186050743	4	6024509546	1.50613e+09	2520673298	2314092005	2467184647	1596222507	4	8898172457	2.22454e+09	0	0	0	0	0	0
P04114	APOB_HUMAN	1523	[7 2 0 0 0]	4.33604e+07	9.05677e+07	2.53588e+07	3.10001e+07	4	1.90287e+08	4.75717e+07	1.88934e+06	5.02997e+06			2	6.9193e+06	3.45965e+06	4.1582e+07	5.50341e+07	1.14456e+07		3	1.08062e+08	3.60206e+07	0	0	0	0	0	0
P10909	CLUS_HUMAN	291	[10 2 0 0 0]	1065907123	8.83552e+08	1507235835	9.4172e+08	4	4.39841e+09	1.0996e+09	3.65076e+08	2.99678e+08	5.03182e+08	3.07357e+08	4	1.47529e+09	3.68823e+08	8.85128e+08	7.4249e+08	1280141672	7.81329e+08	4	3689088476	922272119	-1	1	0	0	0	0
Q9Y4L1	HYOU1_HUMAN	515	[9 2 0 0 0]	10029802592	23798131580	8180406486	11999742823	4	54008083481	1.3502e+10	5668725059	12556623661	4856245718	6675137438	4	29756731876	7439182969	12490107774	29309190392	10335704855	15462592044	4	67597595065	1.68994e+10	0	0	0	0	0	0
Q15166	PON3_HUMAN	323	[3 5 0 0 0]	9.5582e+07	4.87269e+07	1.27191e+08	1.24171e+08	4	3.9567e+08	9.89175e+07	2.26189e+06		5.08875e+06	2.17224e+06	3	9.52288e+06	3.17429e+06	6.58409e+07	7.15838e+07	9.42178e+07	5.73072e+07	4	2.8895e+08	7.22374e+07	-1	1	0	-1	1	0
P51654	GPC3_HUMAN	124	[5 2 0 0 0]	3.09862e+07	7.11729e+07	2.1654e+07	3.8096e+07	4	1.61909e+08	4.04773e+07			1.14054e+06		1	1.14054e+06	1.14054e+06		4.87785e+06	1.72106e+06	1.67234e+06	3	8.27125e+06	2.75708e+06	-1	0	0	0	0	0
P55268	LAMB2_HUMAN	1348	[6 2 0 0 0]	2.6356e+07	7.79987e+07	2.3916e+07	2.56537e+07	4	1.53924e+08	3.84811e+07	6.68944e+06	2.87184e+07	5.68387e+06	3.53597e+06	4	4.46277e+07	1.11569e+07	2.48028e+07	8.02488e+07	3.43639e+07	3.4414e+07	4	1.73829e+08	4.34574e+07	0	0	0	0	0	0
Q15166	PON3_HUMAN	323	[6 2 0 0 0]	2.16338e+08	9.14954e+08	732301189	7.70396e+08	4	2.63399e+09	6.58497e+08	5.56349e+07	2.55205e+08	1.96089e+08	1.91972e+08	4	698900613	1.74725e+08	105700439	4.46851e+08	3.83362e+08	361473219	4	1297386054	3.24347e+08	0	0	0	0	0	0
P15144	AMPN_HUMAN	128	[5 3 0 0 0]	3.66975e+07	1.75127e+07	2.50349e+08	1.74299e+08	4	4.78859e+08	1.19715e+08	2.43839e+06	1.66193e+06	8.98464e+07	6.52241e+07	4	1.59171e+08	3.97927e+07	139399	209656	96777.4	577830	4	1.02366e+06	255916	0	0	0	0	0	0
Q9BRN9	TM2D3_HUMAN	169	[6 2 0 0 0]	1.70851e+08	1.53946e+08	1.63044e+08	1.61224e+08	4	6.49065e+08	1.62266e+08	4.76462e+07	3.4905e+07	4.21023e+07	4.0701e+07	4	1.65355e+08	4.13386e+07	1.15796e+08	9.90272e+07	1.08766e+08	1.12924e+08	4	4.36513e+08	1.09128e+08	-1	1	0	-1	1	0
Q96KA5	CLP1L_HUMAN	91	[3 4 0 0 0]	3.86853e+08	8.57387e+07	331674825	1.64086e+08	4	9.68353e+08	2.42088e+08	6.05125e+06	1.6348e+06	2.01365e+07	3.91558e+06	4	3.17381e+07	7.93453e+06	3.79392e+07	4.79646e+06	3.30065e+07	7.83222e+06	4	83574370	2.08936e+07	0	0	0	0	0	0
P05156	CFAI_HUMAN	494	[6 2 0 0 0]	2.31639e+08	3.52329e+08	2.25349e+08	1.34382e+08	4	9.437e+08	2.35925e+08	2.40027e+07	4.27367e+07	2.38848e+07	1.32397e+07	4	1.03864e+08	2.5966e+07	7.18196e+07	1.03659e+08	6.43723e+07	3.54148e+07	4	2.75266e+08	6.88165e+07	-1	0	0	0	0	0
P07307	ASGR2_HUMAN	170	[6 2 0 0 0]	3156569371	4471108231	2724042469	2962909304	4	13314629375	3.32866e+09	2.14789e+08	2.77768e+08	1.76007e+08	1.95994e+08	4	8.64558e+08	2.1614e+08	1412054666	1947770563	1232653769	1320474344	4	5912953342	1.47824e+09	-1	1	-1	-1	1	0
Q96KA5	CLP1L_HUMAN	229	[6 2 0 0 0]	2245686436	6386290289	2678879840	3693023306	4	15003879871	3.75097e+09	8.26088e+08	2183221531	9.76871e+08	1322819990	4	5.309e+09	1.32725e+09	1106157149	3068896490	1305009110	1741487614	4	7221550363	1.80539e+09	0	0	0	0	0	0
P02749	APOH_HUMAN	162	[6 2 0 0 0]	7.19578e+07	9.14663e+07	1.4367e+08	8.98e+07	4	3.96894e+08	9.92235e+07	1.81817e+06	1.68497e+06	4.13713e+06	2.46575e+06	4	1.0106e+07	2.52651e+06		1.47399e+06	2.97686e+06	3.72231e+06	3	8.17316e+06	2.72439e+06	-1	0	-1	-1	0	-1
P27487	DPP4_HUMAN	685	[3 3 0 0 0]	2.88376e+07	4.14894e+07	4.37308e+07	2.14631e+07	4	1.35521e+08	3.38802e+07	1.67528e+06	3.72562e+06	3.48915e+06	1.99713e+06	4	1.08872e+07	2.72179e+06	2.52054e+06	1.97979e+06	2.68562e+06	496888	4	7.68283e+06	1.92071e+06	-1	0	-1	-1	0	-1
Q7Z7H5	TMED4_HUMAN	117	[3 4 0 0 0]	4.3124e+08	2.90602e+07	7.47123e+08	2.8224e+08	4	1.48966e+09	3.72416e+08	3.60743e+07	1.53003e+06	3.23692e+06	9.62918e+06	4	5.04705e+07	1.26176e+07	3.12441e+08	1.76407e+07	5.26327e+08	1.60034e+08	4	1.01644e+09	2.54111e+08	0	0	0	0	0	0
Q9NRB3	CHSTC_HUMAN	280	[8 2 0 0 0]	3.72236e+07	5.98512e+07	5.83914e+07	4.16808e+07	4	1.97147e+08	4.92867e+07	9.87005e+06	1.902e+07	2.51233e+07	1.15118e+07	4	6.55252e+07	1.63813e+07	2.46163e+07	3.65022e+07	3.13921e+07	2.70642e+07	4	1.19575e+08	2.98937e+07	-1	0	0	0	0	0
P07602	SAP_HUMAN	101	[3 2 0 0 0]	3.07948e+08	5.75049e+08	8.0815e+08	3.7433e+08	4	2.06548e+09	5.16369e+08	3.11235e+08	6.38193e+08	9.40184e+08	5.34442e+08	4	2.42405e+09	6.06013e+08	3.53302e+08	7.16467e+08	1014318460	4.73128e+08	4	2.55722e+09	6.39304e+08	0	0	0	0	0	0
P46977	STT3A_HUMAN	544	[7 2 0 0 0]	5517773617	1092148256	6.13407e+08	1924918367	4	9.14825e+09	2.28706e+09	4264938623	7.4243e+08	484497133	2215690644	4	7.70756e+09	1.92689e+09	4229396392	7.82734e+08	4.34896e+08	1403492280	4	6850518222	1.71263e+09	0	0	0	0	0	0
Q9BVK6	TMED9_HUMAN	125	[5 2 0 0 0]	3568136124	6650908843	6557705896	3522914235	4	20299665098	5.07492e+09	1172660341	2018680196	1971941408	1038931484	4	6202213429	1.55055e+09	2472598067	4432275702	4638427604	2314583396	4	13857884769	3.46447e+09	-1	0	0	0	0	0
P11279	LAMP1_HUMAN	261	[9 2 0 0 0]	7.19251e+08	1095051707	8.4518e+08	1127437577	4	3.78692e+09	9.4673e+08	2.54734e+08	1088187874	1146172765	3.65752e+08	4	2.85485e+09	7.13712e+08	4.87749e+08	7.10958e+08	485960091	8.15996e+08	4	2.50066e+09	6.25166e+08	0	0	0	0	0	0
P26927	HGFL_HUMAN	296	[8 2 0 0 0]	5.50665e+07	5.5474e+07	4.81693e+07	2.6327e+07	4	1.85037e+08	4.62592e+07	3.34233e+06	2.9372e+06	3.361e+06	1.33476e+06	4	1.09753e+07	2.74382e+06	2.73513e+07	1.81458e+07	1.66642e+07	1.18325e+07	4	7.39937e+07	1.84984e+07	-1	1	0	-1	0	0
O00754	MA2B1_HUMAN	930	[9 2 0 0 0]	2.47463e+07	2.50314e+07	1.25054e+07	1.05127e+07	4	7.27958e+07	1.8199e+07	3.2559e+06	6.58519e+06	2.20046e+06		3	1.20415e+07	4.01385e+06	2.09317e+07	5.69118e+06	1.52809e+06	2.60285e+06	4	3.07538e+07	7.68845e+06	0	0	0	0	0	0
P01042	KNG1_HUMAN	205	[7 2 0 0 0]	5.34926e+07	1.92117e+07	9.57118e+06	3.9313e+07	4	1.21589e+08	3.03971e+07				3.76657e+06	1	3.76657e+06	3.76657e+06		5.36413e+06	2.65426e+06	8.22e+06	3	1.62384e+07	5.4128e+06	0	0	0	0	0	0
Q68CR1	SE1L3_HUMAN	201	[9 2 0 0 0]	4.90475e+08	5.16109e+08	4.201e+08	2.81965e+08	4	1.70865e+09	4.27162e+08	5.20644e+08	3.96964e+08	3.43702e+08	2.3986e+08	4	1.50117e+09	3.75293e+08	1.18221e+08	8.89475e+07	7.83563e+07	4.2399e+07	4	3.27924e+08	8.1981e+07	0	-1	-1	0	0	-1
Q9Y646	CBPQ_HUMAN	179	[7 2 0 0 0]	3.03019e+07	7.34052e+06	7.52927e+07	1.31219e+08	4	2.44154e+08	6.10386e+07	1.98969e+06		2.7027e+06	8.71004e+06	3	1.34024e+07	4.46748e+06	1.23362e+07	2.93826e+06	1.15426e+07	2.89397e+07	4	5.57567e+07	1.39392e+07	0	0	0	0	0	0
O15031	PLXB2_HUMAN	759	[10 2 0 0 0]	8.06599e+07	2.46187e+08	1.04883e+08	5.28552e+07	4	4.84586e+08	1.21146e+08	3.89933e+07	9.21035e+07	4.99016e+07	2.40571e+07	4	2.05055e+08	5.12639e+07	5.21709e+07	1.66171e+08	5.69518e+07	3.48578e+07	4	3.10151e+08	7.75378e+07	0	0	0	0	0	0
P55289	CAD12_HUMAN	537	[6 2 0 0 0]	1.27502e+08	1.8893e+08	1.99756e+08	1.84311e+08	4	7.00499e+08	1.75125e+08	9.52888e+06	4.33477e+07	3.65149e+07	4.40782e+07	4	1.3347e+08	3.33674e+07	8.5279e+06	8.75921e+06	1.76179e+07	1.81807e+07	4	5.30857e+07	1.32714e+07	-1	0	-1	-1	0	-1
Q9UN76	S6A14_HUMAN	174	[8 2 0 0 0]	9.05357e+07	1.21217e+08	7.4563e+07	1.22704e+08	4	4.09019e+08	1.02255e+08	2.64218e+06	4.04154e+07	3.71972e+06	3.80207e+06	4	5.05794e+07	1.26448e+07	3.79849e+07	3.5197e+07	2.80018e+07	4.90629e+07	4	1.50247e+08	3.75617e+07	-1	0	-1	-1	0	0
P05156	CFAI_HUMAN	494	[8 2 0 0 0]	6.1058e+07	6.3052e+07	4.9235e+07	9.72022e+07	4	2.70547e+08	6.76368e+07	1.15933e+07	4.80382e+06	7.26878e+06	7.54942e+06	4	3.12153e+07	7.80382e+06	5.1449e+07	4.19661e+07	4.23121e+07	7.31039e+07	4	2.08831e+08	5.22078e+07	-1	1	0	-1	1	0
P51654	GPC3_HUMAN	124	[3 4 0 0 0]	1.89037e+07	2.83318e+07	1.79128e+07	4.0874e+07	4	1.06022e+08	2.65056e+07		1.79609e+06		1.82093e+06	2	3.61703e+06	1.80851e+06	1.24677e+06	1.61962e+06	2.50367e+06		3	5.37005e+06	1.79002e+06	-1	0	-1	0	0	0
P54802	ANAG_HUMAN	261	[10 2 0 0 0]	6.33887e+07	1.16509e+08	6.72223e+07	2.74116e+08	4	5.21236e+08	1.30309e+08	2.9122e+07	4.7562e+07	6.86842e+06	225874177	4	3.09427e+08	7.73566e+07	5.35395e+07	1.28351e+08	7.03226e+07	2.32174e+08	4	4.84388e+08	1.21097e+08	0	0	0	0	0	0
Q15043	S39AE_HUMAN	77	[5 2 0 0 0]	8.62597e+06	527993	2.46753e+07	8.87092e+06	4	4.27002e+07	1.06751e+07	7.2678e+06	1.04391e+07	2.80856e+07	7.36427e+06	4	5.31568e+07	1.32892e+07	5.97911e+06	461901	1.95454e+07	7.76987e+06	4	3.37563e+07	8.43907e+06	0	0	0	0	0	0
Q9Y2E5	MA2B2_HUMAN	748	[5 2 0 0 0]	2.30398e+08	3.11964e+08	421859044	2.96485e+08	4	1260706558	3.15177e+08	5.18329e+06	6.87741e+06	1.15324e+07	1.2867e+07	4	3.64601e+07	9.11503e+06	2.72938e+06	5.1631e+06	9.53126e+06	9.0898e+06	4	2.65135e+07	6.62839e+06	-1	0	-1	-1	0	-1
P11279	LAMP1_HUMAN	249	[3 2 0 1 0]	1.86852e+08	7.64976e+07	1.55835e+08	2.25032e+08	4	6.44217e+08	1.61054e+08	1.1881e+07	5.00856e+06	9.42504e+06	1.39815e+07	4	4.02961e+07	1.0074e+07	7.2766e+07	2.96366e+07	6.36863e+07	9.41841e+07	4	2.60273e+08	6.50683e+07	-1	1	0	0	0	0
Q9UMR5	PPT2_HUMAN	289	[6 2 0 0 0]	1.98812e+08	1.81145e+08	1.29782e+08	1.18636e+08	4	6.28375e+08	1.57094e+08	79772615	6.33029e+07	4.04605e+07	5.49573e+07	4	2.38493e+08	5.96233e+07	7.14693e+08	5.55369e+08	5.59174e+08	3.74809e+08	4	2.20405e+09	5.51011e+08	-1	1	1	0	1	1
Q9UBV2	SE1L1_HUMAN	272	[9 2 0 0 0]	6.21365e+07	6.28946e+08	3.30611e+08	544642797	4	1.56634e+09	3.91584e+08	6.83345e+06	2.33286e+08	1.20943e+08	2.06194e+08	4	5.67256e+08	1.41814e+08	5.79243e+07	6.1821e+08	3.82628e+08	5.58324e+08	4	1.61709e+09	4.04272e+08	0	0	0	0	0	0
Q9HDC9	APMAP_HUMAN	196	[5 2 0 0 0]	1431553697	1918517474	2420391913	1653898289	4	7424361373	1.85609e+09	1670174587	2012665025	2471293970	1745602014	4	7899735596	1974933899	2.92495e+08	3.91296e+08	4.58029e+08	286608764	4	1.42843e+09	3.57107e+08	0	-1	-1	0	-1	-1
Q9BZQ6	EDEM3_HUMAN	195	[9 2 0 0 0]	2.48701e+08	4.1225e+08	2.80277e+08	1.34722e+08	4	1.07595e+09	2.68987e+08	117645744	1.75464e+08	1.55754e+08	7.19981e+07	4	5.20861e+08	1.30215e+08	1.87217e+08	2.88575e+08	1.39353e+08	1.11803e+08	4	7.26947e+08	1.81737e+08	0	0	0	0	0	0
P11279	LAMP1_HUMAN	103	[10 2 0 0 0]	121192115	150719383	7.81123e+07	9.92911e+07	4	4.49315e+08	1.12329e+08	3.93006e+07	5.02383e+07	3.16317e+07	2.94423e+07	4	1.50613e+08	3.76532e+07	9.77507e+07	1.36782e+08	1.16513e+08	8.78629e+07	4	4.38909e+08	1.09727e+08	-1	1	0	0	1	0
P08236	BGLR_HUMAN	272	[5 2 0 0 0]	3714723538	11609963638	7106781461	8316425077	4	30747893714	7.68697e+09	8.36247e+08	2638920401	1602228511	1844667303	4	6.92206e+09	1.73052e+09	1245116115	3848541487	2315029752	2840744946	4	10249432300	2562358075	0	0	0	0	0	0
O60486	PLXC1_HUMAN	821	[7 2 0 0 0]	1.10997e+07	1.46173e+07	1.50123e+07	1.09081e+07	4	5.16374e+07	1.29094e+07	5.26385e+06	1.72356e+06	2.13308e+06	2.07331e+06	4	1.11938e+07	2.79845e+06	1.90474e+06	1.01231e+06	3.75442e+06	1.34278e+06	4	8.01424e+06	2.00356e+06	-1	0	-1	-1	0	-1
P02749	APOH_HUMAN	162	[7 2 0 0 0]	2.18922e+08	2.76385e+08	2.60071e+08	2.75845e+08	4	1.03122e+09	2.57806e+08	7.91964e+06	4.46733e+06	2.84242e+06		3	1.52294e+07	5.07646e+06		1.32201e+06		3.02329e+06	2	4.3453e+06	2.17265e+06	-1	0	-1	-1	0	-1
O95427	PIGN_HUMAN	192	[3 4 0 1 0]	5.39407e+07	8.73382e+07	3.50779e+07	8.14608e+07	4	2.57818e+08	6.44544e+07	22752140	4.53286e+07	2.45934e+07	6.48644e+07	4	1.57539e+08	3.93846e+07	4.07558e+07	7.39632e+07	2.73939e+07	7.27165e+07	4	2.14829e+08	5.37074e+07	0	0	0	0	0	0
P01042	KNG1_HUMAN	205	[6 2 0 0 0]	4.86204e+07	6.11143e+07	4.12879e+07	4.46265e+07	4	1.95649e+08	4.89123e+07	1.38948e+06		2.32907e+06	8.64162e+06	3	1.23602e+07	4.12006e+06	1.14847e+07	2.53593e+06	4.68209e+06	1.8689e+06	4	2.05716e+07	5.14291e+06	-1	0	-1	-1	0	-1
P00734	THRB_HUMAN	121	[10 2 0 0 0]	549220828	1689386801	6.71659e+07	405310125	4	2.71108e+09	6.77771e+08	6.01321e+07	2.55222e+08	1.15931e+07	4.59947e+07	4	372942185	9.32355e+07	1.07167e+08	3.51338e+08	2.31767e+07	7.80061e+07	4	5.59688e+08	1.39922e+08	0	0	0	0	0	0
O94901	SUN1_HUMAN	732	[5 2 0 0 0]	3797185021	1042346621	1094160344	7.54576e+08	4	6.68827e+09	1.67207e+09	1307923411	3.35641e+08	4.05264e+08	2.00778e+08	4	2.24961e+09	5.62401e+08	6.40577e+08	1.61646e+08	1.69186e+08	109971626	4	1.08138e+09	2.70345e+08	0	0	0	0	0	0
P42785	PCP_HUMAN	47	[5 2 0 0 0]	3.97888e+08	2.60875e+08	3.16329e+08	3.39036e+08	4	1.31413e+09	3.28532e+08	5.43599e+07	3.25222e+07	3.04478e+07	3.81964e+07	4	1.55526e+08	3.88816e+07	3.02346e+08	1.72631e+08	2.12003e+08	2.05631e+08	4	8.92612e+08	2.23153e+08	-1	1	0	-1	1	0
Q6NSJ0	MYORG_HUMAN	398	[5 2 0 0 0]	199608841	2.19346e+08	3.0507e+08	1.61167e+08	4	8.85192e+08	2.21298e+08	2.50122e+07	2.70929e+07	4.54089e+07	3.29152e+07	4	1.30429e+08	3.26073e+07	3.27616e+06	7.2201e+06	1.2382e+07	9.29507e+06	4	3.21733e+07	8.04332e+06	-1	-1	-1	-1	0	-1
P46977	STT3A_HUMAN	548	[6 2 0 0 0]	12834243041	16860404364	15209074464	14523498966	4	59427220835	1.48568e+10	3383452855	4609636304	4104804042	4054443558	4	16152336759	4.03808e+09	6479755938	8720575506	7833550492	7445223893	4	30479105829	7.61978e+09	-1	0	0	-1	0	0
P04114	APOB_HUMAN	1523	[8 2 0 0 0]	1.09949e+08	3.56449e+08	2.83494e+08	5.77265e+07	4	8.0762e+08	2.01905e+08	4.54705e+06	8.8918e+06	1.39376e+07		3	2.73765e+07	9.12549e+06	3.62468e+07	1.19697e+08	1.29065e+08	2.17439e+07	4	3.06753e+08	7.66882e+07	0	0	0	0	0	0
P56199	ITA1_HUMAN	1102	[6 2 0 0 0]	8.80853e+07	3.97057e+08	1.122e+08	5.5491e+07	4	6.52834e+08	1.63208e+08	5.47408e+06	3.17832e+07	3.7953e+06	4.31473e+06	4	4.53673e+07	1.13418e+07	1.78462e+07	7.15436e+07	1.8742e+07	1.06833e+07	4	1.18815e+08	2.97038e+07	0	0	0	0	0	0
Q16880	CGT_HUMAN	333	[6 2 0 0 0]	4.84759e+07	7.53866e+07	3.80149e+07	2.39573e+07	4	1.85835e+08	4.64587e+07	8.97186e+06	1.48837e+07	5.82195e+06	4.30955e+06	4	3.3987e+07	8.49676e+06	9.27565e+07	1.50869e+08	6.76483e+07	4.55753e+07	4	3.56849e+08	8.92122e+07	0	0	0	0	0	0
P10619	PPGB_HUMAN	244	[6 2 0 0 0]	3.19858e+08	5.9986e+08	2.2759e+08	2.18028e+08	4	1.36534e+09	3.41334e+08	6.72308e+07	1.1716e+08	7.93085e+07	4.11024e+07	4	3.04802e+08	7.62004e+07	3.05185e+08	5.87349e+08	2.13093e+08	1.62917e+08	4	1.26854e+09	3.17136e+08	0	0	0	0	0	0
Q9UHN6	TMEM2_HUMAN	914	[8 2 0 0 0]	8.38783e+08	9.15097e+08	7.06087e+08	8.18089e+08	4	3.27806e+09	8.19514e+08	2.90131e+08	3.49401e+08	263917806	3.13387e+08	4	1.21684e+09	3.04209e+08	3.98334e+08	4.40923e+08	3.37802e+08	3.94271e+08	4	1.57133e+09	3.92833e+08	-1	0	-1	-1	0	-1
Q8NBJ7	SUMF2_HUMAN	191	[3 4 0 1 0]	3.91399e+08	4.92299e+08	1048245737	5.78935e+08	4	2.51088e+09	6.2772e+08	3.56128e+07	5.62303e+07	1.48405e+08	7.82642e+07	4	3.18512e+08	7.96281e+07	2.11647e+08	2.38567e+08	554939497	3.08569e+08	4	1313723545	3.28431e+08	-1	0	0	0	0	0
Q9UBV2	SE1L1_HUMAN	195	[7 2 0 0 0]	1.85288e+07	2.82345e+07	2.39946e+07	4.75297e+07	4	1.18288e+08	2.95719e+07	3.60179e+06	9.56951e+06	9.52453e+06	1.32284e+07	4	3.59242e+07	8.98105e+06	9.27608e+06	1.48873e+07	1.35426e+07	2.46335e+07	4	6.23395e+07	1.55849e+07	0	0	0	0	0	0
P98160	PGBM_HUMAN	89	[9 2 0 0 0]	6.99819e+07	4.17904e+08	8.56262e+07	1.89358e+08	4	7.6287e+08	1.90717e+08	4.74071e+07	4.35402e+08	3.82222e+07	1.04689e+08	4	6.25721e+08	1.5643e+08	1.20284e+08	5.77462e+08	1.18872e+08	2.73007e+08	4	1.08963e+09	2.72406e+08	0	0	0	0	0	0
Q99519	NEUR1_HUMAN	343	[6 3 0 0 0]	1.91021e+08	2.9758e+08	1.20993e+08	3.64918e+08	4	9.74512e+08	2.43628e+08	4.87925e+06	2.28131e+07	9.17765e+06	2.91476e+07	4	6.60176e+07	1.65044e+07	8.12043e+06	3.43362e+07	1.17827e+07	3.92695e+07	4	9.35088e+07	2.33772e+07	-1	0	-1	0	0	0
P54802	ANAG_HUMAN	261	[9 2 0 0 0]	3.93282e+08	1121584626	2.09874e+08	1.6115e+08	4	1.88589e+09	4.71472e+08	8.76315e+06	3.41552e+08	5.27113e+07	3.20926e+07	4	4.35119e+08	1.0878e+08	4.16846e+08	1034588178	1.48455e+08	1.36607e+08	4	1736496627	4.34124e+08	0	0	0	0	0	0
P11279	LAMP1_HUMAN	261	[6 4 0 0 0]	7.58507e+07	183604024	1.39141e+08	9.8436e+07	4	4.97032e+08	1.24258e+08	9.15146e+06	1.56708e+07	6.86902e+06	2.43939e+07	4	5.60851e+07	1.40213e+07	3.86046e+07	7.5712e+07	3.91312e+07	2.11286e+07	4	1.74576e+08	4.36441e+07	-1	0	0	0	0	0
Q9Y251	HPSE_HUMAN	162	[5 2 0 0 0]	1.4281e+07	2.12228e+07	2.15095e+07	2.16963e+07	4	7.87097e+07	1.96774e+07	1.2128e+06	325101	1.87155e+06	1.55936e+06	4	4.96881e+06	1.2422e+06	965116	368019	1.95095e+06	1.67508e+06	4	4.95917e+06	1.23979e+06	-1	0	-1	-1	0	-1
P10643	CO7_HUMAN	754	[6 2 0 0 0]	1.27097e+07	2.10986e+07	9.97491e+06	1.2982e+07	4	5.67652e+07	1.41913e+07	684604	2.42009e+07	1.63748e+07	1.73684e+07	4	5.86287e+07	1.46572e+07	512717		1.37197e+06	1.70068e+06	3	3.58536e+06	1.19512e+06	0	0	-1	0	0	-1
Q9GZU1	MCLN1_HUMAN	230	[9 2 0 0 0]	1.60751e+08	2.53764e+08	2.42149e+08	4.77041e+08	4	1.1337e+09	2.83426e+08	1.14805e+08	1.80509e+08	1.55362e+08	3.26523e+08	4	7.77199e+08	1.943e+08	1.36508e+08	2.39055e+08	1.95937e+08	4.04369e+08	4	9.7587e+08	2.43967e+08	0	0	0	0	0	0
O15031	PLXB2_HUMAN	759	[6 3 0 1 0]	5.46913e+07	1.6118e+08	6.18068e+07	1.76201e+07	4	2.95298e+08	7.38244e+07	1.69194e+06			3.18894e+06	2	4.88089e+06	2.44044e+06	2.96287e+07	7.95577e+07	4.25384e+07	1.35522e+07	4	1.65277e+08	4.13192e+07	0	0	0	0	0	0
P27487	DPP4_HUMAN	685	[3 2 0 0 0]	8.41547e+06	1.68327e+08	5.45897e+07	1.4439e+07	4	2.45771e+08	6.14428e+07	367852	1.11537e+07	3.36754e+06	812450	4	1.57016e+07	3.92539e+06	558758	6.29227e+06	2.0794e+06	1.4645e+06	4	1.03949e+07	2.59873e+06	0	0	0	0	0	0
P27487	DPP4_HUMAN	685	[4 2 0 0 0]	1.72605e+07	1.9201e+07	1.52852e+07	1.20426e+07	4	6.37894e+07	1.59473e+07					0	0	#DIV/0!			1.48357e+06	418581	2	1.90215e+06	951077	-1	0	-1	-1	0	-1
Q9UN76	S6A14_HUMAN	302	[8 2 0 0 0]	5.85883e+07	5.64562e+07	1.43256e+08	2.69393e+08	4	5.27694e+08	1.31923e+08	1.30565e+06	7.65755e+06	7.39988e+06		3	1.63631e+07	5.45436e+06	2.76974e+07	1.14915e+07	6.01258e+07	2.36372e+08	4	3.35687e+08	8.39217e+07	0	0	0	0	0	0
P06681	CO2_HUMAN	621	[9 2 0 0 0]	3.62234e+08	5.97213e+08	5.05391e+08	6.49361e+08	4	2114198189	5.2855e+08	2.7596e+07	5.40898e+07	4.60848e+07	5.02821e+07	4	1.78053e+08	4.45132e+07	1.56035e+08	2.89106e+08	2.09941e+08	2.54147e+08	4	9.09228e+08	2.27307e+08	-1	1	-1	-1	1	0
P56199	ITA1_HUMAN	460	[6 2 0 0 0]	1.42285e+08	4.96415e+08	6.08382e+06	3.76442e+08	4	1.02123e+09	2.55307e+08	2.80331e+07	1.11279e+08		7.1302e+07	3	2.10614e+08	7.02046e+07	2.48828e+08	1.48567e+08		139790965	3	5.37186e+08	1.79062e+08	0	0	0	0	0	0
Q07954	LRP1_HUMAN	3953	[8 2 0 0 0]	3.34814e+08	311979199	1.02674e+08	2.16042e+08	4	9.6551e+08	2.41377e+08	3.17671e+08	2.36457e+08	6.81901e+07	1.81712e+08	4	8.04031e+08	2.01008e+08	380158286	3.20703e+08	1.05483e+08	203431534	4	1.00978e+09	2.52444e+08	0	0	0	0	0	0
Q99538	LGMN_HUMAN	272	[7 4 0 0 0]	1798795210	7.53167e+08	8.96294e+08	9.25868e+08	4	4374123792	1093530948	1.11408e+08	4.20316e+07	6.4559e+07	6.26862e+07	4	2.80684e+08	7.01711e+07	9.34225e+08	4.09679e+08	4.87189e+08	4.92861e+08	4	2.32395e+09	5.80988e+08	-1	1	0	0	0	0
P51654	GPC3_HUMAN	124	[6 2 0 0 0]	2.16099e+08	3.34849e+08	1.09295e+08	1.3022e+08	4	7.90462e+08	1.97616e+08		1.41851e+07	3.26541e+06	5.14352e+06	3	2.2594e+07	7.53134e+06	3.51543e+07	4.27687e+07	1.48085e+07	1.89354e+07	4	1.11667e+08	2.79167e+07	-1	0	0	0	0	0
P48740	MASP1_HUMAN	385	[9 2 0 0 0]	1.5502e+08	8.52501e+07	1.2217e+07	5.99802e+06	4	2.58485e+08	6.46212e+07	1.25549e+07	6.57976e+06	990733	403165	4	2.05286e+07	5.13215e+06	3.63214e+07	2.1011e+07	6.51068e+06	478097	4	6.43211e+07	1.60803e+07	0	0	0	0	0	0
P11047	LAMC1_HUMAN	576	[8 2 0 0 0]	1.29292e+08	1.06877e+08	2.43907e+08	1.15808e+08	4	5.95885e+08	1.48971e+08	4.59852e+07	3.12293e+07	6.34722e+07	4.16309e+07	4	182317505	4.55794e+07	8.26059e+07	1.0289e+08	1.47689e+08	9.39288e+07	4	4.27114e+08	1.06778e+08	0	1	0	0	0	0
Q86Z14	KLOTB_HUMAN	391	[5 2 0 0 0]	2.78436e+08	1.61621e+08	1.66109e+08	2.00374e+08	4	8.0654e+08	2.01635e+08	3.91999e+06	9.78787e+06	1.59064e+06	2.7602e+06	4	1.80587e+07	4.51467e+06	3.60041e+07	9.09406e+06	1.80129e+07	1.2279e+07	4	7.539e+07	1.88475e+07	-1	0	-1	-1	0	-1
P01024	CO3_HUMAN	85	[10 2 0 0 0]	2.57266e+08	1574785448	6.13303e+08	6.11865e+08	4	3057219481	7.64305e+08	1.54879e+08	3.34612e+08	4.5056e+07	1.73986e+07	4	5.51946e+08	1.37986e+08	317087737	1614822370	6.22009e+08	4.99291e+08	4	3.05321e+09	7.63303e+08	0	0	0	0	0	0
P11279	LAMP1_HUMAN	261	[6 5 0 0 0]	1.79492e+08	1.07186e+08	1.44766e+08	5.12179e+07	4	4.82662e+08	1.20665e+08	9.1025e+07	1.09385e+08	7.99703e+07	5.23581e+07	4	3.32739e+08	8.31846e+07	1231627521	1534744106	6.29963e+08	9.59983e+08	4	4.35632e+09	1.08908e+09	0	1	1	0	1	0
P02786	TFR1_HUMAN	727	[5 2 0 0 0]	1278188142	7.28126e+08	1092679607	7.64032e+08	4	3.86303e+09	9.65756e+08	2.92731e+08	181206938	3.19339e+08	2.02284e+08	4	9.95561e+08	2.4889e+08	6.44926e+07	4.42436e+07	3.52377e+07	3.17129e+07	4	1.75687e+08	4.39217e+07	-1	-1	-1	-1	-1	-1
Q99519	NEUR1_HUMAN	352	[9 2 0 0 0]	3.68724e+07	9.99929e+07	4.35393e+07	3.57578e+07	4	2.16162e+08	5.40406e+07	4.19679e+06	2.81955e+07		9.10937e+06	3	4.15017e+07	1.38339e+07	5.76942e+06	2.19358e+07	1.18504e+07	5.70665e+06	4	4.52622e+07	1.13155e+07	0	0	0	0	0	0
P04114	APOB_HUMAN	1523	[9 2 0 0 0]	3.96594e+08	575739088	4.01954e+08	4.45831e+08	4	1.82012e+09	4.55029e+08	3.35306e+07	1.00669e+08	2.1341e+07	4.31776e+07	4	1.98719e+08	4.96796e+07	1.94202e+08	2.68371e+08	2.0898e+08	2.19033e+08	4	8.90585e+08	2.22646e+08	-1	1	-1	-1	1	0
O75882	ATRN_HUMAN	428	[9 2 0 0 0]	2263689946	2904366342	1749548084	1254974379	4	8172578751	2.04314e+09	8.28036e+08	9.82177e+08	6.27763e+08	4.28566e+08	4	2.86654e+09	7.16635e+08	1885781810	2438193749	1557754644	1118468504	4	7000198707	1.75005e+09	0	0	0	0	0	0
O94901	SUN1_HUMAN	588	[8 2 0 0 0]	1218826549	1636224656	1411487558	1133473911	4	5400012674	1.35e+09	5.82522e+08	7.41601e+08	6.70638e+08	5.57182e+08	4	2.55194e+09	6.37986e+08	1636148202	2174693312	1800442285	1546151692	4	7157435491	1.78936e+09	-1	1	0	-1	1	0
Q96HD1	CREL1_HUMAN	205	[3 4 0 0 0]	2.80757e+07	5.7296e+07	2.0546e+07	2.29157e+07	4	1.28833e+08	3.22083e+07			3.26885e+06		1	3.26885e+06	3.26885e+06		2.56991e+07	6.56161e+06	2.52158e+06	3	3.47823e+07	1.15941e+07	0	0	0	0	0	0
P06213	INSR_HUMAN	920	[5 2 0 0 0]	1.59108e+08	2.12644e+08	2.06076e+08	1.93686e+08	4	7.71514e+08	1.92879e+08	2.86128e+08	1.58903e+08	1.49898e+08	1.35138e+08	4	7.30067e+08	1.82517e+08	2.32433e+07	1.66268e+07	1.33649e+07	4.65627e+06	4	5.78912e+07	1.44728e+07	0	-1	-1	0	0	-1
P11279	LAMP1_HUMAN	261	[7 6 0 0 0]	1.01779e+08	5.29027e+07	1.28738e+08	8.63999e+07	4	3.69819e+08	9.24548e+07	4.36951e+06	3.44021e+06	2.43736e+06	2.6849e+06	4	1.2932e+07	3.23299e+06	37864110	2.35749e+07	6.25717e+07	6.57619e+07	4	1.89773e+08	4.74432e+07	-1	1	0	-1	0	0
P15144	AMPN_HUMAN	128	[4 3 1 0 0]	2.14019e+08	5.69453e+08	4.47157e+08	2.72892e+08	4	1.50352e+09	3.7588e+08	2.70827e+07	8.99643e+07	1.65304e+08	9.05346e+07	4	3.72885e+08	9.32214e+07	2.02968e+07	1.22435e+07	3.02832e+07	2.21461e+07	4	8.49696e+07	2.12424e+07	0	0	-1	0	0	0
P55289	CAD12_HUMAN	537	[7 2 0 0 0]	1.82817e+08	3.2884e+08	5.79608e+08	5.56137e+08	4	1.6474e+09	4.1185e+08	3.04174e+07	4.35882e+07	108253346	1.12308e+08	4	2.94567e+08	7.36417e+07	1.93184e+07	5.69566e+07	1.00164e+08	9.40941e+07	4	2.70533e+08	6.76333e+07	0	0	0	0	0	0
P27487	DPP4_HUMAN	150	[3 2 0 1 0]	7.03606e+07	8.28836e+07	126480469	5.20469e+07	4	3.31772e+08	8.29429e+07	1.63328e+07	9.3426e+06	2.33282e+07	2.12755e+07	4	7.02791e+07	1.75698e+07	3.30041e+07	1.24815e+07	3.86315e+07	1.18616e+07	4	9.59787e+07	2.39947e+07	-1	0	0	0	0	0
Q6UW63	KDEL1_HUMAN	302	[3 3 0 1 0]	2.17621e+07	6.2436e+07	4.11975e+07	2.18078e+07	4	1.47203e+08	3.68009e+07	1.19738e+06	4.2946e+06	2.39353e+06	1.22332e+06	4	9.10883e+06	2.27721e+06	5.40871e+06	1.73273e+07	8.15793e+06	3.93617e+06	4	3.48301e+07	8.70752e+06	0	0	0	0	0	0
Q07954	LRP1_HUMAN	1511	[10 2 0 0 0]	1.14256e+08	353300680	1.34268e+08	2.30332e+08	4	8.32156e+08	2.08039e+08	9.23181e+07	2.76357e+08	101193534	200505580	4	6.70374e+08	1.67594e+08	7.08733e+07	2.45013e+08	1.05256e+08	1.69389e+08	4	5.9053e+08	1.47633e+08	0	0	0	0	0	0
Q9UBV2	SE1L1_HUMAN	272	[8 2 0 0 0]	5.48396e+08	8.40681e+08	4.56016e+08	5.47775e+08	4	2.39287e+09	5.98217e+08	1.85785e+08	3.22379e+08	1.78032e+08	1.62913e+08	4	8.49109e+08	2.12277e+08	4.19137e+08	7.45501e+08	4.1619e+08	4.8222e+08	4	2.06305e+09	5.15762e+08	-1	0	0	0	0	0
P10619	PPGB_HUMAN	244	[4 2 0 0 0]	7.77694e+08	2.66959e+08	5.41627e+08	4.37952e+08	4	2.02423e+09	5.06058e+08	6.20943e+07	1.59225e+07	2.12356e+07	2.65142e+07	4	1.25767e+08	3.14417e+07	2.23973e+08	8.16549e+07	1.53385e+08	1.27432e+08	4	5.86445e+08	1.46611e+08	-1	0	0	0	0	0
P02787	TRFE_HUMAN	630	[5 2 0 0 0]	1372868105	1896671972	9.03256e+08	8.45381e+08	4	5.01818e+09	1.25454e+09	1.17107e+08	1.46823e+08	7.64989e+07	8.6646e+07	4	4.27075e+08	1.06769e+08	1047133307	1445996223	6.38459e+08	6.40544e+08	4	3772132056	943033014	-1	1	0	0	0	0
Q68CR1	SE1L3_HUMAN	382	[10 2 0 0 0]	2.83066e+07	3.22615e+07	2.85004e+07	2.84862e+07	4	1.17555e+08	2.93887e+07	1.46561e+07	4.70898e+06	1.32945e+07	2.02937e+07	4	5.29534e+07	1.32383e+07	9.55612e+06	1.15993e+07	1.36691e+07	1.15743e+07	4	4.63989e+07	1.15997e+07	-1	0	-1	0	0	-1
P21860	ERBB3_HUMAN	437	[9 2 0 0 0]	9.06531e+06	2.52757e+07	1.1619e+07	1.34586e+07	4	5.94185e+07	1.48546e+07	2.25953e+06	9.98662e+06		6.15511e+06	3	1.84013e+07	6.13375e+06	1.60942e+06	2.85992e+06			2	4.46934e+06	2.23467e+06	0	0	-1	0	0	0
Q9BVK6	TMED9_HUMAN	125	[3 5 0 0 0]	3.21527e+08	2.5945e+08	2.04052e+08	2.0196e+08	4	9.86989e+08	2.46747e+08	2.8999e+07	2.40738e+07	1.3203e+07	1.4715e+07	4	8.09908e+07	2.02477e+07	2.49599e+08	218468113	1.52721e+08	1.48595e+08	4	7.69383e+08	1.92346e+08	-1	1	0	-1	1	0
P05156	CFAI_HUMAN	494	[7 2 0 0 0]	3.55151e+07	9.11789e+07	4.10535e+07	3.08795e+07	4	1.98627e+08	4.96568e+07	6.81489e+06	1.93574e+07	8.03301e+06	6.22822e+06	4	4.04335e+07	1.01084e+07	2.08782e+07	5.78527e+07	2.38913e+07	2.37653e+07	4	1.26388e+08	3.15969e+07	0	0	0	0	0	0
Q92542	NICA_HUMAN	435	[6 2 0 0 0]	2323228820	5946695496	2557102320	3789559396	4	14616586032	3654146508	7.58102e+08	1833722456	8.11759e+08	1218537404	4	4.62212e+09	1.15553e+09	9.59767e+08	2361387021	1005878268	1520695221	4	5.84773e+09	1.46193e+09	0	0	0	0	0	0
Q9UMR5	PPT2_HUMAN	289	[5 2 0 0 0]	7.59416e+07	1.00367e+08	1.31587e+08	8.006e+07	4	3.87955e+08	9.69888e+07	7.30229e+06	1.23171e+07	1.58477e+07	1.00106e+07	4	4.54777e+07	1.13694e+07	8.2197e+07	1.12124e+08	1.61954e+08	9.36162e+07	4	4.49892e+08	1.12473e+08	-1	1	0	-1	1	0
P11717	MPRI_HUMAN	400	[10 2 0 0 0]	4.26143e+08	4.47915e+08	4.66974e+07	2.72755e+08	4	1.19351e+09	2.98378e+08	2.5653e+08	2.73687e+08	1.19316e+07	1.55566e+08	4	6.97714e+08	1.74429e+08	1.61076e+08	1.47269e+08	1.83431e+07	9.43221e+07	4	4.2101e+08	1.05253e+08	0	0	0	0	0	0
Q8N0V5	GNT2A_HUMAN	316	[8 2 0 0 0]	3.02717e+07	6.15791e+07	9.10305e+07	3.82733e+07	4	2.21155e+08	5.52886e+07	8.90449e+06	6.07324e+06	1.39189e+07	1.61432e+07	4	4.50399e+07	1.126e+07	1.84081e+07	3.8087e+07	5.14833e+07	1.1935e+07	4	1.19913e+08	2.99783e+07	0	0	0	0	0	0
P07602	SAP_HUMAN	426	[3 2 0 0 0]	2303109950	3841043892	2484476455	2902979791	4	11531610088	2882902522	289851886	5.13926e+08	3.08643e+08	3.68098e+08	4	1.48052e+09	3.7013e+08	2142614236	3719301203	2382453101	2733999180	4	10978367720	2744591930	-1	1	0	-1	1	0
P15144	AMPN_HUMAN	128	[9 2 0 0 0]	6.76091e+07	1.9987e+08	1.89806e+08	104797185	4	5.62082e+08	1.4052e+08	3.12785e+07	9.78094e+07	7.412e+07	4.51058e+07	4	2.48314e+08	6.20784e+07	5.68236e+06	6.75399e+06	7.54827e+06		3	1.99846e+07	6.66154e+06	0	-1	-1	0	0	0
Q96F46	I17RA_HUMAN	265	[9 2 0 0 0]	8.8015e+07	1.51859e+08	115928959	2.16016e+08	4	5.71819e+08	1.42955e+08	2.56782e+07	4.89719e+07	4.36525e+07	8.38794e+07	4	2.02182e+08	5.05455e+07	2.3612e+07	5.69775e+07	3.54537e+07	9.18352e+07	4	2.07878e+08	5.19696e+07	0	0	0	0	0	0
Q9H9K5	MER34_HUMAN	390	[9 2 0 0 0]	2.27106e+07	4.17275e+07	2.08568e+07	2.48906e+07	4	1.10186e+08	2.75464e+07	1.36917e+06	2.02703e+06	3.0759e+06	1.60385e+06	4	8.07595e+06	2.01899e+06	1.65377e+07	2.25485e+07	2.13528e+07	1.36034e+07	4	7.40424e+07	1.85106e+07	-1	1	0	-1	1	0
P11717	MPRI_HUMAN	581	[5 2 0 0 0]	16822951125	24404747829	19247340491	19385853361	4	79860892806	1.99652e+10	2574314195	3740348925	2941908158	3006811636	4	12263382914	3.06585e+09	4.37452e+08	5.75762e+08	4.35962e+08	4.37486e+08	4	1.88666e+09	4.71665e+08	-1	-1	-1	-1	-1	-1
Q9HAR2	AGRL3_HUMAN	830	[9 2 0 0 0]	1.00891e+07	3.76959e+07	1.30442e+07	7.68558e+06	4	6.85148e+07	1.71287e+07	2.42058e+06	4.09546e+06		613749	3	7.12979e+06	2.3766e+06	1.85022e+06	5.70732e+06	220612	1.71513e+06	4	9.49328e+06	2.37332e+06	0	0	0	0	0	0
P11279	LAMP1_HUMAN	261	[6 3 0 0 0]	4407005538	5701796935	3365255992	3133816254	4	16607874719	4.15197e+09	1701146196	1982510979	1099722770	1155345257	4	5938725202	1.48468e+09	10745083513	13894359096	8070144401	8022196740	4	40731783750	1.01829e+10	-1	1	1	0	1	0
Q0P6H9	TMM62_HUMAN	223	[7 2 0 0 0]	1.1453e+08	1.91412e+08	1.39415e+08	2.42877e+08	4	6.88234e+08	1.72058e+08	5.34391e+07	1.65045e+08	6.94508e+07	195632662	4	4.83567e+08	1.20892e+08	1.01292e+08	1.78952e+08	1.11569e+08	2.29705e+08	4	6.21517e+08	1.55379e+08	0	0	0	0	0	0
P01215	GLHA_HUMAN	102	[7 2 0 0 0]	241786152	2.64729e+08	1.30222e+08	2.0758e+08	4	8.44317e+08	2.11079e+08	3.05018e+08	3.20767e+08	1.71484e+08	2.23461e+08	4	1.02073e+09	2.55183e+08	2154472912	2890318037	1410931535	2097164194	4	8552886678	2.13822e+09	0	1	1	0	1	1
Q9BZM5	ULBP2_HUMAN	82	[9 2 0 0 0]	1.68143e+07	5.24785e+06		5.06962e+06	3	2.71318e+07	9.04394e+06	3.38973e+06	3.40895e+06		2.12669e+06	3	8.92538e+06	2.97513e+06	7.49372e+07	3.92867e+07	5.06715e+07	4.93261e+07	4	2.14222e+08	5.35554e+07	0	1	1	0	1	1
Q6H3X3	ULBP5_HUMAN	82	[9 2 0 0 0]	1.68143e+07	5.24785e+06		5.06962e+06	3	2.71318e+07	9.04394e+06	3.38973e+06	3.40895e+06		2.12669e+06	3	8.92538e+06	2.97513e+06	7.49372e+07	3.92867e+07	5.06715e+07	4.93261e+07	4	2.14222e+08	5.35554e+07	0	1	1	0	1	1
Q96KA5	CLP1L_HUMAN	91	[3 5 0 1 0]	3.20053e+07	1.06094e+07	1.15638e+07	1.20389e+07	4	6.62174e+07	1.65543e+07	2.86137e+07	1.41904e+07	1.60942e+07	1.91335e+07	4	7.80319e+07	1.9508e+07	2.04111e+08	1.06522e+08	1.10385e+08	1.54216e+08	4	5.75233e+08	1.43808e+08	0	1	1	0	1	1
P14384	CBPM_HUMAN	384	[8 2 0 0 0]	1.19388e+07	1.29311e+07	7.89128e+06	3.31267e+07	4	6.5888e+07	1.6472e+07	2.57979e+06	1.53682e+06	1.74996e+06	1.23455e+06	4	7.10112e+06	1.77528e+06	1.36212e+08	1.23788e+08	109887162	1.94963e+08	4	5.6485e+08	1.41213e+08	0	1	1	0	1	1
P01215	GLHA_HUMAN	102	[4 2 0 0 0]	9.86239e+06	9.25246e+06	7.7709e+06	6.64471e+06	4	3.35305e+07	8.38261e+06	8.9783e+06	4.87579e+06	5.48132e+06	3.23186e+06	4	2.25673e+07	5.64182e+06	1.2575e+08	1.64024e+08	9.24223e+07	5.18693e+07	4	4.34066e+08	1.08517e+08	0	1	1	0	0	0
P13473	LAMP2_HUMAN	275	[10 2 0 0 0]	2.85406e+07	5.28704e+07	2.92092e+07	4.78302e+07	4	1.5845e+08	3.96126e+07	3.94685e+07	7.34139e+07	4.06106e+07	6.57841e+07	4	2.19277e+08	5.48193e+07	4.0899e+07	6.97017e+07	4.09245e+07	6.12111e+07	4	2.12736e+08	5.3184e+07	0	0	0	0	0	0
P08648	ITA5_HUMAN	868	[8 2 0 0 0]	4.522e+07	5.63544e+07	5.52578e+07	5.20731e+07	4	2.08905e+08	5.22263e+07	4.87179e+07	5.93438e+07	5.49454e+07	4.41697e+07	4	2.07177e+08	5.17942e+07	3.423e+07	5.9283e+07	4.07774e+07	4.13828e+07	4	1.75673e+08	4.39183e+07	0	0	0	0	0	0
P14384	CBPM_HUMAN	384	[7 2 0 0 0]	1.08491e+07	1.40666e+07	1.07353e+07	9.47046e+06	4	4.51214e+07	1.12803e+07	2.19628e+06	6.67231e+06	2.8547e+06	1.28904e+06	4	1.30123e+07	3.25308e+06	1.50518e+08	2.03655e+08	1.11588e+08	1.31267e+08	4	5.97028e+08	1.49257e+08	-1	1	1	-1	1	1
Q99715	COCA1_HUMAN	1763	[9 2 0 0 0]	1879768504	2.79823e+07	7.47564e+07	1838275369	4	3.82078e+09	9.55196e+08	903447995	3.92371e+07	101717428	984530767	4	2.02893e+09	5.07233e+08	1426463548	4.39676e+08	9.76912e+08	1636302127	4	4479353055	1.11984e+09	0	0	0	0	0	0
P38571	LICH_HUMAN	321	[5 2 0 1 0]	1.47982e+08	2.07243e+07	4.90195e+07	2.44554e+07	4	2.42182e+08	6.05454e+07	5.15433e+08	6.1161e+08	2.50709e+08	3.92947e+08	4	1.7707e+09	4.42675e+08	7.64716e+08	5.07283e+08	6.37821e+08	1148105101	4	3.05793e+09	7.64481e+08	1	0	1	0	0	0
P04066	FUCO_HUMAN	382	[5 2 0 0 0]	1.09305e+07	2.28162e+07	3.4573e+07	1.64561e+07	4	8.47759e+07	2.1194e+07	1.12718e+07	3.15599e+07	5.4589e+07	2.39046e+07	4	1.21325e+08	3.03313e+07	4.39621e+07	6.32826e+07	1.19744e+08	7.52598e+07	4	3.02248e+08	7.5562e+07	0	0	0	0	0	0
O15230	LAMA5_HUMAN	2707	[6 2 0 0 0]	6.52312e+07	2.11575e+07	2.9259e+07	3.10835e+07	4	1.46731e+08	3.66828e+07	9.33952e+07	6.34234e+06		1.00441e+07	3	1.09782e+08	3.65939e+07	248790308	4.84502e+07	1.15841e+08	1.03834e+08	4	5.16915e+08	1.29229e+08	0	0	0	0	0	0
Q15818	NPTX1_HUMAN	154	[8 2 0 0 0]	1.87066e+07	1.91523e+07	1.25803e+07	1.75694e+07	4	6.80086e+07	1.70022e+07	5.7524e+07	9.07538e+07	4.22225e+07	5.01795e+07	4	2.4068e+08	6.017e+07	5.39197e+08	7.17125e+08	3.47702e+08	5.39933e+08	4	2.14396e+09	5.35989e+08	1	1	1	0	1	1
P20827	EFNA1_HUMAN	26	[9 2 0 0 0]	3.39505e+07	5.01105e+07	1.91367e+07	3.02724e+07	4	1.3347e+08	3.33675e+07	1.72139e+07	1.99431e+07	1.18871e+07	2.22835e+07	4	7.13276e+07	1.78319e+07	4.32809e+07	1.21489e+08	6.01017e+07	7.34019e+07	4	2.98273e+08	7.45684e+07	0	0	0	0	0	0
P54802	ANAG_HUMAN	261	[8 2 0 0 0]	1.59543e+07	6.27726e+07	5.33565e+07	6.97318e+07	4	2.01815e+08	5.04538e+07	1.17576e+07	9.6329e+06	1.89663e+07	2.61166e+07	4	6.64734e+07	1.66183e+07	2.92034e+08	270657258	2.95793e+08	3.13383e+08	4	1.17187e+09	2.92967e+08	0	1	1	0	1	1
P42785	PCP_HUMAN	47	[7 2 0 0 0]	1.01146e+07	3.07063e+07	1.07219e+07	2.90035e+07	4	8.05464e+07	2.01366e+07	2.72583e+07	7.99942e+07	3.379e+07	5.21419e+07	4	1.93185e+08	4.82961e+07	3.38283e+08	7.40335e+08	3.96849e+08	5.83131e+08	4	2058597680	514649420	0	1	1	0	0	1
P12821	ACE_HUMAN	160	[5 2 0 0 0]	1.33918e+07	1.50651e+07	8.55261e+06	9.73405e+06	4	4.67436e+07	1.16859e+07	845957	1.948e+06	245027	347200	4	3.38618e+06	846546	2.43473e+07	2.92109e+07	1.03179e+07	2.00862e+07	4	8.39624e+07	2.09906e+07	-1	1	0	-1	0	0
P11279	LAMP1_HUMAN	261	[10 2 0 0 0]	1.60051e+08	1.46388e+08	139040216	9.79833e+07	4	5.43462e+08	1.35866e+08	5.93622e+07	5.87322e+07	4.5253e+07	2.25774e+07	4	1.85925e+08	4.64812e+07	2.34241e+08	2.20062e+08	1.71133e+08	1.54562e+08	4	7.79999e+08	1.95e+08	-1	1	0	-1	1	0
P08236	BGLR_HUMAN	272	[8 2 0 0 0]	9.42559e+07	5.36199e+07	4.86419e+07	2.12251e+08	4	4.08768e+08	1.02192e+08	4.77078e+07	1.71907e+07	1.75359e+07	7.9417e+07	4	1.61851e+08	4.04629e+07	1.02148e+08	6.27689e+07	5.49196e+07	2.5716e+08	4	4.76997e+08	1.19249e+08	0	0	0	0	0	0
P32004	L1CAM_HUMAN	294	[5 4 2 0 0]	4.40308e+07	4.63774e+07	3.6648e+07	4.84141e+07	4	1.7547e+08	4.38676e+07	1.17743e+08	1.08483e+08	8.19055e+07	1.20268e+08	4	4.28399e+08	1.071e+08	1575245553	1544609329	1147376123	1605192767	4	5872423772	1468105943	1	1	1	1	1	1
P01215	GLHA_HUMAN	102	[9 2 0 0 0]	1.42384e+08	1.17412e+08	1.3198e+08	8.15141e+07	4	4.7329e+08	1.18322e+08	1.00711e+08	8.30534e+07	9.9006e+07	5.39052e+07	4	3.36675e+08	8.41689e+07	8.14136e+08	7.80414e+08	789636739	4.49944e+08	4	2.83413e+09	7.08533e+08	0	1	1	0	1	1
Q9BZM5	ULBP2_HUMAN	82	[6 2 0 0 0]	3.76625e+06	1.40102e+07	1.40055e+06	3.45145e+06	4	2.26284e+07	5.6571e+06	9.3368e+06	2.57101e+07	6.92809e+06	1.04462e+07	4	5.24211e+07	1.31053e+07	3.708e+07	1.8435e+08	3.46285e+07	4.86977e+07	4	3.04756e+08	7.6189e+07	0	0	0	0	0	0
Q6H3X3	ULBP5_HUMAN	82	[6 2 0 0 0]	3.76625e+06	1.40102e+07	1.40055e+06	3.45145e+06	4	2.26284e+07	5.6571e+06	9.3368e+06	2.57101e+07	6.92809e+06	1.04462e+07	4	5.24211e+07	1.31053e+07	3.708e+07	1.8435e+08	3.46285e+07	4.86977e+07	4	3.04756e+08	7.6189e+07	0	0	0	0	0	0
P14384	CBPM_HUMAN	384	[10 2 0 0 0]	1.2061e+07	1.39604e+07	1.92676e+07	5.94754e+06	4	5.12366e+07	1.28091e+07	3.51353e+06	978425	7.76051e+06	817114	4	1.30696e+07	3.2674e+06	9.04342e+07	8.94901e+07	1.03429e+08	4.98099e+07	4	3.33163e+08	8.32907e+07	0	1	1	0	1	1
P56199	ITA1_HUMAN	840	[7 2 0 0 0]	357334466	3.58624e+08	3.05645e+08	4.42916e+08	4	1.46452e+09	3.6613e+08	1.92083e+08	171816912	1.71576e+08	2.54804e+08	4	7.9028e+08	1.9757e+08	1828153261	1654623863	1555504472	2366719277	4	7405000873	1.85125e+09	0	1	1	0	1	1
Q8NBN3	TM87A_HUMAN	62	[6 3 0 1 0]	4.24155e+06	189049	3.72448e+07		3	4.16754e+07	1.38918e+07	1.18497e+06		1.3e+07		2	1.41849e+07	7.09246e+06	3.51477e+07	2.94992e+06	1.78227e+07	1.51857e+07	4	7.1106e+07	1.77765e+07	0	0	0	0	0	0
P15328	FOLR1_HUMAN	161	[10 2 0 0 0]			1.43943e+06	5.33917e+06	2	6.77861e+06	3.3893e+06	3.53242e+06	1.69371e+06	3.04399e+06	5.40972e+06	4	1.36798e+07	3.41996e+06	7.23683e+07	9.32265e+07	1.05336e+08	1.33913e+08	4	4.04845e+08	1.01211e+08	0	1	1	0	1	1
Q9Y4L1	HYOU1_HUMAN	830	[8 2 0 0 0]	9242598466	11991844326	7775327420	7121173561	4	36130943773	9.03274e+09	5845568235	7192867138	4552356110	4624298536	4	22215090019	5.55377e+09	26068349179	32408643740	20940313957	19395861857	4	98813168733	2.47033e+10	0	1	1	0	1	0
P20851	C4BPB_HUMAN	64	[7 2 0 0 0]	1.41729e+07	1.78524e+07	7.83098e+06	1.68303e+07	4	5.66866e+07	1.41716e+07	8.22365e+06	3.54643e+06	6.26829e+06	8.36943e+06	4	2.64078e+07	6.60195e+06	6.92817e+07	6.99824e+07	6.433e+07	7.57638e+07	4	2.79358e+08	6.98395e+07	0	1	1	0	1	1
P01215	GLHA_HUMAN	102	[5 2 0 0 0]	1.94792e+07	2.34034e+07	9.57776e+06	1.35567e+07	4	6.60171e+07	1.65043e+07	1.91487e+07	1.97877e+07	1.47223e+07	1.01305e+07	4	6.37892e+07	1.59473e+07	259655747	4.62823e+08	2.40748e+08	2.682e+08	4	1.23143e+09	3.07857e+08	0	1	1	0	1	1
Q9Y4L1	HYOU1_HUMAN	830	[7 2 0 0 0]	4257982781	9547420189	5471668337	5427888377	4	24704959684	6176239921	3360207831	8081108667	4498111751	4432885291	4	20372313540	5093078385	7174157848	16280255433	9372770522	9086736417	4	41913920220	10478480055	0	0	0	0	0	0
Q9UHN6	TMEM2_HUMAN	980	[7 2 0 0 0]	2.54508e+07	2.76569e+07	3.59628e+07	1.50361e+07	4	1.04107e+08	2.60266e+07	5.59401e+07	6.41762e+07	9.69384e+07	4.09785e+07	4	2.58033e+08	6.45083e+07	1.38793e+08	1.59697e+08	2.26481e+08	1.0143e+08	4	6.26402e+08	1.566e+08	0	0	1	0	0	0
Q15165	PON2_HUMAN	254	[9 2 0 0 0]	8.10404e+08	1557841486	7.41299e+08	1024785081	4	4.13433e+09	1.03358e+09	661912958	1283064979	6.07724e+08	7.92184e+08	4	3.34489e+09	8.36221e+08	2429666174	4624537323	2173148618	2993211954	4	12220564069	3.05514e+09	0	1	0	0	0	0
P07602	SAP_HUMAN	101	[8 2 0 0 0]	3.36436e+08	2.52708e+08	2.4738e+08	3.12687e+08	4	1.14921e+09	2.87303e+08	2.27408e+08	157647368	2.1297e+08	2.51743e+08	4	8.49769e+08	2.12442e+08	1807262096	1299119066	1473939057	1750654925	4	6330975144	1582743786	0	1	1	0	1	1
Q9HAT2	SIAE_HUMAN	422	[6 2 0 0 0]	8.41791e+07	2.01531e+07	2.89788e+07	2.716e+07	4	1.60471e+08	4.01178e+07	123452047	3.30473e+07	3.90136e+07	2.2387e+07	4	2.179e+08	5.4475e+07	6.35205e+08	188428633	2.20024e+08	1.52014e+08	4	1.19567e+09	2.98918e+08	0	0	0	0	0	0
P42785	PCP_HUMAN	47	[6 2 0 0 0]	1.592e+08	3.81419e+08	1.3703e+08	1.65127e+08	4	8.42776e+08	2.10694e+08	1.00596e+08	2.62712e+08	1.02067e+08	8.81958e+07	4	5.53571e+08	1.38393e+08	1021903617	2292075421	9.24915e+08	9.5133e+08	4	5.19022e+09	1.29756e+09	0	0	0	0	0	0
Q8NGI2	O52N4_HUMAN	5	[5 2 0 1 0]	1.24772e+07	9.58913e+06	5.02216e+06	7.01806e+06	4	3.41066e+07	8.52664e+06	6.54874e+07	7.60312e+07	6.36216e+07	4.81375e+07	4	2.53278e+08	6.33194e+07	3.86327e+07	4.11831e+07	3.66141e+07	2.91474e+07	4	1.45577e+08	3.63943e+07	1	0	1	1	0	1
Q8NBJ7	SUMF2_HUMAN	191	[8 2 0 0 0]	1.05029e+08	5.08643e+08	3.40171e+08	1.06258e+08	4	1.0601e+09	2.65025e+08	8.02597e+07	4.01592e+08	2.40345e+08	7.71629e+07	4	7.9936e+08	1.9984e+08	2.43886e+08	1070284239	7.41209e+08	215145293	4	2.27052e+09	5.67631e+08	0	0	0	0	0	0
Q9UI42	CBPA4_HUMAN	260	[8 2 0 0 0]			5.09584e+06	1.64535e+06	2	6.74118e+06	3.37059e+06	1.35276e+07	3.56085e+07	1.53812e+06	5.16057e+06	4	5.58347e+07	1.39587e+07	1.25847e+08	1.2329e+08	1.06995e+08	1.07949e+08	4	4.6408e+08	1.1602e+08	0	1	1	0	1	1
P01215	GLHA_HUMAN	102	[3 3 0 0 0]		9.1295e+06	7.62917e+06	3.8547e+06	3	2.06134e+07	6.87113e+06	1.61604e+07	1.47343e+07	1.39211e+07	3430274	4	4.8246e+07	1.20615e+07	1.57127e+08	231447344	1.85863e+08	1.15992e+08	4	6.90429e+08	1.72607e+08	0	1	1	0	1	1
P54802	ANAG_HUMAN	261	[6 2 0 0 0]	2.50691e+08	5.45732e+08	4.79015e+08	302027030	4	1577464832	394366208	1.61422e+08	1.95765e+08	1.88262e+08	122565703	4	6.68015e+08	1.67004e+08	6.72593e+08	1343681017	1032255477	6.21114e+08	4	3.66964e+09	9.17411e+08	0	1	0	0	0	0
Q02809	PLOD1_HUMAN	538	[9 2 0 0 0]	8169548136	12539293910	10399221411	12303189955	4	43411253412	10852813353	7749974585	11812063760	9951825293	11769419978	4	41283283616	10320820904	19697611441	30579210759	25352127319	29600687256	4	105229636775	2.63074e+10	0	1	1	0	1	1
P38571	LICH_HUMAN	321	[6 2 0 0 0]	4.02052e+06	1.11309e+07	8.74772e+06	1.25031e+07	4	3.64023e+07	9.10057e+06	1.88681e+08	4.59465e+07	9.63761e+07	1.17151e+08	4	4.48156e+08	1.12039e+08	5.50688e+07	5.7486e+07	5.69655e+07	5.23036e+07	4	2.21824e+08	5.5456e+07	0	0	1	0	0	1
P54802	ANAG_HUMAN	261	[7 2 0 0 0]	7.51319e+06	43482678	1.93251e+07	2.49645e+07	4	9.52855e+07	2.38214e+07	1.10597e+07	3.54293e+07	2.12093e+07		3	6.76983e+07	2.25661e+07	1.00394e+08	1.51773e+08	1.36469e+08	1.09285e+08	4	4.97922e+08	1.2448e+08	0	1	1	0	1	1
P20908	CO5A1_HUMAN	1672	[9 2 0 0 0]	7.863e+08	7.90248e+08	1330015971	7.7201e+08	4	3.67857e+09	9.19644e+08	6.42678e+07	7.04867e+07	1.0973e+08	5.36454e+07	4	2.9813e+08	7.45326e+07	5232563096	5462870250	8254852884	5140892006	4	24091178236	6022794559	-1	1	1	-1	1	1
P32004	L1CAM_HUMAN	294	[8 3 0 0 0]	175570	209765	1.0273e+06		3	1.41263e+06	470878	568113	508838	2.18668e+06		3	3.26363e+06	1.08788e+06	9.12113e+06	2.87556e+07	4.11691e+07		3	7.90458e+07	2.63486e+07	0	0	0	0	0	0
P42785	PCP_HUMAN	47	[9 2 0 0 0]	7.78764e+07	3.22742e+07	3.48539e+07	7.9437e+06	4	1.52948e+08	3.8237e+07	2.04696e+07	1.84915e+07	1.70389e+07	6.51316e+06	4	6.25132e+07	1.56283e+07	9.30762e+07	7.46849e+07	7.08588e+07	2.20917e+07	4	2.60712e+08	6.51779e+07	0	0	0	0	0	0
O96014	WNT11_HUMAN	40	[8 2 0 0 0]	2.02858e+06		8.93443e+06	1.95304e+06	3	1.2916e+07	4.30535e+06	4.94579e+06	1.74012e+06	2.62094e+06		3	9.30685e+06	3.10228e+06	4.59247e+07	3.30994e+07	6.41234e+07	2.46941e+07	4	1.67842e+08	4.19604e+07	0	1	1	0	0	0
Q9UBX5	FBLN5_HUMAN	296	[6 2 0 0 0]	9.09016e+06	1.41232e+06	9.5822e+06		3	2.00847e+07	6.69489e+06	1.35667e+08	2.31062e+06	5.03878e+06	1.30049e+08	4	2.73066e+08	6.82664e+07	140524132	1.86232e+07	2.39279e+07	8.2709e+07	4	2.65784e+08	6.64461e+07	0	0	0	0	0	0
P14384	CBPM_HUMAN	38	[9 2 0 0 0]	2.56126e+07	2.20325e+07	5.0803e+06	2.41703e+07	4	7.68958e+07	1.92239e+07	9.04089e+06	2.57156e+07	1.11402e+07	5.27952e+06	4	5.11762e+07	1.2794e+07	1.78592e+08	2.11563e+08	6.70255e+07	2.10697e+08	4	6.67877e+08	1.66969e+08	0	1	1	0	0	0
P14384	CBPM_HUMAN	38	[10 2 0 0 0]	2.17309e+06	1.03538e+07	6.65958e+06		3	1.91864e+07	6.39548e+06	1.08015e+07				1	1.08015e+07	1.08015e+07	5.71065e+07	9.74481e+07	2.44808e+07	5.84284e+07	4	2.37464e+08	5.93659e+07	0	1	0	0	0	0
Q92545	TM131_HUMAN	485	[8 2 0 0 0]	9.47229e+06	6.27686e+06	1.81208e+07	1.13727e+07	4	4.52427e+07	1.13107e+07	9.9766e+06	1.3686e+07	1.72351e+07	1.00937e+07	4	5.09914e+07	1.27478e+07	7.88069e+06	1.08463e+07	1.87238e+07	9.47614e+06	4	4.69269e+07	1.17317e+07	0	0	0	0	0	0
Q6YHK3	CD109_HUMAN	419	[8 2 0 0 0]	1.52382e+07	4.57198e+07	2.85141e+07	7.84435e+06	4	9.73165e+07	2.43291e+07	1.12681e+08	1.91097e+08	6.87653e+07	8.66419e+07	4	4.59185e+08	1.14796e+08	1.41783e+08	2.72889e+08	1.24817e+08	1.55931e+08	4	6.9542e+08	1.73855e+08	0	0	1	0	0	0
P56199	ITA1_HUMAN	460	[10 2 0 0 0]	6.97986e+07	1.44568e+08	1.15947e+08	2.00362e+08	4	5.30675e+08	1.32669e+08	3.18916e+07	2.92617e+07	3.07467e+07	5.90193e+07	4	1.50919e+08	3.77298e+07	8.08316e+07	1.49028e+08	1.33972e+08	2.5567e+08	4	6.19501e+08	1.54875e+08	0	0	0	0	0	0
P56199	ITA1_HUMAN	840	[8 2 0 0 0]	344158696	2.38389e+08	5.17835e+08	2.22103e+08	4	1.32249e+09	3.30621e+08	1.64818e+08	9.84633e+07	2.6181e+08	1.09448e+08	4	6.3454e+08	1.58635e+08	2451147816	1587923369	3716082559	1445029031	4	9200182775	2.30005e+09	0	1	1	0	0	0
Q9UI42	CBPA4_HUMAN	260	[7 2 0 0 0]			2.34624e+06	9.38441e+06	2	11730653	5.86533e+06	3.60028e+06		2.5659e+06	4.19487e+06	3	1.0361e+07	3.45368e+06	111997324	2.44078e+08	1.25974e+08	1.16613e+08	4	5.98663e+08	1.49666e+08	0	1	1	0	0	0
[truncated: 4,911 more rows]

## Sheet: Sheet2
	Up	Down
97L/Hep3B	740	525
LM3/97L	555	809
LM3/Hep3B	469	551
