# Supplementary material for: pGlycoQuant with a deep residual network for quantitative glycoproteomics at intact glycopeptide level
Source: Nat Commun. 2022 Dec 7;13:7539. doi: 10.1038/s41467-022-35172-x (PMC9729625; doi:10.1038/s41467-022-35172-x)
Supplement: Supplementary file 9 — Supplementary Data 6 [file 41467_2022_35172_MOESM9_ESM.xlsx]

## Sheet: All proteins
Type	CAZy family	Gene Symbol	Uniprot	Description	Accession	ID	Hep3b-1	Hep3b-2	Hep3b-3	Hep3b-4	97L-1	97L-2	97L-3	97L-4	LM3-1	LM3-2	LM3-3	LM3-4	Sig_97L_vs_Hep3B	Sig_LM3_vs_97L	Sig_LM3_vs_Hep3B	Adj_Sig_97L_vs_Hep3B	Adj_Sig_LM3_vs_97L	Adj_Sig_LM3_vs_Hep3B	ModeUP	ModeDOWN
					Q15149	PLEC_HUMAN	38310502146	38901766587	39175290092	48804934972	384434000000	377708000000	396081000000	446739000000	162971000000	159767000000	168615000000	191866000000	1	-1	1	1	-1	1	0	0
					Q09666	AHNK_HUMAN	66394300701	58307007269	54744956315	66054035416	280841000000	256251000000	281325000000	330400000000	79444946686	70395898343	78186923528	91073415861	1	-1	0	1	-1	0	0	0
					P78527	PRKDC_HUMAN	123741000000	111507000000	116258000000	169961000000	158726000000	144698000000	148924000000	217362000000	109937000000	96822106954	104208000000	147714000000	0	0	0	0	0	0	0	0
					Q14204	DYHC1_HUMAN	66694759902	58022229068	64604090879	103841000000	85092996364	77570434897	88047058693	107274000000	64961432898	59853920845	67083120276	88715024748	0	0	0	0	0	0	0	0
					P21333	FLNA_HUMAN	104693000000	135633000000	126473000000	168403000000	574155000000	555153000000	620705000000	776723000000	141886000000	135375000000	157077000000	194703000000	1	-1	0	1	-1	0	0	0
					Q13813	SPTN1_HUMAN	157803000000	146327000000	162706000000	201562000000	104890000000	97904604465	109240000000	135801000000	48794710467	46889080395	49943929712	62068461934	0	-1	-1	0	-1	-1	0	0
					O75369	FLNB_HUMAN	89955499941	129060000000	116999000000	153133000000	287553000000	309308000000	329521000000	399831000000	61341314838	63651427276	70928377341	84645607800	1	-1	0	1	-1	0	0	0
					Q63HN8	RN213_HUMAN	1871655477	1800313212	2038284591	2984086006	12681757285	11974410582	15058530437	15326639161	5473198167	6118004699	12695504717	6919979984	1	0	0	1	0	0	0	0
					P49327	FAS_HUMAN	369553000000	305480000000	384862000000	467139000000	363091000000	303474000000	378464000000	450924000000	238328000000	194429000000	247287000000	300583000000	0	0	0	0	0	0	0	0
					Q01082	SPTB2_HUMAN	127058000000	120118000000	133101000000	163610000000	91274244419	83868231720	93905022628	113548000000	35015239166	32793698640	35028512161	45790053669	0	-1	-1	0	-1	-1	0	0
					P15924	DESP_HUMAN	32630669507	32126218370	30840761112	41980674612	21214912515	20983365667	21120358936	30257126733	22564806016	23676150196	22437616093	38698936699	0	0	0	0	0	0	0	0
					Q92616	GCN1_HUMAN	18207732499	17314355577	18975395979	24766242052	26292478587	24005900344	26405277618	32443862178	21215844705	21474580981	22843868268	29431954316	0	0	0	0	0	0	0	0
					Q9Y490	TLN1_HUMAN	48358343433	52437806863	49215180622	61501645937	60882847942	66952674192	64362446098	80362665112	38074677626	41346774202	39185402033	49761292403	0	0	0	0	0	0	0	0
					Q00610	CLH1_HUMAN	103437000000	110954000000	117844000000	167941000000	141992000000	153677000000	164961000000	231068000000	87234660628	92859638031	101790000000	136275000000	0	0	0	0	0	0	0	0
					P31327	CPSM_HUMAN	24030983973	24480693834	27344213847	24530600311	22213727733	25137561730	26990156916	32977577332	168878000000	185585000000	166044000000	216790000000	0	1	1	0	1	1	0	0
					Q7Z6Z7	HUWE1_HUMAN	4464268586	3652971890	4257453365	4726837545	13960728502	11686557730	13284659386	16483378648	8089428328	7607705351	8393192762	10476572224	1	0	1	1	0	1	0	0
					P35579	MYH9_HUMAN	14261427535	15617737331	13073861887	17844364389	73540044200	76873998894	76671228108	91255314582	31379862761	32903893574	33051892129	40487270063	1	-1	1	1	-1	1	0	0
					Q14315	FLNC_HUMAN	21149108763	50898170956	36484290842	52499866100	46017836884	39851844076	39923833120	53296938844	10821656471	8696361727	10819357703	12582313151	0	-1	-1	0	-1	0	0	0
					P42704	LPPRC_HUMAN	53752072764	45073489952	48281369730	79217405301	52495418283	45542798690	47833325695	78543425332	49622271684	41371320505	44244609098	72905301963	0	0	0	0	0	0	0	0
					P12270	TPR_HUMAN	18976157062	22641054631	21671333154	23955971410	16288315132	19062475714	18544018693	24234884744	15425339218	18613076843	18686412269	20989210066	0	0	0	0	0	0	0	0
					P46940	IQGA1_HUMAN	20308595496	21363643705	20723652971	24121692411	60871418702	63808245557	59577677677	70923831808	104931000000	110192000000	101849000000	123186000000	1	0	1	1	0	1	0	0
					P27708	PYR1_HUMAN	9368882999	6045897366	6515654350	14839972948	11574284940	9761713675	9584559311	19599555003	17214060750	13445336502	16287375648	26491986998	0	0	0	0	0	0	0	0
					O75643	U520_HUMAN	20431405126	20259746798	17377171107	28022981315	19113041857	18093551842	15703001481	27678950535	16709916816	15364267672	13507477621	22811861523	0	0	0	0	0	0	0	0
					Q14980	NUMA1_HUMAN	9925564464	10150085501	12417683817	9923760167	23502173875	23847837416	26675759357	23437961036	30173401096	31503299032	35498038117	30509020409	1	0	1	1	0	1	0	0
					Q5T4S7	UBR4_HUMAN	3450829039	4448119551	4573468307	6091216621	8511808682	8937897496	11358392818	11398540382	5620860728	5842492469	6385506910	7989661894	1	0	0	0	0	0	0	0
					Q9NZM1	MYOF_HUMAN	1657687905	1417761578	1851026133	1370747325	9514693872	8156141771	10155890611	10346630164	5343375374	4773225482	4912219075	5115504634	1	0	1	1	0	1	0	0
					P14618	KPYM_HUMAN	270252000000	325023000000	325954000000	377246000000	1138380000000	1365390000000	1357520000000	1542800000000	421575000000	507284000000	503976000000	581368000000	1	-1	0	1	-1	0	0	0
					P02751	FINC_HUMAN	5690165907	3991707421	3860297671	4476133892	12788634955	9290752292	10627985830	10686484871	1347736733	1284002246	1128497502	1009554191	1	-1	-1	1	-1	-1	0	0
					Q6P2Q9	PRP8_HUMAN	26580422630	24126503203	28699623555	39308402812	24090746033	23011741286	26127358557	30459176506	21003350591	19814507770	23721432352	26840039087	0	0	0	0	0	0	0	0
					Q9UPN3	MACF1_HUMAN	5274295722	6321883100	5385750557	6435154404	5028129320	5911831520	5153862882	6116472554	4180034400	4949995886	4111036240	5047442384	0	0	0	0	0	0	0	0
					Q03001	DYST_HUMAN	1058765174	1117844707	1151305445	1193427919	3384931159	3304921204	3438653016	3435235726	1167134321	1859073216	1241646083	1316814557	1	-1	0	1	-1	0	0	0
					P49792	RBP2_HUMAN	10675023290	9517546115	10165851445	11774104956	11180816526	9315262447	8502175870	11521660899	8750180321	8696994127	9726634195	12059310840	0	0	0	0	0	0	0	0
					Q14789	GOGB1_HUMAN	3303522259	3688499816	3189944868	2782338038	4901110129	5680275625	4589818673	4249747984	4175286932	4529895743	3845385587	3659172800	0	0	0	0	0	0	0	0
					P07814	SYEP_HUMAN	58310640119	43451853748	51970707732	78252591342	59566448623	48164699102	50841533425	66193980765	51192342877	39853574585	47366570037	57765690718	0	0	0	0	0	0	0	0
					P35580	MYH10_HUMAN	29583545044	30264005543	34436423804	36192339867	33538497192	32797015251	33768220897	39340867965	19163456313	18397148168	19847597522	22906635328	0	0	0	0	0	0	0	0
					Q14152	EIF3A_HUMAN	37244331884	33438120243	39420256787	48432222692	47668641554	40204064177	49077166545	55374623676	44801982241	38053255806	46200265416	52952175185	0	0	0	0	0	0	0	0
					P13639	EF2_HUMAN	223511000000	208859000000	278757000000	402369000000	162578000000	151550000000	198254000000	293161000000	168061000000	159832000000	209373000000	316080000000	0	0	0	0	0	0	0	0
					Q13085	ACACA_HUMAN	8707023408	8042403537	8164602439	14159696055	10240258582	9600019091	10161038049	15906197713	12414953056	11522677942	12508054320	19639846610	0	0	0	0	0	0	0	0
					O43707	ACTN4_HUMAN	125013000000	121193000000	138468000000	176297000000	176001000000	170871000000	192807000000	250720000000	64014132531	61621218194	68626963822	84924981887	0	-1	-1	0	-1	0	0	0
					P05787	K2C8_HUMAN	2839270000000	2713990000000	2784150000000	3176990000000	4719980000000	4535690000000	4601490000000	5283550000000	2095980000000	2007480000000	2045840000000	2360220000000	0	-1	0	0	-1	0	0	0
					P02545	LMNA_HUMAN	70549315715	71073985443	72117495400	83739167753	479384000000	500330000000	504272000000	592831000000	132250000000	139646000000	140400000000	162848000000	1	-1	0	1	-1	0	0	0
					Q08211	DHX9_HUMAN	90996739917	89971429729	95325670292	124779000000	74045341219	72361638331	75875723571	98486715619	60716686450	59828911905	64534210115	80525869677	0	0	0	0	0	0	0	0
					P58107	EPIPL_HUMAN	6713875539	4513396779	7665596500	6485273920	24344004548	14998419961	25148232477	31677702607	17724073285	12231561945	20471662814	18575323495	1	0	1	0	0	0	0	0
					P53621	COPA_HUMAN	29628980514	29162943611	28173890766	40387939797	36479156115	37213497255	35027852202	48343953742	28807219413	28595698394	27587624072	39221269299	0	0	0	0	0	0	0	0
					P53396	ACLY_HUMAN	46158473605	46091464061	45781587038	56629907451	41607293627	40978493291	40188697908	50241433124	60589179791	62300282674	60269271688	74674632438	0	0	0	0	0	0	0	0
					P07900	HS90A_HUMAN	347907000000	294717000000	324064000000	523551000000	426044000000	359304000000	395935000000	638390000000	576381000000	477757000000	534606000000	869103000000	0	0	0	0	0	0	0	0
					P46939	UTRO_HUMAN	7785680932	9635101715	7881535154	9443139228	5123843776	6536488914	4868479604	6331590004	3958156637	4733127164	4160747543	4739433099	0	0	0	0	0	0	0	0
					P26640	SYVC_HUMAN	70314039387	61786834190	63090049965	79104872901	28869045290	30699420150	28132373498	34420465127	38891826135	35166801605	34818613993	44632354176	-1	0	0	-1	0	0	0	0
					P00352	AL1A1_HUMAN	114938000000	106667000000	83908695356	124326000000	271296000000	251456000000	196359000000	291118000000	11919038676	8971486963	16309738604	32010472554	1	-1	-1	1	-1	-1	0	0
					P12814	ACTN1_HUMAN	101001000000	98367908926	102472000000	109195000000	126865000000	124740000000	129969000000	137303000000	56608158618	53826405025	57324911101	61408829547	0	-1	0	0	-1	0	0	0
					Q02880	TOP2B_HUMAN	14225279999	14824476681	16622341707	21539401907	9243187043	8472647308	8954711946	13022755341	9190541461	8387756297	9131463957	14300000490	0	0	0	0	0	0	0	0
					P05783	K1C18_HUMAN	835271000000	757656000000	867855000000	1225800000000	1221320000000	1129730000000	1272680000000	1796610000000	643233000000	606761000000	679353000000	954593000000	0	0	0	0	0	0	0	0
					P52272	HNRPM_HUMAN	133793000000	119974000000	138485000000	170470000000	113105000000	101482000000	116024000000	142566000000	98512064324	85054543875	101091000000	132280000000	0	0	0	0	0	0	0	0
					Q15075	EEA1_HUMAN	9223744993	10470047231	10028348185	31973345671	7999692612	8879131803	14884075824	37858333280	4780344307	5937848575	6706924473	25227990521	0	0	0	0	0	0	0	0
					P08238	HS90B_HUMAN	522034000000	501355000000	523053000000	703753000000	590132000000	563732000000	590896000000	803408000000	667425000000	622659000000	665119000000	932389000000	0	0	0	0	0	0	0	0
					Q9UQ35	SRRM2_HUMAN	11734335547	12476606878	12515531663	19494357273	12988271059	13623645344	13125613939	21590934152	8113714581	8429947557	8360637225	12767868576	0	0	0	0	0	0	0	0
					P08581	MET_HUMAN	1487014725	1593087955	1548239307	2092794138	25781480640	28855560161	24653708251	28083121625	1177206367	1530797392	1407347722	2266117283	1	-1	0	1	-1	0	0	0
					Q5VYK3	ECM29_HUMAN	2051398454	1802239068	1803679316	2757579458	4746904688	4236026017	5449492088	5070549010	3559766619	2802822867	3702621390	3398354374	1	0	0	1	0	0	0	0
					A5YKK6	CNOT1_HUMAN	6553769438	6747838671	6005740063	8475362353	6872491343	6826864030	6532587395	8710076588	4481188452	24321568610	20939207341	6064045179	0	0	0	0	0	0	0	0
					Q7Z406	MYH14_HUMAN	7325448942	7125111545	6741211060	7692698128	8644824181	8254477858	9919644393	8684538332	3969373108	4010284898	4525304369	3819526817	0	-1	0	0	-1	0	0	0
					P07355	ANXA2_HUMAN	261219000000	258475000000	295752000000	342789000000	1614790000000	1562220000000	1836820000000	2103680000000	424926000000	413931000000	472240000000	559334000000	1	-1	0	1	-1	0	0	0
					Q16531	DDB1_HUMAN	13145183884	16194390620	12841304023	22028970183	15517076926	18669980805	14879502036	22038295317	17862254005	21680866873	17863501930	27109905184	0	0	0	0	0	0	0	0
Human Glycosyltransferases	GT35	PYGB	P11216	Glycogen phosphorylase, brain form	P11216	PYGB_HUMAN	6456071658	6826802569	7161013838	9224359007	43486647038	46283359315	45351811893	61184515669	4468530604	4759020867	5102414898	7965560471	1	-1	0	1	-1	0	0	0
Other Human Glycan-related genes		HSP90B1	P14625	Endoplasmin	P14625	ENPL_HUMAN	245325000000	240107000000	231649000000	273590000000	208704000000	205575000000	198376000000	239565000000	305924000000	299274000000	290853000000	353958000000	0	0	0	0	0	0	0	0
					P29401	TKT_HUMAN	41798382597	34682474979	39359411708	51931881818	325450000000	270469000000	312992000000	389683000000	153217000000	129381000000	150736000000	187443000000	1	-1	1	1	-1	1	0	0
					P11717	MPRI_HUMAN	11232553091	12048101654	13000170933	13221806267	15250075723	12881119160	12853173244	14646478640	6010193783	6366252056	5986079812	7127404428	0	-1	0	0	-1	0	0	0
					P18206	VINC_HUMAN	18411284728	12260491079	13422176905	46328213646	41752492209	34756649714	42373684190	71479908557	30973696814	26863879313	28364185309	45037728158	0	0	0	0	0	0	0	0
					P46013	KI67_HUMAN	2553194612	2202344994	3827291191	2891225089	4203726102	4033720410	7457675027	5282405796	5728878872	5545337689	8719997372	6666550976	0	0	1	0	0	0	0	0
					P41252	SYIC_HUMAN	14291282911	9433757825	9008937222	18193840570	25408108331	19734290940	18543706786	30385865611	27360037422	15938622995	14979852745	34124732235	0	0	0	0	0	0	0	0
					P11498	PYC_HUMAN	19392862549	19812579390	24460047844	22327764794	32925199623	33503589975	40641174225	36998735069	19035338826	20132789872	24014657426	22215701794	0	0	0	0	0	0	0	0
					P26038	MOES_HUMAN	11056995420	8662523519	8576918073	15419492946	105411000000	91142398922	88499989857	139028000000	29350892711	24902481361	24703372007	41752997039	1	-1	1	1	-1	0	0	0
					Q92598	HS105_HUMAN	17782353685	14350895303	16391289694	20435966527	23825232043	21130774344	23310634744	26726720467	23407862046	20035057716	22649718496	26263529178	0	0	0	0	0	0	0	0
					Q99715	COCA1_HUMAN	9.13485e+08	2.22924e+08	317569127	3.11449e+08	4.26505e+08	4.14324e+08	3.33403e+08	211809774	1334123223	1221352890	1300935942	1496598944	0	1	1	0	1	0	0	0
					Q92945	FUBP2_HUMAN	65229199877	55263858813	63211037367	83724042129	34069703277	29221739810	34944502385	44289110306	31182953932	27702435999	31770311043	38700978174	0	0	-1	0	0	0	0	0
					P02768	ALBU_HUMAN	12945111176	13615208427	14537899462	21888664638	2847154295	2963874720	3561541664	5742406751	1509759427	9.50252e+08	1476325961	4217885661	-1	0	-1	0	0	-1	0	0
					O60701	UGDH_HUMAN	18863983424	23991593676	20364392186	31133431360	151621000000	196032000000	152998000000	248952000000	3787475126	4694701851	4011887677	7162027847	1	-1	-1	1	-1	-1	0	0
Human Glycoside Hydrolases	GH31	GANAB	Q14697	Neutral alpha-glucosidase AB	Q14697	GANAB_HUMAN	58662730306	62743572489	59717395080	86690140160	33945419290	37317142781	34349237726	51236648081	25461746829	27484287986	25632685527	38809629103	0	0	-1	0	0	0	0	0
					P55072	TERA_HUMAN	86566298847	91922073941	82936810625	106698000000	134583000000	141506000000	128869000000	164942000000	71111548621	74046950625	67244530670	89293048994	0	0	0	0	0	0	0	0
					Q86UP2	KTN1_HUMAN	7183834328	7587446890	7229103777	7812882971	11777457912	12297694160	11835616146	12852717700	19258377907	21366538450	32506410731	39436274419	0	0	1	0	0	0	0	0
					Q04637	IF4G1_HUMAN	21297203016	18168833197	24464436307	27355168024	24965092816	21514287667	29012553073	32250696930	15719689828	13776386589	19172939693	19793570609	0	0	0	0	0	0	0	0
					Q00839	HNRPU_HUMAN	195478000000	244272000000	195464000000	332629000000	175158000000	219332000000	174874000000	295440000000	155105000000	191686000000	153843000000	261478000000	0	0	0	0	0	0	0	0
					Q07157	ZO1_HUMAN	5961966287	6263025843	6983163944	5537977525	11086662588	11975005982	12988614027	10613889898	2530985923	2295612350	2794602448	2509661932	0	-1	-1	0	-1	-1	0	0
					P11413	G6PD_HUMAN	14208932973	18485519527	15714449811	23509243605	322842000000	376018000000	349766000000	420446000000	19498078492	23835494805	20959140362	26843359297	1	-1	0	1	-1	0	0	0
					P11142	HSP7C_HUMAN	341696000000	342737000000	353301000000	472090000000	495280000000	492966000000	513552000000	688078000000	375707000000	373446000000	389009000000	519432000000	0	0	0	0	0	0	0	0
					Q9P2J5	SYLC_HUMAN	7942748593	7577841623	6017383445	8643929400	13173853307	12836016328	10237109180	13944123034	12767339827	12104324168	9827615475	14008785485	0	0	0	0	0	0	0	0
					P17844	DDX5_HUMAN	119652000000	131646000000	121259000000	151613000000	141349000000	154955000000	141625000000	174496000000	115088000000	123617000000	112662000000	143632000000	0	0	0	0	0	0	0	0
Other Human Glycan-related genes		PDIA4	P13667	Protein disulfide-isomerase A4	P13667	PDIA4_HUMAN	62849414724	59931341787	78061230335	83034367870	58539041462	55536759730	77955265916	84716771609	79059060968	75500129780	98323110349	103118000000	0	0	0	0	0	0	0	0
					Q86VP6	CAND1_HUMAN	25330360617	23652517488	23863150615	45631437294	34608329778	33897958812	33345519677	88255552628	26873205976	25986678080	25124871775	49471123007	0	0	0	0	0	0	0	0
					Q9P2E9	RRBP1_HUMAN	43748787035	32492233421	45148321353	49476133381	29652240226	26630247501	34113825772	38700056689	20791289052	15052263745	20922157239	23846485048	0	0	-1	0	0	0	0	0
Other Human Glycan-related genes		HSPA5	P11021	78 kDa glucose-regulated protein	P11021	BIP_HUMAN	195439000000	216466000000	224018000000	339054000000	213606000000	231378000000	244711000000	367921000000	420082000000	461845000000	488117000000	729548000000	0	0	0	0	0	0	0	0
					P08727	K1C19_HUMAN	564421000000	472057000000	518966000000	561035000000	670186000000	558880000000	574929000000	639318000000	336816000000	303362000000	310960000000	311244000000	0	0	0	0	0	0	0	0
					Q14690	RRP5_HUMAN	4085109923	4328164251	3447510848	4708002487	5771507455	5727642455	4998361232	6676355105	15699398223	12918891613	11544126913	18161375551	0	1	1	0	0	1	0	0
					Q9NU22	MDN1_HUMAN	2225290083	2956715787	2831024607	2990343439	1486556540	1634011299	1799039293	1593287199	2122385355	2783940260	2409019507	2848917078	0	0	0	0	0	0	0	0
Human Glycosyltransferases	GT35	PYGL	P06737	Glycogen phosphorylase, liver form	P06737	PYGL_HUMAN	2118945159	2645108795	2833964785	3821288863	4702266762	5201791858	6711427411	14137439330	7693502649	9958757488	9977840712	11693923039	0	0	1	0	0	1	0	0
					P04114	APOB_HUMAN	5314263169	1285985040	6057032457	5445310482	4439436117	1346769093	5380382509	4500344502	3944200335	5.03039e+08	4593170142	3722804417	0	0	0	0	0	0	0	0
					Q13263	TIF1B_HUMAN	67671818800	77592542734	75472555727	98310644355	52979856292	60027815771	58641345730	75586556900	50507322404	56304992750	55247184792	71883343965	0	0	0	0	0	0	0	0
					P09327	VILI_HUMAN	38812585585	22543057877	52003978786	39729612535	5172036063	2982121663	6455945660	5840762072	3077015204	1421625182	3167892528	2429265819	-1	0	-1	0	0	-1	0	0
					P78347	GTF2I_HUMAN	21327354267	23080035219	23744649184	36370133434	19985872879	19729264337	19886983499	28338474764	12593305365	14283725823	12990957132	17241838686	0	0	0	0	0	0	0	0
					Q13200	PSMD2_HUMAN	78380937002	58196330801	45837698517	43886331498	52129728682	41556877493	38120366885	43457417932	32637861398	26857470271	25804363574	33524150190	0	0	0	0	0	0	0	0
Human Glycoside Hydrolases	GH13/GH133	AGL	P35573	Glycogen debranching enzyme (2 domains, one is in GH133)/Glycogen debranching enzyme (2 domains, one is in GH13)	P35573	GDE_HUMAN	1646448435	1544042946	1229652177	1327620766	1121631909	1146447626	1208193188	1086863130	2997395380	3047018881	2435130639	2679875720	0	1	0	0	1	0	0	0
					P08670	VIME_HUMAN	148354000000	134223000000	149126000000	157820000000	24790559176	24321432378	25986760416	29764547214	148313000000	138453000000	151740000000	163473000000	-1	1	0	-1	1	0	0	0
					P11586	C1TC_HUMAN	18230666163	19446628875	17508865324	22887713626	23128518732	24129578451	22412870567	28983209999	28512224385	29819764517	27046390343	35061535584	0	0	0	0	0	0	0	0
					P16615	AT2A2_HUMAN	27233854168	20706679879	29590224338	30905788428	54929050546	42569642530	59845565526	60990798943	24805545250	19301438729	27113677049	27453293128	1	-1	0	0	-1	0	0	0
					P00558	PGK1_HUMAN	79828566201	95394673448	107867000000	115894000000	308968000000	367886000000	419554000000	459081000000	166664000000	195177000000	221459000000	240582000000	1	0	1	1	0	1	0	0
					P22102	PUR2_HUMAN	16057722958	16462382757	14627063345	21056293546	13058506701	13262446376	11857511871	18576494463	16339735972	15130747525	15545336177	21833604146	0	0	0	0	0	0	0	0
					Q92841	DDX17_HUMAN	105123000000	111855000000	118710000000	136517000000	96288691773	102832000000	110052000000	122498000000	60819483321	66637368407	70061382780	84347816848	0	0	0	0	0	0	0	0
Human Glycosyltransferases	GT24	UGGT1	Q9NYU2	UDP-glucose:glycoprotein glucosyltransferase 1	Q9NYU2	UGGG1_HUMAN	18783694235	18042157991	17149463348	23379704341	14493497028	14123115908	13472703003	18297583209	10199225800	9659600892	9498330450	13606903090	0	0	0	0	0	0	0	0
					P49790	NU153_HUMAN	6452213538	5929995313	7230996386	8673291528	5183833596	4938252891	5701317042	8057499160	3884235434	3539323848	4349036842	5653958773	0	0	0	0	0	0	0	0
					Q14573	ITPR3_HUMAN	2995204809	2950149755	3798589758	4802910171	3474621556	3662956772	4389398009	5412602594	2617335652	3262551698	3717703525	4989577612	0	0	0	0	0	0	0	0
					Q92621	NU205_HUMAN	19455491186	10062932197	11905774372	10979242066	15424514535	9173883052	9615063040	10332474109	17186903095	10916357912	10579768020	12140449217	0	0	0	0	0	0	0	0
					P11388	TOP2A_HUMAN	12583275858	12438690276	14483864060	15968126797	12166113519	12618201299	14523197511	14191822985	12249731295	11993746894	14196914181	16011129370	0	0	0	0	0	0	0	0
					P48643	TCPE_HUMAN	35328765546	46848002161	38506223327	54768758718	45176575332	59501021226	49212418338	69063752127	44077512433	59360378095	48549997383	68980357677	0	0	0	0	0	0	0	0
					A6NMY6	AXA2L_HUMAN	248992000000	248865000000	284649000000	326558000000	1535680000000	1501600000000	1764790000000	1998410000000	402966000000	393524000000	450858000000	528654000000	1	-1	0	1	-1	0	0	0
					P09651	ROA1_HUMAN	341341000000	344519000000	416913000000	413535000000	350859000000	352676000000	433099000000	417209000000	380802000000	371324000000	458004000000	418174000000	0	0	0	0	0	0	0	0
					P49748	ACADV_HUMAN	28713181465	23384623012	20894308264	34100056003	30970466381	25774832056	23731459749	37934208130	56581777353	46949869918	43254382325	69687487083	0	0	1	0	0	0	0	0
					Q9BQG0	MBB1A_HUMAN	8066766643	9832859021	7435514433	8978992714	15748125156	45278594960	15164347476	17401214533	14069173889	15248578478	13547699002	15421794519	0	0	0	0	0	0	0	0
					P34932	HSP74_HUMAN	21994565018	23222516886	25358974856	28011885863	26259280512	29065332803	27561904597	30385084997	28961345944	31823626478	29671414648	31447815935	0	0	0	0	0	0	0	0
					Q92878	RAD50_HUMAN	4819228829	3852490069	5205022692	4397209006	6240835598	5528806879	8786252131	6182398495	10688023458	9257814342	11700515406	10051115136	0	0	1	0	0	1	0	0
					Q14008	CKAP5_HUMAN	3994533787	3824807847	3410580915	4150440477	5464494720	5133011953	4668492205	5078751793	2994936859	3024409908	2598643635	2846215650	0	0	0	0	0	0	0	0
					A6NHR9	SMHD1_HUMAN	1880885060	2146158516	1502668248	2368003917	2937585348	2876355512	2362619814	3451461152	2250814458	2207198801	1799118543	2865131618	0	0	0	0	0	0	0	0
					P19367	HXK1_HUMAN	2101304391	1815868443	3483641003	3532647333	12566173230	17815381246	14728151184	15263393496	7865481114	11700743964	9452355849	9604667707	1	0	1	1	0	1	0	0
					P50990	TCPQ_HUMAN	92842810877	91611040683	96932932305	133017000000	113069000000	111744000000	117933000000	162626000000	95774384117	95489458998	100586000000	141082000000	0	0	0	0	0	0	0	0
					Q9Y520	PRC2C_HUMAN	8509907763	5755870472	7609299126	7535065420	9261825764	5703545666	7096248124	7778247751	4037214206	2542855993	3379230028	3675186635	0	-1	-1	0	0	-1	0	0
					Q8TEM1	PO210_HUMAN	15000160681	14169501143	14650604566	19504482675	10143141694	9572023128	9508196427	12971219244	10130691391	9551266828	9737503402	13070296395	0	0	0	0	0	0	0	0
					P31948	STIP1_HUMAN	144142000000	125227000000	124036000000	138388000000	188717000000	163913000000	163181000000	179084000000	87951957332	76324566716	76026413548	87910609270	0	-1	0	0	-1	0	0	0
					P55786	PSA_HUMAN	18810631214	18548420603	18492669298	17627931996	22229768469	21934994799	21844760459	20572769925	15905329428	15641503317	15377690592	15020497977	0	0	0	0	0	0	0	0
					Q9NR30	DDX21_HUMAN	9217419481	10517383148	10281851155	11956737667	14905361487	17434919997	16917170303	19998616613	14283313147	16397347466	16056842624	19603057192	0	0	0	0	0	0	0	0
					Q04828	AK1C1_HUMAN	2165433974	2188430249	2995706956	3458074581	106615000000	98856098852	91749802886	134294000000	2090312852	2233954329	2093582819	3283705000	1	-1	0	1	-1	0	0	0
Other Human Glycan-related genes		PDIA3	P30101	Protein disulfide-isomerase A3	P30101	PDIA3_HUMAN	98220592032	85598713092	82386370954	169746000000	61223994797	53666319057	50551269076	103530000000	48349300852	41272726433	40037126267	83858833972	0	0	0	0	0	0	0	0
					P60842	IF4A1_HUMAN	118570000000	117573000000	128327000000	154072000000	153774000000	153003000000	166368000000	198602000000	111288000000	111372000000	120388000000	141729000000	0	0	0	0	0	0	0	0
					Q04695	K1C17_HUMAN	297034000000	314988000000	289274000000	257470000000	385005000000	405512000000	344007000000	326632000000	270179000000	304173000000	274373000000	242835000000	0	0	0	0	0	0	0	0
					P50395	GDIB_HUMAN	21757780265	22263161663	20878401746	36630664883	28305872783	28575678019	27062415633	37974941088	28784970588	30065352776	26891863796	41034195012	0	0	0	0	0	0	0	0
					P09874	PARP1_HUMAN	48830106985	43819075880	44500396329	60104255365	26626761337	25324722819	24866280682	33838796208	48589553174	44861752418	47212212297	57005845333	0	0	0	0	0	0	0	0
					P11940	PABP1_HUMAN	66861288255	64894772912	50791874975	54873060801	57549394204	56891992879	59458244534	60443107022	54130441613	53059436903	43874034650	46921032267	0	0	0	0	0	0	0	0
					O00159	MYO1C_HUMAN	13536822941	17026862004	14878177533	15355881363	19673231626	21241794118	23156508292	23069643832	11300497131	13003091679	13124525817	13028799286	0	0	0	0	0	0	0	0
					P98160	PGBM_HUMAN	1417717143	1328283945	1045813500	1243972401	2026203906	1884378520	1122730391	1759041934	1862736712	1807522146	1391171350	1685834781	0	0	0	0	0	0	0	0
					P02787	TRFE_HUMAN	6755175372	5898946645	4656187205	6728262792	1391804340	1326727105	8.95016e+08	1293819500	4.28727e+08	5.39788e+08	3.0196e+08	6.8538e+08	-1	-1	-1	-1	0	-1	0	0
					P22314	UBA1_HUMAN	43039035601	42694986590	52915492563	50587924014	105986000000	103633000000	129744000000	123291000000	102701000000	98801786443	125767000000	123436000000	1	0	1	1	0	1	0	0
					P22626	ROA2_HUMAN	276838000000	278344000000	217002000000	484929000000	253826000000	249326000000	205824000000	423856000000	222753000000	220510000000	185469000000	387248000000	0	0	0	0	0	0	0	0
					O75533	SF3B1_HUMAN	30949474032	27861776509	30413678262	37211949584	27335015393	23924798703	26129747209	28228833694	23404685934	21033186721	21279061405	24657135350	0	0	0	0	0	0	0	0
					Q7KZF4	SND1_HUMAN	50180029713	59138404625	53198176312	58925809118	70006356526	80594869433	73742441072	80598448170	59196518245	69360806861	63092544986	69289858782	0	0	0	0	0	0	0	0
					P60709	ACTB_HUMAN	3906720000000	4667970000000	3895140000000	7198760000000	3838170000000	4609090000000	3826650000000	7047680000000	2409810000000	2913450000000	2402380000000	4363040000000	0	0	0	0	0	0	0	0
					P63261	ACTG_HUMAN	3906720000000	4667970000000	3895140000000	7198760000000	3838170000000	4609090000000	3826650000000	7047680000000	2409810000000	2913450000000	2402380000000	4363040000000	0	0	0	0	0	0	0	0
					P68104	EF1A1_HUMAN	635488000000	565635000000	704506000000	1498520000000	655742000000	595650000000	747013000000	1561440000000	407846000000	350418000000	450988000000	979607000000	0	0	0	0	0	0	0	0
					Q13435	SF3B2_HUMAN	21753480633	24179371682	24488216740	31959423487	13613389627	16580939906	16589406464	20716995662	13257019049	16375790068	15815690045	20956918316	0	0	0	0	0	0	0	0
					P55265	DSRAD_HUMAN	6450292926	5987171575	5772663350	12280425636	15024152128	13034498268	12500340689	27055211098	7325258792	5747179801	5602776308	12134569124	0	0	0	0	0	0	0	0
					P54136	SYRC_HUMAN	14273515522	17180937383	18307797992	18904180743	16165514236	20550434780	21102421301	22904057436	14438798161	17244910247	18822070877	18174409647	0	0	0	0	0	0	0	0
					O95347	SMC2_HUMAN	4999482775	5050300577	5808893596	6109246685	6310998236	6515036857	7334354560	7317928239	6278470854	6302972073	7296177077	7825673919	0	0	0	0	0	0	0	0
					P0DMV8	HS71A_HUMAN	51408767303	45970839022	57513119346	63171232192	156318000000	145922000000	170949000000	198338000000	121060000000	114523000000	131712000000	154809000000	1	0	1	1	0	1	0	0
					P0DMV9	HS71B_HUMAN	51408767303	45970839022	57513119346	63171232192	156318000000	145922000000	170949000000	198338000000	121060000000	114523000000	131712000000	154809000000	1	0	1	1	0	1	0	0
					P43490	NAMPT_HUMAN	33647504886	44407308036	41140429793	54518580780	155240000000	160488000000	177820000000	182424000000	32622704099	44476355777	40465347600	53588642494	1	-1	0	1	-1	0	0	0
Other Human Glycan-related genes		P4HB	P07237	Protein disulfide-isomerase	P07237	PDIA1_HUMAN	168562000000	171206000000	182861000000	255775000000	212037000000	215646000000	234372000000	314733000000	76633584458	76693514223	85372105671	117318000000	0	-1	-1	0	-1	0	0	0
					Q8WUM4	PDC6I_HUMAN	12080466108	11032183716	12549213667	16326609690	16738837090	14500106974	16664467811	20984685180	17159648957	13933970170	16846322835	21855111834	0	0	0	0	0	0	0	0
					P52701	MSH6_HUMAN	3960642890	3432408118	4966632806	3978693216	6261305074	5076589100	7189295484	5964562479	6392351514	6544432339	7313956193	6538571794	0	0	0	0	0	0	0	0
					O95071	UBR5_HUMAN	1308971328	1055954387	1050000440	9.54016e+08	3276456589	1843792961	1881832485	1794400304	1875514181	1186489912	1219670725	1295580948	0	0	0	0	0	0	0	0
					Q00341	VIGLN_HUMAN	19879179457	19964560144	22130454673	24872313556	17583814839	18153321391	19681015371	23364901565	11909813205	12405093813	16682041841	17615286756	0	0	0	0	0	0	0	0
					Q15029	U5S1_HUMAN	21583453875	11973843105	11999123104	36534390083	19574782761	11623008318	12339145293	30109132285	19164086018	11492868968	11752533352	31697247732	0	0	0	0	0	0	0	0
					P30622	CLIP1_HUMAN	968276456	1227457634	1170492458	1490062384	4821780952	6185360228	5947955511	7548700307	1375202751	1273061314	1388140060	1418831741	1	-1	0	1	-1	0	0	0
					P51610	HCFC1_HUMAN	5049736313	5420819584	7022493078	7080247755	7519281119	7719015494	10258734995	9376735246	3648335888	4635337800	5116019079	4906161535	0	0	0	0	0	0	0	0
					O60716	CTND1_HUMAN	14696297751	18142413281	11955363369	16398680366	27802035491	21358793142	12755300466	17447404565	4017274860	4381483503	3489477091	6285725050	0	-1	-1	0	0	-1	0	0
					P33176	KINH_HUMAN	8883201332	8122700665	9603378752	10989582918	11388336154	10508345561	12018032682	14947006935	8082842494	7694171948	8094553990	9987721172	0	0	0	0	0	0	0	0
					P00505	AATM_HUMAN	25432041046	22257473652	21728253122	54004063507	32481655882	17808031875	22290816131	71344667038	24646088369	20459386645	19511315560	52620425069	0	0	0	0	0	0	0	0
					P06733	ENOA_HUMAN	170343000000	120541000000	175969000000	288699000000	320788000000	230610000000	339569000000	568716000000	425522000000	297195000000	449296000000	766360000000	0	0	0	0	0	0	0	0
					P55060	XPO2_HUMAN	25916102561	63274929402	137899000000	32605802144	39268317326	70057051478	144197000000	45467920255	30388546338	64459602956	133779000000	43735082406	0	0	0	0	0	0	0	0
					O15020	SPTN2_HUMAN	7886986715	8247239853	11047007475	12449085195	5458790480	5226343840	7312012581	12440598453	3428179227	3457282019	4674447529	5412002656	0	0	-1	0	0	0	0	0
					P35221	CTNA1_HUMAN	8302119353	11289122045	13363103744	26536820218	8851284429	11865678912	12995666931	26899016624	5723444382	7261764507	9732939161	16723205126	0	0	0	0	0	0	0	0
					P38919	IF4A3_HUMAN	58781928617	58352259381	68155060436	72309428351	69686369255	69812813401	81891667529	83969986740	52534151200	52358502182	59916773408	65375919931	0	0	0	0	0	0	0	0
					O95782	AP2A1_HUMAN	8037438510	8700971584	8392750480	10813713206	11528011603	12499158478	11865095917	15628773278	9837804127	10789744207	9992942343	13196365764	0	0	0	0	0	0	0	0
					P35606	COPB2_HUMAN	19183231961	22541028903	21332441078	34730650713	26155907122	29972859600	27114529901	45854340621	19265243786	25787387866	24766327394	38478538772	0	0	0	0	0	0	0	0
					P63010	AP2B1_HUMAN	6794052260	7143024348	8229940568	13819271992	8542553498	9724998659	10503570129	17777983715	7240407005	7392144660	8890832159	13678003093	0	0	0	0	0	0	0	0
					Q93008	USP9X_HUMAN	1835040443	2130030143	2458029876	2587138611	4472605843	5176432317	4703858687	6118651166	1718578714	1831468999	1771378376	2426096863	1	-1	0	1	-1	0	0	0
					P49368	TCPG_HUMAN	75134998971	89687589460	79990935993	103675000000	107041000000	130587000000	119962000000	147329000000	64442249635	75794799113	68249504440	88421851695	0	0	0	0	0	0	0	0
					Q15393	SF3B3_HUMAN	15318488650	14691467113	14124465060	21455438138	14393543347	13885845309	13614554710	21603189110	12399651259	12120078781	11716736865	18498849655	0	0	0	0	0	0	0	0
					P55196	AFAD_HUMAN	3378144368	3399387327	3935000638	4405562410	2101455854	1862845666	1731749532	2062897012	6.29906e+08	6.76781e+08	7.12227e+08	1279202632	0	-1	-1	0	-1	-1	0	0
					P48681	NEST_HUMAN	8860934031	6996295691	11702545718	10179600919	8039973723	6597911261	9065045664	9528335426	6069993695	2722724782	7024452416	7439143321	0	0	0	0	0	0	0	0
					Q07954	LRP1_HUMAN	1791769264	2862711382	2536342198	1917323897	9782988640	19548009168	14985424227	10299284307	2465283623	3462779065	3120005303	2565678169	1	-1	0	0	0	0	0	0
					Q13576	IQGA2_HUMAN	3365965668	3226825306	2861559924	3640424811	2472044622	2033511860	3122313573	2746405456	3195292982	2570519212	4778231147	3588081963	0	0	0	0	0	0	0	0
					Q14643	ITPR1_HUMAN	1066831467	3.59598e+08	7.47621e+08	1336938131	1407637167	379770128	6.43219e+08	1521567628	1613988445	9.61055e+08	1374973908	2244390992	0	0	0	0	0	0	0	0
					Q14240	IF4A2_HUMAN	47545113148	42203737327	57151795961	71933294395	56306747366	49097051329	66096947489	83621256396	43779293063	38133452891	50178319928	63522599053	0	0	0	0	0	0	0	0
					O75165	DJC13_HUMAN	2199499731	2257722405	1915413459	2659656599	3307606094	3473057808	3179840736	4367807521	3279474062	2364032361	2615062495	3513288494	0	0	0	0	0	0	0	0
					Q7L014	DDX46_HUMAN	8087433854	8421549164	8138171483	13072588808	8628676892	8838592184	8024939453	12450847434	10274659361	10280531436	9688216082	14761229850	0	0	0	0	0	0	0	0
					P01024	CO3_HUMAN	2362885761	2736382902	3559630948	2395790206	2.94066e+08	2.99031e+08	7.78022e+08	3.55046e+08	2.14096e+08	1.99935e+08	3.64499e+08	162642486	-1	0	-1	-1	0	-1	0	0
					Q9H583	HEAT1_HUMAN	1776865363	1483058807	1541011687	2638985232	2896620838	2827721333	2674221016	4385947005	4938116994	2440842732	2672649048	4377510343	0	0	0	0	0	0	0	0
					P54886	P5CS_HUMAN	26123272873	28157004158	29463807258	32516104394	14215652925	15936829348	16063247990	20543723007	26065181915	27848318203	28982518178	30812080114	0	0	0	0	0	0	0	0
					O14980	XPO1_HUMAN	14544125418	15403941414	18975761666	21226062118	16910664069	17916488523	22584338427	25707590639	15611400385	16263522325	20213888085	22297933136	0	0	0	0	0	0	0	0
					Q14974	IMB1_HUMAN	121567000000	121392000000	108351000000	119805000000	108287000000	109466000000	97364758621	108467000000	90702243147	91214295921	82005858787	91388841315	0	0	0	0	0	0	0	0
					P10809	CH60_HUMAN	484796000000	437987000000	338440000000	476839000000	455471000000	411179000000	317422000000	444960000000	407955000000	367593000000	283614000000	392251000000	0	0	0	0	0	0	0	0
					P54577	SYYC_HUMAN	10674267604	14782017748	12783018613	17127880893	12747256331	17170891054	15401674718	19994099970	14906802127	19179098331	17706296782	24045581787	0	0	0	0	0	0	0	0
					Q8IVF2	AHNK2_HUMAN	7.21792e+08	8.34438e+08	7.72219e+08	7.19494e+08	6843190164	6302592479	5853388821	8904548251	3239619209	2770397178	2774252032	4137637246	1	-1	1	1	0	1	0	0
					O60313	OPA1_HUMAN	2220901639	2232792189	3029798035	2785498598	2139960983	2252924116	3079342926	2853131488	2134313760	2211101932	3189677738	2997297134	0	0	0	0	0	0	0	0
					Q03252	LMNB2_HUMAN	40613893791	30785512101	25768528437	47686031860	24281544467	17681693102	15643564841	29458772283	14385210171	10817643266	9531518532	17192499936	0	0	-1	0	0	0	0	0
					P25705	ATPA_HUMAN	75071888041	70723407863	80244031701	147416000000	63005467510	59776318594	67274534645	120608000000	56131296660	53415604140	60105700617	107724000000	0	0	0	0	0	0	0	0
					O15067	PUR4_HUMAN	5519370203	4271846514	5083261301	5618612473	8962037195	6728401615	8340397487	7961885317	7676952980	5911683822	7137326587	7199941430	0	0	0	0	0	0	0	0
					P00367	DHE3_HUMAN	44718879811	48275073771	47873125057	71357092165	15925139221	16884878945	15924674486	24054075109	11091677288	12219730152	11724485668	15870925459	-1	0	-1	0	0	-1	0	0
					P04075	ALDOA_HUMAN	99693969916	91176541813	99915749615	214144000000	207730000000	188881000000	205242000000	443143000000	93166651878	83816640645	92432332029	198898000000	0	0	0	0	0	0	0	0
					Q5VTE0	EF1A3_HUMAN	607146000000	540534000000	692475000000	1487050000000	642359000000	578912000000	739560000000	1554290000000	390694000000	338902000000	445107000000	974388000000	0	0	0	0	0	0	0	0
					P00533	EGFR_HUMAN	4802122264	4727732804	5599609117	5850174307	2423716467	2603278063	2536957964	2964701745	2587294874	3210884566	3056344479	3371524093	0	0	0	0	0	0	0	0
					Q12906	ILF3_HUMAN	82781343222	79909469488	103135000000	108511000000	80069188985	76759159032	98162237520	103088000000	66820953167	64486087667	83210856912	87524223007	0	0	0	0	0	0	0	0
					P23141	EST1_HUMAN	1647685750	1038128734	2666368731	1917297817	21643684130	21749003695	25397195515	33607644174	4.11454e+08	2.74678e+08	5.25808e+08	4.75727e+08	1	-1	-1	1	-1	0	0	0
					P53618	COPB_HUMAN	9142456204	10003950274	8219419176	16168096910	11035605226	11963186179	10072956190	19762527853	7412316291	7837460531	6883331091	13786012920	0	0	0	0	0	0	0	0
					Q92900	RENT1_HUMAN	8146782125	7602633455	7937338115	10113030557	8438156375	8104568971	7981696087	10398529338	6858651914	6429311872	7062473535	9199323565	0	0	0	0	0	0	0	0
					Q02218	ODO1_HUMAN	6502171272	6744205526	7191926701	7474523062	7198125715	6798005445	6822106620	6604028449	8086080813	8822938338	9523125575	9185507307	0	0	0	0	0	0	0	0
					Q29RF7	PDS5A_HUMAN	7010008901	7482645774	8253830360	7659606108	8033208011	8473368582	9210842314	8496812400	4427272412	4611075683	4891883026	4881741382	0	0	0	0	0	0	0	0
					P78344	IF4G2_HUMAN	10396045370	4606721475	4692938586	5952186868	6584950690	6427642676	6771180260	9432922918	5706870854	5380575599	5406358955	7448787496	0	0	0	0	0	0	0	0
					P49588	SYAC_HUMAN	14946478590	13184792628	9722095165	18619805487	21506328415	19306378176	14586876251	26236545722	19249843594	17113045226	12778217765	24015647436	0	0	0	0	0	0	0	0
					Q92499	DDX1_HUMAN	13639822312	11588355858	15216583875	16679085202	21153333361	18069809393	23712681663	26695495340	16651227066	14101574875	18186305546	22515059819	0	0	0	0	0	0	0	0
					P05023	AT1A1_HUMAN	18494188347	18410041881	18915551866	28799003519	23823480692	23960994137	24779555349	36794542699	28387912621	27485738964	29326201859	47719708862	0	0	0	0	0	0	0	0
					O43143	DHX15_HUMAN	28215417020	21670543967	22915748306	42867749940	24543796669	18988593184	20568895710	35708937448	27310570236	20049669976	21712092442	40827200126	0	0	0	0	0	0	0	0
					P35900	K1C20_HUMAN	83575432499	96742993730	68010247612	61902097831	201065000000	212359000000	139366000000	163313000000	63593725229	67377855727	44575780012	49511313529	1	-1	0	0	-1	0	0	0
					P26358	DNMT1_HUMAN	5124146353	4055806180	5548042793	7037405271	4114331785	3048051807	4392663100	5183152934	3446741486	2551118704	3686452587	4639262739	0	0	0	0	0	0	0	0
					P52895	AK1C2_HUMAN	1991136300	1899884487	2796875951	3322725560	88682343657	72272797998	72608771307	98749712211	1552426551	1337627699	1387020381	1848989444	1	-1	0	1	-1	0	0	0
					Q14839	CHD4_HUMAN	17011740974	13700278729	18295267739	17101345123	19208513775	14913904455	18402030843	19217016434	9911011114	8186836299	9274747300	11234680171	0	0	0	0	0	0	0	0
					P55884	EIF3B_HUMAN	19373089603	16905391718	16432476342	27496468511	21628025228	18663779046	17963386520	32198785628	17869081670	15936716261	15219382884	24743007232	0	0	0	0	0	0	0	0
					Q08378	GOGA3_HUMAN	2138347262	3339714605	2524830505	2426692009	3006890291	3242190766	3026707252	3562101701	2044174024	2222028002	2087273458	2432107695	0	0	0	0	0	0	0	0
					P24928	RPB1_HUMAN	7056787361	6707119536	6435079092	6583264355	5657523155	6142113138	5470290700	6849444993	4069101400	4485742881	4170564416	4471104476	0	0	0	0	0	0	0	0
					Q13310	PABP4_HUMAN	28083798485	25021843703	30307784519	28314090493	31887552246	28069391089	33866276076	32808448732	27822070760	24911401934	29635672736	28785053378	0	0	0	0	0	0	0	0
					O00410	IPO5_HUMAN	18050214862	18982688306	21169073479	20266245640	9845772757	8009577503	8304332891	9506998710	11603168514	11945327009	13800507295	13557473020	-1	0	0	-1	0	0	0	0
					O43795	MYO1B_HUMAN	5176086022	5241835391	4872895997	7419685892	6299057925	6233418243	6299733634	9415373770	3883300620	3041362117	3540951071	4710521869	0	0	0	0	0	0	0	0
					Q9NTJ3	SMC4_HUMAN	4582959245	4043881664	4338075010	4496449105	6927266480	5836176136	6451179740	6462549483	5730415159	5048115966	5753029521	5549437836	0	0	0	0	0	0	0	0
					Q9UIG0	BAZ1B_HUMAN	3681191196	2657218247	3772325146	3585551503	4999544620	3720630933	5022766854	5224371832	3701843533	2685622681	3474086842	3485885537	0	0	0	0	0	0	0	0
					P04406	G3P_HUMAN	1512560000000	1566480000000	1401640000000	1890290000000	2835280000000	2842570000000	2594850000000	3517230000000	2003870000000	2002790000000	1849020000000	2505590000000	0	0	0	0	0	0	0	0
					Q99832	TCPH_HUMAN	37849752255	28873294870	30848466270	58670638676	46945049649	35213232975	38121344256	73739414568	42957296406	32113666820	35263897407	67947705349	0	0	0	0	0	0	0	0
					Q9HC35	EMAL4_HUMAN	19456219275	8086234230	8158021585	14280942501	9781786208	5859655624	6218532112	9856354141	4373539504	2739838902	2661412196	4485258806	0	0	0	0	0	0	0	0
					Q01813	PFKAP_HUMAN	2078982337	2098427897	2181488985	2224649256	17468060320	15361603964	15197019301	21320301965	11650896799	11400351614	11813517144	15328136827	1	0	1	1	0	1	0	0
					P40939	ECHA_HUMAN	5916406247	5203740052	5826442367	9679096110	12476643841	11361015078	11882347014	18367227175	12553654879	11057575284	12566552317	19945702107	0	0	0	0	0	0	0	0
					P04843	RPN1_HUMAN	59581905518	54627446144	61047337402	83134916892	51621935907	47579876944	51721255033	75722828039	36509369804	33527531726	36384654283	51884940934	0	0	0	0	0	0	0	0
					Q16891	MIC60_HUMAN	23034054087	23026870131	27747506224	31006266079	28561542481	28531428525	33436235745	37964185520	25671776038	25386740767	30456780439	34979220895	0	0	0	0	0	0	0	0
					Q9Y5B9	SP16H_HUMAN	23973448645	22222226346	22511199394	33795763334	24659816357	28670330316	23547956039	30203524921	28142907331	25361427009	25937979062	39094516358	0	0	0	0	0	0	0	0
					P33991	MCM4_HUMAN	18703859239	19468415203	15583610770	24943884998	18885152422	18980705257	15190799899	25118997710	12345028106	13213093979	10176953425	16891619152	0	0	0	0	0	0	0	0
					Q9BSJ8	ESYT1_HUMAN	11742134538	11767487670	14942890427	14471127529	10681839633	10408924219	13540415102	13576898589	6651141978	5852819393	7410499553	7122461320	0	0	0	0	0	0	0	0
					Q9Y230	RUVB2_HUMAN	16071137098	14808779148	15591837886	20954574046	25945821279	22921899926	28152817129	33410159375	21731584402	20545399974	20452438100	29986944859	0	0	0	0	0	0	0	0
					P42345	MTOR_HUMAN	2810904198	2920745780	3447364329	3902528544	2350797288	2523293007	2755943810	3032324499	6531576304	2667280564	3020910013	3466009612	0	0	0	0	0	0	0	0
					P50991	TCPD_HUMAN	35147250689	31627988246	32034375893	38119542515	52290380955	46365972576	47648869301	60234797515	50644213945	44810699938	45594626563	53011213189	0	0	0	0	0	0	0	0
					P38646	GRP75_HUMAN	66435764008	68698600244	76436144202	93904921722	85613591981	86439165626	95618723964	119409000000	114881000000	118572000000	131664000000	164888000000	0	0	0	0	0	0	0	0
					P15311	EZRI_HUMAN	14809574264	16561116786	17747178881	22813972076	50533111426	43806353911	46873825630	72791208306	22836771158	22478596985	24702888504	34253268635	1	-1	0	0	0	0	0	0
					Q93009	UBP7_HUMAN	3084645469	3348741134	2942771369	4659780633	5056309949	5443254927	4936047510	7737918696	3104598713	3147232350	2764449110	4779090648	0	0	0	0	0	0	0	0
					Q9H0A0	NAT10_HUMAN	5858162280	4753323187	6741985981	7588381414	7014867202	5711472878	8833754307	8700462399	8235165445	6628383574	10187734677	11145309762	0	0	0	0	0	0	0	0
					P27816	MAP4_HUMAN	14292981878	17171438355	14444268961	25670443163	24316035908	26821557562	25217843287	40159226432	15280981421	18017415752	15321687166	26469620484	0	0	0	0	0	0	0	0
					P51532	SMCA4_HUMAN	4032631049	4754144258	4006541163	5094379284	5707843763	4705097924	4085488955	4863382808	7930679284	8089368898	7110213214	9940355130	0	0	0	0	0	0	0	0
					P43243	MATR3_HUMAN	43952151394	49825547232	46042687617	54659154796	40243902036	45147231153	42155782132	49696090786	32895938803	36498652212	34167124494	41525637300	0	0	0	0	0	0	0	0
					O00571	DDX3X_HUMAN	61144455850	71836740478	68762992519	81571325884	95945095516	113113000000	100993000000	128925000000	62292787413	73483619067	65810408129	85015776388	0	0	0	0	0	0	0	0
					P36578	RL4_HUMAN	67376949330	54529609688	59630584668	84558045776	90615820930	74276652777	79455020378	112645000000	85316725903	68406011484	74782689628	109116000000	0	0	0	0	0	0	0	0
					P51659	DHB4_HUMAN	11138623584	12394969983	11688026612	19982036978	8721519726	9793456810	9324579174	15424936999	12596282843	13309477010	12373700719	22144523588	0	0	0	0	0	0	0	0
					O60218	AK1BA_HUMAN	4274556593	4963500889	3825070155	6798502652	148174000000	158577000000	146053000000	189179000000	9.20993e+08	5.36446e+08	4.89236e+08	736614218	1	-1	-1	1	-1	-1	0	0
					P23246	SFPQ_HUMAN	75204599778	78374737879	99065279789	131906000000	71766495884	74345616492	95310307872	121123000000	68307947434	71803634464	93725340781	114930000000	0	0	0	0	0	0	0	0
					Q9NZB2	F120A_HUMAN	2963621202	3502140315	3231096297	3559112446	10426086987	11404531026	10595029065	13321769719	4414267781	5017302712	4645407191	5963655472	1	-1	0	1	-1	0	0	0
					Q9NSE4	SYIM_HUMAN	28830629342	28746446803	24027795671	30173631950	28802927221	28480982071	23902527772	30035430887	14502798937	14264745807	12686461214	14823986411	0	0	0	0	0	0	0	0
					Q99798	ACON_HUMAN	6938046087	5286692769	7915876106	9345188336	5470049427	4057906782	5488966178	6508644940	5807400059	3993980826	6003721124	9751166456	0	0	0	0	0	0	0	0
					P49915	GUAA_HUMAN	13155019888	14086562733	14759521859	14777916943	17034619839	18111309645	18317787669	19784663055	14275652419	15295234628	15618457933	16501045237	0	0	0	0	0	0	0	0
					Q9UDY2	ZO2_HUMAN	6190381117	4663148480	5652304132	6748455897	3915605382	2941083928	3541549873	4083576786	6.2361e+08	5.25398e+08	5.61419e+08	6.45604e+08	0	-1	-1	0	-1	-1	0	0
					Q14683	SMC1A_HUMAN	5086257934	5504604635	6650986753	6229892889	6615039271	7785490028	8440966186	8444790517	11379068765	11396070137	12565482025	14487421113	0	0	1	0	0	1	0	0
					Q14203	DCTN1_HUMAN	10400790877	12301641288	13524104620	14292182243	9185216650	10571079146	12245913860	13125171461	8117786576	8797944889	9545908284	11182721355	0	0	0	0	0	0	0	0
					P52948	NUP98_HUMAN	3266063344	5011307665	4654987004	6508476760	3667244387	4306699860	5486011192	5567419048	3200885158	3960287162	4002015046	5236656007	0	0	0	0	0	0	0	0
					P08729	K2C7_HUMAN	40835312810	25305702955	48006402516	97575346895	77036732945	52800634926	89111807534	177865000000	55382850928	46723308320	58815446812	119638000000	0	0	0	0	0	0	0	0
					P02786	TFR1_HUMAN	9785649347	9694503273	10613281147	13631474450	22535063563	25751083363	26725498202	32699570449	27032598458	30694590356	32558919660	49764558473	1	0	1	1	0	0	0	0
					P35241	RADI_HUMAN	11448676509	9609379526	8655924709	13120386146	48239696544	37368816865	34793254780	64285867478	27001230923	23568503900	20999023931	31523824460	1	0	1	0	0	1	0	0
					Q9UQE7	SMC3_HUMAN	4387859939	6537725306	5179680503	8329395622	6612151566	8904389910	8117372568	9003508369	7303154227	10010959500	8418039449	9737714820	0	0	0	0	0	0	0	0
					O60264	SMCA5_HUMAN	6761759022	7105496881	7411746749	7911730207	6651129492	6747849109	7636345233	8407412264	4945493333	4934375319	6518608146	6062352366	0	0	0	0	0	0	0	0
					O75534	CSDE1_HUMAN	7057604926	6658018249	6176943375	6876177828	9551596012	8634989547	8372094583	9406369695	6813035246	5867233766	6054834042	6551845347	0	0	0	0	0	0	0	0
					Q08J23	NSUN2_HUMAN	13210999718	10965099594	13389739510	11481630821	12103656138	9934819108	12288789659	10967357015	26669759203	21270365919	26170979374	20968706323	0	1	0	0	1	0	0	0
					P26641	EF1G_HUMAN	82899581800	73227408235	71066341293	143248000000	101775000000	88590602148	89212041061	159114000000	61211514161	51662795863	53055719820	92843810032	0	0	0	0	0	0	0	0
					Q5JRX3	PREP_HUMAN	2116016967	2306179165	2497148514	2997473813	7397057512	7954389588	8221056518	8689024619	5224850119	6050731684	7814785556	6532978348	1	0	1	1	0	1	0	0
					P26639	SYTC_HUMAN	12656038558	12304635502	11089167673	21394604971	14405741366	13826489898	13641199186	24387929618	30500325856	28112551214	26333001415	51895057810	0	0	0	0	0	0	0	0
					O60610	DIAP1_HUMAN	2128824922	2684899864	2713784735	2876473071	4047709568	4590387334	4329935519	5286595600	5285554075	5991399886	5366030692	6959292050	0	0	1	0	0	1	0	0
					P78371	TCPB_HUMAN	62508586569	83567192898	98115668370	93305251503	90881205081	121661000000	144104000000	134553000000	90091712004	120950000000	142789000000	135676000000	0	0	0	0	0	0	0	0
					P04040	CATA_HUMAN	19032193805	18134781054	20772983597	21324873683	7441586444	7175338303	7978638661	8129424501	7463076964	7074645537	8255505334	8902925105	-1	0	-1	-1	0	-1	0	0
					Q16881	TRXR1_HUMAN	5819383152	5497041915	5470997781	6076473362	90385669152	82686753353	85362222389	97184507503	8104667356	7325457553	7923318699	9033892639	1	-1	0	1	-1	0	0	0
					P42330	AK1C3_HUMAN	1167335627	1197691581	1010611327	1549729103	88123192213	83146627482	71395136793	88085099864	2083943790	2391722928	2040253612	2499949950	1	-1	0	1	-1	0	0	0
					P13010	XRCC5_HUMAN	34935921448	41893039852	36430473438	51680571313	25776911677	30071135359	25932870381	39321228328	32882484468	37832915409	32506861768	49359338750	0	0	0	0	0	0	0	0
					Q9Y678	COPG1_HUMAN	8096209095	8630411345	8923390973	11782535378	9008610656	10005738075	9860623607	12339569139	7140283730	8030683853	7739203366	10102303193	0	0	0	0	0	0	0	0
					Q9UGI8	TES_HUMAN	13900485536	15420788545	13763672097	19466217494	61651312832	71728399645	66047758007	85631275293	7554728982	8597368516	7851380682	10579633486	1	-1	0	1	-1	0	0	0
					Q96AE4	FUBP1_HUMAN	23035517171	19703238875	24483814187	27140396430	37426284145	32538119238	37921066619	46566324324	32731938629	28192976956	32839662917	41992927688	0	0	0	0	0	0	0	0
					P12956	XRCC6_HUMAN	82054957295	89559242515	93348050845	101038000000	57305050401	62135524642	64259209701	69688842574	95746713815	98023489034	109765000000	153979000000	0	0	0	0	0	0	0	0
					P50851	LRBA_HUMAN	1874614916	1587842997	3759828836	1696378661	9.48678e+08	9.51574e+08	1467025149	9.97131e+08	8.79908e+08	5.84335e+08	1302421343	6.12502e+08	0	0	0	0	0	0	0	0
					P33993	MCM7_HUMAN	25582675206	26132712764	24374531019	30551242831	25737579397	26169644348	24312997998	30816588166	15602244299	16084189892	15418431424	18650915130	0	0	0	0	0	0	0	0
					Q92626	PXDN_HUMAN	1.59013e+08	1.43041e+08	2.18288e+08	8.9545e+07	5.00453e+08	7.37705e+08	9.14337e+08	3.97552e+08	2056554343	3019631329	3064930432	1850629197	1	1	1	0	0	1	0	0
					P31939	PUR9_HUMAN	28233141113	22364624893	27000950455	36545761845	18758069939	14958686754	17960397061	22932957783	14698636870	11930987855	14042713819	18840855472	0	0	0	0	0	0	0	0
					P11047	LAMC1_HUMAN	2326878053	2732174177	2089925210	2768056030	1016198104	1485976911	1100027936	1284409850	639102739	9.00191e+08	7.50336e+08	9.42683e+08	-1	0	-1	-1	0	-1	0	0
					Q13439	GOGA4_HUMAN	6.61851e+08	7.55748e+08	8.11292e+08	7.26711e+08	1724125832	2200400805	2274683855	1988560481	1403281441	1567217129	1651361326	1557930332	1	0	1	1	0	1	0	0
					P33992	MCM5_HUMAN	11765515812	11594043765	10483640238	20684317336	9527114878	9697707261	7942438208	16478377338	6962586743	6948597173	5985251109	12566261817	0	0	0	0	0	0	0	0
					Q16851	UGPA_HUMAN	12578846746	13200033240	11303270278	16834177885	15370260187	15599784665	13831871143	19664120121	10978236561	10865603892	9680815251	13844568462	0	0	0	0	0	0	0	0
					P13797	PLST_HUMAN	9729225031	9330026916	9962878798	14767725706	33997285210	35314709246	32963771129	50108733646	15230428514	16002547823	14483353679	22776218882	1	-1	0	1	0	0	0	0
					O95373	IPO7_HUMAN	14115774532	11878497952	11870834055	18565704829	18199313932	15725582618	16516271212	19606266217	17821124235	15433186830	16506072673	18138646914	0	0	0	0	0	0	0	0
					P50570	DYN2_HUMAN	3713042003	4628192602	4451500450	8721902325	4435451474	6249175762	5515568668	12294250205	2426660464	3116801317	2922699361	6771859708	0	0	0	0	0	0	0	0
					Q12965	MYO1E_HUMAN	2383496539	2143870673	8.57498e+08	1546140444	4826294117	3227894846	1902092437	3738648991	3496172792	2457431032	2098649048	2443605507	0	0	0	0	0	0	0	0
					Q9BXJ9	NAA15_HUMAN	3216452464	3883150450	6505643058	5651690670	5617869720	6120221637	8136826314	9465847014	6075794704	6146600633	8231144946	9126443066	0	0	0	0	0	0	0	0
					Q8WYP5	ELYS_HUMAN	1896949080	1973811963	1919599023	3297871184	2186358849	1721091546	1951226407	3178368446	1371849883	1209287285	1367748702	2513493564	0	0	0	0	0	0	0	0
					P07437	TBB5_HUMAN	694200000000	697863000000	673852000000	1315400000000	564090000000	569976000000	550542000000	1045010000000	442786000000	439919000000	428634000000	818868000000	0	0	0	0	0	0	0	0
					P30838	AL3A1_HUMAN	7316926722	5430997891	10695196035	20326169490	31903368163	26130513311	39226091460	67663389241	7449747333	3946063942	12208157071	27556800501	0	0	0	0	0	0	0	0
					P42166	LAP2A_HUMAN	21652194461	23040575570	26323090158	35524448936	39214338196	40831454040	47476800911	61800217096	8363334890	9025528192	10178801694	13438950181	0	-1	-1	0	-1	0	0	0
					Q9BQE3	TBA1C_HUMAN	774036000000	796329000000	689037000000	1070010000000	626908000000	648135000000	558261000000	894489000000	499268000000	511370000000	440207000000	702162000000	0	0	0	0	0	0	0	0
					Q12797	ASPH_HUMAN	8050085988	6022152429	7285097166	9976226869	32718799588	29735771881	27066427348	40980412138	5412006781	3854178215	5132793139	6371465280	1	-1	0	1	-1	0	0	0
					Q07065	CKAP4_HUMAN	28168281603	32096270592	55655884171	42244169258	32910218759	36710536593	63212315449	48435922428	19382062621	21646114401	35927263090	28510458762	0	0	0	0	0	0	0	0
					O75083	WDR1_HUMAN	24578722920	34009659320	32814165240	31378141073	34728888405	46742749034	46581790698	44816452973	12698267921	16906270295	16653056787	16955649509	0	-1	0	0	-1	0	0	0
					P56192	SYMC_HUMAN	11587414344	11979927077	13139104230	17402508094	8473340243	9081885450	9922408822	12463742534	11184307494	11680917844	12552714635	16338841928	0	0	0	0	0	0	0	0
					Q7Z4S6	KI21A_HUMAN	1758494634	2039912228	2276479121	2551548080	1957811627	2260590006	2418190838	3154253559	1353808435	1438369560	1578321013	1840706784	0	0	0	0	0	0	0	0
					Q86XP3	DDX42_HUMAN	5724343532	6288320555	6681111356	6805594488	4719973599	5360237704	6418208130	5712337000	4397623994	5061372125	5315586165	5256531556	0	0	0	0	0	0	0	0
					Q8N3U4	STAG2_HUMAN	1556107647	1440403052	1114240392	1393730174	2673495248	2183987348	1846528310	2757661292	2956161638	2920772355	2112766962	4365000378	0	0	0	0	0	0	0	0
					P38606	VATA_HUMAN	9406216100	11032921707	11987702697	14783535666	9268062452	9342560794	10916897305	16101797194	15916277261	16965281131	17495902738	25840617993	0	0	0	0	0	0	0	0
					P05141	ADT2_HUMAN	46441271977	34236002170	41647071421	75909112184	150298000000	110414000000	133061000000	237567000000	112464000000	82654171600	100535000000	183716000000	0	0	0	0	0	0	0	0
					Q5JPE7	NOMO2_HUMAN	4220166047	7051259973	5513596691	5787493169	4728716279	7887329508	6174783273	6504294191	3346001849	5334247539	4122462303	4781994447	0	0	0	0	0	0	0	0
Other Human Glycan-related genes		HYOU1	Q9Y4L1	Hypoxia up-regulated protein 1	Q9Y4L1	HYOU1_HUMAN	14898521244	15451419619	13944780175	24629956868	15557188096	15416267638	14266663122	26020138653	17636368539	17844194019	16228777857	32295029974	0	0	0	0	0	0	0	0
					Q6P2E9	EDC4_HUMAN	3615916659	2538887155	3491909755	2755638535	3445475684	2661271577	3331841076	2753109695	2658999550	2007322784	2507444317	2237452263	0	0	0	0	0	0	0	0
					P25205	MCM3_HUMAN	27303907644	28714050650	31519053819	34665752279	20878900061	22021114706	24268771862	26126197933	16859893207	17661158413	19729154028	21761258571	0	0	0	0	0	0	0	0
					Q9H3U1	UN45A_HUMAN	9.30822e+08	752263839	8.09801e+08	2070116630	1084643123	8.68795e+08	1042160765	10455462405	2941470872	2294114568	2616460616	12487251058	0	0	0	0	0	0	0	0
					Q9H0D6	XRN2_HUMAN	3307112838	2832388688	2380539765	4405614393	6687679237	5576216610	4704512787	8196645358	3844923777	3290109731	3085133910	5254469231	0	0	0	0	0	0	0	0
					P05091	ALDH2_HUMAN	11403271448	9811834495	14376492096	29760346617	25808884590	23478934967	33571570085	65499495515	7938271142	3891003991	12102405128	29792608669	0	0	0	0	0	0	0	0
					P47897	SYQ_HUMAN	9311090746	11469882760	9908881815	16094946721	5709848800	5524355699	4709811453	8354727421	7253490492	7238460435	5653930522	9659008399	0	0	0	0	0	0	0	0
					O75691	UTP20_HUMAN	1150825596	1436613475	1097801663	1699758771	2161391822	2830853909	2245503110	3092216636	2352868090	3064042439	2331075955	3196222141	0	0	1	0	0	0	0	0
					P20700	LMNB1_HUMAN	42735571381	47734988278	44146242322	50963093994	40807465628	43272692454	40640079552	45127229120	38986681298	43143091663	40419988987	46106953570	0	0	0	0	0	0	0	0
					P55157	MTP_HUMAN	3149077450	3666969167	2700135869	4058648478	8.6288e+08	1228632263	8.2466e+08	1266550238	3.67836e+08	4.01992e+08	3.44648e+08	5.02609e+08	-1	-1	-1	-1	0	-1	0	0
					Q96I24	FUBP3_HUMAN	13034565664	10597526511	10501138793	14282584119	10093054476	9748347274	10874620791	17699902012	8235082122	7617530094	7854531367	10879826605	0	0	0	0	0	0	0	0
					Q7L2E3	DHX30_HUMAN	2429456453	2648697220	2986615146	2841991533	3210617124	3516431861	4351091328	3808082724	2906230290	3663016263	3846032804	3269296977	0	0	0	0	0	0	0	0
					Q8TCS8	PNPT1_HUMAN	2914165274	3113995676	2428817176	4954590643	7539910178	9608800677	11164480173	7919374252	4443918215	4301975900	3568868202	7354624942	1	0	0	0	0	0	0	0
					Q7L576	CYFP1_HUMAN	1932052373	2155295236	1948820035	3797978058	2973022265	2977104863	3040887930	5141399301	1454228044	1499842637	1574469714	2599718586	0	0	0	0	0	0	0	0
					O75153	CLU_HUMAN	2308884585	2302014585	2280639678	2844249629	4502699445	3463318442	3439124618	4810451186	3018918352	2645704765	3277705553	3235516743	0	0	0	0	0	0	0	0
					Q12789	TF3C1_HUMAN	4449322732	1911798520	1836400875	1630351866	2111172044	1953423372	2088095757	2008335011	4374584125	1243370874	1287030258	1212239007	0	0	0	0	0	0	0	0
					Q9Y4E8	UBP15_HUMAN	1316601206	1304428674	1186322594	1263829120	3641031561	3653048257	3142005471	4037730705	1437077469	1450412405	1360466561	1437785111	1	-1	0	1	-1	0	0	0
					P68371	TBB4B_HUMAN	636659000000	638408000000	630705000000	1220380000000	530685000000	554119000000	522962000000	997408000000	414700000000	421832000000	409236000000	773803000000	0	0	0	0	0	0	0	0
					P06744	G6PI_HUMAN	32936279078	36487065589	31030490606	53104795536	77043794134	81372153009	70048735541	120700000000	53423134208	62061887191	52520321993	89910191091	1	0	0	0	0	0	0	0
					Q71U36	TBA1A_HUMAN	784480000000	803713000000	695680000000	1074360000000	632920000000	652304000000	561983000000	895180000000	506938000000	516632000000	444728000000	705568000000	0	0	0	0	0	0	0	0
					P68363	TBA1B_HUMAN	804021000000	825752000000	715435000000	1090860000000	645527000000	665430000000	574981000000	905050000000	520019000000	531180000000	457947000000	716309000000	0	0	0	0	0	0	0	0
					Q9BTC0	DIDO1_HUMAN	1149709598	8.16282e+08	1006935771	1805263492	1341414379	1292108052	1325800402	2093641556	6.98515e+08	1210421257	8.99041e+08	1017678542	0	0	0	0	0	0	0	0
					Q96TA1	NIBL1_HUMAN	1052525788	1195457134	9.49239e+08	1113229471	5146236675	3808957181	4473507051	5320074498	4913515430	3558154983	3900347036	5091631997	1	0	1	1	0	1	0	0
					Q13228	SBP1_HUMAN	2443181280	2151304840	2261411213	3888642889	2691584097	2609196197	2456937239	3994790961	6416220675	5586587498	5771786857	9463937327	0	1	1	0	0	0	0	0
					P35658	NU214_HUMAN	2934581099	2927628430	2336912915	3082883268	3910224611	4525697864	3721630787	4638718885	2298075056	2734900928	2243084257	2907803921	0	0	0	0	0	0	0	0
					P17987	TCPA_HUMAN	82069862933	74621825366	98675252509	110870000000	105352000000	96845013700	126046000000	144291000000	76835488841	69574189229	91162916648	99741522180	0	0	0	0	0	0	0	0
					O95817	BAG3_HUMAN	1735767350	1676651969	1552134209	1186097623	5514128814	5273858589	7172448131	5153697205	3982092006	4460456590	13091559274	2383876240	1	0	0	1	0	0	0	0
					Q9Y262	EIF3L_HUMAN	17712250153	17577674850	14819633339	15865991882	24701500398	23764937514	21047911347	21751549657	21394451558	21093875019	17937216126	18978190598	0	0	0	0	0	0	0	0
					P23526	SAHH_HUMAN	71612311631	77156467140	72999139792	110376000000	69488279361	75482310002	70763741239	105554000000	47069807580	49940168297	47793195950	70823856737	0	0	0	0	0	0	0	0
					O95573	ACSL3_HUMAN	26240838228	27350144676	23440838781	36217241697	9818707586	10469852431	8510231968	14210092046	6280870600	7092892335	5536526744	9261241746	-1	0	-1	0	0	-1	0	0
Human Glycoside Hydrolases	GH13	SLC3A2	P08195	4F2 cell-surface antigen heavy chain	P08195	4F2_HUMAN	5816354948	5765731168	6222517214	7568790419	18080606226	19430790171	20251232584	24644161444	29351094592	31896911002	32593393535	40755311895	1	0	1	1	0	1	0	0
					Q02388	CO7A1_HUMAN	1.39148e+08	133997470	2.10261e+08	4.06872e+08	1.24314e+08	2.76221e+08	2.87309e+08	3.38463e+08	7.09933e+08	1135505735	1548971011	1380327734	0	1	1	0	0	0	0	0
					Q9UHB6	LIMA1_HUMAN	6612033830	5819803983	6823614604	9420462759	12471690867	11382359962	14757981730	19159659066	5596066844	4704724379	6791684237	9140303604	1	-1	0	0	0	0	0	0
					P69849	NOMO3_HUMAN	4212580077	7049319705	5513596691	5787493169	4719155093	7883956471	6174783273	6504294191	3336743791	5332315910	4122462303	4781994447	0	0	0	0	0	0	0	0
					Q02790	FKBP4_HUMAN	10850326545	13158682042	12236212866	23214843408	17313869607	21012392701	19033095605	35209501694	16938905271	20201820310	18725194369	34316585255	0	0	0	0	0	0	0	0
					Q32P51	RA1L2_HUMAN	280810000000	286736000000	334450000000	279869000000	294641000000	299469000000	352364000000	291807000000	329901000000	323893000000	385398000000	303499000000	0	0	0	0	0	0	0	0
					P08133	ANXA6_HUMAN	4.18741e+08	5.0421e+08	3.46916e+08	6.04532e+08	9.01153e+08	1085522484	838192379	9.64645e+08	7478730292	6601314089	5653838723	6764110415	1	1	1	1	1	1	1	0
					P41250	GARS_HUMAN	12097798321	9843374881	10282251973	24322333978	15221382501	10715527182	11732784545	23341691713	13574371128	10450904532	11387799168	24626748404	0	0	0	0	0	0	0	0
					Q06210	GFPT1_HUMAN	3808278728	3569744221	3476420779	4984681905	12299981626	10875690930	11238237682	13980365401	7430350087	6504658553	6714858430	8573274741	1	0	0	1	0	0	0	0
					P49411	EFTU_HUMAN	110446000000	93006318104	97509353839	142753000000	100037000000	85728866879	88344007307	129920000000	80926605505	68913954839	72827405928	107827000000	0	0	0	0	0	0	0	0
					Q58FF7	H90B3_HUMAN	92422829485	111420000000	90896215186	148125000000	105579000000	128556000000	105838000000	169473000000	115526000000	143134000000	116128000000	187254000000	0	0	0	0	0	0	0	0
					Q14566	MCM6_HUMAN	10306078000	7979306024	9905040068	14541779055	10324492202	8076822935	9840442943	15207978055	7199235906	5718339827	6718272176	10182911830	0	0	0	0	0	0	0	0
					Q14764	MVP_HUMAN	1068276185	838783780	5.49694e+08	7.51098e+08	8100508475	5640271673	6990521431	7035637723	1423023026	1213917979	9.33417e+08	1272832927	1	-1	0	1	-1	0	0	0
					Q9UHD8	SEPT9_HUMAN	24684808973	24939191386	28221735692	33686879409	26743950230	27723032217	30831923907	36755350862	12144590579	12461270013	13977261752	17173220036	0	-1	-1	0	-1	0	0	0
					P48634	PRC2A_HUMAN	2316119155	2211550512	1795919663	2779010457	2613250720	2581297725	2249929683	3034428004	1569517199	1442802154	1262910868	1860205852	0	0	0	0	0	0	0	0
					Q86UX7	URP2_HUMAN	4.18683e+08	2.38659e+08	2.44775e+08	1.28051e+08	4985978588	3511500711	3208666850	3815430959	1.98749e+08	4.87704e+08	1.44274e+08	1.88509e+08	1	-1	0	1	-1	0	0	0
					Q15020	SART3_HUMAN	7534077999	6986884764	6944308358	7888566265	8200542355	7410262641	7669494305	8335487728	4143955117	4254946740	4398832364	4912511062	0	0	0	0	0	0	0	0
					Q9UJS0	CMC2_HUMAN	7545695011	8343261928	7104295975	12597582787	7466583074	8602523182	7134488801	12606734148	2497438466	2532518136	2340811006	3996768567	0	-1	-1	0	0	0	0	0
					Q15643	TRIPB_HUMAN	9.97548e+08	4.73744e+08	6.49153e+08	4.87214e+08	7.09884e+08	7.61061e+08	1180850327	7.83096e+08	7.36355e+08	8.60882e+08	8.97992e+08	750580953	0	0	0	0	0	0	0	0
					P52209	6PGD_HUMAN	26409112764	25645467688	30803444710	35426759702	78333669716	73365861909	78852617545	96466168193	25700405673	24353475015	23532197263	36702938499	1	-1	0	1	-1	0	0	0
					P46087	NOP2_HUMAN	7748272202	8720675876	11079781675	12374698127	12547595963	13397643538	17657212678	19668123673	11946004397	13062056339	17168243554	18832080953	0	0	0	0	0	0	0	0
					P08758	ANXA5_HUMAN	46886050578	63315551129	59132441703	67917280641	96795631875	127664000000	121909000000	139548000000	51230898432	67724891196	65026243105	73374931692	1	0	0	1	0	0	0	0
					Q96QK1	VPS35_HUMAN	3279372563	4293753739	3637822720	5187730201	7257933746	8103774697	7691522445	10574401292	6211238556	7509499850	6823163402	9899993349	1	0	0	0	0	0	0	0
					Q9C0C2	TB182_HUMAN	2823690124	3152558850	3456525529	3734530452	4660889114	4995720183	5418144790	5871113688	2616442495	2960491550	3387580787	3567747113	0	0	0	0	0	0	0	0
					O94776	MTA2_HUMAN	5820468658	5787142801	4424097617	7179163846	8566276496	8611859782	6637874987	10569690209	3884441577	3678562044	2857559294	5077396827	0	-1	0	0	0	0	0	0
					P23528	COF1_HUMAN	381098000000	481241000000	513344000000	431925000000	377706000000	475294000000	504632000000	418209000000	326752000000	402653000000	434394000000	357980000000	0	0	0	0	0	0	0	0
					Q8TEQ6	GEMI5_HUMAN	2155481751	2374293460	2926594529	2943721987	3499685127	3860956347	4266678014	4637204765	4559574458	4714591301	5406703041	6215175964	0	0	1	0	0	1	0	0
					P07384	CAN1_HUMAN	19782554834	21670582643	19470310865	24283965354	42797096054	44984567019	48012219807	51444032276	27858964824	29531701876	31480495542	33855716337	1	0	0	1	0	0	0	0
					P22234	PUR6_HUMAN	87105916643	93179653180	62592923793	90776727618	49125913717	52347986431	35628009311	51273875085	67301267295	73030984273	48478681319	68283547914	0	0	0	0	0	0	0	0
					P14868	SYDC_HUMAN	36016379092	38483556207	34308546224	42702114793	38203320095	41434613148	37589597905	45484996339	29458925297	31498208007	27987329766	34506722501	0	0	0	0	0	0	0	0
					Q9Y4G6	TLN2_HUMAN	2638247713	1176390090	1636528190	3481016619	2983761277	1072546362	1938724822	4161179652	2302604800	1004794954	1247058266	3227478810	0	0	0	0	0	0	0	0
					Q8WUM0	NU133_HUMAN	2902468393	3783160760	3620335461	3534711118	3256342957	4218763266	4106596857	4287943991	4032358036	5036248611	4575701256	5543461331	0	0	0	0	0	0	0	0
					Q13620	CUL4B_HUMAN	2096669587	1351987414	2266267402	2530560409	4846675066	3314335870	5223486199	5623495470	3960889021	2506388635	4198833971	5610092713	1	0	0	0	0	0	0	0
					P14735	IDE_HUMAN	1677561449	1409215794	1661160042	1915212903	2210814879	2069873120	2120108159	2640793358	2044555370	1767024094	1948222627	2474122396	0	0	0	0	0	0	0	0
					O95602	RPA1_HUMAN	2519453108	3218448671	2841311231	2647027230	3542207660	5554776431	3748823875	5285466188	1534790203	2184983641	1613913139	2004129884	0	-1	0	0	0	0	0	0
					P28370	SMCA1_HUMAN	6190216246	6306970898	5704120069	7563537810	4868110893	4738128595	5045912993	7115560834	3730014219	3429742084	4597221387	4794359423	0	0	0	0	0	0	0	0
					P31040	SDHA_HUMAN	6766909372	5730337274	6944143474	13315919225	9728898184	8846797739	10116912439	16153067308	12464756819	10985447887	12741934059	22022203451	0	0	0	0	0	0	0	0
					O94826	TOM70_HUMAN	6774537425	4276112018	5987629012	9862006911	9469765371	6007689998	8074356438	14259235400	10843708828	6659327326	9316009284	16739941541	0	0	0	0	0	0	0	0
					P49448	DHE4_HUMAN	22197615080	21208559104	27800224174	40309740620	7621038893	7444693057	8643808816	12652109434	5292751689	5588124852	6620574839	7348692680	-1	0	-1	0	0	0	0	0
					P68366	TBA4A_HUMAN	742791000000	746749000000	625710000000	940048000000	581497000000	586089000000	488255000000	754433000000	479903000000	478636000000	398889000000	610993000000	0	0	0	0	0	0	0	0
					Q14160	SCRIB_HUMAN	2148092550	1974844659	3040241030	2485942542	2368670786	2357549508	2886931993	2942716929	2575198396	2694444453	2558184633	3912197959	0	0	0	0	0	0	0	0
					P04083	ANXA1_HUMAN	4760339161	4250963970	6563638951	7655600156	52702809238	38330979737	72021484482	77092409411	10078067581	7923603917	13910845039	14768735301	1	-1	0	1	0	0	0	0
					P15121	ALDR_HUMAN	1506960645	1865181163	1539413668	2808731037	127758000000	168023000000	120853000000	239375000000	8742661996	9595235851	7422856342	28000433553	1	-1	0	1	0	0	0	0
					P46459	NSF_HUMAN	2555372401	3148323741	2895623512	4638523696	3577683330	4373735584	3842309745	6388808699	2795103945	3299360089	2982331557	5226271886	0	0	0	0	0	0	0	0
					P09960	LKHA4_HUMAN	9015797694	9289109020	7792705119	10631360711	15156122704	14690070248	11965219802	17842628661	14935288344	14971043019	12736534051	18400441706	0	0	0	0	0	0	0	0
					Q99623	PHB2_HUMAN	41951815704	35277479150	37816332562	66989762405	34840164948	29678203424	31580696459	55043028128	48692541271	40984187861	43806696923	75122006128	0	0	0	0	0	0	0	0
					O75694	NU155_HUMAN	6496773140	5905248725	7172694736	6495723092	5138465166	4457403644	5360818221	4999813099	7485868282	6947232189	8235017986	7589884574	0	0	0	0	0	0	0	0
					Q27J81	INF2_HUMAN	2884035638	4258322316	3409874656	4775542717	4407166108	5852843369	5116845208	6982004011	4034495253	5346715366	4903905104	6556285478	0	0	0	0	0	0	0	0
					P12236	ADT3_HUMAN	32416259942	22237630167	25655601478	63238746019	96251362209	62124175439	73552924441	180826000000	77817927745	52241830941	60278709806	147553000000	0	0	0	0	0	0	0	0
					P28331	NDUS1_HUMAN	4977112221	4300663024	3865845247	5915339097	8182913160	8185654294	7236620067	10952396434	6891376029	6824503490	6171735863	8926002842	0	0	0	0	0	0	0	0
					Q9NTI5	PDS5B_HUMAN	2336941491	5070867275	1983641036	2272778000	1400261909	3295969312	1213364860	1450452782	2257412010	4159904633	1788143822	2420632864	0	0	0	0	0	0	0	0
					O15027	SC16A_HUMAN	1223489791	1447451038	1477434065	1879368226	2744399909	3192872489	3597945111	3861755333	1206136321	1396836444	1466695372	1744940853	1	-1	0	1	-1	0	0	0
					P36776	LONM_HUMAN	7669131823	5480381708	8017750407	11944001040	3725589000	2528398260	3609257663	5343058448	5668984849	4346807600	5374096656	9080601084	0	0	0	0	0	0	0	0
					P16435	NCPR_HUMAN	14208375306	11442671064	11908613207	13972304449	26351495975	22560574050	23186440283	26092355435	15340159265	10719241922	12416948484	16334062372	0	0	0	0	0	0	0	0
					Q99460	PSMD1_HUMAN	23362329525	22092232783	20757138134	25276647571	25001006317	24382147491	22734499727	27951897406	16183055832	15307736504	14496448108	18737412923	0	0	0	0	0	0	0	0
					O60763	USO1_HUMAN	8283151736	9915398444	8935396277	10533648789	10577310756	12293246917	12366818196	13782779393	10296460535	12018443982	11184563068	13119379033	0	0	0	0	0	0	0	0
					O60841	IF2P_HUMAN	8253432554	7622756169	7640952959	9450843552	13823750392	12789475457	12591226392	16997437961	6667195196	6217220193	6080140633	7229612054	0	-1	0	0	-1	0	0	0
					Q12931	TRAP1_HUMAN	29325860140	26947327074	30208354683	29467287568	51739081923	48898064492	51524230752	47604162546	46147074689	42758968803	47832838287	45985068078	0	0	0	0	0	0	0	0
					P23381	SYWC_HUMAN	2547730445	3154395112	3335421265	2834824039	5463487280	6910438799	6790511844	5777591295	18892483169	20763202514	21799777054	20333841122	1	1	1	1	1	1	1	0
					Q15155	NOMO1_HUMAN	4131098947	6903887667	5405102931	5713331622	4654501440	7757726860	6096161924	6442486150	3297176628	5254738399	4048558935	4738700655	0	0	0	0	0	0	0	0
					Q12888	TP53B_HUMAN	4.24206e+08	5.02644e+08	5.1806e+08	4.70988e+08	1440077344	1673930987	1845663221	1740135028	6.48406e+08	7.09879e+08	806752977	7.02306e+08	1	-1	0	1	-1	0	0	0
					Q9Y5K6	CD2AP_HUMAN	3881103018	3171566699	3520619470	4428523840	9065978043	7986221603	8577677820	10533283774	4357852667	3807879937	3504499341	4688580633	1	-1	0	1	-1	0	0	0
					Q9UKV3	ACINU_HUMAN	6761201606	9045699877	6461266752	10838866723	4583673342	6198744389	4306384147	7257631460	4991849615	6754684780	4770001938	8266912231	0	0	0	0	0	0	0	0
					O94973	AP2A2_HUMAN	3314935254	3044456202	3180133686	3704005104	3996051693	3738043127	3892319518	4436745539	2883809107	2827898277	2831755164	3249564903	0	0	0	0	0	0	0	0
					Q14669	TRIPC_HUMAN	1905408365	1804972224	1844288884	2229853893	1873970802	1828620130	1812450524	2177809483	8.00861e+08	8.31324e+08	7.7191e+08	9.88316e+08	0	-1	-1	0	-1	-1	0	0
					Q10567	AP1B1_HUMAN	6777581483	7448607216	6467919924	13401198686	6831184895	8641672508	6736283878	14951425594	6055452997	6633351108	5934913991	11894188634	0	0	0	0	0	0	0	0
					Q12769	NU160_HUMAN	1600394417	1262614731	1649677778	3932620715	1427601630	1303678629	1565188104	2062947229	1974864077	1548614355	1919639326	2326745198	0	0	0	0	0	0	0	0
					P49589	SYCC_HUMAN	2481517312	3982795030	3965720334	2541161212	6006543324	6086038259	5637548442	5703329114	6557006311	6790353573	5806012215	5857580296	0	0	0	0	0	0	0	0
Human Glycosyltransferases	GT25	COLGALT1	Q8NBJ5	Procollagen galactosyltransferase 1	Q8NBJ5	GT251_HUMAN	3491409297	3120399554	3889484400	4808287017	8422655214	7985024898	10479407086	11993537172	3214344933	3408335791	3407556022	5242087863	1	-1	0	0	0	0	0	0
					P09525	ANXA4_HUMAN	35527565648	47666566953	39338166200	46250150397	20579388074	27482523718	22502274316	26669307854	3592278457	4712992759	3851428427	4858458222	0	-1	-1	0	-1	-1	0	0
					P16144	ITB4_HUMAN	2.95104e+08	1.45918e+08	439881778	1092181590	8.1702e+08	988309942	1131650309	2203550423	2.50188e+08	1.22528e+08	3.99654e+08	9.60325e+08	0	0	0	0	0	0	0	0
					P53675	CLH2_HUMAN	15997778113	15848872363	16567288906	24603818710	23948607464	23795688182	25284908439	37789448311	14030090195	13677185121	14619388139	21689208329	0	0	0	0	0	0	0	0
					Q14247	SRC8_HUMAN	39014390381	36372557836	54578376102	55101574448	33349931375	31621106254	47546981404	45696650437	28582822893	26040002993	39707612707	39720917651	0	0	0	0	0	0	0	0
					O75116	ROCK2_HUMAN	2027308532	1675725468	2603099942	2491899852	4006514568	3408388476	5011481844	4348978708	4588508573	3794208970	4816680946	4560421611	0	0	1	0	0	1	0	0
					Q14571	ITPR2_HUMAN	1545150484	1405400761	1136546950	1544281039	2151922398	1348509006	1106154355	1894993425	9.87035e+08	9.30172e+08	8.08181e+08	1056940969	0	0	0	0	0	0	0	0
					Q8WWI1	LMO7_HUMAN	1314023487	1458320422	1380043987	2062758097	2132619785	2938410321	1921817958	3373478544	2200197825	2557802720	2415658002	3717171896	0	0	0	0	0	0	0	0
					O95613	PCNT_HUMAN	4.29993e+08	6.91185e+08	4.79575e+08	6.63727e+08	5.39388e+08	1159999728	762075270	5.55555e+08	3.30505e+08	6.07865e+08	4.13709e+08	3.48117e+08	0	0	0	0	0	0	0	0
					P26599	PTBP1_HUMAN	65969487389	70592949792	68432933996	81175025021	73714915186	74323438148	77356185278	72480814939	62984597898	64971708319	66085391269	75870465163	0	0	0	0	0	0	0	0
					O15523	DDX3Y_HUMAN	57817658777	70095892919	67106742823	73258801731	90043223487	109579000000	97524203515	114562000000	57092825252	71006757883	63369936262	72677194211	0	0	0	0	0	0	0	0
					Q13885	TBB2A_HUMAN	524880000000	497841000000	540556000000	981028000000	439996000000	425597000000	454890000000	784730000000	342187000000	321721000000	351130000000	619244000000	0	0	0	0	0	0	0	0
					Q9BVA1	TBB2B_HUMAN	524788000000	497710000000	540346000000	980929000000	439551000000	425131000000	454356000000	783996000000	341578000000	319549000000	350023000000	616993000000	0	0	0	0	0	0	0	0
					O43175	SERA_HUMAN	8444522965	7357822080	7767644249	12532032741	11913011785	10448467119	10785124338	15880946614	26328375049	22010810826	23329360309	39934567961	0	0	1	0	0	0	0	0
					Q05639	EF1A2_HUMAN	464637000000	409019000000	533354000000	1229430000000	482834000000	423490000000	559132000000	1273650000000	315792000000	270609000000	363391000000	833064000000	0	0	0	0	0	0	0	0
					Q15233	NONO_HUMAN	52197880898	48217144037	57742785286	70004609046	57822907543	51358476760	63816100791	81930769995	40463203792	35406118850	45401928300	59660773289	0	0	0	0	0	0	0	0
					O94979	SC31A_HUMAN	6427437167	6228479595	5337488065	8078673956	7191581455	6820335336	5949313293	7198810585	7765323909	7206990092	6337921094	7495450265	0	0	0	0	0	0	0	0
					Q8NI27	THOC2_HUMAN	1083940747	6.83606e+08	9.23153e+08	1245448439	1986539311	1522330241	1657880438	2377475652	1508550570	1449464541	1281351876	1719364760	0	0	0	0	0	0	0	0
					P12268	IMDH2_HUMAN	20287066359	24382503114	21147317447	25182330198	25738691635	30679811645	26448430626	32335928383	29541339264	35175376853	30219944088	36576914779	0	0	0	0	0	0	0	0
					P34897	GLYM_HUMAN	36373050078	34177432725	34474033013	50821953841	31592606177	30112001714	30001040027	42413724543	30836953713	30393381753	29906301434	42600836952	0	0	0	0	0	0	0	0
					P04792	HSPB1_HUMAN	60521335042	48907176327	57473584381	71484774137	182943000000	147251000000	173225000000	215963000000	43384672742	34279418343	36186749221	50605130694	1	-1	0	1	-1	0	0	0
					Q9Y4W6	AFG32_HUMAN	1038002581	9.92968e+08	1059240570	1624744064	1537147121	1709217995	1734709298	2913406564	1849291379	1936711064	1877412922	3017989072	0	0	0	0	0	0	0	0
					P68133	ACTS_HUMAN	1826900000000	2288200000000	1837360000000	3961960000000	1861260000000	2333380000000	1852940000000	3960750000000	1171390000000	1468630000000	1162720000000	2401570000000	0	0	0	0	0	0	0	0
					P68032	ACTC_HUMAN	1826860000000	2288160000000	1837320000000	3961980000000	1861280000000	2333380000000	1852780000000	3960790000000	1171340000000	1468590000000	1162690000000	2401570000000	0	0	0	0	0	0	0	0
					Q9H2U1	DHX36_HUMAN	1177055534	1285296123	1094456002	1452366901	1768044719	1835918799	1664626950	1938613547	1912756130	1965747142	1700873955	2125906181	0	0	0	0	0	0	0	0
					Q8TEX9	IPO4_HUMAN	2485798393	2366787777	1936982208	3000482263	2620523590	3470001539	1998361133	2961711255	4414920811	4031483872	3347088994	4619691855	0	0	0	0	0	0	0	0
					P51991	ROA3_HUMAN	137601000000	146395000000	115190000000	168674000000	117070000000	121560000000	96735396863	141955000000	60660896999	54972740462	50497376023	83943971699	0	0	-1	0	0	-1	0	0
					O76094	SRP72_HUMAN	5671761664	4214242991	4551380289	7128934467	10341594648	7180529039	10313720072	15483619977	5721372287	4430765630	4824604127	7701224930	0	0	0	0	0	0	0	0
					Q9UHR4	BI2L1_HUMAN	1611099652	1973063570	2866418313	1943937041	2933365262	3297844767	5489224828	3794247746	7.11637e+08	1152647464	8.29588e+08	4.47374e+08	0	-1	-1	0	0	0	0	0
					O60506	HNRPQ_HUMAN	25434312834	24178877696	28649110533	39707076166	29872540400	29093965858	33001425761	45369894585	30548307982	29646813394	35235817242	47000547592	0	0	0	0	0	0	0	0
					P07195	LDHB_HUMAN	13212880248	17273036706	18121734025	29570612276	146082000000	216293000000	250136000000	259204000000	133665000000	206837000000	239118000000	245374000000	1	0	1	1	0	1	0	0
					O95202	LETM1_HUMAN	18690787462	8123677745	20991044998	18356428222	5434017526	5509167496	5628217904	5555608204	5219625807	6387117722	5936335219	6228123346	-1	0	0	0	0	0	0	0
					Q68CZ2	TENS3_HUMAN	3260417094	3151785248	2807497214	2925430220	3217675023	2669439836	2311430627	2857935052	7.44781e+08	1103843543	1005130256	5.98399e+08	0	-1	-1	0	-1	-1	0	0
					Q92538	GBF1_HUMAN	13306472256	2106894665	19496359789	16926451630	14713600270	2094042866	21925023584	18937332642	19260235076	2571206285	28953722792	24464272080	0	0	0	0	0	0	0	0
					P35998	PRS7_HUMAN	13836243884	13636733496	14771303848	23599880590	17766791133	16935406163	17903186174	29062642562	15156937879	16108154401	16646266034	31415477146	0	0	0	0	0	0	0	0
					P46063	RECQ1_HUMAN	5103497907	5001281896	5142513761	7932489220	16022882984	15532376120	16050330158	22447449778	17027049094	16440572653	17538379432	24004204043	1	0	1	1	0	1	0	0
					P62701	RS4X_HUMAN	35184057552	37825068216	35965558539	77932968995	50146493016	53077841143	51347682889	112316000000	47232588667	50510987613	49754710256	102615000000	0	0	0	0	0	0	0	0
					O00116	ADAS_HUMAN	4157349618	5152686411	4172172645	4790398273	6836217447	8615447592	6507261051	7827799065	6901519651	8855002631	7043999635	8078365371	0	0	0	0	0	0	0	0
					P43246	MSH2_HUMAN	4738412884	6166343311	3259322811	6475063897	6039844921	7771841203	4360228838	10163797611	6900457012	8932297470	4546119950	10609513446	0	0	0	0	0	0	0	0
					Q16513	PKN2_HUMAN	6.91865e+08	5.69457e+08	8.5288e+08	8.63709e+08	8.72208e+08	7.84293e+08	1212868142	1292904904	1609832958	1200310849	1997676721	2451656720	0	0	1	0	0	0	0	0
					P21980	TGM2_HUMAN	8.44491e+08	7.35645e+08	6.69644e+08	9.9402e+08	9232813490	8476022278	7435803058	10138762118	7.3241e+08	6.37351e+08	6.01757e+08	9.81948e+08	1	-1	0	1	-1	0	0	0
					Q14258	TRI25_HUMAN	1392033345	1547735963	2908997152	4652728530	2876745141	2711770149	3083906549	5619564179	2798811713	3752186624	3234908164	4030886936	0	0	0	0	0	0	0	0
Other Human Glycan-related genes		CANX	P27824	Calnexin	P27824	CALX_HUMAN	20893758556	18042361444	21773781153	28013812083	34259673588	29888798461	35057137477	47804933928	30506442136	26749397441	31462047152	42994201030	0	0	0	0	0	0	0	0
					P07099	HYEP_HUMAN	4948210759	5385369827	7017422334	9470129945	26151186492	25576710872	37596499715	48727271639	3576485987	3487513178	3337121505	5951387427	1	-1	0	0	0	0	0	0
					Q9NVI1	FANCI_HUMAN	3239320288	1122462605	1080487997	3458374269	3214390441	9.95928e+08	9.6711e+08	3488513690	4255405016	1937338030	1533822735	3947297207	0	0	0	0	0	0	0	0
					Q03701	CEBPZ_HUMAN	1694797849	1796652788	1662471709	2094894863	2563253855	2568550128	2690077146	3333471065	2657971351	2631338361	2834491280	3054088223	0	0	0	0	0	0	0	0
					O43390	HNRPR_HUMAN	44327141413	59576071194	54857635569	64875903820	54492383720	66221528507	67361120140	79161083154	49911283989	65303863226	63204090196	75219283177	0	0	0	0	0	0	0	0
					Q7KZ85	SPT6H_HUMAN	2876451752	4408014865	5098877790	3797550044	1987975230	3076109981	3686920188	2520575678	2228160596	3607026251	3952327134	2332719419	0	0	0	0	0	0	0	0
					Q9NZI8	IF2B1_HUMAN	29857640742	26961979951	25577727648	39544881789	14992350455	10371136488	9776354646	16292283443	5791954182	4225620206	4440159160	7495586097	-1	-1	-1	0	0	-1	0	0
					P27487	DPP4_HUMAN	1794803636	2400516632	1694702553	2981608011	7.60514e+08	9.42276e+08	6.47298e+08	1369223093	1.39365e+08	1.93438e+08	4.18481e+08	4.81801e+08	-1	0	-1	0	0	-1	0	0
					P37837	TALDO_HUMAN	11911683064	13875620344	12475919529	19266738134	75942985364	86742364961	76902466703	120175000000	14964462213	16990273437	15494052455	24899212080	1	-1	0	1	-1	0	0	0
					P19338	NUCL_HUMAN	76237418344	48653812675	49955960218	103930000000	71245233954	46350027649	47126806693	95819208605	86441199900	56097113397	57595619474	118049000000	0	0	0	0	0	0	0	0
					Q12768	WASC5_HUMAN	8.49745e+08	1127687068	1136739256	1047401917	4450547320	3499583721	4523325361	3980988082	1058175151	1265737145	1320465358	1093257923	1	-1	0	1	-1	0	0	0
					Q8WXH0	SYNE2_HUMAN	1189054279	8.4996e+08	1878311069	2155375659	1332179534	8.24185e+08	1863099281	2327691795	1642254095	1742332417	1774352088	3562234576	0	0	0	0	0	0	0	0
					Q8IUD2	RB6I2_HUMAN	2489799826	3142746167	2340303040	2817578410	3083897794	3437360595	2867394133	3694431486	3143191488	3622639993	2905850397	3811207270	0	0	0	0	0	0	0	0
					Q709C8	VP13C_HUMAN	1404152115	1259610337	1641780770	8.48182e+08	8.13555e+08	9.65893e+08	1076514960	1257748568	8.51831e+08	9.86799e+08	9.60285e+08	9.55736e+08	0	0	0	0	0	0	0	0
					Q9H2M9	RBGPR_HUMAN	1277175235	1820990988	1347257908	2496814392	8.04159e+08	1159779869	1028427729	1541205684	7.35642e+08	1061529855	798557518	1339013918	0	0	0	0	0	0	0	0
					P49454	CENPF_HUMAN	4.08418e+08	5.68617e+08	7.2761e+08	5.48528e+08	356225988	6.08786e+08	5.55329e+08	484038954	2.07793e+08	9.39537e+08	3.22356e+08	2.99592e+08	0	0	0	0	0	0	0	0
					P04350	TBB4A_HUMAN	627512000000	613581000000	615029000000	1202970000000	507755000000	493527000000	494974000000	957725000000	402240000000	386752000000	392420000000	751409000000	0	0	0	0	0	0	0	0
					P14866	HNRPL_HUMAN	62891917908	53244127672	58927334414	78900272829	56340023780	47476366408	54242503859	73760973667	50099414289	37662822696	37920099768	54658600913	0	0	0	0	0	0	0	0
					P63244	RACK1_HUMAN	122046000000	100662000000	126698000000	133674000000	165214000000	133997000000	169589000000	177982000000	147462000000	121323000000	152969000000	164256000000	0	0	0	0	0	0	0	0
					P00338	LDHA_HUMAN	32184809999	34368392969	32387151480	65952077040	101769000000	122568000000	113670000000	204419000000	82374754307	100212000000	94145198220	165057000000	1	0	0	0	0	0	0	0
					Q93052	LPP_HUMAN	3429346179	4346607165	2994000888	3814447289	7352345769	7409800133	6895195676	7685243114	5.78601e+08	4.24951e+08	4.05153e+08	6.22836e+08	1	-1	-1	1	-1	-1	0	0
					P46060	RAGP1_HUMAN	12534004464	11136378377	11918723932	15260277078	9675414843	8153453616	9159614166	11516296519	9392660261	7507737780	7388253265	10107742032	0	0	0	0	0	0	0	0
					P63267	ACTH_HUMAN	1744980000000	2198360000000	1700540000000	3666360000000	1782760000000	2246740000000	1722180000000	3677000000000	1118930000000	1411210000000	1075840000000	2217490000000	0	0	0	0	0	0	0	0
					P62736	ACTA_HUMAN	1744980000000	2198360000000	1700550000000	3666360000000	1782760000000	2246740000000	1722180000000	3677000000000	1118930000000	1411210000000	1075840000000	2217490000000	0	0	0	0	0	0	0	0
					Q9Y6K5	OAS3_HUMAN	8.27129e+07	1.69526e+08	1.35231e+08	2.16799e+08	1381911604	1035440805	1575156543	1187191462	389817108	3.17932e+08	4.60707e+08	3.6472e+08	1	-1	1	1	-1	0	0	0
					Q15436	SC23A_HUMAN	12670408959	14724975943	12426999229	12979163670	10697270855	11952884713	10752003448	11665274357	13266031078	12926728041	12286890357	12550340357	0	0	0	0	0	0	0	0
					P17858	PFKAL_HUMAN	5565902747	6440471783	10535682870	9842319773	9675174619	9377758891	10681588049	12342346476	7128930795	7143777639	12102326613	11784357053	0	0	0	0	0	0	0	0
					Q15437	SC23B_HUMAN	2614823425	2762059836	3373086450	2488624898	3606687855	4205736343	4636280107	4458517578	7865878524	7208975451	8526983573	6864762058	0	0	1	0	0	1	0	0
					O15031	PLXB2_HUMAN	6.89814e+08	6.97522e+08	9.13702e+08	1804139538	683517237	7.48209e+08	8.56073e+08	1101196426	4.12936e+08	3.99197e+08	5.33222e+08	8.31135e+08	0	0	0	0	0	0	0	0
					Q13423	NNTM_HUMAN	5326421925	5552836054	7583993155	10881404753	4008121173	4763861808	5401244369	10020916152	8860052263	9603167105	12367429011	19967822851	0	0	0	0	0	0	0	0
					Q9Y618	NCOR2_HUMAN	1.32139e+08	2.26607e+08	1.07426e+08	1.62201e+08	1033142914	9.85322e+08	1033514412	9.48912e+08	3.27104e+08	2.77137e+08	3.24161e+08	3.0213e+08	1	-1	0	1	-1	0	0	0
					Q15459	SF3A1_HUMAN	16898511151	17643184357	20560642144	27040984112	14615281821	15010514362	17825428030	23563025008	13984978567	14358599317	16701573200	22078659905	0	0	0	0	0	0	0	0
					P36871	PGM1_HUMAN	2281331824	2056174009	2364487441	2649492473	4436763199	4374800410	4452685252	6141565140	13940123593	13328497892	13610338103	18820477235	1	1	1	0	1	1	0	0
					P29144	TPP2_HUMAN	3950776601	4264107868	3853682038	5360673350	2530269454	3510509154	2737374643	2922883279	2772180901	3218779488	2724507112	3669330535	0	0	0	0	0	0	0	0
					O75874	IDHC_HUMAN	96147284841	143574000000	91116705803	137550000000	57166281299	83923381467	53414772764	79640047311	30195652003	44716581540	28742785616	43214554767	0	0	-1	0	0	0	0	0
					P40763	STAT3_HUMAN	2119430689	2059886488	1840156031	3389386403	2911380408	2990587387	2603397419	4446296713	4458769615	4617505462	4026571304	6393988588	0	0	1	0	0	0	0	0
					Q9H4A3	WNK1_HUMAN	2723044700	2180049407	2533266917	3041949964	4142947519	3358744219	3704594564	4637438719	6720699461	3974783720	9573964163	6690054724	0	0	0	0	0	0	0	0
					Q9Y4A5	TRRAP_HUMAN	1219488394	1626246018	1046467297	1336288503	1394029385	2008710511	1319097703	1637224811	1048247393	1579967336	9.06832e+08	2660059519	0	0	0	0	0	0	0	0
					Q5JRA6	TGO1_HUMAN	2908421403	3163601272	2935822643	3130335965	4055139261	4582426373	4209100618	4546301308	2988733836	3146596108	3120330781	3152510064	0	0	0	0	0	0	0	0
					P22392	NDKB_HUMAN	177338000000	190771000000	188481000000	383628000000	255722000000	278921000000	273000000000	588192000000	253905000000	274775000000	265872000000	573702000000	0	0	0	0	0	0	0	0
					O00429	DNM1L_HUMAN	1944650769	1715742475	2188159268	2021238660	4899673981	4568584990	5606911614	5293971542	3563554243	3321955806	3842807291	3829021650	1	0	0	1	0	0	0	0
					Q13619	CUL4A_HUMAN	2647629812	2422751639	2876102134	4015931571	1503833440	1532158994	1657584696	2736583291	3615766968	3674803222	3859815113	5447699815	0	1	0	0	0	0	0	0
					Q15046	SYK_HUMAN	5852153013	5355936815	6395597159	6806094622	9271267829	8861674358	10023600301	10141333915	8956379010	7915360945	9831296023	9745314867	0	0	0	0	0	0	0	0
					Q9H4M9	EHD1_HUMAN	6027126308	5814179804	5823076309	7325537781	20873072412	20849403065	20493037762	25508912548	7523429660	6975457236	6965590010	8902936471	1	-1	0	1	-1	0	0	0
					O60306	AQR_HUMAN	8252291717	6491537620	5101877043	6369317212	2293307178	1898899091	1792880132	2013655932	2660836258	2232965024	2126464658	2299679303	-1	0	-1	-1	0	-1	0	0
					Q02809	PLOD1_HUMAN	1212099378	3127470443	1459313109	2641929154	1778598487	2135754247	2154161968	3859512500	2095570218	2518601102	2648490924	4923025048	0	0	0	0	0	0	0	0
					Q5VT52	RPRD2_HUMAN	1417410436	1409734349	1669236061	2120625040	2377519960	2553983272	2657509619	3038682139	1253493852	1165055228	1237489538	1630277768	0	-1	0	0	-1	0	0	0
					O00425	IF2B3_HUMAN	31178949540	27401332130	27983417192	34798298439	17149087485	14197466373	13995688116	20585148728	7166364620	8141455993	8225678325	14713389391	0	0	-1	0	0	-1	0	0
					Q8N3C0	ASCC3_HUMAN	1677021785	1718043764	1801460980	2635958672	1438830176	1572075068	1732562050	13898279760	1354723723	1506287499	1601452309	3162532359	0	0	0	0	0	0	0	0
					Q01518	CAP1_HUMAN	44252758561	40091340159	38044994140	45845905207	55411579629	51081218559	47483514204	58483022561	31691795905	28792857963	27263660010	32474326186	0	0	0	0	0	0	0	0
					Q96PC5	MIA2_HUMAN	2475537787	2609188728	3316972282	2442026621	4678372473	3509909437	4667726188	3386931877	1482517601	1381117861	1731092712	1294313320	0	-1	0	0	-1	0	0	0
					Q9NZN4	EHD2_HUMAN	1859073072	1269651072	2901328197	2158760497	17015817807	14525207299	12845770691	18480689832	4038308939	3935034660	1740235739	3346598441	1	-1	0	1	-1	0	0	0
					O15230	LAMA5_HUMAN	2138571800	1997101983	2295277781	2010842185	1052021732	1053982278	1688398352	1013350415	1145604110	1133129462	1598571742	1062160267	0	0	0	0	0	0	0	0
					Q9UNX4	WDR3_HUMAN	4.5719e+08	6.60564e+08	5.93736e+08	6.5189e+08	8.02719e+08	1039759727	983808974	1058420476	9.08798e+08	1342718442	1309363117	1423973832	0	0	1	0	0	0	0	0
					Q9HD20	AT131_HUMAN	3149012966	2915657837	2667614453	3013871880	2697850914	2465751081	2200652952	2591677840	1904413099	1738949005	1641875369	1927719019	0	0	0	0	0	0	0	0
					Q9NRY4	RHG35_HUMAN	3.83926e+08	3.89862e+08	4.54551e+08	516186691	6.03343e+08	626826490	6.06838e+08	7.31246e+08	1.91185e+08	7.55975e+07	1.74921e+08	1.42571e+08	0	-1	-1	0	-1	-1	0	0
					Q9ULT8	HECD1_HUMAN	8.73447e+08	5.87144e+08	7.0072e+08	1291954497	8.8756e+08	7.31133e+08	7.38612e+08	1264451432	7.85073e+08	5.72452e+08	5.26348e+08	1174804451	0	0	0	0	0	0	0	0
					P39880	CUX1_HUMAN	5.50333e+08	657848912	7.56077e+08	7.33804e+08	1488220072	1418597334	1451121453	1620185162	5.69211e+08	5.75991e+08	6.24437e+08	6.84237e+08	1	-1	0	1	-1	0	0	0
					P18583	SON_HUMAN	4690301666	3560653865	5159845800	5460069809	2963937437	2422094762	3275822335	3546922942	2763573677	2163126364	3035462591	3201777870	0	0	0	0	0	0	0	0
					Q13315	ATM_HUMAN	1.7883e+08	1.29285e+08	1.85314e+08	1.97143e+08	5.98787e+08	3.2347e+08	391395962	3.69527e+08	7.37876e+08	4.85622e+08	5.17117e+08	4.84132e+08	1	0	1	0	0	1	0	0
					P04844	RPN2_HUMAN	13630278681	13098878277	11554989940	19544287071	12903499734	12966008578	10842994041	17406526259	9211819767	8936078539	8070469149	13054509660	0	0	0	0	0	0	0	0
					P40227	TCPZ_HUMAN	24966653577	24630429828	22501279354	31797884261	32976800454	30943593735	30434196206	41923480661	23139597815	20683365355	21024116664	31416574905	0	0	0	0	0	0	0	0
					P09923	PPBI_HUMAN	2226884782	9.09378e+08	1401416966	4674543324	4722811767	3744807147	4824157656	7396385431	18967650044	14847979218	17650373494	30836111145	0	1	1	0	0	0	0	0
					P0DPH8	TBA3D_HUMAN	775756000000	796735000000	685419000000	1046290000000	624507000000	645804000000	552984000000	870576000000	500355000000	511491000000	437310000000	684685000000	0	0	0	0	0	0	0	0
					P0DPH7	TBA3C_HUMAN	775756000000	796735000000	685419000000	1046290000000	624507000000	645804000000	552984000000	870576000000	500355000000	511491000000	437310000000	684685000000	0	0	0	0	0	0	0	0
					O14497	ARI1A_HUMAN	8.80802e+08	1097765104	1132937049	1134973231	5.56301e+08	7.74991e+08	8.49764e+08	7.01037e+08	3.18077e+08	4.72577e+08	4.95432e+08	5.02708e+08	0	0	-1	0	0	-1	0	0
					P49419	AL7A1_HUMAN	21452914621	17950856580	18704101403	26377046677	12164146534	11360080654	10091959536	15573071021	11373116904	9229546089	9916765562	13810046733	0	0	0	0	0	0	0	0
					Q13509	TBB3_HUMAN	525943000000	478917000000	476667000000	956771000000	437193000000	399064000000	398231000000	779574000000	344776000000	310393000000	310530000000	606702000000	0	0	0	0	0	0	0	0
					Q9BUF5	TBB6_HUMAN	301276000000	229037000000	285565000000	513347000000	240567000000	183787000000	229309000000	407309000000	197507000000	146959000000	185777000000	326486000000	0	0	0	0	0	0	0	0
					Q99714	HCD2_HUMAN	7012357528	6153326498	8381134422	8074186550	20282858909	18691273273	25004648602	22352646287	21212931911	19340961695	26376269463	23290782437	1	0	1	1	0	1	0	0
					P23378	GCSP_HUMAN	9.66561e+08	8.57483e+08	9.80898e+08	1353451102	1.19643e+08	1.54698e+08	1.56765e+08	1.64031e+08	1.44678e+08	2.06377e+08	291817685	2.73595e+08	-1	0	-1	-1	0	-1	0	0
					P35222	CTNB1_HUMAN	6805894182	3595768445	3475732885	6687050909	4680877466	3115598430	3165986139	5495095312	2041738587	7.19013e+08	7.81822e+08	1467173167	0	-1	-1	0	0	0	0	0
					P00390	GSHR_HUMAN	6596277043	7190372155	7981403043	12714805183	22019240388	21860402040	25278390010	41752130349	3006875142	3039004795	3449283220	5826851009	1	-1	0	0	0	0	0	0
					P30041	PRDX6_HUMAN	138940000000	144323000000	159336000000	153472000000	103982000000	109415000000	120498000000	117056000000	87676001753	90443842475	99726261036	98520109766	0	0	0	0	0	0	0	0
					P26196	DDX6_HUMAN	6651488694	5357580248	6448589259	8128401877	7267796373	5672294323	7155761716	9364920873	4659557509	3468846497	4369772731	5859503959	0	0	0	0	0	0	0	0
					P30153	2AAA_HUMAN	25119961243	31035823571	27908182617	19435149955	28048561651	33816169860	31180303500	22551588198	21433801280	26279256376	24716275097	16769842380	0	0	0	0	0	0	0	0
					P61978	HNRPK_HUMAN	213098000000	208982000000	203334000000	254727000000	222024000000	219080000000	213783000000	272394000000	163514000000	157899000000	157486000000	185009000000	0	0	0	0	0	0	0	0
					Q96AY3	FKB10_HUMAN	8603207005	10590647510	9203829165	11314565267	6769156449	8275644733	6978674207	8638168357	24951738187	30674811940	25905616774	32569280948	0	1	1	0	1	1	0	0
					Q9C075	K1C23_HUMAN	4010602233	4822459778	5794773211	5290998646	1383752203	1651514102	9.6656e+08	1203905415	1584391763	1427439511	2227114239	1785745561	-1	0	-1	-1	0	-1	0	0
					Q9HAU0	PKHA5_HUMAN	2646985824	2628782541	2189392008	3107640008	3269455482	3419888429	2823373658	4050796233	1588862220	1702236364	1138241882	1340816302	0	-1	0	0	-1	0	0	0
					O60488	ACSL4_HUMAN	18003663394	24564632793	21352182053	30893747595	6419124655	8895323689	7663936676	12071463057	5032704506	7039131981	5984542130	8984010801	-1	0	-1	0	0	-1	0	0
					P14923	PLAK_HUMAN	8181247579	8553782940	7247149520	15702092431	4284455487	4911391201	4572865536	7454496178	4212345669	4785978627	4421925363	6714199562	0	0	0	0	0	0	0	0
					P12235	ADT1_HUMAN	25653421717	13604582103	17370197667	51103040086	75262293199	35187581650	47248830895	143115000000	59925877671	29146645332	38347080660	115911000000	0	0	0	0	0	0	0	0
					P40926	MDHM_HUMAN	195912000000	186408000000	234817000000	251592000000	223951000000	211089000000	266237000000	286028000000	90006166092	84729785662	107483000000	115402000000	0	-1	-1	0	-1	-1	0	0
					Q8NI36	WDR36_HUMAN	2477421612	1406938399	1570898244	1469843905	2486658040	2051874307	2227785403	2161688419	2586851007	2102333839	2389003134	2166979436	0	0	0	0	0	0	0	0
					P20020	AT2B1_HUMAN	6133107007	4936547192	6272536548	6630539337	8436481832	6551672476	8800547572	9395889576	4300298461	3084576208	4202458627	4716159159	0	-1	0	0	-1	0	0	0
					Q15021	CND1_HUMAN	1888283107	1985421670	2016107666	1813899296	2609130472	2816072550	2814788533	2616891809	2447283653	2479501546	2503983429	2359096148	0	0	0	0	0	0	0	0
					P62495	ERF1_HUMAN	4122331538	3151797128	3024344818	4131100406	4486126524	3643670598	3650154973	4832977065	3779474348	2944302731	2951528181	4138177146	0	0	0	0	0	0	0	0
					Q9Y617	SERC_HUMAN	35845286284	38261386523	36241255050	49123831127	32617989893	35487807637	36374759540	45401661399	16092520081	16743885592	16369081584	21159839859	0	-1	-1	0	-1	-1	0	0
					Q92922	SMRC1_HUMAN	3789851591	3845082519	3632922668	4242548724	3872206321	3782341240	3550911771	4108045756	3603214500	3186714053	3068766904	3923813195	0	0	0	0	0	0	0	0
					Q9Y265	RUVB1_HUMAN	21258308640	22251664212	16526618886	18992976954	32474907410	33936937135	25984011765	29471142743	26706631100	28758224122	21532145152	24609110543	0	0	0	0	0	0	0	0
					P12931	SRC_HUMAN	8.59415e+08	1439107187	8.25952e+08	1450370558	3803109669	8071791156	4697799344	7255116661	7.40567e+08	1334497256	8.30413e+08	1225988640	1	-1	0	0	0	0	0	0
					Q06124	PTN11_HUMAN	5926528360	4688052103	6311173474	4788448529	6000202124	4123855129	5157102193	3737761427	2073891518	2294091568	3066628272	2845383043	0	0	-1	0	0	-1	0	0
					O94925	GLSK_HUMAN	3225991302	4393130956	2831120824	4301605690	3217604411	3939915310	2643320940	4062430876	6.61668e+08	7.79599e+08	5.56425e+08	8.15897e+08	0	-1	-1	0	-1	-1	0	0
					Q99873	ANM1_HUMAN	28069863436	24194341767	29443302644	30382284585	25795944996	23009318985	27392775736	27666790157	16457996132	14407844034	17696062605	18762079909	0	0	0	0	0	0	0	0
					Q14126	DSG2_HUMAN	1941051218	1517416994	1586171327	3413029729	2636268144	2257274903	2295435927	4456393823	1765198434	1282748504	1386309512	2949975215	0	0	0	0	0	0	0	0
					O43847	NRDC_HUMAN	2393588497	2510281799	2566968535	2387074072	3393300812	3204148124	3229553182	3094241805	2478826407	2486257306	2549948905	2264515328	0	0	0	0	0	0	0	0
					Q6WCQ1	MPRIP_HUMAN	9.05588e+08	8.72927e+08	1084106780	814666804	2780648628	2919843852	3965875414	2346037729	1808258757	1862008157	3058362671	1468648734	1	0	0	1	0	0	0	0
					P49750	YLPM1_HUMAN	2956525958	2768081420	3414832065	2801857826	3108253340	2898359232	3528425361	2898660512	1547845318	1509318508	1889772192	1660518399	0	0	0	0	0	0	0	0
					O95793	STAU1_HUMAN	3486949686	2741943310	3666769788	3947953104	4837467413	3841081274	4979203904	4773634171	8.11965e+08	2.79628e+08	3.15251e+08	4.12682e+08	0	-1	-1	0	-1	-1	0	0
					Q8IWJ2	GCC2_HUMAN	9.89605e+08	1234961161	1035207557	1216995526	1468051332	2508863003	1492000692	2323238736	1112397281	1316954287	1134491748	1395436576	0	0	0	0	0	0	0	0
					P21399	ACOC_HUMAN	2536552526	2767536376	2989042508	2917275756	4013778375	4695595565	4852122882	4873461720	2431370063	3106913490	2707614143	3488339982	0	0	0	0	0	0	0	0
					P18124	RL7_HUMAN	37021870787	34300702458	35678755562	75297773551	56441118662	54357043961	55122556653	108206000000	48111633443	43127516678	45497866477	98947066472	0	0	0	0	0	0	0	0
					Q9BUJ2	HNRL1_HUMAN	22515340117	15026206818	18023898973	27264589301	24169133942	17234819483	18847738748	27164416921	13019978561	7865129079	9884489041	15446512389	0	0	0	0	0	0	0	0
					Q8TAQ2	SMRC2_HUMAN	5123370746	4716724835	4880679713	5537330451	6976058634	6396409013	9911118967	9580779103	7574605104	4296057112	5136549120	5030991310	0	0	0	0	0	0	0	0
					O00469	PLOD2_HUMAN	5.66639e+08	4.74964e+08	4.85231e+08	1046034207	3254398081	2688078543	3015880113	4398076588	1281976267	9.79851e+08	9.86493e+08	2092993573	1	-1	0	1	0	0	0	0
					Q9BZE4	NOG1_HUMAN	2626016383	2446312570	2573813933	3904370953	4514371952	4278610640	4178744609	6238161171	4395739859	4077894252	3945076850	6057555777	0	0	0	0	0	0	0	0
					O76021	RL1D1_HUMAN	4303906593	3471536322	3095420563	5615910842	7772846666	7241748484	6791147535	10161894681	5279209178	4550406792	4010667247	8383277309	0	0	0	0	0	0	0	0
					Q6P1J9	CDC73_HUMAN	3979065655	3110693667	3538463541	3865889495	4348036214	3117775056	3801336775	3929113135	3438184820	3095771278	2870180829	4077012256	0	0	0	0	0	0	0	0
					O15226	NKRF_HUMAN	1975787502	2131695310	2086552761	1751712058	7610276286	7945131212	7863362654	7413954161	6751694142	7714844911	7632080036	6838355627	1	0	1	1	0	1	0	0
					P30837	AL1B1_HUMAN	11587433276	8414643855	14238953116	26084803202	18095332494	13697135654	25462092924	46993352680	8964021553	5475180443	14067087789	30911827311	0	0	0	0	0	0	0	0
					P23588	IF4B_HUMAN	6659064937	5371511345	8148289036	15156348273	12104946135	10802233343	15830049256	19794974766	7446555304	6048522014	9242600092	12687470823	0	0	0	0	0	0	0	0
Human Glycosyltransferases	GT41	OGT	O15294	UDP-N-acetylglucosamine--peptide N-acetylglucosaminyltransferase 110 kDa subunit	O15294	OGT1_HUMAN	3791760361	3768134734	3184547423	3388580053	8321227873	8439798909	7146212627	7487595959	3117270629	3317326360	2289052730	3833004871	1	-1	0	1	-1	0	0	0
					P00966	ASSY_HUMAN	3264743680	2814698521	1823054182	3534209898	1829586951	1504239418	9.23035e+08	1835449833	17964903314	15719810392	9812783411	18975183685	0	1	1	0	1	1	0	0
					Q13177	PAK2_HUMAN	6581308315	7218282582	6740333426	9727555480	7486812286	7401375053	6800575422	13804401120	3628658595	3526690483	3378828129	7374930132	0	0	0	0	0	0	0	0
					Q9P265	DIP2B_HUMAN	3009600888	3524503848	3346017507	3855407671	3348390401	4030710933	3868651731	4178529519	2751810951	3357641368	3086794045	3831306289	0	0	0	0	0	0	0	0
					O00231	PSD11_HUMAN	16454981098	19539994884	17884867844	27300806238	24075716023	23935877748	22063635359	31573297730	15324316446	17799833011	16140036727	29639646691	0	0	0	0	0	0	0	0
					P52789	HXK2_HUMAN	1693911831	1442628880	1683565997	2651658135	1081921825	9.88587e+08	1080677854	1122825658	1864569034	1655341244	1914710580	2394801415	0	0	0	0	0	0	0	0
					P51812	KS6A3_HUMAN	8.69986e+08	4.94019e+08	1009555266	840235063	2739673810	2287520544	2345965071	2121448228	2230702721	1761558914	1955057129	1944386869	1	0	1	1	0	1	0	0
					O95757	HS74L_HUMAN	6025526819	4337448192	6548904623	8965439112	7975611082	5123506419	8720743202	12047294462	9392441281	6336652268	10264147286	13548179683	0	0	0	0	0	0	0	0
					P30740	ILEU_HUMAN	24516371279	27974425296	24132757230	32154230285	33595593251	37446870388	31063210804	41350094758	25032160763	26826009857	22759401684	30004663414	0	0	0	0	0	0	0	0
					Q9HAV4	XPO5_HUMAN	22014976595	13045623924	11889451573	16857692889	2080739566	1244245963	1768945627	2778345453	3050965465	1938682841	2248234446	3713626721	-1	0	-1	-1	0	0	0	0
					P15144	AMPN_HUMAN	1883405738	1786405056	1346833399	2490273202	14342677901	1151045428	18293096317	1835034982	2.34387e+08	3.18447e+08	1.84362e+08	8.16279e+08	0	0	-1	0	0	0	0	0
					Q99996	AKAP9_HUMAN	2483301898	9.37235e+08	1068436305	3286000974	3531100387	1450248183	1885067587	4619309230	2701305577	1151315040	9.04828e+08	3325392313	0	0	0	0	0	0	0	0
					P62937	PPIA_HUMAN	628380000000	664299000000	611789000000	862620000000	408550000000	437802000000	397794000000	553615000000	487407000000	521601000000	476494000000	686280000000	0	0	0	0	0	0	0	0
					Q96KR1	ZFR_HUMAN	2472472464	2342333986	2157056688	5195704474	2522695865	2321007383	2334463265	5311725373	2191192632	2031430332	1949731415	4835311378	0	0	0	0	0	0	0	0
					Q15181	IPYR_HUMAN	12149900848	10670945644	10903960608	13314892927	15445358486	13244378760	14577723906	17568573604	21068907812	18004281584	19254997197	22870629421	0	0	0	0	0	0	0	0
					Q9BXP5	SRRT_HUMAN	12076626064	15473994381	14267522897	13033864570	12354194233	14541287236	13302637859	12388138149	9439624751	12367052515	11175326407	10382721329	0	0	0	0	0	0	0	0
					P50416	CPT1A_HUMAN	7.29178e+08	1019021693	8.91625e+08	8.65613e+08	5168174811	5195263570	5471640060	5821368354	4892442810	5365610821	5668372878	6736909735	1	0	1	1	0	1	0	0
					Q12788	TBL3_HUMAN	2771322440	3287304688	3267310309	3463365613	4232091147	4582907832	4699312750	5078496384	6617754656	5941475074	6123609969	6820555957	0	0	0	0	0	0	0	0
					Q96PK6	RBM14_HUMAN	18228159705	19562139769	23267274023	30376916603	19388015357	19858223300	25686607944	31367669452	17223337308	18093798751	21187116654	31221667420	0	0	0	0	0	0	0	0
					Q9BWD1	THIC_HUMAN	10071278024	9673644613	10568524338	10797770368	1912866442	1934906345	2091204460	2213573645	1342759845	1362960845	1567781129	1746263131	-1	0	-1	-1	0	-1	0	0
Other Human Glycan-related genes		PRKCSH	P14314	Glucosidase 2 subunit beta	P14314	GLU2B_HUMAN	96130042647	82415119180	107301000000	107478000000	58746861608	50478356134	65567708242	65677163041	63315193947	53867077102	70152237216	67527877771	0	0	0	0	0	0	0	0
					P06576	ATPB_HUMAN	168803000000	154650000000	154296000000	214254000000	137362000000	126812000000	126058000000	175282000000	112319000000	103581000000	102892000000	143759000000	0	0	0	0	0	0	0	0
					C9JRZ8	AK1BF_HUMAN	3440497017	4011143994	2536292877	4965809660	134044000000	131747000000	75977769220	185312000000	1689892976	5.1673e+08	4.17714e+08	4740486515	1	-1	0	0	0	0	0	0
					P45974	UBP5_HUMAN	6090610482	6393277541	7129384856	7781618416	6245443782	7281807907	7375876669	8248612155	6563895992	7066668626	7797695828	8956606659	0	0	0	0	0	0	0	0
					Q15154	PCM1_HUMAN	1319684962	1589510144	1776936788	2075479245	1104067815	1321678819	1525369882	1908222322	1580994064	1225152125	1428175772	1849185871	0	0	0	0	0	0	0	0
					Q16658	FSCN1_HUMAN	44606160170	47833794837	39285484618	62960411717	37215506333	38343537068	33676650543	52207301294	56331642241	58849686980	49705146471	79333975352	0	0	0	0	0	0	0	0
					P31150	GDIA_HUMAN	9461298562	7607009404	7764213105	20857902916	13354690582	11419565351	12277347748	19971671497	11967117185	10001354164	9858810449	21278354157	0	0	0	0	0	0	0	0
					Q9P258	RCC2_HUMAN	15405036850	17524792225	16304246013	17401893722	13378732741	15105915256	14185611202	14919325697	22780221954	25915868511	24262176469	25594619014	0	0	0	0	0	0	0	0
					Q8WXF1	PSPC1_HUMAN	33842289559	41002579430	34065629004	38613478066	12203103890	15661406739	12418782760	13327734921	11715820224	15406975652	12987797486	12315669220	-1	0	-1	-1	0	-1	0	0
					Q8IWA0	WDR75_HUMAN	9.28727e+08	6.73577e+08	8.17761e+08	8.77661e+08	1262481120	9.4687e+08	1138071713	1327642908	1263434110	9.5223e+08	1197276447	1374840810	0	0	0	0	0	0	0	0
					P49736	MCM2_HUMAN	14796890715	17780801239	16573629342	20762920320	14113869391	16953399715	15863661701	19639417665	9301094335	11369922617	10718313279	13473770109	0	0	0	0	0	0	0	0
					Q92614	MY18A_HUMAN	2992913306	1056724311	3028663800	3594771729	1182255252	1052710887	1307733691	1200247231	1805468282	7.6988e+08	1912909031	2153592703	0	0	0	0	0	0	0	0
					P24752	THIL_HUMAN	18615929919	15741207826	14956338440	25996140201	30903968799	26487781459	25432665907	41029702536	51219105296	44063971144	42519877635	69254821454	0	0	1	0	0	0	0	0
					A0AVT1	UBA6_HUMAN	2613919326	2122598657	2782816234	4356467710	2045428115	1698855387	2320029601	2951821109	1221024631	1005813113	1404738984	1882638460	0	0	0	0	0	0	0	0
					O43776	SYNC_HUMAN	20714822458	17068589411	24969759181	24911540846	35403146914	29500454227	42376429376	40164019281	10946547116	8942948370	13454410720	15606503191	0	-1	0	0	-1	0	0	0
					Q08945	SSRP1_HUMAN	18580999667	21364384357	18616873987	25464563898	13632909931	15984249461	13415120221	18226349232	20721566025	23854990797	21205007710	29086469381	0	0	0	0	0	0	0	0
					P27694	RFA1_HUMAN	3168073340	2582974685	3225290414	4312012331	4549078784	3660691418	3967483433	5257422935	4387768849	3547629327	4173530023	5787502953	0	0	0	0	0	0	0	0
					A6NKT7	RGPD3_HUMAN	2100903594	2656889485	1782740832	2736745530	2143943469	2828561460	1902188685	2847572317	2331993151	2957817373	2011262760	3122252651	0	0	0	0	0	0	0	0
					Q9Y6N5	SQOR_HUMAN	3689481438	4686320999	2922118668	3668057879	10243011413	9038098300	7441852610	9459790250	1100034258	1126748370	1231943874	1341002240	1	-1	-1	1	-1	-1	0	0
					Q9Y446	PKP3_HUMAN	232187815	318056560	4.12102e+08	3.47664e+08	8.12561e+08	1025637350	1828019114	1268342019	1438289651	1834781261	2580579972	2351265618	1	0	1	0	0	1	0	0
					Q12996	CSTF3_HUMAN	4210360796	4633464432	4149149235	4399489738	4766065224	5050604232	4575083879	4759680082	3294470503	3508659934	3175351643	3367873896	0	0	0	0	0	0	0	0
					Q12802	AKP13_HUMAN	5.51238e+08	6.35167e+08	5.58177e+08	5.95924e+08	9.77181e+08	1027328577	983881056	1169168385	3.47013e+08	4.62619e+08	4.0129e+08	4.47483e+08	0	-1	0	0	-1	0	0	0
					P54652	HSP72_HUMAN	34834243731	35847576279	41952694197	50363814758	56186210831	56202405974	68501382582	80075408315	41652543980	42229739303	50555510918	58943823069	0	0	0	0	0	0	0	0
					P10412	H14_HUMAN	355732000000	321230000000	355100000000	434416000000	307039000000	279798000000	308096000000	370160000000	461655000000	414998000000	457875000000	543600000000	0	0	0	0	0	0	0	0
					Q9H3S7	PTN23_HUMAN	1848232424	2456270418	1992887751	2039779250	1913609509	2738766079	2305564767	2178699154	1491692433	1951985284	1623207374	1781311887	0	0	0	0	0	0	0	0
					P61158	ARP3_HUMAN	10007584747	9569714016	12697653345	17916410307	12115952320	12255788736	15134399797	21194423717	9116396706	8795363761	11328945792	16494663146	0	0	0	0	0	0	0	0
					Q9UIA9	XPO7_HUMAN	3660315948	3733868160	3077704127	4990571125	3419776622	3750577711	2881044290	5242518940	3367304894	3385692529	2945037970	4659124415	0	0	0	0	0	0	0	0
					Q9BUQ8	DDX23_HUMAN	6500099640	6641023814	5856945875	6381509963	8906753122	8208273034	7959943378	8140426644	5341308497	5345854331	5210789024	5487492373	0	0	0	0	0	0	0	0
					Q99700	ATX2_HUMAN	2091073745	3086934342	2301537711	3072389117	3614422904	4907245517	3862324587	5177175027	1400582281	1772516844	1471760175	1970672935	0	-1	0	0	-1	0	0	0
					Q9Y5S2	MRCKB_HUMAN	2.58661e+08	3.54908e+08	3.08502e+08	2.86499e+08	7.72473e+08	674371112	9.60764e+08	1038919436	1013969588	1047280837	1455436143	1329636218	1	0	1	1	0	1	0	0
					Q9HCE1	MOV10_HUMAN	1430861257	1826530584	2313869537	1770290622	7.51277e+08	9.89414e+08	1216554470	9.25356e+08	6.57419e+08	7.58035e+08	9.41358e+08	7.35285e+08	0	0	-1	0	0	0	0	0
					Q5UIP0	RIF1_HUMAN	6.54688e+08	9.62214e+08	1133105481	8.31703e+08	1086148937	1358770511	1746521024	1362145668	5.20387e+08	6.94627e+08	9.01782e+08	7.59325e+08	0	0	0	0	0	0	0	0
					Q8TAT6	NPL4_HUMAN	8763208541	6750632865	4780554022	8863756354	5713107304	6512729562	5718489783	6703357912	2620349329	2727545955	2347196153	3041436372	0	-1	-1	0	-1	0	0	0
					P43304	GPDM_HUMAN	1516638997	1538928834	1665415775	1805247638	3291185210	2906158466	3546892641	3929729631	2578526295	2288431684	2713282774	3010998556	1	0	0	1	0	0	0	0
					Q16822	PCKGM_HUMAN	1899261969	1820693795	1842337695	3206166394	1779307245	1719153221	1661290087	3056391011	3533567676	2763768048	2677216439	6501905002	0	0	0	0	0	0	0	0
					P62258	1433E_HUMAN	389832000000	437857000000	467528000000	433068000000	460865000000	527531000000	547511000000	517024000000	281050000000	316888000000	325337000000	321079000000	0	0	0	0	0	0	0	0
					O95425	SVIL_HUMAN	535201046	395728597	9.07974e+08	5.00269e+08	7.25846e+08	8.19812e+08	1444167062	8.76703e+08	5.25141e+08	4.14521e+08	4.48676e+08	5.15359e+08	0	0	0	0	0	0	0	0
					O14776	TCRG1_HUMAN	3404409268	3498111668	3484319824	4211659059	3912495915	4255886293	4334577953	5164606723	5087524045	5090195054	5506383591	6110411612	0	0	0	0	0	0	0	0
					O94906	PRP6_HUMAN	3130871694	3489790037	3816245756	4498705854	3123904036	3379618933	3691487449	4442696867	2716973097	3049595715	3116789780	3680465468	0	0	0	0	0	0	0	0
					O15320	CTGE5_HUMAN	2425608682	2599875532	3293664005	2413705723	3087289485	3506568281	4659045258	3373494479	1478992529	1379407294	1721731320	1289298356	0	-1	0	0	-1	0	0	0
					Q8N1F7	NUP93_HUMAN	14004921297	15866401840	11958449771	17975228491	13007202587	14632778866	11330767601	18015501662	16017299128	17290282458	13741753240	18129465486	0	0	0	0	0	0	0	0
					O00468	AGRIN_HUMAN	1655462269	1182631492	1377437490	1634524813	1011350576	6.9425e+08	1045352002	8.99721e+08	1261393001	8.8589e+08	1083864897	1261989970	0	0	0	0	0	0	0	0
					Q5SW79	CE170_HUMAN	1074910238	1053329216	1725220726	1219503389	1457915142	1256083746	2274353291	1492389339	5.22633e+08	7.06702e+08	1841249132	9.15324e+08	0	0	0	0	0	0	0	0
					P48735	IDHP_HUMAN	28056927763	30161652932	34728835549	51242512997	7457744921	7970922841	9243633461	13923511922	7040157204	7145056833	8469082273	12448014074	-1	0	-1	0	0	0	0	0
					Q7LBC6	KDM3B_HUMAN	1259936492	1592696954	1391680379	1134252285	1265470746	1725094115	1493137057	1252980381	1130938590	1253532348	1087157633	9.69033e+08	0	0	0	0	0	0	0	0
					Q96PZ0	PUS7_HUMAN	1182183010	1147530556	1012025424	1038141387	4747316005	3653019546	3445632293	3795073244	1911629569	1759959643	1501618843	1924695315	1	-1	0	1	-1	0	0	0
					P48147	PPCE_HUMAN	2487629851	2196364851	3115621184	3703724467	1058982708	9.94036e+08	1234991762	1614559811	1024388521	8.33737e+08	1121935401	1420367910	-1	0	-1	0	0	0	0	0
					O14974	MYPT1_HUMAN	9.22219e+08	1038648892	891610415	1068307292	1955706051	2125569578	2164349011	1870694320	5.37469e+08	6.24052e+08	656710914	5.31035e+08	1	-1	0	1	-1	0	0	0
					Q8WWQ0	PHIP_HUMAN	1491046446	1278833052	939369560	1339019050	1391380587	1055113557	8.90563e+08	1243285224	1489484085	1128655016	9.32613e+08	1297691850	0	0	0	0	0	0	0	0
					Q9H223	EHD4_HUMAN	6824349957	3748646938	3871582527	6081144542	10952174761	6080385670	6354322709	10399693098	2174832594	1213287712	1299551075	2122168046	0	-1	-1	0	0	0	0	0
					Q9ULW0	TPX2_HUMAN	9.4604e+08	1912625810	1010547018	3722155694	8.2397e+08	1890234126	9.01017e+08	3853672871	3.68207e+08	8.89094e+08	3.88753e+08	1670769032	0	0	0	0	0	0	0	0
					Q9NY33	DPP3_HUMAN	10085914409	11454538143	10133377154	13408884773	3029166994	3488255649	3589011259	4059183715	2190961431	2577481585	2307552699	2797459799	-1	0	-1	-1	0	-1	0	0
					P50552	VASP_HUMAN	9174340301	10367380876	9632274720	11574401549	18186672192	20024438134	19250089231	21477770543	3657966826	4153384475	3534914961	4760943612	0	-1	-1	0	-1	-1	0	0
					Q6NUQ4	TM214_HUMAN	2004432685	1294767707	1695002783	3402295260	1911237479	1569626448	1938955266	4829426334	3587672838	2686275938	3413988688	6291206696	0	0	0	0	0	0	0	0
					Q8WWM7	ATX2L_HUMAN	4309175222	2591678966	3567524346	4464336616	5403668712	3662704730	4793653967	6360519473	2784494733	1772414355	2441293529	3290310797	0	0	0	0	0	0	0	0
					Q15365	PCBP1_HUMAN	47164151710	40166157642	40886633421	69790766515	42564016179	36638707408	37008892688	63093593891	37785257226	31248773639	32548699788	58207928360	0	0	0	0	0	0	0	0
					P60174	TPIS_HUMAN	141762000000	136161000000	135214000000	224981000000	247895000000	237233000000	237784000000	373805000000	240640000000	228645000000	229804000000	368965000000	0	0	0	0	0	0	0	0
					P21796	VDAC1_HUMAN	55209866364	67781796679	52751399601	86417441356	87224681382	105001000000	82590619770	128988000000	108750000000	133731000000	105311000000	167964000000	0	0	0	0	0	0	0	0
					P17174	AATC_HUMAN	10387009748	8761222703	11820457027	21477636105	3791898523	3633003579	4574374224	7641271813	11371852057	12020095793	12658516153	10828208370	0	1	0	0	1	0	0	0
					O96008	TOM40_HUMAN	5537006268	6379538715	6236600338	7070713832	6658162117	7990194728	7615554740	8635816724	3503254905	3724019003	3785638420	4293816613	0	-1	0	0	-1	0	0	0
					P55084	ECHB_HUMAN	21698012554	20620513725	26151837695	26231990290	11873746964	11746815009	14940826166	19634621146	10162059244	10997603689	14569831570	19463618492	0	0	0	0	0	0	0	0
					P48444	COPD_HUMAN	9017463956	7738251484	9135067855	14274617795	10820053025	9316156409	11128996791	17164524159	7984453618	6877421319	8051743818	12375901796	0	0	0	0	0	0	0	0
					Q9UPU5	UBP24_HUMAN	1765536968	1294075485	1814436781	1602618835	1708120247	1243764914	1583260591	1402711425	1156171579	8.78123e+08	1052674460	1110102620	0	0	0	0	0	0	0	0
					P62424	RL7A_HUMAN	59093153418	45240809839	57659874505	79694321378	87100190812	66898679676	81529094198	111258000000	80182367465	59803788950	77220581013	102112000000	0	0	0	0	0	0	0	0
					P06748	NPM_HUMAN	29229048653	9960368816	21073922872	48486773340	38607436944	18245369467	31938879560	61764985853	62006213512	17096570529	46532047201	107877000000	0	0	0	0	0	0	0	0
					Q9Y3I0	RTCB_HUMAN	13630198133	11010578333	11561046591	13068051731	17807637732	14679964635	15450985364	17505920162	14357570270	11915025028	12495242417	14172166480	0	0	0	0	0	0	0	0
					Q86U86	PB1_HUMAN	1878130045	2315510964	2412131901	2720649271	2064393230	2472560974	2457157675	2748640089	2191668380	2682923682	2717584240	3056546559	0	0	0	0	0	0	0	0
					P63104	1433Z_HUMAN	81933811859	92644207336	99185142323	103278000000	195671000000	229317000000	244973000000	242710000000	71199987977	82506244422	87186174815	87880456850	1	-1	0	1	-1	0	0	0
					Q8IWZ3	ANKH1_HUMAN	1560554956	2423418652	2019838695	2205888760	2877931350	5073537460	3958077684	4090213178	1631651383	2708460610	2219161552	2205132590	0	0	0	0	0	0	0	0
					Q9Y2A7	NCKP1_HUMAN	2039572388	1664557001	1959693156	4714707431	6897111121	2819555016	3110172858	6312069742	1740265716	1474083604	1602648391	3769489210	0	0	0	0	0	0	0	0
					P42765	THIM_HUMAN	11807843754	15366831944	10626682894	20774479669	9810222613	11763016020	9071588293	16675151468	7859525023	9766049811	6601665884	13890322064	0	0	0	0	0	0	0	0
					O43242	PSMD3_HUMAN	12378719834	8438933632	10426182782	12491894165	14490225442	9927175313	12237029062	14525053270	12134504087	8054087526	10267675754	12114238540	0	0	0	0	0	0	0	0
					P53992	SC24C_HUMAN	9.48749e+08	890197869	1237431232	2557200384	1094851929	1105011427	1473930632	2456938340	1230722080	1146475976	1691275338	2862303083	0	0	0	0	0	0	0	0
					P42285	MTREX_HUMAN	4367650705	3843210356	4316176193	4324946031	5458079322	4501173818	5241723818	4408935687	5518939465	4804401850	5581906987	4667610225	0	0	0	0	0	0	0	0
					P23921	RIR1_HUMAN	15706696955	17086880096	14337347663	16555265061	22074345091	16596903437	13305859329	22442669927	12763544253	14320104045	11917306672	13996160323	0	0	0	0	0	0	0	0
					Q8N163	CCAR2_HUMAN	5155963640	4789138576	5095224253	7295904963	4631243873	4380300728	4671594895	7952497779	3882740256	3497199572	3722244105	5527808499	0	0	0	0	0	0	0	0
					Q02818	NUCB1_HUMAN	3852301781	3955979895	4488711063	4245804807	5606069573	5960116708	6720122599	6219020932	12576082500	13342475768	15361108461	14662882560	0	1	1	0	1	1	0	0
					Q9Y6D6	BIG1_HUMAN	8.99708e+08	9.2008e+08	7.78888e+08	8.46968e+08	3179079035	3441870196	2727585904	2985339238	8.035e+08	8.61514e+08	6.92201e+08	8.19791e+08	1	-1	0	1	-1	0	0	0
					Q7Z3J3	RGPD4_HUMAN	2089722103	2648429872	1757038562	2741727242	2125360323	2804688455	1874535772	2852830692	2314475252	2932162601	1972985199	3122388532	0	0	0	0	0	0	0	0
					P17655	CAN2_HUMAN	1557189173	1804564055	1846613456	2564814998	7207685051	8899871594	8547791470	12257322804	2218561774	2594344719	2546500620	3817961621	1	-1	0	1	0	0	0	0
					O75179	ANR17_HUMAN	2277275154	3545068547	2661981946	3880459907	3448721896	5402746138	3982218660	4827056613	1791735572	3052548116	2412859939	2870983379	0	0	0	0	0	0	0	0
Other Human Glycan-related genes		PDIA6	Q15084	Protein disulfide-isomerase A6	Q15084	PDIA6_HUMAN	30476281722	27119111588	28421082435	43740928743	34827628767	30946824183	30526865917	45826798044	80048897624	70452078353	73778457062	113505000000	0	1	1	0	0	0	0	0
					Q58FF8	H90B2_HUMAN	201539000000	173739000000	198065000000	322649000000	239207000000	203509000000	233627000000	382950000000	303232000000	247884000000	291281000000	483543000000	0	0	0	0	0	0	0	0
					P62195	PRS8_HUMAN	10778663172	14695269561	10887368111	16911554951	10811366598	15526187154	12842350309	17511557296	7470176534	10747964886	9007201010	11939025116	0	0	0	0	0	0	0	0
					Q92974	ARHG2_HUMAN	2884553675	2169139361	2205856577	3395138888	3305443156	2609402709	3309329364	4066695317	1548237750	1354523500	1380281414	1849851395	0	-1	0	0	0	0	0	0
					P15531	NDKA_HUMAN	161688000000	170070000000	176163000000	372919000000	240682000000	258369000000	264822000000	573738000000	247493000000	261109000000	269353000000	569442000000	0	0	0	0	0	0	0	0
					P48449	ERG7_HUMAN	4592290832	6604402880	4810361851	5814531004	2082233410	3067395597	2640312209	3765281988	3075478497	5980260934	3323364825	3824630810	0	0	0	0	0	0	0	0
					P08237	PFKAM_HUMAN	2609882149	2993525928	1494911514	1626861406	7631831555	6720472015	5116165420	6529844178	8197967205	9075459801	7512224458	7299468422	1	0	1	1	0	1	0	0
					Q99459	CDC5L_HUMAN	2966462238	2668428319	3062261624	2708964975	2915558586	2656043421	3156547129	2820858158	2434176076	2184070676	2446229234	2031659710	0	0	0	0	0	0	0	0
					Q12929	EPS8_HUMAN	1917233170	3541856212	9.98425e+08	5033446858	4957581963	7196599459	2945413796	9786066361	1171862268	2998021032	2.82258e+08	5076961109	0	0	0	0	0	0	0	0
					P07602	SAP_HUMAN	8579492305	31764507141	8216971234	11113317754	13339332119	11787538097	13588759816	18728277999	16870307503	13372043782	16549691465	20640680619	0	0	0	0	0	0	0	0
					Q9NUQ6	SPS2L_HUMAN	1611001012	1669457162	2074999362	2167597186	2824024223	2815461219	3751942623	3494983000	2.64134e+08	2.18289e+08	463657055	4.37508e+08	0	-1	-1	0	-1	-1	0	0
					Q9H4A4	AMPB_HUMAN	2990405891	2368451160	3096468504	3419480004	3683917980	2872905531	4175187120	3899108618	5235517164	4119309514	5408386045	5475220255	0	0	0	0	0	0	0	0
					Q9UBB4	ATX10_HUMAN	4992074256	4447207137	8344685969	3431111224	2740120417	3133447505	9250654701	1886659522	3071837245	2864280573	6903269405	2259934364	0	0	0	0	0	0	0	0
					P23396	RS3_HUMAN	119964000000	144688000000	111451000000	148200000000	167427000000	201746000000	156263000000	206902000000	139991000000	167973000000	129621000000	174525000000	0	0	0	0	0	0	0	0
					O60568	PLOD3_HUMAN	3507502778	2957243553	3287669999	3998368216	7388861879	6150037443	7786275968	9290199849	2881744968	2300342159	3025097428	3541443002	1	-1	0	1	-1	0	0	0
					Q9UDT6	CLIP2_HUMAN	5.17172e+08	6.45129e+08	5.26539e+08	736194199	1609616076	1935643404	1635660580	2531971235	3.25924e+08	4.49633e+08	2.64444e+08	3.57237e+08	1	-1	0	1	-1	0	0	0
					Q9UM54	MYO6_HUMAN	1688789342	2333076878	2368080312	2210895712	2186596213	2870399268	2887141964	2847647235	1085001541	1544056055	1655916583	1540697259	0	0	0	0	0	0	0	0
					Q9NVI7	ATD3A_HUMAN	3327677681	2374041663	3148318273	2682520930	3568353127	2305603326	3207536294	2541688852	6317186001	4479256551	6072171979	5248362191	0	0	0	0	0	0	0	0
					O43432	IF4G3_HUMAN	3159044223	3086197123	3390847512	4280078833	4084133408	4067593863	4326975377	5713699470	3140632160	2972788441	3286921233	4391680259	0	0	0	0	0	0	0	0
					Q9H6S0	YTDC2_HUMAN	6.67914e+08	6.49316e+08	6.72639e+08	6.62858e+08	6.08566e+08	702970181	6.98329e+08	671164557	1252827819	1547964570	1438733286	1129733795	0	1	1	0	1	1	0	0
					Q7Z3K3	POGZ_HUMAN	9.69631e+08	9.65028e+08	8.25088e+08	1077443888	5.80367e+08	6.22706e+08	519704961	7.58596e+08	4.73195e+08	8.69951e+08	4.28551e+08	640289274	0	0	0	0	0	0	0	0
					P48637	GSHB_HUMAN	6010601114	5313787295	4957420934	6048217308	7724579535	7178051527	6574715812	7717390472	5922340380	5188793972	5418590328	5735761377	0	0	0	0	0	0	0	0
					P00439	PH4H_HUMAN	2630135563	6780707764	6138780776	4506781711	1.54802e+08	4.79087e+08	421021669	3.03064e+08	7.36023e+07	1.41986e+08	1.29218e+08	1.02693e+08	-1	0	-1	0	0	0	0	0
					Q7Z5K2	WAPL_HUMAN	1235818207	1485960633	1702640644	1828849852	1827256977	2349442780	2453476189	2601571008	3102344857	2063399076	4379731779	3601538811	0	0	0	0	0	0	0	0
					Q9GZR7	DDX24_HUMAN	1035965803	1062866082	1512589751	1690884747	1670575247	1861532835	2094242207	2834814452	2981550728	3495144659	3820846473	5061529512	0	0	1	0	0	0	0	0
					Q99575	POP1_HUMAN	1789538789	1637849722	1712186552	2228740933	4480914789	4035641588	4721440829	5503151166	2075759604	1998032276	2095096376	2713700106	1	-1	0	1	-1	0	0	0
					Q9UNF1	MAGD2_HUMAN	1116644356	9.71886e+08	1038268202	1234659348	5464305495	4985179563	4971786746	5913201786	4852233257	4400686818	4149731499	5478761338	1	0	1	1	0	1	0	0
					Q96P70	IPO9_HUMAN	13804361014	11648872844	14131604842	14092336420	6700981021	5618208257	6352637475	7982354981	7498905610	6396357335	7464555281	7803679213	-1	0	0	-1	0	0	0	0
					P60228	EIF3E_HUMAN	9943417749	8173319215	11773462039	11240749518	13952006927	11332305378	16044297548	15352902833	19807998690	12241183226	18415608100	19546986732	0	0	0	0	0	0	0	0
					O00267	SPT5H_HUMAN	8578053222	7358460994	7305537154	8056572074	10527669802	9273156386	9043502402	9865696645	5388186374	4775368540	4635653610	5030384514	0	0	0	0	0	0	0	0
					O00507	USP9Y_HUMAN	1256735732	1412921137	1356317012	1678506976	3060233807	3465947603	3228009529	4308196065	1246032390	1372991689	1318524556	1936464061	1	-1	0	1	-1	0	0	0
					Q8N766	EMC1_HUMAN	1892997698	1872164265	2627076050	3085789009	3446633509	3515536611	4966390391	5466301652	1749764059	1705534795	2159487240	2761950890	0	-1	0	0	0	0	0	0
					O43592	XPOT_HUMAN	1133823961	1425566506	1113983889	2097232027	2215420254	2766797998	2402237089	3878028091	1654761131	2022118878	1655927398	2720628347	0	0	0	0	0	0	0	0
					P11387	TOP1_HUMAN	14035929126	16152991950	17193612128	22178519394	14181455938	16245706587	17385733169	21426189995	12361551321	14434784673	15392383282	19395224478	0	0	0	0	0	0	0	0
					P28340	DPOD1_HUMAN	6.01739e+08	6.41694e+08	1025241277	5768092355	9.87985e+08	8.9859e+08	1377611573	6326859212	1156536737	1149976540	1727303976	5545739661	0	0	0	0	0	0	0	0
					O14936	CSKP_HUMAN	7.59821e+08	8.00499e+08	9.63817e+08	7.38296e+08	3016498627	3115742492	2780405398	3009284691	5.27768e+08	5.77752e+08	5.50788e+08	5.56945e+08	1	-1	0	1	-1	0	0	0
					Q2TB90	HKDC1_HUMAN	1906724063	7.30016e+08	8.09698e+08	1890380151	5281773674	5107019636	5505228434	6080619378	4299191354	4179531437	3228280661	3904079706	1	0	1	1	0	1	0	0
					O75376	NCOR1_HUMAN	6.37859e+08	4.27457e+08	4.58178e+08	3.98129e+08	6.52371e+08	448242538	465246747	4.22699e+08	4.15795e+08	3.26164e+08	3.00161e+08	3.04301e+08	0	0	0	0	0	0	0	0
					Q9NSD9	SYFB_HUMAN	3430853294	3147387360	3465516291	7499459315	4742721940	4332254240	4693020084	8295332891	5448254813	5307323419	5533708410	10854667671	0	0	0	0	0	0	0	0
					Q14671	PUM1_HUMAN	2430249290	1626884845	1629212871	3052213449	2811027373	2444438917	2945663839	4190224944	1740927903	1287719645	1537343989	2117207588	0	0	0	0	0	0	0	0
					Q06830	PRDX1_HUMAN	278051000000	293966000000	270888000000	376040000000	476344000000	499001000000	441961000000	635561000000	267549000000	282834000000	260204000000	373299000000	0	0	0	0	0	0	0	0
					Q9UKV8	AGO2_HUMAN	1082310526	1181709711	8.7567e+08	1341868619	1024854191	1155054251	7.72445e+08	1248095249	1100980383	9.36688e+08	1008499853	1080692847	0	0	0	0	0	0	0	0
					Q13045	FLII_HUMAN	2478310836	1838774633	1338380327	1889818860	2579510558	2110224349	1569744076	2304257366	1820025664	1718154078	1967613954	1690072437	0	0	0	0	0	0	0	0
					Q2TAY7	SMU1_HUMAN	9124189351	13595848288	11186663674	13573665745	9415855990	13768020651	11332648281	13846586844	8109403048	12771102880	10246967720	12571217026	0	0	0	0	0	0	0	0
					Q8WX93	PALLD_HUMAN	8.65327e+08	5.66205e+08	1070782281	8.38808e+08	1975616089	1877268739	2318367436	2719449337	5.43008e+08	3.72327e+08	6.01755e+08	7.58045e+08	1	-1	0	1	-1	0	0	0
					O60664	PLIN3_HUMAN	29227781895	35370282950	33079388790	48844469220	11681162025	13429172129	12708899741	17657360464	16575835922	19945393543	18510072900	28554310904	-1	0	0	0	0	0	0	0
					Q14498	RBM39_HUMAN	2173312545	1891379990	2034230904	4471824840	2534196442	2323024816	2479943599	5182886012	2056447910	1784675989	2043905512	4749121353	0	0	0	0	0	0	0	0
					Q14914	PTGR1_HUMAN	7621953621	5764192517	13173465494	10679441421	40019470517	38034422856	35638875969	47469615386	2948599857	3560656831	2535325619	3752687242	1	-1	0	1	-1	0	0	0
					Q99497	PARK7_HUMAN	25384069740	19430915671	19581845111	29708183232	32465775846	25492389514	26311210993	39261614135	41208856490	31507140463	32277299381	49317839238	0	0	0	0	0	0	0	0
					Q99613	EIF3C_HUMAN	16349804465	18529397225	19731886982	24425226480	22489046677	25261403190	26426637892	33316651328	22675284387	25304658590	26080200165	32505119806	0	0	0	0	0	0	0	0
					B5ME19	EIFCL_HUMAN	16349804465	18529397225	19731886982	24425226480	22489046677	25261403190	26426637892	33316651328	22675284387	25304658590	26080200165	32505119806	0	0	0	0	0	0	0	0
					Q96KP4	CNDP2_HUMAN	6062785400	5452058929	6619295485	6967245544	8713779635	7937167085	9479232075	9702296466	3833553168	3246492952	21481956060	38283491282	0	0	0	0	0	0	0	0
					Q9BQ52	RNZ2_HUMAN	3497400387	4247166409	3492469603	4226151115	4216663126	4825457662	3964170008	4973155239	4125655907	4845760152	4014320371	4995115050	0	0	0	0	0	0	0	0
					P50454	SERPH_HUMAN	26794101810	25591666491	29500785944	29520945892	23102926367	22661870819	25297267906	26597007629	44244200850	42343063335	48989115447	48868796327	0	0	0	0	0	0	0	0
					P00387	NB5R3_HUMAN	7520313978	8926524874	10321517606	12238516267	5290953330	6307904939	6508427151	7866999965	2960207752	3538802521	4132138684	5011769780	0	0	-1	0	0	0	0	0
					P31930	QCR1_HUMAN	7694544027	11542530564	9740381045	11314869594	14253101194	21273661249	17787753405	22074034876	11995117374	18414435951	14643603967	19087132855	0	0	0	0	0	0	0	0
					O00411	RPOM_HUMAN	2639478788	3594619246	3650971540	3099260456	2215314235	2969760534	3319816547	2706447999	8.97968e+08	3275612486	2814783278	4564870995	0	0	0	0	0	0	0	0
					Q96RP9	EFGM_HUMAN	7119961068	7589007740	6959528283	7807159298	10096732679	9877220830	9763911273	11584362170	5869158696	5787804525	5303501160	5944673265	0	0	0	0	0	0	0	0
					Q12905	ILF2_HUMAN	59298530472	48117114922	52096825452	59272581936	57984923535	47951747272	50522984399	57567027306	47722429269	37965841847	41532864300	47449007117	0	0	0	0	0	0	0	0
					P15170	ERF3A_HUMAN	7199614953	6956745124	7152001033	13999569903	8684579557	8736938726	8962490158	17899004273	5678483236	5309293909	5299170234	10152756443	0	0	0	0	0	0	0	0
					Q9Y6D5	BIG2_HUMAN	8.35186e+08	833362328	9.05271e+08	1039430640	1741541338	1669117924	1975845706	2427709081	1209568878	1407897928	1061040827	2014113088	1	0	0	0	0	0	0	0
					O00291	HIP1_HUMAN	1121150650	1145109989	1204397698	1184476367	1144911605	1241520832	1249546114	1287380256	619364966	5.96952e+08	6.1507e+08	564525590	0	-1	0	0	-1	0	0	0
					P05455	LA_HUMAN	8907167718	9366936222	9214876387	11200339824	12419272662	13925694403	14510004278	16200842383	7770522277	8491762852	8284627334	9997428701	0	0	0	0	0	0	0	0
					P38159	RBMX_HUMAN	46348642884	55328518733	52662887822	56427337954	48925321880	57955447029	56078379038	59297365378	41964317752	49595619697	48126394817	50347231529	0	0	0	0	0	0	0	0
					O00567	NOP56_HUMAN	6658168502	6038221148	6334492963	13556923012	7253840678	5910895198	7230012661	14873180662	7373646469	6949623835	7308483154	15945639448	0	0	0	0	0	0	0	0
					Q9C0C9	UBE2O_HUMAN	1096552379	959411202	1260082381	1164568494	3446657429	3204483981	4183035224	3731255500	1383331607	1204173555	1685641966	1525680055	1	-1	0	1	-1	0	0	0
					Q16719	KYNU_HUMAN	3.05847e+08	1.80208e+08	2.18972e+08	1.90072e+08	4810620467	5528739884	6562060344	4929416299	2363758925	2988788781	3346361310	2652053841	1	0	1	1	0	1	0	0
					Q08379	GOGA2_HUMAN	7.80916e+08	7.61217e+08	7.32422e+08	1082155877	1438086730	1482216441	1450511941	1955934901	1857180674	1756369450	1721902803	2523841054	0	0	1	0	0	0	0	0
					Q9Y2W1	TR150_HUMAN	10166120936	8128701847	10990947264	16733883337	6999574155	5675040783	7240989741	11240804319	7853690461	6055322347	7900225812	12111038197	0	0	0	0	0	0	0	0
					Q05397	FAK1_HUMAN	1140216190	1615303951	1227805133	1611742610	1782858146	2470973893	1745097646	2344118209	3.57974e+08	460841087	3.5974e+08	4.99224e+08	0	-1	-1	0	-1	-1	0	0
					Q9UBC2	EP15R_HUMAN	2154837840	1131921378	1919683672	1682377025	2943958534	1502009580	2639159190	2157512754	1722729038	9.39367e+08	1666756090	1204290156	0	0	0	0	0	0	0	0
					O60271	JIP4_HUMAN	1528327786	1415660127	1305811525	1478256038	5248834514	4757235969	4253658316	4811406702	1704443555	1543227132	1320691926	1525557530	1	-1	0	1	-1	0	0	0
					Q9H6R4	NOL6_HUMAN	2016504918	1467468941	1494171130	1897167244	3535874714	2844518165	2294480682	2406243817	3196807406	2301889378	3200695129	2801775761	0	0	0	0	0	0	0	0
					P16403	H12_HUMAN	354856000000	319564000000	352724000000	432728000000	306868000000	277704000000	305016000000	368670000000	461710000000	415050000000	457160000000	543590000000	0	0	0	0	0	0	0	0
					Q9NVA2	SEP11_HUMAN	5085513120	5224787614	5942480244	12145003965	3873534864	3977403252	4559128766	9375506123	3934982831	4400931325	5205912334	9799408155	0	0	0	0	0	0	0	0
					P05556	ITB1_HUMAN	11356104705	11982368262	11548113877	24089764958	16912558586	16298711568	15594829294	31863291186	20329264412	18542648989	18586232765	28310829575	0	0	0	0	0	0	0	0
					Q06323	PSME1_HUMAN	5220436204	4467709802	5390141753	7192422717	7172347860	6037369957	7088671511	9751688379	4737167276	4179099951	4964897006	6826947116	0	0	0	0	0	0	0	0
					O60287	NPA1P_HUMAN	3.93513e+08	3.31248e+08	1054338631	2258906468	7.10971e+08	6.09368e+08	1039791639	2052340196	6.82665e+08	4.338e+08	1034950333	1611050498	0	0	0	0	0	0	0	0
					Q9UG63	ABCF2_HUMAN	1930634240	1868323678	1273891873	2114357300	5226868538	4772354946	3638360464	5980351472	5240371096	4823088775	3560862071	5650927747	1	0	1	1	0	1	0	0
					Q92973	TNPO1_HUMAN	5096268967	5185592505	5608965062	5501033077	8610341070	7895271817	9408963635	10072013488	7708671759	5832321065	7810057483	8269296535	0	0	0	0	0	0	0	0
					P61247	RS3A_HUMAN	41413685262	29107938817	72819622522	72776926254	55813490944	53003070458	104313000000	118183000000	55542901506	41487805031	101300000000	101125000000	0	0	0	0	0	0	0	0
					P10586	PTPRF_HUMAN	1310555497	1558432263	1131200234	1560541309	9.25321e+08	7.42072e+08	7.97855e+08	6.88498e+08	8.17947e+08	7.36319e+08	7.4567e+08	6.78321e+08	0	0	0	0	0	0	0	0
					Q16555	DPYL2_HUMAN	7323367730	7592243123	7523809938	8638134095	32550138154	32859752474	32734943724	35448105089	14049274626	14757403936	14556038698	16493053995	1	-1	0	1	-1	0	0	0
					O14745	NHRF1_HUMAN	14112189206	12059946418	12122672196	14234260613	15926535511	13755101002	13968153333	15979455880	6658730480	5705432088	5845132705	6873882025	0	-1	-1	0	-1	-1	0	0
					P16401	H15_HUMAN	87452400423	62638202415	83018524448	149780000000	65824050140	46586251290	63234143979	112513000000	50049118107	36436417850	46512783216	87288204876	0	0	0	0	0	0	0	0
					Q9UNM6	PSD13_HUMAN	12847532306	13512155884	11515234523	22701527838	15248109548	16367468521	13945831863	28547108098	12051368548	12355568285	10411048682	21722167827	0	0	0	0	0	0	0	0
					Q6PKG0	LARP1_HUMAN	3584229728	2849934876	3583448842	5007680190	5192506609	4443445792	5293315784	7581741625	2457411390	1955076000	2519738345	3600108767	0	-1	0	0	0	0	0	0
					Q10570	CPSF1_HUMAN	2713428827	2482871967	3065284658	3022486424	2312325128	2154423027	2692358879	2686577851	1644786924	1471125660	1777186478	1696344033	0	0	0	0	0	0	0	0
					Q96G03	PGM2_HUMAN	12633823384	9688647588	11391444483	12836168701	13028091368	9914800349	12213024651	13539814274	7531429655	5891241292	6924323085	7978729430	0	0	0	0	0	0	0	0
					O75746	CMC1_HUMAN	1564941979	1387030202	1181988089	2282341097	1950215551	1781857545	1566369110	2932126860	9.71503e+08	8.54151e+08	8.95891e+08	1300361577	0	0	0	0	0	0	0	0
					Q5SSJ5	HP1B3_HUMAN	6758584255	4461293622	6013455217	9660455278	6916908503	4737770074	6549501955	10543367651	7222635207	5008416097	6563643841	11289958203	0	0	0	0	0	0	0	0
					Q9UH99	SUN2_HUMAN	1776383723	1371628463	2065687545	1793017029	1547293689	1158009805	1705423566	1408663656	4.82955e+08	3.34855e+08	4.14079e+08	3.9647e+08	0	-1	-1	0	-1	-1	0	0
					Q6P158	DHX57_HUMAN	4.7788e+08	4.9267e+08	3.97666e+08	5.81428e+08	8.70604e+08	8.89427e+08	7.4041e+08	9.31773e+08	8.41914e+08	8.76539e+08	7.55851e+08	9.07706e+08	0	0	0	0	0	0	0	0
					O94832	MYO1D_HUMAN	9.98722e+08	9.95317e+08	7.19472e+08	850986599	1.82972e+08	3.25589e+08	2.44695e+08	5.14933e+08	1026612142	877165691	8.87651e+08	7.268e+08	-1	1	0	0	1	0	0	0
Other Human Glycan-related genes		ERO1L	Q96HE7	ERO1-like protein alpha	Q96HE7	ERO1A_HUMAN	8307513880	7797551916	7248403046	11426279054	5080968471	4572781144	4484297243	7233635675	4485461669	3930569318	3876783081	6412528954	0	0	0	0	0	0	0	0
					Q6KC79	NIPBL_HUMAN	9.43401e+08	9.80919e+08	1002680480	9.62756e+08	7.26788e+08	7.2912e+08	7.70032e+08	8.03866e+08	9.70858e+08	1045265745	1036260480	1018962580	0	0	0	0	0	0	0	0
					Q1KMD3	HNRL2_HUMAN	19427541218	16915202197	17540080171	22726937258	15266381904	13410383527	16196222002	17722611455	9342317912	8273911767	8371519348	11114083408	0	0	-1	0	0	-1	0	0
					O95163	ELP1_HUMAN	1291532896	1208401971	1134342702	1475717930	1174263857	1106001955	1077582360	1364886258	1147110308	1088898675	1101358153	1356823250	0	0	0	0	0	0	0	0
					Q9P2M7	CING_HUMAN	7.68231e+08	6.39758e+08	9.06605e+08	9.46814e+08	8.99339e+08	7.96651e+08	1119098853	1209037568	9.2247e+07	1.45523e+08	2.34371e+08	3.31923e+08	0	-1	-1	0	-1	-1	0	0
					Q01780	EXOSX_HUMAN	2300623953	1754205302	1779120237	3115843241	1999400525	1720224151	1803611164	2618768496	2063049016	1663881964	1686734604	2749478440	0	0	0	0	0	0	0	0
					O14715	RGPD8_HUMAN	6.69979e+08	1128649049	6.72352e+08	914093070	1201490255	1188420298	6.39439e+08	8.51189e+08	7.81896e+08	1367534962	8.24073e+08	1116390238	0	0	0	0	0	0	0	0
					O60437	PEPL_HUMAN	1455025874	1522271320	1520865451	1140764941	7.3472e+08	9.1673e+08	6.00985e+08	413862207	7.34369e+08	7.30617e+08	7.04721e+08	5.31007e+08	-1	0	-1	0	0	-1	0	0
					P12081	SYHC_HUMAN	4280483419	4572568924	4677407443	6238780878	5323014471	5992322020	5761361447	7439126975	9639129769	10542171137	10722655907	13072611919	0	0	1	0	0	1	0	0
					Q9H2P0	ADNP_HUMAN	7.65968e+08	8.05067e+08	1236923659	8.508e+08	1393194805	1391773552	2250504502	1349937784	1004674026	7.42991e+08	1518048158	683423542	0	0	0	0	0	0	0	0
					P07942	LAMB1_HUMAN	3981848977	4106209690	3278078912	4740202500	3600711073	3654545337	2995083514	4153638210	2667216497	2663451640	2143465926	3179141935	0	0	0	0	0	0	0	0
					Q9Y2L1	RRP44_HUMAN	3.01427e+08	2.0427e+08	3.1245e+08	3.59934e+08	1266488676	369029651	7.65777e+08	5.46111e+08	9.13551e+08	6.98504e+08	9.20558e+08	1255715792	0	0	1	0	0	0	0	0
					P62191	PRS4_HUMAN	8464911206	9876115448	12067705842	20758065681	11967050099	14839146342	15881482453	29406946007	9464194157	10168091565	12405203962	20356091658	0	0	0	0	0	0	0	0
					O75976	CBPD_HUMAN	4211119855	3630954100	3927942781	5194449208	2170820817	1865608506	2151139418	2912653106	9.10384e+08	7.67646e+08	1028028418	1392052992	0	-1	-1	0	0	-1	0	0
					Q9Y3Z3	SAMH1_HUMAN	2.76119e+08	3.10672e+08	2.58412e+08	6.39432e+08	1143287124	1484342833	1105198668	1646538973	1099638101	1350037221	1016532900	1611155007	1	0	1	1	0	0	0	0
					Q14997	PSME4_HUMAN	8.20217e+08	6.55876e+08	7.09905e+08	9.6091e+08	1225188356	8.41596e+08	8.89054e+08	1268367432	7.5797e+08	5.18761e+08	6.24096e+08	9.86694e+08	0	0	0	0	0	0	0	0
					Q86VI3	IQGA3_HUMAN	1223484052	1327311754	1652875533	2245640693	2614312373	2592754395	3263230181	3317186762	3603284904	3817446180	4597599208	4084234874	0	0	1	0	0	1	0	0
					P22307	NLTP_HUMAN	12116863620	11100335438	13497804375	37315946185	9429924948	8168999154	8246335013	13200206528	6211261985	5761463372	4960640358	9370485840	0	0	0	0	0	0	0	0
					Q9H845	ACAD9_HUMAN	7154220438	5584965107	7705330425	7426089878	7673647665	6866164745	8769893475	8571602307	7460037095	5638243898	7950360663	7963075618	0	0	0	0	0	0	0	0
					Q9BY44	EIF2A_HUMAN	11597130051	11526708503	11441049906	12928340288	17036308644	16918438491	16215063761	17610344304	16929745829	16920120344	16545871874	19655825802	0	0	0	0	0	0	0	0
					P00491	PNPH_HUMAN	10529618476	11949826668	8716447835	16380990167	8188239526	8739010098	6275930801	11401822194	19915710784	22250444616	16100342540	31242457046	0	1	0	0	0	0	0	0
					Q9BTV4	TMM43_HUMAN	2121701408	2212999208	2425198896	2976214662	7188193132	7576558487	8133633116	9809393132	1121697454	1159596554	1236379288	1546561996	1	-1	0	1	-1	0	0	0
					O15371	EIF3D_HUMAN	7504147289	6195130960	7097775288	9099110577	9883796708	8168043401	9585790467	11955587715	8995938013	7230961031	8743014871	11094367462	0	0	0	0	0	0	0	0
					P42167	LAP2B_HUMAN	36631960272	41465978054	46571089058	52384472654	50608818901	56615359169	63318805670	73031664211	15802913637	17916634836	20149176737	21773843874	0	-1	-1	0	-1	-1	0	0
					P0CW18	PRS56_HUMAN	4.39382e+08	3.03095e+08	523313009	5.02087e+08	7.23266e+08	501188919	4.17083e+08	7.24056e+08	3579454136	2626929631	2730527506	3683337194	0	1	1	0	1	1	0	0
					P62136	PP1A_HUMAN	18220060321	23851280338	25556174495	20646436684	20349270546	26996848494	29181273592	22447055416	12499239911	16359402932	17714711661	14252203350	0	0	0	0	0	0	0	0
					P07947	YES_HUMAN	3599621241	3715126307	3869267258	4279304606	6091410844	8057450808	6452462663	7122008343	6433408694	6972113343	7295411808	7532809369	0	0	0	0	0	0	0	0
					P05388	RLA0_HUMAN	26113576187	29527556731	106025000000	75860408682	38321231701	44327145643	159358000000	114616000000	33858140166	36533622608	133507000000	103630000000	0	0	0	0	0	0	0	0
					Q15366	PCBP2_HUMAN	60045525466	55604857404	51034834942	60477709726	55977890773	51565992625	45437362039	59891225338	52984705789	48597499509	44587572847	56070047079	0	0	0	0	0	0	0	0
					Q9Y2T3	GUAD_HUMAN	2.63972e+08	2.14736e+08	2.02179e+08	5.3181e+08	1789770241	1268524855	1216090553	1838022791	6.75983e+08	5.05657e+08	4.79567e+08	9.56769e+08	1	-1	0	1	0	0	0	0
					Q9HDC9	APMAP_HUMAN	8878700523	8455197369	10178581524	10064363826	27611945212	26086018605	31514682177	31127021652	8622690169	8172823117	10024999306	9906536820	1	-1	0	1	-1	0	0	0
					P10515	ODP2_HUMAN	13898602050	9513425227	11817415795	17489714171	9358937858	6484899928	7721040049	11433096249	10279696232	6994941180	8928758087	13371633283	0	0	0	0	0	0	0	0
					Q562R1	ACTBL_HUMAN	955228000000	1157590000000	924019000000	1484440000000	993228000000	1198270000000	948527000000	1504590000000	657731000000	793180000000	624484000000	919231000000	0	0	0	0	0	0	0	0
					Q2M389	WASC4_HUMAN	6.5675e+08	6.61118e+08	600787585	5.41897e+08	6004114396	2150060758	1987611189	1599714288	1171086408	1258624442	9.3124e+08	1083563445	0	0	0	0	0	0	0	0
					Q6ZRV2	FA83H_HUMAN	4.33268e+08	380668713	3.65709e+08	4.28387e+08	1373756681	1090986633	959834211	1311870743	3.58118e+08	1.6581e+08	1.47269e+08	271599705	1	-1	0	1	-1	0	0	0
					O75367	H2AY_HUMAN	15870262909	13928407252	18496965101	27633373328	15889724223	13259258094	16732663721	22270350482	14445466260	12546635268	16225182549	22314744136	0	0	0	0	0	0	0	0
					Q8NC51	PAIRB_HUMAN	5450500070	8719986238	7224800301	10270155851	9190382637	14546832134	12117812602	17724538868	9601737436	15030483011	12606513411	18431455617	0	0	0	0	0	0	0	0
					Q08257	QOR_HUMAN	2573503919	2838464431	3431251737	3951167630	6063754181	6473350184	7794449992	9216429805	2744855343	3400898316	3969562948	4723619031	1	0	0	0	0	0	0	0
					O75955	FLOT1_HUMAN	3278190219	3002414737	3168682203	3740418847	2379809571	2346876498	2411654648	2797119437	2212284027	2116464811	2160045600	2705883129	0	0	0	0	0	0	0	0
					P30876	RPB2_HUMAN	1260152828	1355896959	1142745966	2711134170	1686601952	1302048059	1052948073	2728419022	1414211147	1006618839	8.022e+08	3177688338	0	0	0	0	0	0	0	0
					O15143	ARC1B_HUMAN	18971956971	20275650265	21636812185	23510536644	30531566671	34003289773	35769423171	36843031818	14635105835	15827169269	16593566001	17719759021	0	-1	0	0	-1	0	0	0
					Q15042	RB3GP_HUMAN	1169751650	1276414917	1141144983	1880395203	7.46528e+08	8.6119e+08	1042224637	1465672395	5.7348e+08	7.85442e+08	5.97744e+08	9.98484e+08	0	0	0	0	0	0	0	0
					P09936	UCHL1_HUMAN	12064234533	10944974399	10739637055	12674996149	68131078059	61840232884	59759591761	69781731946	2622880880	2065248956	1933457462	2196982597	1	-1	-1	1	-1	-1	0	0
					P28838	AMPL_HUMAN	4385779596	5142602795	6543963206	9120725806	2788824775	3298000961	4410640362	5465760530	1742124556	1975147237	2669614279	4088046453	0	0	0	0	0	0	0	0
					Q14141	SEPT6_HUMAN	3656768459	4283027682	4286646313	7263486400	1666169990	2311453258	2549257156	4333260995	3759475960	4334538176	4588029052	7057717418	0	0	0	0	0	0	0	0
					Q14684	RRP1B_HUMAN	3992685227	6586315587	5391428712	7199150567	3382995519	4512834295	4351254139	5481415648	3756590109	5003086486	4062432321	6322714334	0	0	0	0	0	0	0	0
					Q13838	DX39B_HUMAN	43747035512	37707671035	35539196822	59302620107	37136348425	31023171899	28745660415	51651261305	42304116651	36524747379	34019810172	57871963790	0	0	0	0	0	0	0	0
					Q14166	TTL12_HUMAN	1851360364	1624340465	1730381662	2334698235	2385708893	1929618059	2343866328	2828885324	1242186334	1103781952	1187289453	1823177013	0	0	0	0	0	0	0	0
					O43865	SAHH2_HUMAN	29119268615	4306082833	3085672869	4305108720	33217083194	7497750761	6862025240	7977500406	24801854905	9534492519	9094243841	11152114466	0	0	0	0	0	0	0	0
					P62826	RAN_HUMAN	181312000000	159614000000	210207000000	189153000000	256094000000	226112000000	295078000000	265241000000	229608000000	202353000000	267561000000	242931000000	0	0	0	0	0	0	0	0
					Q9UMS4	PRP19_HUMAN	13953402878	16276198747	13601901850	24181215831	12639643990	15466288681	15127728091	22307183159	10813559402	12638983518	11105960210	19846304177	0	0	0	0	0	0	0	0
					P09429	HMGB1_HUMAN	58342873140	63165355271	60415019908	96385361142	54075620926	53972139162	52850790689	81990423196	99867912237	107005000000	102241000000	163884000000	0	0	0	0	0	0	0	0
					Q9P2I0	CPSF2_HUMAN	1148617948	1734985920	1485342659	1565349518	1314911184	1809630007	1425123147	1489980995	8.88854e+08	1579011628	1273168935	2165843661	0	0	0	0	0	0	0	0
					P47756	CAPZB_HUMAN	15040538821	16511551619	14498483886	20110554882	16230605405	17642580585	15016789970	22005090162	11675498046	12653189268	11266626909	17763212382	0	0	0	0	0	0	0	0
					P28290	SSFA2_HUMAN	3127891763	1908605206	1782221333	3536451053	2820879777	1517712856	1521026203	1805549928	3299658720	1974603897	1964832260	3494630288	0	0	0	0	0	0	0	0
					O00151	PDLI1_HUMAN	29979695247	30435131894	34094877355	32561222858	24367324153	24563728554	27150201258	26212263368	10188593907	9824937404	11353987763	10368833399	0	-1	-1	0	-1	-1	0	0
					P13674	P4HA1_HUMAN	2674112283	2119440522	2534470860	3463324242	2495864532	1892022044	2228630841	2427707390	4428446658	3919163829	4268082963	5716865819	0	1	0	0	0	0	0	0
					Q9UHB9	SRP68_HUMAN	4851566248	4602517873	4935392813	4391150256	6437148537	6419150138	7347662637	7036773417	4798320676	5018165874	5215334767	4563907804	0	0	0	0	0	0	0	0
					Q14527	HLTF_HUMAN	7.40946e+08	5.985e+08	5.87018e+08	6.93367e+08	1481344153	1197123362	1224206208	1430906654	2762688484	2307186577	2217241098	2677040101	1	0	1	1	0	1	0	0
					Q99536	VAT1_HUMAN	10999563850	10908024785	13739328627	14808563742	17464900571	18735550656	21187686084	23228705371	9143302587	9386084980	11779824652	13025373254	0	0	0	0	0	0	0	0
					Q7KZI7	MARK2_HUMAN	1623144183	3122236304	2059947779	2544931123	1859547229	2653570804	2024830608	2282097692	9.34391e+08	1753644526	1211518267	1352953980	0	0	0	0	0	0	0	0
					Q6PEY2	TBA3E_HUMAN	745538000000	784920000000	673865000000	998448000000	599248000000	637142000000	544381000000	830249000000	477414000000	504175000000	430105000000	648176000000	0	0	0	0	0	0	0	0
					P17980	PRS6A_HUMAN	7671709481	7711803447	6218173396	12175173207	10771039107	9071232938	8163031779	17281548999	5049703822	5154324898	4023905314	8575084310	0	0	0	0	0	0	0	0
					Q12873	CHD3_HUMAN	6.99933e+08	4.80138e+08	9.41705e+08	1973524790	8.4471e+08	5.85054e+08	888986667	2637334948	6.55698e+08	4.50399e+08	771866013	1736189038	0	0	0	0	0	0	0	0
					P43686	PRS6B_HUMAN	13929352768	12815765125	17204815233	20322400839	14483579137	13476814135	18742348783	21313312046	11223304853	10291188480	15364545273	15943966848	0	0	0	0	0	0	0	0
					P49821	NDUV1_HUMAN	2053411439	2455283468	2384612409	2533624859	3734401074	4466882393	4345551101	4393001147	3246295784	3893963767	3654714264	4090182968	0	0	0	0	0	0	0	0
					Q16401	PSMD5_HUMAN	3579526387	3057555512	3840858646	5189772052	5010762715	4344251447	5283568831	6898392352	4246009513	3597066296	4674259169	5848137421	0	0	0	0	0	0	0	0
					P61221	ABCE1_HUMAN	6452177651	5593731364	6588760997	6997546638	14736785820	12552694621	14288813108	16213806547	4411427988	3557747217	4605755234	4928550913	1	-1	0	1	-1	0	0	0
					P39023	RL3_HUMAN	48218544231	41694795141	51107925514	65756130301	63202345072	54508027540	67303426593	82554910773	63059928913	54881686125	67942318406	81360250458	0	0	0	0	0	0	0	0
					Q9P0K7	RAI14_HUMAN	9.24451e+08	9.57657e+08	1005449977	1444824825	1392597618	1157237043	1162776482	1435818392	5.59305e+08	5.42406e+08	1017824251	6.93147e+08	0	0	0	0	0	0	0	0
					A0FGR8	ESYT2_HUMAN	7.90743e+08	9.03563e+08	9.61491e+08	9.10855e+08	3535287323	3763272563	3988296533	4209085131	2834586101	3261851780	3254504692	3333377437	1	0	1	1	0	1	0	0
					Q00325	MPCP_HUMAN	73015489335	57576194194	67380052355	77328195978	103978000000	82472376331	96118742174	108852000000	53098569222	42419446526	47138170524	57396114199	0	0	0	0	0	0	0	0
					Q9NRF8	PYRG2_HUMAN	1164739091	1526485876	1214090474	1695930337	6.3313e+08	8.8212e+08	6.61585e+08	9.14091e+08	1003385506	1375718393	1109182507	1544954842	0	0	0	0	0	0	0	0
					Q9H4G0	E41L1_HUMAN	1353373150	1080254149	1028509328	1442189356	2075446653	2852588667	2561907392	3297477736	7.24093e+08	8.93847e+08	7.4476e+08	1395778744	1	-1	0	0	-1	0	0	0
					Q8WVM8	SCFD1_HUMAN	2565485866	6007587528	6907658157	7811837305	3101305734	8396349687	10060644050	10658287432	2813611837	6590595129	7083303081	7224260780	0	0	0	0	0	0	0	0
Human Glycoside Hydrolases	GH63	MOGS	Q13724	Mannosyl-oligosaccharide glucosidase	Q13724	MOGS_HUMAN	3011481002	3658976108	3755415177	4902021343	1808843975	2598450174	2427293079	4062680496	1882955450	2424715563	2454747517	3271597173	0	0	0	0	0	0	0	0
					Q6PGP7	TTC37_HUMAN	7.48146e+08	7.11962e+08	4.59047e+08	6.96819e+08	1770862197	1352460618	6.479e+08	1147006928	1256475317	8.5466e+08	5.00778e+08	8.31834e+08	0	0	0	0	0	0	0	0
					Q9Y263	PLAP_HUMAN	1858898457	2217008730	2036156773	2204178744	1409034534	1578759800	1477091245	1574840579	2348950282	2717255309	2626918157	2798659911	0	0	0	0	0	0	0	0
					Q07866	KLC1_HUMAN	7.89129e+08	7.78359e+08	9.16955e+08	1890316477	1239062350	1383953952	1303122345	2884390797	8.83185e+08	9.35175e+08	8.95436e+08	2236547406	0	0	0	0	0	0	0	0
					P07737	PROF1_HUMAN	194124000000	239740000000	209099000000	394267000000	157948000000	194198000000	167216000000	320198000000	97653211163	120341000000	104313000000	195102000000	0	0	0	0	0	0	0	0
					Q96AC1	FERM2_HUMAN	1295816816	1777429778	1561814222	1529481235	1214938945	1520191642	1385466481	1355908207	2686344335	3349266853	3083260516	3087132171	0	1	0	0	1	0	0	0
					P35232	PHB_HUMAN	14657753102	8083570229	9330401035	24177151191	14317169610	8118846677	8201838136	17550276915	16283974271	8348681783	9197529236	22437555148	0	0	0	0	0	0	0	0
					P17516	AK1C4_HUMAN	7.63448e+08	7.69298e+08	5.99444e+08	1013013393	74549253262	61886237180	62638020613	66058606594	1548827693	1367329327	1303522319	1605187885	1	-1	0	1	-1	0	0	0
					P50995	ANX11_HUMAN	6655667445	8897986219	6184805263	7229080219	10598346186	13754682580	9658412362	11668518881	8267058685	10483693115	8228241060	9275640449	0	0	0	0	0	0	0	0
Human Glycosyltransferases	GT27	GALNT2	Q10471	Polypeptide N-acetylgalactosaminyltransferase 2	Q10471	GALT2_HUMAN	3955256704	3889752499	6115538291	7019862536	3803789261	3603518516	5487590380	6904247658	9338930931	8696415721	14927128540	15900953957	0	0	0	0	0	0	0	0
					Q9NQT8	KI13B_HUMAN	1005140508	879340177	1084010489	9.98996e+08	4.67749e+08	4.33077e+08	4.46008e+08	5.13273e+08	3.07104e+08	2.83814e+08	3.64265e+08	4.23076e+08	-1	0	-1	-1	0	-1	0	0
					Q9NR09	BIRC6_HUMAN	586510852	6.29478e+08	5.07285e+08	6.44171e+08	1266020244	1332655592	1058145239	1195185426	575008212	5.77198e+08	4.55665e+08	5.56099e+08	1	-1	0	1	-1	0	0	0
					P48739	PIPNB_HUMAN	9641459550	10130861342	10564477338	10425555714	8878194180	9657510486	9639165044	9544170124	6206538605	6626814169	6667696324	6625741396	0	0	0	0	0	0	0	0
					Q14C86	GAPD1_HUMAN	1726943051	2304405666	1918662363	2535409046	2724580443	3371040510	3073581025	3810526044	2691234422	3338380254	3033061003	3872595468	0	0	0	0	0	0	0	0
					Q7Z2W4	ZCCHV_HUMAN	5.01307e+08	7.28728e+08	7.07584e+08	7.95827e+08	1479443290	3215847341	2490945180	2664093782	6.92462e+08	9.19459e+08	9.71057e+08	1352966323	1	-1	0	0	0	0	0	0
					P55263	ADK_HUMAN	780365690	9.38579e+08	979343359	1398612471	7.22449e+08	969983438	818642840	1119452134	2311076452	2960648730	2066324623	3492809933	0	1	1	0	0	0	0	0
					Q9Y3L3	3BP1_HUMAN	8.40236e+08	9.15221e+08	1014738651	8.16147e+08	1.66808e+08	2.41913e+08	2.16573e+08	1.5811e+08	3.43873e+08	887588236	4.23143e+08	2.05719e+08	-1	0	0	-1	0	0	0	0
					Q96RS6	NUDC1_HUMAN	2068435185	1888961356	1805593709	2179640585	6425088337	5894916978	5610612966	6535138285	1854256105	1717246030	1783308035	1897006219	1	-1	0	1	-1	0	0	0
					P15880	RS2_HUMAN	95993351520	96752975915	88090815734	111077000000	133325000000	135135000000	120520000000	156067000000	119515000000	121436000000	107520000000	140719000000	0	0	0	0	0	0	0	0
					P33527	MRP1_HUMAN	2.77924e+08	2012650603	3.05498e+08	6171026910	1637050088	1600540671	1749684441	2051881508	3.04276e+08	2.77564e+08	3.96224e+08	4.73277e+08	0	-1	0	0	-1	0	0	0
					P37802	TAGL2_HUMAN	36815829713	44692806802	32456820977	70533837286	46519853947	60428348137	42862232584	89270576742	53540012231	62809889915	49993075891	98750712596	0	0	0	0	0	0	0	0
					P08559	ODPA_HUMAN	23180665747	18599465837	19920953784	19872036314	26220288295	21052859223	21946966163	22554592091	42325939871	34782495341	36076586154	36735240581	0	0	0	0	0	0	0	0
					Q13618	CUL3_HUMAN	1306651795	1908453906	1402945035	1518889930	1844725009	2160607771	2016604253	2086691780	1187952513	1430113234	1378819336	1441226301	0	0	0	0	0	0	0	0
					Q9BTW9	TBCD_HUMAN	4.38289e+08	491902062	7.47301e+08	4.96641e+08	1289296359	1556300115	1725689609	2269141112	5.16402e+08	5.28751e+08	652859169	1044036753	1	-1	0	0	0	0	0	0
					P50895	BCAM_HUMAN	3633049597	4421072235	5128820019	5064709699	1178474275	1279056488	1670596485	1689216348	8.5823e+08	9.52235e+08	1211560201	1188716807	-1	0	-1	-1	0	-1	0	0
					Q5JSH3	WDR44_HUMAN	2.18093e+08	2.01865e+08	1228774203	3051258150	1498658900	1481718596	3367940298	6784548251	1317141220	1384522845	3085886911	5767518619	0	0	0	0	0	0	0	0
					Q9NYF8	BCLF1_HUMAN	8067653776	7250625194	7361420612	12598001457	6447068238	5912849129	5790166202	10300959397	4831483940	4406219122	4476483029	8103684338	0	0	0	0	0	0	0	0
					O15042	SR140_HUMAN	4696202056	6926192937	6925195664	8246404377	4636348028	6993301180	7496514369	10018182928	4592182992	6018679767	5059742589	6938854967	0	0	0	0	0	0	0	0
					Q9H6S3	ES8L2_HUMAN	1443292735	1568147012	1606089436	1656677330	1113706237	1058753967	1228602860	1157766176	5.91622e+08	5.31137e+08	4.97528e+08	5.80925e+08	0	-1	-1	0	-1	-1	0	0
					P02533	K1C14_HUMAN	220394000000	198631000000	214742000000	182160000000	317503000000	303394000000	277137000000	257297000000	192609000000	187672000000	193125000000	166245000000	0	0	0	0	0	0	0	0
					P48506	GSH1_HUMAN	4.15429e+08	7.84437e+08	3.7527e+08	5.52885e+08	1878079323	2804430611	1500067399	1699075067	4.16455e+08	6.09064e+08	3.09002e+08	3.60422e+08	1	-1	0	0	0	0	0	0
					P22570	ADRO_HUMAN	3060412363	1789980105	3149242280	4210485680	2467386253	1627650611	2552234486	3572057642	3503062592	2191333615	3456082375	4338304020	0	0	0	0	0	0	0	0
					O94874	UFL1_HUMAN	4025156437	3527773781	3987375228	4240775157	3188926193	2794055305	3144020787	3738724396	4173393331	3713438411	4122837641	4224121363	0	0	0	0	0	0	0	0
					P21266	GSTM3_HUMAN	11460131372	8541519468	9042800330	15774399134	18912950150	13682037130	16977525673	26059879950	23422524269	16521791194	19005634559	31926123966	0	0	0	0	0	0	0	0
					Q99666	RGPD5_HUMAN	6.57697e+08	1117156996	6.47031e+08	914093070	1186625612	1168977631	6.14856e+08	8.51189e+08	7.71393e+08	1349488231	7.91286e+08	1116390238	0	0	0	0	0	0	0	0
					Q9UGU0	TCF20_HUMAN	5.27236e+08	7.56741e+08	8.12564e+08	6.40315e+08	4.73747e+08	7.14836e+08	717315683	5.36483e+08	2.32421e+08	3.52157e+08	4.02046e+08	3.53638e+08	0	0	-1	0	0	0	0	0
					P78417	GSTO1_HUMAN	14396433306	12382040670	14138712969	17854762968	9815096768	9015596735	9898524406	12377946044	7226320552	8881666968	8511518463	10328466784	0	0	0	0	0	0	0	0
					Q96GQ7	DDX27_HUMAN	1196271755	1123073417	1072441689	2267094943	1960863195	1985249974	1659809504	3252813721	2183532983	2171264256	1895328716	3745165875	0	0	0	0	0	0	0	0
					Q8TC07	TBC15_HUMAN	2551682721	7.96834e+08	7.14832e+08	9.43931e+08	2591525712	1277707757	1182505513	1605869508	2611127637	7.36802e+08	6.66925e+08	8.60276e+08	0	0	0	0	0	0	0	0
					Q14568	HS902_HUMAN	190379000000	152291000000	174835000000	301361000000	226103000000	180074000000	207960000000	357486000000	294861000000	230452000000	271271000000	465360000000	0	0	0	0	0	0	0	0
					O43290	SNUT1_HUMAN	2486026820	1976289774	3092310879	4280244014	2436304620	1839567898	3008359693	3410597873	1421598023	1418484110	1936793816	2210394962	0	0	0	0	0	0	0	0
Human Glycoside Hydrolases	GH38	MAN2A1	Q16706	Alpha-mannosidase 2 (Golgi alpha-mannosidase II)	Q16706	MA2A1_HUMAN	7.81027e+08	6.26305e+08	1104884615	7.53907e+08	1551356470	1324319182	2252442862	1492938137	9.11823e+08	6.85099e+08	1269141464	1124187448	0	0	0	0	0	0	0	0
					P01023	A2MG_HUMAN	5.4399e+08	3.44459e+08	517113148	3.56753e+08	5.24701e+08	4.00349e+08	5.27005e+08	3.77374e+08	2.66877e+08	1.67472e+08	5.36438e+08	1.34169e+08	0	0	0	0	0	0	0	0
					O14647	CHD2_HUMAN	8.77637e+08	1187573678	1065101243	1063742902	6.15693e+08	804705822	7.97023e+08	7.92397e+08	7.26399e+08	9.16614e+08	8.223e+08	8.34901e+08	0	0	0	0	0	0	0	0
					Q9Y6N7	ROBO1_HUMAN	4.40658e+08	6.34567e+08	4.19463e+08	5.11286e+08	2.99554e+08	3.16639e+08	2.05817e+08	2.55282e+08	5.57866e+07	7.6523e+07	5.52643e+07	5.81684e+07	0	-1	-1	0	-1	-1	0	0
					Q92797	SYMPK_HUMAN	1602942765	1664607322	1609770922	2174259942	1568072137	1525435997	1508255368	2068051629	1354092966	1459480403	1377326144	1894520910	0	0	0	0	0	0	0	0
					Q4V328	GRAP1_HUMAN	7.44351e+08	6.65835e+08	7.72584e+08	8.24956e+08	9.90036e+08	8.0027e+08	1036391866	1084928028	8.56356e+08	587059082	9.15341e+08	952556278	0	0	0	0	0	0	0	0
					P51531	SMCA2_HUMAN	1682025307	1769179182	1309105907	2036333485	3459752023	2158992182	1713500433	2373232715	4207539541	4635001463	3421101431	5793478860	0	0	1	0	0	0	0	0
					Q96ST3	SIN3A_HUMAN	1048624742	2479709651	8.64956e+08	3913652354	7.47163e+08	1419841691	7.16297e+08	2357717566	9.41791e+08	2034444019	944961130	2554217120	0	0	0	0	0	0	0	0
					P21359	NF1_HUMAN	5.18097e+08	5.63493e+08	4.20647e+08	6.78312e+08	467825605	4.96579e+08	4.28901e+08	5.82846e+08	5.0813e+08	3.87624e+08	4.79833e+08	6.94751e+08	0	0	0	0	0	0	0	0
					P29692	EF1D_HUMAN	133822000000	120159000000	137729000000	160399000000	217816000000	196671000000	225974000000	260530000000	92519291446	81851894813	96110011334	111125000000	0	-1	0	0	-1	0	0	0
					Q13162	PRDX4_HUMAN	15761580056	13763674219	16629768532	23480741031	23693307525	20950247647	25454411776	34857199389	65727593233	51991201229	59391419230	104349000000	0	0	1	0	0	0	0	0
					P12277	KCRB_HUMAN	1251358722	7.23298e+08	1002309257	1437086118	1573537861	1137124208	1254069168	2484092859	6.23567e+08	3.95401e+08	4.67396e+08	9.04167e+08	0	0	0	0	0	0	0	0
					Q9BZK7	TBL1R_HUMAN	5262260614	4110219321	4411987712	6266292989	7771188491	6086356401	6683953749	8793552262	5742439705	4675281774	4906861403	7508432247	0	0	0	0	0	0	0	0
					Q99856	ARI3A_HUMAN	9.51748e+08	6.12391e+08	5.80813e+08	8.22737e+08	1.60998e+08	1.41024e+08	1.15113e+08	1.91982e+08	132023833	1.49827e+08	1.14691e+08	7.30436e+07	-1	0	-1	-1	0	-1	0	0
					P55011	S12A2_HUMAN	1631429399	1459453576	1404356779	1649483658	1755225575	1663465825	1414155329	1553817562	5.2648e+08	5.15546e+08	4.79774e+08	4.46682e+08	0	-1	-1	0	-1	-1	0	0
					Q15942	ZYX_HUMAN	22428924349	30988566543	18267820376	28392009978	26036018028	29642614451	21606359319	30629056239	15886124347	20197005447	14544553447	19929992076	0	0	0	0	0	0	0	0
					Q8N1G4	LRC47_HUMAN	2024216326	2158844073	1712335839	2109343712	2575314052	2891132791	2263804916	2822182733	3287972889	3460511775	2647969284	3779961299	0	0	0	0	0	0	0	0
					Q6PD62	CTR9_HUMAN	1839276644	1702810249	1724554623	1627590168	1982674387	1842469029	1879685575	1896917069	1677902732	1596277646	1657269958	1866718485	0	0	0	0	0	0	0	0
					Q9NY65	TBA8_HUMAN	622584000000	648409000000	538819000000	735660000000	484621000000	509227000000	418987000000	584682000000	395835000000	412657000000	340314000000	468761000000	0	0	0	0	0	0	0	0
					P18754	RCC1_HUMAN	12840272350	11984903353	13616765443	14197398980	11562815333	10761871022	12145379714	12918957720	18685345126	17495384926	19487505362	20531289444	0	0	0	0	0	0	0	0
					Q8IZL8	PELP1_HUMAN	2619749435	3582320510	2460360636	4887419438	3637135006	5389312402	3016208928	5805414199	3390318095	4249222282	3106357299	5735759543	0	0	0	0	0	0	0	0
					Q86U38	NOP9_HUMAN	2210882863	1249484467	1758674028	2877413763	1850558310	1194681349	1695183527	2399480030	2547383638	1698184488	2420706776	3186424551	0	0	0	0	0	0	0	0
					P46379	BAG6_HUMAN	4932119762	6116641497	6147760642	5542225745	3507564905	5658515497	4365285649	3998019992	1590129396	2072889347	2095993179	2025780975	0	-1	-1	0	0	-1	0	0
					P36873	PP1G_HUMAN	19955732805	28450330482	25582443031	23655615923	20854222944	30031279371	29396824633	23659755888	12522430352	17468456530	17485652368	14225317137	0	0	0	0	0	0	0	0
					P62140	PP1B_HUMAN	17173064461	22088367721	22724650792	17757528706	24066672056	29548643892	30053001452	24081573793	15008009414	18249470780	18477468890	15337662600	0	0	0	0	0	0	0	0
					Q14444	CAPR1_HUMAN	36018522940	46393714159	43773720254	41109656173	24786924685	33549007732	32896950565	30744548703	20190167885	30547466120	24282916995	22947738507	0	0	0	0	0	0	0	0
					P16152	CBR1_HUMAN	1937861601	1922019052	2119846587	2847942447	19475551923	20497516767	24825509851	30148390920	9000722963	9924211211	11716348095	14063212294	1	-1	1	1	0	1	0	0
					P12955	PEPD_HUMAN	9816357283	9973004668	6533690120	23864999070	10801882442	10514341577	7997302221	21058577842	5539164132	5427460821	3123701869	16159436934	0	0	0	0	0	0	0	0
					Q16181	SEPT7_HUMAN	18587687958	18353853955	19761955323	19801171164	13055111787	12969055581	13539635974	14282079216	12781984133	12063555565	13152436556	13495072468	0	0	0	0	0	0	0	0
					Q14157	UBP2L_HUMAN	8731829115	8189768589	7866699596	10239851567	15505815290	14517570203	13603390702	17903514473	6233320283	6024983862	6812346105	7680315391	0	-1	0	0	-1	0	0	0
					Q13347	EIF3I_HUMAN	15171281957	13104642329	13716420902	17252409276	13510600702	12011332234	12476543974	15963007801	14331114012	12698432216	13467882175	16751325484	0	0	0	0	0	0	0	0
					P63241	IF5A1_HUMAN	234064000000	240611000000	261285000000	236725000000	238156000000	239600000000	262597000000	237260000000	258862000000	265915000000	288958000000	263494000000	0	0	0	0	0	0	0	0
					P52292	IMA1_HUMAN	13841755534	15599429982	14898146862	18007877207	9965994413	10312896732	10482330047	13096128586	9211676399	9759848859	9820285873	12008156558	0	0	0	0	0	0	0	0
					Q7L0Y3	TM10C_HUMAN	2346962990	2387567148	2434967805	3175923775	2764085467	2744180612	2852678247	3623888310	2969872557	2963876344	3032986934	4142469304	0	0	0	0	0	0	0	0
					Q12907	LMAN2_HUMAN	13038826041	12460039087	10773902165	13113436842	20330737289	20115268717	16584049257	15475530703	14255286503	12803448584	11606098413	16247066678	0	0	0	0	0	0	0	0
					Q9UJZ1	STML2_HUMAN	10890474765	12473313908	9425239878	22761925910	15068065272	17546589129	12507803277	31238619387	13367451517	15317657793	10559990780	27608843701	0	0	0	0	0	0	0	0
					Q9UQ80	PA2G4_HUMAN	26172030802	34196390781	25635608453	43214908373	46956065468	54977209976	43417374761	76712678147	30385145913	36098105056	29194902075	54055556254	0	0	0	0	0	0	0	0
					O14744	ANM5_HUMAN	1895724308	1984063044	1867942086	3220777183	2329714579	2677022293	2385339512	4130043685	3178961468	3492868168	3115012162	5378457703	0	0	0	0	0	0	0	0
					P30086	PEBP1_HUMAN	195520000000	204252000000	206314000000	221099000000	97064074746	106231000000	100684000000	109833000000	60490910695	62593141169	62915597210	68377525363	0	0	-1	0	0	-1	0	0
					O95831	AIFM1_HUMAN	11076091648	10207344302	12539460506	14411087865	11385644769	11857726528	14955639996	14857292491	10084714503	10349808683	11490011493	11679837432	0	0	0	0	0	0	0	0
					O00148	DX39A_HUMAN	40728768879	37905885978	35712023276	48745515472	33837204461	31127771765	28856812120	39370098317	39158644262	36645806795	34129140202	45959558302	0	0	0	0	0	0	0	0
					Q5JTH9	RRP12_HUMAN	1141856843	8.83016e+08	7.56486e+08	1154704050	1575302214	9.8497e+08	1152153160	1848435472	2581589685	2060347474	2005462527	3027620926	0	0	1	0	0	0	0	0
					Q9UBT2	SAE2_HUMAN	4054800945	4368951695	4776574163	8543481856	5921633561	6082089223	6664494576	12072238428	2666595054	2752718050	3038531562	5088666518	0	0	0	0	0	0	0	0
					P08243	ASNS_HUMAN	127412000000	131879000000	154505000000	136375000000	201016000000	203519000000	242328000000	219310000000	95565001813	96336946208	112723000000	102499000000	0	-1	0	0	-1	0	0	0
					Q13283	G3BP1_HUMAN	18383549977	18662923427	17721159903	26254962318	26401462316	27461135237	25577970516	39377351453	17626438881	18525554311	17726664813	24982580917	0	0	0	0	0	0	0	0
					P20839	IMDH1_HUMAN	4.10277e+08	474536998	5.28811e+08	4.36416e+08	1358446023	1904793168	2007576191	2031650503	8.40401e+08	1088462176	1244655154	1104394215	1	0	1	1	0	1	0	0
					O75521	ECI2_HUMAN	13148073152	12626609663	13351310566	14906867243	5062914827	4811307843	5046443689	5368855225	12052081701	11192144344	12013511076	13193169643	-1	1	0	-1	1	0	0	0
					Q9BT78	CSN4_HUMAN	2711843211	3237959640	3229174196	3943037451	3408919590	3958923775	3971088977	4836244410	3750328363	4329135609	4398279251	5251077900	0	0	0	0	0	0	0	0
					Q9Y2X3	NOP58_HUMAN	5427855793	4188957666	5585568830	6099868072	6206461553	4762887597	6352188575	7149744324	5755593605	4521273814	6133884105	7761928529	0	0	0	0	0	0	0	0
					P21283	VATC1_HUMAN	2451461514	1995661070	2527570518	2827925222	5699921812	3635308511	5542841360	4922597088	1595842455	1311343133	1540977110	1936299911	1	-1	0	0	-1	0	0	0
					Q01469	FABP5_HUMAN	20041408783	19348082327	25679755079	24320434079	18990252365	18254891977	24775418281	23259001502	32426697096	32638840571	42524098559	39318630846	0	0	0	0	0	0	0	0
					Q02878	RL6_HUMAN	35676937241	16419306818	23072714646	58558840865	52104177930	23109126684	32298047287	83624801875	50209256361	21051183963	30115957789	83589940419	0	0	0	0	0	0	0	0
					O14964	HGS_HUMAN	2454173577	3080052753	3172339945	3268920923	3889478446	4762484431	5022553513	5239303027	2275415409	3128282939	3091464934	3682470398	0	0	0	0	0	0	0	0
					P31943	HNRH1_HUMAN	166348000000	176863000000	190892000000	184924000000	156667000000	165194000000	181774000000	177033000000	143208000000	148195000000	163731000000	163127000000	0	0	0	0	0	0	0	0
					Q9UPY3	DICER_HUMAN	9.44614e+08	8.81696e+08	8.14182e+08	4.98155e+08	9.60436e+08	1132159130	8.43403e+08	4.40895e+08	7.51806e+08	745667484	6.90976e+08	3.85193e+08	0	0	0	0	0	0	0	0
					Q9UKX7	NUP50_HUMAN	2373451347	2012489231	1827261412	3621573531	1319610728	1183554890	983087211	2085379901	8.72301e+08	7.10988e+08	6.96809e+08	1395806683	0	0	0	0	0	0	0	0
					P39060	COIA1_HUMAN	1993944068	2865925570	3313969465	3309962373	5.31044e+08	8.03813e+08	7.57389e+08	8.42523e+08	3.09266e+08	3.52073e+08	4.84579e+08	5.13973e+08	-1	0	-1	-1	0	-1	0	0
					Q15645	PCH2_HUMAN	9.72636e+08	1174808618	1051684621	1368038522	1805842203	2233153988	2191835679	2675159083	2329574575	3022253021	2779913040	3929108719	0	0	1	0	0	0	0	0
					Q9UH65	SWP70_HUMAN	2918400557	1437179586	2809549486	3881460305	4109359393	3181508410	4887202431	5295688045	2425863254	1963701895	2567729012	3735144169	0	0	0	0	0	0	0	0
					Q5JTV8	TOIP1_HUMAN	2671466301	1932218360	2873898505	4332969135	2224210065	1764747721	2424532239	3375283796	1456076790	1689355041	1429056442	2138026646	0	0	0	0	0	0	0	0
					Q01581	HMCS1_HUMAN	3800412258	3515335669	4082944849	4637302644	3597870258	2752685618	2220020117	6158727336	3.75131e+08	4.68304e+08	4.7728e+08	7.4191e+08	0	0	-1	0	0	-1	0	0
					Q9ULV4	COR1C_HUMAN	8912951240	8580604188	7803813633	18511914840	10798136654	11253605174	10254346336	18357492272	4289509313	4651102749	4151556036	8562692033	0	0	0	0	0	0	0	0
					P62805	H4_HUMAN	1465960000000	1756460000000	1509340000000	3470350000000	1217440000000	1445250000000	1250530000000	2883950000000	1324340000000	1576620000000	1369000000000	3146690000000	0	0	0	0	0	0	0	0
					O43395	PRPF3_HUMAN	40489434376	21905589935	20569176667	12713592169	3627278873	3421950365	3141370996	3366425169	2675228541	1990203322	1890966809	1861174573	0	0	0	0	0	0	0	0
					P45880	VDAC2_HUMAN	44267965989	44364304577	43682130334	68912573060	58157154391	56077801836	55067584779	85988356914	51613131414	50218129333	48572465252	77903419235	0	0	0	0	0	0	0	0
					P35749	MYH11_HUMAN	5350707279	5233823586	4871760601	5422003102	9147883329	9718908376	7998981185	7794252985	4486582321	4780311597	4118318798	3771645541	0	-1	0	0	-1	0	0	0
					Q07960	RHG01_HUMAN	3689016103	4647984968	4115066656	5820588284	3864949986	4885098521	4287910469	7652541763	2719284156	3279709846	2711456270	4220362763	0	0	0	0	0	0	0	0
					Q5SRE5	NU188_HUMAN	9.50229e+08	1277273093	1126755973	1155355493	7.41386e+08	1215965389	7.53627e+08	9.49631e+08	4.73286e+08	5.33266e+08	6.32764e+08	5.46028e+08	0	0	-1	0	0	-1	0	0
					P35520	CBS_HUMAN	7321737486	9244840639	18620664337	9348231886	1282496961	1596501348	3144323420	1700037487	1106921597	2090605846	3463736208	2490106473	0	0	0	0	0	0	0	0
					P0DN79	CBSL_HUMAN	7321737486	9244840639	18620664337	9348231886	1282496961	1596501348	3144323420	1700037487	1106921597	2090605846	3463736208	2490106473	0	0	0	0	0	0	0	0
					Q9NQ94	A1CF_HUMAN	1086445811	1756497797	1109951070	2034342881	3.76914e+08	5.08315e+08	3.60563e+08	7.82247e+08	1.06022e+08	1.39993e+08	1.41963e+08	2.67513e+08	-1	0	-1	0	0	0	0	0
					Q13561	DCTN2_HUMAN	7254118775	7131956689	7091497592	8106155100	6432336697	6679944852	6613105279	7722486633	5183461654	4390313514	4681260933	6089091052	0	0	0	0	0	0	0	0
					Q96PU5	NED4L_HUMAN	768056286	5.575e+08	5.9592e+08	6.59205e+08	5.44807e+08	5.44569e+08	5.03392e+08	6.12592e+08	7.38768e+07	7.22728e+07	1.04497e+08	8.41651e+07	0	-1	-1	0	-1	-1	0	0
Human Glycosyltransferases	GT90	KDELC1	Q6UW63	KDEL motif-containing protein 1	Q6UW63	KDEL1_HUMAN	5136659627	4988614399	4152784896	4516681326	8.75463e+08	9.20131e+08	7.43383e+08	7.22634e+08	1686216055	1579554617	1342757458	1448884228	-1	0	-1	-1	0	-1	0	0
					Q9Y5L0	TNPO3_HUMAN	1160193937	1293829996	1746233128	1345797598	1824044683	2075967502	2897098216	2378189488	1256356676	1504117023	1838647815	1672849554	0	0	0	0	0	0	0	0
					P23919	KTHY_HUMAN	7278837633	5875841951	6163294585	6118159009	5483527882	4891414661	5011653341	5389548637	3892827865	3462769517	3592123971	3820391558	0	0	0	0	0	0	0	0
					O60566	BUB1B_HUMAN	7.84921e+08	7.64649e+08	7.7004e+08	1009662876	1023416287	7.68552e+08	7.45056e+08	1149832698	2865126938	1150740072	2548916138	3807877378	0	0	0	0	0	0	0	0
					Q9BZF1	OSBL8_HUMAN	6.46212e+08	5.83343e+08	5.82306e+08	5.10942e+08	1005516363	7.624e+08	8.37274e+08	7.83618e+08	4.57858e+08	3.65262e+08	3.54734e+08	3.54034e+08	0	-1	0	0	-1	0	0	0
					P42356	PI4KA_HUMAN	1117067033	943528633	2593886397	1122687499	8.594e+08	6.73775e+08	1753263264	9.76284e+08	8.73377e+08	7.5457e+08	1255610382	1015658777	0	0	0	0	0	0	0	0
					Q6P996	PDXD1_HUMAN	3386856194	3417120254	3277295241	4254272325	3298724807	3402279805	4460937563	4028898437	4683664875	4486527959	4005974448	5986403686	0	0	0	0	0	0	0	0
					Q9NZW5	MPP6_HUMAN	2231143504	2808079691	2136491741	1654951050	1327429542	1260157269	9.26002e+08	739935259	953016462	8.06362e+08	2.78947e+08	3.75935e+08	-1	0	-1	0	0	0	0	0
					O60684	IMA7_HUMAN	2678025278	2828576105	4402995733	3700766432	4280187622	4324169359	6283544655	5998809905	3396527915	3503735123	5203761216	5006691994	0	0	0	0	0	0	0	0
					P51114	FXR1_HUMAN	6502140247	6791584275	6919300628	6928939333	7539893635	8304296291	9416165126	8937480311	3181881327	3523202061	4116364923	4088125313	0	-1	0	0	-1	0	0	0
					Q9NW13	RBM28_HUMAN	9.79913e+08	9.94145e+08	5.34643e+08	1243563472	1617752351	1674172007	1300938805	2418896057	1601113162	1885550554	1278522440	2217053432	0	0	0	0	0	0	0	0
					Q9H0B6	KLC2_HUMAN	1093022328	1042875446	1484380448	1943402128	1786804054	1625819983	1859766960	2537952879	6.26239e+08	9.15534e+08	9.10848e+08	2645050640	0	0	0	0	0	0	0	0
					Q13330	MTA1_HUMAN	1078801282	1227218688	1483366961	1966809194	6.88922e+08	7.47899e+08	9.99412e+08	1216002894	1057229564	1153586516	1430715866	2015857416	0	0	0	0	0	0	0	0
					Q5T2W1	NHRF3_HUMAN	1781476571	1636008923	1903446496	1802236860	2.47558e+08	2.13038e+08	3.37466e+08	2.25542e+08	1.8524e+08	1.33148e+08	2.00054e+08	1.6558e+08	-1	0	-1	-1	0	-1	0	0
					P17252	KPCA_HUMAN	1093081342	1206565877	1528291459	1227508762	6002771640	6177352587	7067937510	6558561253	1616793815	1584964224	1997982389	1802472451	1	-1	0	1	-1	0	0	0
					Q13136	LIPA1_HUMAN	4803015387	2985998431	4885971647	10634979133	4075382805	2199070266	3677188075	10573267601	4062228684	2655607785	4228691115	14611409426	0	0	0	0	0	0	0	0
					Q6ZT62	BGIN_HUMAN	8.0948e+08	8.98097e+08	1015469636	8.05167e+08	1.66808e+08	2.43924e+08	2.18627e+08	1.5811e+08	3.43873e+08	8.89311e+08	425105406	2.05719e+08	-1	0	0	-1	0	0	0	0
					P34931	HS71L_HUMAN	29617887744	25860668879	34889445585	38472084773	65197898951	59348523871	70101584248	82672254519	58788077996	57195210243	64828945613	79526422519	1	0	1	1	0	0	0	0
					Q9P2D1	CHD7_HUMAN	3.0299e+08	3.00899e+08	3.38499e+08	3.51387e+08	1.83391e+08	1.50208e+08	1.50507e+08	162807360	1.39517e+08	1.28613e+08	1.15765e+08	178646011	0	0	-1	0	0	-1	0	0
					Q13459	MYO9B_HUMAN	6.88303e+08	7.50712e+08	8.08643e+08	4.96831e+08	9.22872e+08	9.68653e+08	9.56525e+08	6.20897e+08	3.72686e+08	4.40664e+08	4.53929e+08	2.94287e+08	0	-1	0	0	0	0	0	0
					P20073	ANXA7_HUMAN	4924493128	4401546592	4590166256	6961269804	7064828342	6265743237	6390129671	10351393361	8191484848	7122868101	7230662519	11324400390	0	0	0	0	0	0	0	0
					Q9UHN6	TMEM2_HUMAN	1777217571	1496120727	1521950036	1589958876	9.8928e+08	804504816	8.33687e+08	8.47007e+08	6.06833e+08	5.14835e+08	5.45025e+08	5.50273e+08	0	0	-1	0	0	-1	0	0
					Q92823	NRCAM_HUMAN	9.22097e+07	1.6629e+08	6.16973e+07	8.32743e+07	1191415243	1312785826	9.64677e+08	1182193685	4.97379e+07	1.43538e+08	6.90228e+07	4.23715e+07	1	-1	0	1	-1	0	0	0
					Q9BYT8	NEUL_HUMAN	3245789632	3149385235	2351610882	3185527727	3292411859	3106771816	2425689477	3111090703	2638317715	2631646176	2122322334	2570564929	0	0	0	0	0	0	0	0
					P61019	RAB2A_HUMAN	6416859896	8546472541	5714448724	11320814670	20222777708	26311559473	18269544630	35774286215	9166742716	12249113525	8584074981	16836971633	1	0	0	0	0	0	0	0
					Q13895	BYST_HUMAN	6.08524e+08	5.00194e+08	7.1447e+08	1080266863	6.30197e+08	5.36057e+08	7.80054e+08	8.3343e+08	7.63448e+08	5.99122e+08	8.31356e+08	9.48525e+08	0	0	0	0	0	0	0	0
					P42224	STAT1_HUMAN	3320168631	4484377112	3988135752	5350263467	5.16208e+08	7.35922e+08	8.57738e+08	1374164723	2439720234	3230151408	2992549341	3969936948	-1	1	0	-1	1	0	0	0
					Q9NVP1	DDX18_HUMAN	3253455334	3557783663	4221284517	5814431395	6014686028	6628050231	7875812476	10103252663	4222251648	4779149138	5656507174	7480460962	0	0	0	0	0	0	0	0
					Q86Y56	DAAF5_HUMAN	1650947446	1440228886	1696529751	1795929453	1118964594	9.89318e+08	1241431421	1177407881	9.11645e+08	1562888264	1170037415	1181570313	0	0	0	0	0	0	0	0
					Q9UGP8	SEC63_HUMAN	3272544611	3273168957	3745363072	4822315186	1662965917	1704784466	1845413682	2527402587	1845538855	1705747343	2057527228	2779818035	0	0	0	0	0	0	0	0
					P05198	IF2A_HUMAN	4983709120	5044053422	4209781110	9882935522	7076018886	5795178712	5409368707	14475390841	8664699252	7432699581	6610441778	16077057695	0	0	0	0	0	0	0	0
					Q7L1Q6	BZW1_HUMAN	3315608000	2750713505	2914557146	5251163475	3557258005	2942750136	3162638723	5343824002	4671298844	3941289240	4122047076	7839996698	0	0	0	0	0	0	0	0
					Q05707	COEA1_HUMAN	3.74213e+08	9.02954e+08	2.71111e+08	519411387	1.62173e+08	4.11313e+07	5.40831e+07	6.67e+07	8.14418e+07	5.20734e+07	3.30308e+07	8.32961e+07	0	0	0	0	0	0	0	0
					P49189	AL9A1_HUMAN	7603319275	6002477913	10276803157	21505151961	17674666745	14159394677	24267472062	47404735160	9343288116	5919841085	13190704372	32117497313	0	0	0	0	0	0	0	0
					P39019	RS19_HUMAN	50138997230	63142554534	36796343667	60221432522	68376293624	85949167451	50480470742	82054354712	75910474927	94809230146	54416414714	87086016697	0	0	0	0	0	0	0	0
					Q14151	SAFB2_HUMAN	11316731610	11360265205	16155126086	9378398902	10123802440	10851695190	14292211161	8594418003	9750093557	9721328385	13450053260	7680074856	0	0	0	0	0	0	0	0
					Q7Z478	DHX29_HUMAN	4567744695	4.16977e+08	5341166676	4128269238	4075273268	7.83617e+08	5042617824	3545586787	3900054514	4.76112e+08	4566959460	3423525786	0	0	0	0	0	0	0	0
					O43491	E41L2_HUMAN	7486060553	10005243824	8599532837	10222828895	5232241355	7187024105	6275724017	7271484385	4686392910	6177785688	5444167281	7536444346	0	0	0	0	0	0	0	0
					P62820	RAB1A_HUMAN	37914868792	37078601830	38195174680	63611924582	31228829176	31336302489	31173061292	54610571195	19012761490	18643993605	18756488088	33631868922	0	0	0	0	0	0	0	0
					Q96I99	SUCB2_HUMAN	2003687657	1769459398	2026442886	3226953433	3501839702	3055637504	3122331681	4597782309	7.84613e+08	1162816383	7.20339e+08	1137577615	0	-1	-1	0	-1	0	0	0
					Q96AQ6	PBIP1_HUMAN	1766893692	1821602276	1982095906	2159808023	3579847006	3700276351	3905102335	4372143256	1035872719	1110352319	1092328318	1135150351	1	-1	0	1	-1	0	0	0
					O75146	HIP1R_HUMAN	1162143828	1295957188	1315744157	1588931478	7283928754	7426464061	8564224465	9248537033	2357763830	2463814740	2806780430	3049012998	1	-1	0	1	-1	0	0	0
					O00232	PSD12_HUMAN	9932818437	6716704241	8053894680	17841839434	10976734213	7594870532	8921132943	19941751501	9987546817	6725426061	8156188472	21734437811	0	0	0	0	0	0	0	0
					Q9P289	STK26_HUMAN	3315086774	2603003774	2699227225	2639967814	3291426018	2101502629	3252939769	2546171933	2831784665	2291517831	2803013536	2432264355	0	0	0	0	0	0	0	0
					P49590	SYHM_HUMAN	3036571199	3535951413	3447898105	3734244932	3575817942	4287033094	4076702478	4422236778	5234214881	5986518291	6320468922	6439739801	0	0	0	0	0	0	0	0
					Q13535	ATR_HUMAN	224789739	227687977	1.84049e+08	2.44091e+08	3.69431e+08	4.40873e+08	4.55553e+08	3.78183e+08	2.96773e+08	3.46632e+08	3.46062e+08	3.02259e+08	0	0	0	0	0	0	0	0
Human Glycosyltransferases	GT66	STT3A	P46977	Dolichyl-diphosphooligosaccharide--protein glycosyltransferase subunit STT3A	P46977	STT3A_HUMAN	5356030765	4660483282	4977152816	7272684469	6128234477	3377735574	3811716525	5360875009	3658799447	3001028069	3271184622	4728173033	0	0	0	0	0	0	0	0
					O43149	ZZEF1_HUMAN	5185299006	1017597903	5903010672	4962393738	4828703540	1240437635	5461879585	4497195466	4342404667	9.0135e+08	4920637877	4048033765	0	0	0	0	0	0	0	0
					Q32MZ4	LRRF1_HUMAN	9.53111e+08	1333526577	1270992819	2267436146	1281672726	1700034093	1723118665	3135501093	826400907	1239559378	1035263012	2341955041	0	0	0	0	0	0	0	0
					Q92625	ANS1A_HUMAN	6.43828e+08	1022709383	9.82463e+08	1027881439	3.85338e+08	6.50164e+08	5.73439e+08	5.96109e+08	3.26098e+08	1868883523	499574456	1092438926	0	0	0	0	0	0	0	0
					Q96J02	ITCH_HUMAN	3.1302e+08	2.77477e+08	3.9256e+08	2.70745e+08	7.76352e+08	7.84562e+08	9.72378e+08	7.4635e+08	192983930	1.70619e+08	251459538	1.85456e+08	1	-1	0	1	-1	0	0	0
					O75390	CISY_HUMAN	49655089939	18880112929	47559443579	64033836719	39926133656	21455466776	39997638143	75946151073	20788393750	10655972727	20167193315	41315647577	0	0	0	0	0	0	0	0
					Q13464	ROCK1_HUMAN	4.7704e+08	6.13142e+08	1169197483	1160326578	1069804633	1361400047	1470802954	2304232535	7.43514e+08	9.22655e+08	1060215570	1586892734	0	0	0	0	0	0	0	0
					Q14676	MDC1_HUMAN	1025199626	8.27751e+08	1045403511	1297577731	9.8714e+08	9.59917e+08	1031190909	1515413734	4.16999e+08	4.30699e+08	4.09978e+08	1406770871	0	0	0	0	0	0	0	0
					Q68E01	INT3_HUMAN	1299449040	1239340158	1981183806	1593549006	1600442012	1554301509	2450768419	2008328103	1384057690	1242733779	2063961552	1784003890	0	0	0	0	0	0	0	0
					P22059	OSBP1_HUMAN	2368333717	2479075633	1678259278	2991320272	2676659161	2972866877	2025623748	2603360809	1322425476	1245552026	925125691	1732951215	0	0	0	0	0	0	0	0
					Q96A33	CCD47_HUMAN	4640136893	2728651499	4951385575	7820595641	4558401964	3137315882	4928289800	6755247328	3768183815	2443063809	4626284017	6427348441	0	0	0	0	0	0	0	0
					P39656	OST48_HUMAN	10247913467	8080163548	8198407090	15315338947	8452215971	7164569831	6591044924	14399570993	5152870368	4868600527	4620974597	9444948295	0	0	0	0	0	0	0	0
					Q9UHG3	PCYOX_HUMAN	12463573603	15430420402	10937361612	17881431138	6994859697	10431932921	7978774786	15466866043	8184832979	11846898493	8981892424	16588611387	0	0	0	0	0	0	0	0
					Q15061	WDR43_HUMAN	2012236847	1418233286	1687182153	2492286709	3075481830	2262344789	2759342619	3645588571	3128312107	2075039854	2628390872	3924394621	0	0	0	0	0	0	0	0
					Q6YN16	HSDL2_HUMAN	3539488416	3721721927	4467637394	3833696971	5637048722	6267257173	7220095846	6505447563	4216215952	4612975465	5438901324	4762927973	0	0	0	0	0	0	0	0
					P49257	LMAN1_HUMAN	9732107012	10547909180	13822698325	14470580572	13630298207	15166766459	14679753686	17915624567	18046989080	19406511931	19507077686	23151145312	0	0	0	0	0	0	0	0
					P22695	QCR2_HUMAN	7569646948	7476332338	7450482996	10834198049	18866229132	18038872105	17960326932	26937798216	12978384759	12175005805	12178132507	19412024963	1	0	0	0	0	0	0	0
					O95299	NDUAA_HUMAN	2325918124	1445554349	1973315464	2275820188	2823699938	2653114506	3228878239	3153814261	2617306182	2379569427	3160282525	2974487437	0	0	0	0	0	0	0	0
					O60832	DKC1_HUMAN	3587299236	3313248043	3666958474	4755734618	3589574686	3806259462	3767027827	5542572886	3614450130	3679397186	4054447044	7773688504	0	0	0	0	0	0	0	0
					P35251	RFC1_HUMAN	8.32609e+08	1222152292	1339790614	1882468028	4.12761e+08	6.63075e+08	8.38427e+08	9.03341e+08	4.86761e+08	6.74474e+08	8.78148e+08	1164622705	0	0	0	0	0	0	0	0
					P13804	ETFA_HUMAN	31511161520	23837058706	28938481301	40979656124	38126854128	29240072518	35339347995	48955898407	23776625536	18525209983	22174870711	31104768050	0	0	0	0	0	0	0	0
					Q8WTT2	NOC3L_HUMAN	5.696e+08	3.39763e+08	7.6334e+08	7.13303e+08	9.28847e+08	4.97667e+08	1114286587	1051356121	1087844079	6.36625e+08	1505913500	1482107834	0	0	0	0	0	0	0	0
					P22033	MUTA_HUMAN	2665966818	2571002192	2207847451	3571985406	1744275535	1665323184	1493424542	2122659894	1797403606	1648621934	1494683654	2104702936	0	0	0	0	0	0	0	0
					Q9NZ01	TECR_HUMAN	28232642516	28715437086	26796054341	31332043476	16914327398	16386167009	16570101691	17309598655	15454370233	15805288962	14591268420	17037278543	0	0	0	0	0	0	0	0
					P13489	RINI_HUMAN	2752158962	3019618392	4577315250	5946764985	5584881619	6572560125	7232823314	9329788852	3738253256	4137110335	5094832281	6875597070	0	0	0	0	0	0	0	0
					Q8IYD1	ERF3B_HUMAN	6231831405	5263175859	6346423652	12344464132	7156605592	6688844952	7884830963	15780930629	4939365071	4090026764	4571830980	8831302557	0	0	0	0	0	0	0	0
					P43034	LIS1_HUMAN	9773487346	10083463161	9378779424	11325455845	12346974539	12593113683	11595512646	14323264291	7284245456	7204222434	6966150642	8462539002	0	0	0	0	0	0	0	0
					O76031	CLPX_HUMAN	3973922516	4804575047	4907009652	6205411803	4315496084	5282965311	5499978549	6485396879	3281165585	3668995439	3885438881	4910630602	0	0	0	0	0	0	0	0
					P54920	SNAA_HUMAN	8046183174	10770223851	11152127358	11580262011	10213739279	13962609497	14171746174	14587835536	4830845101	6300625407	6373145959	7511559689	0	-1	0	0	-1	0	0	0
					P11172	UMPS_HUMAN	2227019535	2134849784	1269004288	3082824567	1864167471	1818203636	1171887990	2499603385	1255868745	1235069627	7.47961e+08	1690090898	0	0	0	0	0	0	0	0
					P48163	MAOX_HUMAN	2022487851	2021231889	1967988260	2123690538	6652564665	6789838495	6677514263	7645040884	2765243041	2725276352	2853212692	3142445224	1	-1	0	1	-1	0	0	0
					Q00796	DHSO_HUMAN	3419508307	4311216035	4952520144	8195155745	2219477429	2797802945	3196786566	5396749909	1464769820	1845586329	2000430541	3756250920	0	0	0	0	0	0	0	0
					P51398	RT29_HUMAN	7250925453	8495597471	8024809600	7487875920	11119215386	12803112235	11908374843	11119596420	5942022747	6794612191	6556671682	6108321308	0	0	0	0	0	0	0	0
					Q09028	RBBP4_HUMAN	8016990398	9914570437	9095549388	13891598591	6569288459	7841663342	7017598772	9339869100	6857437253	7343311258	7044010888	9730711897	0	0	0	0	0	0	0	0
					Q13769	THOC5_HUMAN	2816139828	3470983316	2648352493	3372509015	3700191339	4616649289	3434234822	4508967346	3755531614	4680568494	3626481497	4583496121	0	0	0	0	0	0	0	0
					Q9HBL0	TENS1_HUMAN	361778072	2.51402e+08	1.75134e+08	5.1504e+08	3.39785e+08	2.94577e+08	168454971	5.19292e+08	6.26208e+08	5.03533e+08	6.33083e+08	6.06095e+08	0	0	0	0	0	0	0	0
					P24539	AT5F1_HUMAN	10296849476	10139887700	8846211493	13816894317	9498854996	8778982965	8033266782	11846779050	7103479323	7174307479	6310201961	9577697554	0	0	0	0	0	0	0	0
					A0AV96	RBM47_HUMAN	1183611738	1084979321	1024621225	1772434816	3193803295	2817426898	2928784833	4348606399	8.29843e+08	7.2044e+08	7.17448e+08	1039350896	1	-1	0	0	-1	0	0	0
					P68400	CSK21_HUMAN	9150304118	9237757451	11224709330	11714769849	9660627876	10234506801	11447396461	12869415222	5762039990	6060316865	6923280138	7744117035	0	0	0	0	0	0	0	0
					Q9UHX1	PUF60_HUMAN	5030196298	5278927658	6007100594	6185271633	6303364816	6337224940	7466379287	7231664755	4642638488	4797644473	5762241262	5726882639	0	0	0	0	0	0	0	0
					Q15008	PSMD6_HUMAN	5495374014	5344653187	4535646191	6551678102	6442137262	5302002977	5420982936	7617382465	5093841831	4347778079	4344324663	6000519336	0	0	0	0	0	0	0	0
					P27348	1433T_HUMAN	32477424699	30424039200	28615007793	44942419204	59622186680	54984301322	52077147835	80795546882	34616693704	31929492441	30514049612	46816402627	0	0	0	0	0	0	0	0
Other Human Glycan-related genes		PPIB	P23284	Peptidyl-prolyl cis-trans isomerase B	P23284	PPIB_HUMAN	332455000000	389740000000	369035000000	471177000000	257025000000	301369000000	285503000000	367813000000	410121000000	480233000000	455005000000	584860000000	0	0	0	0	0	0	0	0
					Q9NR45	SIAS_HUMAN	1930301541	2465308635	2326891511	1589520520	5074542734	6477504410	6319188217	4295035015	6236598441	8123572880	8002292134	5409376909	1	0	1	1	0	1	0	0
					Q05086	UBE3A_HUMAN	4.70386e+08	4.23502e+08	2.65153e+08	3.9301e+08	783511036	7.01349e+08	4.52648e+08	6.56199e+08	2.30105e+08	1.76659e+08	1.21644e+08	372691698	0	-1	0	0	0	0	0	0
					P27695	APEX1_HUMAN	4453141860	5343699110	5905667178	7806340282	3387392559	3469812728	3598321119	4827602458	5484721796	6851215101	7465687555	10067692648	0	0	0	0	0	0	0	0
					Q53GS9	SNUT2_HUMAN	5146839501	3179855792	3112248690	3849020290	3296936693	2702024969	2622649214	3521827304	5139460224	2818950892	2593245521	4470074857	0	0	0	0	0	0	0	0
					Q9HCC0	MCCB_HUMAN	3447577791	2038727162	2842163644	3315248536	2524086249	1537343223	2170390033	3348282574	2224486844	1299064653	1837623073	3159590226	0	0	0	0	0	0	0	0
					P11766	ADHX_HUMAN	10302687191	8148320927	8735657433	18764430256	7559789711	5260427753	5521381644	12207480612	4876168725	3700084636	3970062478	9349105347	0	0	0	0	0	0	0	0
					P22087	FBRL_HUMAN	12428395676	8211330385	12118600377	21650418798	16750669803	9333215762	15613680690	33446179112	12683487045	8637312628	12079023610	23873660870	0	0	0	0	0	0	0	0
					P13637	AT1A3_HUMAN	10375388187	8652442762	9417229092	15578184739	12390123015	10425233912	11723346088	18953676985	17270167557	14676019482	16059011129	26786870247	0	0	0	0	0	0	0	0
					Q96E39	RMXL1_HUMAN	43051881063	52050972406	46786062302	49439786928	45188034037	54157031883	49357375394	51713394351	38525722953	46304092471	42413220362	43832824815	0	0	0	0	0	0	0	0
					Q9P1Y5	CAMP3_HUMAN	7.60545e+08	7.13345e+08	9.7252e+08	7.60183e+08	3.38222e+08	2.49285e+08	3.11515e+08	2.66169e+08	1.48807e+08	2.32761e+08	205419655	2.54595e+08	-1	0	-1	-1	0	-1	0	0
					Q9H361	PABP3_HUMAN	32054866264	32427636668	36460144623	36236583693	36280405543	36032349901	41151917814	40086338051	28821384233	28794752254	32626617697	31722953181	0	0	0	0	0	0	0	0
					Q9P0M6	H2AW_HUMAN	2365863232	1780388830	1765960481	1873537332	1106148372	8.6902e+08	1083237100	1405474174	3.46609e+08	2.97958e+08	468855706	5.57201e+08	0	-1	-1	0	0	-1	0	0
					Q13011	ECH1_HUMAN	11774409631	18049438746	13971146099	17958163055	28647083973	44233935443	34591145459	44143435502	13501409837	20999791582	16595224673	21233875208	1	-1	0	0	0	0	0	0
					Q16643	DREB_HUMAN	8458650190	4634980041	6386912924	18344499231	5522265701	3415633179	5458159345	10495524943	2064808691	1074358804	1564414180	4762809501	0	0	0	0	0	0	0	0
					Q9H078	CLPB_HUMAN	4299100938	2930124289	3534014479	2800665644	7633115424	6014401637	7029735412	5269781775	6822775209	5202720375	6191979235	4684782133	0	0	0	0	0	0	0	0
					Q9BVP2	GNL3_HUMAN	1857441456	1226127883	1456457632	2414851275	3745400940	2660744852	3115550287	6308718342	3388533206	2711852426	2932756658	5288960262	0	0	0	0	0	0	0	0
					Q14651	PLSI_HUMAN	3858656726	4230823840	3533783598	5153962492	15998425831	17567543869	14840264446	22095831906	6410359118	6836169395	5684249492	8691791519	1	-1	0	1	-1	0	0	0
					P13929	ENOB_HUMAN	13154329790	22962218306	22447584888	54434145770	23612248648	44724326481	41661371570	106758000000	31502178207	59652097393	56515697597	145747000000	0	0	0	0	0	0	0	0
					O94855	SC24D_HUMAN	9.94812e+08	9.38562e+08	1224286583	1054558961	9.37755e+08	8.97694e+08	1153651422	9.96182e+08	1268178371	1279538490	1627674639	1438941206	0	0	0	0	0	0	0	0
					Q08426	ECHP_HUMAN	1095448495	8.858e+08	1014177529	1307457167	1050543868	846873401	9.77823e+08	1384595865	9.91619e+08	7.56611e+08	8.66709e+08	1094355251	0	0	0	0	0	0	0	0
					Q9Y266	NUDC_HUMAN	20591935309	25279387956	27653263085	30473857370	21362922093	26336625369	29405202598	32313439508	22361202612	27340171890	29662104345	33461537626	0	0	0	0	0	0	0	0
					P08621	RU17_HUMAN	26100081911	27558785465	25663215284	27837145497	27630187430	29652678678	27155580420	29447629485	22051277555	23483931397	21213372505	23896568232	0	0	0	0	0	0	0	0
					O43252	PAPS1_HUMAN	3768971048	4567647493	4370899100	4127746688	3663318624	4197012468	4115134388	4052606147	4265778900	4937949461	4942462510	4568175533	0	0	0	0	0	0	0	0
					P08865	RSSA_HUMAN	90457804728	79532503219	76033810422	89055655835	119140000000	106930000000	100838000000	119025000000	104586000000	92991293342	88281876342	105171000000	0	0	0	0	0	0	0	0
					P06493	CDK1_HUMAN	9401033914	9616459361	10153205403	10314406154	10547190720	10900220901	11475340086	11345177926	9690796050	11334905144	11132460553	12325627543	0	0	0	0	0	0	0	0
					O75152	ZC11A_HUMAN	1696172258	1153591594	1492834772	1756361810	1621161599	1161644201	1383612388	1778535015	1819940465	1315482207	1537550466	1850015942	0	0	0	0	0	0	0	0
					P31689	DNJA1_HUMAN	7704236709	12202440447	11955153513	15089518612	11250556986	17309714326	17265141731	21849682872	4309987847	7002046470	6735941633	8839467152	0	-1	0	0	0	0	0	0
					Q13884	SNTB1_HUMAN	1356886289	1616421016	2135617862	1082327878	4.84684e+08	6.26097e+08	9.44013e+08	4.30098e+08	2.04894e+08	2.36134e+08	3.99887e+08	1.31751e+08	0	0	-1	0	0	0	0	0
					P09543	CN37_HUMAN	3657906868	3584838026	4969292312	4287144807	6426065516	7249433554	7829183424	5932389704	2628765435	2567267154	3464878428	3156102958	0	-1	0	0	-1	0	0	0
					O60361	NDK8_HUMAN	116811000000	126307000000	120163000000	241646000000	164688000000	178380000000	170749000000	369997000000	159264000000	172119000000	160897000000	347876000000	0	0	0	0	0	0	0	0
					Q9H9B4	SFXN1_HUMAN	5278983999	6180710506	6749112396	7652144749	10181629222	12139027734	12909500370	14636940888	13040973933	15597143166	16227667741	18836657891	0	0	1	0	0	1	0	0
					O43615	TIM44_HUMAN	2340416457	2285851487	2498275339	3684328082	2689326844	2398052689	2625872494	3599148389	2177784338	1929243419	2202853649	3550738123	0	0	0	0	0	0	0	0
					Q09161	NCBP1_HUMAN	1951512500	2075192711	2460003341	3035483042	3759105423	4018403527	4332829491	5800676033	3888299208	4053030564	4414538507	5511092909	0	0	0	0	0	0	0	0
					Q96HS1	PGAM5_HUMAN	17172331756	14556860130	20258510530	20442306457	28970115510	24562562987	33676884858	34241705451	11921891389	10032565933	13496248152	13702750611	0	-1	0	0	-1	0	0	0
					Q8TBC4	UBA3_HUMAN	2549918041	2311086080	2500998378	2322818263	4567504833	4360184148	4632570112	4216514135	2621113872	2412408516	2786426403	2802777566	0	0	0	0	0	0	0	0
					Q969Z0	FAKD4_HUMAN	1334488364	1752001777	1814882845	3360079949	1566022365	1997769193	2027463029	3217151474	1133123923	1289119045	1181213928	2344881703	0	0	0	0	0	0	0	0
					Q9HCD5	NCOA5_HUMAN	3529189274	2152879890	3352590795	2433038447	2604784480	1562359199	2552083085	1778592806	1895666944	1074511758	1917615627	1173206941	0	0	0	0	0	0	0	0
					Q7Z5J4	RAI1_HUMAN	6.07363e+08	556657185	6.5142e+08	7.33923e+08	1503497246	1409980572	1490899062	1582294815	393354287	3.24678e+08	4.29552e+08	4.1022e+08	1	-1	0	1	-1	0	0	0
					P06756	ITAV_HUMAN	8.80635e+08	992636988	1114467484	1139297401	1416172821	1646538417	1885955377	1820959311	4.11095e+08	6.23017e+08	5.8072e+08	7.21878e+08	0	-1	0	0	-1	0	0	0
Human Glycoside Hydrolases	GH31	GAA	P10253	Lysosomal alpha-glucosidase	P10253	LYAG_HUMAN	1392307028	2175255345	1790209824	2469864367	9.22357e+08	1393421023	2827724190	2385468069	1696610352	2731331278	2568652668	3654053493	0	0	0	0	0	0	0	0
					Q7Z5L9	I2BP2_HUMAN	4936238645	5634332478	4911673032	3598579598	3737281897	4333876910	3949378376	2551995426	2302131008	2447917528	2644594318	1969365540	0	0	-1	0	0	0	0	0
					Q69YQ0	CYTSA_HUMAN	2.61191e+08	220864044	4.72003e+08	4.88503e+08	2.10715e+08	1.04569e+08	3.42164e+08	2.8514e+08	8.56339e+07	7.2176e+07	3.21022e+08	5.41999e+08	0	0	0	0	0	0	0	0
					P54578	UBP14_HUMAN	3828231993	4144521230	5007226273	6523474293	9132184917	10076734647	11851901722	15866710617	5181672920	5887460159	6806672202	8836403628	1	0	0	0	0	0	0	0
					P38117	ETFB_HUMAN	20325214124	21616215206	17764304546	27590895665	27546969265	28930108420	23708276135	37516299351	15095540432	16154543896	13896501035	20988229863	0	0	0	0	0	0	0	0
					Q68EM7	RHG17_HUMAN	1749347964	1717038401	1691733358	1772608922	2642358256	2564025748	2441223352	2500114673	1084154552	1079690801	1146132625	1065937457	0	-1	0	0	-1	0	0	0
					P52597	HNRPF_HUMAN	141122000000	162292000000	181165000000	145067000000	131221000000	151219000000	169697000000	135821000000	117311000000	134119000000	151184000000	120937000000	0	0	0	0	0	0	0	0
					Q96T76	MMS19_HUMAN	1087944328	1001758415	8.98991e+08	999823878	9.51755e+08	8.96303e+08	8.35496e+08	7.7047e+08	1024411632	9.38158e+08	7.94262e+08	9.30342e+08	0	0	0	0	0	0	0	0
					Q9NTJ5	SAC1_HUMAN	2021101913	2555172911	2820437794	1952080863	2686038957	2645596052	2953214750	2407231952	1254832880	1313499265	1535958045	1250876586	0	0	0	0	0	0	0	0
					Q9P0V9	SEP10_HUMAN	5337268931	5235426301	4437638193	4719618624	3960648854	3883386125	3182522134	3310084310	1816981756	1720857708	1476069306	1482220225	0	-1	-1	0	-1	-1	0	0
					A1L390	PKHG3_HUMAN	974883163	6.30005e+08	5.10307e+08	1265630373	9.72776e+08	4.31709e+08	4.20541e+08	1291405039	3.65049e+08	188764759	1.93109e+08	8.87301e+08	0	0	0	0	0	0	0	0
					P08779	K1C16_HUMAN	217118000000	197128000000	211526000000	179274000000	313353000000	300232000000	273294000000	253675000000	177715000000	160211000000	176405000000	149880000000	0	0	0	0	0	0	0	0
					Q15276	RABE1_HUMAN	5.63932e+08	7.3758e+08	8.54383e+08	6.44377e+08	5.92782e+08	7.68176e+08	8.71082e+08	6.25959e+08	336975596	347785804	4.2179e+08	3.04827e+08	0	-1	0	0	0	0	0	0
					Q9C0J8	WDR33_HUMAN	2259016138	2956775806	2612141192	1879279920	1928170131	2370581616	2358411653	1735322517	3049205894	3862412822	2441369932	2226024841	0	0	0	0	0	0	0	0
					Q9H0U4	RAB1B_HUMAN	41362621681	36969358100	38161914553	68190971634	32464474985	31130581336	31028691029	56244957887	19726143350	18556703374	18740652312	34561773012	0	0	0	0	0	0	0	0
					O95819	M4K4_HUMAN	6.5435e+08	1390130169	1246149907	1059644429	1.8616e+08	4.08098e+08	3.54565e+08	3.28735e+08	4.43162e+07	1.05844e+08	8.47725e+07	7.79305e+07	-1	-1	-1	0	0	-1	0	0
					P01130	LDLR_HUMAN	3.15216e+08	3.99699e+08	2.93633e+08	4.32705e+08	4.45476e+08	5.61442e+08	421453340	5.24049e+08	1110547056	1275989001	1258610874	1608716212	0	1	1	0	1	1	0	0
					Q92888	ARHG1_HUMAN	2420654244	2381194004	2955222885	2553545109	2475986880	2461393573	2864174717	2354346718	8.96725e+08	9.15608e+08	1079337788	9.44293e+08	0	-1	-1	0	-1	-1	0	0
					Q8TED0	UTP15_HUMAN	1432268928	1722942405	1280764285	1454465507	2447560709	2993150833	2193316695	2543822591	2799009049	3376183648	2472017888	2856791155	0	0	0	0	0	0	0	0
					P12429	ANXA3_HUMAN	4634969690	8749033109	6316501105	6471748854	1250409628	2092080935	1881784558	1832752390	1949828060	3024808200	2249019282	3581978065	-1	0	-1	0	0	0	0	0
					P51149	RAB7A_HUMAN	25966365767	19115178494	20241253550	36761408591	34144119102	25300680966	27308730334	48367086420	19373391820	14255778302	15677863652	28727975736	0	0	0	0	0	0	0	0
					Q69YN4	VIR_HUMAN	1040180448	6.67133e+08	9.94925e+08	1236247155	1271877151	7.48133e+08	1073766853	1386072400	1401784159	8.85953e+08	1213708968	1544288495	0	0	0	0	0	0	0	0
					Q13393	PLD1_HUMAN	4.62215e+08	3.61391e+08	4.15424e+08	4.57497e+08	2.5491e+08	2.2433e+08	1.85066e+08	2.00656e+08	2.05176e+08	1.48056e+08	1.60592e+08	1.68821e+08	0	0	-1	0	0	-1	0	0
					P28288	ABCD3_HUMAN	4852275930	5439079207	4004084270	4519366261	3934760829	4415891439	3220372160	3691178525	4370708066	4686261621	3458735512	3957738836	0	0	0	0	0	0	0	0
					Q9Y6E2	BZW2_HUMAN	2528524388	2181629966	1768139860	2721839088	2456217495	1869637535	1492950576	2159380565	2159903101	2011684600	1525859107	2715904409	0	0	0	0	0	0	0	0
					P49916	DNLI3_HUMAN	2684847240	2723724181	3326764609	2695426617	2621142847	2597188326	3253664974	2606265165	2716591420	2767457962	3351884036	2719198291	0	0	0	0	0	0	0	0
					Q15418	KS6A1_HUMAN	7.39158e+08	257358461	5.60475e+08	5.92096e+08	608082338	2.82474e+08	4.43465e+08	7.78414e+08	1140337198	6.05104e+08	9.26762e+08	1388592201	0	0	0	0	0	0	0	0
					P51648	AL3A2_HUMAN	9483878476	8620620825	13231614130	22525860400	26530573263	22392718121	33524795461	58382544262	8476183062	5393361311	13627446927	29182459820	0	0	0	0	0	0	0	0
					P50748	KNTC1_HUMAN	1110546454	1119860043	6.64781e+08	9.15577e+08	1311597337	1479704767	8.43557e+08	1112609267	7.78647e+08	7.77361e+08	4.88593e+08	5.28877e+08	0	0	0	0	0	0	0	0
					P0DJD1	RGPD2_HUMAN	5.01989e+08	8.1169e+08	629096626	6.49972e+08	6.34617e+08	1050360456	8.39521e+08	9.69493e+08	5.78428e+08	1011997565	8.13231e+08	9.13562e+08	0	0	0	0	0	0	0	0
					P0DJD0	RGPD1_HUMAN	5.01989e+08	8.1169e+08	629096626	6.49972e+08	6.34617e+08	1050360456	8.39521e+08	9.69493e+08	5.78428e+08	1011997565	8.13231e+08	9.13562e+08	0	0	0	0	0	0	0	0
					Q15424	SAFB1_HUMAN	13347021969	12446877843	17669077404	11577101785	11306416796	11206567765	14855420563	10007998755	10866012454	10155048351	13948043517	9051695103	0	0	0	0	0	0	0	0
					Q14344	GNA13_HUMAN	5369477812	3514140322	5776862028	10145330375	10902154985	7127871577	10985949464	16932603788	5474877400	3702410313	6147209626	10179246467	0	0	0	0	0	0	0	0
					P10644	KAP0_HUMAN	9048910211	7589658510	8557321326	9955096537	11759613417	10580660871	15315613371	11824138612	3601585945	2831857296	3289268953	3918818174	0	-1	-1	0	-1	-1	0	0
					Q6PJT7	ZC3HE_HUMAN	9.88188e+08	5.25899e+08	5.06661e+08	7.46719e+08	8.93543e+08	4.85005e+08	5.48794e+08	7.9863e+08	1132048914	6.20052e+08	6.55147e+08	9.47327e+08	0	0	0	0	0	0	0	0
					P62333	PRS10_HUMAN	12476973088	13636893306	12946516285	14164235146	12608569514	13813165871	13312791765	14345866280	8562807933	9436818914	9145685191	10306083989	0	0	0	0	0	0	0	0
					O95394	AGM1_HUMAN	4487065962	5587473706	3941507653	5934257219	2421197033	2910102817	2473773813	3239352701	3591861271	4756431349	3830541191	5244568814	0	0	0	0	0	0	0	0
					P42892	ECE1_HUMAN	43740370995	29608614175	13746705047	4.72358e+08	25704689800	17595226814	8551172545	1003739670	14436829095	10046939798	6286797697	2729870177	0	0	0	0	0	0	0	0
					Q5T9A4	ATD3B_HUMAN	2698841727	1846812646	2491923986	2100634421	3194590580	2005055630	2847779456	2246371776	5693865382	4016997264	5451006611	4708669504	0	0	1	0	0	1	0	0
					Q96SI9	STRBP_HUMAN	21807138507	22736498835	24906078653	23959387329	21499757688	22653044405	24588734241	24313190259	19959699738	20793115405	22550509443	21914338165	0	0	0	0	0	0	0	0
					Q6PL18	ATAD2_HUMAN	6.82245e+08	8.42827e+08	6.10813e+08	7.60037e+08	6.24963e+08	7.45148e+08	5.87648e+08	6.49223e+08	2.89352e+08	3.29733e+08	2.45162e+08	3.07738e+08	0	-1	-1	0	-1	-1	0	0
					P04424	ARLY_HUMAN	2677588049	2246052041	2804893825	2024667949	1083441098	9.81776e+08	1186439422	1010307840	769983264	6.85848e+08	7.76835e+08	7.07198e+08	-1	0	-1	-1	0	-1	0	0
					O15305	PMM2_HUMAN	1444922680	1136445442	9.30968e+08	1943379345	3459715771	2586542435	2113404496	4284940434	2620454907	2093298896	1455111396	3890110083	0	0	0	0	0	0	0	0
					P46781	RS9_HUMAN	25651446678	19159284920	17299219616	49506834664	23626342988	19654797167	18032431496	43096895463	23877688635	19005940384	17391395950	43311492286	0	0	0	0	0	0	0	0
					Q96LD4	TRI47_HUMAN	7.11984e+08	9.94082e+08	1142693577	6.67657e+08	3246173999	4297554584	3961054578	3174828909	5.02956e+08	6.76317e+08	1169694900	5.2598e+08	1	-1	0	1	-1	0	0	0
					P61981	1433G_HUMAN	21548828707	21370805628	19607375487	27913554770	38819708371	38409360369	35424573342	49465628732	20907506526	20677781128	19144310600	27103483286	0	0	0	0	0	0	0	0
					Q96FV9	THOC1_HUMAN	9.02698e+08	9.46014e+08	5.68892e+08	1069619848	1319047637	1456249208	8.45144e+08	1522011376	1347929821	1539433256	8.56649e+08	1785749266	0	0	0	0	0	0	0	0
					P31947	1433S_HUMAN	17880268457	17519146455	14795652714	23273326265	36117943132	35891922736	30456771953	44724185747	20790950154	20709171553	17374011912	25619062829	1	0	0	0	0	0	0	0
					Q16576	RBBP7_HUMAN	5472755392	5761933989	4858040978	7071636640	5729179876	6550260551	5431752398	7569965417	9114951569	9913737173	8345495669	12289041587	0	0	0	0	0	0	0	0
					Q9BWF3	RBM4_HUMAN	5015056675	4512243766	5120636090	8643788591	2815747769	2331060439	2775101014	4458596652	1759193137	1855674821	1967520830	3232487495	0	0	0	0	0	0	0	0
					Q9BR76	COR1B_HUMAN	13526633672	16465031196	18020531469	20805996551	3469218305	3979252721	3709988268	5147066876	2882976515	3409966421	3151368682	4342187901	-1	0	-1	-1	0	-1	0	0
					Q8NBS9	TXND5_HUMAN	29844342037	37424679133	33807437278	40957071557	20233834056	25177986907	22987060705	27788618968	22673846552	28773529082	25796343182	31219511626	0	0	0	0	0	0	0	0
					P00441	SODC_HUMAN	100816000000	98859820337	62062946110	87740473931	163412000000	159276000000	101410000000	136954000000	119386000000	116451000000	73802943564	104303000000	0	0	0	0	0	0	0	0
					P85037	FOXK1_HUMAN	9.92002e+08	4.93054e+08	7.54044e+08	1089856820	1254553899	7.97868e+08	9.48592e+08	1049534970	9.62438e+08	6.2468e+08	7.30672e+08	9.06759e+08	0	0	0	0	0	0	0	0
					P52294	IMA5_HUMAN	2455118525	3041381941	3812420236	3367281151	4019783757	5197003445	6054335552	5485945456	3554744961	4608589432	5557923601	5022560930	0	0	0	0	0	0	0	0
					Q9UN86	G3BP2_HUMAN	10026500402	9555205186	7991648805	12125625210	11784046497	12149423318	10053893855	15453001632	7879505306	7956366699	6746731166	9813253863	0	0	0	0	0	0	0	0
					Q9NTK5	OLA1_HUMAN	5716731517	5460451946	8334679308	10144186774	7770915769	7754070722	11423812470	14725642386	5171907646	5119962751	7736354940	9860517007	0	0	0	0	0	0	0	0
					P23634	AT2B4_HUMAN	1187897800	1055877679	1161028753	1974244705	2330157216	1693265507	2729597822	3573441252	2293663158	2248493471	4394058310	3000535058	0	0	0	0	0	0	0	0
					P21291	CSRP1_HUMAN	4337673132	6657387793	6059192308	5719795179	6241432318	9079797261	8266602190	9323944758	10459555827	13775389471	13260304535	17400765743	0	0	1	0	0	0	0	0
					P33240	CSTF2_HUMAN	1845617207	2501025853	1390665261	2927759110	1885896805	2887676380	1565464015	4399866725	1416426657	2002105753	1123980373	2854379736	0	0	0	0	0	0	0	0
					P55809	SCOT1_HUMAN	295297322	3.10324e+08	1.28343e+08	1.55411e+08	2.67861e+08	2.78496e+08	9.1181e+07	1.34107e+08	1950138989	1450268013	1665225957	1729149556	0	1	1	0	1	1	0	0
					P20810	ICAL_HUMAN	17691390767	14887185314	17159065026	17632884854	19102322342	16027020661	18690541841	19551331912	9284400074	7954130319	9418647045	8845433158	0	-1	0	0	-1	0	0	0
					Q15717	ELAV1_HUMAN	11352674970	12658148155	11855591832	15984411691	10600459296	10894611624	10936824815	13683363163	7320806731	7730470090	7568988733	9733979676	0	0	0	0	0	0	0	0
					P60903	S10AA_HUMAN	1842345081	1670339930	1423467705	2796801040	31637284645	27526228164	25190543785	30634357792	6772439200	5539200430	5137149341	6010212652	1	-1	1	1	-1	1	0	0
					Q86U44	MTA70_HUMAN	8.08306e+08	7.22697e+08	1446798298	9.65916e+08	9.259e+08	800564632	1628761698	9.65759e+08	1152684920	9.61141e+08	1981339137	1118076461	0	0	0	0	0	0	0	0
					Q9Y277	VDAC3_HUMAN	17147466090	15473177021	17820559471	27119343006	14642478859	15193060732	15728046492	24113361254	18561191717	17176196451	19624144395	29168936073	0	0	0	0	0	0	0	0
					P01892	1A02_HUMAN	2135524812	2062819159	2658572855	2712357864	3214284034	3291880696	3821545434	4360434274	5346867828	5334062143	6628945656	7147452938	0	0	1	0	0	1	0	0
					P10316	1A69_HUMAN	2135524812	2062819159	2658572855	2712357864	3214284034	3291880696	3821545434	4360434274	5346867828	5334062143	6628945656	7147452938	0	0	1	0	0	1	0	0
					P05534	1A24_HUMAN	1028378042	1121865486	1152122612	1524926124	2779761791	3583510426	3629513907	3593921248	3129328456	3389981006	3692173671	4581578410	1	0	1	1	0	1	0	0
					Q8IWX8	CHERP_HUMAN	3291104418	3329494003	3197352022	6076205459	2544890409	2898923129	2771062188	4269968504	2013014638	2316010413	2405528963	3458367220	0	0	0	0	0	0	0	0
					P30084	ECHM_HUMAN	12894158180	13370742729	11385172608	15593796210	12332021879	12901478216	11091585471	15060016391	15475802029	16108119790	13926068971	19645741871	0	0	0	0	0	0	0	0
					Q6IS14	IF5AL_HUMAN	233991000000	240549000000	261251000000	236445000000	237884000000	239302000000	262367000000	236661000000	258744000000	265822000000	288905000000	263058000000	0	0	0	0	0	0	0	0
					Q7L2H7	EIF3M_HUMAN	1499655853	1690517577	1365087683	1307021232	2379116487	2186554557	2262648421	2108655139	1884289210	1707241680	1727443956	1692710762	0	0	0	0	0	0	0	0
					P30048	PRDX3_HUMAN	85054941481	78265174886	150413000000	112825000000	68635321573	62726669139	121499000000	90916154556	55148324990	49832813933	90347295591	75625866124	0	0	0	0	0	0	0	0
					Q9H3P7	GCP60_HUMAN	7175170777	5049454390	5026761928	6327041956	11424182270	8156379395	8125503856	9649299115	10025222907	7246965788	7001563903	8970650288	0	0	0	0	0	0	0	0
					O95861	BPNT1_HUMAN	7546899234	7964965374	7807091895	12429817798	4501976042	4947807776	4747182437	7652645057	4722929285	5179929622	4996169294	8665794279	0	0	0	0	0	0	0	0
					Q9Y450	HBS1L_HUMAN	1891163812	2038949189	2524369189	3077416562	1256654282	1188303652	1441240460	1953773828	1261742819	1238283242	1364769903	1788425298	0	0	0	0	0	0	0	0
					Q9NYL9	TMOD3_HUMAN	6127810372	6017451584	6904783243	6601617725	7371375617	7003606188	8463408332	8185135603	3935682890	3840093071	4321220240	4325726535	0	0	0	0	0	0	0	0
					P09622	DLDH_HUMAN	3637496736	3798249275	3476969221	6497559167	15336340156	14584018979	13401437760	22423333216	3473327422	3862963069	3153879661	5900980952	1	-1	0	0	0	0	0	0
					P18669	PGAM1_HUMAN	32780445305	30351899931	33210206503	31879034953	36745723658	33188062852	36558736579	34766067823	45422875952	40771681762	44859720053	44502531551	0	0	0	0	0	0	0	0
					Q96CW1	AP2M1_HUMAN	5067052720	4876437679	5975445495	6507583183	6886784767	6449750487	8084066277	8675768540	6029285927	5820416452	7129895738	7972997094	0	0	0	0	0	0	0	0
					Q13492	PICAL_HUMAN	1586325492	7.90458e+08	1166853740	1237382052	2593755987	1516780087	1819156482	2171344228	3334068375	2456566764	2020071685	2825640610	0	0	1	0	0	0	0	0
					P09382	LEG1_HUMAN	4884190365	3737813791	4082585136	6041894671	32982963351	21713932350	33062476509	53333594247	28545546113	17968754741	28576025328	47703424805	1	0	1	0	0	0	0	0
					O00629	IMA3_HUMAN	2054782378	2196605695	2575791515	2722433201	1909223921	2037529239	2566915566	2747290837	1626257217	1800214412	2088197163	2468111864	0	0	0	0	0	0	0	0
					Q8NE71	ABCF1_HUMAN	5366191285	6942316752	5674382065	8714477074	3048773394	3631302304	3137844773	4741649931	3283578083	4440314115	3488401944	5375975344	0	0	0	0	0	0	0	0
					O43264	ZW10_HUMAN	1539035442	1458050709	1605660950	1279871504	1765582685	1740471631	1983842089	1531913244	1431304026	1331379014	1514600746	1240380950	0	0	0	0	0	0	0	0
					Q14694	UBP10_HUMAN	5.78703e+08	3.93606e+08	4.75205e+08	7.8385e+08	7.81284e+08	6.41064e+08	7.51557e+08	1045649070	5.60256e+08	4.03782e+08	4.40951e+08	6.64238e+08	0	0	0	0	0	0	0	0
					Q10713	MPPA_HUMAN	4770770653	4431559275	4995781129	4768852344	4959160240	4456702082	4796144168	4625046094	4026136203	7602436834	3826038281	3454559077	0	0	0	0	0	0	0	0
					P04899	GNAI2_HUMAN	15609232296	14224062610	17252913560	25666447903	24223735385	21651632721	24545347622	32832381194	19447308856	17902410919	20869536804	26645340840	0	0	0	0	0	0	0	0
					P09110	THIK_HUMAN	3370554092	3678298535	3417194594	3866058025	1647450713	1655361613	1636579356	1597256885	1924343934	2654458786	2274373112	1586744859	-1	0	0	-1	0	0	0	0
					P49959	MRE11_HUMAN	1325934598	682725844	6.4649e+08	2066711207	2709040901	1353159051	1362960596	3435175920	2043195868	1470371756	1345774196	4256945026	0	0	0	0	0	0	0	0
					Q9UHD9	UBQL2_HUMAN	3054090666	4545715864	4831532306	6901666680	6486179717	9153071084	9429970293	11929129287	4071959173	5736563100	5924158061	8253593665	0	0	0	0	0	0	0	0
					P17812	PYRG1_HUMAN	3523703235	3735352542	4095586311	4622842993	6010130868	6273505499	6562073743	7754285661	4653529489	4935910125	5328552300	6085908781	0	0	0	0	0	0	0	0
					P07858	CATB_HUMAN	4459997446	3497014152	3508782481	3476870726	17938837018	20126883747	21760345223	21499042180	2300484179	2555520022	2602344039	3009814899	1	-1	0	1	-1	0	0	0
					Q9H2G2	SLK_HUMAN	7.49049e+08	887746204	1134382121	1171859740	2451358579	3705815569	3409817152	3073661791	1338950697	1811914450	1827607166	2049473121	1	0	0	1	0	0	0	0
					Q92747	ARC1A_HUMAN	4094778358	2962473029	3441509087	6902996974	1585954521	1142857970	1079244482	4456326251	2783639745	2132365507	2485039509	4930309969	0	0	0	0	0	0	0	0
					P31153	METK2_HUMAN	6150301994	4569707081	6015839325	6524858389	9807506013	7306880998	9723455196	10146783699	12292895257	9584236427	12625420329	12936866330	0	0	1	0	0	1	0	0
					Q99543	DNJC2_HUMAN	564948799	798250892	8.54469e+08	1045578804	1143566642	1517491431	1572487321	1999208503	4.9988e+08	6.65154e+08	8.64114e+08	947670950	0	-1	0	0	0	0	0	0
					Q9BSE5	SPEB_HUMAN	1206289047	1845114815	2036680352	2821923679	3.00231e+08	5.43561e+08	2.33383e+08	3.72197e+08	1.55882e+08	1.61284e+08	1.53035e+08	1.48635e+08	-1	0	-1	0	0	0	0	0
					Q9NXF1	TEX10_HUMAN	1674237939	1012571240	1284082866	1361171322	1680721053	1166447567	1277963449	1250244982	1564493003	1081020933	1170868479	1179125702	0	0	0	0	0	0	0	0
					P41091	IF2G_HUMAN	4959564861	4337929367	4693698921	7867900445	8318493514	7050803889	8294234542	12188001084	9607728776	7600646074	9507899981	15278085921	0	0	0	0	0	0	0	0
					Q96A49	SYAP1_HUMAN	7.86128e+08	8.92851e+08	7.98772e+08	1061290432	1891038438	2284850861	2012174350	2544452093	3543018302	4278767596	3630386010	4797889286	1	0	1	1	0	1	0	0
					Q9NWH9	SLTM_HUMAN	4573119911	4987255528	5144765295	4221909487	6820245096	7203659630	7634746723	7027007496	5090424645	5166669440	5816283286	4630701197	0	0	0	0	0	0	0	0
					P40925	MDHC_HUMAN	71901612933	50995890025	65065988577	113206000000	51496350188	37136435894	46896048307	80364545117	71140470120	49887642953	64990795050	116517000000	0	0	0	0	0	0	0	0
					Q92786	PROX1_HUMAN	7.09626e+08	7.66077e+08	7.4748e+08	5.40254e+08	1.05133e+08	1.01285e+08	5.12085e+07	4.4382e+07	1.71079e+08	54625940	4.79556e+07	24698015	-1	0	-1	-1	0	-1	0	0
					P54819	KAD2_HUMAN	6048567029	7858525437	6570981991	14062468481	6874260630	7712419638	6974317517	15558335739	9828174935	10810811627	9635154476	23165588287	0	0	0	0	0	0	0	0
					O95235	KI20A_HUMAN	779706713	7.21475e+08	935475308	9.61677e+08	7.09166e+08	6.42823e+08	8.01236e+08	8.21754e+08	849383118	6.64949e+08	9.02529e+08	8.76697e+08	0	0	0	0	0	0	0	0
					Q8NFF5	FAD1_HUMAN	2.24811e+08	1.3223e+08	2.12332e+08	1.41308e+08	332281823	2.25906e+08	4.18031e+08	2.50376e+08	7.59701e+07	5.97943e+07	9.05457e+07	1.16309e+08	0	-1	0	0	0	0	0	0
					Q86W42	THOC6_HUMAN	6.58652e+08	5.48015e+08	7.94083e+08	888263275	9.9371e+08	7.789e+08	7.43203e+08	1375364229	8.52161e+08	6.09776e+08	6.68226e+08	1128863939	0	0	0	0	0	0	0	0
					P52306	GDS1_HUMAN	1942832021	2121678254	1916426399	2047113517	4301073802	4500022082	4024198331	4473661573	2434843369	2587046621	2401774725	2551472635	1	0	0	1	0	0	0	0
					Q8WXI9	P66B_HUMAN	1461169371	1321428680	1576184034	1862350971	2065520035	1951851220	2280241975	2579079533	1003621966	9.39264e+08	1128502775	1232745487	0	-1	0	0	-1	0	0	0
					P16402	H13_HUMAN	352817000000	317928000000	351615000000	431087000000	303678000000	275215000000	302803000000	366057000000	459519000000	413326000000	455958000000	541687000000	0	0	0	0	0	0	0	0
					Q6Y7W6	GGYF2_HUMAN	4.66142e+08	6.8487e+08	6.08053e+08	5.48011e+08	7.34518e+08	8.89922e+08	1289628245	7.80073e+08	5.31566e+08	648578444	552167248	5.86333e+08	0	0	0	0	0	0	0	0
					Q8IVT2	MISP_HUMAN	3.47203e+08	5449997290	322899380	2.59858e+08	2790495036	16463576390	2299374769	1930482511	3332698566	6843429782	2805870565	2351180573	0	0	0	0	0	0	0	0
					Q8N8S7	ENAH_HUMAN	10845308388	12268678084	12953870995	15001676563	7431211541	8558382991	8992047443	10003764600	4813224631	4665362058	5302935214	5961624870	0	0	-1	0	0	-1	0	0
					P51858	HDGF_HUMAN	4040370601	1998850317	4182736102	12513570763	7303609963	4391033745	6935404214	18604804919	2566424839	1372424719	2361999435	7839477676	0	0	0	0	0	0	0	0
					P10155	RO60_HUMAN	2235903901	2066459673	2010694846	2628771056	2306728894	2526977357	2165244858	2489155242	2352154030	2578092884	2052434945	2930480646	0	0	0	0	0	0	0	0
					P32929	CGL_HUMAN	1.33806e+08	2.94741e+08	2.91473e+08	256071087	6.93368e+08	9.15595e+08	1062322711	1396604409	7.38867e+08	1114689302	1427110530	1868720701	1	0	1	0	0	0	0	0
					Q6DD88	ATLA3_HUMAN	1809349404	2375745435	1766787530	2024422734	6983092795	8462074425	6510801895	7608256842	4858664801	6275827892	4531991037	5390202638	1	0	1	1	0	1	0	0
					Q92734	TFG_HUMAN	9641309050	14319970099	12475880905	14353078177	8324025161	13520900169	12102407050	14214718408	8882904086	13171407877	11521698838	13179127551	0	0	0	0	0	0	0	0
					Q13098	CSN1_HUMAN	1245129679	1346624714	1293557709	1353866088	2352810301	2312348623	2364040638	2571140083	1470719738	1471899925	1426420410	1517273609	0	0	0	0	0	0	0	0
					Q14554	PDIA5_HUMAN	4.89367e+08	1047332740	1482895590	1347656692	2.48387e+08	544628176	2.58913e+08	3.3712e+08	5.40317e+08	5.09398e+08	5.15653e+08	8.38764e+08	0	0	0	0	0	0	0	0
					P19525	E2AK2_HUMAN	1637382703	1712180100	1598571211	2108365059	6264408305	5890422526	5744403951	7256990135	3624755871	3475747975	3430255628	4251723150	1	0	1	1	0	1	0	0
					Q9Y6M1	IF2B2_HUMAN	10430502128	9104576267	9677996839	11876873477	3993730985	3360251895	3496382987	4357689409	1881285990	1614696222	1953270711	2084240074	-1	-1	-1	-1	-1	-1	0	1
					Q6PI48	SYDM_HUMAN	4836097551	5894419390	2960445793	6486231464	3840225589	4591684111	3437278500	3471072652	1581914395	2286068761	1633277692	1779370499	0	-1	-1	0	-1	0	0	0
					Q96RQ3	MCCA_HUMAN	1223508474	1058548989	1100922623	7.79391e+08	9.49639e+08	7.15766e+08	7.80489e+08	5.05903e+08	7.90399e+08	5.01509e+08	4.35777e+08	2.85115e+08	0	0	-1	0	0	0	0	0
					P07948	LYN_HUMAN	1765730220	1647846327	1362917749	1998262442	3249338253	3327374863	2779802073	3650183743	3151885829	3184400510	2608412192	3748623033	0	0	0	0	0	0	0	0
					Q9BW27	NUP85_HUMAN	5.35239e+08	4.42784e+08	8.13508e+08	6.97713e+08	7.07562e+08	6.97657e+08	7.7319e+08	920744795	4.97542e+08	4.6355e+08	5.39283e+08	794102593	0	0	0	0	0	0	0	0
					P55209	NP1L1_HUMAN	3440389186	3296312289	2646379184	5285218869	5427757622	4568512705	3919645486	6805547103	2198795863	1875137417	1691819210	2808769649	0	-1	0	0	0	0	0	0
					Q9NSK0	KLC4_HUMAN	8.78146e+08	8.80508e+08	9.0505e+08	1382964174	1448443811	2189463397	2578154991	2919961018	8.22159e+08	8.82365e+08	9.16806e+08	1329908076	1	-1	0	0	0	0	0	0
					Q9H089	LSG1_HUMAN	1489488327	1636674438	1465521733	1836636326	2382453817	2632565082	2419160802	2893079636	1529531583	1656112704	1475190759	1673999266	0	0	0	0	0	0	0	0
					P35250	RFC2_HUMAN	5129022675	5526891694	5224189696	7203865015	4623102528	7314628692	4623812890	6289663947	3824165195	4270869454	3745768273	5549251386	0	0	0	0	0	0	0	0
					Q14CX7	NAA25_HUMAN	6.41376e+08	9.2684e+08	6.31977e+08	6.29171e+08	1068699476	1571131784	1109350272	1150431922	6.2545e+08	9.59184e+08	6.30692e+08	6.78423e+08	0	0	0	0	0	0	0	0
					Q13740	CD166_HUMAN	2556474266	3150694707	2777038318	2610223070	2941451738	3649304882	3148495402	2877213512	8.60523e+08	1040106949	8.89774e+08	803434655	0	-1	-1	0	-1	-1	0	0
					P17301	ITA2_HUMAN	6.15072e+08	4.46072e+08	3.71055e+08	7.01634e+08	1412896305	1196413965	8.17506e+08	1428717449	5.90026e+08	4.09807e+08	3.07042e+08	7.11991e+08	1	-1	0	0	0	0	0	0
					Q96T37	RBM15_HUMAN	1615066633	2034189275	1397679848	1791526305	1238235871	1587315956	1057080563	1350914694	1308757880	1730470859	1117307468	1537684819	0	0	0	0	0	0	0	0
					P39687	AN32A_HUMAN	17248594244	20160353897	19337815047	26129687246	22114516524	26946499712	25792873846	35249603967	18494812780	22463684780	21262918787	28614864749	0	0	0	0	0	0	0	0
					O95302	FKBP9_HUMAN	6572064641	6640533694	8742652050	7324070144	3802695909	3899193210	4820654593	4558979416	3679966270	3615858603	4739456195	4384769193	0	0	0	0	0	0	0	0
					P02649	APOE_HUMAN	4869532945	5037428640	4882533721	5453976326	2718183761	4083472122	2848697298	3594751754	2026692450	3476315612	2144557473	2641082658	0	0	0	0	0	0	0	0
					O75439	MPPB_HUMAN	2897867473	2334409387	2348833981	4590748273	3425978016	2895352691	2721519874	6845684357	1893486004	1458185280	1554633576	12403569017	0	0	0	0	0	0	0	0
					Q96JM3	CHAP1_HUMAN	1096460482	1208120624	1282140460	1027726612	873949069	7.27966e+08	6.21076e+08	6.84835e+08	4.3217e+08	5.15351e+08	434923518	4.26405e+08	0	0	-1	0	0	-1	0	0
					Q8WWY3	PRP31_HUMAN	2361098783	3162878154	2937101115	4148604524	2590613696	3488017678	3095220689	4503994332	1911260067	2486206244	2278161171	3698666973	0	0	0	0	0	0	0	0
					Q12874	SF3A3_HUMAN	6254006066	7481551098	7956778038	10132641347	5507908008	6804298384	7378336610	9877224598	5919105607	7154628504	7696825999	10055754096	0	0	0	0	0	0	0	0
					Q7Z417	NUFP2_HUMAN	2113560706	2301867369	1981285968	2289289767	2732574194	3824180594	2945449955	3145274555	2077781213	2115616469	1903825213	2107275547	0	0	0	0	0	0	0	0
					P07711	CATL1_HUMAN	5615958302	4538312904	6101713350	10837235499	11325369657	10829311212	12427807471	16886133371	6286836542	5015019509	6629807283	11370966560	0	0	0	0	0	0	0	0
					Q9UJX3	APC7_HUMAN	2151385494	2593101468	1951267632	3363855287	2294685679	2827586554	2323558702	3537919679	2149191915	2396411312	1986523486	3208250264	0	0	0	0	0	0	0	0
					P49591	SYSC_HUMAN	18505202796	16961231973	13952333328	14505175830	15174027103	13823618421	10970431407	12237805269	24135089543	21762748564	17787841529	18575766421	0	0	0	0	0	0	0	0
					Q14966	ZN638_HUMAN	1954143108	1631573120	1537398326	2031883793	1400152560	1757767528	1482118189	1901640879	1178867598	1382998656	1229326053	1483608707	0	0	0	0	0	0	0	0
					Q96T58	MINT_HUMAN	5.76309e+08	5.09253e+08	6.12857e+08	679113332	8.39195e+08	8.75926e+08	9.39733e+08	1078915074	5.23679e+08	604443314	7.0777e+08	7.76124e+08	0	0	0	0	0	0	0	0
					Q9Y6E0	STK24_HUMAN	3841034101	2973739531	2444483860	3031267934	2948570478	2159536073	2211254729	2577963085	2413455300	1969955194	1789688471	2030758511	0	0	0	0	0	0	0	0
					O15347	HMGB3_HUMAN	2768729306	2948118623	3442860870	3696074538	5273657803	5679550428	6295019383	7090964955	3406908458	3671202809	4112981222	4453141569	0	0	0	0	0	0	0	0
Human Glycoside Hydrolases	GH20	HEXB	P07686	Beta-hexosaminidase subunit beta	P07686	HEXB_HUMAN	3896512581	3796077323	4363660743	5030900049	5005518382	4579828311	5326012532	6650395043	4724199613	4345897740	4874186201	5907069328	0	0	0	0	0	0	0	0
					P21281	VATB2_HUMAN	2101453835	2187543306	2003127328	2477493058	2901952136	2871074281	2901898594	3762287125	1905298991	2002524604	2055969490	2569390112	0	0	0	0	0	0	0	0
					Q6UB35	C1TM_HUMAN	1645686951	1655729209	1756778163	2014607155	1979924149	1887431237	2503242423	2445847437	2750710568	2782374794	2837037332	3134827751	0	0	0	0	0	0	0	0
					Q2NKX8	ERC6L_HUMAN	2.99794e+08	436131863	2.18996e+08	7.35911e+08	1334082117	1233840722	9.44507e+08	1944726808	9.6112e+08	1027913550	6.86432e+08	1308676272	1	0	0	0	0	0	0	0
					Q92928	RAB1C_HUMAN	41345642806	36909741204	38099198393	68174866452	32455577562	31095742459	30988694403	56237309025	19720084094	18534940347	18713287833	34555952955	0	0	0	0	0	0	0	0
					Q9Y5X3	SNX5_HUMAN	2116570929	1480562110	2254251073	2799144414	2103447487	1462060014	2145768500	2638283428	2171111022	1568033518	2384294998	3209391062	0	0	0	0	0	0	0	0
					Q9BZH6	WDR11_HUMAN	2.11296e+08	4.88784e+08	3.35981e+08	5.6404e+08	2.46626e+08	6.78364e+08	3.72818e+08	7.171e+08	1.68224e+08	4.46361e+08	3.03463e+08	5.4886e+08	0	0	0	0	0	0	0	0
					Q15262	PTPRK_HUMAN	1064400616	1131777387	9.95196e+08	7.09358e+08	2611803760	2735251705	2382234009	1654171866	1041297254	1060939667	9.83108e+08	6.59931e+08	1	-1	0	0	0	0	0	0
					P17480	UBF1_HUMAN	7099735427	7817100413	8045197304	7407762154	6539663611	7049646344	7255910862	6780403178	5796353037	5855674117	6090553768	5691636592	0	0	0	0	0	0	0	0
					P07339	CATD_HUMAN	18803630388	20432579747	20174258362	34747787426	20961649026	23149917023	21819945085	37678348719	5297212453	5574844283	5526075193	9806799618	0	-1	-1	0	0	0	0	0
					Q08752	PPID_HUMAN	7.97415e+08	1670500245	1236475944	2400097642	1235905774	2103797326	1925268327	2819487966	9.8948e+08	1634954589	1552556416	2332636759	0	0	0	0	0	0	0	0
					Q14677	EPN4_HUMAN	2767150024	3260832883	3901232546	4014843143	3540098935	4279705317	5071726293	5339416571	2921351721	3535268119	4233406118	4329163736	0	0	0	0	0	0	0	0
					Q9BXS5	AP1M1_HUMAN	5435023468	4527270748	6752031346	9900470781	4169809668	4027362963	5617191229	7714055592	4010060684	3661766613	4863742534	6990238674	0	0	0	0	0	0	0	0
					P14550	AK1A1_HUMAN	3120896182	2646187296	3264134291	3697884757	4223486532	4374094461	5464309801	5062921796	7371458300	6403060005	7540254965	8390237705	0	0	1	0	0	1	0	0
					Q92620	PRP16_HUMAN	7.34545e+08	5.7815e+08	7.03895e+08	4.46234e+08	6.37762e+08	530219930	5.92121e+08	4.22503e+08	6.78237e+08	5.68839e+08	6.92185e+08	4.60937e+08	0	0	0	0	0	0	0	0
					Q7Z460	CLAP1_HUMAN	1490499977	1064176530	1506160081	1137021830	1543028990	9.81623e+08	1554479986	1319190842	832121962	7.80744e+08	7.79057e+08	6.57905e+08	0	0	0	0	0	0	0	0
					Q9UQB8	BAIP2_HUMAN	3.85675e+08	3.42919e+08	3.47502e+08	1.86451e+08	719226581	9.52863e+08	1043890526	9.21646e+08	1087088717	1161315432	1293480226	7.4123e+08	1	0	1	1	0	1	0	0
					Q99615	DNJC7_HUMAN	5244330532	5716974680	6521233966	6471050926	10065517797	10924294641	11682362598	12536491239	9153185947	10032808105	10750059365	11499804998	0	0	0	0	0	0	0	0
					Q86V48	LUZP1_HUMAN	9.0193e+08	1202709496	1039037830	1190597822	2095125383	2613492647	2582979379	2513344146	7.50782e+08	1020088680	8.76873e+08	9.96372e+08	1	-1	0	1	-1	0	0	0
					Q96Q11	TRNT1_HUMAN	785842091	8.68538e+08	547304665	9.01988e+08	1901415314	2065754492	1360001963	2206925887	4.87595e+08	4.98553e+08	3.65964e+08	5.48875e+08	1	-1	0	0	-1	0	0	0
					Q16222	UAP1_HUMAN	1023817139	1766009847	9.2443e+08	2360546911	6.80427e+08	962148765	4.60217e+08	1399785408	1426336522	2401748900	1307238690	2961853884	0	0	0	0	0	0	0	0
					Q9BZF9	UACA_HUMAN	3.11804e+08	3.03225e+08	3.75693e+08	4.91397e+08	8.1352e+08	7.25341e+08	9.221e+08	1211429322	281779988	2.6818e+08	3.37174e+08	4.32805e+08	1	-1	0	0	0	0	0	0
					O00541	PESC_HUMAN	1309177888	8.59991e+08	1793732875	2652470138	1784379936	1082149103	2150491581	2985371758	1816299973	1148384829	2256219178	3139861872	0	0	0	0	0	0	0	0
					Q9Y305	ACOT9_HUMAN	3257848062	2578317771	2895681685	2710932930	6049725162	4921265232	5305701975	6443663456	10807868561	8933522896	9417201806	8959298031	0	0	1	0	0	1	0	0
					Q96T23	RSF1_HUMAN	1010139924	9.4248e+08	925883508	1000180239	1096398695	1031290169	9.6445e+08	1072866524	1304823408	1314457685	1299463782	1397589812	0	0	0	0	0	0	0	0
					Q07955	SRSF1_HUMAN	54806032379	55322575834	61549080490	113660000000	53547404536	54714077258	60907854758	103405000000	49687774864	49072289608	55232409781	97369995445	0	0	0	0	0	0	0	0
					Q9HCK8	CHD8_HUMAN	2.91052e+08	2.30776e+08	2.46141e+08	2.7581e+08	2.08904e+08	1.89513e+08	1.92009e+08	2.1417e+08	2.80771e+08	2.29502e+08	2.60403e+08	2.97734e+08	0	0	0	0	0	0	0	0
					Q9UBE0	SAE1_HUMAN	1990715533	2535551945	3182575804	3840440023	3011768866	3743735678	4760482297	5437573763	1164094088	1623841071	1814852552	2597829724	0	-1	0	0	0	0	0	0
					P28074	PSB5_HUMAN	13147855974	14868039374	15076149052	21153828655	13259650900	15061878168	14870138949	22063278827	10565416167	11892753067	12141710122	17039515476	0	0	0	0	0	0	0	0
					O14646	CHD1_HUMAN	6.92718e+08	5.39949e+08	6.66408e+08	6.83578e+08	9.2292e+08	6.68568e+08	9.24938e+08	8.07102e+08	7.88454e+08	6.20361e+08	7.47792e+08	5.91553e+08	0	0	0	0	0	0	0	0
					O43166	SI1L1_HUMAN	3.42518e+08	5.09057e+08	3.03631e+08	3.48622e+08	2.11614e+08	3.03502e+08	2.06675e+08	2.1383e+08	2.43116e+08	3.22315e+08	2.04846e+08	2.67694e+08	0	0	0	0	0	0	0	0
					Q92547	TOPB1_HUMAN	1.48363e+08	270821165	2.04495e+08	1.96841e+08	2.0656e+08	4.91952e+08	2.46362e+08	2.40402e+08	2.02498e+08	8.43726e+08	7.37526e+08	2.35951e+08	0	0	0	0	0	0	0	0
					Q96T51	RUFY1_HUMAN	3.02128e+08	3.99604e+08	450200834	3.87086e+08	6.59249e+08	9.79335e+08	9.08526e+08	9.61776e+08	3.16772e+08	4.56622e+08	3.97771e+08	3.95144e+08	1	-1	0	1	-1	0	0	0
					Q9BZZ5	API5_HUMAN	8678887525	8339762610	8568420789	11856867776	13049525058	12555879395	12634071788	17167120697	13003320489	12936821374	12451892879	17337641650	0	0	0	0	0	0	0	0
					P23229	ITA6_HUMAN	1190842893	1076257123	943401541	1318462530	5318546402	4685997829	4357264093	5325184086	7.69171e+08	6.8413e+08	6.47781e+08	7.88266e+08	1	-1	0	1	-1	0	0	0
					Q14232	EI2BA_HUMAN	1978618741	1364341277	2098916012	3244957372	5259305814	4027718425	4440347564	11203493666	3569515212	2602443484	3713990531	6052832253	0	0	0	0	0	0	0	0
					Q13242	SRSF9_HUMAN	13814918417	18456864878	14451740305	15862494153	10484296579	11930396359	12614966349	14101917566	6550574629	8133154455	7114522766	9087774686	0	0	-1	0	0	-1	0	0
					O95486	SC24A_HUMAN	1172829963	1341035019	1608374720	2217602711	9.13557e+08	1174249726	1306569070	1634083385	1415023227	1636557040	2160280859	2467566966	0	0	0	0	0	0	0	0
					Q12765	SCRN1_HUMAN	3292054655	4268557633	4121978944	5205180504	6.26283e+08	7.19033e+08	4.64438e+08	6.03569e+08	7.90564e+08	6.95505e+08	2.68618e+08	2.77147e+08	-1	0	-1	-1	0	-1	0	0
					Q8NHW5	RLA0L_HUMAN	23020014556	23598990624	102951000000	69417109189	34650254664	37366107005	155391000000	107305000000	31704888014	32903155974	131546000000	98872342627	0	0	0	0	0	0	0	0
					Q86W92	LIPB1_HUMAN	2680144866	2154471023	9.34402e+08	2158908648	1381799677	1184348961	8.85252e+08	1069485325	9.51744e+08	8.31342e+08	6.42437e+08	7.30985e+08	0	0	0	0	0	0	0	0
					Q9NRL2	BAZ1A_HUMAN	12437782274	1328492613	19302522564	15665403921	14086844018	1389126818	21743594331	17236964848	18007071091	1081561927	28179729930	22641995257	0	0	0	0	0	0	0	0
					P11310	ACADM_HUMAN	2956689530	2487510784	3981798105	5767418378	2094658233	1742937331	2836176786	3662263992	6291758482	5586650326	8487101611	11315152281	0	1	0	0	0	0	0	0
					P51692	STA5B_HUMAN	2.12521e+08	265875003	2.80544e+08	4.06256e+08	4.88242e+08	5.60596e+08	5.88884e+08	765830348	7.47261e+08	9.4403e+08	9.72379e+08	1113400118	1	0	1	0	0	1	0	0
					Q14254	FLOT2_HUMAN	4696111876	4775902862	4066268625	4049643202	3485985451	3258649459	2952201981	2793113131	4113724517	4064957963	3225719116	3376411868	0	0	0	0	0	0	0	0
					Q9BVJ6	UT14A_HUMAN	1499959096	1672657882	1628375625	1875487689	2423730146	2452998155	2631150236	3095891034	2565849243	2596452939	2570716093	3052307164	0	0	0	0	0	0	0	0
					O75592	MYCB2_HUMAN	1.63642e+08	3.20311e+08	352740794	275343327	194987109	218319857	2.49571e+08	1.1993e+08	5.06595e+08	5.67003e+08	3.83304e+08	3.05835e+08	0	1	0	0	0	0	0	0
Human Glycosyltransferases	GT 1	UGT1A6	P19224	UDP-glucuronosyltransferase 1-6	P19224	UD16_HUMAN	2.82271e+08	2.57623e+08	2.88356e+07	5.84596e+08	1202286782	1083054923	465027308	1997072886	2.32599e+08	2.03255e+08	1.09062e+08	2.23655e+08	0	0	0	0	0	0	0	0
					Q9NQ66	PLCB1_HUMAN	4.16789e+08	1.19608e+08	1.2674e+08	3.46007e+08	5.4597e+08	1.56547e+08	1.88901e+08	483096276	1.84681e+08	3.41908e+07	8.22743e+07	1.96211e+08	0	0	0	0	0	0	0	0
					P25685	DNJB1_HUMAN	13350676786	11873702830	9221455325	13880024975	13435069348	13776216193	10634792874	15811540024	14175061027	8274386569	6514286612	9028272127	0	0	0	0	0	0	0	0
					Q14562	DHX8_HUMAN	2256181992	1736312059	1812397403	3027950553	1758461446	1330964417	1380440577	2514414826	2268365871	1715775395	1735409376	3286577369	0	0	0	0	0	0	0	0
					Q96Q15	SMG1_HUMAN	1000136970	1185631508	1253658641	1764726983	1240371493	1344472317	1421940523	2043715619	7.38322e+08	9.01984e+08	9.34109e+08	1394360226	0	0	0	0	0	0	0	0
					Q9H074	PAIP1_HUMAN	6003135250	7057316270	7306725654	5526543343	3961144116	4970324293	4797936601	3850055527	6059258470	7042283070	7480177592	5653866935	0	0	0	0	0	0	0	0
					O00186	STXB3_HUMAN	5.5993e+08	3.89401e+08	4.62201e+08	5.75664e+08	1003846176	8.12004e+08	8.02521e+08	1256009256	8.47383e+08	6.73936e+08	7.6846e+08	1207222520	0	0	0	0	0	0	0	0
					O00203	AP3B1_HUMAN	1954230927	1973459140	2225468992	2265464472	2725950941	2833737242	3454028748	4128352316	2431397736	2669380823	3001188801	2974732151	0	0	0	0	0	0	0	0
					P48200	IREB2_HUMAN	4.09111e+08	5.19284e+08	3.87e+08	5.59484e+08	3.04911e+08	2236685061	3.10281e+08	4.30992e+08	1.78367e+08	2.20014e+08	3.147e+08	4.10552e+08	0	0	0	0	0	0	0	0
					P04264	K2C1_HUMAN	317048000000	328640000000	316452000000	366077000000	561600000000	587050000000	549271000000	651955000000	254597000000	263940000000	253316000000	300678000000	0	-1	0	0	-1	0	0	0
					Q14847	LASP1_HUMAN	10165153752	8222398069	7977636614	19871871806	11026807381	9079111698	9570648307	23420952078	2773949998	2826289008	2847483447	5892959987	0	0	0	0	0	0	0	0
					P61106	RAB14_HUMAN	25044652124	23391074956	28246551065	29943171098	37526170956	35183173974	44894916916	46109843019	17037350406	16437352268	20050956097	21534410616	0	-1	0	0	-1	0	0	0
					Q9UBX3	DIC_HUMAN	4079899923	3988057566	4099844030	5974632592	10516860437	10344371875	10334144832	16225266139	4113477117	4018304753	4193007679	6182107379	1	-1	0	0	0	0	0	0
					Q9Y6A5	TACC3_HUMAN	1300825855	1524447906	1479956902	1846952394	7.39567e+08	1102054866	1489066188	1124938280	502753860	512468302	6.93594e+08	8.88884e+08	0	0	-1	0	0	-1	0	0
Other Human Glycan-related genes		CALR	P27797	Calreticulin	P27797	CALR_HUMAN	16706715127	10862784195	23970554088	29119312961	11264154127	10040417156	14865907046	16819286261	12243454039	7766775875	15943812285	20574065514	0	0	0	0	0	0	0	0
					Q53H82	LACB2_HUMAN	1492389286	1388390775	2103150191	1878322036	6313721181	5680362883	8518586190	7700861222	1634965078	1391075475	2049245356	2121416715	1	-1	0	1	-1	0	0	0
					Q9Y2K7	KDM2A_HUMAN	1709913659	1363026983	1523348920	1562155702	9.28016e+08	6.48365e+08	7.96137e+08	7.50364e+08	5.81972e+08	6.19541e+08	6.43553e+08	5.2691e+08	0	0	-1	0	0	-1	0	0
					Q99959	PKP2_HUMAN	7.88533e+08	9.36688e+08	1044778686	1730391268	3.77519e+08	4.19878e+08	5.41857e+08	1269289479	4.68396e+08	5.52521e+08	665484434	1305184400	0	0	0	0	0	0	0	0
					Q9NZL9	MAT2B_HUMAN	5.31135e+08	5.10054e+08	5.76477e+08	7.65598e+08	1089410713	1435090186	1442001017	1916392063	1603385180	2366268225	2150458356	3163966230	1	0	1	0	0	0	0	0
					P78406	RAE1L_HUMAN	5462473653	6854891742	4916906163	8047372576	5370928374	6882347124	4826877055	7623126617	6529226039	8142249150	5921162771	8463145956	0	0	0	0	0	0	0	0
					Q9NQR4	NIT2_HUMAN	7468477763	6732725351	5052113931	9032662278	10497655400	9070966513	6841115400	12147694873	7554650330	7457776307	4976055412	8652922272	0	0	0	0	0	0	0	0
					Q96D46	NMD3_HUMAN	9.97045e+08	8.74976e+08	1162977410	1492992535	1546821202	1356571978	1859149567	1940729970	1407991816	1053730680	1633218554	1927759473	0	0	0	0	0	0	0	0
					Q9Y4B6	DCAF1_HUMAN	2.98551e+08	3.85659e+08	4.46041e+08	4.00804e+08	1175189255	1131786699	886918496	2256146145	5.94285e+08	8.00554e+08	8.04471e+08	7.27049e+08	0	0	0	0	0	0	0	0
					P62917	RL8_HUMAN	17152060639	13377410470	16741803738	34104860676	20869646738	16057381709	21191158988	40579955973	19826509918	14563096512	20283326778	37416257163	0	0	0	0	0	0	0	0
					Q9H8H0	NOL11_HUMAN	1871681881	1740167448	1589219974	1614279800	2535967375	2289742870	2223487146	2343578354	2991503412	2679217540	2541542518	2473056935	0	0	0	0	0	0	0	0
					Q9UBN7	HDAC6_HUMAN	5.08761e+08	6.38995e+08	6.36917e+08	6.22783e+08	6.06596e+08	7.55132e+08	8.22542e+08	7.3607e+08	6.7158e+08	9.23148e+08	9.34711e+08	8.41524e+08	0	0	0	0	0	0	0	0
					Q15019	SEPT2_HUMAN	29999191778	29744088604	24848102587	35685175675	25588926831	24881323239	21237992270	29091575196	24144980742	23028335703	20031383365	27118908293	0	0	0	0	0	0	0	0
					Q9UKF6	CPSF3_HUMAN	1511646920	1925671363	1833751904	2205510823	1526965125	1872153406	1705940159	2424269841	1269681569	1536750816	1549143570	1775024023	0	0	0	0	0	0	0	0
					P01891	1A68_HUMAN	2361825799	2398615397	3116715769	3321927056	3216582912	3322609157	3867367205	4404336475	5958973476	6337894447	7832383219	8974107686	0	0	1	0	0	1	0	0
					Q969V3	NCLN_HUMAN	3198175611	2323361879	2222088380	3398790314	2410905690	1702939588	1534357005	2466436140	3035182622	2101475592	1855700672	3165354193	0	0	0	0	0	0	0	0
					Q96DI7	SNR40_HUMAN	4818416600	5007534531	5886772549	4251335891	3942695890	4109461393	4788838565	3442770498	3835857958	3724053652	4241724792	3256174376	0	0	0	0	0	0	0	0
					P40123	CAP2_HUMAN	3600297724	5140155021	4646660939	6421227472	5408724421	7305069994	6683786226	8714017579	2070360797	3257998909	2608666905	4100158374	0	-1	0	0	0	0	0	0
					O14818	PSA7_HUMAN	11720711909	14939074942	13701141054	28208706899	13092940368	14617851808	15187889964	22766153742	11552178743	12278518248	14019490929	21863492348	0	0	0	0	0	0	0	0
					Q9UBV2	SE1L1_HUMAN	3735167809	4518248791	3019391085	4455762455	3113975400	3474414186	2687471249	3627638937	2089032016	2456359000	1947392072	2494220149	0	0	0	0	0	0	0	0
					Q9Y6C9	MTCH2_HUMAN	20944228351	24945740344	25431017980	26256675432	13230818946	15593344796	15847219536	16741808907	9044930540	10028723396	10243705606	10509753134	0	0	-1	0	0	-1	0	0
					P16930	FAAA_HUMAN	5.66763e+08	6.23853e+08	8.17982e+08	7.43428e+08	1318349865	1464580684	1791935359	1723615329	505406952	6.33372e+08	1017862736	9.28765e+08	1	-1	0	1	0	0	0	0
					P32322	P5CR1_HUMAN	4.15019e+08	506935109	6.18371e+08	3024066385	7.55709e+08	5.25314e+08	7.78295e+08	4211961522	2313678427	3023204002	4218086638	5874504716	0	0	0	0	0	0	0	0
					Q9BUP3	HTAI2_HUMAN	1052347555	7.28397e+08	9.51437e+08	1007581746	2869517804	2066824798	2846816037	2715300047	1704280096	1164349461	1693357131	1544436543	1	0	0	1	0	0	0	0
					Q12904	AIMP1_HUMAN	5419139480	5693940135	5740909400	7193278908	4665484641	5812955375	6072766827	7586798214	4499303895	4837706588	5278709954	6303890713	0	0	0	0	0	0	0	0
					O95714	HERC2_HUMAN	1262590700	1799599943	1380292416	1663008791	1259599090	1798231001	1435240455	1587692723	1084743081	1532311602	1222035371	1419213336	0	0	0	0	0	0	0	0
					P35237	SPB6_HUMAN	8345290894	10381336370	7648426617	11027978746	10492137118	11579317237	8795110138	13445392522	11290145354	14103474803	10329733330	15437096221	0	0	0	0	0	0	0	0
					P80404	GABT_HUMAN	713297831	679185782	7.05302e+08	8.68462e+08	8.59526e+07	1.399e+08	1.04601e+08	1.63243e+08	7.59789e+07	122712102	1.11183e+08	4.01763e+07	-1	0	-1	-1	0	-1	0	0
					Q8NEV1	CSK23_HUMAN	6428584328	6000420818	8128022569	9188386780	6616423467	6711830946	8032188779	10193933113	4105104872	4117570362	5036018041	6315168720	0	0	0	0	0	0	0	0
					Q6YHK3	CD109_HUMAN	1.29354e+08	1.44688e+08	194578072	1017678371	4.64777e+08	4.577e+08	5.83268e+08	6.05714e+08	1.49026e+08	149588348	4.66536e+08	2.96891e+08	0	0	0	0	0	0	0	0
					O94905	ERLN2_HUMAN	5980253107	8488709180	5605730217	7791104861	4687011565	6848162219	4398065451	5982808889	2905389484	4301693821	2721469920	3809047725	0	0	-1	0	0	0	0	0
					Q99590	SCAFB_HUMAN	4.70201e+08	6.0431e+08	6.08263e+08	2.96929e+08	5.62879e+08	9.52759e+08	7.87934e+08	4.60148e+08	571468396	9.00954e+08	7.87748e+08	4.30146e+08	0	0	0	0	0	0	0	0
					P26368	U2AF2_HUMAN	19626316590	21287420596	18163658271	16693418156	21310140012	23280925377	19719273360	18097392303	12647450559	12124516782	11948824842	11778356391	0	0	0	0	0	0	0	0
					Q9Y224	RTRAF_HUMAN	6270690412	6289893825	6886732243	6469869435	8680659388	8602583590	9540667616	8832888280	7028949181	7012223788	7932702385	6976616129	0	0	0	0	0	0	0	0
					Q15067	ACOX1_HUMAN	8.71531e+08	1948963297	1107439066	1398125599	926080721	1410365150	1162712498	1276169085	1405380315	1567021327	1362139926	2316490405	0	0	0	0	0	0	0	0
					P06396	GELS_HUMAN	2.58482e+08	244455105	1.78733e+08	5.03605e+08	8.23045e+08	9.01424e+08	775218495	1243554820	4.5283e+08	4.66002e+08	4.89145e+08	7.91204e+08	1	0	0	0	0	0	0	0
					P30419	NMT1_HUMAN	4693837397	4520758376	6096010322	5931136055	2161113887	1881582533	2121683367	3280834511	2245918636	2155790569	2440913716	3427616153	-1	0	-1	0	0	0	0	0
					P31350	RIR2_HUMAN	3.91118e+08	4.32542e+08	3.85737e+08	5.50301e+08	5.33573e+08	5.30229e+08	5.08949e+08	7.67684e+08	6.56369e+08	6.91938e+08	6.04749e+08	9.68303e+08	0	0	0	0	0	0	0	0
					O43747	AP1G1_HUMAN	9.00926e+08	657750633	1030624513	7.7149e+08	9.39521e+08	5.9238e+08	8.75074e+08	9.18212e+08	7.32377e+08	4.77982e+08	7.10282e+08	7.53273e+08	0	0	0	0	0	0	0	0
					Q5T1M5	FKB15_HUMAN	3.37204e+08	211368894	3.34927e+08	360564304	7.90139e+08	4.95609e+08	8.02632e+08	9.38214e+08	5.63661e+08	370391909	5.92091e+08	6.54722e+08	1	0	0	0	0	0	0	0
					Q9BW92	SYTM_HUMAN	2013779683	1433243234	1432444102	2857340885	2809396453	1584817507	2506973906	3381792328	1972665179	1200245205	1837758572	2648295730	0	0	0	0	0	0	0	0
					Q8TD30	ALAT2_HUMAN	6.68637e+08	4.30084e+08	5.609e+08	5.59412e+08	563078603	5.1613e+08	480904316	6.88664e+08	5.10398e+08	4.49715e+08	3.56786e+08	6.83203e+08	0	0	0	0	0	0	0	0
					P04080	CYTB_HUMAN	17515155487	15200328786	13609306957	21676124206	33852546380	29367061087	26211091449	40015235490	15583064901	13312808310	11955465129	17621050405	0	-1	0	0	0	0	0	0
					Q92544	TM9S4_HUMAN	4462914959	5954517540	4386525809	6203356260	3208132540	4214077073	3152651341	4356735206	1994408160	2479360863	1979334254	2679295004	0	0	-1	0	0	0	0	0
					Q9NX58	LYAR_HUMAN	5898821275	7292450551	7039536823	6996502311	6592269480	8098569241	7715726172	7779997224	4467988677	5530234003	5415450971	5505027557	0	0	0	0	0	0	0	0
					P35270	SPRE_HUMAN	3705877785	3780769874	3623730372	4103354437	8679562481	9241597906	8528992038	9581004592	3520489235	3657494057	3330760737	4144032538	1	-1	0	1	-1	0	0	0
					Q9UBQ7	GRHPR_HUMAN	2340469060	2272245091	1348675670	1348181407	3499792343	3424865526	2417766249	2025716414	2198950815	2292326582	1395313950	1395235488	0	0	0	0	0	0	0	0
					P18031	PTN1_HUMAN	1150670894	1366313354	1207163954	1289444542	2723664973	3110560846	2853599051	3321018659	979838713	1164073362	1046912732	1215610661	1	-1	0	1	-1	0	0	0
					Q9Y4D7	PLXD1_HUMAN	1.21612e+08	1.53879e+08	1.70893e+08	1.20755e+08	558520267	4.96621e+08	5.5858e+08	4.36659e+08	4.05757e+08	2.40422e+08	1.28081e+08	5.90717e+08	1	0	0	1	0	0	0	0
					Q14558	KPRA_HUMAN	1500342667	1808304543	1688442003	2372975546	2253371426	2431909505	2370498834	3340417251	1312931040	1568343888	1445591739	2601901499	0	0	0	0	0	0	0	0
					O75717	WDHD1_HUMAN	6.12747e+08	1644586433	6.34406e+08	5.64436e+08	8.13223e+08	1788050842	8.3596e+08	8.45533e+08	2939258416	3545838853	2676971485	2487056413	0	1	1	0	0	1	0	0
					Q16850	CP51A_HUMAN	1927255840	2709207589	1735000227	1978907998	7.73248e+08	8.24093e+08	6.11349e+08	6.78775e+08	7.35952e+08	9.71707e+08	7.00729e+08	8.1561e+08	-1	0	-1	-1	0	0	0	0
					P98175	RBM10_HUMAN	8.66531e+08	9.77859e+08	1428915230	1349453486	1227043424	1592372865	2040831054	1635471765	1162947630	1369411337	1886208972	1458258834	0	0	0	0	0	0	0	0
					Q15599	NHRF2_HUMAN	1551216080	2111688767	2238341596	2073054828	4617617552	6413923948	6803508075	6381183322	1521898888	1952430955	2059556299	2000476283	1	-1	0	1	-1	0	0	0
					Q16666	IF16_HUMAN	2.04654e+08	2.42979e+08	2.57504e+08	1.50081e+08	2269115893	2191723361	2253533435	2234357672	1986597698	1892373656	2194131383	2021462227	1	0	1	1	0	1	0	0
					Q99541	PLIN2_HUMAN	1896823679	1571648300	1021872603	3049090880	7.0802e+08	5.62833e+08	3.66624e+08	1095307940	1.48234e+08	1.16459e+08	1079883690	3209711635	0	0	0	0	0	0	0	0
					Q9Y2Z4	SYYM_HUMAN	1122425360	1366544926	1192041684	1024689196	1575630471	1758962219	1547443658	1506486606	1089565633	1250015012	1124118991	1192442623	0	0	0	0	0	0	0	0
					Q9NRR5	UBQL4_HUMAN	6828748512	7289109415	10093164952	11901422081	9064057019	10162822980	13600472525	16727969790	4613622339	5750016819	7058584806	9409413505	0	0	0	0	0	0	0	0
					O60885	BRD4_HUMAN	1978767649	3354271254	3220861205	2295303780	1258557427	2151272826	2039957148	1456307253	1010596067	1569981315	1542981385	1213282694	0	0	-1	0	0	0	0	0
					P11908	PRPS2_HUMAN	1750302221	1614216557	1243320655	1929012724	2771181882	2323215904	1736430445	3065257354	2998492147	2482697386	1904215070	3306255699	0	0	0	0	0	0	0	0
					P49023	PAXI_HUMAN	3252917672	1918146079	3209780899	3279997331	10008254139	5968888207	9915726042	9756289529	2871080596	1732631431	2812842272	2715458404	1	-1	0	0	-1	0	0	0
					Q9UPT8	ZC3H4_HUMAN	3165964452	4717061200	7109816740	3139835812	4443706229	8444637764	6734013587	5737506185	8.6432e+08	1244049625	9.45602e+08	9.11429e+08	0	-1	-1	0	-1	0	0	0
					Q9BPW8	NIPS1_HUMAN	18154581409	20270504312	14269968230	24682091582	5978417983	6582737408	4686755259	7927644904	4302362705	5501504190	3421934364	6007952501	-1	0	-1	0	0	-1	0	0
					Q8TD47	RS4Y2_HUMAN	16174074581	23151267272	22894482400	39151456305	22569602843	31669282544	32109287849	56449072586	21643654684	30754683430	31682316144	51121133775	0	0	0	0	0	0	0	0
					P22090	RS4Y1_HUMAN	13732142405	9949673861	13268825419	32804845297	19226200199	13625904371	18805319095	47753989227	17693964257	13774554249	19032928878	44727733233	0	0	0	0	0	0	0	0
					Q9H2U2	IPYR2_HUMAN	3827529177	3184183642	4719079079	5808135496	6135261240	5707887895	8769943614	10087152790	4045786994	3746373000	5828110065	7072999402	0	0	0	0	0	0	0	0
					Q9Y3F4	STRAP_HUMAN	11014795013	12064982371	13923641916	15271168746	18777236255	19751492871	22977138748	25709112789	13852514793	14850540906	17474658152	19422695322	0	0	0	0	0	0	0	0
					Q92599	SEPT8_HUMAN	3926228697	3844096855	3869365973	5375763732	3053380498	3018774726	3196653224	4159456159	3199605300	3167911053	3110828183	4615151302	0	0	0	0	0	0	0	0
					P35609	ACTN2_HUMAN	33182035428	33190442371	36601001707	50041833027	46752886284	44879346620	52295153535	72197095117	15871625184	16841077410	17241663885	22263940514	0	-1	-1	0	0	0	0	0
					Q05682	CALD1_HUMAN	4427786438	4504458959	4493631106	6717179827	3546296683	4196841908	4316959849	6703009454	4260272141	4814229759	4688785090	7133516315	0	0	0	0	0	0	0	0
					Q15637	SF01_HUMAN	9970305462	5431585305	14445515110	13320685512	11377724370	6208677419	15885653989	14706875704	7606072227	4179841335	10779887541	10292845575	0	0	0	0	0	0	0	0
					Q8TBA6	GOGA5_HUMAN	7.42828e+08	663498976	8.75696e+08	8.69273e+08	1903535070	1791182234	2254957168	2670900468	1218487033	1098867898	1486196878	1439070415	1	0	0	1	0	0	0	0
					Q53EL6	PDCD4_HUMAN	3261236663	3508282372	3156131061	3385427431	2948231893	3194989436	2395640286	2714498900	4799108095	5385788432	4912745597	4878387478	0	0	0	0	0	0	0	0
					O96019	ACL6A_HUMAN	14813293501	13652164809	17069091548	17270540414	12019955765	10873979165	14196498509	13449750871	12293003451	10779655991	15740027632	14635406619	0	0	0	0	0	0	0	0
					Q96KP1	EXOC2_HUMAN	1167110444	9.43463e+08	1595010501	1198917210	1334772236	1069001804	1889975608	1359713296	8.64146e+08	6.98254e+08	1321047843	959473324	0	0	0	0	0	0	0	0
					Q96TA2	YMEL1_HUMAN	2452817789	2220767365	2379518884	3010586513	3076234913	2826430289	2802413894	3112148967	1761451714	1771822080	1777154910	2221358107	0	0	0	0	0	0	0	0
					P09972	ALDOC_HUMAN	1566899248	2791582390	1491611292	5782699538	3505872425	5222177484	2424472734	15965171028	3240145997	4346324675	3622971989	6807437878	0	0	0	0	0	0	0	0
					P19784	CSK22_HUMAN	3286750509	4004410754	3497758977	4355494117	3076315473	3407148363	3185542812	4355011851	2386680596	2631138808	2515025452	3235412165	0	0	0	0	0	0	0	0
					Q9Y2T2	AP3M1_HUMAN	6.29471e+08	7.51081e+08	7.4559e+08	9.88413e+08	8.93059e+08	1015395323	9.44065e+08	1453475049	9.00003e+08	1034649954	9.56722e+08	1342000596	0	0	0	0	0	0	0	0
					P61160	ARP2_HUMAN	26331735800	25726165016	21506759945	33451296414	30357213666	29601813293	25098141150	38965996466	21078809702	20680581129	17595846172	27035589306	0	0	0	0	0	0	0	0
					Q5BKZ1	ZN326_HUMAN	4100528565	4614547034	4679957788	4990623099	3039824621	3570789375	3527715447	3709044571	3437919497	4017474574	4058810206	4393603954	0	0	0	0	0	0	0	0
					O15382	BCAT2_HUMAN	1278867216	1685435732	2074454334	2789087660	2073738417	2392311931	2196626794	2599542896	1069112952	1313264406	1112183708	1255036928	0	0	0	0	0	0	0	0
					P46100	ATRX_HUMAN	3.92426e+08	3.76205e+08	277717992	5.85402e+08	806258517	8.24885e+08	5.03959e+08	9.61542e+08	4.74422e+08	5.06199e+08	292664155	4.90284e+08	0	0	0	0	0	0	0	0
					O95433	AHSA1_HUMAN	4508441495	5280950593	4432138521	4614621311	8755398159	10582064515	8565817183	9049666969	4827246652	5841211180	4556495161	5066685978	0	0	0	0	0	0	0	0
					Q53SF7	COBL1_HUMAN	1058800175	1543585385	1261002057	1652914485	4.82631e+08	7.27333e+08	4.90059e+08	8.23986e+08	2.41588e+08	4.13229e+08	3.11618e+08	4.14294e+08	-1	0	-1	0	0	-1	0	0
					P20674	COX5A_HUMAN	16815749294	8015761970	10968072438	20435033703	18774518203	8738725617	12196905997	22671758119	18359678902	9393088423	12030919260	21880452021	0	0	0	0	0	0	0	0
					Q13428	TCOF_HUMAN	1071111084	1001115317	1441554473	2627080598	1845937740	1736656046	2629286601	4194810889	1493176642	1396479105	2137727994	3759354735	0	0	0	0	0	0	0	0
					Q9Y512	SAM50_HUMAN	2270726049	2928460557	3212901415	6426530035	2562825602	2726182678	2651184759	5491091914	2398256191	2821489908	2843531894	5552946242	0	0	0	0	0	0	0	0
					Q8IXT5	RB12B_HUMAN	4.29318e+08	5.89592e+08	4.36951e+08	5.49523e+08	6.2748e+08	7.71508e+08	6.05462e+08	6.8412e+08	3.61877e+08	4.63471e+08	3.84422e+08	4.33303e+08	0	0	0	0	0	0	0	0
					P40938	RFC3_HUMAN	1467935688	1921950447	2493863814	2525883294	9.00077e+08	1106885565	1508902432	1687672098	1241546711	1598876964	1951453109	2118693321	0	0	0	0	0	0	0	0
					A0MZ66	SHOT1_HUMAN	2.45296e+08	2.63683e+08	1.95285e+08	1.39986e+08	5.15374e+08	4.82433e+08	349123930	5.54011e+08	3.392e+08	3.28808e+08	223411854	1.46753e+08	1	0	0	0	0	0	0	0
					Q9UIJ7	KAD3_HUMAN	17998544091	14516128980	11826238327	18643057898	2116868081	1680134579	1387922855	2537556260	5032094178	4873033752	3605740519	5695713694	-1	1	-1	-1	0	-1	0	0
					Q9Y315	DEOC_HUMAN	1149393589	1271009252	1253497438	1991124980	8.69698e+08	9.53655e+08	9.38746e+08	1606146423	7.50212e+08	826401219	8.72718e+08	1466004445	0	0	0	0	0	0	0	0
					Q15785	TOM34_HUMAN	1656496704	2432545201	1708092685	1944754458	2737936794	3134527920	3321462520	3450853367	4144136899	4978496746	4580521524	4904294354	0	0	1	0	0	1	0	0
					P11177	ODPB_HUMAN	18385827068	17211053828	11253860442	18320375296	21394287276	19970741872	13160987481	21283129745	37307089625	35070442171	23078259241	37166619056	0	0	1	0	0	0	0	0
Human Glycoside Hydrolases	GH47	EDEM3	Q9BZQ6	ER degradation-enhancing alpha-mannosidase-like protein 3	Q9BZQ6	EDEM3_HUMAN	2014734440	1681198683	3769744199	676401460	6.99339e+08	7.08114e+08	10198244161	6.86187e+08	7.34312e+08	7.0785e+08	927466981	5.48347e+08	0	0	0	0	0	0	0	0
					P62491	RB11A_HUMAN	13234247824	10296980155	11779468559	17829748398	17491482553	13424279052	15520238989	23102765370	11755338602	9123045628	9696686279	15246123764	0	0	0	0	0	0	0	0
					Q9Y285	SYFA_HUMAN	1116227777	8.7292e+08	1060658957	1096365080	1986276680	1724742414	1893875352	1827145066	1553310041	1009964482	1414607837	1406977533	0	0	0	0	0	0	0	0
					O00505	IMA4_HUMAN	1205950908	1648277326	1495866643	1790776997	1070026371	1479663876	1379748472	1741110523	1481448016	1767730358	1677375341	2048465480	0	0	0	0	0	0	0	0
					P36957	ODO2_HUMAN	4731031895	3552466463	3300110204	3724191194	4540530295	3915531379	3441668972	3734315104	2708551258	2132192184	2185257819	2099466145	0	0	0	0	0	0	0	0
					Q5VZK9	CARL1_HUMAN	7.16241e+08	746715792	9.97945e+08	5.93211e+08	928495713	1131285235	1379061430	5.84182e+08	4.54958e+08	5.6767e+08	7.66167e+08	4.18583e+08	0	0	0	0	0	0	0	0
					O14672	ADA10_HUMAN	2038184658	2889212998	2526152955	2496615703	3143384549	4217275736	3642463230	3224481640	4.0984e+08	579637115	5.14191e+08	608167014	0	-1	-1	0	-1	-1	0	0
					Q8TDD1	DDX54_HUMAN	5.34489e+08	2.41865e+08	3.70565e+08	5.04697e+08	9.34477e+08	6.20855e+08	9.29808e+08	1369566258	9.2686e+08	6.49613e+08	653596152	9.92327e+08	0	0	0	0	0	0	0	0
					P04183	KITH_HUMAN	2961815712	3357296688	3039697087	3569287812	5309513510	6293055575	5066341470	5944440451	2027989944	2387721636	2189879250	2386261494	0	-1	0	0	-1	0	0	0
					Q9Y6G9	DC1L1_HUMAN	2598876573	2143119741	1835318185	2833072326	3155203195	2687597721	2180912021	3254847081	1583394712	1321622653	1060792591	1621176339	0	-1	0	0	0	0	0	0
					P61201	CSN2_HUMAN	3023062799	3846787952	3861253633	3587673679	3456761735	4308238474	3999561607	3596470763	3482855308	3909473192	3969955678	3426643360	0	0	0	0	0	0	0	0
					Q6S8J3	POTEE_HUMAN	457996000000	573306000000	615331000000	884889000000	456060000000	570381000000	609862000000	871686000000	263655000000	328841000000	354577000000	516751000000	0	0	0	0	0	0	0	0
					A5A3E0	POTEF_HUMAN	460645000000	634352000000	622624000000	917012000000	461991000000	706915000000	624365000000	941829000000	263868000000	333784000000	355070000000	519263000000	0	0	0	0	0	0	0	0
					P53701	CCHL_HUMAN	1295301572	1763746627	1341272566	1871364303	1636054343	2070105397	1665479423	2017354040	5592402721	7015394725	5669216427	7454450001	0	1	1	0	1	1	0	0
					O00461	GOLI4_HUMAN	2273585213	2191614747	2823791199	2742308272	2351398155	2350506677	2717463572	2670474869	1797140452	1815186689	2015629841	2330277200	0	0	0	0	0	0	0	0
					O43172	PRP4_HUMAN	6693720008	5600650676	5016404297	6868908713	9428480602	7477214961	7031296217	8955013429	6324622974	5161317964	4745921904	6385418796	0	0	0	0	0	0	0	0
					P07910	HNRPC_HUMAN	193359000000	68555497852	83641494790	284794000000	147759000000	51745450281	63793797022	218158000000	138570000000	65111170935	72350314854	192199000000	0	0	0	0	0	0	0	0
					P58876	H2B1D_HUMAN	753355000000	713780000000	763849000000	1408270000000	667914000000	643373000000	686838000000	1264040000000	719319000000	677400000000	732638000000	1339420000000	0	0	0	0	0	0	0	0
					Q99877	H2B1N_HUMAN	753355000000	713780000000	763849000000	1408270000000	667914000000	643373000000	686838000000	1264040000000	719319000000	677400000000	732638000000	1339420000000	0	0	0	0	0	0	0	0
					P62807	H2B1C_HUMAN	753355000000	713780000000	763849000000	1408270000000	667914000000	643373000000	686838000000	1264040000000	719319000000	677400000000	732638000000	1339420000000	0	0	0	0	0	0	0	0
					Q99879	H2B1M_HUMAN	753355000000	713780000000	763849000000	1408270000000	667914000000	643373000000	686838000000	1264040000000	719319000000	677400000000	732638000000	1339420000000	0	0	0	0	0	0	0	0
					P23527	H2B1O_HUMAN	444465000000	511609000000	465120000000	1133550000000	413342000000	478042000000	431443000000	1059370000000	432382000000	492172000000	445430000000	1100220000000	0	0	0	0	0	0	0	0
					P06899	H2B1J_HUMAN	444465000000	511609000000	465120000000	1133550000000	413342000000	478042000000	431443000000	1059370000000	432382000000	492172000000	445430000000	1100220000000	0	0	0	0	0	0	0	0
					O60814	H2B1K_HUMAN	753355000000	713780000000	763849000000	1408270000000	667914000000	643373000000	686838000000	1264040000000	719319000000	677400000000	732638000000	1339420000000	0	0	0	0	0	0	0	0
					P33778	H2B1B_HUMAN	444465000000	511609000000	465120000000	1133550000000	413342000000	478042000000	431443000000	1059370000000	432382000000	492172000000	445430000000	1100220000000	0	0	0	0	0	0	0	0
					Q16778	H2B2E_HUMAN	444465000000	511609000000	465120000000	1133550000000	413342000000	478042000000	431443000000	1059370000000	432382000000	492172000000	445430000000	1100220000000	0	0	0	0	0	0	0	0
					Q5QNW6	H2B2F_HUMAN	753355000000	713780000000	763849000000	1408270000000	667914000000	643373000000	686838000000	1264040000000	719319000000	677400000000	732638000000	1339420000000	0	0	0	0	0	0	0	0
					Q93079	H2B1H_HUMAN	753355000000	713780000000	763849000000	1408270000000	667914000000	643373000000	686838000000	1264040000000	719319000000	677400000000	732638000000	1339420000000	0	0	0	0	0	0	0	0
					Q15386	UBE3C_HUMAN	4003636212	3517412394	6285016195	4357510444	5269219752	5100988232	8407797270	5971796508	5260364054	4838217161	8472372680	5886070413	0	0	0	0	0	0	0	0
					Q6UWE0	LRSM1_HUMAN	4.33743e+08	2.92611e+08	3.83884e+08	3.61596e+08	4.98973e+08	3.68974e+08	3.95523e+08	5.119e+08	6.94735e+08	4.66265e+08	6.50426e+08	562095096	0	0	0	0	0	0	0	0
					Q96JH7	VCIP1_HUMAN	5.26387e+08	7.65911e+08	1011731584	5.82662e+08	9.73857e+08	1511993557	1753259139	1120176481	279423745	5.20621e+08	5.46323e+08	3.89321e+08	0	-1	0	0	0	0	0	0
					Q12959	DLG1_HUMAN	2762291311	2275823399	3099088829	2177114079	4145347904	3547398727	4619950162	3685470756	1522534417	1239185503	1705718432	1218425875	0	-1	0	0	-1	0	0	0
					P32119	PRDX2_HUMAN	52257480108	55573586346	83810086379	85214971390	47709937359	56535235804	85474088020	81993487370	35138496279	38769132842	58833991976	58225741404	0	0	0	0	0	0	0	0
Human Glycoside Hydrolases	GH20	HEXA	P06865	Beta-hexosaminidase subunit alpha	P06865	HEXA_HUMAN	1830474370	1648358268	1421845521	1705564113	3951358509	5664854837	3382001887	4158676052	3379208676	3172950147	2761383089	3085326190	1	0	0	0	0	0	0	0
					Q8IX12	CCAR1_HUMAN	2177601720	1918325603	2006144606	3564043716	2380411590	2195323085	2154254566	3696279815	2213418714	2040712811	2016807584	3514148836	0	0	0	0	0	0	0	0
					Q92896	GSLG1_HUMAN	5.23579e+08	1184412958	1177080462	1911635523	512315813	1489979449	1465693355	2339781791	4.15863e+08	9.89557e+08	9.86901e+08	1865779210	0	0	0	0	0	0	0	0
					Q9NY93	DDX56_HUMAN	2.66059e+08	4.90227e+08	356392791	5.23559e+08	4.59744e+08	9.52961e+08	6.9253e+08	1007620456	3.50993e+08	5.31828e+08	3.97418e+08	8.44541e+08	0	0	0	0	0	0	0	0
					Q99829	CPNE1_HUMAN	3283574666	2880121930	4212935117	5590422905	4147981536	3859340508	5486674222	7848358393	1933212719	1764994987	2505686452	3819126829	0	0	0	0	0	0	0	0
					Q9NUQ8	ABCF3_HUMAN	2015300104	2735246193	2601744857	2652536008	2887091587	3300496859	3261194830	3122256489	3130405994	5266026003	3780821677	4390220967	0	0	0	0	0	0	0	0
					Q5VU43	MYOME_HUMAN	13775353715	17343580672	17320117053	18297692772	18825673842	21059548493	22526210201	22362077242	15301531732	17734847850	17372355535	17402853122	0	0	0	0	0	0	0	0
					Q9NZU5	LMCD1_HUMAN	1660114873	1743071005	1058175466	1311166662	3909069752	3391136420	2327770779	2908453160	3.5359e+08	3.73715e+08	1.28023e+08	9.04242e+07	1	-1	-1	0	-1	-1	0	0
					Q9UJ72	ANX10_HUMAN	2.22429e+08	2.18737e+08	2.73507e+08	1.8531e+08	2449542096	1745543216	2479302060	2194018415	2.4239e+08	1.5187e+08	1.91023e+08	1.72423e+08	1	-1	0	1	-1	0	0	0
					Q96N67	DOCK7_HUMAN	478007176	6.78003e+08	6.99164e+08	714892438	4.90312e+08	5.81091e+08	5.79988e+08	6.83781e+08	5.28193e+08	7.77457e+08	6.80688e+08	7.76591e+08	0	0	0	0	0	0	0	0
					O60749	SNX2_HUMAN	5283702889	5539504306	6286596082	5807418071	6159397074	6976439401	7558133184	6763107409	8511206180	8422213452	10165388599	8896877630	0	0	0	0	0	0	0	0
					Q32P28	P3H1_HUMAN	3.97576e+08	3.28448e+08	5.16659e+08	5.44879e+08	1037191224	7.66072e+08	9.71718e+08	2098022851	1484763978	1250418275	1458228069	2344006147	0	0	1	0	0	0	0	0
					Q5H9R7	PP6R3_HUMAN	846383034	1413597209	9.93062e+08	1823524509	7.47427e+08	1002681983	7.81505e+08	1329969932	4.43873e+08	8.84327e+08	5.11291e+08	9.01579e+08	0	0	0	0	0	0	0	0
Human Glycoside Hydrolases	GH38	MAN2B1	O00754	Lysosomal alpha-mannosidase	O00754	MA2B1_HUMAN	1757990742	1665011093	1709629167	3248192630	8.60778e+08	1198312869	7.74267e+08	1189190268	9.61546e+08	8.25539e+08	8.2992e+08	1269727614	0	0	0	0	0	0	0	0
					Q96HC4	PDLI5_HUMAN	1921872667	1776513471	2209368117	2878847522	3257311955	3051972143	3930211651	4728211809	8.65304e+08	719412102	9.61368e+08	9.83592e+08	0	-1	-1	0	-1	0	0	0
					Q96F07	CYFP2_HUMAN	3.68568e+08	5.83476e+08	4.55838e+08	1150893325	7.19411e+08	8.6416e+08	7.46575e+08	1091449516	3.30908e+08	4.23763e+08	3.84253e+08	7.12026e+08	0	0	0	0	0	0	0	0
					Q96GM5	SMRD1_HUMAN	5.34473e+08	7.14984e+08	9.99449e+08	8.55224e+08	5.73548e+08	7.18353e+08	9.9259e+08	8.10617e+08	8.06509e+08	9.1014e+08	1143877536	9.71059e+08	0	0	0	0	0	0	0	0
					Q86UE4	LYRIC_HUMAN	2327562004	1549046860	2549936643	2223324570	5715196331	4079214063	6262453572	5902599549	2775280153	1945522614	3191214070	2620900611	1	-1	0	1	0	0	0	0
					Q05209	PTN12_HUMAN	6.67926e+08	540148322	1000616976	665191662	8.37891e+08	6.85039e+08	1377874572	712571633	2.81496e+08	1.801e+08	2.99202e+08	2.12437e+08	0	-1	-1	0	0	0	0	0
					Q9NW82	WDR70_HUMAN	1341489782	8.80823e+08	1354381543	1379954109	9.50527e+08	6.95376e+08	9.44071e+08	1090658045	2766617034	1729048169	2707521488	2926062986	0	1	1	0	0	0	0	0
					Q9BSJ2	GCP2_HUMAN	4.30469e+08	3.37265e+08	3.65753e+08	5.81365e+08	2.53525e+08	235744891	2.29907e+08	3.6699e+08	3.36816e+08	2.80512e+08	2.78468e+08	4.50036e+08	0	0	0	0	0	0	0	0
					P61313	RL15_HUMAN	15509897093	12580350180	13170072481	24884710824	20021988713	17424838325	18381280068	29559396070	19722338580	17011811721	17728135578	28909281745	0	0	0	0	0	0	0	0
					P13073	COX41_HUMAN	32529748694	26595891930	20845828511	27670720734	41411566051	33432722812	26515713738	35238195528	33142931027	26640750736	21040174802	28442722314	0	0	0	0	0	0	0	0
					Q9BZJ0	CRNL1_HUMAN	1483578647	1708314533	1652196306	1893069797	2066775154	2274772779	2338847135	2744537935	1018227661	1104862259	2197971774	3907003433	0	0	0	0	0	0	0	0
					Q9UKN8	TF3C4_HUMAN	1556045604	1789875351	1779833575	1764716359	2580762056	2774319272	3090864812	2942556004	2179361120	2354527417	2383782764	2417267524	0	0	0	0	0	0	0	0
					Q96HN2	SAHH3_HUMAN	28479102140	3778994785	2324322162	3562509155	30946549733	5643150234	4381125588	5772107873	22047153539	7206852783	6026861870	7860658899	0	0	0	0	0	0	0	0
					Q9BQS8	FYCO1_HUMAN	196582377	2.17637e+08	1.00952e+08	8.31785e+07	6.76368e+08	5.10208e+08	4.87307e+08	3.0292e+08	2.91741e+08	3.17385e+08	2.68069e+08	1.48909e+08	1	0	0	0	0	0	0	0
					Q96RT1	ERBIN_HUMAN	817458809	8.17959e+08	8.42033e+08	7.3791e+08	1720678001	1254336610	1695263108	1216301241	6.52405e+08	5.54496e+08	6.5663e+08	4.72743e+08	0	-1	0	0	-1	0	0	0
					O14979	HNRDL_HUMAN	74339052999	85645373256	57949582084	69572239255	57272419458	67682780151	45305587403	56272362441	59065567901	69129131256	46547562142	57071709563	0	0	0	0	0	0	0	0
					P15259	PGAM2_HUMAN	5555804310	5558104331	4637800823	7173685319	5854077117	5892260991	4849530399	7213821597	7076771892	7071993087	5930095711	10343555570	0	0	0	0	0	0	0	0
					Q9BVI4	NOC4L_HUMAN	9.01706e+08	1297629558	1026629169	1312741296	1665478368	3357826617	2610707841	2029074754	1058214409	1504623809	1242012733	1538953622	0	0	0	0	0	0	0	0
					O60678	ANM3_HUMAN	2509880732	7.97738e+08	1590444348	1016195005	3378836400	1810185458	2645899606	2082817506	2674762666	1186400039	1994837809	1400293217	0	0	0	0	0	0	0	0
					Q9UNF0	PACN2_HUMAN	7331157645	6386679069	8447662162	8393397446	13039916135	11401875214	14866400562	15161127649	4718888768	4251027601	5367565262	5541983722	0	-1	0	0	-1	0	0	0
					Q9H6T3	RPAP3_HUMAN	4100820158	4159735496	3216479680	6165086453	2442194218	2744760833	2092146683	3777830407	2266069829	2410336691	1887444303	3265387156	0	0	0	0	0	0	0	0
					Q99570	PI3R4_HUMAN	3.12396e+08	6.58457e+08	5.06051e+08	3.63904e+08	3.95841e+08	7.92206e+08	7.16447e+08	5.13302e+08	2.9543e+08	6.3163e+08	5.1576e+08	3.57098e+08	0	0	0	0	0	0	0	0
					Q53EP0	FND3B_HUMAN	890572554	1058235966	7.92069e+08	891918782	8.3093e+08	1124452122	1124832402	6.08097e+08	5.17406e+08	419903109	3.65359e+08	1.33541e+08	0	-1	-1	0	0	0	0	0
					P0CG38	POTEI_HUMAN	457799000000	573151000000	615147000000	884659000000	441244000000	551679000000	592713000000	852101000000	263537000000	328739000000	354224000000	516556000000	0	0	0	0	0	0	0	0
					Q14746	COG2_HUMAN	4.69797e+08	4.54784e+08	3.22485e+08	283988703	3.55226e+08	3.52407e+08	7.79642e+08	2.49668e+08	6.41445e+08	6.56042e+08	5.16037e+08	5.07966e+08	0	0	0	0	0	0	0	0
					Q9NTZ6	RBM12_HUMAN	3704706398	3785330252	4392338666	5141295692	4547907327	4893124030	5064560127	5667221396	3226683612	3446214004	3698090430	4257576717	0	0	0	0	0	0	0	0
					Q96PU8	QKI_HUMAN	5757664244	5456391290	4611973055	5738872431	3164010179	2984828523	2598778470	3697365667	2028981244	1728221688	1476783614	1789659368	0	0	-1	0	0	-1	0	0
					P61289	PSME3_HUMAN	12246631695	28674297549	10065005176	12314450420	15314456020	19574450489	12449715154	13432799694	11295212158	28332701982	8901860251	10190727491	0	0	0	0	0	0	0	0
					Q9H267	VP33B_HUMAN	1.91254e+08	1.95752e+08	1.83652e+08	7.2615e+08	3.45001e+08	657902906	3.98975e+08	1316375172	5.70924e+08	5.96847e+08	529061054	1270856652	0	0	0	0	0	0	0	0
					P01009	A1AT_HUMAN	4.93936e+08	3.12408e+08	7.0027e+08	5.29561e+08	1.08965e+08	7.63192e+07	191530216	1.01582e+08	2.26125e+07	3.60717e+07	4.58631e+07	2.63197e+07	-1	0	-1	0	0	-1	0	0
					P32004	L1CAM_HUMAN	8.00184e+07	1.50684e+08	1.51001e+08	1.17289e+08	8.57519e+07	5.44911e+07	1.63917e+08	6.95807e+07	6.73164e+08	5.42473e+08	6.45117e+08	7.32531e+08	0	1	1	0	1	1	0	0
					Q05193	DYN1_HUMAN	1332165224	1570918549	1002817596	2983602581	1950123689	2900273218	1800420208	5427046040	9.14011e+08	1198123961	8.40374e+08	2855382131	0	0	0	0	0	0	0	0
					P30040	ERP29_HUMAN	9398613216	7565024301	8961742929	17009206675	6182338032	4856815352	5793350568	10451816392	6946497375	5699184576	6745361405	12860033452	0	0	0	0	0	0	0	0
					Q9NP81	SYSM_HUMAN	4403751236	3401540665	3604479898	4744389197	3124214666	2347867884	2520686983	3091655652	1404137622	1058058395	1196651821	1508314700	0	-1	-1	0	-1	-1	0	0
					Q969N2	PIGT_HUMAN	2213743200	1865051257	1643875042	2265790319	2450776557	1973914436	1835542522	2358178530	1939731285	1554955686	1447463824	1886433904	0	0	0	0	0	0	0	0
					Q13948	CASP_HUMAN	4.00826e+08	5.12671e+08	4.78194e+08	5.72721e+08	1181782718	1149320373	1043163149	1309455068	4.48459e+08	4.82272e+08	4.592e+08	5.50656e+08	1	-1	0	1	-1	0	0	0
					Q7Z2K6	ERMP1_HUMAN	2700752197	2716260513	2176798695	2265635958	2240764681	2782265519	2343260186	2625671695	1553444243	2741011546	1951555137	2138805692	0	0	0	0	0	0	0	0
					Q9Y2D5	AKAP2_HUMAN	5.33518e+08	8.38666e+08	6.06169e+08	387155518	5.34727e+08	8.10927e+08	5.91013e+08	3.59428e+08	1.73125e+08	2.43289e+08	1.86301e+08	2.51939e+08	0	-1	-1	0	0	0	0	0
					Q99569	PKP4_HUMAN	6.15357e+08	7.79082e+08	7.05068e+08	760263346	1465083471	1823177184	7.46325e+08	8.46755e+08	4.91989e+08	3767551216	5.99243e+08	6.25409e+08	0	0	0	0	0	0	0	0
					Q5T447	HECD3_HUMAN	3.99943e+08	293565766	2.87883e+08	4.05079e+08	5.74351e+08	4.57912e+08	4.14265e+08	6.16507e+08	3.77294e+08	3.54678e+08	3.08696e+08	4.92543e+08	0	0	0	0	0	0	0	0
					Q9Y3T9	NOC2L_HUMAN	1944105380	1764400217	1977488466	3635131902	3207569386	3162503952	3503064085	4888634001	3997562290	4001687707	4568483704	6187095747	0	0	0	0	0	0	0	0
					O14578	CTRO_HUMAN	3.77881e+08	3.76308e+08	3.5925e+08	414258955	8.90014e+08	9.58318e+08	795584936	9.56355e+08	4.31688e+08	4.51544e+08	4.01674e+08	4.42987e+08	1	-1	0	1	-1	0	0	0
					P82094	TMF1_HUMAN	1.08222e+08	8.29766e+07	4.43227e+08	421842334	2.07412e+08	2.12809e+08	3.51703e+08	2.98198e+08	1.18427e+08	1.21876e+08	1.45863e+08	2.82024e+08	0	0	0	0	0	0	0	0
					Q92541	RTF1_HUMAN	7.64693e+08	3.98485e+08	6.6988e+08	7.15323e+08	9.92038e+08	4.68415e+08	9.6919e+08	8.67231e+08	9.28163e+08	4.05338e+08	585992422	7.76468e+08	0	0	0	0	0	0	0	0
					O95487	SC24B_HUMAN	5.21831e+08	2.89077e+08	4.19225e+08	6.19331e+08	4.39168e+08	3.02079e+08	4.09547e+08	7.31178e+08	3.16535e+08	1.8246e+08	2.54749e+08	4.60052e+08	0	0	0	0	0	0	0	0
					Q5K651	SAMD9_HUMAN	11291326539	2830740269	9650900070	21006403798	9035553514	2627177947	8239766231	15952410910	9758102687	2539199333	8771203658	16498339989	0	0	0	0	0	0	0	0
					Q03169	TNAP2_HUMAN	2.69062e+08	1.16479e+08	9.05055e+08	1046410506	1115800380	4.2587e+08	1553094137	2074426120	530456739	2.15296e+08	1091111303	1368408555	0	0	0	0	0	0	0	0
					Q8N392	RHG18_HUMAN	1659378595	1157001107	1450878166	1533216397	4.72017e+08	3.56586e+08	4.00504e+08	4.81148e+08	487393013	3.6398e+08	4.07798e+08	4.89181e+08	-1	0	-1	-1	0	-1	0	0
					Q6YHU6	THADA_HUMAN	1.48354e+08	4.34106e+08	4.03143e+08	4.28281e+08	5.80039e+08	4.48716e+08	418878436	4.6187e+08	1.57392e+08	255525585	2.41489e+08	2.78176e+08	0	-1	0	0	0	0	0	0
					Q9UPQ9	TNR6B_HUMAN	2.55458e+08	2.4277e+08	1.77789e+08	2.24061e+08	2.46967e+08	2.51633e+08	1.62646e+08	2.23265e+08	1.64984e+08	1.71524e+08	1.24969e+08	1.45683e+08	0	0	0	0	0	0	0	0
					Q9UQ88	CD11A_HUMAN	2635362783	2105974561	2397679434	1702857427	1579311429	1312396805	1477122159	1005810996	1370323391	1167581599	1283752468	9.08433e+08	0	0	0	0	0	0	0	0
					P21127	CD11B_HUMAN	2635362783	2172997782	2397679434	1702857427	1579311429	1390809339	1477122159	1005810996	1370323391	1193362213	1283752468	9.08433e+08	0	0	0	0	0	0	0	0
					Q76FK4	NOL8_HUMAN	3.22096e+08	5.29708e+08	3.33827e+08	2.14324e+08	328011536	3.38198e+08	313441336	2.58657e+08	254695968	2.83563e+08	229628794	2.16879e+08	0	0	0	0	0	0	0	0
					Q8TD16	BICD2_HUMAN	5.43457e+08	3.60157e+08	6.01483e+08	4.01359e+08	1004552099	6.5331e+08	1059869042	8.72318e+08	4.85406e+08	2.85129e+08	4.87954e+08	3.99198e+08	0	-1	0	0	0	0	0	0
					P78332	RBM6_HUMAN	6.50124e+08	5.39153e+08	6.15931e+08	5.29255e+08	5.99063e+08	4.56706e+08	5.79638e+08	4.99301e+08	523686167	4.7782e+08	492037406	4.63131e+08	0	0	0	0	0	0	0	0
					Q9Y6X9	MORC2_HUMAN	6.64089e+08	7.63102e+08	9.77995e+08	1448876373	7.90888e+08	7.90588e+08	9.2642e+08	1711034972	3.78271e+08	4.37794e+08	3.93967e+08	9.57722e+08	0	0	0	0	0	0	0	0
					P31942	HNRH3_HUMAN	30059137200	30976179493	32526849641	35973515412	35456909675	36308682809	38154268110	43349259738	36519247095	37743800861	39040584303	43470507391	0	0	0	0	0	0	0	0
					O43684	BUB3_HUMAN	10856121405	15010458894	12483258568	10521864337	12135262903	16189213018	12375668309	11123492733	10127377685	13500249029	10629184069	9115377541	0	0	0	0	0	0	0	0
					P49321	NASP_HUMAN	7556147857	4801536144	8940629586	8969480466	7562420007	4037413733	10768003342	9751462572	5602181140	3458973862	6642415712	6868148978	0	0	0	0	0	0	0	0
					Q14739	LBR_HUMAN	7380086341	9086172504	8632521419	9590069262	3296387008	4446685389	3939047128	4369173627	3334491576	4026304483	3869305027	4743944831	-1	0	-1	-1	0	-1	0	0
					P30405	PPIF_HUMAN	12386138115	13477467158	13880898198	12305291149	10186069638	10659069610	12090268692	10246333305	18153024277	19299489275	20361623275	17914591145	0	0	0	0	0	0	0	0
					P30447	1A23_HUMAN	1051706055	1106423732	1148467135	1510183135	2386557962	3061146252	3346711289	3283872120	3174379047	3373562328	3688133470	4570747969	1	0	1	1	0	1	0	0
					Q99439	CNN2_HUMAN	9552015764	6977033516	5944540693	10255122093	7101307036	5332770810	4268325687	7612587711	2028974100	1871166171	1295913784	2207883492	0	-1	-1	0	0	-1	0	0
					P25398	RS12_HUMAN	43561991887	38581266234	24834537077	73389177333	56443645682	47611560106	32293964300	94978645139	53712892222	45643340426	30369671788	91630869431	0	0	0	0	0	0	0	0
					P09012	SNRPA_HUMAN	15534700338	16516230718	16791394807	22734790420	14731074331	15810381253	16470376049	21814913951	12075676452	13043934478	13427470636	18583453686	0	0	0	0	0	0	0	0
					Q7L5N1	CSN6_HUMAN	2035054815	1993342833	1961220270	3555044443	2607805350	2485907845	2667059728	4441826117	2527376699	2432108337	2648353536	4308316427	0	0	0	0	0	0	0	0
Human Glycoside Hydrolases	GH30	GBA	P04062	Glucosylceramidase	P04062	GLCM_HUMAN	3287014719	2846720347	3249087328	3703344156	4332332560	3798952108	4203448466	4953462735	2918535913	2570767140	2958579270	3488709920	0	0	0	0	0	0	0	0
					P16989	YBOX3_HUMAN	40134931402	38502375395	37245441782	34961298007	54497171302	55781805192	53992255169	52779982555	60658257946	60676787882	59186611843	57746771496	0	0	0	0	0	0	0	0
					A3KMH1	VWA8_HUMAN	8.50554e+08	916469988	6.007e+08	9.90367e+08	6.60947e+08	7.05798e+08	4.44843e+08	7.65599e+08	7.51851e+08	7.87892e+08	6.51548e+08	8.48687e+08	0	0	0	0	0	0	0	0
					Q8NCA5	FA98A_HUMAN	1547977833	1707511880	1244613354	1672576745	4839438956	5772966256	4581677811	4808138840	3098448557	3136885665	2666396565	3243283987	1	0	0	1	0	0	0	0
					Q15833	STXB2_HUMAN	6.78541e+08	6.27472e+08	7.9977e+08	9.56452e+08	922520016	8.89025e+08	7.03032e+08	1087206972	801687623	7.06606e+08	947929528	1110366902	0	0	0	0	0	0	0	0
					Q9UK59	DBR1_HUMAN	1710089984	2094941177	1131290201	2519967806	1008928059	1134133695	9.00981e+08	1314520102	1268572127	1526281276	1172756509	1652349763	0	0	0	0	0	0	0	0
					O94966	UBP19_HUMAN	4.77282e+08	415728003	5.70992e+08	3.57391e+08	6.20728e+08	6.4153e+08	7.42819e+08	4.31257e+08	6.68073e+08	4.19259e+08	4.59712e+08	3.31411e+08	0	0	0	0	0	0	0	0
					Q99447	PCY2_HUMAN	5604895547	6590407265	5184154677	6210686504	3987135430	4810550133	3736654418	4646486316	3110965485	2568690269	2839164401	3026096867	0	0	-1	0	0	-1	0	0
					P24534	EF1B_HUMAN	13973856985	19763462534	17550955034	20000374545	13897706457	19595825798	17758086467	20416220418	11259568152	14822000957	14191370740	15988248341	0	0	0	0	0	0	0	0
					P68431	H31_HUMAN	354895000000	150697000000	474553000000	797674000000	303600000000	133114000000	411765000000	679806000000	334130000000	139796000000	444046000000	745578000000	0	0	0	0	0	0	0	0
					P40937	RFC5_HUMAN	4560879341	5347585268	5183873098	6259369661	3335231691	3914099633	3687836469	4308111541	3336314874	3735212363	3642282268	4370513429	0	0	0	0	0	0	0	0
					P11171	41_HUMAN	6.09847e+08	7.07453e+08	1059064203	591442628	6.61855e+08	7.8368e+08	1159418175	7.49925e+08	7.98334e+08	1102092472	1322248604	7.45637e+08	0	0	0	0	0	0	0	0
					P21964	COMT_HUMAN	2056072229	2447030792	2027441241	3422614230	1494317626	1700723468	1392730137	2234356424	1119057669	1410879998	1014775707	2203118161	0	0	0	0	0	0	0	0
					O00330	ODPX_HUMAN	1342171117	1879511036	1798618898	2170591110	8.72367e+08	1350474760	1152664379	1203853452	8.87602e+08	1467314575	1231923209	1510760695	0	0	0	0	0	0	0	0
					O15372	EIF3H_HUMAN	3435740411	2899632306	2937112235	4284544495	5377341366	4736084055	5544722780	6314441069	4239628471	4139409636	4233518694	4876964180	0	0	0	0	0	0	0	0
					O00560	SDCB1_HUMAN	1066804180	9.10238e+08	5.84551e+08	736754638	4528285022	3960502971	2681180913	3131351581	8.29409e+08	6.72018e+08	5.24084e+08	7.80282e+08	1	-1	0	1	-1	0	0	0
					Q96KG9	SCYL1_HUMAN	4.78749e+08	3.87338e+08	4.57946e+08	5.62255e+08	6.73385e+08	5.83794e+08	5.45834e+08	8.11668e+08	8.58383e+08	7.50223e+08	8.68831e+08	1049960888	0	0	0	0	0	0	0	0
					Q04656	ATP7A_HUMAN	1.14068e+08	118006155	9.10575e+07	1.29019e+08	5.22382e+08	6.61253e+08	4.30771e+08	6.54815e+08	1.03148e+08	128476987	9.19415e+07	1.35356e+08	1	-1	0	1	-1	0	0	0
					Q9UHD1	CHRD1_HUMAN	2281611716	1960623154	4765581932	4044732383	5651311665	5108034059	12546842409	10190242212	4722167679	4151098722	9153158638	8705934380	0	0	0	0	0	0	0	0
					Q7L2J0	MEPCE_HUMAN	5.06442e+08	7.34439e+08	5.00764e+08	7.772e+08	1594802851	2290686565	1575482720	2209089915	3.38036e+08	4.77746e+08	370226853	610772528	1	-1	0	1	-1	0	0	0
					P07205	PGK2_HUMAN	39674792713	60565684861	67692198029	56524780320	152443000000	242210000000	268819000000	220415000000	88762007868	133156000000	147484000000	121341000000	1	0	1	1	0	0	0	0
					O15460	P4HA2_HUMAN	8.58425e+08	7.74235e+08	9.03781e+08	7.35526e+08	1373369694	7.09957e+08	8.16367e+08	2069198718	2330051743	2227905443	2436610640	2365646997	0	0	1	0	0	1	0	0
					P36507	MP2K2_HUMAN	5549724096	5006498499	4879268344	6295140331	4881432453	4103075858	4263245836	7893000002	4308520478	2616022240	2641474843	4592607993	0	0	0	0	0	0	0	0
					O00303	EIF3F_HUMAN	6670595827	8975021917	7957061461	9994841006	9156379175	14318336752	11746348890	13527573031	7913591921	10943718437	9430031659	11965391858	0	0	0	0	0	0	0	0
					Q14244	MAP7_HUMAN	1041533499	7.80049e+08	9.10379e+08	1121687287	4.26012e+08	3.67284e+08	6.70091e+08	694916567	1123249776	1072738531	1271326563	1610464634	0	1	0	0	0	0	0	0
					P57678	GEMI4_HUMAN	5.94293e+08	1208639892	8.41283e+08	8.56591e+08	8.15903e+08	1466041265	1069604016	1022508549	6.52693e+08	1239185354	9.32283e+08	9.4859e+08	0	0	0	0	0	0	0	0
					P13984	T2FB_HUMAN	9.90924e+08	774992777	7.92265e+08	1129760159	5.33873e+08	7.62769e+08	7.6755e+08	1057660390	1543352866	2300131151	2193570224	3355570650	0	1	1	0	0	0	0	0
					Q9NTX5	ECHD1_HUMAN	1493875500	2171122119	1838533249	2432781066	8.49879e+08	1225049379	1146412322	1271550915	1094218072	1501826834	1266378488	1738372884	0	0	0	0	0	0	0	0
					Q92576	PHF3_HUMAN	1663311336	1696035613	1600210969	1960424029	1079127975	1060404289	9.58486e+08	1271675483	1161356393	1247054009	1164409835	1370445314	0	0	0	0	0	0	0	0
					Q9C0E2	XPO4_HUMAN	3.73501e+08	3.08293e+08	3.73219e+08	564913689	2.19735e+08	1.84087e+08	2.43566e+08	3.20681e+08	4.86663e+08	3.79189e+08	4.44736e+08	6.41374e+08	0	1	0	0	0	0	0	0
Human Glycoside Hydrolases	GH2	GUSB	P08236	Beta-glucuronidase	P08236	BGLR_HUMAN	4177012360	4260220986	5420064000	5751129158	1602826022	1561260391	1916992339	2129993378	1746953680	1756531578	2115654704	2415135351	-1	0	-1	-1	0	-1	0	0
					P39059	COFA1_HUMAN	1.67528e+08	2.94694e+08	1.11395e+08	1.01191e+08	5.32546e+08	6.60712e+08	2.85948e+08	1020766350	1892300998	1827007022	1476579272	2367500655	0	1	1	0	0	1	0	0
					Q9Y6I3	EPN1_HUMAN	5189880166	4492930941	5557774883	4697035723	5855658598	5140567408	6815563200	5472902098	3600574478	3121069913	3902242115	3464128201	0	0	0	0	0	0	0	0
					P30566	PUR8_HUMAN	2067845190	1231338102	1978606877	4368492654	1173439846	6.97215e+08	1191235905	3028705098	1628187331	8.49213e+08	1443664452	3465131341	0	0	0	0	0	0	0	0
					Q13057	COASY_HUMAN	7.47431e+08	5.31275e+08	7.36284e+08	7.77326e+08	7.56053e+08	9.15759e+08	8.23857e+08	1078743054	1664782452	1225792100	1742422173	1805632917	0	0	1	0	0	1	0	0
					Q9Y223	GLCNE_HUMAN	1104612402	4.83133e+08	6.29253e+08	1022999235	1377598512	1165568691	1331637015	1658801225	1223829170	932726269	1085481214	1368388524	0	0	0	0	0	0	0	0
					Q9BTX1	NDC1_HUMAN	1366353788	1412764510	1887582864	1883431235	1200334617	1264103293	1693796644	1694874315	1027053662	1066634755	1435697837	1493426419	0	0	0	0	0	0	0	0
					P46783	RS10_HUMAN	53216570506	55391080717	50395100739	56451529614	76385962621	81076950490	75311313460	78409201650	72366108010	77720213803	71627720364	76914882042	0	0	0	0	0	0	0	0
					Q9Y2W2	WBP11_HUMAN	6486298248	3046029171	2984610566	6052003567	7463368123	3732011283	3799580740	7647563409	5057966597	2757196931	2954693404	5291320845	0	0	0	0	0	0	0	0
					Q9Y2X9	ZN281_HUMAN	2.55316e+08	197952390	4.00466e+08	3.32392e+08	1.65948e+08	1.33652e+08	1.87182e+08	2.1341e+08	1.07903e+08	7.46692e+07	1.77124e+08	1.15763e+08	0	0	0	0	0	0	0	0
					Q8IY17	PLPL6_HUMAN	2472822218	2863743090	2890399447	1296639771	2021528835	1774596968	2393836101	1234864305	1253124543	1439509651	1572719673	9.34681e+08	0	0	0	0	0	0	0	0
					O75306	NDUS2_HUMAN	14719868508	13768850529	12847001425	14794446347	13996405801	13897992767	12307756390	15335742598	12662361980	14706805619	14349236194	15622124209	0	0	0	0	0	0	0	0
					P62906	RL10A_HUMAN	61333115716	52650973297	56087423382	81044674527	80795732412	70347877212	74605050769	108497000000	81209889315	69340397849	73974179072	106526000000	0	0	0	0	0	0	0	0
					Q53H12	AGK_HUMAN	1815621484	1227925410	1113867670	1488213755	2176555836	1996442383	1697227981	2694777676	2403850296	2080823072	1868791717	2582982305	0	0	0	0	0	0	0	0
					Q9UKK9	NUDT5_HUMAN	12533443242	17113588584	13420533816	11924209586	14765962816	20217560514	15734105010	14501309660	14170904682	19188443674	15265476100	14002540849	0	0	0	0	0	0	0	0
					Q12792	TWF1_HUMAN	3112833205	3268946607	2765904696	4034182720	5976264648	7343601700	6840087799	7719880352	5319761905	6532920047	5982546736	6986964451	1	0	0	1	0	0	0	0
					Q2VIR3	IF2GL_HUMAN	4345759679	3760316146	4057356506	6178244588	7235922042	5958893408	7065619195	9629092363	8509788493	6571872688	8409833665	12145339601	0	0	0	0	0	0	0	0
					P62873	GBB1_HUMAN	22127046795	14774675343	19597206866	29461902635	9688491585	8351235238	10336554904	16747637602	7064025031	6119546597	7529669361	12910591738	0	0	-1	0	0	0	0	0
					Q15392	DHC24_HUMAN	4397114411	3130517845	2792966701	3882785671	2330634308	2078673078	1871299167	2469490699	6.51167e+08	5.27633e+08	4.9591e+08	7.96181e+08	0	-1	-1	0	-1	-1	0	0
					P43121	MUC18_HUMAN	7.24389e+08	4.46977e+08	4.46439e+08	6.81472e+08	5.88146e+08	3.87139e+08	3.7005e+08	5.3265e+08	3235317772	2306823584	2028607135	3380916626	0	1	1	0	1	1	0	0
					Q96L92	SNX27_HUMAN	703528119	7.5148e+08	5.87526e+08	8.98005e+08	2091822564	2313355486	1845270454	2707848655	9.7881e+08	9.73533e+08	8.47367e+08	9.7604e+08	1	-1	0	1	-1	0	0	0
					P51116	FXR2_HUMAN	1681861081	2021356348	2608310799	2474076024	3060592657	3932855450	4915322676	3726157896	1762932448	2279094804	2733199823	3059790958	0	0	0	0	0	0	0	0
					P07954	FUMH_HUMAN	20301054598	14476460080	18003124025	19697572474	16529078453	12063844302	14423566042	15473320997	10153054643	7539891728	9123491227	9832981116	0	0	0	0	0	0	0	0
					Q15631	TSN_HUMAN	7039352301	3926688585	5994300642	9061802731	3922687145	2238895751	3623001354	5084118631	3181731372	1497074753	2816734776	4718525074	0	0	0	0	0	0	0	0
					Q9P2N5	RBM27_HUMAN	1162405976	1858143704	1197858324	1100084578	1100394967	1413009547	9.62021e+08	9.9809e+08	2012776205	2632931854	1794697402	1865462284	0	0	0	0	0	0	0	0
					Q8TDI0	CHD5_HUMAN	8.65797e+08	6.14605e+08	7.49885e+08	7.94777e+08	9.69018e+08	6.85617e+08	8.59778e+08	1031686087	5.61887e+08	4.36063e+08	5.82381e+08	5.71908e+08	0	0	0	0	0	0	0	0
					Q00688	FKBP3_HUMAN	14077674321	13555785879	13939441963	18857208696	8422442961	8563846936	8738749316	11504185437	9447647238	9286940487	9512865904	12686784807	0	0	0	0	0	0	0	0
					O14579	COPE_HUMAN	5358453808	7746989877	7845692472	6466309849	6402367305	8986365208	8980598831	7703605499	5189920258	7310502796	7675535378	6240679821	0	0	0	0	0	0	0	0
					Q96A65	EXOC4_HUMAN	6.27882e+08	5.89503e+08	6.4622e+08	8.3684e+08	8.28973e+08	7.25947e+08	8.5091e+08	1070700848	4.37031e+08	392699077	4.46287e+08	6.27936e+08	0	0	0	0	0	0	0	0
					Q13188	STK3_HUMAN	6.49984e+08	4.703e+08	1021156567	4.75167e+08	1448588072	1270716819	1622880563	1188078459	9.68825e+08	4.95526e+08	8.75189e+08	6.29561e+08	1	0	0	0	0	0	0	0
					Q99986	VRK1_HUMAN	9.21463e+08	1127540106	1184115852	1171818683	1612617169	1986753144	2029921462	2044782309	2967833238	4066435207	4054986675	3784558767	0	0	1	0	0	1	0	0
					P40121	CAPG_HUMAN	1628226555	1171497720	1994166312	5228780603	24365358620	26975037481	23293349109	46342906816	13109386198	14559568866	12868943053	23261228270	1	0	1	0	0	0	0	0
					P09661	RU2A_HUMAN	3900563118	3701697594	4358651635	5111421880	4132770342	3682548625	3958324036	5237100938	3878882410	3600740257	4197783020	4800564124	0	0	0	0	0	0	0	0
					Q8IYB3	SRRM1_HUMAN	3789930576	3240118699	3532497694	3272468955	3864508452	3058784773	3446428556	3244295899	3275131483	2693769399	2944153377	2772519047	0	0	0	0	0	0	0	0
					Q9GZL7	WDR12_HUMAN	3152719978	3225487727	3312731296	3318054519	4042701129	4151202030	4072391124	4507471845	4056353250	4187866608	4119293345	4448179413	0	0	0	0	0	0	0	0
					Q9NYV4	CDK12_HUMAN	2041352800	1796626972	1783322506	2244491590	3076824741	2836084877	2474933442	3190387994	3038824149	3007483888	2442250741	3621261430	0	0	0	0	0	0	0	0
					Q93099	HGD_HUMAN	6.16381e+08	7.39838e+08	5.63935e+08	7.46315e+08	5.01551e+08	7.8531e+08	588244163	6.60392e+08	7.32256e+07	4.05132e+07	7.23112e+07	2.74347e+08	0	-1	-1	0	-1	-1	0	0
					Q8IY81	SPB1_HUMAN	1338642744	1452823211	1343568398	1475291309	2022172165	2252794335	2005238925	2377638332	2270790197	2560593225	2175461857	2856732409	0	0	0	0	0	0	0	0
					Q13126	MTAP_HUMAN	2484662088	2220334887	2745081098	5132786057	2807678552	2387954187	2411751602	4445086135	3305833933	2285319740	3358417915	5613886282	0	0	0	0	0	0	0	0
					P04181	OAT_HUMAN	5.42061e+08	8.48837e+08	5.1182e+08	9.62049e+08	9.46132e+08	1420468827	838001982	2858448060	3839213888	5448167093	3558831959	6117339967	0	1	1	0	0	1	0	0
Human Glycoside Hydrolases	GH13	GBE1	Q04446	1,4-alpha-glucan-branching enzyme	Q04446	GLGB_HUMAN	1340173528	1181520431	1198126527	1563489405	4389155288	4091715566	4007527928	5125780647	1708020062	1567208464	1487328184	2163351377	1	-1	0	1	-1	0	0	0
					Q9UNZ2	NSF1C_HUMAN	2429991507	2033752069	1411656314	2577890713	3709638467	3835065876	2116548167	4680445273	2209253958	1986602297	1220477939	3104606291	0	0	0	0	0	0	0	0
					Q9BWM7	SFXN3_HUMAN	1393014878	1298552624	1458226899	2269119855	3141478041	3048079037	2916053439	4893874338	5188946930	4848350572	5247557591	8080020545	0	0	1	0	0	0	0	0
					Q7Z739	YTHD3_HUMAN	3126759400	3283224659	2918199872	2614410677	6667411452	7746238318	5879389300	5826646642	2335476393	2567508786	2199313152	1977807184	1	-1	0	1	-1	0	0	0
					P52888	THOP1_HUMAN	3501089907	2355153374	2737344368	3083755407	2811259396	1797197425	2088711119	2452150511	4894972336	2814527736	3833789490	3952415197	0	0	0	0	0	0	0	0
					P46777	RL5_HUMAN	44225353024	47976816333	59602319040	68239353736	59615463368	64812663508	79235234540	93786362943	60009403418	63650147420	80892405945	95160939914	0	0	0	0	0	0	0	0
					P62280	RS11_HUMAN	38366207734	37567733243	40151434299	59447846659	53904904944	52152333031	57532819301	73806491850	48823322607	48206302265	51943752399	68558474099	0	0	0	0	0	0	0	0
					Q9Y696	CLIC4_HUMAN	2335244642	6.73908e+08	1171917243	5902104623	3867098662	1699562454	1899169235	7052944601	1575394687	7.45461e+08	6.37378e+08	2820768665	0	0	0	0	0	0	0	0
					O75131	CPNE3_HUMAN	1693310398	2278170505	2056508998	3491670998	4619573378	6263127299	5034543298	9138646625	2630990299	3577003319	2878769271	5083141251	0	0	0	0	0	0	0	0
					Q96JP2	MY15B_HUMAN	6.99165e+06	2.48409e+07	1.35863e+07	1.29694e+07	2.49223e+08	315972292	2.01059e+08	2.36057e+08	1.8776e+07	2.4815e+07	7.17103e+07	4.0136e+07	1	-1	0	1	-1	0	0	0
					Q14103	HNRPD_HUMAN	61544338117	77618208903	48685201625	71974113342	49355713728	63188334531	39753257735	58407049603	48719734137	61662608840	38639166836	56896465902	0	0	0	0	0	0	0	0
					Q00653	NFKB2_HUMAN	1574942681	1766422778	1730747525	1743202149	2656487087	3082227277	2843395940	2871711615	1706386457	1358614738	1721839207	1362287958	0	0	0	0	0	0	0	0
					P18858	DNLI1_HUMAN	1253104423	1376084555	1450979448	1450762535	1122682953	2017600467	1510169254	1516613452	1792149924	2325482262	2241342953	2470858566	0	0	0	0	0	0	0	0
					Q676U5	A16L1_HUMAN	8.13116e+08	5.43503e+08	698259451	7.58699e+08	1155197161	7.93529e+08	8.87907e+08	9.44301e+08	932720501	5.84757e+08	8.0587e+08	7.42045e+08	0	0	0	0	0	0	0	0
					P25789	PSA4_HUMAN	7989898995	9469267066	10144784682	12616679309	9446097025	11007352911	11941484800	14626335453	7017442999	8154668762	8731716307	11043645465	0	0	0	0	0	0	0	0
					Q9Y2S7	PDIP2_HUMAN	4079877347	5726904488	4513461327	5582109111	3466827579	4398334042	3999741796	4423967594	2487344902	3663359208	2743192585	3542734579	0	0	0	0	0	0	0	0
					Q9NZN3	EHD3_HUMAN	5347555248	3667623924	3732869930	4370035288	15982233480	13334575091	12860770303	15496183745	4483202103	3511785242	3839096012	4409223820	1	-1	0	1	-1	0	0	0
					Q9BS26	ERP44_HUMAN	6978601271	5698836029	6161418461	6751376516	6811245740	5544005486	5922993838	6526897552	6447268968	5344252974	5874243597	6217757520	0	0	0	0	0	0	0	0
					Q5JWF2	GNAS1_HUMAN	7086779556	6163791797	8730646238	11100364380	7297314327	5635300058	9524154643	12611815955	5236752504	3837035180	7717356734	9245302817	0	0	0	0	0	0	0	0
					P63092	GNAS2_HUMAN	7086779556	6163791797	8730646238	11100364380	7297314327	5635300058	9524154643	12611815955	5236752504	3837035180	7717356734	9245302817	0	0	0	0	0	0	0	0
					Q15907	RB11B_HUMAN	11460204970	9341026970	11452286903	16872076059	15026860832	11770111440	14830119649	21843296361	9486126068	7404515820	9315501050	13930903069	0	0	0	0	0	0	0	0
					Q71DI3	H32_HUMAN	354914000000	150700000000	474552000000	797647000000	303619000000	133116000000	411765000000	679779000000	334130000000	139796000000	444046000000	745577000000	0	0	0	0	0	0	0	0
					P60981	DEST_HUMAN	4640419405	7266760746	3646060656	7391987576	9449642464	8593185380	10314569262	21938135413	6032866885	5022966497	6008105505	12939057323	0	0	0	0	0	0	0	0
					P60891	PRPS1_HUMAN	2644485710	3117496000	2971593841	3203624941	5611971507	6467981858	6727669348	6923079399	4267055818	4877341746	4760662108	5150280074	1	0	0	1	0	0	0	0
					P60900	PSA6_HUMAN	20201391334	29995086709	24704247379	38172827563	23111956607	33868077135	28231872731	42644537100	16816027185	24769784980	20877257177	31742327641	0	0	0	0	0	0	0	0
					Q3LXA3	TKFC_HUMAN	8.09658e+08	8.53572e+08	8.05024e+08	1026483905	9.77096e+08	878917844	8.70223e+08	1217499955	5.81773e+08	5.82738e+08	5.39787e+08	6.77105e+08	0	0	0	0	0	0	0	0
					Q92769	HDAC2_HUMAN	13945558551	12992922856	15880631034	15442217173	13672706473	13008380956	14904616744	15130743865	10786702975	9828958751	12317171586	11943739608	0	0	0	0	0	0	0	0
					Q9UKL0	RCOR1_HUMAN	2741778011	2116090290	2254780158	2423955627	3023971876	2319979734	2360028081	2412584104	4668779652	3498142689	3844757590	3609450137	0	0	0	0	0	0	0	0
					P63151	2ABA_HUMAN	4008572772	3492878960	4372251884	5127695308	4652383498	4144493775	5258074625	6062027416	5608548105	4297867807	6014192781	7897237575	0	0	0	0	0	0	0	0
					P61619	S61A1_HUMAN	28522173951	23681678602	35560684732	44647430817	24973584550	19158593619	28781182648	39779508441	26965438347	23025453865	33882220102	41400800229	0	0	0	0	0	0	0	0
					Q3KQV9	UAP1L_HUMAN	6.4971e+08	517017201	5.18118e+08	5.49911e+08	4.07066e+08	3.2619e+08	3.46537e+08	382424839	1.86092e+08	1.50702e+08	1.5036e+08	6.28212e+08	0	0	0	0	0	0	0	0
					Q99880	H2B1L_HUMAN	752978000000	713125000000	763296000000	1407440000000	667506000000	642606000000	686367000000	1263290000000	718984000000	676799000000	732137000000	1338690000000	0	0	0	0	0	0	0	0
					P63173	RL38_HUMAN	20058077435	17970831934	19880402441	40621522889	22585483403	20271657064	21432363513	39758056410	23442966076	20659973277	22002414832	40158572722	0	0	0	0	0	0	0	0
					Q02978	M2OM_HUMAN	4970720822	3880796974	6166728426	8374061514	4796297142	3900175820	5859677981	8216597606	4629222223	3838228527	5675592191	7893263733	0	0	0	0	0	0	0	0
					P17066	HSP76_HUMAN	26147534802	21110042193	26809086151	31962976953	50588677851	40477720057	51261577423	63372080700	38481096593	29802864501	37946231157	45203599193	0	0	0	0	0	0	0	0
					Q8WYA6	CTBL1_HUMAN	5662556943	5597651797	7090722474	7102504183	5185405827	4866841956	6284792522	6175834441	4713772702	4490185569	5455417585	5707182597	0	0	0	0	0	0	0	0
					P08174	DAF_HUMAN	4.07867e+08	9569510939	2938538137	2458635373	1462311248	5700508250	2511201737	2091375264	2150168406	2695662164	2281815614	3120912286	0	0	0	0	0	0	0	0
					Q9NV06	DCA13_HUMAN	7.06528e+08	8.08717e+08	7.85278e+08	1224159641	1022187379	9.36892e+08	7.34888e+08	1587385511	8.43655e+08	7.32888e+08	561489439	1312472323	0	0	0	0	0	0	0	0
					Q9NR50	EI2BG_HUMAN	1239116500	1227786325	1392826787	1390264011	1941410657	1934170854	2358494836	1983806571	1802723380	1695832352	2224131114	1847502410	0	0	0	0	0	0	0	0
					P35611	ADDA_HUMAN	3301500850	2493771578	2592856220	2974613020	2527027169	1939121816	2120425609	2165376084	1566110383	8.15312e+08	9.8744e+08	1017378026	0	0	-1	0	0	-1	0	0
					Q96R06	SPAG5_HUMAN	8.78e+08	1530828688	1571778172	1754621033	9.90831e+08	1587212463	1625622757	1593733523	580398510	9.47215e+08	9.81924e+08	1069607647	0	0	0	0	0	0	0	0
					P07741	APT_HUMAN	7263736496	7184594039	7664071328	8479903276	6076375845	5940775720	6208970536	6702105170	10874417023	10452912570	11833694915	12716432326	0	0	0	0	0	0	0	0
					Q9HB07	MYG1_HUMAN	3843192484	5243398268	3532989584	4429593433	4840438085	6848273148	4412246102	5615189922	4650237975	7131873988	4796107285	7265952710	0	0	0	0	0	0	0	0
Human Glycosyltransferases	GT35	PYGM	P11217	Glycogen phosphorylase, muscle form	P11217	PYGM_HUMAN	5.22763e+08	4.53928e+08	7.87628e+08	1918416441	3836297437	3147966345	5935312330	13489360578	8.87884e+08	8.37715e+08	1325913828	3598332557	0	0	0	0	0	0	0	0
					P13798	ACPH_HUMAN	1443508216	1530069149	1706716717	1947387966	7.85254e+08	9.16939e+08	1702763156	1640569871	1899917669	1994827720	2160364188	2447358459	0	0	0	0	0	0	0	0
					Q93074	MED12_HUMAN	1.6507e+08	1.42773e+08	1.31342e+08	1.17307e+08	2.44651e+08	1.78051e+08	1.90696e+08	1.58114e+08	1.74888e+08	1.60927e+08	1.06606e+08	1.46792e+08	0	0	0	0	0	0	0	0
					Q2NL82	TSR1_HUMAN	8.7454e+08	8.20544e+08	6.72463e+08	1035250197	1316996076	1159577635	1024714086	1565664584	1511863775	1285278311	1296561433	1843475714	0	0	0	0	0	0	0	0
					Q5GLZ8	HERC4_HUMAN	8.44926e+08	9.67359e+08	1000647213	6.79066e+08	1229081115	1424388517	1334822831	9.0409e+08	1225202069	1333215950	1307279246	9.14322e+08	0	0	0	0	0	0	0	0
					Q9NY61	AATF_HUMAN	5.7715e+08	4.81141e+08	5.91997e+08	4.72519e+08	5.72278e+08	6.54351e+08	6.93856e+08	8.84156e+08	8.46178e+08	1649100111	2193342419	1542038334	0	0	0	0	0	0	0	0
					Q53GQ0	DHB12_HUMAN	9117785935	8171637715	9552899174	13271710915	4691145628	4383805953	4887604233	6724572363	2147781969	1924296750	2186401112	3012945281	0	-1	-1	0	0	-1	0	0
					Q5T8P6	RBM26_HUMAN	1309865522	1083921347	748956475	7.38115e+08	1062959976	7.3245e+08	5.95075e+08	6.36444e+08	2182065732	1440750645	1126170542	1169994534	0	0	0	0	0	0	0	0
					O75400	PR40A_HUMAN	1049153126	1822614641	3023273006	1785871902	1718313098	2534398468	1677949583	2376461495	8.29322e+08	1679389179	1742581550	1643215898	0	0	0	0	0	0	0	0
					P98194	AT2C1_HUMAN	3168381539	2593409446	3122821667	2566724053	5269772425	4178322725	5158318603	4226323098	2452409790	1986007128	2371808417	1917040202	0	-1	0	0	-1	0	0	0
Human Glycosyltransferases	GT3	GYS1	P13807	Glycogen [starch] synthase, muscle	P13807	GYS1_HUMAN	4.70129e+08	3.77101e+08	6.19754e+08	1142417518	6.83656e+08	6.59438e+08	8.25539e+08	1959354719	1265056862	1195623069	1353787245	3159432042	0	0	0	0	0	0	0	0
					Q13547	HDAC1_HUMAN	12615540398	14897661641	12601800797	13612029512	13575748846	16070908431	13733033191	14962403762	10213542986	11958573193	10409545125	11229420241	0	0	0	0	0	0	0	0
					P23368	MAOM_HUMAN	1135147306	1273926146	1798066860	1662638942	1643737509	1945234174	2576144160	2481401968	5.77208e+08	6.92577e+08	9.56352e+08	9.19398e+08	0	-1	0	0	0	0	0	0
					Q13131	AAPK1_HUMAN	1054938297	1279970690	1463847138	2544679892	1838235361	2181863072	2135829190	1986391549	6.4493e+08	6.96839e+08	7.62567e+08	6.93856e+08	0	-1	0	0	-1	0	0	0
					Q86XA9	HTR5A_HUMAN	1.96877e+08	2.08081e+08	2.63475e+08	2.60082e+08	1.91845e+08	1.9852e+08	2.9195e+08	246883645	3.20189e+08	3.21258e+08	3.83913e+08	498150373	0	0	0	0	0	0	0	0
					Q15417	CNN3_HUMAN	6982335298	5075091650	3101938738	8131592813	4943569190	4030365288	2183698387	6111979865	1047562872	1319428041	610326727	1536356064	0	-1	-1	0	0	0	0	0
					Q9NYK5	RM39_HUMAN	1183965631	1417273686	1195918218	1359345139	1048964303	1281569300	1053815260	1452290064	1062302385	1332206840	1024290812	1317719400	0	0	0	0	0	0	0	0
					Q15477	SKIV2_HUMAN	1971481155	2074545112	1755994327	1798240277	2129916324	2114481534	1939101524	1855154980	1841804017	2043945237	1729209631	1797255020	0	0	0	0	0	0	0	0
					Q02252	MMSA_HUMAN	2035152526	2324852888	1951180013	1840559666	1469549593	1640111807	1367226279	1307323549	1548973743	1617149482	1364680953	1482442927	0	0	0	0	0	0	0	0
					P29992	GNA11_HUMAN	1539662294	1290471423	1377752456	2182082623	1905185093	1587098374	1838343585	2620934477	1054931039	843906662	8.9641e+08	1365054894	0	0	0	0	0	0	0	0
					Q96L91	EP400_HUMAN	9.00408e+08	1.66752e+08	3.35421e+08	3.33617e+08	2012518557	2.02018e+08	3.26367e+08	2.83388e+08	3.56712e+08	7.49251e+07	1.76217e+08	1.44613e+08	0	0	0	0	0	0	0	0
					Q3V6T2	GRDN_HUMAN	2.53855e+08	2.41354e+08	2.32042e+08	482121417	5.27718e+08	6.08006e+08	5.52945e+08	8.73621e+08	3.70355e+08	3.16463e+08	3.40148e+08	5.99915e+08	0	0	0	0	0	0	0	0
					Q9Y4W2	LAS1L_HUMAN	2.33285e+08	2.8682e+08	301750795	307422018	4.17971e+08	4.76704e+08	4.58146e+08	4.78269e+08	2.49627e+08	3.4772e+08	3.47826e+08	3.49961e+08	0	0	0	0	0	0	0	0
					Q9UK61	TASOR_HUMAN	3.2457e+08	1.85552e+08	3.90813e+08	3.39595e+08	3.10466e+08	2.12671e+08	5.71604e+08	2.41285e+08	4.04932e+08	3.2651e+08	6.23022e+08	3.59965e+08	0	0	0	0	0	0	0	0
					Q15397	PUM3_HUMAN	1254146250	9.29075e+08	1337518899	1211091254	2718330735	2567803653	2925692385	2342499041	2545968328	1785025390	2239369569	2249122990	1	0	0	1	0	0	0	0
					P15586	GNS_HUMAN	5.57804e+08	3.31943e+08	4.01588e+08	447143260	1720675180	1119190527	1490639011	1382061885	7.78713e+08	5.1245e+08	6.39738e+08	5.87428e+08	1	-1	0	1	-1	0	0	0
					Q8IZ69	TRM2A_HUMAN	7.99401e+08	8.40529e+08	8.90641e+08	8.63577e+08	5.95273e+08	7.11721e+08	7.65563e+08	6.5141e+08	5.193e+08	580783358	5.82669e+08	5.30177e+08	0	0	0	0	0	0	0	0
					Q9UNH7	SNX6_HUMAN	6.54036e+08	882397437	8.77046e+08	1161794893	8.42485e+08	1142370033	1030952902	1339850544	1214165824	1637679233	1539491945	2026518716	0	0	0	0	0	0	0	0
					Q8NF91	SYNE1_HUMAN	4.07841e+08	5.9724e+08	3.39446e+08	9.00017e+08	4.43056e+08	6.13584e+08	4.32945e+08	9.31831e+08	4.00513e+08	5.48095e+08	335397557	8.50163e+08	0	0	0	0	0	0	0	0
					Q5VT25	MRCKA_HUMAN	1.82329e+08	1.32468e+08	2850948382	2.51035e+08	4.80345e+08	4.21198e+08	3026871132	7.72114e+08	1.80913e+08	1.57266e+08	2189367968	2.99119e+08	0	0	0	0	0	0	0	0
					P31946	1433B_HUMAN	27013408876	29417453858	23953396106	42067965731	47495522308	51624844711	42367403112	73680093979	26948346867	29554385899	24061396949	41327682611	0	0	0	0	0	0	0	0
					Q5M775	CYTSB_HUMAN	1.26516e+08	1.42476e+08	1.41029e+08	1.02588e+08	2.47797e+08	6.88872e+08	1.66782e+08	2.86098e+08	1.53096e+08	1.62954e+08	1.4764e+08	1.1906e+08	0	0	0	0	0	0	0	0
					O75934	SPF27_HUMAN	5860906661	4017707996	9790114071	4435823641	3400484101	3483480491	4597573967	4124763246	2938634924	3318807052	4362582432	3644294994	0	0	0	0	0	0	0	0
					O60256	KPRB_HUMAN	1263318437	1285369782	1577708530	1974225098	1880385353	1821639427	2264920232	2699022715	1101872759	1129117388	1414447836	2153707939	0	0	0	0	0	0	0	0
					O14981	BTAF1_HUMAN	465172680	4.08142e+08	2.26037e+08	3.7408e+08	3.73569e+08	4.62165e+08	4.71791e+08	3.75954e+08	6.83736e+08	6.62804e+08	3.47595e+08	6.40296e+08	0	0	0	0	0	0	0	0
Human Glycosyltransferases	GT 1	UGT1A10	Q9HAW8	UDP-glucuronosyltransferase 1-10	Q9HAW8	UD110_HUMAN	283418487	3.00184e+08	5.46887e+08	1.09377e+08	1694545460	1601582647	8.8004e+08	1346238737	1.95984e+08	2.03064e+08	4.53462e+07	2.80121e+07	1	-1	0	0	-1	0	0	0
					P23193	TCEA1_HUMAN	2080404525	9.06509e+08	8.81529e+08	1820715356	3183264643	1855990995	5578613543	3284547915	2456191926	1112440273	1136924955	2820837033	0	0	0	0	0	0	0	0
					Q12979	ABR_HUMAN	5.41935e+08	2.77167e+08	2.1672e+08	3.4833e+08	6.19498e+08	6.27608e+08	520138018	7.27678e+08	3.70716e+08	2.45139e+08	3.37733e+08	3.51904e+08	0	0	0	0	0	0	0	0
					Q9ULU4	PKCB1_HUMAN	1601752462	1891955610	1413175555	1994497825	1903142840	2274093859	1727669644	2455676825	6.47558e+08	8.16396e+08	5.86129e+08	9.34921e+08	0	-1	-1	0	-1	-1	0	0
					Q9Y6Y8	S23IP_HUMAN	2393907860	1864287474	1809103022	2451400306	3750452735	2906531732	2854712878	3989938220	3731026562	2665441577	2622643263	3774146069	0	0	0	0	0	0	0	0
					Q9H3P2	NELFA_HUMAN	1690516376	2514651368	2370499050	2684885061	1380531876	2208002796	2023777080	2109107760	1170108134	1819663604	1855834476	1950712131	0	0	0	0	0	0	0	0
					O00443	P3C2A_HUMAN	2.41956e+08	474254571	4.96684e+08	3.79174e+08	4.89379e+08	8.92994e+08	9.73237e+08	6.88735e+08	9.74338e+07	2.069e+08	2.59488e+08	2.30392e+08	0	-1	0	0	0	0	0	0
					P78559	MAP1A_HUMAN	9.73755e+06	2.35542e+07	1.78884e+07	6.87956e+06	1.33089e+08	1.64682e+08	1.62216e+08	1.80579e+08	2.50163e+07	4.34238e+07	4.27266e+07	3.2726e+07	1	-1	0	1	-1	0	0	0
					Q14807	KIF22_HUMAN	5.0369e+08	4.46147e+08	4.28538e+08	4.26448e+08	3.58223e+08	2.75089e+08	2.95189e+08	3.11805e+08	3.24549e+08	259438781	2.73404e+08	2.14666e+08	0	0	0	0	0	0	0	0
					Q6P3W7	SCYL2_HUMAN	2112263919	2670313284	2380067583	2722124628	2018826865	2518167921	2257253048	2595194462	8.96861e+08	1072672175	9.51195e+08	1098752024	0	-1	-1	0	-1	-1	0	0
					P33121	ACSL1_HUMAN	6.81347e+07	1.04914e+08	8.02769e+07	6.53677e+08	3.99643e+08	5.32309e+08	4.03731e+08	683077474	2.46769e+08	3.23282e+08	2.36303e+08	3.92485e+08	0	0	0	0	0	0	0	0
					O14686	KMT2D_HUMAN	8.88808e+08	6.61248e+08	6.88724e+08	8.86906e+08	7.7272e+08	6.75239e+08	747171609	7.94519e+08	5.69476e+08	3.74829e+08	4.04864e+08	5.746e+08	0	0	0	0	0	0	0	0
					P19823	ITIH2_HUMAN	6.35695e+08	5.9629e+08	6.09838e+08	6.60386e+08	3.88742e+08	4.07583e+08	3.99854e+08	4.48012e+08	2.35183e+08	1.78273e+08	2.66187e+08	167487305	0	0	-1	0	0	-1	0	0
					Q5R3I4	TTC38_HUMAN	1672975490	2223101472	2526083317	2659981849	582547650	7.21237e+08	7.87697e+08	9.32591e+08	5.07861e+08	6.06485e+08	6.41009e+08	7.41904e+08	-1	0	-1	-1	0	-1	0	0
					O00763	ACACB_HUMAN	7.26345e+08	9.62699e+08	6.91014e+08	1463322998	1195987441	1501909500	1222013720	1734302529	2560004769	2594870094	2543770709	4047050339	0	1	1	0	0	0	0	0
					O15355	PPM1G_HUMAN	9.04028e+08	9.8737e+08	1072147582	2089608676	2054451118	2138688715	2356272457	3860227476	1436331437	1463252602	1588271073	3250460094	0	0	0	0	0	0	0	0
					Q96I25	SPF45_HUMAN	5651382693	1617941616	6226530698	5580207417	4965557950	1641196740	5760765027	5071232106	4668206367	1378881382	5258461282	4711680810	0	0	0	0	0	0	0	0
					O00299	CLIC1_HUMAN	39398662733	35764335443	36244045348	46444429816	23046899691	20716695540	21272248868	27064675146	12002854464	10846963927	10846258035	14324278833	0	0	-1	0	0	-1	0	0
					P35659	DEK_HUMAN	11897474083	13010772325	9237611095	31253743540	7984231450	8775153295	6823370410	84418593381	6562027991	7209231928	6062225588	15693325316	0	0	0	0	0	0	0	0
					O00471	EXOC5_HUMAN	6.4236e+08	8.44757e+08	8.90413e+08	7.72303e+08	6.94211e+08	9.7361e+08	1067722957	9.01558e+08	3.54395e+08	5.09906e+08	5.5081e+08	4.23537e+08	0	0	0	0	0	0	0	0
					A6NEC2	PSAL_HUMAN	4713093403	4556988233	4798195628	6298970232	5505802544	5143304750	5724621855	7083305534	4393162196	4042642672	4382118518	5432067402	0	0	0	0	0	0	0	0
					O75044	SRGP2_HUMAN	8.77373e+08	6.28045e+08	6.05472e+08	6.49477e+08	6.85418e+08	5.34682e+08	4.71107e+08	5.57073e+08	3.99024e+08	3.37494e+08	3.04073e+08	3.39968e+08	0	0	0	0	0	0	0	0
					P52732	KIF11_HUMAN	1353266818	1210795421	1361552081	1487145266	1359270324	1041250932	1323318870	1241109091	2163662346	1823855702	2294469088	2536715698	0	0	0	0	0	0	0	0
					Q9NQX4	MYO5C_HUMAN	7.06596e+08	6.45518e+08	7.81852e+08	7.09224e+08	5.84146e+08	5.33534e+08	6.05972e+08	572213831	5.25531e+08	5.45163e+08	6.43081e+08	6.33562e+08	0	0	0	0	0	0	0	0
					Q2M2I8	AAK1_HUMAN	9.68197e+08	8.24963e+08	1349727416	8.94346e+08	1390673425	1191726731	1903014611	1218024456	5.34926e+08	459357630	1422062220	4.64953e+08	0	0	0	0	0	0	0	0
					O15438	MRP3_HUMAN	1.07269e+08	1.5041e+08	9.27501e+07	120539906	4.32924e+08	5.6278e+08	3.38936e+08	5.48109e+08	7.76901e+07	1.06256e+08	7.73204e+07	9.83424e+07	1	-1	0	1	-1	0	0	0
					O15144	ARPC2_HUMAN	14700081919	17362757740	18811179545	25183044322	16631063561	19894547947	21168063369	28835301893	12513779616	14961230525	16399782132	21558769331	0	0	0	0	0	0	0	0
					Q9BQ04	RBM4B_HUMAN	3924861616	2944017707	3738295518	6301281304	2132919393	1646856548	2020385975	3294317011	1509273007	1252735758	1511808217	2457476711	0	0	0	0	0	0	0	0
					P25788	PSA3_HUMAN	19493008478	11291358842	15643574740	29979189420	22245063995	13279852461	19057568750	32518029941	16759343745	9920218996	14070390138	24236113925	0	0	0	0	0	0	0	0
					Q8NDI1	EHBP1_HUMAN	5.13763e+08	394731907	5.42727e+08	1041583314	1170114556	9.29774e+08	1133988849	2078537957	3.17356e+08	1.82788e+08	371738702	7.05878e+08	0	0	0	0	0	0	0	0
					Q14517	FAT1_HUMAN	4.28398e+07	9.4894e+07	9.80233e+07	8.4412e+07	168908743	3.11252e+08	3.27772e+08	3.14661e+08	2.23138e+07	8.05961e+07	171220832	8.27725e+07	1	-1	0	0	0	0	0	0
					Q9P2R3	ANFY1_HUMAN	6.7924e+08	8.3191e+08	8.70911e+08	1182617734	7.12115e+08	9.68971e+08	9.16849e+08	1364312845	6.33424e+08	7.36279e+08	755976253	1320379325	0	0	0	0	0	0	0	0
					P19174	PLCG1_HUMAN	1489031547	1335189921	1027071192	1349924007	7.84959e+08	7.44115e+08	6.58902e+08	6.99432e+08	6.0618e+08	5.44121e+08	4.30701e+08	5.68644e+08	0	0	-1	0	0	-1	0	0
					Q14004	CDK13_HUMAN	2146590965	2452598071	1799932937	2415601928	2820000077	3323756906	2527239837	3868709883	2984945357	3302552527	2557296693	4006707395	0	0	0	0	0	0	0	0
					P63096	GNAI1_HUMAN	13263432816	12081659710	15601116690	23254058081	16752648542	14627321502	19461812487	25398488307	14420621650	12813689880	17342478994	21315555254	0	0	0	0	0	0	0	0
					P62249	RS16_HUMAN	29912236038	14546652362	31357179381	48166681712	29901422961	19467102836	33249350789	51318680941	27549197526	17731117739	30479061036	48497208915	0	0	0	0	0	0	0	0
					Q9H269	VPS16_HUMAN	2.02721e+08	229154616	2.68275e+08	3.23353e+08	3.35353e+08	315976764	3.73406e+08	4.50276e+08	1.90232e+08	3.22381e+08	387718750	3.6719e+08	0	0	0	0	0	0	0	0
					P14174	MIF_HUMAN	88472749098	58911766625	50392417709	143510000000	80430731063	53190392888	45083266697	128097000000	59347893768	39340218621	34509726581	94771422433	0	0	0	0	0	0	0	0
					Q96JB5	CK5P3_HUMAN	8.21518e+08	7.5111e+08	1099497848	8.84437e+08	7.65545e+08	7.15705e+08	1240798163	8.69297e+08	9.20088e+08	8.96911e+08	1183422857	1113814248	0	0	0	0	0	0	0	0
					P29317	EPHA2_HUMAN	3.10398e+08	3.37242e+08	4.027e+08	4.19817e+08	8.62758e+08	8.44377e+08	9.48914e+08	8.24706e+08	156248988	7.42714e+07	1.20644e+08	5.81432e+07	1	-1	-1	1	-1	-1	0	0
					Q8TD19	NEK9_HUMAN	1526441486	1978136010	2237588032	1438758229	1380976315	1574867339	1987614178	1302501520	1084298542	1571121505	1670221599	2239660837	0	0	0	0	0	0	0	0
					Q9ULH0	KDIS_HUMAN	3.82383e+08	3.42699e+08	2.23012e+08	287931007	4.02676e+08	3.77108e+08	2.54425e+08	2.58588e+08	2.98871e+08	2.75615e+08	1.81725e+08	2.46816e+08	0	0	0	0	0	0	0	0
Other Human Glycan-related genes		DNAJC10	Q8IXB1	DnaJ homolog subfamily C member 10	Q8IXB1	DJC10_HUMAN	9.57419e+08	9.80097e+08	1218631277	1795908461	822563103	9.10867e+08	1124420194	1622858533	1109248354	1199925938	1201975088	1889336438	0	0	0	0	0	0	0	0
					Q5VTR2	BRE1A_HUMAN	9.51282e+08	9.57747e+08	2350731301	2233667233	1136730080	1224393679	3119170214	2862628565	1021460224	1143626056	3130717794	2908971180	0	0	0	0	0	0	0	0
					Q9C0B1	FTO_HUMAN	8.18609e+08	1168286564	7.99581e+08	1469424463	3077836281	4973910245	3892572225	4839501931	8.23029e+08	1200694932	8.78622e+08	1583629447	1	-1	0	1	-1	0	0	0
					P20340	RAB6A_HUMAN	15198088286	13982353642	13854253424	16893170769	16433344049	15975385122	15026599149	18145714737	11122099416	10882972550	10397837055	13006068003	0	0	0	0	0	0	0	0
					Q93034	CUL5_HUMAN	8.24546e+08	8.66439e+08	8.25235e+08	1084674499	1136196441	1690620112	1359635023	1552414332	910325812	1391250520	1094615432	1260074636	0	0	0	0	0	0	0	0
					A2RRP1	NBAS_HUMAN	3.26186e+08	2.87754e+08	3.54312e+08	2.72741e+08	3.59165e+08	398943599	4.80113e+08	2.85763e+08	6.54204e+08	5.76723e+08	7.07836e+08	5.31485e+08	0	0	0	0	0	0	0	0
					Q93050	VPP1_HUMAN	1230277825	6.86343e+08	9.14131e+08	7.10499e+08	1642837673	8.93255e+08	1174578470	9.26476e+08	1254953566	6.63515e+08	8.54321e+08	6.86298e+08	0	0	0	0	0	0	0	0
					Q4G0J3	LARP7_HUMAN	506637886	5.89756e+08	5.14705e+08	1077571661	7.74533e+08	9.56588e+08	1071284732	1607413156	4.73614e+08	5.45403e+08	5.41178e+08	9.32093e+08	0	0	0	0	0	0	0	0
					A3KN83	SBNO1_HUMAN	3.25031e+08	2.35669e+08	3.19995e+08	308787615	7.26299e+08	3.86996e+08	727827486	6.82977e+08	2.71148e+08	2.00596e+08	3.59712e+08	3.06985e+08	1	-1	0	0	0	0	0	0
					P13861	KAP2_HUMAN	3025447151	3256870405	3356260474	4301992786	3270640967	3391261982	3800470689	4770117052	4705102988	4216113418	4717302191	5872549848	0	0	0	0	0	0	0	0
					Q9Y371	SHLB1_HUMAN	4.67676e+08	5.22371e+08	4.85676e+08	5.89131e+08	1007009754	1064447922	1170345754	1129461884	6.64281e+08	2289336077	2188639730	6.57355e+08	1	0	0	1	0	0	0	0
					Q9UPT5	EXOC7_HUMAN	1873138859	2434110864	1379251381	2379915261	2453732510	3173823409	1653885104	2824923925	1412263064	1696055335	9.42774e+08	1624636430	0	0	0	0	0	0	0	0
					Q12986	NFX1_HUMAN	1.04908e+08	2.05954e+08	9.5049e+07	6.04594e+07	3.97367e+08	4.94251e+08	4.03396e+08	3.27858e+08	1.00933e+08	1.23845e+08	1.15418e+08	7.9021e+07	1	-1	0	1	-1	0	0	0
					Q9NP61	ARFG3_HUMAN	1246574187	1507401479	1432336633	1626549487	8.87335e+08	1134000989	9.97325e+08	9.43196e+08	7.03446e+08	8.27773e+08	7.5501e+08	8.04192e+08	0	0	0	0	0	0	0	0
					O94804	STK10_HUMAN	1.022e+08	7.43432e+07	1.36394e+08	1.97259e+07	4.106e+08	4.34668e+08	3.86704e+08	4.04005e+08	3.34914e+08	3.81242e+08	3.35336e+08	2.95675e+08	1	0	1	1	0	1	0	0
					P36915	GNL1_HUMAN	2055066807	1101506032	1309810106	1566595120	1344334228	7.00362e+08	8.97885e+08	1077864523	1521686331	828099544	1025255648	1159503020	0	0	0	0	0	0	0	0
					Q9NRW7	VPS45_HUMAN	7.32257e+08	6.725e+08	9.94887e+08	8.73263e+08	8.02042e+08	7.26862e+08	9.81715e+08	1445696950	1342456023	1236959163	1683521393	1329394926	0	0	0	0	0	0	0	0
					P51784	UBP11_HUMAN	2.28237e+08	3.89349e+08	2.14662e+08	3.03799e+08	1.7506e+08	224746287	1.53432e+08	2.11591e+08	2.96219e+08	4.37036e+08	2.53763e+08	3.60235e+08	0	0	0	0	0	0	0	0
					Q9HBK9	AS3MT_HUMAN	6.93584e+08	7.44427e+08	8.83568e+08	1138981261	207805729	2.4482e+08	4.00183e+08	3.88446e+08	1.87312e+08	4.22687e+08	246258666	1.09775e+08	-1	0	-1	0	0	0	0	0
					Q9UP83	COG5_HUMAN	5.15571e+08	3.88744e+08	349915319	5.12432e+08	1161903747	8.75514e+08	8.42724e+08	1125883658	8.53428e+08	657704240	8.11122e+08	1065363825	1	0	0	1	0	0	0	0
					A6NNZ2	TBB8L_HUMAN	335730000000	274425000000	368859000000	676037000000	264883000000	215410000000	292467000000	525148000000	214862000000	170715000000	233310000000	421161000000	0	0	0	0	0	0	0	0
					Q3ZCM7	TBB8_HUMAN	335733000000	274427000000	368863000000	676056000000	265467000000	215718000000	293877000000	526235000000	214871000000	170734000000	233326000000	421224000000	0	0	0	0	0	0	0	0
					P35637	FUS_HUMAN	22759412175	22772926153	21530921259	29958925149	17839543533	18985896078	18145320063	27421565740	13409308701	13203484790	12564572511	18872969995	0	0	0	0	0	0	0	0
					Q9UKY7	CDV3_HUMAN	33080124968	31174762946	36246238383	37593816975	32190516487	29898578855	35373072368	35683640061	17057744975	16189071731	17059703979	19650169108	0	0	0	0	0	0	0	0
					P67809	YBOX1_HUMAN	66076044410	64228243705	62474525953	62068181559	96491343069	97858807649	95479486226	96114101112	76904017973	76623291978	75255473478	74394932159	0	0	0	0	0	0	0	0
					Q9BTU6	P4K2A_HUMAN	2.15323e+08	278200087	4.12517e+08	5.15582e+08	3.26411e+08	4.89656e+08	5.03529e+08	8.35614e+08	2.92399e+08	3.89005e+08	4.37809e+08	7.28583e+08	0	0	0	0	0	0	0	0
					Q6IA86	ELP2_HUMAN	4.92176e+08	4.62613e+08	4.2069e+08	4.63915e+08	7.83039e+08	7.16535e+08	5.85811e+08	8.33424e+08	750157230	7.34069e+08	6.03335e+08	8.53905e+08	0	0	0	0	0	0	0	0
					O14983	AT2A1_HUMAN	12375061775	11252162620	16471932651	15730708111	24433863298	22556141692	33225791714	29901446003	11594227142	10764221749	15333078918	13975349593	0	-1	0	0	0	0	0	0
					P20290	BTF3_HUMAN	3594943716	3893694479	4029549356	9442130163	4109998113	4352127158	4835838878	8284492617	4067843099	4313991581	4283950253	7932761714	0	0	0	0	0	0	0	0
					P05387	RLA2_HUMAN	21351207204	21527577945	27289019658	26358611029	26838654365	25698500218	30739565299	30126383088	19116572248	18022546779	20873254130	20266518783	0	0	0	0	0	0	0	0
					O43490	PROM1_HUMAN	2.2644e+08	148765066	1.31728e+08	3.26543e+08	8.53408e+07	5.11219e+07	2.66819e+07	7.09427e+07	4.53054e+07	4.24443e+07	2.94942e+07	4.27801e+07	0	0	-1	0	0	0	0	0
					Q15269	PWP2_HUMAN	5.35964e+08	3.33839e+08	4.5859e+08	2.58567e+08	5.90228e+08	5.19043e+08	6.72354e+08	5.15916e+08	7.89466e+08	6.27148e+08	8.29862e+08	6.31894e+08	0	0	0	0	0	0	0	0
					P53367	ARFP1_HUMAN	3081943162	2310829388	2436640190	2883624092	2069442219	2063586914	1959804886	2038710536	9.32399e+08	9.15355e+08	9.16928e+08	9.15961e+08	0	-1	-1	0	-1	-1	0	0
					P50502	F10A1_HUMAN	29016729440	25320286394	24967753193	29516407758	25440657403	22342555299	22615562047	26698569416	18362460627	15990594832	15775297325	18890661858	0	0	0	0	0	0	0	0
					P10768	ESTD_HUMAN	3240034633	2919728165	2490386731	3848601310	2913622103	2534241207	2163774431	4184136766	7017492714	5882183572	6146569267	8907581469	0	1	1	0	0	0	0	0
					Q8IV08	PLD3_HUMAN	3690820036	4684906180	4898732084	4959191442	5.32157e+08	6.86522e+08	713010177	7.7755e+08	301001988	3.95025e+08	3.86178e+08	3.99903e+08	-1	0	-1	-1	0	-1	0	0
					Q01628	IFM3_HUMAN	1262190858	1954599700	8.31217e+08	701250092	1034549139	1478902861	6.09306e+08	7.95408e+08	4035464354	5653353631	2478556417	2999832509	0	1	0	0	0	0	0	0
					Q9Y5A9	YTHD2_HUMAN	3407350513	2055354685	2437749066	2614299925	4709590302	2695025954	3560676673	3225983391	4298683934	3064555060	3668348448	4684819849	0	0	0	0	0	0	0	0
					P04818	TYSY_HUMAN	5.83293e+08	6.01502e+08	893869739	8.62126e+08	1063895410	1227645740	1339192818	1092678173	2308143853	2637450397	3322001627	2444238581	0	1	1	0	1	1	0	0
					Q96FW1	OTUB1_HUMAN	7605973752	6361287056	7219597483	7493102859	5927792250	5082504323	6386452668	5440660689	4430500988	3583176130	3955956285	4060619286	0	0	0	0	0	0	0	0
					Q9GZV4	IF5A2_HUMAN	230780000000	235758000000	257286000000	232806000000	232219000000	232473000000	256430000000	230773000000	254796000000	259981000000	283931000000	258162000000	0	0	0	0	0	0	0	0
					O00764	PDXK_HUMAN	1292967791	1741276779	1222831975	2302953577	1788618342	2375834620	1724843833	2487209831	2107052615	2862142062	2036298829	2800589450	0	0	0	0	0	0	0	0
					P31937	3HIDH_HUMAN	2227990586	1933805725	2158740164	2337392805	6095796677	5149209230	5963556566	5937610238	2210238922	1837474616	2327312452	2176932823	1	-1	0	1	-1	0	0	0
					Q9Y316	MEMO1_HUMAN	6.98771e+08	7.66624e+08	6.86932e+08	7.59685e+08	1261843012	1131607214	1095253308	1237681852	9.02362e+08	8.61947e+08	7.88961e+08	8.66148e+08	0	0	0	0	0	0	0	0
					Q9UNS2	CSN3_HUMAN	6063073557	4424508404	6812971121	4848337985	6606008084	5011881645	6778072946	5610440010	6785340871	4873155455	7397720295	5635443874	0	0	0	0	0	0	0	0
Human Glycosyltransferases	GT65	POFUT1	Q9H488	GDP-fucose protein O-fucosyltransferase 1	Q9H488	OFUT1_HUMAN	1761707466	1520567965	2293175332	2487802574	1934428928	1718173332	2547029418	2832166597	984056731	1022415860	1033116956	1293106309	0	-1	0	0	0	0	0	0
					Q03154	ACY1_HUMAN	6.76045e+08	9.81757e+08	7.84092e+08	8.12275e+08	4.74695e+08	6.65603e+08	5.88815e+08	7.60444e+08	1199557285	1752128751	1429397692	1503186697	0	1	0	0	1	0	0	0
					Q8N122	RPTOR_HUMAN	6.73228e+08	1105137475	6.40106e+08	6.90625e+08	7.82241e+08	728300000	7.66547e+08	7.26211e+08	7.25998e+08	7.41374e+08	7.09011e+08	7.63432e+08	0	0	0	0	0	0	0	0
					P05187	PPB1_HUMAN	1795575738	5.97725e+08	1107285705	4036632224	7.06753e+08	7.07259e+08	7.19905e+08	1470969140	6770242475	5996016553	7963697918	13181815819	0	1	0	0	0	0	0	0
					P30459	1A74_HUMAN	1223493220	1203022415	1840328184	1080906687	1928509469	9.57291e+08	1420962353	1017433607	1845283453	1740897326	2631436403	2007644172	0	0	0	0	0	0	0	0
					P16189	1A31_HUMAN	1223493220	9.89075e+08	1592043996	1079898539	1928509469	9.28792e+08	1392830756	1017301505	1845283453	1575978931	2442686874	2004106779	0	0	0	0	0	0	0	0
					P30453	1A34_HUMAN	1223493220	1203022415	1840328184	1080906687	1928509469	9.57291e+08	1420962353	1017433607	1845283453	1740897326	2631436403	2007644172	0	0	0	0	0	0	0	0
					P22830	HEMH_HUMAN	5.55411e+08	5.67495e+08	6.32041e+08	6.36458e+08	1760398133	1724884067	1888739186	2034859230	7.4388e+08	7.09925e+08	7.92169e+08	8.60906e+08	1	-1	0	1	-1	0	0	0
					P52788	SPSY_HUMAN	1639283448	2120975964	2108283560	3145655001	2485531578	3808606810	3968445763	4503063772	3985885986	4824934796	5071906903	7962942677	0	0	0	0	0	0	0	0
					P51665	PSMD7_HUMAN	2437999822	8.9752e+08	1670587540	4391183781	2956068032	1015829106	1892985903	5862898160	2427365317	8.86887e+08	1650332358	4772228066	0	0	0	0	0	0	0	0
					P19623	SPEE_HUMAN	1111437509	1289513919	1032162909	1751522441	3636011728	3847538502	3196817300	5027959131	7847031762	8573977508	5876696584	9774486731	1	1	1	1	0	1	0	0
					P28066	PSA5_HUMAN	29314159338	35749579685	38142530571	40425808608	39209613928	46900907164	50340707641	52955602601	30682237783	38209943906	40072878897	42697556639	0	0	0	0	0	0	0	0
					O60645	EXOC3_HUMAN	7.83432e+08	8.75664e+08	6.99735e+08	8.29368e+08	9.87975e+08	1191700946	9.2677e+08	1063703899	5.38584e+08	6.43254e+08	4.71211e+08	5.85167e+08	0	0	0	0	0	0	0	0
					O43813	LANC1_HUMAN	1089684314	8.06801e+08	5.25215e+08	9.78676e+08	6.85322e+08	6.14653e+08	431601117	5.92121e+08	2242562066	2095891594	1456831313	2213006667	0	1	1	0	1	0	0	0
					Q6NZI2	CAVN1_HUMAN	282154075	1.78932e+08	8.71185e+07	2.15149e+08	7432967974	5351013661	4220969238	5593974648	7.93472e+08	4441905267	4.35257e+08	5.66383e+08	1	0	0	1	0	0	0	0
					P49720	PSB3_HUMAN	1797775034	1728392084	1987941301	3935811675	2106851900	1900248498	2205994408	4568555036	1707478328	1666544027	1972571142	4007011989	0	0	0	0	0	0	0	0
					Q9Y4F1	FARP1_HUMAN	1009205386	3.82991e+08	5.23367e+08	3.50336e+08	3.70216e+07	6.61461e+07	4.90316e+07	5.96143e+07	2.05247e+08	6.91023e+07	8.98954e+07	3.80651e+07	0	0	0	0	0	0	0	0
					P08240	SRPRA_HUMAN	3863003575	4393101252	4238760279	4289495274	2244896407	2369713356	2381061806	2679057080	3488927947	3716393907	3883174592	4968401725	0	0	0	0	0	0	0	0
					P61026	RAB10_HUMAN	21404418659	23401953812	25064687624	38653880187	25781235609	29572943063	31810975544	43056382010	13982142094	15840723223	19199682734	25260418803	0	0	0	0	0	0	0	0
					Q8IWE2	NXP20_HUMAN	3.68865e+08	4.05084e+08	1.98931e+08	7.15842e+08	1116445208	1392306026	8.94339e+08	1994043411	5.58878e+08	6.93695e+08	3.83172e+08	1057836562	0	0	0	0	0	0	0	0
					Q92917	GPKOW_HUMAN	6.9947e+08	7.93586e+08	6.87178e+08	8.52218e+08	1592122405	1769456091	1490965279	1985437160	9.02233e+08	9.32272e+08	8.38853e+08	1151999566	1	0	0	1	0	0	0	0
					P22061	PIMT_HUMAN	3337538276	2552161663	5240343637	11847980092	2269496341	1767041016	3438862348	7919648861	2170734776	1624193089	3520141838	8078319833	0	0	0	0	0	0	0	0
					Q8NHH9	ATLA2_HUMAN	1591135552	1025892825	2519956481	1724846985	2265451255	1603166353	3293453492	2494698796	1629446421	9.37545e+08	2201682809	1703703235	0	0	0	0	0	0	0	0
					Q641Q2	WAC2A_HUMAN	3.63784e+08	4.34059e+08	5.01907e+08	5.11693e+08	1148008409	1330156288	1552842817	1461113828	340690142	4.417e+08	543100796	465569339	1	-1	0	1	-1	0	0	0
					Q9H7Z7	PGES2_HUMAN	645033696	7.76659e+08	6.5739e+08	2839221809	1341425792	1428842345	1397346980	3647882539	7.3397e+08	8.12948e+08	7.89562e+08	1409448258	0	0	0	0	0	0	0	0
					Q6ZXV5	TMTC3_HUMAN	3.44964e+08	4.94215e+08	3.38105e+08	3.7469e+08	4.8601e+08	855635503	5.95947e+08	7.43222e+08	308741903	512253753	3.30806e+08	3.54486e+08	0	0	0	0	0	0	0	0
					Q15642	CIP4_HUMAN	3935517817	4623939185	3897179654	3944728723	1138705749	1144031658	1087477568	1232285809	2244320702	2406037183	2211125845	2256625144	-1	0	0	-1	0	0	0	0
					Q9GZS3	WDR61_HUMAN	6.43687e+08	4.63524e+08	9.82625e+08	664263273	5.6511e+08	4.84396e+08	666321876	6.96705e+08	1062444836	5.59663e+08	7.10334e+08	7.21006e+08	0	0	0	0	0	0	0	0
					Q9UI10	EI2BD_HUMAN	1781897432	2006325867	1974106325	1950863572	2862713289	3245589819	3107886438	2992290999	2736318943	3266825792	3111048129	2957864050	0	0	0	0	0	0	0	0
Human Glycosyltransferases	GT27	GALNT7	Q86SF2	Polypeptide N-acetylgalactosaminyltransferase 7	Q86SF2	GALT7_HUMAN	4.77743e+08	5.61207e+08	3.83106e+08	5.6025e+08	1306427493	1594664192	1088679936	1509512846	1.80142e+08	1.97535e+08	1.47268e+08	6.57289e+08	1	-1	0	1	-1	0	0	0
					P50993	AT1A2_HUMAN	7515322357	5811540072	6422712092	9884827570	9221307185	7402577770	8308284424	12481599540	12610764358	10021439142	11165105693	17732568979	0	0	0	0	0	0	0	0
					Q96SK2	TM209_HUMAN	5.61142e+08	7.01966e+08	5.01357e+08	4.48646e+08	4.61539e+08	5.44914e+08	4.17841e+08	2.83147e+08	4.35644e+08	5.2401e+08	3.6965e+08	4.06676e+08	0	0	0	0	0	0	0	0
					P55795	HNRH2_HUMAN	150929000000	164667000000	178232000000	159912000000	144646000000	155927000000	171986000000	157274000000	131738000000	139287000000	154692000000	142649000000	0	0	0	0	0	0	0	0
					Q71RC2	LARP4_HUMAN	940161401	5.93289e+08	6.44461e+08	6.59807e+08	2138585193	1227581248	1297255963	1330437197	9.11412e+08	524368229	5.61246e+08	571907402	0	0	0	0	0	0	0	0
					Q13616	CUL1_HUMAN	2767988847	1897593807	1233486949	4573431656	1971058727	1904760501	2035118460	2478406253	2090152688	1981090931	2222325093	2467110719	0	0	0	0	0	0	0	0
					P61163	ACTZ_HUMAN	3600797578	2452278491	3662424475	2866702533	3833878815	2695717906	3922449360	3110535337	2514950059	1703665504	2488296251	1984285752	0	0	0	0	0	0	0	0
					P61224	RAP1B_HUMAN	7021091638	6288898136	5361782704	10566804136	12853492053	11842665661	10040078516	18306602610	8557736896	8140643739	6620596590	13374589014	0	0	0	0	0	0	0	0
					Q15047	SETB1_HUMAN	2.07252e+08	1.47198e+08	1.98806e+08	2.63914e+08	3.14166e+08	2.3709e+08	3.38419e+08	4.153e+08	1.3966e+08	7.86417e+07	126704671	1.62152e+08	0	-1	0	0	0	0	0	0
					P57088	TMM33_HUMAN	6251287547	4631556007	6988278627	13127108011	6661496537	4552744117	7359218150	13393503655	3077562328	2225387927	3461913741	6421343467	0	0	0	0	0	0	0	0
					Q96T88	UHRF1_HUMAN	5.45647e+08	4.38282e+08	495970107	8.70916e+08	7.93065e+08	1100296073	1966481492	1572037380	3.86831e+08	3.0311e+08	3.97637e+08	6.11624e+08	0	0	0	0	0	0	0	0
					O75531	BAF_HUMAN	5238321122	6526556010	7596840865	8455373487	6461751262	7634297405	9089511247	9934452453	3890703020	4826575425	5662870705	6462798135	0	0	0	0	0	0	0	0
					Q9BQ67	GRWD1_HUMAN	1898505323	1793671610	1606340252	2042358713	3543523291	3439662791	3003531511	3816832053	2553261839	2578224233	2348572168	2627068874	0	0	0	0	0	0	0	0
					Q9Y4P3	TBL2_HUMAN	1284641720	1540393866	2024845561	2058222573	2166487661	2539118491	2739308253	3555286171	1282503045	1483638671	1939075697	2123257394	0	0	0	0	0	0	0	0
					P07108	ACBP_HUMAN	116465000000	108710000000	143257000000	120829000000	86959788000	85072969011	110719000000	89284585921	80195681206	76152593093	100214000000	81536798407	0	0	0	0	0	0	0	0
					Q6IBS0	TWF2_HUMAN	1233892687	1072110477	1408092145	1355886713	3005553431	2510439586	3218154747	3250245684	2637345955	2239837424	2769656171	2922303450	1	0	1	1	0	1	0	0
					O76003	GLRX3_HUMAN	7362937451	7507233275	8466207511	9161958697	13661850127	13982693599	15566080205	16948469324	5697701412	6046706709	6503787944	7089109448	0	-1	0	0	-1	0	0	0
					Q658Y4	F91A1_HUMAN	4.03714e+08	4.40179e+08	4.78665e+08	4.3042e+08	6.45612e+08	7.7325e+08	7.05929e+08	7.10177e+08	3.0498e+08	3.62229e+08	3.5417e+08	367716500	0	-1	0	0	-1	0	0	0
					Q04917	1433F_HUMAN	25275214478	22857830391	21683037501	28692788260	37269344734	35219802522	31996879681	44992446265	20302535356	19298847541	17500814202	24767939776	0	0	0	0	0	0	0	0
					Q9NXH9	TRM1_HUMAN	1162714024	8.18235e+08	811824009	9.47698e+08	2113897758	1410762507	1552291517	1647688377	1737485995	1196846861	1243844364	1402238872	0	0	0	0	0	0	0	0
					Q8NC56	LEMD2_HUMAN	4379480594	6079319444	5152920140	4573178828	3675120480	5186378797	4403239364	3814509658	2106838074	2852554813	2483036341	2067438513	0	0	-1	0	0	-1	0	0
					Q9UJV9	DDX41_HUMAN	1.67011e+08	1.16272e+08	2.74358e+08	2.74797e+08	4.60196e+08	3.93448e+08	7.07536e+08	7.12048e+08	1.96618e+08	1.86146e+08	3.41778e+08	3.33363e+08	1	0	0	0	0	0	0	0
					Q03135	CAV1_HUMAN	1.59544e+08	1.21972e+08	1.30188e+08	1.38944e+08	6463495859	9576087910	9226388984	7811961140	2.01399e+08	4.13546e+08	2.61867e+08	3.1824e+08	1	-1	0	1	-1	0	0	0
					P42025	ACTY_HUMAN	1671752132	1737531344	1704532651	1724596018	1552904189	1567043730	1734187933	1567808294	1227961272	1187370119	1196218383	1174130678	0	0	0	0	0	0	0	0
					Q13151	ROA0_HUMAN	28016913033	34539259819	26042257982	41345726778	20052148684	23900609326	17408922838	29183894266	19897858982	23538794436	17289485589	29056543821	0	0	0	0	0	0	0	0
					Q15751	HERC1_HUMAN	2059111305	2.17388e+08	1.00218e+08	1339734925	2324677278	3.67033e+08	2.46102e+08	1401865846	2682394415	2.39304e+08	1.27583e+08	1756138156	0	0	0	0	0	0	0	0
					Q14320	FA50A_HUMAN	1408200397	1900134230	1832596186	1865744078	3973414398	5041795495	5011308705	5022802020	2270620425	2933350194	2749311216	3724646514	1	0	0	1	0	0	0	0
					P62979	RS27A_HUMAN	422901000000	453902000000	565215000000	766975000000	510946000000	554007000000	674645000000	920562000000	372994000000	403397000000	480040000000	659016000000	0	0	0	0	0	0	0	0
					P53582	MAP11_HUMAN	3286106838	3586688678	4083765114	3830103811	6450228855	6603975577	7604122159	5470447556	3828771071	3691753348	4610711832	3222746258	0	0	0	0	0	0	0	0
					Q00169	PIPNA_HUMAN	1410449195	1554268310	1453920791	1575950543	4003186769	4662056637	4198240659	4743897888	2557555160	2959602150	2722357454	3057909008	1	0	0	1	0	0	0	0
					P99999	CYC_HUMAN	2604840374	2490881815	2351397294	5128323862	2779133278	2807113049	2612149323	5118000208	6621522860	4727518016	5553197143	10098966881	0	0	0	0	0	0	0	0
					P05362	ICAM1_HUMAN	4528949845	4259581122	3949391640	5862412833	3444346466	3280678175	3112989778	4211225009	8.15899e+08	7.95295e+08	7.01153e+08	1040026862	0	-1	-1	0	-1	-1	0	0
					Q9NUQ3	TXLNG_HUMAN	6.06696e+08	5.41083e+08	8.07913e+08	5.45092e+08	783814710	6.79156e+08	7.32279e+08	5.64131e+08	1660768220	1595150986	2087736569	1506371940	0	1	1	0	1	1	0	0
					P36551	HEM6_HUMAN	6.54106e+08	9.74054e+08	1510891607	9.73725e+08	9.69174e+08	1424427453	2384022255	1282855754	1.4577e+08	1.12669e+08	2.22078e+08	126196208	0	-1	-1	0	0	0	0	0
					O15228	GNPAT_HUMAN	8.76042e+08	1018522141	1019376480	7.57021e+08	6.41034e+08	711263421	7.28222e+08	6.56455e+08	4.05432e+08	4.89583e+08	473192898	3.41042e+08	0	0	-1	0	0	-1	0	0
					Q5JTZ9	SYAM_HUMAN	1924760233	2056907813	2154652003	2722484128	1658656386	1929306049	1765284594	2702598329	1452334423	1596317751	1721417995	2093311085	0	0	0	0	0	0	0	0
					Q8TDN6	BRX1_HUMAN	8.32623e+08	8.88692e+08	8.62265e+08	1133618923	1144005005	1382082372	1325087283	1728418346	1978670820	2220375957	2401230431	2828922283	0	0	1	0	0	1	0	0
					P27338	AOFB_HUMAN	1560965873	1221971937	1289226261	2330549083	1303072492	1048092720	1104374484	2687497803	1.51067e+08	1.11069e+08	1.01319e+08	4.76093e+08	0	0	-1	0	0	0	0	0
					P02774	VTDB_HUMAN	3728946289	1398265344	4216301083	1866717440	282295858	8.29307e+07	336668707	1.19822e+08	6.05488e+08	1.8395e+08	7.82378e+08	2.60735e+08	-1	0	0	0	0	0	0	0
					P61086	UBE2K_HUMAN	14552001589	15134176966	12727464937	20192955966	9370372914	9462871826	8084009159	13800101698	4743271268	4840719075	4191633443	6915052925	0	0	-1	0	0	-1	0	0
					Q9Y383	LC7L2_HUMAN	3796172812	3637090994	3145178610	6432486790	3996364471	4024349248	3389990336	6734464010	3356890951	3178451297	3018347770	6403513673	0	0	0	0	0	0	0	0
					Q02539	H11_HUMAN	215250000000	189848000000	225050000000	162678000000	187230000000	165351000000	193528000000	140162000000	281064000000	245907000000	292871000000	205113000000	0	0	0	0	0	0	0	0
					Q9Y6D9	MD1L1_HUMAN	2.2254e+08	1.91455e+08	2.93353e+08	3.35638e+08	2.5273e+08	2.39185e+08	2.65911e+08	3.03034e+08	2.5593e+08	3.08994e+08	2.82712e+08	2.9688e+08	0	0	0	0	0	0	0	0
					P29218	IMPA1_HUMAN	5.94191e+08	5.99055e+08	5.81568e+08	1125105054	8.26319e+08	9.30012e+08	783894183	1774007309	1.80939e+08	2.11683e+08	1.86768e+08	4.61589e+08	0	0	0	0	0	0	0	0
					Q6L8Q7	PDE12_HUMAN	1447322824	802260782	1478085949	2157035378	1921522465	1031623438	1910049728	2489270320	1252379748	9.04889e+08	1578859175	3121870032	0	0	0	0	0	0	0	0
					P49841	GSK3B_HUMAN	2145673302	1872050051	2155370772	1693406592	2495216517	2426877219	2608053150	2097330399	1970255388	1602791391	1824353898	1648530240	0	0	0	0	0	0	0	0
					Q9BTE7	DCNL5_HUMAN	2549823590	2296692695	2700687103	3059942444	2224976525	2063357055	2583714204	2500285700	3556607467	3440887726	4283930443	4172442280	0	0	0	0	0	0	0	0
					Q14202	ZMYM3_HUMAN	4.91143e+08	3.73682e+08	3.62596e+08	3.86891e+08	4.47937e+08	3.64387e+08	3.09639e+08	4.21318e+08	1.72089e+08	1.70334e+08	1.446e+08	146782519	0	-1	-1	0	-1	-1	0	0
					Q96CS3	FAF2_HUMAN	5041400381	6438736241	5430142817	6011333203	3762207702	4748892384	4012013492	4508507820	4247908520	5057643376	4382892784	5125039031	0	0	0	0	0	0	0	0
					P05165	PCCA_HUMAN	9.20607e+08	2531763486	6.00411e+08	972704486	7.83927e+08	3223714720	3.88865e+08	4.72107e+08	1.68411e+08	2517659515	1.17358e+08	2.61967e+08	0	0	0	0	0	0	0	0
					P57081	WDR4_HUMAN	1.3286e+08	2.36624e+08	1.96729e+08	1.83354e+08	3.49005e+08	5.29206e+08	5.00147e+08	3.84394e+08	3.04605e+08	5.19511e+08	5.03358e+08	4.55838e+08	1	0	1	0	0	0	0	0
					Q8IY67	RAVR1_HUMAN	1099719704	1479227469	1180366184	3254294821	8.58409e+08	1172833379	9.00684e+08	2262179238	8.29304e+08	1265609758	8.49963e+08	2624207980	0	0	0	0	0	0	0	0
					P40222	TXLNA_HUMAN	1738193627	1242700448	1452332727	1648875154	2445236400	2032541171	2446750326	2553108079	2059453521	1650816113	3126826195	2352689980	0	0	0	0	0	0	0	0
					P84243	H33_HUMAN	354900000000	150695000000	474550000000	797625000000	303605000000	133112000000	411756000000	679756000000	334128000000	139794000000	444044000000	745565000000	0	0	0	0	0	0	0	0
Human Glycosyltransferases	GT27	GALNT1	Q10472	Polypeptide N-acetylgalactosaminyltransferase 1	Q10472	GALT1_HUMAN	2555516252	2372173558	2677631130	1646266545	1047112476	9.8778e+08	1082789811	6.13803e+08	1.15256e+08	3.83703e+08	4.81958e+08	7.01995e+07	-1	-1	-1	0	0	-1	0	0
					P07951	TPM2_HUMAN	1899983216	1429134260	1614091984	1887938252	3379665425	2482994785	3436069448	4144964952	1585546810	1104103944	1397112816	1594112295	0	-1	0	0	0	0	0	0
					P09493	TPM1_HUMAN	1622302739	1268156618	1478200956	1743807209	1902453923	1571024220	2270032836	2065562694	1127896378	834963676	1039288068	1189297191	0	0	0	0	0	0	0	0
					Q92688	AN32B_HUMAN	16349026398	18667404852	18939586563	24034211156	30481154881	37744828854	38910226740	45427391399	18673459141	21968999936	22062484239	28280160312	0	0	0	0	0	0	0	0
					P50213	IDH3A_HUMAN	2657059892	2726591083	2821018825	4878672478	6559676924	6781302624	6983949645	11444360761	6367545264	6620004140	6794219902	11404957228	0	0	0	0	0	0	0	0
					P84098	RL19_HUMAN	6694017396	5185618273	5283957503	7083310845	10623121683	8229816856	10262669078	11792303967	9234531754	7186951000	7414903736	9589836101	0	0	0	0	0	0	0	0
					O43237	DC1L2_HUMAN	1190981962	1512260822	6.39294e+08	1134939509	8.25808e+08	1224377213	7.08605e+08	9.67966e+08	5.55173e+08	6.86038e+08	5.6575e+08	785876331	0	0	0	0	0	0	0	0
					Q8NBQ5	DHB11_HUMAN	1616355361	1528753695	2003597397	2609246146	9.69469e+08	9.78364e+08	1184292039	1613036664	6.74885e+08	4.97202e+08	6.09553e+08	8.56637e+08	0	0	-1	0	0	0	0	0
					O00515	LAD1_HUMAN	4393247206	4299737205	3809801603	4416834093	2030033491	1912502115	1568316949	2166057018	2.60574e+08	3.33169e+08	5.08206e+08	277377632	-1	-1	-1	-1	-1	-1	0	1
					P62241	RS8_HUMAN	110623000000	103562000000	100009000000	96204867751	156755000000	146512000000	139466000000	137158000000	148670000000	139939000000	134226000000	130284000000	0	0	0	0	0	0	0	0
					Q96C19	EFHD2_HUMAN	1491625383	1034639884	2036330230	1465794081	8602358390	6177146047	11159805370	7489748392	3981933787	2792531586	5121997689	3717527580	1	-1	1	1	0	0	0	0
					Q9Y4R8	TELO2_HUMAN	7.26297e+08	7.3409e+08	5.22387e+08	1001490187	6.21435e+08	5.09994e+08	4.72827e+08	7.95487e+08	6.30325e+08	6.00689e+08	4.68339e+08	8.64984e+08	0	0	0	0	0	0	0	0
Human Glycosyltransferases	GT66	STT3B	Q8TCJ2	Dolichyl-diphosphooligosaccharide--protein glycosyltransferase subunit STT3B	Q8TCJ2	STT3B_HUMAN	2311621325	2376894954	2772843492	3484429654	3114277580	3096284513	3499032451	4272027596	1813242863	1837895861	2124474997	2796215650	0	0	0	0	0	0	0	0
					Q8IU81	I2BP1_HUMAN	4.04579e+08	4.17861e+08	1.99376e+08	4.75691e+08	3.38731e+08	2.55534e+08	1.94317e+08	3.203e+08	1.14492e+08	9.22611e+07	7.51043e+07	1.10165e+08	0	-1	-1	0	0	0	0	0
					Q96AG4	LRC59_HUMAN	14012470988	13724321402	15647330120	19432507487	22592490408	21896723711	25164627570	30662485268	29344766729	26875793497	33685917144	36775153266	0	0	1	0	0	1	0	0
					Q06203	PUR1_HUMAN	2997011286	2661650984	3076033190	3582485954	1880013104	1953626368	1844216739	2581650436	2669460212	2261528255	3052045102	3048773684	0	0	0	0	0	0	0	0
					Q13523	PRP4B_HUMAN	2135412048	1577962134	2509221507	2555098303	1364678249	1051349478	1688451826	1574066256	1410791526	1048033863	1705548127	1655819730	0	0	0	0	0	0	0	0
					Q6P1N0	C2D1A_HUMAN	3.84187e+08	4.74438e+08	620305309	4.01318e+08	1074053023	9.76287e+08	2893935598	9.55985e+08	7.5131e+08	1197713079	3364168123	8.8227e+08	0	0	0	0	0	0	0	0
					Q9BZE1	RM37_HUMAN	4209813407	4134939772	2783097714	4157938308	3685606971	3692367769	2460700286	3990056824	4024009658	3851903774	2649600943	4450075079	0	0	0	0	0	0	0	0
					Q9UKD2	MRT4_HUMAN	5622486455	5780554336	7783741848	6430321122	9147648587	9444058556	12985664235	10009534197	10420089465	10781207726	14365657838	11641398104	0	0	0	0	0	0	0	0
					Q6WKZ4	RFIP1_HUMAN	1378838743	7.65497e+08	9.12249e+08	1111863248	1103579359	8.18465e+08	9.52951e+08	1267969412	1096511177	7.11241e+08	8.05571e+08	1197834292	0	0	0	0	0	0	0	0
					Q9NUU7	DD19A_HUMAN	1828777995	2635082053	2317273801	3524346388	1977276472	2307231762	1958515555	3278337479	1918484980	2568612092	2058824440	3932168860	0	0	0	0	0	0	0	0
					Q86TU7	SETD3_HUMAN	9.48988e+08	8.07687e+08	7.74752e+08	1060118147	1124529026	9.49151e+08	9.23981e+08	1279604574	1358921754	1078997209	1067348067	1693212065	0	0	0	0	0	0	0	0
					P17612	KAPCA_HUMAN	19110378954	4884206928	11379204291	28789661564	23975856275	4277357356	15011528454	38928045549	15397728123	2605392948	8603716352	25426692845	0	0	0	0	0	0	0	0
					P27361	MK03_HUMAN	5065937997	4108865348	6323060253	7739223711	3549091796	2961214467	4941034285	6176879147	3276453669	2642820115	4095502005	5687682321	0	0	0	0	0	0	0	0
					Q7Z3B4	NUP54_HUMAN	8.78297e+08	1404209515	9.26987e+08	2545968308	6.12095e+08	9.25994e+08	6.38191e+08	2692592587	7.58086e+08	1275020727	8.63948e+08	2239500721	0	0	0	0	0	0	0	0
					Q9BW19	KIFC1_HUMAN	5.6092e+08	812790468	4.40816e+08	1055747467	3.36138e+08	4.25615e+08	2.12159e+08	5.53579e+08	2.30791e+08	2.83921e+08	1.48022e+08	3.91006e+08	0	0	0	0	0	0	0	0
					P04150	GCR_HUMAN	3.67448e+08	5.99712e+08	2.00435e+08	3.29866e+08	6.15972e+08	9.07789e+08	6.13052e+08	788122835	5.32718e+08	8.88227e+08	5.62274e+08	7.49462e+08	0	0	0	0	0	0	0	0
					P51003	PAPOA_HUMAN	8.11961e+08	5.55672e+08	8.76611e+08	940036007	8.76106e+08	599299764	9.0918e+08	1104476692	1568873563	1063274640	1671008513	1798166917	0	0	0	0	0	0	0	0
					O75663	TIPRL_HUMAN	2163732950	2126644716	1963423855	2088991499	1551424062	1644099048	1430181213	1530187051	9.66598e+08	1013579576	8.06313e+08	1192059582	0	0	-1	0	0	-1	0	0
					P82933	RT09_HUMAN	5.27561e+08	5.62026e+08	4.55703e+08	4.77402e+08	7.91696e+08	1131069778	6.31313e+08	831206573	5.31593e+08	4.687e+08	409880814	4.3246e+08	0	0	0	0	0	0	0	0
Human Glycosyltransferases	GT2	DPM1	O60762	Dolichol-phosphate mannosyltransferase subunit 1	O60762	DPM1_HUMAN	1479573027	1386637138	1873814821	1084000205	2628300969	2422984550	3284031203	2066575875	1960654602	1832900043	2556700214	1415007779	0	0	0	0	0	0	0	0
					P46109	CRKL_HUMAN	2276577279	2523737044	2863884506	5678186351	1131377314	1256521560	1355607400	2480945757	1093913183	1079357070	1146343441	2073804508	0	0	0	0	0	0	0	0
					Q9BYX7	ACTBM_HUMAN	311882000000	329745000000	379703000000	673467000000	314063000000	333718000000	380694000000	666521000000	181473000000	191723000000	222638000000	398034000000	0	0	0	0	0	0	0	0
					P55145	MANF_HUMAN	2207322388	1331190174	1530266516	6336218834	2510704143	2158762844	2709271331	5054798732	4060447035	2863404011	3108067776	6230726163	0	0	0	0	0	0	0	0
					P41229	KDM5C_HUMAN	8.94928e+07	6.66328e+07	1.13894e+08	1.93143e+08	173230711	143230444	2.01001e+08	1.98284e+08	1.26757e+08	9.73536e+07	1.2716e+08	2.36464e+08	0	0	0	0	0	0	0	0
					O15118	NPC1_HUMAN	3.88044e+08	2.39184e+08	2.40151e+08	3.32112e+08	6.58483e+08	4.8505e+08	4.4516e+08	6.6997e+08	6.26975e+08	2.90291e+08	2.79526e+08	3.02337e+08	0	0	0	0	0	0	0	0
					O95340	PAPS2_HUMAN	8.34563e+08	8.72981e+08	1444538512	1532617896	3579400759	3542088045	3333315415	5030563786	2396839117	2510356270	2358581380	3431377924	1	0	1	1	0	0	0	0
					P21912	SDHB_HUMAN	3020003341	5324296823	3382130579	7348961022	3808838459	4208482525	4268732173	6237358424	5102595320	5886869978	5788073090	8819746814	0	0	0	0	0	0	0	0
					Q8N257	H2B3B_HUMAN	441979000000	508686000000	462601000000	1128990000000	411106000000	475320000000	429292000000	1055360000000	430081000000	489425000000	443104000000	1095950000000	0	0	0	0	0	0	0	0
					P57053	H2BFS_HUMAN	753143000000	713601000000	763755000000	1407720000000	667715000000	643207000000	686750000000	1263520000000	719092000000	677203000000	732539000000	1338850000000	0	0	0	0	0	0	0	0
					O60341	KDM1A_HUMAN	2262086779	2667292682	2528609913	2296844677	1928246964	2299630320	2144708878	1968511892	1874644774	2260978733	2092664758	1926918378	0	0	0	0	0	0	0	0
					Q8NFQ8	TOIP2_HUMAN	2.55605e+08	3.72013e+08	1349344613	352012335	3.71334e+08	5.6057e+08	1445236508	4.90334e+08	4.28953e+08	5.76596e+08	8.76025e+08	6.25139e+08	0	0	0	0	0	0	0	0
					O00178	GTPB1_HUMAN	8.79203e+08	1121601460	1003629265	1015632105	4545306613	3751933704	6515108491	5744244027	5.14095e+08	6.44639e+08	6.3263e+08	6.3051e+08	1	-1	0	1	-1	0	0	0
					Q08209	PP2BA_HUMAN	2064775916	2300265055	2063470598	3429216156	3884349508	4380101605	3958687710	5246439449	1702561515	2105977582	1773850077	2239710925	0	-1	0	0	-1	0	0	0
					P26006	ITA3_HUMAN	1.79614e+08	2.0338e+08	2.82864e+08	2.97605e+08	1843725637	1329090071	1404635460	1239563586	1197199853	9.53069e+08	1164670627	1143638449	1	0	1	1	0	1	0	0
					Q7Z3U7	MON2_HUMAN	7.46293e+08	9.28739e+08	5.33453e+08	4.73937e+08	1164983886	1273111407	1096157847	1288653385	4.01324e+08	4.75578e+08	3.75127e+08	3.96827e+08	0	-1	0	0	-1	0	0	0
					P31749	AKT1_HUMAN	1347990857	1504223876	1491303602	1610698856	1651618593	1549675960	1332652952	2194539202	1715755726	1739702173	1888869340	2055665024	0	0	0	0	0	0	0	0
					Q9H0L4	CSTFT_HUMAN	1064756124	1363773174	6.92278e+08	1291138787	5.80889e+08	964695336	4.80889e+08	8.29151e+08	5.23987e+08	7.69788e+08	4.75006e+08	6.70849e+08	0	0	0	0	0	0	0	0
					P53602	MVD1_HUMAN	755919650	8.55438e+08	1287851601	1466617105	2.52171e+08	2.65594e+08	456329756	5.25229e+08	1.49634e+08	1.46568e+08	2.4415e+08	2.44514e+08	-1	0	-1	0	0	0	0	0
					Q9Y295	DRG1_HUMAN	1718793097	9.61901e+08	988772028	1201366336	9523903218	4249351051	5789448307	10164053325	1103494613	6.86731e+08	6.95249e+08	7.86867e+08	1	-1	0	0	0	0	0	0
					Q9HCG8	CWC22_HUMAN	9.90325e+08	8.56735e+08	9.69761e+08	8.00352e+08	9.55746e+08	839254691	917238131	8.05344e+08	4.84066e+08	4.11844e+08	505997623	4.11324e+08	0	0	0	0	0	0	0	0
					Q12800	TFCP2_HUMAN	2.86304e+08	2.9672e+08	2.1855e+08	5.18348e+08	7.42489e+08	793120084	5.99288e+08	9.09238e+08	8.79563e+08	8.88647e+08	7.4571e+08	1019105613	1	0	1	0	0	1	0	0
					P62277	RS13_HUMAN	23777549709	20931367468	19924469027	24019128383	29470411432	25652544784	25661136774	29058119541	28303543505	24150980689	24490900866	27273850108	0	0	0	0	0	0	0	0
					O94903	PLPHP_HUMAN	1397303168	1981626807	1628995328	1810043544	1261060159	1741639679	1397147275	1601798557	1122498942	1597653920	1273957066	1381918400	0	0	0	0	0	0	0	0
					O14910	LIN7A_HUMAN	2308910198	3122856554	1490521595	1840059724	2059209839	6.36586e+08	9.65986e+08	1405188597	7.73751e+08	497679914	4.71476e+08	983966511	0	0	-1	0	0	0	0	0
					Q96SB4	SRPK1_HUMAN	2997284055	2714404441	1491252989	2332720955	6078199300	5621043801	2475338170	4618071255	2569206893	2218161613	1206262205	1892863334	0	0	0	0	0	0	0	0
					Q8N6H7	ARFG2_HUMAN	2976214389	2802181170	2575355833	2578334742	4147530460	2203622038	1483103678	2834116016	1655603381	1537275165	1186262134	1315675067	0	0	0	0	0	0	0	0
					Q9NS87	KIF15_HUMAN	1.54713e+08	1.12072e+08	1.30345e+08	5.01732e+08	2.55462e+08	1.88281e+08	2.12965e+08	837899722	1.52197e+08	116748177	1.41027e+08	5.08661e+08	0	0	0	0	0	0	0	0
					Q13867	BLMH_HUMAN	1159077271	7.74864e+08	7.43264e+08	1372024454	1201817067	7.86135e+08	7.49998e+08	1479083022	2359279108	2053642193	2078402199	4497494617	0	0	0	0	0	0	0	0
					Q8WUD1	RAB2B_HUMAN	6023328202	8316385744	5449957039	10734219577	18910536032	25690287332	17242939199	33806456523	8504766099	11943337421	8109037671	16028095506	1	0	0	0	0	0	0	0
					Q99729	ROAA_HUMAN	54063916790	65107467230	39607631638	55890473297	50740187055	59284142776	37910273836	56913907266	48629597020	56720412225	35863197652	53793861798	0	0	0	0	0	0	0	0
					Q96EY7	PTCD3_HUMAN	1.32325e+08	1.06629e+08	8.07789e+07	6.87259e+07	3.36612e+08	209420441	2.03423e+08	1.938e+08	3.51781e+08	2.36045e+08	1.82337e+08	1.44127e+08	1	0	0	0	0	0	0	0
					Q9UBG0	MRC2_HUMAN	9.18752e+07	2.23515e+08	1.7377e+08	2.42781e+08	1.74726e+08	133818435	1.70115e+08	2.097e+08	1039540104	9.76679e+08	1100714900	1358683751	0	1	1	0	1	1	0	0
					Q8IYB8	SUV3_HUMAN	1321041046	2304226941	1448474993	1765714420	1994495933	3966869853	2150087295	2428862375	2919595142	5123374095	3749703280	4439678502	0	0	1	0	0	0	0	0
					Q92796	DLG3_HUMAN	2.10236e+08	1.6872e+08	231902941	3.4709e+08	7.23838e+08	7.38288e+08	8.32454e+08	1565051624	8.46952e+07	6.63873e+07	8.74977e+07	1.88024e+08	0	-1	0	0	0	0	0	0
					Q13043	STK4_HUMAN	8.73193e+08	4.70801e+08	4.11184e+08	5.80642e+08	1852144387	1188129217	1092420115	1353571051	1227829326	6.01206e+08	5.62423e+08	7.41449e+08	1	0	0	0	0	0	0	0
					P25786	PSA1_HUMAN	11460394677	14076393296	9795702535	15263155883	13832417974	13953600443	11855044965	18151826189	10622524874	12804947930	9149063729	13963193700	0	0	0	0	0	0	0	0
					O60292	SI1L3_HUMAN	2399881354	2614798099	1960725266	3867212331	2039176547	1945235438	1710267349	2930220329	3201815144	3372228789	2644128044	4934684929	0	0	0	0	0	0	0	0
					Q9NR12	PDLI7_HUMAN	1774373743	2028423001	1368332619	1783030759	1879676007	2058162165	1469960730	1921228191	1780549944	2037241138	1598032848	1876774222	0	0	0	0	0	0	0	0
					P62993	GRB2_HUMAN	2302198486	1696620053	1795450854	2208940593	4014287320	3665975282	3264340897	4447170169	1637799359	1334431213	1358561573	1699595082	0	-1	0	0	-1	0	0	0
					O14976	GAK_HUMAN	2026773914	1261185154	1728908837	1739475185	1376094190	9.37955e+08	1377402060	1198730505	896434340	6.04846e+08	7.80953e+08	7.24161e+08	0	0	-1	0	0	0	0	0
					Q9Y2H6	FND3A_HUMAN	4.7466e+08	522795904	5.3656e+08	6.49413e+08	2.83622e+08	2.49523e+08	2.63681e+08	3.18392e+08	9.77244e+08	8.21967e+08	8.46823e+08	1008969609	0	1	0	0	1	0	0	0
					P45954	ACDSB_HUMAN	1146306168	1277276681	1452350975	2135906027	8.60533e+08	7.34133e+08	1201915049	1287021750	7.80859e+08	7.2552e+08	1203832791	1314105845	0	0	0	0	0	0	0	0
					P52735	VAV2_HUMAN	9.8355e+08	9.68494e+08	1105680553	1599241465	7.96244e+08	7.31626e+08	823637021	1207715206	5.05624e+08	5.42666e+08	5.73114e+08	7.99551e+08	0	0	0	0	0	0	0	0
					P0DMM9	ST1A3_HUMAN	1828690205	2398491355	2322002083	3655667723	2080397798	2549388319	2824005417	3840533047	7.14263e+08	9.68727e+08	1046097613	2691075648	0	0	0	0	0	0	0	0
					P0DMN0	ST1A4_HUMAN	1828690205	2398491355	2322002083	3655667723	2080397798	2549388319	2824005417	3840533047	7.14263e+08	9.68727e+08	1046097613	2691075648	0	0	0	0	0	0	0	0
					P50148	GNAQ_HUMAN	1136782830	1074739351	1189752998	1293043852	2344359708	2365865976	2687224345	3014099807	6.24265e+08	5.75091e+08	6.58005e+08	6.84367e+08	1	-1	0	1	-1	0	0	0
					P26583	HMGB2_HUMAN	31742274356	36179850517	34834301542	35953016963	25953245659	29085365302	28158228913	29387954339	8206328978	8365077852	9095057515	9184323436	0	-1	-1	0	-1	-1	0	0
					Q92817	EVPL_HUMAN	1.76929e+08	8.60144e+07	1.92686e+07	1.29056e+08	1.09195e+08	9.77536e+07	4.7303e+07	1.15587e+08	4.05707e+08	2.23632e+08	1.13268e+08	2.98456e+08	0	0	0	0	0	0	0	0
					P04049	RAF1_HUMAN	1303651710	1635347209	8.8233e+08	1258926318	6.62143e+08	8.11573e+08	4.12368e+08	6.05398e+08	3.45802e+08	3.9878e+08	2.08025e+08	3.41117e+08	0	0	-1	0	0	-1	0	0
					Q7Z333	SETX_HUMAN	5913066220	10161492537	2869424702	9078280355	7817405997	11206302359	3875814737	9967625255	5430840453	8967245158	4382761035	7804842887	0	0	0	0	0	0	0	0
					Q96B97	SH3K1_HUMAN	3.18946e+08	207738826	2.61155e+08	2.26101e+08	1326705717	1078578708	1114453430	1285747045	5.83434e+08	5.08255e+08	4.3982e+08	5.66383e+08	1	-1	1	1	-1	1	0	0
					O60563	CCNT1_HUMAN	2.33155e+08	2.47478e+08	1.52044e+08	164888951	454919086	5.96592e+08	3.35649e+08	4.38231e+08	3.44449e+08	4.20521e+08	2.52212e+08	4.06883e+08	1	0	0	0	0	0	0	0
					P42858	HD_HUMAN	1126031981	8.10336e+08	8.24048e+08	1590904245	6.2669e+08	4.13601e+08	8.29914e+08	1355768151	2.90461e+08	2.70447e+08	281932328	4.58462e+08	0	0	-1	0	0	0	0	0
					P05166	PCCB_HUMAN	1489164548	2264370493	1451291186	1419528191	5.78411e+08	8.05044e+08	5.57203e+08	5.38048e+08	5.11849e+08	8.15027e+08	532356086	5.03038e+08	-1	0	-1	0	0	0	0	0
					Q9H6R3	ACSS3_HUMAN	10275809097	3836166731	9868258318	8163174013	9556424385	3421685260	9267862691	7857255774	1.45669e+08	8.75391e+07	1.8967e+07	4.4103e+07	0	-1	-1	0	0	0	0	0
					P48507	GSH0_HUMAN	4.26878e+08	358106547	3.89435e+08	524634797	8112030336	6342697669	7148986029	9678251941	1464145655	1991072442	1730740690	2732019792	1	-1	1	1	-1	0	0	0
					Q9P015	RM15_HUMAN	1740395024	1618493412	3336936155	1643655321	1795110431	1664985656	4667021635	1604683228	1560402095	1464118335	2865214437	1444502004	0	0	0	0	0	0	0	0
					P34896	GLYC_HUMAN	7057643382	6307888638	6095119746	7938472547	5147452558	4892907621	4726131767	5886348551	5564892830	4924889730	4911283112	6366708360	0	0	0	0	0	0	0	0
					O95239	KIF4A_HUMAN	1337341672	9.86256e+08	9.91957e+08	1014846058	1806786683	1361978081	1481792669	1559572070	5.11662e+08	3.67301e+08	415240907	5.28242e+08	0	-1	-1	0	-1	-1	0	0
					Q9NPQ8	RIC8A_HUMAN	3797749336	1942905054	3902408047	5348420361	5215561433	2948340833	5782169886	7274528444	4496635210	1073144705	3734133366	5962228707	0	0	0	0	0	0	0	0
					Q13573	SNW1_HUMAN	1585761553	1772065486	1706890332	2379981877	1586865995	1767060949	1622835063	2602572218	1355012784	1552900217	1244324487	2063790518	0	0	0	0	0	0	0	0
					O60508	PRP17_HUMAN	1577189915	1734529089	1851704735	1750457293	1412456128	1456096718	1643293844	1530474922	1070878011	1176657995	1288990841	1345443859	0	0	0	0	0	0	0	0
					Q9Y314	NOSIP_HUMAN	3.96408e+08	3.90834e+08	5.16993e+08	5.70703e+08	1106988681	4.97456e+08	7.41851e+08	8.69049e+08	2.84813e+08	1.59036e+08	2.99718e+08	4.10182e+08	0	-1	0	0	0	0	0	0
					O00743	PPP6_HUMAN	1549523210	1391263572	1823722254	1799109990	1472746813	1293503069	1741524601	1710746990	1162562777	9.9081e+08	1359732512	1317934870	0	0	0	0	0	0	0	0
					P19838	NFKB1_HUMAN	2278615669	2838410706	2585867324	3071840843	2995988472	3757188277	3413581500	4151597632	2059652375	2588337625	2373714848	2588325891	0	0	0	0	0	0	0	0
					Q9Y6I4	UBP3_HUMAN	6.4448e+08	5.54851e+08	621159008	6.27016e+08	1040074241	8.25057e+08	964314348	1087724630	1107069144	1049187409	1081969042	1004008951	0	0	0	0	0	0	0	0
					Q9UPQ0	LIMC1_HUMAN	2.82287e+07	3.80229e+07	6.79261e+07	49381417	4.75008e+08	7.05925e+08	4.8195e+08	6.95202e+08	4.21546e+08	6.57805e+08	4.75265e+08	9.67439e+08	1	0	1	1	0	0	0	0
					Q9NQW7	XPP1_HUMAN	9.06788e+08	526990282	4.1582e+08	2057921460	1332725722	9.44149e+08	776413879	2156380023	1518506034	1002457257	9.31072e+08	3523112855	0	0	0	0	0	0	0	0
					O60884	DNJA2_HUMAN	13963588118	10529908313	8830176240	13017407108	30683060038	23278743117	19232269950	28134347151	13354134471	10370715683	8673336429	13058055456	1	-1	0	0	0	0	0	0
					O60825	F262_HUMAN	3490122315	3964273965	4080870008	2936508402	1843497134	2095576234	2213720689	1491068114	1704534917	1975698615	2131565166	1471978327	0	0	0	0	0	0	0	0
					Q15007	FL2D_HUMAN	2765689145	3645634725	1979256010	2626931294	2699128839	3670421355	2093475791	2647931660	2254851081	3030137211	1717556245	2036234211	0	0	0	0	0	0	0	0
					P35269	T2FA_HUMAN	602399244	7.78592e+08	5.67222e+08	7.81052e+08	5.45635e+08	7.34821e+08	4.65661e+08	8.65582e+08	1233829034	1764402453	1099514651	1806083947	0	1	1	0	0	0	0	0
Human Glycoside Hydrolases	GH35	GLB1	P16278	Beta-galactosidase	P16278	BGAL_HUMAN	8275532024	6529022097	7179959957	7901457000	5902610191	4976202348	5390344173	5738456841	5902394233	4886081315	5404563341	5176937275	0	0	0	0	0	0	0	0
					Q9P2D3	HTR5B_HUMAN	2.34934e+08	296218928	2.12525e+08	1.85918e+08	4.15594e+08	4.48795e+08	3.29902e+08	2.59744e+08	1.22462e+08	1.49644e+08	1.17296e+08	1.29264e+08	0	-1	0	0	0	0	0	0
Other Human Glycan-related genes		OS9	Q13438	Protein OS-9	Q13438	OS9_HUMAN	2.93539e+08	1.96071e+08	237411630	1.83495e+08	3.38177e+08	4.07084e+08	2.77153e+08	3.40728e+08	1.28938e+08	1.00875e+08	9.77599e+07	8.28571e+07	0	-1	-1	0	-1	0	0	0
					Q9HCS7	SYF1_HUMAN	2.41076e+08	1.56682e+08	2.16999e+08	3.45385e+08	2.15732e+08	1.31037e+08	2.16626e+08	284585778	1.72396e+08	1.13649e+08	1.50901e+08	2.99653e+08	0	0	0	0	0	0	0	0
					Q14185	DOCK1_HUMAN	1.60609e+08	1.4491e+08	1.95669e+08	3.04823e+08	3.07749e+08	2.35124e+08	248473914	3.43145e+08	1.81476e+08	1.66092e+08	1.60907e+08	2.81219e+08	0	0	0	0	0	0	0	0
					Q99598	TSNAX_HUMAN	2165268559	2160530910	1824282827	3421312329	1301615819	1369336392	1083253070	2156302036	9.56563e+08	1104012581	8.04385e+08	1532939658	0	0	0	0	0	0	0	0
					Q13033	STRN3_HUMAN	1874335586	1337716705	1891204215	1853965845	1396499057	1031130577	1274632741	1344923980	7.20635e+08	5.44689e+08	7.63778e+08	7.24197e+08	0	0	-1	0	0	-1	0	0
					Q6NZY4	ZCHC8_HUMAN	5.09485e+08	5.9508e+08	4.62243e+08	7.58353e+08	7.82031e+08	1011955199	7.88867e+08	1235742898	315815207	3.96596e+08	2.35591e+08	4.92939e+08	0	-1	0	0	0	0	0	0
					O95865	DDAH2_HUMAN	5350777121	5567788848	4614530268	6792992500	1372669745	1635303144	1547974679	2118097077	5.01629e+08	4.90281e+08	3.91454e+08	7.27043e+08	-1	-1	-1	-1	-1	-1	0	1
					Q5JVF3	PCID2_HUMAN	1161602839	8.71444e+08	1079323799	1439343011	5.51407e+08	4.02074e+08	4.94114e+08	6.53219e+08	1044149831	8.57773e+08	1158226969	1028240019	-1	0	0	0	0	0	0	0
					O94901	SUN1_HUMAN	1242617264	1224675662	9.337e+08	1296897426	9.76039e+08	9.56196e+08	7.39544e+08	1030716978	6.78448e+08	6.35636e+08	6.35044e+08	6.76348e+08	0	0	0	0	0	0	0	0
					Q14738	2A5D_HUMAN	2148103828	1417184322	2399266724	2193153580	2264198616	1687402802	3006800301	2339261311	1840294437	1197265750	2045186329	1926344340	0	0	0	0	0	0	0	0
					P10619	PPGB_HUMAN	5316562195	6260573592	7019746116	5489818425	4718362736	5352338845	5770192931	5406459571	2083276016	2513887561	2600856161	1762449089	0	-1	-1	0	-1	-1	0	0
					P78316	NOP14_HUMAN	1133549579	8.71234e+08	9.72772e+08	1267729737	1318449014	1165070449	1127702621	1599954767	1183732655	1085777894	973966948	1432246621	0	0	0	0	0	0	0	0
					Q92503	S14L1_HUMAN	6.40645e+08	5.54253e+08	291329386	7.15671e+08	1165045634	9.35564e+08	8.18816e+08	1012858721	2.96411e+08	2.70632e+08	9.32835e+07	3.91415e+08	0	-1	0	0	-1	0	0	0
					Q9H307	PININ_HUMAN	4285030508	4497432998	4798928504	6075239914	3308372880	3426999215	3663819557	4698667168	2762150501	2869178275	3177951428	4016599615	0	0	0	0	0	0	0	0
					Q9Y4C8	RBM19_HUMAN	1259889057	1111265765	1236379058	1164172613	1521179496	1520825600	1598818474	1553772921	1345350156	1317209118	1757727720	1782535203	0	0	0	0	0	0	0	0
					P50225	ST1A1_HUMAN	2041552068	2606755291	2438046259	3966459373	1450137430	1953355662	1969430650	3198418721	5.60023e+08	7.67464e+08	8.50522e+08	2434820047	0	0	0	0	0	0	0	0
					P53634	CATC_HUMAN	3467188473	2825708518	3206559642	6231645164	3420174445	2626147007	3221280329	5903325419	2332931757	1799681822	2193264741	4111445891	0	0	0	0	0	0	0	0
					Q9Y6Q9	NCOA3_HUMAN	8.69287e+07	1.37684e+08	1.44516e+08	1.44479e+08	2.68497e+08	3.55702e+08	3.19275e+08	4.04961e+08	1.21934e+08	104487701	1.31141e+08	1.47542e+08	1	-1	0	1	-1	0	0	0
					Q8ND04	SMG8_HUMAN	5.3134e+08	8.64005e+08	1172895037	6.3236e+08	9.09313e+08	1339765472	4826341188	9.80455e+08	6.26126e+08	5.13253e+08	1041096975	3.64904e+08	0	0	0	0	0	0	0	0
					Q9NVM9	INT13_HUMAN	637321477	3.77716e+08	3.22051e+08	539007388	8.08241e+08	5.1628e+08	3.47171e+08	5.90506e+08	663031008	4.10201e+08	3.26954e+08	5.46818e+08	0	0	0	0	0	0	0	0
					Q9H4L5	OSBL3_HUMAN	8.5358e+08	757535822	6.90507e+08	4.8562e+08	5.99467e+08	5.71187e+08	4.37294e+08	3.06649e+08	2.04745e+08	1.96224e+08	1.30212e+08	1.81012e+08	0	-1	-1	0	0	-1	0	0
					P41240	CSK_HUMAN	2600652050	1775034689	2341364678	1562124986	2321250988	1584234876	1888622695	1509385646	2046996314	2521334748	2565792765	3044612300	0	0	0	0	0	0	0	0
					Q13617	CUL2_HUMAN	1255148764	1677951469	1272543907	2335355892	1147160499	1538916370	1317656485	2063999835	1381259605	1951008732	1562215886	2593531298	0	0	0	0	0	0	0	0
					O94915	FRYL_HUMAN	1879159659	790932179	8.99678e+08	2429877432	2274127118	9.19397e+08	1037356920	2919442834	1874512750	698386839	842210730	2788031120	0	0	0	0	0	0	0	0
					O60343	TBCD4_HUMAN	3.54833e+08	4.72129e+08	5.84562e+08	5.54794e+08	3.33704e+08	3.94819e+08	562654377	5.06952e+08	7.81654e+08	912571541	1208096462	1172253874	0	1	1	0	0	0	0	0
					P55010	IF5_HUMAN	1754104448	2502234691	2358918135	4248237728	2040723290	2911603548	2733304138	3972673028	5121779797	8494185788	6852302309	12047945594	0	0	0	0	0	0	0	0
					P57740	NU107_HUMAN	1706562802	1990858621	2652277967	2554898430	2472054110	2590116085	3086802715	3244500280	3637902869	2897201478	3626308977	3133887575	0	0	0	0	0	0	0	0
					Q8WVM7	STAG1_HUMAN	4.27323e+08	352406423	467873909	4.69614e+08	5.51807e+08	5.18968e+08	6.72312e+08	680179945	6.15628e+08	5.64739e+08	7.23555e+08	714836193	0	0	0	0	0	0	0	0
					P40429	RL13A_HUMAN	26157820917	24307748591	31782509137	50614978855	36988628557	34943760120	45944477032	72439614030	36931617625	34780422375	45837811554	73260211454	0	0	0	0	0	0	0	0
					Q9H9B1	EHMT1_HUMAN	1.7538e+08	1.6292e+08	2.00987e+08	2.0656e+08	201277897	156079569	1.99016e+08	199236266	1.28725e+08	8.78606e+07	141306679	1.33691e+08	0	0	0	0	0	0	0	0
					Q12864	CAD17_HUMAN	4.0383e+07	2.21875e+08	5.09716e+08	6.80146e+08	6.22952e+08	5.86443e+08	8.6574e+08	9.70342e+08	3.23848e+07	6.3109e+07	1.45208e+08	1.75551e+08	0	-1	0	0	-1	0	0	0
					Q9Y4B5	MTCL1_HUMAN	1.04251e+08	1.31097e+08	125251110	1.23658e+08	2.33048e+08	1.7417e+08	2.94506e+08	1.68587e+08	1.4388e+08	2.50263e+08	2.25949e+08	2.64893e+08	0	0	0	0	0	0	0	0
					Q6IN85	P4R3A_HUMAN	1.88193e+08	3.49688e+08	1.86935e+08	1.81137e+08	1.74676e+08	3.08737e+08	1.6558e+08	1.61048e+08	1.76318e+08	2.96043e+08	2.26612e+08	1.66289e+08	0	0	0	0	0	0	0	0
					Q96AY4	TTC28_HUMAN	1.81169e+08	323942572	3.31991e+08	4.69051e+08	1.10974e+08	2.00399e+08	197252557	2.27255e+08	1.10894e+08	3.0908e+08	2.34426e+08	2.33634e+08	0	0	0	0	0	0	0	0
					O60244	MED14_HUMAN	3.01919e+08	3.96413e+08	2.93852e+08	2.63115e+08	1102071237	1244571718	1076876996	9.6042e+08	2.34788e+08	3.25016e+08	2.30256e+08	1.926e+08	1	-1	0	1	-1	0	0	0
Human Glycoside Hydrolases	GH33	NEU1	Q99519	Sialidase-1 (lysosomal)	Q99519	NEUR1_HUMAN	1699857201	2711587940	2295268198	2317959377	3.49099e+08	6.35543e+08	5.14006e+08	4.27483e+08	1.37068e+08	3.58565e+08	2.81401e+08	1.76256e+08	-1	0	-1	-1	0	-1	0	0
					Q9NZ08	ERAP1_HUMAN	3.30707e+08	5.87267e+08	5.15299e+08	8.94428e+08	3.3112e+08	5.06168e+08	5.22059e+08	809845032	1.72852e+08	2.43474e+08	2.716e+08	3.75675e+08	0	0	0	0	0	0	0	0
					Q96GW9	SYMM_HUMAN	1297917265	1040256223	1161340476	1032060574	6.31006e+08	4.85132e+08	5.17786e+08	4.70973e+08	4.96582e+08	497074807	5.13197e+08	3.76742e+08	-1	0	-1	-1	0	-1	0	0
					Q16762	THTR_HUMAN	8140527613	8120839761	6780915946	7898967103	5998244588	5567022044	4986715214	5733062249	2551818264	2591432353	2334536287	2539293465	0	-1	-1	0	-1	-1	0	0
					Q8NB90	SPAT5_HUMAN	1478467663	1836966116	1645137834	4395629258	1849977426	2304464994	2076612163	5575858506	1524451314	1978234500	1813363160	4303142553	0	0	0	0	0	0	0	0
					Q5SY16	NOL9_HUMAN	1197250976	1622769355	9.84419e+08	1283575243	1302909424	1520388446	8.91228e+08	1509827477	1190754917	1478904281	8.28229e+08	1463502833	0	0	0	0	0	0	0	0
					Q8IYI6	EXOC8_HUMAN	6.48198e+08	5.27157e+08	5.6682e+08	5.8222e+08	6.8573e+08	5.70178e+08	6.24936e+08	6.20958e+08	4.6659e+08	3.43743e+08	4.15249e+08	3.6421e+08	0	0	0	0	0	0	0	0
					P25440	BRD2_HUMAN	8.46219e+08	9.80732e+08	8.55676e+08	9.93383e+08	6.70424e+08	7.20698e+08	6.70374e+08	7.82062e+08	7.88877e+08	8.54836e+08	8.11033e+08	8.53255e+08	0	0	0	0	0	0	0	0
					Q969X6	UTP4_HUMAN	1522295228	1490617089	1488293636	2243421106	2405555703	2136443608	2261575299	3016410202	2753003961	2458214999	2647422810	3472275014	0	0	0	0	0	0	0	0
					O15381	NVL_HUMAN	2.12028e+08	3.47142e+08	2.0957e+08	2.53311e+08	2.01777e+08	3.91824e+08	2.3347e+08	2.45205e+08	2.31008e+08	3.33646e+08	2.40453e+08	2.53288e+08	0	0	0	0	0	0	0	0
					Q9H6Z4	RANB3_HUMAN	1290694104	1944170185	1142118307	1748965365	799614306	9.90041e+08	676038148	1064252448	8.50426e+08	1096935868	6.23985e+08	1055733604	0	0	0	0	0	0	0	0
					Q96T60	PNKP_HUMAN	6.05091e+08	8.91129e+08	2078988776	1444393193	7.70775e+08	1316536774	1129768306	8.90932e+08	3.04484e+08	5.09786e+08	537769025	8.70052e+08	0	0	0	0	0	0	0	0
					O60293	ZC3H1_HUMAN	1907084322	105697516	5.58386e+07	1166209884	3204955430	132634372	1.56133e+08	1235849193	2688683469	3.25454e+08	3.30934e+08	1746349632	0	0	0	0	0	0	0	0
					O14975	S27A2_HUMAN	3.1513e+08	3.5406e+08	1.98316e+08	3.59043e+08	7.6871e+07	9.35315e+07	7.03627e+07	1.21814e+08	2.06554e+08	235491553	2.03999e+08	2.38593e+08	-1	1	0	0	1	0	0	0
					P26447	S10A4_HUMAN	1214988142	1238419473	1395148889	2473356197	74816605212	59834548133	65025994362	144149000000	12048623524	9965907068	11040151497	23634127857	1	0	1	0	0	0	0	0
					Q9ULA0	DNPEP_HUMAN	7.18821e+08	4.26463e+08	8.3924e+08	7.20478e+08	1099518398	6.30481e+08	1172547375	1106409790	9.41476e+08	6.18703e+08	1056286171	8.08429e+08	0	0	0	0	0	0	0	0
					O75962	TRIO_HUMAN	8.72519e+07	6.9588e+07	56477767	103195994	3.88598e+08	3.73226e+08	230526012	4.61756e+08	1.46549e+08	8.9429e+07	9.2591e+07	1.44682e+08	1	-1	0	0	0	0	0	0
					Q9UJA5	TRM6_HUMAN	4.45525e+08	4.31199e+08	3.81825e+08	7.81098e+08	7.47785e+08	8.22349e+08	6.50256e+08	9.76386e+08	6.63682e+08	6.22095e+08	586287131	9.64774e+08	0	0	0	0	0	0	0	0
					Q9H2K8	TAOK3_HUMAN	1283514171	9.2783e+08	1842940685	1212837833	2712031746	1781913811	3593920065	2820859338	1658074887	8.20675e+08	1222615921	2061999781	0	0	0	0	0	0	0	0
					P06753	TPM3_HUMAN	3096943437	3815215876	2713700104	2840157890	6480829018	7082717579	7125372083	6015829829	1798361387	1703975230	1620301245	1477498977	1	-1	0	1	-1	0	0	0
					Q6PIU2	NCEH1_HUMAN	9.95531e+08	1149418558	1217295439	1387839241	4096060207	4611787888	5358532770	5627601865	1366534228	1654581764	1699126106	1932256636	1	-1	0	1	-1	0	0	0
					Q01970	PLCB3_HUMAN	466274504	847120862	6.19456e+08	9.22696e+08	8.15981e+08	1316943815	9.65534e+08	1321400312	8.91772e+08	1286900849	9.0263e+08	1360580435	0	0	0	0	0	0	0	0
					O94964	SOGA1_HUMAN	1.09878e+08	1.87002e+07	1.18842e+08	4.24205e+07	2.30447e+08	2.23739e+08	3.14733e+08	197582384	4.53525e+07	3.49396e+07	4.87429e+07	1.04188e+08	1	-1	0	0	-1	0	0	0
					Q9Y2H5	PKHA6_HUMAN	1.11085e+08	5.84343e+08	2.29175e+08	1.20895e+08	2.54099e+08	4.52577e+08	3.63015e+08	2.46111e+08	2.01492e+07	4.47439e+07	416965830	2.81923e+07	0	0	0	0	0	0	0	0
					Q16695	H31T_HUMAN	354889000000	150697000000	474552000000	797639000000	303592000000	133114000000	411765000000	679768000000	334129000000	139796000000	444046000000	745577000000	0	0	0	0	0	0	0	0
					Q96K76	UBP47_HUMAN	3.21077e+08	2.70966e+08	2.77261e+08	2.82372e+08	3.54892e+08	2.90233e+08	3.25038e+08	3.91484e+08	4.42552e+08	3.3812e+08	368276335	4.27311e+08	0	0	0	0	0	0	0	0
					Q9H8V3	ECT2_HUMAN	264451481	4.67097e+08	6.30043e+08	5.55831e+08	1.75237e+08	2.78394e+08	2.80889e+08	3.53855e+08	1.27394e+08	158006693	1.73394e+08	1.95535e+08	0	0	-1	0	0	0	0	0
					Q9UHB7	AFF4_HUMAN	1.40142e+08	1.48877e+08	188860957	2.605e+08	2.21742e+08	2.26e+08	3.24902e+08	3.9353e+08	2.15309e+08	2.60187e+08	2.96236e+08	4.11431e+08	0	0	0	0	0	0	0	0
					Q6ZS30	NBEL1_HUMAN	2026826975	4.19532e+07	1.08298e+08	9178388878	2406342169	3.87321e+07	6.31277e+07	10414422713	2354979495	3.35239e+08	3.7829e+07	13090209543	0	0	0	0	0	0	0	0
					Q58FF3	ENPLL_HUMAN	40519415824	24905511209	37510359264	45796311246	34655477100	21249353586	32263433029	40519823943	57538766118	36060122148	53233948476	64058067703	0	0	0	0	0	0	0	0
					Q9HB71	CYBP_HUMAN	26613684699	22415267136	25017638260	25110638920	35261062140	29755295968	31607619749	36072774480	14478598638	12428361223	13558882996	14722693340	0	-1	0	0	-1	0	0	0
					P62888	RL30_HUMAN	13378429137	9925229545	11698483550	17447319657	19393705038	14434128403	17524785907	25559702982	17382017007	12615613101	15832013972	22810464616	0	0	0	0	0	0	0	0
					Q8NFC6	BD1L1_HUMAN	1102662848	1078323965	8.07901e+08	9.53179e+08	7.44926e+08	7.13447e+08	5.2813e+08	5.93917e+08	676233766	753666260	5.42803e+08	6.14727e+08	0	0	0	0	0	0	0	0
					P09417	DHPR_HUMAN	4850842281	8034704393	6966041670	4976863586	6916035042	10722258574	8860609659	6089828719	3524378528	5838429426	4995250502	3508967098	0	0	0	0	0	0	0	0
					Q9NZL4	HPBP1_HUMAN	2848321109	2254782336	656499946	8.98556e+08	2193795558	2459860728	9.61636e+08	1749951907	1262195049	1154951890	6.04284e+08	992568981	0	0	0	0	0	0	0	0
					P04179	SODM_HUMAN	6745351618	8283561459	9225041739	15578988118	1974538048	2389981086	2912718056	4598486119	2792198231	3381870819	3966104577	6144843251	0	0	0	0	0	0	0	0
					P18887	XRCC1_HUMAN	2609895481	2129938386	2764196808	2322442321	2835765419	2263751734	2859652373	2505582085	2313901597	1969301554	2398318400	2144447143	0	0	0	0	0	0	0	0
					P10398	ARAF_HUMAN	5.88187e+08	5.8526e+08	4.95596e+08	5.89012e+08	25739302910	24310297717	17798744516	21595308873	904375538	9.77349e+08	7.60612e+08	8.86362e+08	1	-1	0	1	-1	0	0	0
					Q9BXW7	HDHD5_HUMAN	2548461442	3484611864	2992080881	5426640982	2538921434	3710746549	2926981110	5842439877	3236339666	4986160260	4029030030	8349060996	0	0	0	0	0	0	0	0
					P21397	AOFA_HUMAN	1055191896	992108082	1220257689	1539755792	1194569258	1122722112	1322250390	1583556757	5.15091e+08	3.31316e+08	4.63149e+08	2.62159e+08	0	-1	-1	0	-1	-1	0	0
					P02771	FETA_HUMAN	4.44661e+08	3.57109e+08	3.4613e+08	3.13212e+08	6.9075e+07	6.59549e+07	6.74516e+07	1.36093e+08	1.63093e+08	156549040	1.82161e+08	2.05116e+08	-1	1	-1	-1	0	-1	0	0
					P10696	PPBN_HUMAN	1794955939	5.94116e+08	1105077987	4032750333	7.06753e+08	5.60268e+08	6.76255e+08	1467094969	6757046442	5977168976	7940447803	13157780643	0	1	0	0	0	0	0	0
					P30512	1A29_HUMAN	1086547303	9.89075e+08	1592043996	9.39459e+08	1738664254	9.28792e+08	1392830756	8.75016e+08	1598083789	1575978931	2442686874	1768863318	0	0	0	0	0	0	0	0
					P10314	1A32_HUMAN	1086547303	1203022415	1840328184	9.40467e+08	1738664254	9.57291e+08	1420962353	8.75148e+08	1598083789	1740897326	2631436403	1772400711	0	0	0	0	0	0	0	0
					P16190	1A33_HUMAN	1222944437	9.89075e+08	1590149812	1076736151	1927420645	9.28792e+08	1390777164	1011467042	1843679404	1575978931	2438677353	1994060343	0	0	0	0	0	0	0	0
					P30457	1A66_HUMAN	9.0185e+08	7.86307e+08	1560368684	5.1177e+08	1572043279	5.08259e+08	1140075127	4.3195e+08	1160763140	8.93539e+08	2079529993	8.44762e+08	0	0	0	0	0	0	0	0
					O95155	UBE4B_HUMAN	8.23533e+08	755618198	7.48463e+08	1010998275	9.92683e+08	8.87746e+08	1062798087	1148565771	6.48119e+08	7.06558e+08	7.1782e+08	8.71554e+08	0	0	0	0	0	0	0	0
					Q16698	DECR_HUMAN	6677920776	5098706390	4978497920	11684130264	6565869073	2477712660	2345944240	13248366100	1011415978	8.13418e+08	7.23056e+08	1872335133	0	0	-1	0	0	0	0	0
					P49840	GSK3A_HUMAN	1724048032	1640186052	2035591382	1733686061	2117551493	2142723790	2497765316	1992969156	9.70078e+08	1021281356	1141810166	9.17033e+08	0	-1	0	0	-1	0	0	0
					Q8IZ83	A16A1_HUMAN	5935457406	4124081009	4125000257	7000068310	3790242479	2548635444	2987690458	13595818602	2552886178	2199700961	2533257311	5951780522	0	0	0	0	0	0	0	0
					Q9P287	BCCIP_HUMAN	1786298956	2027259627	2034836120	2262301917	2069090973	2427357965	2551921213	2661936460	1565285793	1885437646	1933249025	1951848865	0	0	0	0	0	0	0	0
					O15357	SHIP2_HUMAN	1.8246e+08	5.56089e+08	5.67077e+08	5.2537e+08	3.26176e+08	7.00185e+08	669178936	1069046992	4.02239e+08	7.97838e+08	6.84874e+08	1092301726	0	0	0	0	0	0	0	0
					P54709	AT1B3_HUMAN	1674265923	1023942136	1103648881	1555798388	1076213995	1149397192	1393229822	1907701518	4041607282	2890568209	3582362638	4045231035	0	1	1	0	1	1	0	0
					Q01831	XPC_HUMAN	1105320098	1712334590	9.45913e+08	1467785840	1047730843	1652537594	9.16238e+08	1462560949	7.81469e+08	1324113300	6.64081e+08	1119446633	0	0	0	0	0	0	0	0
					O96013	PAK4_HUMAN	1766892993	1600807997	1881743888	1308494201	2659828997	2761285475	3177261560	1811666593	4.19434e+08	3.99746e+08	5.66347e+08	316388415	0	-1	-1	0	-1	-1	0	0
					O75340	PDCD6_HUMAN	8.53172e+08	1158310706	9.18474e+08	1943826525	2198642610	3105931708	2299730912	4804405404	2963133777	4089174394	2946020962	6450853933	0	0	0	0	0	0	0	0
[truncated: 7,155 more rows]

## Sheet: Glycan-related genes
Type	CAZy family	Gene Symbol	Uniprot	Description	Accession	ID	Hep3b-1	Hep3b-2	Hep3b-3	Hep3b-4	97L-1	97L-2	97L-3	97L-4	LM3-1	LM3-2	LM3-3	LM3-4	Sig_97L_vs_Hep3B	Sig_LM3_vs_97L	Sig_LM3_vs_Hep3B	Adj_Sig_97L_vs_Hep3B	Adj_Sig_LM3_vs_97L	Adj_Sig_LM3_vs_Hep3B	ModeUP	ModeDOWN
Human Glycosyltransferases	GT35	PYGB	P11216	Glycogen phosphorylase, brain form	P11216	PYGB_HUMAN	6456071658	6826802569	7161013838	9224359007	43486647038	46283359315	45351811893	61184515669	4468530604	4759020867	5102414898	7965560471	1	-1	0	1	-1	0	0	0
Other Human Glycan-related genes		HSP90B1	P14625	Endoplasmin	P14625	ENPL_HUMAN	245325000000	240107000000	231649000000	273590000000	208704000000	205575000000	198376000000	239565000000	305924000000	299274000000	290853000000	353958000000	0	0	0	0	0	0	0	0
Human Glycoside Hydrolases	GH31	GANAB	Q14697	Neutral alpha-glucosidase AB	Q14697	GANAB_HUMAN	58662730306	62743572489	59717395080	86690140160	33945419290	37317142781	34349237726	51236648081	25461746829	27484287986	25632685527	38809629103	0	0	-1	0	0	0	0	0
Other Human Glycan-related genes		PDIA4	P13667	Protein disulfide-isomerase A4	P13667	PDIA4_HUMAN	62849414724	59931341787	78061230335	83034367870	58539041462	55536759730	77955265916	84716771609	79059060968	75500129780	98323110349	103118000000	0	0	0	0	0	0	0	0
Other Human Glycan-related genes		HSPA5	P11021	78 kDa glucose-regulated protein	P11021	BIP_HUMAN	195439000000	216466000000	224018000000	339054000000	213606000000	231378000000	244711000000	367921000000	420082000000	461845000000	488117000000	729548000000	0	0	0	0	0	0	0	0
Human Glycosyltransferases	GT35	PYGL	P06737	Glycogen phosphorylase, liver form	P06737	PYGL_HUMAN	2118945159	2645108795	2833964785	3821288863	4702266762	5201791858	6711427411	14137439330	7693502649	9958757488	9977840712	11693923039	0	0	1	0	0	1	0	0
Human Glycoside Hydrolases	GH13/GH133	AGL	P35573	Glycogen debranching enzyme (2 domains, one is in GH133)/Glycogen debranching enzyme (2 domains, one is in GH13)	P35573	GDE_HUMAN	1646448435	1544042946	1229652177	1327620766	1121631909	1146447626	1208193188	1086863130	2997395380	3047018881	2435130639	2679875720	0	1	0	0	1	0	0	0
Human Glycosyltransferases	GT24	UGGT1	Q9NYU2	UDP-glucose:glycoprotein glucosyltransferase 1	Q9NYU2	UGGG1_HUMAN	18783694235	18042157991	17149463348	23379704341	14493497028	14123115908	13472703003	18297583209	10199225800	9659600892	9498330450	13606903090	0	0	0	0	0	0	0	0
Other Human Glycan-related genes		PDIA3	P30101	Protein disulfide-isomerase A3	P30101	PDIA3_HUMAN	98220592032	85598713092	82386370954	169746000000	61223994797	53666319057	50551269076	103530000000	48349300852	41272726433	40037126267	83858833972	0	0	0	0	0	0	0	0
Other Human Glycan-related genes		P4HB	P07237	Protein disulfide-isomerase	P07237	PDIA1_HUMAN	168562000000	171206000000	182861000000	255775000000	212037000000	215646000000	234372000000	314733000000	76633584458	76693514223	85372105671	117318000000	0	-1	-1	0	-1	0	0	0
Other Human Glycan-related genes		HYOU1	Q9Y4L1	Hypoxia up-regulated protein 1	Q9Y4L1	HYOU1_HUMAN	14898521244	15451419619	13944780175	24629956868	15557188096	15416267638	14266663122	26020138653	17636368539	17844194019	16228777857	32295029974	0	0	0	0	0	0	0	0
Human Glycoside Hydrolases	GH13	SLC3A2	P08195	4F2 cell-surface antigen heavy chain	P08195	4F2_HUMAN	5816354948	5765731168	6222517214	7568790419	18080606226	19430790171	20251232584	24644161444	29351094592	31896911002	32593393535	40755311895	1	0	1	1	0	1	0	0
Human Glycosyltransferases	GT25	COLGALT1	Q8NBJ5	Procollagen galactosyltransferase 1	Q8NBJ5	GT251_HUMAN	3491409297	3120399554	3889484400	4808287017	8422655214	7985024898	10479407086	11993537172	3214344933	3408335791	3407556022	5242087863	1	-1	0	0	0	0	0	0
Other Human Glycan-related genes		CANX	P27824	Calnexin	P27824	CALX_HUMAN	20893758556	18042361444	21773781153	28013812083	34259673588	29888798461	35057137477	47804933928	30506442136	26749397441	31462047152	42994201030	0	0	0	0	0	0	0	0
Human Glycosyltransferases	GT41	OGT	O15294	UDP-N-acetylglucosamine--peptide N-acetylglucosaminyltransferase 110 kDa subunit	O15294	OGT1_HUMAN	3791760361	3768134734	3184547423	3388580053	8321227873	8439798909	7146212627	7487595959	3117270629	3317326360	2289052730	3833004871	1	-1	0	1	-1	0	0	0
Other Human Glycan-related genes		PRKCSH	P14314	Glucosidase 2 subunit beta	P14314	GLU2B_HUMAN	96130042647	82415119180	107301000000	107478000000	58746861608	50478356134	65567708242	65677163041	63315193947	53867077102	70152237216	67527877771	0	0	0	0	0	0	0	0
Other Human Glycan-related genes		PDIA6	Q15084	Protein disulfide-isomerase A6	Q15084	PDIA6_HUMAN	30476281722	27119111588	28421082435	43740928743	34827628767	30946824183	30526865917	45826798044	80048897624	70452078353	73778457062	113505000000	0	1	1	0	0	0	0	0
Other Human Glycan-related genes		ERO1L	Q96HE7	ERO1-like protein alpha	Q96HE7	ERO1A_HUMAN	8307513880	7797551916	7248403046	11426279054	5080968471	4572781144	4484297243	7233635675	4485461669	3930569318	3876783081	6412528954	0	0	0	0	0	0	0	0
Human Glycoside Hydrolases	GH63	MOGS	Q13724	Mannosyl-oligosaccharide glucosidase	Q13724	MOGS_HUMAN	3011481002	3658976108	3755415177	4902021343	1808843975	2598450174	2427293079	4062680496	1882955450	2424715563	2454747517	3271597173	0	0	0	0	0	0	0	0
Human Glycosyltransferases	GT27	GALNT2	Q10471	Polypeptide N-acetylgalactosaminyltransferase 2	Q10471	GALT2_HUMAN	3955256704	3889752499	6115538291	7019862536	3803789261	3603518516	5487590380	6904247658	9338930931	8696415721	14927128540	15900953957	0	0	0	0	0	0	0	0
Human Glycoside Hydrolases	GH38	MAN2A1	Q16706	Alpha-mannosidase 2 (Golgi alpha-mannosidase II)	Q16706	MA2A1_HUMAN	7.81027e+08	6.26305e+08	1104884615	7.53907e+08	1551356470	1324319182	2252442862	1492938137	9.11823e+08	6.85099e+08	1269141464	1124187448	0	0	0	0	0	0	0	0
Human Glycosyltransferases	GT90	KDELC1	Q6UW63	KDEL motif-containing protein 1	Q6UW63	KDEL1_HUMAN	5136659627	4988614399	4152784896	4516681326	8.75463e+08	9.20131e+08	7.43383e+08	7.22634e+08	1686216055	1579554617	1342757458	1448884228	-1	0	-1	-1	0	-1	0	0
Human Glycosyltransferases	GT66	STT3A	P46977	Dolichyl-diphosphooligosaccharide--protein glycosyltransferase subunit STT3A	P46977	STT3A_HUMAN	5356030765	4660483282	4977152816	7272684469	6128234477	3377735574	3811716525	5360875009	3658799447	3001028069	3271184622	4728173033	0	0	0	0	0	0	0	0
Other Human Glycan-related genes		PPIB	P23284	Peptidyl-prolyl cis-trans isomerase B	P23284	PPIB_HUMAN	332455000000	389740000000	369035000000	471177000000	257025000000	301369000000	285503000000	367813000000	410121000000	480233000000	455005000000	584860000000	0	0	0	0	0	0	0	0
Human Glycoside Hydrolases	GH31	GAA	P10253	Lysosomal alpha-glucosidase	P10253	LYAG_HUMAN	1392307028	2175255345	1790209824	2469864367	9.22357e+08	1393421023	2827724190	2385468069	1696610352	2731331278	2568652668	3654053493	0	0	0	0	0	0	0	0
Human Glycoside Hydrolases	GH20	HEXB	P07686	Beta-hexosaminidase subunit beta	P07686	HEXB_HUMAN	3896512581	3796077323	4363660743	5030900049	5005518382	4579828311	5326012532	6650395043	4724199613	4345897740	4874186201	5907069328	0	0	0	0	0	0	0	0
Human Glycosyltransferases	GT 1	UGT1A6	P19224	UDP-glucuronosyltransferase 1-6	P19224	UD16_HUMAN	2.82271e+08	2.57623e+08	2.88356e+07	5.84596e+08	1202286782	1083054923	465027308	1997072886	2.32599e+08	2.03255e+08	1.09062e+08	2.23655e+08	0	0	0	0	0	0	0	0
Other Human Glycan-related genes		CALR	P27797	Calreticulin	P27797	CALR_HUMAN	16706715127	10862784195	23970554088	29119312961	11264154127	10040417156	14865907046	16819286261	12243454039	7766775875	15943812285	20574065514	0	0	0	0	0	0	0	0
Human Glycoside Hydrolases	GH47	EDEM3	Q9BZQ6	ER degradation-enhancing alpha-mannosidase-like protein 3	Q9BZQ6	EDEM3_HUMAN	2014734440	1681198683	3769744199	676401460	6.99339e+08	7.08114e+08	10198244161	6.86187e+08	7.34312e+08	7.0785e+08	927466981	5.48347e+08	0	0	0	0	0	0	0	0
Human Glycoside Hydrolases	GH20	HEXA	P06865	Beta-hexosaminidase subunit alpha	P06865	HEXA_HUMAN	1830474370	1648358268	1421845521	1705564113	3951358509	5664854837	3382001887	4158676052	3379208676	3172950147	2761383089	3085326190	1	0	0	0	0	0	0	0
Human Glycoside Hydrolases	GH38	MAN2B1	O00754	Lysosomal alpha-mannosidase	O00754	MA2B1_HUMAN	1757990742	1665011093	1709629167	3248192630	8.60778e+08	1198312869	7.74267e+08	1189190268	9.61546e+08	8.25539e+08	8.2992e+08	1269727614	0	0	0	0	0	0	0	0
Human Glycoside Hydrolases	GH30	GBA	P04062	Glucosylceramidase	P04062	GLCM_HUMAN	3287014719	2846720347	3249087328	3703344156	4332332560	3798952108	4203448466	4953462735	2918535913	2570767140	2958579270	3488709920	0	0	0	0	0	0	0	0
Human Glycoside Hydrolases	GH2	GUSB	P08236	Beta-glucuronidase	P08236	BGLR_HUMAN	4177012360	4260220986	5420064000	5751129158	1602826022	1561260391	1916992339	2129993378	1746953680	1756531578	2115654704	2415135351	-1	0	-1	-1	0	-1	0	0
Human Glycoside Hydrolases	GH13	GBE1	Q04446	1,4-alpha-glucan-branching enzyme	Q04446	GLGB_HUMAN	1340173528	1181520431	1198126527	1563489405	4389155288	4091715566	4007527928	5125780647	1708020062	1567208464	1487328184	2163351377	1	-1	0	1	-1	0	0	0
Human Glycosyltransferases	GT35	PYGM	P11217	Glycogen phosphorylase, muscle form	P11217	PYGM_HUMAN	5.22763e+08	4.53928e+08	7.87628e+08	1918416441	3836297437	3147966345	5935312330	13489360578	8.87884e+08	8.37715e+08	1325913828	3598332557	0	0	0	0	0	0	0	0
Human Glycosyltransferases	GT3	GYS1	P13807	Glycogen [starch] synthase, muscle	P13807	GYS1_HUMAN	4.70129e+08	3.77101e+08	6.19754e+08	1142417518	6.83656e+08	6.59438e+08	8.25539e+08	1959354719	1265056862	1195623069	1353787245	3159432042	0	0	0	0	0	0	0	0
Human Glycosyltransferases	GT 1	UGT1A10	Q9HAW8	UDP-glucuronosyltransferase 1-10	Q9HAW8	UD110_HUMAN	283418487	3.00184e+08	5.46887e+08	1.09377e+08	1694545460	1601582647	8.8004e+08	1346238737	1.95984e+08	2.03064e+08	4.53462e+07	2.80121e+07	1	-1	0	0	-1	0	0	0
Other Human Glycan-related genes		DNAJC10	Q8IXB1	DnaJ homolog subfamily C member 10	Q8IXB1	DJC10_HUMAN	9.57419e+08	9.80097e+08	1218631277	1795908461	822563103	9.10867e+08	1124420194	1622858533	1109248354	1199925938	1201975088	1889336438	0	0	0	0	0	0	0	0
Human Glycosyltransferases	GT65	POFUT1	Q9H488	GDP-fucose protein O-fucosyltransferase 1	Q9H488	OFUT1_HUMAN	1761707466	1520567965	2293175332	2487802574	1934428928	1718173332	2547029418	2832166597	984056731	1022415860	1033116956	1293106309	0	-1	0	0	0	0	0	0
Human Glycosyltransferases	GT27	GALNT7	Q86SF2	Polypeptide N-acetylgalactosaminyltransferase 7	Q86SF2	GALT7_HUMAN	4.77743e+08	5.61207e+08	3.83106e+08	5.6025e+08	1306427493	1594664192	1088679936	1509512846	1.80142e+08	1.97535e+08	1.47268e+08	6.57289e+08	1	-1	0	1	-1	0	0	0
Human Glycosyltransferases	GT27	GALNT1	Q10472	Polypeptide N-acetylgalactosaminyltransferase 1	Q10472	GALT1_HUMAN	2555516252	2372173558	2677631130	1646266545	1047112476	9.8778e+08	1082789811	6.13803e+08	1.15256e+08	3.83703e+08	4.81958e+08	7.01995e+07	-1	-1	-1	0	0	-1	0	0
Human Glycosyltransferases	GT66	STT3B	Q8TCJ2	Dolichyl-diphosphooligosaccharide--protein glycosyltransferase subunit STT3B	Q8TCJ2	STT3B_HUMAN	2311621325	2376894954	2772843492	3484429654	3114277580	3096284513	3499032451	4272027596	1813242863	1837895861	2124474997	2796215650	0	0	0	0	0	0	0	0
Human Glycosyltransferases	GT2	DPM1	O60762	Dolichol-phosphate mannosyltransferase subunit 1	O60762	DPM1_HUMAN	1479573027	1386637138	1873814821	1084000205	2628300969	2422984550	3284031203	2066575875	1960654602	1832900043	2556700214	1415007779	0	0	0	0	0	0	0	0
Human Glycoside Hydrolases	GH35	GLB1	P16278	Beta-galactosidase	P16278	BGAL_HUMAN	8275532024	6529022097	7179959957	7901457000	5902610191	4976202348	5390344173	5738456841	5902394233	4886081315	5404563341	5176937275	0	0	0	0	0	0	0	0
Other Human Glycan-related genes		OS9	Q13438	Protein OS-9	Q13438	OS9_HUMAN	2.93539e+08	1.96071e+08	237411630	1.83495e+08	3.38177e+08	4.07084e+08	2.77153e+08	3.40728e+08	1.28938e+08	1.00875e+08	9.77599e+07	8.28571e+07	0	-1	-1	0	-1	0	0	0
Human Glycoside Hydrolases	GH33	NEU1	Q99519	Sialidase-1 (lysosomal)	Q99519	NEUR1_HUMAN	1699857201	2711587940	2295268198	2317959377	3.49099e+08	6.35543e+08	5.14006e+08	4.27483e+08	1.37068e+08	3.58565e+08	2.81401e+08	1.76256e+08	-1	0	-1	-1	0	-1	0	0
Other Human Glycan-related genes		ERLEC1	Q96DZ1	Endoplasmic reticulum lectin 1	Q96DZ1	ERLEC_HUMAN	6.02973e+08	7.37011e+08	1038156015	1154378412	6.70358e+08	8.42249e+08	1064435462	1284607868	7.12617e+08	895835161	1098428484	1233806590	0	0	0	0	0	0	0	0
Human Glycosyltransferases	GT27	GALNT6	Q8NCL4	Polypeptide N-acetylgalactosaminyltransferase 6	Q8NCL4	GALT6_HUMAN	5.37599e+07	5.83527e+07	1.85247e+07	7.67834e+07	1.12377e+08	9.50866e+07	3.99195e+07	4.3632e+07	3.77368e+08	3.21886e+08	1.68208e+08	433697345	0	1	1	0	0	0	0	0
Human Glycoside Hydrolases	GH89	NAGLU	P54802	Alpha-N-acetylglucosaminidase	P54802	ANAG_HUMAN	3.53833e+08	593418726	7.05937e+08	4.99354e+08	9.02984e+07	106731998	1.14315e+08	113976023	1.94329e+08	2.14951e+08	2.70422e+08	2.39617e+08	-1	1	-1	0	1	0	0	0
Other Human Glycan-related genes		DNAJB11	Q9UBS4	DnaJ homolog subfamily B member 11	Q9UBS4	DJB11_HUMAN	2023379793	2921387425	3044197028	3870626342	2644182477	3933497352	3736924384	3999690672	1648416447	2428031682	2488351914	3197974449	0	0	0	0	0	0	0	0
Human Glycoside Hydrolases	GH84	OGA	O60502	Protein O-GlcNAcase and inactive Histone acetyltransferase	O60502	OGA_HUMAN	1.12248e+08	1.24369e+08	7.52265e+07	1.15297e+08	3.71598e+08	5.10021e+08	3.43281e+08	4.08511e+08	2.4502e+08	3.17955e+08	2.19428e+08	2.85215e+08	1	0	1	1	0	1	0	0
Human Glycosyltransferases	GT 1	UGT1A7	Q9HAW7	UDP-glucuronosyltransferase 1-7	Q9HAW7	UD17_HUMAN	2.77277e+08	2.94287e+08	9.67652e+07	8.40966e+07	1335509166	1106029430	5.9094e+08	8.9704e+08	1.66167e+08	176622539	1.61696e+07	2.2972e+07	1	-1	0	0	0	0	0	0
Human Glycosyltransferases	GT 1	UGT1A8	Q9HAW9	UDP-glucuronosyltransferase 1-8	Q9HAW9	UD18_HUMAN	2.77277e+08	2.94287e+08	9.67652e+07	8.40966e+07	1335509166	1106029430	5.9094e+08	8.9704e+08	1.66167e+08	176622539	1.61696e+07	2.2972e+07	1	-1	0	0	0	0	0	0
Human Glycosyltransferases	GT4	ALG2	Q9H553	Alpha-1,3/1,6-mannosyltransferase ALG2	Q9H553	ALG2_HUMAN	9.86953e+08	8.94729e+08	1013788647	1111466198	1624214097	1472621274	1624274773	1577501900	1152739651	1161941458	1183054296	1193961049	0	0	0	0	0	0	0	0
Human Glycosyltransferases	GT90	KDELC2	Q7Z4H8	KDEL motif-containing protein 2	Q7Z4H8	KDEL2_HUMAN	3.06426e+08	3.12985e+08	2.42288e+08	4.37018e+08	2.78463e+08	3.04217e+08	236806635	4.06379e+08	276170953	2.63164e+08	1.96761e+08	3.57098e+08	0	0	0	0	0	0	0	0
Human Glycoside Hydrolases	GH47	EDEM1	Q92611	ER degradation-enhancing alpha-mannosidase-like protein 1	Q92611	EDEM1_HUMAN	4.82709e+07	4.1851e+07	1.05293e+08	3.15978e+08	9.09858e+07	9.22634e+07	135317564	2.96105e+08	4.15014e+07	3.96684e+07	8.28994e+07	2.38395e+08	0	0	0	0	0	0	0	0
Human Glycosyltransferases	GT49	B4GAT1	O43505	Beta-1,4-glucuronyltransferase 1	O43505	B4GA1_HUMAN	1816625194	1591150167	1872991477	1997555731	4.73115e+08	4.09809e+08	4.50073e+08	4.38972e+08	426627721	3.58573e+08	3.79681e+08	377373397	-1	0	-1	-1	0	-1	0	0
Human Glycoside Hydrolases	GH47	MAN1A1	P33908	Mannosyl-oligosaccharide 1,2-alpha-mannosidase IA (Golgi mannosidase IA)	P33908	MA1A1_HUMAN	2.78502e+08	2.71541e+08	3.36672e+08	1.73508e+08	7.3476e+07	7.14166e+07	9.94036e+07	5.00577e+07	1.11959e+08	1.54135e+08	7.45509e+07	1.2906e+08	-1	0	-1	0	0	0	0	0
Human Glycoside Hydrolases	GH29	FUCA2	Q9BTY2	Plasma alpha-L-fucosidase	Q9BTY2	FUCO2_HUMAN	5.16433e+08	3.47899e+08	6.22699e+08	6.09616e+08	5.89134e+08	4.21715e+08	623317187	6.6761e+08	2.91836e+08	1.56795e+08	2.76087e+08	3.18153e+08	0	-1	0	0	0	0	0	0
Human Glycosyltransferases	GT8	XXYLT1	Q8NBI6	Xyloside xylosyltransferase 1	Q8NBI6	XXLT1_HUMAN	4.02471e+08	4.95879e+08	3.5676e+08	3.85055e+08	2.75421e+08	3.75632e+08	2.96563e+08	2.94081e+08	2.22023e+08	330431248	2.63784e+08	2.27004e+08	0	0	0	0	0	0	0	0
Human Glycoside Hydrolases	GH47	MAN1B1	Q9UKM7	Endoplasmic reticulum mannosyl-oligosaccharide 1,2-alpha-mannosidase (ER mannosidase 1)	Q9UKM7	MA1B1_HUMAN	8.7816e+08	9.13827e+08	1492904759	9.18693e+08	1889586170	2012993780	2856276956	1398443856	9.94214e+08	1015378694	1479058745	8.03957e+08	0	0	0	0	0	0	0	0
Human Glycosyltransferases	GT2	ALG5	Q9Y673	Dolichyl-phosphate beta-glucosyltransferase	Q9Y673	ALG5_HUMAN	9.61916e+08	1007584175	1405561517	3374663191	1543116990	2254246644	2922334448	3078163208	8.32002e+08	9.63888e+08	1297472306	1950329693	0	0	0	0	0	0	0	0
Human Glycosyltransferases	GT 1	UGT1A9	O60656	UDP-glucuronosyltransferase 1-9	O60656	UD19_HUMAN	2.34984e+08	2.51542e+08	5.9694e+07	5.05603e+07	1135818652	9.1706e+08	4.17252e+08	6.55671e+08	1.62868e+08	1.70363e+08	1.01831e+07	1.24159e+07	1	-1	0	0	0	0	0	0
Human Glycoside Hydrolases	GH116	GBA2	Q9HCG7	Non-lysosomal glucosylceramidase	Q9HCG7	GBA2_HUMAN	1.24061e+08	1.17705e+08	6.71552e+07	1.59405e+08	1.93569e+08	8.40001e+07	2.43958e+07	1.52616e+08	3.39107e+07	3.39532e+07	1.03849e+07	5.97403e+07	0	0	-1	0	0	0	0	0
Other Human Glycan-related genes		FAM20B	O75063	Glycosaminoglycan xylosylkinase	O75063	XYLK_HUMAN	2.36029e+08	9.85273e+07	9.41093e+07	1.29406e+08	3.76197e+08	1.71157e+08	152290478	2.16538e+08	9.77316e+07	4.61551e+07	3.13561e+07	4.97068e+07	0	0	0	0	0	0	0	0
Human Glycosyltransferases	GT8	GYG1	P46976	Glycogenin-1	P46976	GLYG_HUMAN	1851428640	8.66352e+08	1488624254	1098132453	2108628912	9.72926e+08	1340628423	1575213463	1761662413	7.58877e+08	1055059636	9.91174e+08	0	0	0	0	0	0	0	0
Human Glycosyltransferases	GT33	ALG1	Q9BT22	Chitobiosyldiphosphodolichol beta-mannosyltransferase	Q9BT22	ALG1_HUMAN	2.5305e+08	4.34092e+08	3.76597e+08	4.57785e+08	4.11727e+08	7.24362e+08	6.17074e+08	705464655	3.91217e+08	7.50652e+08	6.25921e+08	6.43785e+08	0	0	0	0	0	0	0	0
Human Glycosyltransferases	GT13	MGAT1	P26572	Alpha-1,3-mannosyl-glycoprotein 2-beta-N-acetylglucosaminyltransferase	P26572	MGAT1_HUMAN	2.21061e+08	2.54238e+08	3.6836e+08	3.8758e+08	3.73196e+08	3.56497e+08	1182216553	7.35063e+08	9.65231e+07	1.17597e+08	2.04729e+08	1.94106e+08	0	0	0	0	0	0	0	0
Human Glycosyltransferases	GT 1	UGT2A3	Q6UWM9	UDP-glucuronosyltransferase 2A3	Q6UWM9	UD2A3_HUMAN	6.34699e+07	53700751	9.96955e+07	5.08625e+08	6.36466e+06	1.25607e+07	8.89655e+06	5.83564e+08	1.49288e+07	1.78366e+08	2.62906e+07	4.26883e+08	0	0	0	0	0	0	0	0
Human Glycosyltransferases	GT7/GT31	CHPF2	Q9P2E5	Chondroitin sulfate glucuronyltransferase	Q9P2E5	CHPF2_HUMAN	6.5852e+08	7.21769e+08	2.51671e+06	7.63215e+08	1.59469e+07	1.65993e+07	5.78794e+06	1.59025e+07	2.51199e+07	2.32801e+07	8.98516e+06	1.51421e+07	0	0	0	0	0	0	0	0
Human Glycoside Hydrolases	GH27	GLA	P06280	Alpha-galactosidase A	P06280	AGAL_HUMAN	1.57222e+08	3.24087e+07	1.59826e+08	4.01779e+07	2.88902e+08	1.6694e+08	2.62044e+08	165779578	159285557	9.73493e+07	155722380	1.0027e+08	0	0	0	0	0	0	0	0
Human Glycosyltransferases	GT29	ST6GAL1	P15907	Beta-galactoside alpha-2,6-sialyltransferase 1 (ST6Gal I)	P15907	SIAT1_HUMAN	2.62685e+08	3.37241e+08	2.48986e+08	3.75753e+08	4.26479e+07	5.93171e+07	5.01228e+07	7.5871e+07	2.68441e+07	5.98694e+07	5.35923e+07	5.57529e+07	-1	0	-1	-1	0	-1	0	0
Human Glycosyltransferases	GT27	GALNT3	Q14435	Polypeptide N-acetylgalactosaminyltransferase 3	Q14435	GALT3_HUMAN	1.09696e+08	6.29952e+07	1.30362e+08	8.34867e+07	4.64915e+07	4.52656e+07	9.60232e+07	6.97092e+07	4.52894e+07	4.57245e+07	3.31941e+07	4.44271e+07	0	0	0	0	0	0	0	0
Human Glycosyltransferases	GT68	POFUT2	Q9Y2G5	GDP-fucose protein O-fucosyltransferase 2	Q9Y2G5	OFUT2_HUMAN	2.23106e+08	1.62083e+08	1.02458e+08	2.07336e+08	9.6868e+07	8.29842e+07	7.67639e+07	1.06154e+08	4.5668e+07	5.0507e+07	6.7416e+07	4.93395e+07	0	0	-1	0	0	0	0	0
Human Glycosyltransferases	GT61	EOGT	Q5NDL2	EGF domain-specific O-linked N-acetylglucosamine transferase	Q5NDL2	EOGT_HUMAN	1.15753e+08	1.59578e+08	8.39522e+07	1.21866e+08	1.82512e+08	2.42294e+08	1.40462e+08	1.77036e+08	6.32333e+07	8.90935e+07	5.87995e+07	6.53807e+07	0	-1	0	0	0	0	0	0
Human Glycoside Hydrolases	GH29	FUCA1	P04066	Tissue alpha-L-fucosidase	P04066	FUCO_HUMAN	1.05918e+08	1.17435e+08	2.1709e+07	5.96165e+07	1.91275e+08	2.30925e+08	6.46097e+07	1.28592e+08	9.22134e+07	1.08653e+08	6.97037e+07	5.28674e+07	0	0	0	0	0	0	0	0
Human Glycosyltransferases	GT8	GLT8D1	Q68CQ7	Glycosyltransferase 8 domain-containing protein 1	Q68CQ7	GL8D1_HUMAN	5.57165e+07	5.11629e+07	3.76809e+07	1.05588e+08	5.24359e+07	5.73247e+07	3.13832e+07	3.55362e+07	1.03444e+08	1.23144e+08	7.99806e+07	7.99785e+07	0	1	0	0	0	0	0	0
Human Glycoside Hydrolases	GH2	MANBA	O00462	Beta-mannosidase	O00462	MANBA_HUMAN	1.35607e+08	7.35055e+07	5.09678e+07	1.09093e+08	1.22772e+08	5.81797e+07	3.53227e+07	8.35477e+07	2.54786e+08	6.105e+07	3.49216e+07	9.33775e+07	0	0	0	0	0	0	0	0
Human Glycosyltransferases	GT24	UGGT2	Q9NYU1	UDP-glucose:glycoprotein glucosyltransferase 2	Q9NYU1	UGGG2_HUMAN	3.61954e+08	5.09012e+08	3.53224e+08	5.27362e+08	2.34282e+08	3.79348e+08	2.7262e+08	3.53454e+08	2.03092e+08	2.77414e+08	1.90647e+08	2.82924e+08	0	0	0	0	0	0	0	0
Human Glycosyltransferases	GT7	B4GALT1	P15291	Beta-1,4-galactosyltransferase 1	P15291	B4GT1_HUMAN	3.71499e+07	4.85324e+07	8.11375e+07	8.74513e+07	4.2086e+07	7.01908e+07	1.1269e+08	9.23922e+07	5.65576e+07	8.03642e+07	1.36411e+08	1.52089e+08	0	0	0	0	0	0	0	0
Human Glycoside Hydrolases	GH31	KIAA1161	Q6NSJ0	Uncharacterized family 31 glucosidase KIAA1161	Q6NSJ0	MYORG_HUMAN	2.88937e+08	2.75289e+08	3.4747e+08	548846840	8.76972e+07	7.49901e+07	1.05653e+08	1.43091e+08	8.75626e+07	1.61902e+08	1.79283e+08	3.17089e+08	-1	0	0	0	0	0	0	0
Human Glycosyltransferases	GT 1	UGT1A3	P35503	UDP-glucuronosyltransferase 1-3	P35503	UD13_HUMAN	208276974	2.51542e+08	1.478e+07	2.17826e+07	9.00614e+08	9.1706e+08	3.05628e+08	492267248	1.55349e+08	1.70363e+08	5.94333e+06	1.14347e+07	0	0	0	0	0	0	0	0
Human Glycosyltransferases	GT 1	UGT1A5	P35504	UDP-glucuronosyltransferase 1-5	P35504	UD15_HUMAN	208276974	2.51542e+08	1.478e+07	2.17826e+07	9.00614e+08	9.1706e+08	3.05628e+08	492267248	1.55349e+08	1.70363e+08	5.94333e+06	1.14347e+07	0	0	0	0	0	0	0	0
Human Glycosyltransferases	GT 1	UGT1A1	P22309	UDP-glucuronosyltransferase 1-1	P22309	UD11_HUMAN	208276974	2.55302e+08	1.65323e+07	2.23201e+07	9.00614e+08	9.23564e+08	3.14195e+08	5.00257e+08	1.55349e+08	1.70669e+08	5.94333e+06	1.47131e+07	0	0	0	0	0	0	0	0
Human Glycosyltransferases	GT 1	UGT1A4	P22310	UDP-glucuronosyltransferase 1-4	P22310	UD14_HUMAN	208276974	2.51542e+08	1.478e+07	2.17826e+07	9.00614e+08	9.1706e+08	3.05628e+08	492267248	1.55349e+08	1.70363e+08	5.94333e+06	1.14347e+07	0	0	0	0	0	0	0	0
Human Glycosyltransferases	GT14	GCNT3	O95395	Beta-1,3-galactosyl-O-glycosyl-glycoprotein beta-1,6-N-acetylglucosaminyltransferase 3 (Core 2/core 4 beta-1,6-N-acetylglucosaminyltransferase)	O95395	GCNT3_HUMAN	6.58023e+07	6.15664e+07	1.61549e+08	7.75172e+07	116555814	1.95269e+08	1.84089e+08	1.68671e+08	2.51287e+06	1.35617e+06	3.05592e+06	3.51516e+06	0	-1	-1	0	-1	0	0	0
Human Glycosyltransferases	GT90	POGLUT1	Q8NBL1	Protein O-glucosyltransferase 1	Q8NBL1	PGLT1_HUMAN	2.02859e+08	2.8084e+08	2.97021e+08	1.5417e+08	5.94377e+07	6.16718e+07	8.31795e+07	7.49846e+07	1.18955e+08	1.7766e+08	1.70756e+08	9.34868e+07	-1	0	0	0	0	0	0	0
Other Human Glycan-related genes		HS2ST1	Q7LGA3	Heparan sulfate 2-O-sulfotransferase 1	Q7LGA3	HS2ST_HUMAN	3.76512e+08	6.64281e+08	5.2166e+08	1219058878	3.90354e+08	6.68032e+08	5.69545e+08	1241505979	2.01981e+08	2.9279e+08	2.31656e+08	6.8702e+08	0	0	0	0	0	0	0	0
Human Glycosyltransferases	GT27	GALNT4	Q8N4A0	Polypeptide N-acetylgalactosaminyltransferase 4	Q8N4A0	GALT4_HUMAN	4.17129e+07	3.2648e+07	1.50348e+07	2.12238e+07	3.5437e+08	4.37591e+08	1.94973e+08	3.2037e+08	7.21806e+07	2.12226e+07	9.32464e+06	2.96229e+07	1	-1	0	0	0	0	0	0
Human Glycosyltransferases	GT 1	UGT2B4	P06133	UDP-glucuronosyltransferase 2B4	P06133	UD2B4_HUMAN	1.65741e+08	1.46994e+07	1.46836e+07	4.74633e+07	4.70998e+07	5.22847e+06	1.03867e+07	1.82708e+07	5.37283e+07	2.47828e+06	1.09449e+06	8.27304e+06	0	0	0	0	0	0	0	0
Human Glycosyltransferases	GT54	MGAT4B	Q9UQ53	Alpha-1,3-mannosyl-glycoprotein 4-beta-N-acetylglucosaminyltransferase B	Q9UQ53	MGT4B_HUMAN	7.28456e+07	5.48083e+07	3.01519e+07	5.27222e+07	1.00135e+08	6.6503e+07	3.60751e+07	2.12067e+08	8.04468e+07	6.7924e+07	3.40747e+07	5.31817e+07	0	0	0	0	0	0	0	0
Human Glycosyltransferases	GT57	ALG8	Q9BVK2	Dolichyl pyrophosphate Glc1Man9GlcNAc2 alpha-1,3-glucosyltransferase	Q9BVK2	ALG8_HUMAN	2.99403e+08	4.12394e+08	3.27364e+08	2.68398e+08	3.85634e+08	4.65681e+08	5.5555e+08	215069197	2.82353e+08	330751872	3.12726e+08	1.50273e+08	0	0	0	0	0	0	0	0
Human Glycosyltransferases	GT43	B3GAT3	O94766	Galactosylgalactosylxylosylprotein 3-beta-glucuronosyltransferase 3	O94766	B3GA3_HUMAN	3.00416e+08	4.04305e+08	3.44616e+08	2.54979e+08	441573329	5.74574e+08	5.40136e+08	3.97691e+08	4.70283e+08	546226006	4.30449e+08	333982181	0	0	0	0	0	0	0	0
Human Glycosyltransferases	GT14	RTFDC1	Q9BY42	Protein RTF2 homolog	Q9BY42	RTF2_HUMAN	1.55199e+07	3.92197e+07	2.50277e+07	3.89863e+07	4.24592e+07	7.59154e+07	5.18494e+07	5.74548e+07	2.80825e+07	62603390	3.52662e+07	5.24307e+07	0	0	0	0	0	0	0	0
Human Glycosyltransferases	GT27	GALNT13	Q8IUC8	Polypeptide N-acetylgalactosaminyltransferase 13	Q8IUC8	GLT13_HUMAN	8.16003e+07	5.50525e+06	5.33166e+07	9.96872e+07	4.70991e+07	4.44058e+07	5.6029e+07	6.30513e+07	3.23747e+07	381539	5.23957e+06	7.62701e+06	0	-1	0	0	0	0	0	0
Human Glycosyltransferases	GT18	MGAT5	Q09328	Alpha-1,6-mannosylglycoprotein 6-beta-N-acetylglucosaminyltransferase A (GNT-V)	Q09328	MGT5A_HUMAN	5.84498e+06	1.88401e+06	1.36648e+07	2.03955e+07	2.40778e+07	3.85128e+06	3.50811e+07	3.59366e+07	5.63583e+06	2.13745e+06	2.35101e+07	2.25355e+07	0	0	0	0	0	0	0	0
Other Human Glycan-related genes		EROL1B	Q86YB8	ERO1-like protein beta	Q86YB8	ERO1B_HUMAN	698420623	3.20113e+08	255667	1983520453	4.08302e+08	1.8618e+08	1.34438e+06	1201048171	4.16895e+08	2.03224e+08	3.09812e+06	1159643743	0	0	0	0	0	0	0	0
Human Glycoside Hydrolases	GH47	EDEM2	Q9BV94	ER degradation-enhancing alpha-mannosidase-like protein 2	Q9BV94	EDEM2_HUMAN	2.61776e+08	1.21473e+08	1.3539e+08	1.35522e+08	2.45301e+08	1.12452e+08	1.26688e+08	1.29338e+08	168058864	7.69766e+07	8.80091e+07	7.38341e+07	0	0	0	0	0	0	0	0
Human Glycoside Hydrolases	GH38	MAN2B2	Q9Y2E5	Epididymis-specific alpha-mannosidase (alpha1,6-specific mannosidase)	Q9Y2E5	MA2B2_HUMAN	1.01735e+08	5.58506e+07	6.54511e+07	6.05552e+07	6.12706e+07	4.5105e+07	4.13992e+07	4.40427e+07	6.1778e+07	3.48725e+07	4.86619e+07	3.19682e+07	0	0	0	0	0	0	0	0
Human Glycoside Hydrolases	GH85	ENGASE	Q8NFI3	Cytosolic endo-beta-N-acetylglucosaminidase	Q8NFI3	ENASE_HUMAN	2.38861e+07	5.48744e+07	4.73167e+07	7.26817e+07	1.43748e+08	296961131	246642754	3.94713e+08	7.36568e+07	1.7587e+08	147729855	2.10478e+08	1	0	0	0	0	0	0	0
Human Glycosyltransferases	GT27	GALNT5	Q7Z7M9	Polypeptide N-acetylgalactosaminyltransferase 5	Q7Z7M9	GALT5_HUMAN	3.72594e+06	1.05268e+06	910548	2.78005e+06	3.51101e+07	6.42015e+07	5.93612e+07	8.58528e+07	3.52238e+07	3.12989e+07	3.47802e+07	7.29202e+07	1	0	1	0	0	0	0	0
Human Glycosyltransferases	GT25	CERCAM	Q5T4B2	Probable inactive glycosyltransferase 25 family member 3	Q5T4B2	GT253_HUMAN	1.98508e+06	1.69686e+06	1.83874e+06	1.46384e+06	1.03274e+07	6.97396e+06	6.05273e+06	4.96859e+06	7.88777e+06	3.00288e+06	3.35168e+06	2.5566e+06	1	0	0	0	0	0	0	0
Human Glycosyltransferases	GT64	EXTL2	Q9UBQ6	Exostosin-like 2 (one domain: alpha-1,4-GlcNAc transferase activity)	Q9UBQ6	EXTL2_HUMAN	1.09456e+08	6.58822e+07	8.07132e+07	4.9783e+07	4.86819e+07	3.41599e+07	4.30802e+07	2.26198e+07	9.52611e+07	7.2977e+07	7.5934e+07	5.09922e+07	0	0	0	0	0	0	0	0
Human Glycosyltransferases	GT31	C1GALT1	Q9NS00	Glycoprotein-N-acetylgalactosamine 3-beta-galactosyltransferase 1	Q9NS00	C1GLT_HUMAN	4.27461e+07	6.36827e+07	1.62123e+08	6.22695e+07	2.51913e+07	2.5596e+07	9.93e+07	3.29706e+07	8.64139e+06	1.38717e+07	7.91507e+07	1.55826e+07	0	0	0	0	0	0	0	0
Other Human Glycan-related genes		NDST1	P52848	Bifunctional heparan sulfate N-deacetylase/N-sulfotransferase 1	P52848	NDST1_HUMAN	3.84544e+07	3.49938e+07	4.97617e+07	3.58472e+07	9.48645e+06	1.09696e+07	2.44459e+07	9.77805e+06	1.93409e+07	2.06562e+07	1.74977e+07	2.19498e+07	-1	0	-1	0	0	0	0	0
Human Glycosyltransferases	GT59	ALG10	Q5BKT4	Dol-P-Glc:Glc(2)Man(9)GlcNAc(2)-PP-Dol alpha-1,2-glucosyltransferase	Q5BKT4	AG10A_HUMAN	1372611120	4306173170	6.93953e+07	4.11692e+07	37245805305	109148000000	8.78766e+07	7.88918e+07	1.91029e+08	590901764	4.69267e+07	2.48113e+07	0	0	0	0	0	0	0	0
Human Glycosyltransferases	GT3	GYS2	P54840	Glycogen [starch] synthase, liver	P54840	GYS2_HUMAN	2.21607e+08	1.22499e+08	201355896	4.31225e+08	2.99398e+08	2.21118e+08	2.57307e+08	7.66118e+08	5.65862e+08	4.24393e+08	5.47935e+08	1530331454	0	0	0	0	0	0	0	0
Human Glycosyltransferases	GT7/GT31	CHSY1	Q86X52	Chondroitin sulfate synthase 1	Q86X52	CHSS1_HUMAN	3.11932e+07	6.2709e+07	5.37048e+07	1.61045e+07	2.11149e+07	2.25659e+07	3.53897e+07	1.40528e+07	3.54865e+07	2.79152e+07	4.8903e+07	2.24068e+07	0	0	0	0	0	0	0	0
Human Glycosyltransferases	GT22	ALG9	Q9H6U8	Alpha-1,2-mannosyltransferase ALG9	Q9H6U8	ALG9_HUMAN	7.34613e+07	4.06815e+07	1.0385e+08	8.21015e+07	1.42218e+08	8.68204e+07	209192085	1.65582e+08	1.92124e+08	1.25528e+08	2.77323e+08	2.10114e+08	0	0	1	0	0	0	0	0
Human Glycosyltransferases	GT14	XYLT2	Q9H1B5	Xylosyltransferase 2 (Peptide O-xylosyltransferase 2)	Q9H1B5	XYLT2_HUMAN	2.00882e+06	2.08445e+06	2.9877e+06	714638	3.29018e+06	4.95642e+06	7.09166e+06	5.84027e+06	1.3032e+07	1.42344e+07	2.37553e+07	2.34432e+07	0	1	1	0	0	0	0	0
Human Glycosyltransferases	GT8	GXYLT1	Q4G148	Glucoside xylosyltransferase 1	Q4G148	GXLT1_HUMAN	1.40448e+08	1.77357e+08	1.5049e+08	2.00766e+08	8.50867e+07	1.45498e+08	1.1218e+08	1.53525e+08	2.47574e+08	1.71742e+08	1.29719e+08	1.84178e+08	0	0	0	0	0	0	0	0
Other Human Glycan-related genes		GNPTG	Q9UJJ9	N-acetylglucosamine-1-phosphotransferase subunit gamma	Q9UJJ9	GNPTG_HUMAN	3.78196e+07	6.59618e+07	3.59932e+07	2.79056e+07	3.9056e+07	5.62276e+07	6.88552e+07	3.08855e+07	5.49307e+07	8.14119e+07	4.75666e+07	4.77205e+07	0	0	0	0	0	0	0	0
Human Glycoside Hydrolases	GH47	MAN1A2	O60476	Mannosyl-oligosaccharide 1,2-alpha-mannosidase IB (Golgi mannosidase IB)	O60476	MA1A2_HUMAN	5.50782e+07	1.22173e+07	8.31679e+07	2.88819e+07	5.57395e+07	7.81036e+06	8.21319e+07	2.79839e+07	8.06927e+07	1.2553e+07	1.29189e+08	1.50587e+07	0	0	0	0	0	0	0	0
Human Glycosyltransferases	GT29	ST3GAL4	Q11206	CMP-N-acetylneuraminate-beta-galactosamide-alpha-2,3-sialyltransferase 4 (ST3Gal IV)	Q11206	SIA4C_HUMAN	1.08324e+07	1.38154e+07	4.97038e+06	1.65665e+07	2.88926e+07	4.34707e+07	5.26903e+07	4.71872e+07	3.3338e+07	3.29565e+07	5.87077e+07	4.40948e+07	1	0	1	0	0	0	0	0
Human Glycosyltransferases	GT23	FUT8	Q9BYC5	Alpha-(1,6)-fucosyltransferase	Q9BYC5	FUT8_HUMAN	321995	189152	1.06447e+06	1.80541e+06	2.7715e+07	4.0791e+07	2.75395e+07	4.93574e+07	5.77144e+06	9.33987e+06	6.34769e+06	1.12156e+07	1	-1	1	1	0	0	0	0
Human Glycoside Hydrolases	GH33	NEU3	Q9UQ49	Sialidase-3 (plasma membrane)	Q9UQ49	NEUR3_HUMAN	644831	3.13357e+06	7.54854e+06	5.8739e+06	6.7759e+06	4.95433e+06	2.71499e+07	1.48364e+07	1.12705e+07	8.13869e+06	2.11976e+07	1.82621e+07	0	0	0	0	0	0	0	0
Human Glycosyltransferases	GT 1	UGT2B7	P16662	UDP-glucuronosyltransferase 2B7	P16662	UD2B7_HUMAN	1.52368e+08	1.46994e+07	8.41967e+06	5.40814e+07	4.70998e+07	5.22847e+06	1.0224e+07	4.58545e+07	2.8038e+07	2.47828e+06	2.6147e+06	1.18068e+07	0	0	0	0	0	0	0	0
Human Glycoside Hydrolases	GH59	GALC	P54803	Galactocerebrosidase	P54803	GALC_HUMAN	6.25957e+06	1.05645e+07	2.84269e+07	49429630	5.23282e+06	6.6896e+06	7.01687e+06	1.01328e+07	623282		1.21409e+06	839472	0	-1	0	0	-1	0	0	0
Human Glycosyltransferases	GT47/GT64	EXT2	Q93063	Exostosin-2	Q93063	EXT2_HUMAN	4.05889e+06	2.04134e+07	9.07112e+06	9.12955e+06	1.084e+07	7.14196e+07	2.72153e+07	2.53624e+07	2.91837e+06	2.36416e+07	1.36059e+07	1.07954e+07	0	0	0	0	0	0	0	0
Human Glycoside Hydrolases	GH22	LYZ	P61626	Lysozyme C	P61626	LYSC_HUMAN	4.74067e+07	3.64798e+07	2.72807e+07	3.50837e+07	1.11374e+07	1.00954e+07	1.71667e+07	1.30491e+07	2.7628e+07	2.26999e+07	3.74312e+07	2.68642e+07	-1	1	0	0	0	0	0	0
Human Glycoside Hydrolases	GH65	ATHL1	Q32M88	Acid trehalase-like protein 1	Q32M88	PGGHG_HUMAN	8.1902e+07	4.38846e+07	4.15773e+07	6.93053e+07	6.98604e+07	3.72681e+07	4.03009e+07	5.86524e+07	1.28925e+07	1.10821e+07	9.0952e+06	1.29914e+07	0	-1	-1	0	0	0	0	0
Human Glycosyltransferases	GT29	ST3GAL5	Q9UNP4	CMP-NeuAc:lactosylceramide alpha-2,3-sialyltransferase 5 (GM3 synthase)	Q9UNP4	SIAT9_HUMAN	1.15502e+06	1.48881e+06	926181		1.54883e+07	1.54024e+07	2.11878e+07	1.1482e+07	1.1328e+06	1.35241e+06	4.70536e+06	561877	1	-1	0	1	-1	0	0	0
Other Human Glycan-related genes		DPM3	Q9P2X0	Dolichol-phosphate mannosyltransferase subunit 3	Q9P2X0	DPM3_HUMAN	5.53123e+08	5.51605e+08	4.73664e+08	4.3768e+08	1286774537	1300538061	1115971731	9.97957e+08	5.52313e+08	5.8542e+08	4.75346e+08	448498681	1	-1	0	1	-1	0	0	0
Other Human Glycan-related genes		FKTN	O75072	Fukutin	O75072	FKTN_HUMAN	4.83296e+06	3.72535e+06	4.57716e+06	1.61326e+06	1.40472e+07	1.22069e+07	1.08642e+07	8.20975e+06	9.73276e+06	3.82026e+06	3.39735e+06	1.96658e+06	1	0	0	0	0	0	0	0
Human Glycosyltransferases	GT31	B3GLCT	Q6Y288	Beta-1,3-glucosyltransferase	Q6Y288	B3GLT_HUMAN	5.1584e+06	7.37872e+06	3.19122e+06	2.90673e+06	5.3544e+06	5.26492e+06	2.87719e+06	2.7432e+06	5.59964e+06	5.83532e+06	3.14494e+06	2.55432e+06	0	0	0	0	0	0	0	0
Other Human Glycan-related genes		NAGPA	Q9UK23	N-acetylglucosamine-1-phosphodiester alpha-N-acetylglucosaminidase	Q9UK23	NAGPA_HUMAN	4.80289e+07	5.79803e+07	5.39873e+07	8.60322e+07	1.25895e+07	2.81442e+07	2.09484e+07	3.92657e+07	1.08392e+07	1.65437e+07	1.9063e+07	3.31709e+07	0	0	-1	0	0	0	0	0
Human Glycosyltransferases	GT7	B4GALT5	O43286	Beta-1,4-galactosyltransferase 5	O43286	B4GT5_HUMAN		115650985	897194	3.54021e+06	4.62361e+06	3.93964e+07	1.71501e+06	9.90747e+06	155345	9.14625e+06	2.47356e+06	4.48984e+06	0	0	0	0	0	0	0	0
Human Glycosyltransferases	GT57	ALG6	Q9Y672	Dolichyl pyrophosphate Man9GlcNAc2 alpha-1,3-glucosyltransferase	Q9Y672	ALG6_HUMAN	2.69731e+07	5.09472e+07	2.68638e+07	6.17781e+07	2.36999e+07	3.40382e+07	2.0701e+07	4.92292e+07	1.942e+07	4.00328e+07	2.55785e+07	6.96865e+07	0	0	0	0	0	0	0	0
Human Glycosyltransferases	GT 1	ALG13	Q9NP73	Putative bifunctional UDP-N-acetylglucosamine transferase and deubiquitinase ALG13	Q9NP73	ALG13_HUMAN	5.1762e+07	6.04579e+07	1.29622e+08	9.09655e+07	1.34851e+08	1.15094e+08	3.25008e+08	1.80272e+08	7.96251e+07	9.68814e+07	1.91716e+08	1.14295e+08	0	0	0	0	0	0	0	0
Human Glycosyltransferases	GT98	DPY19L3	Q6ZPD9	Probable C-mannosyltransferase DPY19L3	Q6ZPD9	D19L3_HUMAN	3.82061e+07	2.87695e+07	1.00668e+07	3.20554e+07	2.53159e+07	2.41849e+07	2.93087e+06	1.98118e+07	2.03393e+07	1.46813e+07	964325	1.29055e+07	0	0	0	0	0	0	0	0
Human Glycoside Hydrolases	GH27	NAGA	P17050	Alpha-N-acetylgalactosaminidase	P17050	NAGAB_HUMAN	4.1784e+06	2.94428e+07	1.32409e+07	4.15644e+06	6.91802e+06	4.19769e+07	2.02287e+07	1.54615e+07	1.28983e+07	9.38258e+07	3.59669e+07	4.41766e+07	0	0	0	0	0	0	0	0
Other Human Glycan-related genes		GLCE	O94923	D-glucuronyl C5-epimerase	O94923	GLCE_HUMAN	9.59563e+06	1.05742e+07	1.3178e+07	1.58122e+07	1.08885e+07	1.72039e+07	1.65527e+07	2.85555e+07	2.36724e+06	5.63684e+06	4.4533e+06	1.04628e+07	0	0	0	0	0	0	0	0
Human Glycoside Hydrolases	GH99	MANEA	Q5SRI9	Glycoprotein endo-alpha-1,2-mannosidase	Q5SRI9	MANEA_HUMAN	6.32221e+07	5.06259e+07	6.26918e+07	3.27482e+07	2.95263e+07	2.89962e+07	3.31408e+07	2.23841e+07	4.1317e+07	4.72947e+07	6.69724e+07	3.11164e+07	0	0	0	0	0	0	0	0
Human Glycosyltransferases	GT31	B3GALT6	Q96L58	Beta-1,3-galactosyltransferase 6	Q96L58	B3GT6_HUMAN	7.67045e+07	7.13249e+07	6.39445e+07	5.83837e+07	3.5637e+07	3.08761e+07	2.74921e+07	2.63463e+07	2.37921e+07	2.1326e+07	2.01697e+07	1.99981e+07	-1	0	-1	-1	0	-1	0	0
[truncated: 27 more rows]

## Sheet: Glycan-related genes-2
Accession	ID	Type	CAZy family	Gene Symbol	Description	Adj_Sig_97L_vs_Hep3B	Adj_Sig_LM3_vs_97L
[truncated: 162 more rows]
