# Supplementary material for: pGlycoQuant with a deep residual network for quantitative glycoproteomics at intact glycopeptide level
Source: Nat Commun. 2022 Dec 7;13:7539. doi: 10.1038/s41467-022-35172-x (PMC9729625; doi:10.1038/s41467-022-35172-x)
Supplement: Supplementary file 10 — Supplementary Data 7 [file 41467_2022_35172_MOESM10_ESM.xlsx]

## Sheet: Without_normalization
Proteins	ProSite	Glycan(H,N,A,F,pH)	97L-1	97L-2	97L-3	97L-4	Hep3B-1	Hep3B-2	Hep3B-3	Hep3B-4	LM3-1	LM3-2	LM3-3	LM3-4	Sig_97L_vs_Hep3B	Sig_LM3_vs_97L	Sig_LM3_vs_Hep3B	Adj_Sig_97L_vs_Hep3B	Adj_Sig_LM3_vs_97L	Adj_Sig_LM3_vs_Hep3B
sp|P02751|FINC_HUMAN	542	[9 2 0 0 0]	9.68312e+08	1.20493e+09	9.54011e+08	1.00645e+09	2.39406e+08	2.93287e+08	2.09789e+08	2.61905e+08	6.45816e+07	6.41348e+07	5.82137e+07	6.57486e+07	1	-1	-1	1	-1	-1
sp|P02751|FINC_HUMAN	542	[5 2 0 0 0]	2.02719e+08	1.96951e+08	2.23515e+08	1.88003e+08	2.19569e+07	2.14295e+07	2.60954e+07	8.41961e+07	3.29426e+06	3.56975e+06	2.09305e+06	2.83186e+06	1	-1	0	1	-1	0
sp|P02751|FINC_HUMAN	542	[6 2 0 0 0]	5.31334e+07	6.64725e+07	5.396e+07	3.86457e+07	1.65417e+07	2.34779e+07	1.82894e+07	7.12155e+06	2.44385e+06	3.01548e+06	3.63563e+06	1.84713e+06	1	-1	-1	1	-1	0
sp|P02751|FINC_HUMAN	542	[7 2 0 0 0]	8.25753e+07	7.6088e+07	3.36331e+07	3.98773e+07	4.56828e+07	3.04743e+07	1.55062e+07	1.76572e+07	3.8881e+07	3.3411e+07	2.66923e+07	2.09551e+07	0	0	0	0	0	0
sp|P02751|FINC_HUMAN	1007	[9 2 0 0 0]	5.14638e+08	5.47424e+08	3.1422e+08	2.04981e+08	1.80611e+08	1.96101e+08	1.09971e+08	7.10983e+07	7.30148e+07	8.73907e+07	3.15914e+07	2.33211e+07	0	-1	0	0	0	0
sp|P02751|FINC_HUMAN	542	[8 2 0 0 0]	2.08782e+08	2.14462e+08	2.04086e+08	1.6912e+08	5.69736e+07	6.21494e+07	6.24917e+07	5.79654e+07	1.65126e+07	1.74963e+07	1.12355e+07	1.73851e+07	1	-1	-1	1	-1	-1
sp|P02751|FINC_HUMAN	528	[9 2 0 0 0]	2.00296e+08	2.41315e+08	1.40169e+08	8.17219e+07	1.82358e+08	2.32845e+08	1.29255e+08	7.67122e+07	9.12912e+06	9.73162e+06	8226823	3.07467e+06	0	-1	-1	0	0	0
sp|P02751|FINC_HUMAN	528	[8 2 0 0 0]	6.92621e+07	7.77767e+07	6.11873e+07	2.23372e+07	6.73645e+07	6.03197e+07	5.12629e+07	1.92139e+07	7.03265e+06	1.08628e+07	9.55222e+06	4.00455e+06	0	-1	-1	0	0	0
sp|P02751|FINC_HUMAN	542	[3 4 0 1 0]	5.44433e+07	1.02311e+07	2.17905e+07	1.03073e+07	6.37009e+06	988898	4.27348e+06	1.24227e+06	1.96438e+06	0	3.27033e+06	349943	0	0	0	0	0	0
sp|P02751|FINC_HUMAN	542	[4 2 0 0 0]	7.24454e+06	7.02382e+06	5.03484e+06	8.7108e+06	600496	490129	492307	228389	363872	179128	387394	203596	1	-1	0	1	-1	0
sp|P02751|FINC_HUMAN	1007	[8 2 0 0 0]	4.14098e+08	4.19574e+08	4.24092e+08	8.8449e+07	1.34663e+08	1.29538e+08	2.18604e+08	3.0343e+07	8.09846e+07	5.20234e+07	2.09395e+08	1.0611e+07	0	0	0	0	0	0
sp|P02751|FINC_HUMAN	1007	[7 2 0 0 0]	3.09255e+07	3.76925e+07	1.16093e+07	1.16407e+07	9.65494e+06	1.18486e+07	4.20832e+06	2.24927e+06	2.44773e+06	2.41128e+06	4.14095e+06	851859	0	0	0	0	0	0
sp|P02751|FINC_HUMAN	430	[9 2 0 0 0]	5.33737e+08	6.76757e+08	8.51813e+08	5.33389e+08	4.59808e+08	5.91889e+08	7.29552e+08	4.88435e+08	1.45863e+08	1.83663e+08	2.06715e+08	1.16699e+08	0	-1	-1	0	-1	-1
sp|P02751|FINC_HUMAN	542	[3 4 0 0 0]	1.72656e+07	1.37911e+07	1.5745e+07	8.93133e+06	6.04661e+06	5.22365e+06	6.28902e+06	2.81349e+06	1.80874e+06	1.06803e+06	1.30682e+06	254676	1	-1	-1	0	-1	0
sp|P02751|FINC_HUMAN	1007	[3 4 0 1 0]	4.33726e+07	4.99612e+07	8.67693e+06	2.20859e+07	9.04452e+06	8.53388e+06	1.5655e+06	3.66198e+06	1.13347e+06	3.66387e+06	166363	2.56855e+06	0	0	0	0	0	0
sp|P02751|FINC_HUMAN	430	[8 2 0 0 0]	1.6548e+08	1.89423e+08	3.14543e+08	1.22439e+08	1.29076e+08	1.50145e+08	2.49211e+08	9.95343e+07	4.09095e+07	4.21103e+07	7.56783e+07	3.13317e+07	0	0	0	0	0	0
sp|P02751|FINC_HUMAN	542	[5 4 1 1 0]	9.35594e+07	3.02558e+07	7.40927e+07	1.39485e+08	2.85313e+06	0	2.54001e+06	1.63918e+07	939628	1.21674e+06	1.24546e+06	4.06132e+06	0	0	0	0	0	0
sp|P02751|FINC_HUMAN	542	[3 2 0 0 0]	1.33843e+06	3.15316e+06		2.9992e+06	1.07177e+06	1.63488e+06		425041	513496	0		1.00351e+06	0	0	0	0	0	0
sp|P02751|FINC_HUMAN	1007	[6 2 0 0 0]	7.19317e+06	1.06063e+07	1.2993e+07		919791	2.84332e+06	3.07938e+06		768818	759076	883548		0	-1	0	0	0	0
sp|P02751|FINC_HUMAN	542	[5 4 0 1 0]	2.15644e+07		1.1941e+07	1.8043e+07	1.31338e+06		193292	752771	1.77115e+07		299754	2.25289e+06	1	0	0	0	0	0
sp|P02751|FINC_HUMAN	430	[6 2 0 0 0]		3.36586e+07	4.39014e+07	2.10461e+07		2.00109e+07	1.92163e+07	1.09406e+07		5.22851e+06	7.92118e+06	2.20781e+06	0	0	0	0	0	0
sp|Q02880|TOP2B_HUMAN	1088	[5 4 2 1 0]	1.46601e+07	1.06429e+07		2.58249e+07	726135	1.06118e+06		429726	9.30444e+06	9.41162e+06		1.97138e+07	0	0	0	0	0	0
sp|P08581|MET_HUMAN	785	[3 2 0 1 0]	1.27107e+07	2.12657e+07	7.05908e+06	9.87559e+06	8.28682e+06	1.83201e+07	7.03532e+06	3.6211e+06	557679	451512	220811	256213	0	-1	0	0	0	0
sp|P08581|MET_HUMAN	106	[10 2 0 0 0]	3.8572e+08	2.61529e+08	4.51421e+08	1.17469e+08	1.47232e+08	7.5767e+07	1.43955e+08	3.77489e+07	4.09321e+06	5.69185e+06	1.19204e+07	2.4529e+06	0	-1	0	0	0	0
sp|P08581|MET_HUMAN	785	[8 2 0 0 0]	1.05936e+10	1.9588e+10	9.21288e+09	1.50179e+10	5.47944e+08	9.51089e+08	4.65966e+08	7.49542e+08	3.07756e+08	4.5246e+08	2.39224e+08	4.24638e+08	1	-1	0	1	-1	0
sp|P08581|MET_HUMAN	785	[3 3 0 1 0]	1.78368e+08	1.52691e+08	4.31661e+07	6.55163e+07	4.80803e+08	3.88428e+08	3.15775e+07	3.83108e+07	3.80443e+08	2.84181e+08	2.50062e+07	2.44176e+07	0	0	0	0	0	0
sp|P08581|MET_HUMAN	106	[9 2 0 0 0]	2.2571e+09	1555732548	3.26152e+09	1.35398e+09	6.68563e+08	4.53973e+08	8.73279e+08	3.85592e+08	4.18239e+07	2.00697e+07	1.01825e+08	2.94657e+07	0	-1	-1	0	0	0
sp|P08581|MET_HUMAN	785	[5 4 0 0 0]	1.17651e+08	1.28467e+08	1.38019e+08	5.57749e+07	4.1766e+07	2.11415e+07	2.24858e+07	1.10639e+07	2.4492e+07	2.31371e+07	2.90666e+07	1.21019e+07	1	-1	0	0	0	0
sp|P08581|MET_HUMAN	785	[7 2 0 0 0]	2.66898e+09	9.30975e+09	4.33901e+09	4.05558e+09	9.21036e+07	3.50124e+08	1.71108e+08	1.57148e+08	1.00409e+08	3.56191e+08	1.61207e+08	1.53788e+08	0	0	0	0	0	0
sp|P08581|MET_HUMAN	785	[3 4 0 0 0]	1.7984e+08	3.44526e+08	1.60037e+08	2.70782e+08	2.98138e+06	8.08799e+06	4.44258e+06	5.77645e+06	1.59374e+06	8.32782e+06	2.00579e+06	7.90511e+06	1	-1	0	1	-1	0
sp|P08581|MET_HUMAN	106	[3 4 0 1 0]	1.26859e+08	3.45415e+08	3.49486e+08	3.42272e+08	4.5932e+06	3.7254e+07	5.45716e+07	6.09102e+07	1.51674e+07	0	5.29669e+06	2.17281e+07	1	-1	0	0	0	0
sp|P08581|MET_HUMAN	785	[5 4 0 2 0]	1.09457e+08	6.85071e+07	8.34867e+07	4.7036e+07	1.18278e+07	7.41138e+06	1.10906e+07	5.77802e+06	3.06931e+07	2.01939e+07	1.20959e+07	1.0099e+07	1	-1	0	0	0	0
sp|P08581|MET_HUMAN	785	[4 3 0 1 0]	1.38266e+08	4.17709e+08	2.48078e+08	2.69265e+08	5.36029e+07	9.28271e+08	6.0683e+08	6.15113e+08	4.49345e+07	8.75969e+08	5.66318e+08	5.61527e+08	0	0	0	0	0	0
sp|P08581|MET_HUMAN	785	[5 2 0 0 0]	3.88805e+09	5.5065e+09	6.51358e+09	8.654e+09	1.45834e+08	1.43392e+08	4.34042e+08	3.74011e+08	1.45042e+08	1.87551e+08	215703364	3.03764e+08	1	-1	0	1	-1	0
sp|P08581|MET_HUMAN	785	[10 2 0 0 0]	1.05915e+09	1.72277e+09	2.05325e+09	2.03719e+09	9.96453e+07	1.59883e+08	1.8498e+08	1.86941e+08	2.40226e+07	5.03654e+07	5.19458e+07	6.28245e+07	1	-1	-1	1	-1	0
sp|P08581|MET_HUMAN	106	[7 2 0 0 0]	1.76737e+09	2.16522e+09	1.94933e+09	2.85816e+09	2.85988e+08	3.67545e+08	3.26213e+08	4.13803e+08	1.36486e+07	2.91209e+07	2.22364e+07	1.47716e+07	1	-1	-1	1	-1	-1
sp|P08581|MET_HUMAN	785	[3 4 0 1 0]	4.10666e+08	5.85602e+08	5.58451e+08	4.17865e+08	1.88707e+07	1.70689e+07	2.10818e+07	1.60855e+07	2.4186e+06	5.24095e+06	2.53102e+06	3.55948e+06	1	-1	-1	1	-1	-1
sp|P08581|MET_HUMAN	106	[8 2 0 0 0]	3.71694e+09	4.58461e+09	4.09772e+09	5.0365e+09	7.45071e+08	9.75709e+08	8.91196e+08	1008199761	1.07293e+08	1.64333e+08	1.60269e+08	1.24098e+08	1	-1	-1	1	-1	-1
sp|P08581|MET_HUMAN	785	[9 2 0 0 0]	1.77788e+10	4.22533e+10	2.53695e+10	1.89866e+10	1.05713e+09	2.63651e+09	1.57859e+09	1.28278e+09	2.48886e+08	6.28679e+08	3.64465e+08	2.81414e+08	1	-1	0	0	0	0
sp|P08581|MET_HUMAN	785	[4 2 0 0 0]	6.40582e+08	8.48879e+08	6.8991e+08	6.25287e+08	4.12531e+07	3.93547e+07	4.59228e+07	3.7484e+07	1.86098e+07	5.50905e+06	2.14881e+07	1.57846e+07	1	-1	-1	1	-1	-1
sp|P08581|MET_HUMAN	785	[6 2 0 0 0]	1.39702e+09	2.01239e+09	1.28427e+09	1.09536e+09	5.68339e+07	5.90959e+07	4.20509e+07	3.75386e+07	6.94735e+07	8.91678e+07	6.88767e+07	7.01861e+07	1	-1	0	1	-1	0
sp|P08581|MET_HUMAN	106	[6 2 0 0 0]	3.21284e+08	9.78066e+08	4.9877e+08	5.42753e+08	4.44611e+07	1.33174e+08	6.88425e+07	6.5795e+07	5.68959e+06	9.88965e+06	5.09787e+06	1.30552e+07	0	-1	0	0	0	0
sp|P08581|MET_HUMAN	785	[5 4 0 1 0]	1.35345e+09	1.45026e+09	2.41365e+09	1.02259e+09	5.53585e+07	6.61229e+07	1.11689e+08	4.05793e+07	1.94414e+07	2.62522e+07	3.41528e+07	1.35122e+07	1	-1	0	0	-1	0
sp|P08581|MET_HUMAN	785	[3 5 0 1 0]	1.3656e+08	1.17871e+08	1.08748e+08	1.52954e+08	3.3987e+06	2182873	3.7374e+06	5.31234e+06	0	548028	746828	385236	1	-1	-1	1	-1	0
sp|P08581|MET_HUMAN	785	[4 3 0 2 0]	9.38379e+06	2.41404e+07	1.94545e+07	1.71787e+07	245608	634163	3.30136e+06	720384	0	0	0	0	1	-1	0	0	-1	0
sp|P08581|MET_HUMAN	785	[5 3 0 1 0]	3.42382e+07	3.03121e+07	4.33378e+07	8.49741e+06	5.83535e+06	7.3854e+06	5.48918e+06	927594	3.13475e+06	1.11696e+06	1.76792e+06	682397	0	0	0	0	0	0
sp|P08581|MET_HUMAN	399	[8 2 0 0 0]	4.84536e+08	7.57197e+08	4.22035e+08	5.11359e+08	1.08385e+08	1.67688e+08	8.78965e+07	1.02062e+08	1.15178e+07	1.84115e+07	5.88307e+06	1.44308e+07	1	-1	-1	1	-1	-1
sp|P08581|MET_HUMAN	785	[5 4 1 1 0]	1.03905e+11	1.18817e+11	9.54495e+10	5.59128e+10	6.59752e+09	7.20186e+09	5.96613e+09	3.31577e+09	1.68828e+09	1.77476e+09	1.47956e+09	8.53543e+08	1	-1	-1	1	-1	0
sp|P08581|MET_HUMAN	399	[3 4 0 1 0]	2.98732e+07	2.64462e+07	7.49136e+06	1.727e+07	2710469	1.1342e+06	0	1.27884e+06	1.41284e+06	3.95328e+06	1.55198e+06	512134	1	0	0	0	0	0
sp|P08581|MET_HUMAN	399	[10 2 0 0 0]	1.59185e+08	1.32304e+08	1.17134e+08	1.45551e+08	5.69831e+07	3.84432e+07	3.85817e+07	4.29516e+07	6.44617e+06	4.70437e+06	4.31511e+06	2.76464e+06	1	-1	-1	1	-1	-1
sp|P08581|MET_HUMAN	399	[9 2 0 0 0]	5.59979e+08	5.67202e+08	6.48688e+08	5.76297e+08	1.5016e+08	1.64649e+08	1.62068e+08	1.66567e+08	1.79325e+07	1.40724e+07	1.60704e+07	1.61141e+07	1	-1	-1	1	-1	-1
sp|P08581|MET_HUMAN	399	[5 2 0 0 0]	4.6152e+07	2.48636e+07	1.79102e+07	1.95176e+07	3.24789e+06	2.1674e+06	2.50846e+06	2.81034e+06	1.20512e+06	627639	2.2188e+06	0	1	-1	0	0	0	0
sp|P08581|MET_HUMAN	785	[4 3 1 0 0]	2.98833e+08	5.90003e+08	3.84833e+08	153154063	1.20931e+08	1.65123e+08	2.06713e+08	4.24264e+07	5.28497e+07	8.03258e+07	6.36547e+07	2.23435e+07	0	0	0	0	0	0
sp|P08581|MET_HUMAN	785	[5 3 1 1 0]	2.84906e+09	3.36614e+09	2.4331e+09	1.18423e+09	1.9857e+08	2.20873e+08	1.67581e+08	8.47758e+07	1.55183e+08	1.46327e+08	1.23521e+08	7.56705e+07	1	-1	0	0	0	0
sp|P08581|MET_HUMAN	785	[6 3 1 0 0]	2.28731e+09	2.20526e+09	2.9222e+09	8.28041e+08	3.30166e+08	3.1999e+08	4.1649e+08	1.46053e+08	484816200	4.73167e+08	6.41066e+08	1.77298e+08	1	0	0	0	0	0
sp|P08581|MET_HUMAN	785	[5 4 1 0 0]	9.89137e+09	1.10595e+10	7.79233e+09	4.6999e+09	1.56124e+09	1.82724e+09	1.20617e+09	7.50332e+08	2.23727e+09	2.63418e+09	1.76804e+09	1.01138e+09	1	-1	0	0	0	0
sp|P08581|MET_HUMAN	785	[5 4 1 2 0]	7.56488e+09	7.38386e+09	4.18175e+09	3.63028e+09	6.34871e+08	5.96509e+08	3.63644e+08	3.02665e+08	1.00321e+08	9.2414e+07	6.33754e+07	5.16504e+07	1	-1	-1	0	-1	0
sp|P08581|MET_HUMAN	785	[5 4 2 1 0]	3.63147e+09	1.15428e+10	5.80361e+09	7.87631e+09	3.51808e+08	1.16387e+09	5.60217e+08	7.63794e+08	6.77186e+08	2.04318e+09	1.32867e+09	1.83062e+09	1	0	0	0	0	0
sp|P08581|MET_HUMAN	785	[5 3 1 0 0]	1.21753e+09	9.51092e+08	1.0718e+09	5.45912e+08	2.78188e+08	2.15915e+08	2.46808e+08	1.3092e+08	3.0142e+08	2.29998e+08	266209188	1.34167e+08	1	-1	0	0	0	0
sp|P08581|MET_HUMAN	785	[6 3 1 1 0]	7.5107e+07	7.22781e+07	7.82104e+07	3.5272e+07	6.09793e+06	4.76705e+06	8.68388e+06	2.99175e+06	2.28223e+06	2.23864e+06	3.37863e+06	1.79896e+06	1	-1	0	1	-1	0
sp|P08581|MET_HUMAN	106	[5 4 1 1 0]	2.40648e+08	2.83638e+08	2.954e+08	1.237e+08	1.78675e+08	3.25875e+08	3.48905e+08	1.545e+08	3.59222e+07	4.57973e+07	3.88131e+07	1.5401e+07	0	-1	-1	0	0	0
sp|P08581|MET_HUMAN	785	[4 3 1 1 0]	1.11712e+09	1.13186e+09	1.27205e+09	4.73614e+08	5.99267e+07	5.67093e+07	7.45469e+07	2.65211e+07	3.26417e+07	2.79132e+07	3.3192e+07	1.48661e+07	1	-1	0	1	-1	0
sp|P08581|MET_HUMAN	785	[4 4 1 1 0]	3.11831e+08	3.12919e+08	2.58057e+08	6.06358e+07	1.25039e+07	1.63338e+07	1.21887e+07	3.15246e+06	7.25377e+06	7.94612e+06	5.20934e+06	679844	1	-1	0	0	0	0
sp|P08581|MET_HUMAN	785	[6 5 1 1 0]	3.75737e+09	3.27404e+09	2.97615e+09	9.95774e+08	4.70057e+08	4.0389e+08	3.87679e+08	1.2615e+08	8.56685e+07	6.56289e+07	5.8953e+07	1.79539e+07	1	-1	-1	0	0	0
sp|P08581|MET_HUMAN	785	[5 5 1 1 0]	4.64337e+08	6.5143e+08	6.15849e+08	2.23794e+08	4.04814e+07	6.1045e+07	5.68956e+07	2.06537e+07	1.28597e+06	1.96791e+06	1.10218e+06	671308	1	-1	-1	0	0	0
sp|P08581|MET_HUMAN	785	[6 4 1 1 0]	3.34677e+07	3.14176e+07	3.4194e+07	1.34868e+07	1.99147e+07	1.74479e+07	1.82457e+07	1.46101e+07	1.98812e+07	2.78774e+07	2.01216e+07	1.47747e+07	0	0	0	0	0	0
sp|P08581|MET_HUMAN	785	[6 5 1 2 0]	1.34506e+08	1.61617e+08	1.86996e+08	3.23793e+07	1.95446e+07	2.46812e+07	2.69959e+07	5.11774e+06	2.05076e+06	4.40478e+06	4.40038e+06	803418	0	-1	0	0	0	0
sp|P08581|MET_HUMAN	785	[6 5 0 1 0]	2.67845e+07	2.13309e+07	5.34744e+07	3.25772e+07	2.34788e+06	1.77897e+06	3.93182e+06	1.65262e+06	744222	880751	1.07221e+06	333473	1	-1	0	0	0	0
sp|P08581|MET_HUMAN	785	[4 5 1 1 0]	6.51237e+06	4.64619e+06	5.88288e+06	3.35825e+06	149279	432471	571878	208890	264963	214438	464537	222881	1	-1	0	1	-1	0
sp|P08581|MET_HUMAN	785	[6 6 1 1 0]	1.4564e+07	2.46764e+07	2.09077e+07	1.16771e+07	2.77054e+06	3.49936e+06	2.82094e+06	1.76687e+06	831600	1.26346e+06	695959	575704	1	-1	-1	0	-1	0
sp|P08581|MET_HUMAN	106	[5 4 2 1 0]	7.97419e+08	2.01898e+09	1.05317e+09	5.2364e+08	3.62358e+08	9.19085e+08	4.96943e+08	2.42134e+08	7.21665e+07	2.6206e+08	1.35181e+08	8.84135e+07	0	0	0	0	0	0
sp|P08581|MET_HUMAN	785	[5 4 2 0 0]	1.95081e+08	9.32279e+08	3.8232e+08	5.74181e+08	1.58644e+08	7.55938e+08	2.94563e+08	4.35127e+08	6.28522e+07	3.74153e+08	1.49357e+08	2.13112e+08	0	0	0	0	0	0
sp|P08581|MET_HUMAN	399	[5 4 2 1 0]	3.18303e+08	7.81482e+08	4.66933e+08	2.50923e+08	1.57818e+08	4.07284e+08	2.0686e+08	1.47135e+08	1.21656e+07	47321245	1.51425e+07	1.45218e+07	0	0	0	0	0	0
sp|P08581|MET_HUMAN	785	[6 5 2 1 0]	3.3797e+08	5.18613e+08	4.10539e+08	7.10912e+08	5.01827e+07	8.54522e+07	7.38058e+07	1.2052e+08	4.61842e+06	1.22566e+07	8.41002e+06	1.75109e+07	1	-1	-1	0	-1	0
sp|P08581|MET_HUMAN	785	[5 5 2 1 0]	3.39502e+07	2.99943e+07	4.054e+07	2.35886e+07	2.91425e+06	2.97608e+06	5.42276e+06	3.26698e+06	0	0	0	96765.1	1	-1	-1	1	-1	-1
sp|P08581|MET_HUMAN	785	[6 4 2 0 0]	7.58934e+07	4.31695e+08	1.93737e+08	3.20427e+08	7.14655e+06	4.28411e+07	2.02952e+07	2.35067e+07	5.59852e+06	3.01116e+07	1.85444e+07	3.04994e+07	0	0	0	0	0	0
sp|P08581|MET_HUMAN	399	[6 5 2 1 0]	7.15835e+07	7.22063e+07	1.62732e+08	5.94522e+07	4.45957e+07	4.74916e+07	1.15633e+08	3.33104e+07	2.84012e+06	3.09646e+06	1.27947e+07	810097	0	0	0	0	0	0
sp|P08581|MET_HUMAN	785	[4 4 0 1 0]	4.12072e+07	1.22842e+07		3.00038e+07	2.10861e+07	1.07632e+06		4.78885e+06	2.38628e+06	0		436052	0	0	0	0	0	0
sp|P08581|MET_HUMAN	785	[4 2 0 1 0]	8.89557e+06	9.68657e+06	1.10394e+07		664219	1.32008e+06	633587		476737	384849	0		1	-1	0	1	-1	0
sp|P08581|MET_HUMAN	785	[5 5 0 1 0]	7.9433e+06		1.00194e+07	2.59474e+07	619258		436528	1.81179e+06	369978		633514	308280	0	0	0	0	0	0
sp|P08581|MET_HUMAN	785	[6 5 1 0 0]	4.25216e+07	1.89567e+07	2.29657e+07		4.16126e+07	3.95491e+06	4.79347e+06		2.41004e+07	3.88759e+06	3.90893e+06		0	0	0	0	0	0
sp|P08581|MET_HUMAN	106	[6 5 3 1 0]	67001830	1.01209e+08	3.88553e+07		5.42404e+07	8.00333e+07	2.69396e+07		7.72269e+06	9.40307e+06	3.76152e+06		0	0	0	0	0	0
sp|P08581|MET_HUMAN	106	[6 4 1 2 0]	4.58657e+07	7.06487e+07		5.60882e+06	4.37414e+07	5.57711e+07		1.94553e+06	7.55317e+06	1.55714e+07		1.10606e+06	0	0	0	0	0	0
sp|P08581|MET_HUMAN	106	[7 5 2 2 0]	2.17542e+07	1.19739e+08	3.14056e+07		1.86199e+07	1.0382e+08	2.48512e+07		3.12304e+06	1.91186e+07	2.44148e+06		0	0	0	0	0	0
sp|P08581|MET_HUMAN	785	[3 5 0 0 0]		2.42191e+07	2.24211e+07	1.96816e+07		4.45194e+06	3.76753e+06	3.07086e+06		423942	248630	539978	1	-1	-1	1	-1	-1
sp|P08581|MET_HUMAN	106	[3 5 0 1 0]		5.30054e+07	3.50727e+07	4.1564e+07		4.4293e+06	5.61843e+06	4.16827e+06		0	1.07883e+06	4.15355e+06	1	-1	0	1	-1	0
sp|P08581|MET_HUMAN	106	[5 2 0 0 0]		3.31092e+08	1.05536e+08	1.27981e+08		1.95679e+07	3.84404e+06	1.1852e+07		2.41147e+07	6.2942e+06	3.90817e+06	0	0	0	0	0	0
sp|P08581|MET_HUMAN	399	[7 2 0 0 0]		6.42621e+07	1.32012e+08	8.36272e+07		3.66744e+06	2.20598e+07	4.34858e+06		0	1.54001e+06	0	0	0	0	0	0	0
sp|P08581|MET_HUMAN	106	[6 5 1 1 0]		2.19029e+07	1.3643e+07	1.08397e+07		2.73723e+07	1.5446e+07	1.05958e+07		1.06751e+07	9.1721e+06	3.85695e+06	0	0	0	0	0	0
sp|P08581|MET_HUMAN	405	[8 2 0 0 0]		2.89832e+06	2.61807e+06	3.19633e+06		0	62526	158655		46971.1	0	43694.5	1	-1	0	1	-1	0
sp|P08581|MET_HUMAN	399	[5 4 1 2 0]		4.41173e+07	3.67731e+07	1.91898e+07		1.32626e+07	1.33694e+07	4.97842e+06		763147	1.01521e+07	904146	0	0	0	0	0	0
sp|A5YKK6|CNOT1_HUMAN	1167	[3 4 0 1 0]	9.48909e+07	1.46649e+08		3.63321e+08	3.41041e+06	4.33669e+06		6.7203e+06	1.82432e+07	2.07427e+07		5.62365e+07	0	0	0	0	0	0
sp|P14625|ENPL_HUMAN	502	[4 2 0 0 0]	1.32391e+07	1.31213e+07	1.6938e+07	1.08847e+07	0	222346	112348	0	145868	171660	160644	423174	1	-1	0	1	-1	0
sp|P14625|ENPL_HUMAN	502	[6 2 0 0 0]	1.12944e+07	1.03362e+07	1.11232e+07	6.65532e+07	1.57076e+07	1.71501e+07	2.12299e+07	1.09765e+08	1.24485e+07	1.21922e+07	1.20925e+07	7.20949e+07	0	0	0	0	0	0
sp|P14625|ENPL_HUMAN	502	[9 2 0 0 0]	3.37523e+07	1.14377e+08	7.2147e+07	4.85588e+07	3.6051e+07	1.24044e+08	7.2766e+07	4.70443e+07	1.06327e+08	3.7442e+08	2.25812e+08	1.48442e+08	0	0	0	0	0	0
sp|P14625|ENPL_HUMAN	481	[8 2 0 0 0]	3.5844e+06	2.18415e+07	3.92615e+06	1.50407e+07	7.59489e+06	2.45552e+07	3.30093e+06	1.83011e+07	1.9077e+07	8.25724e+07	1.01959e+07	5.2922e+07	0	0	0	0	0	0
sp|P14625|ENPL_HUMAN	502	[8 2 0 0 0]	2.55811e+07	2.4869e+07	5.60989e+06		2.8294e+07	2.48937e+07	5.70906e+06		8.00887e+07	7.42105e+07	1.76821e+07		0	0	0	0	0	0
sp|P14625|ENPL_HUMAN	481	[9 2 0 0 0]	6.25385e+06		1.75319e+06	7.39496e+06	1.37684e+07		2.59634e+06	8.0786e+06	3.66669e+07		6.00493e+06	1.7119e+07	0	0	0	0	0	0
sp|P11717|MPRI_HUMAN	2085	[8 2 0 0 0]	2.73413e+08	3.10608e+08	2.66354e+08	2.95454e+08	3.16524e+08	3.48459e+08	3.08474e+08	3.13542e+08	1.08626e+08	1.10258e+08	1.03644e+08	1.00329e+08	0	-1	-1	0	-1	-1
sp|P11717|MPRI_HUMAN	400	[6 2 0 0 0]	5.43835e+09	7.28057e+09	6.34245e+09	6.89908e+09	6.35131e+09	10063579767	4.86959e+09	7.62655e+09	3.34202e+09	4.52371e+09	3.78945e+09	4.25092e+09	0	0	0	0	0	0
sp|P11717|MPRI_HUMAN	1656	[5 2 0 0 0]	2.34392e+09	2.61683e+09	1.65536e+09	2.6174e+09	3.80625e+08	4.29179e+08	2.57356e+08	4.27554e+08	2.97957e+08	3.3761e+08	2.33814e+08	3.57354e+08	1	-1	0	1	-1	0
sp|P11717|MPRI_HUMAN	400	[8 2 0 0 0]	7.51266e+09	1.79626e+10	1.84911e+10	1.07955e+10	1.05462e+09	2.84379e+09	2.43151e+09	1.39041e+09	4.23685e+09	1.01857e+10	1.05892e+10	5.97163e+09	1	0	0	0	0	0
sp|P11717|MPRI_HUMAN	581	[6 2 0 0 0]	2.21163e+10	2.21473e+10	1.64729e+10	2.34472e+10	2.4261e+10	2.45823e+10	1.82194e+10	2.59872e+10	7.42973e+09	7.26392e+09	5.28524e+09	7.73205e+09	0	-1	-1	0	-1	-1
sp|P11717|MPRI_HUMAN	400	[7 2 0 0 0]	8.02749e+09	1.16321e+10	9.83135e+09	7.9585e+09	1.33187e+09	1.77998e+09	1.67807e+09	1.4541e+09	4.14829e+09	6.90641e+09	6.09414e+09	4.58144e+09	1	0	1	1	0	1
sp|P11717|MPRI_HUMAN	1656	[6 2 0 0 0]	1.33754e+09	1.35334e+09	1.15087e+09	1.55092e+09	1.56328e+08	1.95288e+08	1.52466e+08	2.13949e+08	4.5938e+08	4.41975e+08	4.0872e+08	6.02696e+08	1	-1	1	1	-1	1
sp|P11717|MPRI_HUMAN	400	[5 2 0 0 0]	4.21706e+10	5.06639e+10	3.35833e+10	2.42033e+10	1.03246e+11	1.253e+11	8.2734e+10	5.90544e+10	2.20084e+10	2.59101e+10	1.67697e+10	1.23901e+10	0	0	-1	0	0	0
sp|P11717|MPRI_HUMAN	2085	[9 2 0 0 0]	1.01935e+08	1.89609e+08	1.23464e+08	1.02674e+08	1.53036e+08	2.84794e+08	1.789e+08	1.584e+08	4.50262e+07	7.07307e+07	4.98338e+07	3.91662e+07	0	0	-1	0	0	0
sp|P11717|MPRI_HUMAN	400	[4 2 0 0 0]	139689930	1.10683e+08	6.74552e+07	4.01337e+07	2.39304e+08	4.49581e+07	1.24849e+07	1.00531e+07	1.72566e+08	9.73603e+06	1.47613e+08	7.72992e+07	0	0	0	0	0	0
sp|P11717|MPRI_HUMAN	2085	[7 2 0 0 0]	3.32985e+07	2.98999e+07	4.47219e+07	2.09727e+07	2.81519e+07	3.2751e+07	3.26992e+07	2.35165e+07	1.19074e+07	1.79956e+07	1.93378e+07	1.1765e+07	0	0	0	0	0	0
sp|P11717|MPRI_HUMAN	1757	[9 2 0 0 0]	2.28903e+08	1.59081e+08	1.88525e+08	9.95437e+07	3.19386e+08	2.35119e+08	3.11606e+08	1.50482e+08	2.30707e+08	1.1494e+08	1.1912e+08	8.95605e+07	0	0	0	0	0	0
sp|P11717|MPRI_HUMAN	581	[8 2 0 0 0]	1.62507e+10	1.31431e+10	1.81631e+10	1.74061e+10	3.34597e+09	2.68381e+09	3.74498e+09	3.64724e+09	1.07768e+10	8.64089e+09	1.12153e+10	1.10281e+10	1	0	1	1	0	1
sp|P11717|MPRI_HUMAN	400	[9 2 0 0 0]	1.427e+09	3.92069e+09	5.47902e+09	2.61406e+09	1.6759e+09	4.30868e+09	5.99284e+09	2.99459e+09	6.74517e+08	1.71362e+09	2.41359e+09	1.18497e+09	0	0	0	0	0	0
sp|P11717|MPRI_HUMAN	1312	[4 2 0 0 0]	1.73879e+08	2.64266e+08	2.37112e+08	1.34367e+08	2.73639e+07	4.47322e+07	3.81599e+07	2.31661e+07	960623	93489.4	442051	408723	1	-1	-1	1	-1	-1
sp|P11717|MPRI_HUMAN	581	[7 2 0 0 0]	1.69181e+10	1.10198e+10	1.08346e+10	1.01375e+10	3.12098e+09	2.06672e+09	2.00844e+09	1.82168e+09	8.40819e+09	5.94529e+09	5.46284e+09	5.14397e+09	1	0	1	1	0	0
sp|P11717|MPRI_HUMAN	400	[10 2 0 0 0]	2.5653e+08	2.73687e+08	1.19316e+07	1.55566e+08	4.26143e+08	4.47915e+08	4.66974e+07	2.72755e+08	1.61076e+08	1.47269e+08	1.83431e+07	9.43221e+07	0	0	0	0	0	0
sp|P11717|MPRI_HUMAN	581	[5 2 0 0 0]	2.57431e+09	3.74035e+09	2.94191e+09	3.00681e+09	1.6823e+10	2.44047e+10	1.92473e+10	1.93859e+10	4.37452e+08	5.75762e+08	4.35962e+08	4.37486e+08	-1	-1	-1	-1	-1	-1
sp|P11717|MPRI_HUMAN	1312	[8 2 0 0 0]	1.48273e+10	9.69209e+09	9.5651e+09	1.24754e+10	1.19665e+10	8.03961e+09	7.81723e+09	1.03029e+10	8.08677e+09	5.35319e+09	5.15184e+09	6.94707e+09	0	0	0	0	0	0
sp|P11717|MPRI_HUMAN	1757	[5 4 1 1 0]	4.78498e+07	3.30341e+07	1.21064e+07	6.25013e+06	7.74909e+07	2.48293e+07	2.61424e+07	2.8591e+06	3.65038e+07	6.60889e+06	1.39226e+07	308701	0	0	0	0	0	0
sp|P11717|MPRI_HUMAN	1656	[7 2 0 0 0]	2.58985e+08	2.82943e+08	5.03583e+08	4.94163e+08	6.21125e+07	6.56364e+07	1.1794e+08	1.24198e+08	7.75984e+07	7.51233e+07	1.264e+08	1.12717e+08	1	-1	0	0	0	0
sp|P11717|MPRI_HUMAN	1312	[7 2 0 0 0]	1.09379e+10	7.25911e+09	6.13451e+09	7.23128e+09	8.88203e+09	6.1934e+09	4.78667e+09	5.99966e+09	7.89045e+09	5.65618e+09	4.0038e+09	5.60155e+09	0	0	0	0	0	0
sp|P11717|MPRI_HUMAN	1312	[6 2 0 0 0]	1.50072e+09	9.26893e+08	1.21888e+09	1.43221e+09	1.68221e+09	9.91838e+08	1.27348e+09	1.555e+09	4.53953e+08	2.54491e+08	3.28435e+08	4.24459e+08	0	-1	-1	0	-1	-1
sp|P11717|MPRI_HUMAN	1757	[5 4 1 0 0]	5.77131e+08	6.62709e+08	1.52809e+08	1.02626e+09	9.66354e+08	1.09799e+09	2.7619e+08	1.63877e+09	4.95716e+08	7.03773e+08	1.8446e+08	8.63269e+08	0	0	0	0	0	0
sp|P11717|MPRI_HUMAN	1312	[9 2 0 0 0]	1.00624e+10	5.76689e+09	5.69168e+09	7.34026e+09	1.78025e+10	1.03751e+10	1.03974e+10	1.30614e+10	1.15292e+10	6.56472e+09	6.64191e+09	8.3107e+09	0	0	0	0	0	0
sp|P11717|MPRI_HUMAN	1312	[5 2 0 0 0]	1.39507e+09	1.46978e+09	9.54064e+08	1.18388e+09	5.96936e+08	5.97668e+08	400750032	5.29942e+08	6.81817e+07	7.902e+07	4.98352e+07	6.95589e+07	1	-1	-1	1	-1	-1
sp|P11717|MPRI_HUMAN	1656	[8 2 0 0 0]	1.14168e+09	5.61361e+08	5.60142e+08	5.48855e+08	1.05998e+09	5.47301e+08	5.10977e+08	5.34491e+08	6.8781e+08	3.35289e+08	2.97269e+08	3.06085e+08	0	0	0	0	0	0
sp|P11717|MPRI_HUMAN	2136	[9 2 0 0 0]	1.30826e+08	3.6565e+07	1.18143e+08	5.49252e+07	2.33629e+08	6.17161e+07	1.64672e+08	8.70551e+07	2.59885e+07	7.08399e+06	2.17812e+07	1.42021e+07	0	0	0	0	0	0
sp|P11717|MPRI_HUMAN	2085	[10 2 0 0 0]	4.64406e+07	2.2875e+07	4.85529e+07	2.35971e+07	6.44931e+07	3.25129e+07	6.62337e+07	3.21757e+07	2.53028e+07	1.23181e+07	2.52471e+07	1.2465e+07	0	0	0	0	0	0
sp|P11717|MPRI_HUMAN	581	[9 2 0 0 0]	1.29261e+09	1.53457e+09	1.22625e+09	1.08391e+09	1.76095e+09	1.7486e+09	1.44193e+09	1.32416e+09	5.00607e+08	6.00898e+08	3.47953e+08	3.30609e+08	0	-1	-1	0	-1	-1
sp|P11717|MPRI_HUMAN	2136	[8 2 0 0 0]	3.14843e+07	8.96454e+07	4.83942e+07	3.96866e+07	6.08183e+07	9.38458e+07	5.91442e+07	5.77849e+07	4.79111e+06	2.01447e+07	9.85566e+06	7.69313e+06	0	0	-1	0	0	-1
sp|P11717|MPRI_HUMAN	1656	[10 2 0 0 0]	2.04454e+08	9.70822e+07	2.69191e+08	1.08549e+08	5.02204e+08	2.42982e+08	7.49006e+08	2.54979e+08	3.01182e+08	1.39512e+08	4.24877e+08	1.52952e+08	0	0	0	0	0	0
sp|P11717|MPRI_HUMAN	1757	[5 3 1 0 0]	3.05779e+08	6.44722e+08	3.64039e+08	4.03841e+08	1.79309e+09	3.28923e+09	2.00516e+09	2.27708e+09	1.07015e+09	1.85747e+09	1.2075e+09	1.36994e+09	-1	1	0	-1	0	0
sp|P11717|MPRI_HUMAN	1757	[6 3 1 0 0]	1.21617e+08	1.00023e+08	4.83149e+07	1.43594e+08	5.81371e+08	5.66768e+08	2.88604e+08	6.77299e+08	4.88364e+08	4.06176e+08	1.92754e+08	4.92111e+08	-1	1	0	0	0	0
sp|P11717|MPRI_HUMAN	1312	[10 2 0 0 0]	5.86823e+08	1.07353e+09	1.51521e+09	1.34947e+09	2.03037e+09	3.80677e+09	5.19055e+09	4.76275e+09	1.0823e+09	1.93449e+09	2.68996e+09	2.48305e+09	-1	0	0	0	0	0
sp|P11717|MPRI_HUMAN	1656	[9 2 0 0 0]	3.65987e+08	3.51752e+08	6.95083e+08	6.74547e+08	4.80508e+08	4.23208e+08	8.53608e+08	8.47614e+08	2.2758e+08	2.13783e+08	4.3015e+08	4.43419e+08	0	0	0	0	0	0
sp|P11717|MPRI_HUMAN	1656	[5 3 0 0 0]	4.12964e+07	5.30835e+07	3.61533e+07	34962573	1.31611e+08	1.68941e+08	1.33476e+08	1.23009e+08	4.15285e+07	6.18552e+07	5.02769e+07	3.93859e+07	-1	0	-1	-1	0	-1
sp|P11717|MPRI_HUMAN	1656	[6 3 0 0 0]	4.39604e+07	5.62845e+07	9.20843e+07	7.20438e+07	8.73046e+07	1.20699e+08	2.24821e+08	1.56618e+08	4.7139e+07	6.43762e+07	1.0517e+08	7.48678e+07	0	0	0	0	0	0
sp|P11717|MPRI_HUMAN	1656	[5 3 0 1 0]	3.72345e+07	9.36415e+06	1.77146e+07	1.58158e+07	2.32804e+07	1.52004e+07	3.63515e+06	1.26064e+07	1.27282e+07	6.78489e+06	7.88982e+06	6.83552e+06	0	0	0	0	0	0
sp|P11717|MPRI_HUMAN	112	[8 2 0 0 0]	4.07214e+08	6.74947e+08	6.47654e+08	9.97025e+08	4.24085e+08	7.49795e+08	6.52111e+08	1.05977e+09	3.42988e+08	5.59307e+08	5.3524e+08	8.24392e+08	0	0	0	0	0	0
sp|P11717|MPRI_HUMAN	2085	[5 4 1 1 0]	6.59652e+08	8.15399e+08	8.8249e+08	3.77046e+08	4.22949e+08	4.91752e+08	5.54924e+08	2.32255e+08	2.45465e+08	2.95035e+08	3.04927e+08	1.33643e+08	0	0	0	0	0	0
sp|P11717|MPRI_HUMAN	435	[8 2 0 0 0]	1.53417e+08	1.41427e+08	1.8574e+08	3.27126e+07	1.70148e+08	1.70706e+08	2.21428e+08	3.98504e+07	8.44088e+07	7.46133e+07	1.14947e+08	1.92672e+07	0	0	0	0	0	0
sp|P11717|MPRI_HUMAN	112	[3 3 0 1 0]	2.11489e+08	2.15858e+08	8.83838e+07	1.54945e+07	8.93035e+07	8.7671e+07	5.48732e+07	6.47099e+06	6.57828e+07	5.77497e+07	3.66986e+07	8.29583e+06	0	0	0	0	0	0
sp|P11717|MPRI_HUMAN	435	[7 2 0 0 0]	4.18755e+08	3.19226e+08	2.55818e+08	1.41574e+08	3.66852e+08	2.75679e+08	2.39476e+08	1.26915e+08	1.40759e+08	1.05901e+08	8.15877e+07	4.93449e+07	0	0	0	0	0	0
sp|P11717|MPRI_HUMAN	112	[3 2 0 1 0]	3.12236e+08	2.99737e+08	4.06647e+08	1.1731e+08	1.20678e+08	1.10103e+08	1.41792e+08	4.20563e+07	1.03806e+08	1.27393e+08	1.66064e+08	3.60197e+07	0	0	0	0	0	0
sp|P11717|MPRI_HUMAN	435	[9 2 0 0 0]	4.87373e+08	4.54921e+08	4.27233e+08	8.67977e+07	8.65943e+08	7.56516e+08	7.67972e+08	1.43153e+08	3.71792e+08	3.5493e+08	3.40955e+08	6.2729e+07	0	0	0	0	0	0
sp|P11717|MPRI_HUMAN	435	[6 2 0 0 0]	5.83536e+07	1.58124e+07	6.42438e+07	2.99127e+07	8.10803e+07	1.83243e+07	9.54892e+07	5.98087e+07	2.14957e+07	3.11687e+06	2.32682e+07	1.32208e+07	0	0	0	0	0	0
sp|P11717|MPRI_HUMAN	112	[6 2 0 0 0]	2.66386e+09	2.00145e+09	1.9125e+09	3.02979e+08	7.43566e+08	4.41178e+08	6.59441e+08	2.10211e+08	3.23029e+08	1.84699e+08	3.18638e+08	1.18378e+08	0	0	0	0	0	0
sp|P11717|MPRI_HUMAN	112	[5 2 0 0 0]	9.1973e+07	6.75688e+07	5.5023e+07	2.8116e+07	8.21461e+07	9.22455e+07	6.36893e+07	3.09528e+07	9.3447e+07	8.16668e+07	6.26311e+07	2.91381e+07	0	0	0	0	0	0
sp|P11717|MPRI_HUMAN	2085	[5 4 1 0 0]	3.96358e+07	2.65574e+07	6.55171e+07	1.6408e+07	5.37484e+08	3.58186e+08	9.11613e+08	2.3349e+08	1.36011e+08	8.93446e+07	2.2782e+08	5.79061e+07	0	0	0	0	0	0
sp|P11717|MPRI_HUMAN	1656	[5 4 2 0 0]	1.01307e+07	2.65984e+07	1.79923e+07	2.05096e+07	3.94011e+07	6.54473e+07	2.52395e+07	2.84341e+07	4.69872e+07	9.87484e+07	5.27203e+07	6.41525e+07	0	1	0	0	0	0
sp|P11717|MPRI_HUMAN	1656	[4 3 1 0 0]	6.39512e+07	7.41951e+07	1.47212e+07	5.73814e+07	2.11616e+08	3.08328e+08	3.96888e+07	1.90436e+08	8.60649e+07	1.07161e+08	2.43165e+07	7.96204e+07	0	0	0	0	0	0
sp|P11717|MPRI_HUMAN	581	[3 3 0 2 0]	2.53809e+08	2.28096e+08	211427254	1.86615e+08	7.83254e+08	9.42738e+08	6.73289e+08	6.44618e+08	2.88079e+08	3.28727e+08	1.98754e+08	2.2533e+08	-1	0	-1	-1	0	-1
sp|P11717|MPRI_HUMAN	1656	[5 4 1 1 0]	3.44774e+08	2.08974e+08	2.22525e+08	3.08508e+08	2.04478e+08	1.30387e+08	1.21559e+08	1.64912e+08	1.32528e+08	8.58306e+07	9.10144e+07	1.18073e+08	0	-1	0	0	0	0
sp|P11717|MPRI_HUMAN	1757	[5 4 2 0 0]	2.62661e+09	3.10066e+09	6.10866e+08	1.09918e+09	3.60871e+09	4.37673e+09	8.05198e+08	1.54916e+09	3.24118e+09	4.09103e+09	7.35268e+08	1.44523e+09	0	0	0	0	0	0
sp|P11717|MPRI_HUMAN	1656	[6 3 1 1 0]	2.51392e+07	2.07831e+07	4.42185e+07	1.82006e+07	8.46284e+06	4.80592e+06	1.1563e+07	6.23182e+06	0	0	0	0	0	-1	-1	0	0	0
sp|P11717|MPRI_HUMAN	112	[7 2 0 0 0]	3.62368e+08	1.81133e+08	3.31886e+08	1.54632e+08	2.81296e+08	1.35456e+08	2.4673e+08	1.05274e+08	2.26258e+08	1.21799e+08	2.23047e+08	1.01032e+08	0	0	0	0	0	0
sp|P11717|MPRI_HUMAN	2136	[5 4 1 1 0]	1.14323e+08	1.53063e+08	1.2818e+08	9.33291e+07	4.84174e+07	8.33494e+07	4.73619e+07	5.03011e+07	4.06676e+07	6.44759e+07	4.88297e+07	4.17284e+07	1	-1	0	0	-1	0
sp|P11717|MPRI_HUMAN	581	[6 3 0 2 0]	1.3156e+08	5.18232e+07	5.68515e+07	3.16281e+07	4.31737e+08	2.06346e+08	1.9143e+08	1.38826e+08	2.16381e+08	1.03925e+08	9.71507e+07	7.98473e+07	0	0	0	0	0	0
sp|P11717|MPRI_HUMAN	1656	[5 3 1 1 0]	5.20278e+08	5.08198e+08	5.45753e+08	4.76091e+08	1.516e+08	1.90045e+08	1.76316e+08	1.4295e+08	1.76114e+07	3.82915e+07	1.6607e+07	2.26622e+07	1	-1	-1	1	-1	-1
sp|P11717|MPRI_HUMAN	112	[4 4 0 1 0]	1.9384e+07	2.45974e+07	5.23091e+06	9.46237e+06	5.85724e+06	9.81627e+06	2.18697e+06	2.79133e+06	8.80883e+06	1.21767e+07	4.55422e+06	4.96342e+06	0	0	0	0	0	0
sp|P11717|MPRI_HUMAN	581	[10 2 0 0 0]	9.17774e+07	1.617e+08	2.33714e+07	1.07786e+08	1.732e+08	1.6641e+08	8.21031e+07	1.15625e+08	1.82814e+07	3.87725e+07	9.2615e+06	1.74943e+07	0	0	-1	0	0	0
sp|P11717|MPRI_HUMAN	581	[4 2 0 0 0]	9.55096e+07	8.08388e+07	6.04314e+07	6.49933e+07	0	2.53815e+06	2.13107e+06	1.59212e+06	6.92093e+06	5.28357e+06	1.96831e+06	2.37379e+06	1	-1	0	1	-1	0
sp|P11717|MPRI_HUMAN	112	[3 4 0 1 0]	1.22429e+07	1.44462e+07	2.41738e+07	7.78277e+06	941602	7.80827e+06	9.84036e+06	1.08981e+06	489268	4.12184e+06	3.08986e+06	574803	0	0	0	0	0	0
sp|P11717|MPRI_HUMAN	1656	[6 3 1 0 0]	1.73473e+09	1.3849e+09	1.53053e+09	1.07698e+09	3.37432e+09	2.75569e+09	3.0548e+09	2.27467e+09	2.25009e+09	1.8343e+09	2.04095e+09	1.4585e+09	-1	0	0	-1	0	0
sp|P11717|MPRI_HUMAN	1656	[5 3 1 0 0]	1.64588e+09	1.05271e+09	1.21348e+09	8.67902e+08	7.01097e+09	4.68021e+09	5.33289e+09	3.80096e+09	3.51469e+09	2.24095e+09	2.62499e+09	1.87547e+09	-1	0	0	-1	0	0
sp|P11717|MPRI_HUMAN	1656	[5 4 1 0 0]	8.85456e+07	1.40063e+08	8.04878e+07	6.69409e+07	7.58087e+08	1.02122e+09	5.44679e+08	5.16424e+08	3.64986e+08	4.82188e+08	2.76631e+08	2.50059e+08	-1	1	0	-1	0	0
sp|P11717|MPRI_HUMAN	581	[6 3 0 0 0]	1.28441e+07	9.14619e+06	1.09326e+07	1.02265e+07	3.298e+07	2.22271e+07	2.89208e+07	2.62282e+07	3.2009e+06	1.44765e+06	2.00045e+06	1.91373e+06	-1	-1	-1	-1	-1	-1
sp|P11717|MPRI_HUMAN	112	[4 3 0 0 0]	3.47776e+06	3.28985e+06	2.43273e+06	1.55293e+06	1.14095e+07	1.60399e+07	2.29653e+07	5.34351e+06	7.92471e+06	7.73829e+06	1.80306e+07	2.68279e+06	0	0	0	0	0	0
sp|P11717|MPRI_HUMAN	112	[4 4 0 0 0]	1.38261e+06	431450	621032	626341	1.54518e+07	5.89142e+06	2.23892e+07	1.11232e+07	1.37916e+07	4.75973e+06	1.67391e+07	5.69792e+06	0	0	0	0	0	0
sp|P11717|MPRI_HUMAN	112	[9 2 0 0 0]	2.18778e+07	2.01251e+08	3.66151e+08	2.96918e+08	3.08e+07	3.33619e+08	5.76104e+08	4.84034e+08	2.82231e+07	2.72417e+08	5.1235e+08	4.39856e+08	0	0	0	0	0	0
sp|P11717|MPRI_HUMAN	1757	[5 4 2 1 0]	6.41383e+07	2.40993e+07	9.1465e+06	3.53599e+07	6.32138e+07	2.63538e+07	9.71158e+06	4.20789e+07	1.40797e+07	5.45339e+06	1.89259e+06	1.57224e+07	0	0	0	0	0	0
sp|P11717|MPRI_HUMAN	1656	[5 4 2 1 0]	1.12808e+08	1.40747e+08	1.2017e+08	1.54736e+08	2.38359e+07	2.66701e+07	2.28464e+07	2.93548e+07	5.88192e+07	7.37506e+07	6.35163e+07	8.35596e+07	1	0	1	1	0	1
sp|P11717|MPRI_HUMAN	1757	[10 2 0 0 0]	4.07127e+07	4.58765e+07	7.8204e+06		8.48523e+07	1.44039e+08	1.86389e+07		6.0077e+07	7.57742e+07	6.10521e+06		0	0	0	0	0	0
sp|P11717|MPRI_HUMAN	2136	[10 2 0 0 0]	3.68842e+06	1.43859e+07		5.47352e+06	1.29259e+07	2.66795e+07		1.5713e+07	4.06881e+06	0		0	0	0	0	0	0	0
sp|P11717|MPRI_HUMAN	957	[5 6 0 3 0]	1.72448e+07	2.09491e+07	1.57594e+07		3.32858e+07	3.94093e+07	2.71312e+07		8.31296e+06	1.40499e+07	7.1756e+06		0	0	-1	0	0	0
sp|P11717|MPRI_HUMAN	112	[4 2 0 0 0]	2.1258e+07	6.81084e+07	2.84425e+07		1.24556e+07	3.2795e+07	1.99877e+07		1.76482e+07	1.74152e+08	7.27578e+07		0	0	0	0	0	0
sp|P11717|MPRI_HUMAN	435	[10 2 0 0 0]	2.33705e+06	1.43996e+07	1.55735e+06		1.11838e+07	6.80011e+07	1.06452e+07		6.84918e+06	2.7283e+07	5.66036e+06		0	0	0	0	0	0
sp|P11717|MPRI_HUMAN	435	[5 4 0 0 0]	7.69433e+06	1.45882e+06	340680		2.65663e+07	1.84298e+07	5.6813e+06		8.33552e+06	6.61539e+06	244889		0	0	0	0	0	0
sp|P11717|MPRI_HUMAN	112	[5 4 0 1 0]	4.00145e+07	2.32867e+07	2.48384e+07		9.75706e+06	1.03441e+07	1.02451e+07		2.29579e+07	1.17426e+07	1.2214e+07		0	0	0	0	0	0
sp|P11717|MPRI_HUMAN	112	[3 3 0 0 0]	3.66226e+06		3.39101e+06	1.62079e+06	3.65941e+07		2.66925e+07	1.65031e+07	1.69244e+07		1.44137e+07	6.55771e+06	0	0	0	0	0	0
sp|P11717|MPRI_HUMAN	1656	[4 4 1 0 0]	1.05111e+06	4.74658e+06		897776	9.43768e+06	1.80963e+07		7.54142e+06	4.60952e+06	1.08696e+07		2.76327e+06	0	0	0	0	0	0
sp|P11717|MPRI_HUMAN	581	[6 3 1 0 0]	1.72697e+06	1.10977e+06		220708	4.94288e+07	1.91465e+07		2.47124e+07	2.37889e+06	0		743800	0	0	0	0	0	0
sp|P11717|MPRI_HUMAN	2085	[6 2 0 0 0]		2.09658e+07	1.15801e+07	7.8591e+06		3.49086e+07	1.89962e+07	1.47514e+07		2.4741e+06	918459	1.31647e+06	0	0	0	0	0	0
sp|P11717|MPRI_HUMAN	112	[3 2 0 0 0]		2.7172e+06	3.80387e+07	7561180		3.82747e+07	3.91565e+07	1.12745e+07		2.61504e+07	3.52694e+07	1.23363e+07	0	0	0	0	0	0
sp|P11717|MPRI_HUMAN	435	[5 4 2 0 0]		3.27767e+06	2.57266e+06	6.50822e+06		8.71997e+06	5.64631e+06	2.63367e+07		3.02457e+07	1.67606e+07	2.42796e+07	0	1	0	0	0	0
sp|Q99715|COCA1_HUMAN	1763	[9 2 0 0 0]	903447995	3.92371e+07	1.01717e+08	984530767	1.87977e+09	2.79823e+07	7.47564e+07	1.83828e+09	1.42646e+09	4.39676e+08	9.76912e+08	1.6363e+09	0	0	0	0	0	0
sp|Q99715|COCA1_HUMAN	1763	[8 2 0 0 0]	1.64734e+08	1.0913e+08	1.27359e+08	8.48063e+07	1.02754e+08	6.86574e+07	7.17799e+07	6.29403e+07	2.85218e+09	2.09225e+09	2.47127e+09	1.99551e+09	0	1	1	0	1	1
sp|Q99715|COCA1_HUMAN	1763	[7 2 0 0 0]	0	0	6.18206e+06	4.45993e+06	3.40683e+06	6.14407e+06	6.40926e+06	1.31673e+07	3.26832e+07	4.73256e+08	3.61766e+08	2.48423e+08	0	0	0	0	0	0
sp|Q99715|COCA1_HUMAN	1763	[6 2 0 0 0]	2.98861e+06	6.3076e+06	8.78176e+06	1.1934e+07	3.31849e+06	0	3.41017e+06	0	1.07886e+08	2.88607e+08	1.64244e+08	1.40987e+08	0	1	1	0	0	0
sp|Q99715|COCA1_HUMAN	2528	[9 2 0 0 0]	2.30124e+07	1.53992e+07	3.91228e+07	3.56505e+07	1.27407e+07	2.53344e+07	1.8327e+07	2.48739e+07	1.86621e+08	1.88885e+08	2.63825e+08	9.30254e+07	0	1	1	0	0	0
sp|Q99715|COCA1_HUMAN	2528	[3 4 2 0 0]	1.74277e+06	6.28458e+06	9.34569e+06	1416409	3.28266e+06	7.85712e+06	9.26354e+06	1.95112e+06	4.86687e+06	6.72738e+06	1.19052e+07	1.69044e+06	0	0	0	0	0	0
sp|Q99715|COCA1_HUMAN	2679	[6 2 0 0 0]	6.09412e+07	7.38909e+07	5.67342e+07	3.76161e+07	2.05678e+07	2.02854e+07	1.55788e+07	9.81599e+06	7.43473e+07	7.14453e+07	6.47572e+07	3.62632e+07	1	0	1	0	0	0
sp|Q99715|COCA1_HUMAN	2528	[8 2 0 0 0]	4.061e+06	1.74876e+07	1.24492e+07	2.48251e+06	2.86916e+06	5.69811e+06	6.40641e+06	3.2332e+06	1.17857e+08	2.29329e+08	1.75978e+08	5.06009e+07	0	0	0	0	0	0
sp|Q99715|COCA1_HUMAN	2679	[8 2 0 0 0]	2.27457e+08	2.7812e+08	1.01645e+08	1.80767e+08	1.00171e+08	1.15035e+08	4.53313e+07	6.59349e+07	8.41986e+07	1.24345e+08	4.61755e+07	6.2916e+07	0	0	0	0	0	0
sp|Q99715|COCA1_HUMAN	1763	[10 2 0 0 0]	3.97165e+06		1.54864e+06	2.66884e+06	3.21736e+06		390491	2.02772e+06	7.51304e+06		2.30689e+06	4.51178e+06	0	0	0	0	0	0
sp|Q99715|COCA1_HUMAN	2679	[5 3 1 0 0]	2.47634e+07	2.24655e+07		2.97502e+06	1.5293e+07	9.76946e+06		1.69957e+06	1.26709e+07	447675		438215	0	0	0	0	0	0
sp|Q99715|COCA1_HUMAN	2679	[7 2 0 0 0]	4.96285e+06	1.31176e+07	2.91871e+06		1.63343e+06	3.09212e+06	696161		5.00905e+06	6.63803e+06	941614		0	0	0	0	0	0
sp|P11142|HSP7C_HUMAN	417	[6 2 0 0 0]	4.32141e+06	6.82613e+06	3.02744e+06		480161	248072	392201		2.45926e+06	3.3385e+06	1.83423e+06		0	0	1	0	0	0
sp|P04114|APOB_HUMAN	1523	[7 2 0 0 0]	1.88934e+06	5.02997e+06	0	0	4.33604e+07	9.05677e+07	2.53588e+07	3.10001e+07	4.1582e+07	5.50341e+07	1.14456e+07	0	0	0	0	0	0	0
sp|P04114|APOB_HUMAN	1523	[8 2 0 0 0]	4.54705e+06	8.8918e+06	1.39376e+07	0	1.09949e+08	3.56449e+08	2.83494e+08	5.77265e+07	3.62468e+07	1.19697e+08	1.29065e+08	2.17439e+07	0	0	0	0	0	0
sp|P04114|APOB_HUMAN	1523	[9 2 0 0 0]	3.35306e+07	1.00669e+08	2.1341e+07	4.31776e+07	3.96594e+08	5.75739e+08	4.01954e+08	4.45831e+08	1.94202e+08	2.68371e+08	2.0898e+08	2.19033e+08	-1	1	-1	-1	1	0
sp|P04114|APOB_HUMAN	3465	[8 2 0 0 0]	1.44588e+06	870986	1.51699e+06	4.75905e+06	3.95141e+07	3.97956e+07	4.68727e+07	7.29993e+07	2.54713e+07	3.3882e+07	3.04669e+07	5.75235e+07	-1	1	0	-1	0	0
sp|P04114|APOB_HUMAN	3465	[9 2 0 0 0]	4.0999e+07	7.13512e+07	3.40609e+07	5.30891e+07	5.04833e+08	4.24468e+08	1.3106e+08	4.96394e+08	2.97383e+08	2.49402e+08	7.0986e+07	2.67315e+08	-1	0	0	0	0	0
sp|P04114|APOB_HUMAN	3411	[6 3 0 0 0]	3.2806e+06	1.18452e+06	3.84603e+06	670218	4.46077e+07	1.8087e+07	4.30238e+07	1.80407e+07	1.341e+07	6.97586e+06	1.56509e+07	6.69234e+06	-1	0	0	0	0	0
sp|P04114|APOB_HUMAN	3411	[8 2 0 0 0]	4.49948e+07	8.07908e+07	4.45168e+07	2.77714e+07	4.58534e+08	8.72968e+08	4.65386e+08	2.95859e+08	1.84441e+08	3.42159e+08	1.8258e+08	1.1818e+08	-1	0	0	0	0	0
sp|P04114|APOB_HUMAN	3411	[9 2 0 0 0]	1.91555e+08	1.70476e+08	5.91021e+07	8.48333e+07	2.00351e+09	1.87054e+09	5.92948e+08	9.1289e+08	8.62167e+08	8.30202e+08	2.55171e+08	4.03047e+08	0	0	0	0	0	0
sp|P04114|APOB_HUMAN	2982	[9 2 0 0 0]	1.19167e+07	4.26169e+07	1.43796e+07	4.16244e+06	9.31857e+07	2.2958e+08	1.251e+08	3.28538e+07	5.54933e+07	1.20195e+08	7.15496e+07	2.50241e+07	0	0	0	0	0	0
sp|P04114|APOB_HUMAN	185	[9 2 0 0 0]	1.17344e+07	8.53861e+06	7.60908e+06	5.14428e+06	2.21553e+08	1.23435e+08	9.28362e+07	9.04254e+07	1.98023e+08	1.07046e+08	8.84769e+07	9.30464e+07	-1	1	0	0	0	0
sp|P04114|APOB_HUMAN	3411	[6 2 0 0 0]	2.34031e+06	1.3583e+06	3681888	1.8812e+06	1.58049e+07	1.00921e+07	1.88603e+07	1.59346e+07	5.9812e+06	4.44417e+06	7.13993e+06	3.61109e+06	-1	0	-1	-1	0	0
sp|P04114|APOB_HUMAN	1523	[5 4 1 0 0]	1.45614e+07	1.44707e+07	3.18438e+06	1.34941e+07	1.17854e+08	1.48477e+08	1.09489e+08	1.32965e+08	5.80133e+07	5.94521e+07	6.07599e+07	6.08663e+07	-1	1	-1	-1	1	-1
sp|P04114|APOB_HUMAN	2982	[8 2 0 0 0]	8.99138e+06	1.27769e+07	1.21113e+07	4.5275e+06	3.26666e+07	5.12223e+07	4.69862e+07	9.17878e+06	1.45222e+07	3.02226e+07	2.15962e+07	4.39859e+06	0	0	0	0	0	0
sp|P04114|APOB_HUMAN	3224	[9 2 0 0 0]	1.88866e+06	1.73232e+06	1.84287e+06	3.27473e+06	1.76797e+07	1.70353e+07	1.63965e+07	3.40227e+07	2.67634e+06	2.74148e+06	2.72341e+06	5.79136e+06	-1	0	-1	0	0	0
sp|P04114|APOB_HUMAN	3224	[8 2 0 0 0]	8.33926e+06	3.62102e+06	2.48789e+06	156719	4.41665e+07	2.37408e+07	2.12997e+07	3.28756e+06	1.13588e+07	6.29114e+06	3.95628e+06	401744	0	0	0	0	0	0
sp|P04114|APOB_HUMAN	3411	[4 3 1 0 0]	303109	663622	574870	507295	8.02528e+06	8.80113e+06	9.22839e+06	5.08666e+06	4.32715e+06	5.88239e+06	5.33206e+06	3.32775e+06	-1	1	0	-1	1	0
sp|P04114|APOB_HUMAN	3411	[5 3 1 0 0]	5.07077e+06	4.86392e+06	6.39581e+06	5.03982e+06	7.61027e+07	9.42975e+07	8.64802e+07	7.12248e+07	3.21601e+07	3.73734e+07	3.43664e+07	3.08316e+07	-1	1	-1	-1	1	-1
sp|P04114|APOB_HUMAN	3465	[5 4 1 0 0]	11532124	1.40873e+07	7.93521e+06	5.50634e+06	1.28898e+08	1.56152e+08	1.09486e+08	6.56116e+07	6.81876e+07	8.78777e+07	5.59323e+07	3.63887e+07	-1	1	0	-1	0	0
sp|P04114|APOB_HUMAN	3465	[6 4 0 1 0]	1.71961e+06	5.23072e+06	1.64584e+06	717169	1.62044e+07	4.82432e+07	1.37979e+07	1.24358e+07	8.57499e+06	2.47302e+07	7.675e+06	7.77755e+06	0	0	0	0	0	0
sp|P04114|APOB_HUMAN	3411	[5 3 0 0 0]	1.662e+06		1.3831e+06	1.14185e+06	1.51531e+07		1.85715e+07	2.08623e+07	5.31251e+06		3.05211e+06	6.73796e+06	-1	0	-1	-1	0	0
sp|P04114|APOB_HUMAN	2982	[6 2 0 0 0]	1.93994e+06	1.83696e+06	3.38957e+06		1.24903e+07	4.80787e+07	5.1533e+07		2.73721e+06	1.50897e+07	1.81815e+07		0	0	0	0	0	0
sp|P04114|APOB_HUMAN	3224	[7 2 0 0 0]	286417	1.08001e+06	353814		5.43488e+06	1.11942e+07	5.45483e+06		494242	1.52255e+06	494801		0	0	0	0	0	0
sp|P04114|APOB_HUMAN	3411	[5 4 1 0 0]	1.83448e+06		1.20968e+06	5.28833e+06	3.24229e+07		3.43215e+07	8.75568e+07	1.53576e+07		1.57448e+07	4.03432e+07	0	0	0	0	0	0
sp|P04114|APOB_HUMAN	3411	[7 2 0 0 0]		4.70645e+06	865636	2.73512e+06		4.95377e+07	2.26969e+07	2.72644e+07		1.87437e+07	1.00263e+07	9.5087e+06	0	0	0	0	0	0
sp|Q14573|ITPR3_HUMAN	2405	[7 2 0 0 0]	7.524e+08	9.34423e+08	1.06995e+08	2.66917e+08	1.2258e+09	1.54788e+09	1.65967e+08	4.46598e+08	5.60692e+08	7.11132e+08	7.91402e+07	2.08373e+08	0	0	0	0	0	0
sp|Q14573|ITPR3_HUMAN	2405	[6 2 0 0 0]	9.4137e+08	1.78742e+09	9.32047e+07	3.18233e+08	1.87126e+09	3.45624e+09	1.78704e+08	5.90754e+08	1.18436e+09	2.13167e+09	1.08085e+08	3.73308e+08	0	0	0	0	0	0
sp|Q8TEM1|PO210_HUMAN	1441	[7 2 0 0 0]	8.83853e+09	2.38691e+10	1.24412e+10	1.76866e+10	1.1774e+10	3.20191e+10	1.66608e+10	2.32966e+10	6.70208e+09	1.77129e+10	9.61474e+09	1.27163e+10	0	0	0	0	0	0
sp|Q8TEM1|PO210_HUMAN	1441	[4 2 0 0 0]	1.03174e+09	4.52484e+08	4.81832e+08	1.01437e+09	1.9432e+07	3.93941e+07	3.1959e+07	3.91545e+07	1.33504e+06	8.67548e+06	6.57744e+06	3.09374e+06	1	-1	-1	0	0	-1
sp|Q8TEM1|PO210_HUMAN	1441	[6 2 0 0 0]	1.02659e+10	2.56165e+10	1.80169e+10	1.81827e+10	2.1237e+10	5.33856e+10	3.74001e+10	3.75397e+10	6.52522e+09	1.65834e+10	1.15959e+10	1.16841e+10	0	0	-1	0	0	0
sp|Q8TEM1|PO210_HUMAN	1441	[5 2 0 0 0]	1.74281e+09	3.44022e+09	1.77833e+09	2.10781e+09	1.88592e+09	3.41281e+09	1.90964e+09	2.27064e+09	3.47811e+08	6.51934e+08	3.45324e+08	4.22401e+08	0	-1	-1	0	0	0
sp|Q8TEM1|PO210_HUMAN	1441	[8 2 0 0 0]	5.29816e+09	1.05615e+10	5.80235e+09	6.10537e+09	1.07063e+10	2.13268e+10	1.18177e+10	1.26465e+10	1.46796e+10	3.00023e+10	1.67102e+10	1.76942e+10	0	0	0	0	0	0
sp|Q8TEM1|PO210_HUMAN	1441	[9 2 0 0 0]	1.59021e+09	2.28612e+09	1.3576e+09	1.9296e+09	3.76075e+09	5.38758e+09	3.22502e+09	4.59716e+09	2.47848e+09	3.62185e+09	2.1885e+09	2.98131e+09	-1	0	0	0	0	0
sp|Q8TEM1|PO210_HUMAN	1441	[10 2 0 0 0]	6.24972e+07	2.80822e+07	3.5793e+07	2.64103e+07	7.18737e+07	3.23704e+07	4.20153e+07	2.65101e+07	5.81037e+07	2.86199e+07	3.07949e+07	2.13964e+07	0	0	0	0	0	0
sp|Q8TEM1|PO210_HUMAN	337	[7 2 0 0 0]	1.40996e+09	1.20621e+09	1.14561e+09	5.70248e+08	2.19214e+09	2.03198e+09	1.90764e+09	8.81124e+08	2.25386e+09	2.04634e+09	1.99747e+09	9.41104e+08	0	0	0	0	0	0
sp|Q8TEM1|PO210_HUMAN	801	[9 2 0 0 0]	2.50232e+08	2.17996e+08	2.0275e+08	9.29235e+07	5.29832e+08	5.19741e+08	5.11794e+08	2.28663e+08	3.11831e+08	2.91552e+08	2.6193e+08	1.40059e+08	0	0	0	0	0	0
sp|Q8TEM1|PO210_HUMAN	337	[8 2 0 0 0]	4.41449e+08	5.37185e+07	3.11881e+08	1.76947e+08	9.5246e+08	1.43413e+08	6.63015e+08	3.79886e+08	1.60971e+09	2.29204e+08	1.15923e+09	6.38096e+08	0	0	0	0	0	0
sp|Q8TEM1|PO210_HUMAN	337	[6 2 0 0 0]	2.3591e+09	1.54454e+09	7.63736e+08	6.34805e+08	5.43e+09	3.41271e+09	1.79234e+09	1.37671e+09	4.64756e+09	2.89211e+09	1.49019e+09	1.13725e+09	0	0	0	0	0	0
sp|Q8TEM1|PO210_HUMAN	337	[5 2 0 0 0]	5.00993e+06	2.00107e+07	1.92288e+07	5.07724e+06	1.33534e+07	5.44031e+07	5.20183e+07	1.51184e+07	9.50811e+06	4.1602e+07	3.85148e+07	8.3149e+06	0	0	0	0	0	0
sp|Q8TEM1|PO210_HUMAN	926	[5 2 0 0 0]	2.47351e+07	4.25505e+07	2.39364e+07	1.26168e+07	3.12353e+08	5.13166e+08	2.68269e+08	6.78348e+07	4.54537e+07	7.48876e+07	4.27931e+07	1.87919e+07	0	0	0	0	0	0
sp|Q8TEM1|PO210_HUMAN	926	[8 2 0 0 0]	3.277e+06	5.3656e+06	2.11761e+06	4.94926e+06	5.8318e+06	9.25702e+06	3.96821e+06	9.36717e+06	1.06397e+07	1.72066e+07	9.81871e+06	1.81791e+07	0	1	0	0	0	0
sp|Q8TEM1|PO210_HUMAN	926	[6 2 0 0 0]	2.425e+07	2.06965e+07		1.50693e+07	5.29517e+07	2.03261e+07		2.74126e+07	3.61054e+07	1.83703e+07		1.97616e+07	0	0	0	0	0	0
sp|Q8TEM1|PO210_HUMAN	405	[9 2 0 0 0]	1.95615e+07	3.42028e+07	1.02301e+07		4.76245e+07	8.07651e+07	2.5583e+07		6.92632e+07	1.22242e+08	3.91271e+07		0	0	0	0	0	0
sp|Q8TEM1|PO210_HUMAN	337	[9 2 0 0 0]	1.82433e+08		9.96279e+07	2.4158e+07	4.22433e+08		1.93366e+08	5.10129e+07	4.61263e+08		2.43717e+08	8.16676e+07	0	0	0	0	0	0
sp|Q8TEM1|PO210_HUMAN	681	[5 2 0 0 0]	1.49555e+07	2.36232e+07		2.17316e+06	4.62801e+07	8.45933e+07		7.27324e+06	2.25401e+07	4.73114e+07		4.63378e+06	0	0	0	0	0	0
sp|Q8TEM1|PO210_HUMAN	337	[4 2 0 0 0]	4.06304e+06		3.06741e+06	485287	6.01697e+06		5.94631e+06	676834	2.05448e+06		2.47002e+06	1.25171e+06	0	0	0	0	0	0
sp|Q8TEM1|PO210_HUMAN	1441	[3 4 0 0 0]		1.36174e+07	1.43398e+06	513600		3.7206e+07	1.96101e+07	1.8705e+07		1.18284e+07	2.08588e+06	1.98872e+06	0	0	0	0	0	0
sp|Q8TEM1|PO210_HUMAN	926	[7 2 0 0 0]		2.56629e+06	1.24628e+06	648436		4.92561e+06	2.80655e+06	1.70149e+06		1.06506e+07	5.48575e+06	3.97134e+06	0	0	0	0	0	0
sp|P30101|PDIA3_HUMAN	90	[3 2 0 1 0]	1.3509e+08	8.95448e+07	1.96548e+08	3.84917e+07	3.84418e+08	2.36086e+08	5.40429e+08	1.08346e+08	8.24021e+07	5.72461e+07	1.32252e+08	2.58892e+07	0	0	0	0	0	0
sp|P30101|PDIA3_HUMAN	90	[3 2 0 0 0]	4.40929e+06	2.70332e+06	3.32886e+06	625958	4.69602e+07	2.66619e+07	3.04217e+07	6.55317e+06	7.61344e+06	5.49472e+06	6.4058e+06	1.91538e+06	0	0	0	0	0	0
sp|P30101|PDIA3_HUMAN	90	[3 3 0 1 0]	4.46799e+07	4.87225e+07	7.69378e+07	1.12573e+07	1.9778e+08	2.11538e+08	3.9401e+08	6.80008e+07	5.4737e+07	6.00952e+07	1.04748e+08	2.12637e+07	0	0	0	0	0	0
sp|P30101|PDIA3_HUMAN	90	[3 4 0 1 0]	1.3136e+07	8.64021e+06	9.96772e+06	2.65525e+06	1.01404e+08	5.34861e+07	6.10621e+07	1.95338e+07	3.38869e+07	1.98307e+07	2.24667e+07	7.07638e+06	0	0	0	0	0	0
sp|P30101|PDIA3_HUMAN	90	[5 2 0 0 0]	2.0007e+07	32026406	6.39163e+07	1.58711e+07	1.06538e+08	1.65661e+08	3.32796e+08	7.75088e+07	2.90137e+07	5.00273e+07	9.82901e+07	2.16348e+07	0	0	0	0	0	0
sp|P30101|PDIA3_HUMAN	90	[7 2 0 0 0]	8.71244e+06	6.91147e+06	8.30104e+06		7.90937e+06	5.46049e+06	6.55844e+06		4.89545e+06	3.49743e+06	3.71676e+06		0	0	0	0	0	0
sp|P30101|PDIA3_HUMAN	90	[4 2 0 0 0]	2.03911e+06	2.44521e+06	2.92342e+06		7.08757e+06	8.7367e+06	8.91343e+06		1.59615e+06	3.23394e+06	2.6995e+06		-1	0	-1	-1	0	-1
sp|P30101|PDIA3_HUMAN	90	[3 3 0 0 0]	5.89683e+06	399860	1.02383e+07		1.44544e+07	3.60391e+06	2.39556e+07		3.15863e+06	688229	6.68695e+06		0	0	0	0	0	0
sp|P30101|PDIA3_HUMAN	90	[6 2 0 0 0]		5.85324e+07	7.17327e+07	7.5685e+06		1.14444e+08	1.33297e+08	1.52429e+07		1.07493e+08	1.28971e+08	1.43007e+07	0	0	0	0	0	0
sp|P98160|PGBM_HUMAN	89	[8 2 0 0 0]	5.55426e+08	2.40402e+09	1.13787e+09	1.15214e+09	6.40063e+08	2.69803e+09	1.23742e+09	1.40102e+09	2.27159e+09	9.91372e+09	4.61868e+09	5.00761e+09	0	0	0	0	0	0
sp|P98160|PGBM_HUMAN	89	[7 2 0 0 0]	2.02019e+08	2.22461e+08	1.71041e+08	2.87617e+08	1.95578e+08	2.85412e+08	1.8906e+08	3.22397e+08	1.08536e+09	1.37876e+09	1.05574e+09	1.53594e+09	0	1	1	0	1	1
sp|P98160|PGBM_HUMAN	89	[6 2 0 0 0]	3.92618e+08	1.85144e+08	2.53401e+08	4.92087e+08	7.51156e+08	4.31891e+08	4.64936e+08	8.74913e+08	1.92156e+09	9.75555e+08	1.26812e+09	2.26397e+09	0	1	0	0	0	0
sp|P98160|PGBM_HUMAN	1755	[8 2 0 0 0]	3.31261e+08	3.15478e+08	4.71231e+08	3.31972e+08	3.29533e+08	3.24647e+08	4.74433e+08	3.43522e+08	1.49609e+09	1.46031e+09	2.19048e+09	1.54724e+09	0	1	1	0	1	1
sp|P98160|PGBM_HUMAN	89	[9 2 0 0 0]	4.74071e+07	4.35402e+08	3.82222e+07	1.04689e+08	6.99819e+07	4.17904e+08	8.56262e+07	1.89358e+08	1.20284e+08	5.77462e+08	1.18872e+08	2.73007e+08	0	0	0	0	0	0
sp|P98160|PGBM_HUMAN	3780	[7 2 0 0 0]	2.49636e+07	5.87653e+07	1.4369e+07	7.87962e+06	3.99291e+07	1.0004e+08	3.23909e+07	1.5602e+07	1.97662e+08	4.71321e+08	1.51181e+08	7.14073e+07	0	0	0	0	0	0
sp|P98160|PGBM_HUMAN	3836	[6 2 0 0 0]	1.79735e+07	3.00116e+07	2.35513e+07	1.51591e+07	2.11079e+07	2.97823e+07	3.77108e+07	2.51251e+07	1.02558e+08	1.33158e+08	1.49953e+08	1.133e+08	0	1	1	0	1	1
sp|P98160|PGBM_HUMAN	3780	[5 4 1 0 0]	1.39532e+06	1.5931e+06	794548	104814	8.66581e+06	1.19048e+07	3.25738e+06	4.36504e+06	7.16595e+06	1.05593e+07	3.17958e+06	2.95198e+06	0	0	0	0	0	0
sp|P98160|PGBM_HUMAN	1755	[6 2 0 0 0]	2.81892e+07		2.73342e+07	2.5816e+07	4.32066e+07		4.25259e+07	4.16927e+07	1.84502e+08		1.83431e+08	1.69202e+08	0	1	1	0	1	1
sp|P98160|PGBM_HUMAN	3780	[9 2 0 0 0]	5.04333e+07	2.10281e+07		6.00803e+06	2.23161e+08	6.99269e+07		2.45438e+07	3.9337e+08	1.22862e+08		3.92584e+07	0	0	0	0	0	0
sp|P98160|PGBM_HUMAN	3836	[8 2 0 0 0]	827981	0		2.83713e+07	7.67015e+06	4.67556e+06		6.96793e+07	9.29587e+06	1.71942e+07		2.02855e+08	0	0	0	0	0	0
sp|P98160|PGBM_HUMAN	3836	[7 2 0 0 0]	645251	1.08843e+07	2.96217e+06		662419	1.22273e+07	4.27555e+06		4.22345e+06	5.28726e+07	1.89038e+07		0	0	0	0	0	0
sp|P98160|PGBM_HUMAN	3780	[6 2 0 0 0]		1.40622e+07	4.11441e+06	6.59719e+06		4.14819e+07	2.04003e+07	2.13698e+07		1.77464e+08	6.70003e+07	8.50309e+07	0	0	0	0	0	0
sp|P02787|TRFE_HUMAN	630	[6 2 0 0 0]	1.12573e+09	1.51618e+09	1.086e+09	1.06037e+09	1.47722e+10	1.96797e+10	1.5281e+10	1.51351e+10	1.2608e+10	1.68711e+10	1.28053e+10	1.3017e+10	-1	1	0	-1	1	0
sp|P02787|TRFE_HUMAN	630	[5 2 0 0 0]	1.17107e+08	1.46823e+08	7.64989e+07	8.6646e+07	1.37287e+09	1.89667e+09	9.03256e+08	8.45381e+08	1.04713e+09	1.446e+09	6.38459e+08	6.40544e+08	-1	1	0	0	0	0
sp|P02787|TRFE_HUMAN	630	[9 2 0 0 0]	5.14842e+08	5.58683e+08	4.94355e+08	4.92042e+08	6.80256e+09	6.36329e+09	5.98711e+09	6.30619e+09	8.18005e+09	7.43319e+09	7.23341e+09	7.43995e+09	-1	1	0	-1	1	0
sp|P02787|TRFE_HUMAN	630	[7 2 0 0 0]	8.21062e+08	9.96708e+08	5.92372e+08	7.59485e+08	1.05476e+10	1.24442e+10	7.67984e+09	9.42329e+09	9.97216e+09	1.20583e+10	7.20203e+09	9.23037e+09	-1	1	0	-1	1	0
sp|P02787|TRFE_HUMAN	630	[3 4 0 0 0]	9.77316e+06	8.71031e+06	1.17913e+07	3.04828e+06	5.17332e+07	6.08862e+07	1.01835e+08	4.59217e+07	3.72938e+07	5.01015e+07	8.58852e+07	3.98598e+07	-1	1	0	0	0	0
sp|P02787|TRFE_HUMAN	630	[8 2 0 0 0]	1.01634e+09	9.62076e+08	1.00399e+09	7.35366e+08	1.26763e+10	1.18491e+10	1.19643e+10	9.01212e+09	1.35611e+10	1.27216e+10	1.31776e+10	9.60572e+09	-1	1	0	-1	1	0
sp|P02787|TRFE_HUMAN	630	[3 4 0 1 0]	3.91242e+07	1.90049e+07	9.71776e+06	6.43183e+06	1.39568e+08	6.06942e+07	4.51046e+07	3.63799e+07	1.13979e+08	4.86356e+07	3.48318e+07	2.86811e+07	0	0	0	0	0	0
sp|P02787|TRFE_HUMAN	630	[10 2 0 0 0]	2.41811e+08	2.31042e+08	1.74561e+08	2.25228e+08	3.12702e+09	2.84124e+09	2.03628e+09	2.6942e+09	4064325287	3.78611e+09	2.69474e+09	3.7152e+09	-1	1	0	-1	1	0
sp|P02787|TRFE_HUMAN	432	[8 2 0 0 0]	8.88495e+07	1.86409e+08	1.85475e+08	4.2874e+07	5.65822e+08	9.83205e+08	9.27114e+08	2.77177e+08	2.41486e+08	4.18527e+08	3.92136e+08	1.22331e+08	0	0	0	0	0	0
sp|P02787|TRFE_HUMAN	432	[9 2 0 0 0]	3.00216e+07	8.45704e+07	1.39369e+08	3.83865e+07	2.89063e+08	5.57129e+08	8.44779e+08	2.19715e+08	1.60082e+08	3.09873e+08	4.56394e+08	1.1456e+08	0	0	0	0	0	0
sp|P02787|TRFE_HUMAN	432	[7 2 0 0 0]	1.87605e+07	6.59604e+06	1.74935e+07	3.74939e+06	7.2167e+07	4.8245e+07	5.62799e+07	2.96401e+07	3.05018e+07	1.57898e+07	2.5609e+07	1.01084e+07	-1	0	0	0	0	0
sp|P02787|TRFE_HUMAN	637	[5 2 0 0 0]	4.7292e+06		8.53377e+06	5.2162e+07	1.05794e+08		1.06386e+08	4.94188e+08	6.84215e+07		6.13111e+07	3.92095e+08	0	0	0	0	0	0
sp|P02787|TRFE_HUMAN	630	[7 2 0 1 0]	611458	877805		2.15202e+06	1.53185e+07	2.41393e+07		1.93553e+07	1.15342e+07	1.6579e+07		1.64293e+07	-1	1	0	0	1	0
sp|P02787|TRFE_HUMAN	637	[3 4 0 0 0]	6.769e+06	1.15886e+08	420888		5.66593e+07	1.40238e+08	2.7674e+06		4.92835e+07	1.97586e+08	2.66525e+06		0	0	0	0	0	0
sp|P02787|TRFE_HUMAN	432	[10 2 0 0 0]		691304	889410	4.11583e+06		9.25907e+06	3.00191e+07	1.43964e+07		1.01812e+07	1.3517e+07	7.96399e+06	0	0	0	0	0	0
sp|P0DMV8|HS71A_HUMAN	417	[6 2 0 0 0]	5.24807e+07	4.78722e+07	4.27944e+07	6.53418e+07	5.11088e+06	5.75653e+06	3.11811e+06	8.13559e+06	1.69518e+07	1.55923e+07	1.51464e+07	2.20216e+07	1	-1	1	1	-1	1
sp|P0DMV9|HS71B_HUMAN	417	[6 2 0 0 0]	5.24807e+07	4.78722e+07	4.27944e+07	6.53418e+07	5.11088e+06	5.75653e+06	3.11811e+06	8.13559e+06	1.69518e+07	1.55923e+07	1.51464e+07	2.20216e+07	1	-1	1	1	-1	1
sp|P49368|TCPG_HUMAN	308	[6 2 0 0 0]	6.79557e+07	1.10533e+08	3.90689e+07	5.12766e+07	981210	2.0747e+06	613986	0	1.34841e+07	1.88743e+07	8.7505e+06	1.04061e+07	1	0	1	0	0	0
sp|Q07954|LRP1_HUMAN	1763	[6 2 0 0 0]	2.79288e+09	6.98174e+09	7.69582e+09	9.42253e+09	5.36546e+08	1.33004e+09	1.55583e+09	1.87798e+09	1.53288e+09	4.07477e+09	4.4185e+09	5.38249e+09	1	0	0	0	0	0
sp|Q07954|LRP1_HUMAN	1995	[7 2 0 0 0]	2609577878	2.68519e+09	1.78271e+09	2.6625e+09	2.26793e+08	2.61518e+08	1.79192e+08	2.68008e+08	9.21559e+08	9.62308e+08	6.15631e+08	9.38569e+08	1	-1	1	1	-1	1
sp|Q07954|LRP1_HUMAN	1763	[8 2 0 0 0]	6.10194e+08	6.69954e+08	5.54128e+08	9.15145e+08	3.65915e+08	4.19943e+08	3.28855e+08	5.64665e+08	6.89192e+08	6.40304e+08	5.23673e+08	9.27944e+08	0	0	0	0	0	0
sp|Q07954|LRP1_HUMAN	1763	[7 2 0 0 0]	4.2766e+09	6.61325e+09	5.86983e+09	8.51112e+09	4.39988e+08	6.19077e+08	6.648e+08	9.39779e+08	4.61522e+09	7.13573e+09	6.38422e+09	9.57534e+09	1	0	1	1	0	1
sp|Q07954|LRP1_HUMAN	1825	[7 2 0 0 0]	4.5574e+09	1.02353e+10	5.54411e+09	4.50396e+09	1.30326e+09	3.12909e+09	1.75656e+09	1.42893e+09	4.27316e+09	9.70591e+09	5.30942e+09	4.40234e+09	0	0	0	0	0	0
sp|Q07954|LRP1_HUMAN	1825	[6 2 0 0 0]	2.18338e+09	6.38536e+09	3.83666e+09	2.54099e+09	7.24628e+08	2.46562e+09	1.43351e+09	9.66289e+08	8.00342e+08	2.27903e+09	1.46154e+09	1.05289e+09	0	0	0	0	0	0
sp|Q07954|LRP1_HUMAN	1995	[6 2 0 0 0]	3.60441e+09	6.09778e+09	3.43257e+09	3.09534e+09	2.11674e+09	3.59771e+09	1.93749e+09	1.81209e+09	7.08527e+08	1.13145e+09	6.60055e+08	5.95977e+08	0	-1	0	0	0	0
sp|Q07954|LRP1_HUMAN	1511	[9 2 0 0 0]	7.95469e+08	6.68326e+08	4.9595e+08	8.87626e+08	7.48495e+08	6.12769e+08	4.39982e+08	8.11248e+08	7.25017e+08	4.2165e+08	3.27909e+08	7.50366e+08	0	0	0	0	0	0
sp|Q07954|LRP1_HUMAN	1825	[5 2 0 0 0]	2.30783e+09	3.12484e+09	1.69419e+09	2.64711e+09	2.14234e+09	3.07181e+09	1.58731e+09	2.29098e+09	5.13188e+08	7.87915e+08	3.94516e+08	5.60119e+08	0	-1	-1	0	-1	0
sp|Q07954|LRP1_HUMAN	1511	[8 2 0 0 0]	8.00866e+08	1.10245e+09	2.83393e+08	7.19565e+08	6.94309e+08	1.09288e+09	2.18105e+08	5.96426e+08	7.85e+08	1.14189e+09	2.21946e+08	6.60716e+08	0	0	0	0	0	0
sp|Q07954|LRP1_HUMAN	1511	[5 4 0 1 0]	3.32359e+08	4.48694e+08	6.10458e+08	5.7544e+08	2.53398e+07	3.81085e+07	4.45755e+07	4.92915e+07	1.09014e+08	1.57153e+08	1.93468e+08	1.9186e+08	1	-1	1	1	0	1
sp|Q07954|LRP1_HUMAN	1995	[8 2 0 0 0]	2.36733e+09	1.75908e+09	2.17894e+09	3.38865e+09	1.73623e+08	2.16573e+08	1.58895e+08	2.49866e+08	2.27729e+09	1.71032e+09	2.10375e+09	3.27076e+09	1	0	1	1	0	1
sp|Q07954|LRP1_HUMAN	3953	[5 4 0 1 0]	6.70573e+07	1.37513e+07	3.65119e+07	4.9372e+07	3.67326e+07	6.29356e+06	7600710	1.03583e+07	4.87372e+07	1.25612e+07	2.49339e+07	3.58027e+07	0	0	0	0	0	0
sp|Q07954|LRP1_HUMAN	1511	[7 2 0 0 0]	2.94072e+08	2.9396e+08	3.40906e+08	5.18348e+08	8.1833e+07	6.8076e+07	8.1945e+07	1.46731e+08	9.64142e+07	6.73499e+07	1.44319e+08	1.87915e+08	1	-1	0	0	0	0
sp|Q07954|LRP1_HUMAN	2521	[8 2 0 0 0]	2.44461e+07	5.98865e+07	2.33992e+07	3.4067e+07	1.86957e+07	4.78402e+07	1.81527e+07	2.54108e+07	1.6479e+07	4.32334e+07	1.59248e+07	2.40485e+07	0	0	0	0	0	0
sp|Q07954|LRP1_HUMAN	1825	[8 2 0 0 0]	1.27837e+09	3.29423e+09	1.42409e+09	1.3775e+09	7.02233e+08	1.74606e+09	7.8773e+08	7.53837e+08	1.43694e+09	3.72524e+09	1.672e+09	1.68329e+09	0	0	0	0	0	0
sp|Q07954|LRP1_HUMAN	1763	[9 2 0 0 0]	9.82043e+08	1.58911e+09	787673601	4.51823e+08	9.04461e+08	1.62273e+09	7.57377e+08	4.08657e+08	7.70409e+08	1.33738e+09	6.41447e+08	3.27052e+08	0	0	0	0	0	0
sp|Q07954|LRP1_HUMAN	3333	[5 2 0 0 0]	3.37354e+07	3.29477e+07	2.30136e+07	3.10929e+07	1.5061e+07	7.63595e+06	8.74198e+06	1.12778e+07	1.28383e+07	5.00825e+06	7.55884e+06	4.26588e+06	1	-1	0	1	-1	0
sp|Q07954|LRP1_HUMAN	1763	[5 2 0 0 0]	2.60054e+09	7.07266e+09	6.30388e+09	4.25644e+09	1.15684e+09	3.3556e+09	3.07267e+09	1.99756e+09	3.46337e+08	9.91531e+08	8.6698e+08	6.10088e+08	0	-1	0	0	0	0
sp|Q07954|LRP1_HUMAN	1825	[9 2 0 0 0]	5.86199e+08	8.70751e+08	2.13689e+08	6.50828e+08	6.97274e+08	1.10997e+09	2.81469e+08	8.17655e+08	5.38079e+08	8.67073e+08	1.92313e+08	5.59373e+08	0	0	0	0	0	0
sp|Q07954|LRP1_HUMAN	1995	[9 2 0 0 0]	1.06174e+09	1.36326e+09	1.51901e+09	1.02982e+09	9.69577e+08	1.32893e+09	1.44917e+09	9.76925e+08	8.09638e+08	1.09144e+09	1.16405e+09	8.01647e+08	0	0	0	0	0	0
sp|Q07954|LRP1_HUMAN	2117	[5 2 0 0 0]	3.54392e+07	5.52266e+07	2.90344e+07	2.08522e+07	1.55617e+07	2.19915e+07	1.34555e+07	9.31486e+06	1.01674e+07	1.92923e+07	8.18525e+06	6.30981e+06	0	0	0	0	0	0
sp|Q07954|LRP1_HUMAN	3089	[9 2 0 0 0]	3.03067e+08	869598623	2.14491e+08	4.85025e+08	2.71344e+08	9.08161e+08	2.29878e+08	5.16224e+08	2.73226e+08	6.41192e+08	1.72255e+08	4.24282e+08	0	0	0	0	0	0
sp|Q07954|LRP1_HUMAN	1511	[5 2 0 0 0]	1.34008e+08	9.70923e+07	1.40413e+08	1.76052e+08	4.05002e+07	2.4869e+07	4.65593e+07	4.71013e+07	7.291e+07	1.97955e+07	4.7674e+07	5.02107e+07	1	-1	0	1	0	0
sp|Q07954|LRP1_HUMAN	3839	[5 2 0 0 0]	1.97893e+07	1.29266e+08	9.5705e+07	2.0044e+07	4.48216e+06	4.14001e+07	2.10272e+07	1.81375e+06	3.81709e+06	4.01693e+07	3.03428e+07	7.43598e+06	0	0	0	0	0	0
sp|Q07954|LRP1_HUMAN	1995	[5 2 0 0 0]	1.6733e+08	1.7978e+08	1.58894e+08	1.48778e+08	6.02834e+07	55874566	5.635e+07	5.12413e+07	2.72166e+06	2.9215e+06	2.36485e+06	3.72819e+06	1	-1	-1	1	-1	-1
sp|Q07954|LRP1_HUMAN	3089	[8 2 0 0 0]	7.76834e+07	6.55024e+07	1.21359e+08	1.02727e+08	4.94106e+07	5.12561e+07	1.07466e+08	8.71397e+07	4.15644e+07	2.94001e+07	9.36793e+07	8.05458e+07	0	0	0	0	0	0
sp|Q07954|LRP1_HUMAN	1511	[5 4 1 1 0]	5.09861e+09	9.15754e+09	6.93481e+09	2.98907e+09	5.94656e+08	1.08567e+09	8.2335e+08	3.66789e+08	1.87507e+09	3.45401e+09	2.58007e+09	1.20529e+09	1	0	0	0	0	0
sp|Q07954|LRP1_HUMAN	3839	[7 2 0 0 0]	3.63918e+07	7.25479e+07	3.30511e+08	5.9339e+07	8.46041e+06	3.63308e+07	1.92359e+08	2.7296e+07	5.23256e+07	8.93994e+07	2.7605e+08	8.76647e+07	0	0	0	0	0	0
sp|Q07954|LRP1_HUMAN	3953	[8 2 0 0 0]	3.17671e+08	2.36457e+08	6.81901e+07	1.81712e+08	3.34814e+08	3.11979e+08	1.02674e+08	2.16042e+08	3.80158e+08	3.20703e+08	1.05483e+08	2.03432e+08	0	0	0	0	0	0
sp|Q07954|LRP1_HUMAN	1511	[10 2 0 0 0]	9.23181e+07	2.76357e+08	1.01194e+08	2.00506e+08	1.14256e+08	3.53301e+08	1.34268e+08	2.30332e+08	7.08733e+07	2.45013e+08	1.05256e+08	1.69389e+08	0	0	0	0	0	0
sp|Q07954|LRP1_HUMAN	3089	[5 4 1 1 0]	3.26199e+09	4.99249e+09	3.34523e+09	3.90869e+09	5.14226e+08	7.51975e+08	5.12128e+08	6.15482e+08	1.16568e+09	1.82148e+09	1.19218e+09	1.46971e+09	1	-1	1	1	-1	0
sp|Q07954|LRP1_HUMAN	2905	[8 2 0 0 0]	4.69958e+07	2.35938e+07	4.95325e+07	1.18951e+07	3.90561e+07	2.17233e+07	4.50743e+07	1.01523e+07	3.64732e+07	20740952	4.1732e+07	1.09052e+07	0	0	0	0	0	0
sp|Q07954|LRP1_HUMAN	3089	[5 4 0 1 0]	2.83682e+07	2.81872e+07	2.13799e+07	2.29212e+07	0	1.03537e+06	2.35624e+06	1.26821e+06	1.32033e+07	1.539e+07	1.31175e+07	1.58997e+07	1	0	1	1	0	1
sp|Q07954|LRP1_HUMAN	4125	[5 4 1 1 0]	6.89664e+08	5.67351e+08	9.74719e+08	1.29307e+09	1.43778e+09	1.25749e+09	2.02304e+09	2.64974e+09	3.64968e+08	3.06445e+08	4.66958e+08	5.97155e+08	0	0	-1	0	0	0
sp|Q07954|LRP1_HUMAN	2905	[9 2 0 0 0]	2.95402e+07	2.48762e+07	4.23253e+07	1.42334e+07	2.55284e+07	3.43106e+07	3.40114e+07	1.73302e+07	2.95224e+07	2.55551e+07	3.88664e+07	1.472e+07	0	0	0	0	0	0
sp|Q07954|LRP1_HUMAN	2117	[9 2 0 0 0]	8.7971e+07	9.19036e+07	4.48419e+07	9.00253e+07	1.46413e+08	1.44457e+08	7.16896e+07	1.50004e+08	9.16778e+07	8.79798e+07	3.91956e+07	8.84955e+07	0	0	0	0	0	0
sp|Q07954|LRP1_HUMAN	3953	[5 4 1 1 0]	2.20812e+09	2.52648e+09	3.26581e+09	1.8099e+09	1.02922e+09	1.22122e+09	1.58051e+09	8.86935e+08	1.42894e+09	1.61523e+09	2.12412e+09	1.2417e+09	1	0	0	0	0	0
sp|Q07954|LRP1_HUMAN	3089	[5 4 1 0 0]	7.15284e+07	6.69088e+07	1.62182e+08	3.13663e+07	3.03654e+08	3.0947e+08	5.63626e+08	145915150	4.28528e+08	4.08671e+08	7.21886e+08	2.09565e+08	0	0	0	0	0	0
sp|Q07954|LRP1_HUMAN	3048	[8 2 0 0 0]	2.63025e+08	2.05485e+08	7.04253e+07	2.05152e+08	2.36631e+08	2.06356e+08	8.03597e+07	1.75191e+08	2.08339e+08	1.77159e+08	5.73839e+07	1.57452e+08	0	0	0	0	0	0
sp|Q07954|LRP1_HUMAN	3089	[6 5 1 1 0]	1.31412e+07	2.31031e+07	2.61683e+07	1.7772e+07	2.31418e+06	8.14979e+06	7.52876e+06	5.28399e+06	1.98584e+06	5.8349e+06	8.8752e+06	4.66522e+06	1	-1	0	0	0	0
sp|Q07954|LRP1_HUMAN	3089	[6 5 1 0 0]	4.88054e+06	759632	681603	4.43771e+06	4.22383e+07	7.84512e+06	2.2197e+07	3.14117e+07	3.25396e+07	5160052	1.44805e+07	2.53758e+07	0	0	0	0	0	0
sp|Q07954|LRP1_HUMAN	3048	[9 2 0 0 0]	1.57011e+08	2.64858e+08	2.45785e+08	1.58474e+08	2.35209e+08	3.25292e+08	3.22859e+08	1.83037e+08	1.16024e+08	1.50451e+08	1.78052e+08	1.14913e+08	0	0	0	0	0	0
sp|Q07954|LRP1_HUMAN	2117	[8 2 0 0 0]	8.17533e+06	1.30858e+08	2.23107e+07	2.92621e+07	9.35599e+06	1.08331e+08	2.95532e+07	3.72648e+07	9.8669e+06	1.11793e+08	2.4291e+07	3.95164e+07	0	0	0	0	0	0
sp|Q07954|LRP1_HUMAN	2620	[5 2 0 0 0]	1.62764e+08	2.34735e+08	2.12221e+08	1.05044e+08	1.69339e+07	2.43844e+07	2.38858e+07	1.06122e+07	3.99376e+07	6.00547e+07	5.06576e+07	2.52284e+07	1	-1	0	1	0	0
sp|Q07954|LRP1_HUMAN	4075	[6 2 0 0 0]	7.92691e+08	7.39566e+08	5.5777e+08	4.58578e+08	1.94896e+08	2.09808e+08	1.59836e+08	1.15221e+08	1.11694e+09	1.05066e+09	8.04326e+08	6.44317e+08	1	0	1	1	0	1
sp|Q07954|LRP1_HUMAN	4075	[5 2 0 0 0]	2.68967e+08	3.42148e+08	2.05395e+08	1.74185e+08	2.49685e+07	3.08107e+07	2.34121e+07	1.84947e+07	4.25015e+07	5.62753e+07	3.40584e+07	2.99201e+07	1	-1	0	1	-1	0
sp|Q07954|LRP1_HUMAN	1575	[5 2 0 0 0]	3.83982e+08	4.79444e+08	5.93477e+08	1.79515e+08	2.28682e+07	2.82048e+07	3.90205e+07	13183086	8.88853e+07	1.14136e+08	1.46118e+08	4.12485e+07	1	0	0	0	0	0
sp|Q07954|LRP1_HUMAN	1575	[7 2 0 0 0]	1.09629e+08	1.63471e+08	1.59075e+08	2.19854e+07	3.82479e+07	5.33411e+07	6.24441e+07	7.34598e+06	1.84052e+08	2.80737e+08	2.93215e+08	4.00514e+07	0	0	0	0	0	0
sp|Q07954|LRP1_HUMAN	4075	[8 2 0 0 0]	1.6794e+08	1.18645e+08	1.35234e+08	1.43069e+08	1.33519e+08	1.01706e+08	1.06174e+08	1.14937e+08	1.23442e+08	9.05531e+07	1.02681e+08	1.01125e+08	0	0	0	0	0	0
sp|Q07954|LRP1_HUMAN	1511	[5 3 1 1 0]	4.62906e+07	3.14444e+07	4.96611e+07	2.90761e+07	1.82823e+07	1.33684e+07	1.94379e+07	1.20999e+07	6.24055e+07	5.16011e+07	6.88512e+07	4.13776e+07	1	0	1	0	0	1
sp|Q07954|LRP1_HUMAN	4075	[5 3 0 0 0]	6.25036e+07	6.52616e+07	6.13357e+07	3.05298e+07	1.51295e+07	1.98044e+07	1.76963e+07	1.01213e+07	4.32688e+07	4.56175e+07	4.17426e+07	2.14811e+07	1	0	1	0	0	0
sp|Q07954|LRP1_HUMAN	2117	[5 4 1 1 0]	5.38332e+08	5.8744e+08	7.84287e+08	2.04698e+08	1.81774e+08	1.71482e+08	2.35e+08	6.61015e+07	2.89482e+08	4.82837e+08	574347656	1.23044e+08	0	0	0	0	0	0
sp|Q07954|LRP1_HUMAN	1511	[6 5 1 1 0]	8.04109e+07	8.34735e+07	81997137	4.07358e+07	2.84059e+08	2.75525e+08	2.7377e+08	1.41215e+08	3.05723e+08	3.1643e+08	3.08367e+08	1.59326e+08	-1	1	0	0	1	0
sp|Q07954|LRP1_HUMAN	446	[8 2 0 0 0]	9.04764e+07	1.27033e+08	3.07468e+08	9.05131e+07	6.30507e+07	8.77859e+07	2.04044e+08	7.71004e+07	6.34326e+07	9.78554e+07	1.94872e+08	6.30095e+07	0	0	0	0	0	0
sp|Q07954|LRP1_HUMAN	446	[7 2 0 0 0]	6.28025e+07	9.51161e+07	1.15931e+08	3.33682e+07	5.17818e+07	6.34183e+07	8.80689e+07	2.35925e+07	4.10293e+07	6.48021e+07	7.42943e+07	2.49521e+07	0	0	0	0	0	0
sp|Q07954|LRP1_HUMAN	3662	[8 2 0 0 0]	1.38095e+08	1.29957e+08	5.17371e+07	1.73137e+07	1.90315e+08	1.1303e+08	5.56588e+07	1.7525e+07	7.71376e+07	6.53764e+07	1.57407e+07	8.67337e+06	0	0	0	0	0	0
sp|Q07954|LRP1_HUMAN	4075	[7 2 0 0 0]	2.33937e+08	1.45953e+08	1.89845e+08	1.50658e+08	8.32447e+07	7.2409e+07	8.2207e+07	7.25072e+07	2.57747e+08	1.50125e+08	2.18999e+08	1.5344e+08	1	0	1	0	0	0
sp|Q07954|LRP1_HUMAN	1575	[9 2 0 0 0]	1.32856e+08	6.38542e+07	7.06128e+07	3.26803e+07	1.49402e+08	7.0355e+07	7.18051e+07	3.28671e+07	7.19765e+07	3.31718e+07	3.67967e+07	1.77431e+07	0	0	0	0	0	0
sp|Q07954|LRP1_HUMAN	1575	[6 2 0 0 0]	3.77038e+07	1.69218e+07	4.17518e+07	1.6556e+07	8.29538e+06	4.6405e+06	1.22114e+07	3.72641e+06	5.06745e+07	2.75401e+07	6.62086e+07	2.54828e+07	0	0	0	0	0	0
sp|Q07954|LRP1_HUMAN	446	[9 2 0 0 0]	1.2772e+08	9.20272e+07	1.31313e+08	2.26372e+07	1.3142e+08	1.31333e+08	2.00624e+08	2.05974e+07	9.78835e+07	6.30104e+07	9.18617e+07	1.48371e+07	0	0	0	0	0	0
sp|Q07954|LRP1_HUMAN	4075	[9 2 0 0 0]	2.3661e+08	2.9998e+08	1.67676e+08	1.36589e+08	2.62325e+08	3.29183e+08	1.85058e+08	1.43238e+08	1.13562e+08	1.31824e+08	7.36633e+07	5.96392e+07	0	0	0	0	0	0
sp|Q07954|LRP1_HUMAN	2117	[4 3 1 0 0]	787359	870752	1.36184e+06	477789	4.21803e+06	5.17893e+06	6.53441e+06	2.1043e+06	1.93495e+06	2.2266e+06	3.46104e+06	806247	-1	0	0	0	0	0
sp|Q07954|LRP1_HUMAN	2117	[5 4 1 0 0]	1.1171e+07	1.98181e+06	1.33093e+07	5.25056e+06	4.50998e+07	3.36344e+06	5.24156e+07	3.37246e+07	2.971e+07	1.51504e+07	3.84296e+07	1.37824e+07	0	0	0	0	0	0
sp|Q07954|LRP1_HUMAN	3333	[5 4 1 1 0]	1.02153e+09	1.19687e+09	1.09217e+09	7.55724e+08	8.65299e+08	1.04833e+09	8.92413e+08	709426375	3.55868e+08	4.21846e+08	3.69922e+08	2.81289e+08	0	-1	-1	0	-1	-1
sp|Q07954|LRP1_HUMAN	3788	[5 4 1 1 0]	5.93758e+07	1.13737e+08	4.73906e+07	1.02806e+08	1.32154e+07	3.06815e+07	7.36606e+06	1.69903e+07	6.77546e+06	3.01802e+07	8.73808e+06	1.89587e+07	1	-1	0	0	0	0
sp|Q07954|LRP1_HUMAN	4075	[5 4 0 0 0]	5.86207e+07	2.37254e+07	5.19658e+07	4.49535e+07	3.27214e+06	1.73974e+06	3.94947e+06	3.07998e+06	1.78702e+07	6.86305e+06	1.60233e+07	1.21494e+07	1	-1	1	1	0	0
sp|Q07954|LRP1_HUMAN	2905	[5 4 1 1 0]	2.99887e+08	2.76932e+08	2.77129e+08	2.28112e+08	7.78335e+07	8.06341e+07	7.23848e+07	6.19552e+07	1.14645e+08	9.63377e+07	1.12111e+08	9.56465e+07	1	-1	0	1	-1	0
sp|Q07954|LRP1_HUMAN	3839	[5 4 1 1 0]	1.77461e+08	1.85219e+08	2.3494e+08	1.35594e+08	1.91628e+08	1.94974e+08	2.40536e+08	1.73718e+08	3.84751e+07	4.10357e+07	4.83916e+07	3.45724e+07	0	-1	-1	0	-1	-1
sp|Q07954|LRP1_HUMAN	4075	[6 3 0 0 0]	1.51724e+08	1.05434e+08	1.03647e+08	9.09191e+07	5.02655e+07	3.43432e+07	3.02902e+07	3.06596e+07	1.77997e+08	1.26808e+08	1.23164e+08	1.02206e+08	1	0	1	1	0	1
sp|Q07954|LRP1_HUMAN	3333	[6 4 0 2 0]	1.60993e+08	8.38437e+07	3.80002e+07	1.27674e+08	2.13723e+08	9.22288e+07	2.88634e+07	1.85902e+08	6.12503e+07	2.94061e+07	8.65957e+06	6.29158e+07	0	0	0	0	0	0
sp|Q07954|LRP1_HUMAN	446	[5 4 1 1 0]	5.75201e+07	3.77496e+08	6.81258e+07	1.07522e+08	1.11023e+06	1.49125e+08	1.56385e+07	4.72e+07	2.18581e+06	9.59751e+07	1.06044e+07	2.81174e+07	0	0	0	0	0	0
sp|Q07954|LRP1_HUMAN	3089	[5 4 2 1 0]	2.53746e+07	8.22045e+07	1.46916e+08	7.61378e+07	2.60783e+06	1.42388e+07	2.57669e+07	1.12676e+07	2.91872e+07	6.56909e+07	1.38142e+08	5.66805e+07	0	0	0	0	0	0
sp|Q07954|LRP1_HUMAN	3089	[6 5 2 1 0]	1.26596e+07	4.01836e+07	2.29268e+07	7.60584e+07	6.60585e+06	1.21405e+07	7.28932e+06	2.44474e+07	1.27493e+07	1.784e+07	1.43826e+07	2.44761e+07	0	0	0	0	0	0
sp|Q07954|LRP1_HUMAN	2117	[5 4 2 1 0]	1.55953e+07	1.11406e+08	5.18887e+07	4.76628e+07	6.19824e+06	4.84215e+07	1.86855e+07	16475976	2.66217e+07	1.20876e+08	5.8632e+07	5.50363e+07	0	0	0	0	0	0
sp|Q07954|LRP1_HUMAN	1575	[4 3 1 1 0]	3.22306e+06	4.08916e+07	7.53284e+06	7.92244e+06	195331	2.65011e+06	755815	404001	473025	9.04142e+06	1.08092e+06	813677	0	0	0	0	0	0
sp|Q07954|LRP1_HUMAN	1511	[5 4 2 1 0]	1.69882e+08	3.28707e+08	4.08715e+08	2.58131e+08	4.27185e+07	5.22908e+07	6.73027e+07	5.73945e+07	5.03058e+07	1.22294e+08	1.53135e+08	67213087	1	0	0	0	0	0
sp|Q07954|LRP1_HUMAN	1575	[5 4 1 1 0]	81539340	1.48813e+08	1.42392e+08	9.38404e+07	4.2584e+06	6.9632e+06	9.24328e+06	4.60706e+06	8.9532e+06	8.27719e+06	1.86322e+07	8.1806e+06	1	-1	0	1	-1	0
sp|Q07954|LRP1_HUMAN	1575	[5 3 1 1 0]	3.35061e+07	4.58078e+07	3.45494e+07	3.88515e+07	4.09724e+06	4.72028e+06	2.78975e+06	3.03222e+06	8.86169e+06	1.64025e+07	9.14574e+06	9.64767e+06	1	-1	1	1	-1	0
sp|Q07954|LRP1_HUMAN	446	[5 4 1 0 0]	4.05137e+08	1.52078e+09	5.20842e+08	7.51506e+08	1.95813e+08	7.3825e+08	2.50447e+08	3.47705e+08	1.9547e+08	7.89726e+08	2.57482e+08	3.73637e+08	0	0	0	0	0	0
sp|Q07954|LRP1_HUMAN	1575	[6 3 1 0 0]	1.52018e+07	7.71995e+07	3.11129e+07	8.74412e+07	3.72112e+06	4.65819e+07	2.23148e+07	3.17691e+07	2.79311e+07	1.3071e+08	48172489	1.62841e+08	0	0	0	0	0	0
sp|Q07954|LRP1_HUMAN	3089	[7 2 0 0 0]	3.29385e+07	1.27974e+07	5.22573e+07		2.41031e+07	9.25283e+06	1.99864e+07		9.48523e+06	1.00705e+07	2.28457e+07		0	0	0	0	0	0
sp|Q07954|LRP1_HUMAN	3839	[5 4 0 1 0]	3.11565e+07	5.28404e+07	2.63904e+07		1.72787e+07	2.33662e+07	1.26856e+07		6.82308e+06	1.57138e+07	8.18797e+06		0	0	0	0	0	0
sp|Q07954|LRP1_HUMAN	3089	[6 4 1 0 0]	5.24142e+06	9.47461e+06		6.8748e+06	283058	1.10613e+06		790839	1.36933e+06	610375		1.53965e+06	1	-1	0	0	0	0
sp|Q07954|LRP1_HUMAN	1763	[6 3 1 0 0]	3.14187e+06	7.41277e+06	7.15516e+06		1.37619e+07	1.967e+07	2.33252e+07		9.20005e+06	11625384	9.22711e+06		0	0	0	0	0	0
sp|Q07954|LRP1_HUMAN	3953	[5 4 1 0 0]	1.08765e+08	1.2541e+08		4.40881e+07	8.64333e+07	8.96925e+07		4.1105e+07	4.86761e+07	4.51793e+07		25926666	0	0	0	0	0	0
sp|Q07954|LRP1_HUMAN	729	[9 2 0 0 0]	1.91532e+07		1.68156e+07	8.03945e+06	1.95166e+07		2.01789e+07	9.30084e+06	6.96427e+07		3.31143e+07	9.74605e+06	0	0	0	0	0	0
sp|Q07954|LRP1_HUMAN	729	[8 2 0 0 0]	1.21409e+07	3.06289e+07		6.26057e+06	1.30643e+07	3.07019e+07		7.2027e+06	1.12936e+07	2.66347e+07		5.07903e+06	0	0	0	0	0	0
sp|Q07954|LRP1_HUMAN	114	[8 2 0 0 0]	1.97929e+07	3.56993e+07	2.4113e+07		1.61849e+07	2.87873e+07	2.02447e+07		1.36391e+07	2.50611e+07	1.71601e+07		0	0	0	0	0	0
sp|Q07954|LRP1_HUMAN	2620	[6 2 0 0 0]	9.67045e+06	8.52474e+06		5.0826e+06	1.42009e+06	1.18913e+06		783210	1.518e+07	1.44161e+07		8.31931e+06	1	0	1	0	0	0
sp|Q07954|LRP1_HUMAN	114	[6 2 0 0 0]	1.05641e+07	1.06444e+07	2.21121e+07		1.0464e+07	1.10309e+07	2.16967e+07		6.35127e+06	6.67914e+06	1.33585e+07		0	0	0	0	0	0
sp|Q07954|LRP1_HUMAN	3662	[9 2 0 0 0]	1.54837e+07	2.35857e+07		9.39314e+06	3.77737e+07	3.16182e+07		1.26085e+07	1.09212e+07	1.92988e+07		4.10571e+06	0	0	0	0	0	0
sp|Q07954|LRP1_HUMAN	446	[5 5 0 0 0]	1.42789e+07	2.8628e+07		1.14929e+07	1.75741e+06	6139955		2.30794e+06	8.6525e+06	8.64877e+06		2.24826e+06	0	0	0	0	0	0
sp|Q07954|LRP1_HUMAN	1511	[5 4 1 0 0]	3.10865e+07	2.53127e+07	4.47696e+06		2.1494e+08	2.12966e+08	1.57532e+07		1.90741e+08	1.17788e+08	7.38084e+06		0	0	0	0	0	0
sp|Q07954|LRP1_HUMAN	1575	[8 2 0 0 0]	3.04547e+08	3.25017e+08	2.0549e+08		1.45252e+08	1.5363e+08	1.08135e+08		2.57332e+07	2.45579e+07	2.70963e+07		0	-1	-1	0	0	-1
sp|Q07954|LRP1_HUMAN	3333	[5 4 1 2 0]	1.34029e+07	1.07871e+07	1.3333e+07		1.37311e+07	1.32058e+07	1.55743e+07		3.82678e+06	1.75868e+06	4.26568e+06		0	-1	-1	0	-1	-1
sp|Q07954|LRP1_HUMAN	4075	[10 2 0 0 0]	7.21798e+06	7.13695e+06		1.30704e+07	1.5364e+07	1.46989e+07		3.06423e+07	5.04204e+06	5.83901e+06		9.34097e+06	0	0	0	0	0	0
sp|Q07954|LRP1_HUMAN	3788	[6 4 0 2 0]	4.57884e+06	2.56616e+07	1.99082e+07		684598	1.12888e+07	7.6251e+06		547541	2.54648e+07	1.87117e+07		0	0	0	0	0	0
sp|Q07954|LRP1_HUMAN	729	[5 4 1 1 0]	1.06243e+08		4.57851e+08	4.56363e+08	1.37626e+07		5.27685e+07	5.33015e+07	3.92536e+07		1.69551e+08	170515405	0	0	0	0	0	0
sp|Q07954|LRP1_HUMAN	446	[6 4 0 2 0]	1.25294e+07	3.99094e+07	3.4326e+07		1.17629e+07	3.21396e+07	2.72967e+07		6.51076e+06	2.25401e+07	1.98337e+07		0	0	0	0	0	0
sp|Q07954|LRP1_HUMAN	1575	[6 3 1 1 0]	6.67292e+06	2.09083e+07	1.34069e+07		414459	747498	854167		1.43894e+06	3.28949e+06	2.97998e+06		0	0	0	0	0	0
sp|Q07954|LRP1_HUMAN	3953	[9 2 0 0 0]		390890316	1.06254e+08	2.14526e+08		7.12357e+08	1.81174e+08	3.88871e+08		4.59465e+08	1.24145e+08	2.62754e+08	0	0	0	0	0	0
sp|Q07954|LRP1_HUMAN	446	[5 2 0 0 0]		7.72976e+06	3.61066e+07	1.14139e+07		3.67386e+06	1.25524e+07	4.65169e+06		6.97865e+06	2.61099e+07	9.47679e+06	0	0	0	0	0	0
sp|Q07954|LRP1_HUMAN	3089	[5 4 2 0 0]		5.79867e+06	6.59124e+06	271239		2.55341e+07	2.68017e+07	4.57239e+06		1.57737e+07	1.67963e+07	3.72126e+06	0	0	0	0	0	0
sp|P01024|CO3_HUMAN	85	[7 2 0 0 0]	6.28322e+08	1.87731e+09	6.90668e+08	3.38183e+08	6.08904e+09	1.29118e+10	4.67469e+09	4.7122e+09	4.52517e+09	9.34941e+09	3.41553e+09	3.42035e+09	0	0	0	0	0	0
sp|P01024|CO3_HUMAN	85	[8 2 0 0 0]	9.51213e+08	1.7818e+09	1.27745e+09	8.92976e+08	1.12666e+10	2.28791e+10	1.62854e+10	1.00686e+10	9.35075e+09	1.90944e+10	1.37324e+10	8.66987e+09	-1	1	0	0	0	0
sp|P01024|CO3_HUMAN	85	[9 2 0 0 0]	2.40457e+09	3.52869e+09	2.66598e+09	1.96453e+09	2.74314e+10	3.76936e+10	2.85824e+10	2.0422e+10	2.68059e+10	3.62359e+10	2.732e+10	1.93518e+10	-1	1	0	-1	1	0
sp|P01024|CO3_HUMAN	85	[5 2 0 0 0]	2.24572e+08	3.44297e+08	1.03071e+08	1.96557e+08	3.96393e+09	4.73386e+09	2.6932e+09	3.74055e+09	2.16021e+09	2.48989e+09	1.47973e+09	1.98927e+09	-1	1	0	-1	1	0
sp|P01024|CO3_HUMAN	85	[6 2 0 0 0]	1.35703e+09	1.57278e+09	1.07468e+09	1.36191e+09	2.00313e+10	2.42679e+10	1.45935e+10	1.91495e+10	1.24633e+10	1.50654e+10	8.79598e+09	1.17594e+10	-1	1	0	-1	1	0
sp|P01024|CO3_HUMAN	85	[10 2 0 0 0]	1.54879e+08	3.34612e+08	4.5056e+07	1.73986e+07	2.57266e+08	1.57479e+09	6.13303e+08	6.11865e+08	3.17088e+08	1.61482e+09	6.22009e+08	4.99291e+08	0	0	0	0	0	0
sp|P01024|CO3_HUMAN	85	[6 3 1 0 0]	2.59552e+06	8.71599e+06	569238	521194	4.86882e+07	1.02506e+08	2.75922e+07	8.17488e+06	4.41747e+07	1.03044e+08	2.39088e+07	7.94249e+06	0	0	0	0	0	0
sp|P00533|EGFR_HUMAN	361	[8 2 0 0 0]	7.59403e+09	6.81046e+09	7.06872e+09	6.85346e+09	6.49687e+09	5.95863e+09	6.03037e+09	5.74126e+09	8.94446e+09	8.33494e+09	8.37136e+09	8.19887e+09	0	0	0	0	0	0
sp|P00533|EGFR_HUMAN	361	[5 2 0 0 0]	1.26963e+09	1.60458e+09	1.72885e+09	1.68763e+09	5.93276e+09	7.65156e+09	8.33684e+09	7.79125e+09	2.2034e+09	2.7938e+09	3.1174e+09	2.86253e+09	-1	0	-1	-1	0	-1
sp|P00533|EGFR_HUMAN	361	[6 2 0 0 0]	1.31083e+09	9.43439e+08	1.1598e+09	8.33039e+08	2.07216e+09	1.56846e+09	1.992e+09	1.42712e+09	1.08558e+09	8.55036e+08	1.0314e+09	7.84652e+08	0	0	0	0	0	0
sp|P00533|EGFR_HUMAN	361	[7 2 0 0 0]	5.65876e+09	6.92313e+09	5.68828e+09	5.26496e+09	6.52732e+09	7.89637e+09	6.67202e+09	6.18106e+09	5.95685e+09	7.50319e+09	6.0625e+09	5.74708e+09	0	0	0	0	0	0
sp|P00533|EGFR_HUMAN	352	[4 2 0 0 0]	8.43545e+07	1.10047e+08	1.08623e+08	1.06892e+08	1.23203e+07	1.14344e+07	1.39235e+07	1.55242e+07	1.19696e+06	0	903115	1.0797e+06	1	-1	-1	1	-1	-1
sp|P00533|EGFR_HUMAN	352	[5 2 0 0 0]	2.34204e+09	1.50201e+09	1.49113e+09	1.78991e+09	1.37572e+10	8.50417e+09	8.46168e+09	1.02655e+10	1.8635e+09	1.13739e+09	1.15877e+09	1.41049e+09	-1	0	-1	-1	0	-1
sp|P00533|EGFR_HUMAN	352	[8 2 0 0 0]	2.49558e+09	3.27826e+09	1.8722e+09	1.43095e+09	1.48098e+09	2.00039e+09	1.08356e+09	8.42044e+08	3.58883e+09	4.91938e+09	2.7581e+09	2.13357e+09	0	0	0	0	0	0
sp|P00533|EGFR_HUMAN	352	[6 2 0 0 0]	4.1324e+09	3.45686e+09	4.62631e+09	6.32798e+09	9.21562e+09	7638007778	1.04471e+10	1.41228e+10	3.02151e+09	2.50475e+09	3.34821e+09	4.39933e+09	-1	0	-1	0	0	0
sp|P00533|EGFR_HUMAN	352	[7 2 0 0 0]	3.73256e+09	4.75269e+09	2.70642e+09	2.26101e+09	3.27214e+09	3.89853e+09	2.23092e+09	1.95183e+09	3.36612e+09	4.01634e+09	2.36054e+09	2.03168e+09	0	0	0	0	0	0
sp|P00533|EGFR_HUMAN	361	[9 2 0 0 0]	6.61157e+08	5.97829e+08	5.94111e+08	5.32508e+08	2.13827e+09	1.95055e+09	2044134223	1.81973e+09	1.58989e+09	1.46105e+09	1.4634e+09	1.44648e+09	-1	1	0	-1	1	0
sp|P00533|EGFR_HUMAN	361	[5 3 0 0 0]	4.51022e+06	5.22241e+06	6.65352e+06	3.64423e+06	2.81704e+07	2.65884e+07	4.75666e+07	2.05619e+07	1.18183e+07	1.46905e+07	2.41092e+07	9.60303e+06	-1	0	0	0	0	0
sp|P00533|EGFR_HUMAN	361	[6 3 0 0 0]	4.47735e+07	1.49389e+08	2.51446e+08	1.31086e+08	3.91573e+08	1.10698e+09	1.61969e+09	1.09876e+09	2.05972e+08	5.73639e+08	8.4132e+08	5.64908e+08	0	0	0	0	0	0
sp|P00533|EGFR_HUMAN	352	[10 2 0 0 0]	1.64157e+07	6.87913e+06	1.67196e+06	6.87142e+06	4.05589e+07	1.74004e+07	1.39229e+07	2.08913e+07	1.98474e+07	8.34247e+06	4.62141e+06	8.21895e+06	0	0	0	0	0	0
sp|P00533|EGFR_HUMAN	352	[9 2 0 0 0]	1.52235e+08	1.1083e+08	1.79425e+08	2.68885e+07	3.34538e+08	2.3555e+08	3.74267e+08	5.95768e+07	1.37047e+08	9.44441e+07	1.49982e+08	2.29785e+07	0	0	0	0	0	0
sp|P00533|EGFR_HUMAN	361	[6 3 1 0 0]	7.34665e+07	7.52099e+07	7.0642e+07	3.76085e+07	9.61118e+08	8.49606e+08	9.2674e+08	4.99148e+08	6.44205e+08	5.8344e+08	6.76025e+08	3.52015e+08	-1	1	0	-1	1	0
sp|P00533|EGFR_HUMAN	361	[5 3 1 0 0]	2.66806e+07	2.32721e+07	1.06087e+07	2.65451e+06	2.27436e+08	1.95947e+08	1.26612e+08	4.01512e+07	1.33497e+08	1.12298e+08	7.94238e+07	2.02955e+07	0	0	0	0	0	0
sp|P00533|EGFR_HUMAN	603	[5 4 2 1 0]	5.01723e+07	8.05087e+07	2.35021e+07	2.04511e+07	6.24773e+07	9.40738e+07	2.94666e+07	2.69569e+07	4.35366e+07	6.93446e+07	2.00974e+07	1.89063e+07	0	0	0	0	0	0
sp|P00533|EGFR_HUMAN	352	[6 3 1 0 0]	4.45663e+07	4.53461e+07	7.77463e+07	9.20175e+07	1.54203e+08	3.7692e+07	1.89822e+08	1.94538e+08	4.54962e+07	1.06506e+07	5.58683e+07	5.58205e+07	0	0	0	0	0	0
sp|P00533|EGFR_HUMAN	603	[5 4 1 0 0]	7.16543e+06	1.49409e+07	4.06661e+06	540283	3.02285e+07	6.64953e+07	2.23861e+07	1.25913e+07	2.54429e+07	5.23579e+07	1.45615e+07	1.00347e+07	0	0	0	0	0	0
sp|P00533|EGFR_HUMAN	603	[6 4 0 2 0]	3.94269e+07	6.93263e+07	3.80008e+07	8.38229e+07	4.55871e+07	7.50717e+07	4.72332e+07	9.35282e+07	4.52005e+07	7.53172e+07	5.17783e+07	1.03622e+08	0	0	0	0	0	0
sp|P00533|EGFR_HUMAN	603	[5 4 1 1 0]	1.54806e+06	2.49678e+08	1.91923e+08	1.08942e+08	2.83857e+06	3.3305e+08	2.55759e+08	1.53829e+08	5.50812e+06	5.6416e+08	4.0958e+08	2.69439e+08	0	0	0	0	0	0
sp|P00533|EGFR_HUMAN	468	[5 3 1 0 0]	3.06057e+06	1.94037e+06	1312122		1.77221e+07	9.97724e+06	5.53181e+06		9.90681e+06	5.7432e+06	2.22366e+06		0	0	0	0	0	0
sp|P00533|EGFR_HUMAN	603	[3 4 2 0 0]	547340		2.10657e+06	1.63496e+06	6.23612e+07		1.23046e+08	5.67646e+07	1.1434e+08		2.28848e+08	1.00069e+08	0	0	0	0	0	0
sp|P00533|EGFR_HUMAN	623	[6 3 1 0 0]	1.13525e+07	1.43446e+07		6.10195e+06	1.56076e+08	1.91607e+08		1.08122e+08	3.56035e+08	4.41743e+08		2.56414e+08	-1	1	0	0	0	0
sp|P00533|EGFR_HUMAN	361	[6 3 0 1 0]		1.71333e+07	1.49333e+07	1.73043e+07		5.17578e+07	6.47409e+07	5.4857e+07		3.11163e+07	3.52143e+07	3.45446e+07	-1	1	0	-1	1	0
sp|P00533|EGFR_HUMAN	361	[4 3 1 0 0]		1.07939e+06	2.56409e+06	1.34115e+06		1.00781e+07	1.42305e+07	5.57072e+06		3.69041e+06	5.90105e+06	2.5779e+06	0	0	0	0	0	0
sp|P00533|EGFR_HUMAN	603	[6 4 0 1 0]		1.45454e+07	5.42195e+06	985069		2.08953e+07	1.36096e+07	5.82014e+06		1.39808e+07	8.5356e+06	4.90507e+06	0	0	0	0	0	0
sp|P23141|EST1_HUMAN	79	[9 2 0 0 0]	2.28934e+11	3.11168e+11	9.02687e+10	2.46797e+11	1.8009e+11	2.31033e+11	5.99295e+10	2.56032e+11	5.64107e+09	6.9548e+09	1.98911e+09	7.35623e+09	0	-1	-1	0	0	0
sp|P23141|EST1_HUMAN	79	[8 2 0 0 0]	8.70018e+10	1.10591e+11	3.32026e+10	8.52816e+10	4.94452e+10	6.37946e+10	1.82656e+10	5.35335e+10	1.31319e+09	1.61008e+09	5.72406e+08	1.40891e+09	0	-1	-1	0	0	0
sp|P23141|EST1_HUMAN	79	[5 2 0 0 0]	4.11803e+10	3.28095e+10	3.97522e+10	2.42246e+10	1.38855e+10	1.07723e+10	1.30873e+10	8.87674e+09	5.50891e+08	4.51262e+08	3.97885e+08	3.26874e+08	1	-1	-1	1	-1	-1
sp|P23141|EST1_HUMAN	79	[7 2 0 0 0]	1.87047e+10	2.15049e+10	1.42519e+10	1.8457e+10	8.64804e+09	9.59049e+09	6.37756e+09	8.51093e+09	2.93997e+08	3.29665e+08	1.93229e+08	2.37657e+08	1	-1	-1	1	-1	-1
sp|P23141|EST1_HUMAN	79	[4 2 0 0 0]	6.9941e+09	4.88942e+09	8.01466e+09	6.16688e+09	1.99359e+09	1.37668e+09	2.24928e+09	1.70904e+09	2.94628e+08	2.35124e+08	1.69651e+08	9.31092e+07	1	-1	-1	1	-1	-1
sp|P23141|EST1_HUMAN	79	[6 2 0 0 0]	3.62474e+09	2.11262e+09	2.59858e+09	2.12774e+09	1.41916e+09	7.95891e+08	1.02098e+09	8.25762e+08	5.02783e+07	1.90777e+07	4.42207e+07	2.54312e+07	1	-1	-1	0	-1	-1
sp|P23141|EST1_HUMAN	79	[3 4 2 0 0]	5.21857e+07	9.59258e+07	6.88038e+08	4.8608e+08	4.42556e+08	9.90744e+08	4.58693e+08	4.35519e+08	2.52226e+07	56412561	1.16053e+08	7.82306e+07	0	0	-1	0	0	0
sp|P23141|EST1_HUMAN	79	[10 2 0 0 0]	9.76291e+07	1.6754e+08	8.20029e+07	1.95865e+08	4.53987e+07	6.29878e+07	2.09063e+07	6.03437e+07	5.50933e+06	1.68451e+07	2.83299e+06	1.43212e+07	0	-1	0	0	0	0
sp|P23141|EST1_HUMAN	79	[6 3 1 0 0]	2.44707e+07	222922	9.67635e+06	3.90814e+07	7.79392e+07	3.84755e+06	1.81542e+09	1.88881e+08	1.39934e+07	253110	7.58821e+07	2.21556e+07	0	0	0	0	0	0
sp|P23141|EST1_HUMAN	79	[3 2 0 0 0]	2.65612e+07	1.53187e+07		2.05581e+06	4.72687e+06	2.91001e+06		218287	2.03767e+06	1.23853e+06		253947	0	0	0	0	0	0
sp|P23141|EST1_HUMAN	79	[11 2 0 0 0]		9.50906e+06	3.02838e+06	8.32888e+07		3.77462e+06	984064	2.13935e+07		265405	0	5.85729e+06	0	0	0	0	0	0
sp|P23141|EST1_HUMAN	79	[3 4 1 2 0]		7.58979e+08	3.68413e+07	5.54958e+06		4.85093e+08	2.54045e+07	4.40812e+06		5.02162e+07	923386	1.7805e+06	0	0	0	0	0	0
sp|P38646|GRP75_HUMAN	461	[6 2 0 0 0]	4.32141e+06	6.82613e+06	3.02744e+06		480161	248072	392201		2.45926e+06	3.3385e+06	1.83423e+06		0	0	1	0	0	0
sp|Q14683|SMC1A_HUMAN	304	[6 2 0 0 0]		2.91481e+09	2.46005e+09	5.46447e+08		0	1.17556e+06	3.28419e+06		0	0	3.27687e+06	0	0	0	0	0	0
sp|P02786|TFR1_HUMAN	727	[7 2 0 0 0]	1.7412e+10	1.64003e+10	1.82471e+10	1.52558e+10	1.01676e+10	9.59686e+09	1.04857e+10	8.78241e+09	1.41459e+10	1.39058e+10	1.47676e+10	1.21623e+10	0	0	0	0	0	0
sp|P02786|TFR1_HUMAN	727	[4 2 0 0 0]	2.80321e+07	4.38144e+07	2.75019e+07	2.241e+07	6.08613e+06	9.41615e+06	4.89602e+06	2.61339e+06	1.29973e+06	0	234567	2.44076e+06	1	-1	0	0	-1	0
sp|P02786|TFR1_HUMAN	727	[5 2 0 0 0]	2.92731e+08	181206938	3.19339e+08	2.02284e+08	1.27819e+09	7.28126e+08	1.09268e+09	7.64032e+08	6.44926e+07	4.42436e+07	3.52377e+07	3.17129e+07	-1	-1	-1	-1	-1	-1
sp|P02786|TFR1_HUMAN	727	[8 2 0 0 0]	3.63296e+10	4.31255e+10	4.06747e+10	3.24832e+10	1.07708e+10	1.3096e+10	1.20122e+10	9.507e+09	3.91915e+10	4.7374e+10	4.46568e+10	3.5494e+10	1	0	1	1	0	1
sp|P02786|TFR1_HUMAN	727	[9 2 0 0 0]	1.17661e+10	1.03672e+10	8.89939e+09	4.8937e+09	6.57121e+09	5.46342e+09	4.74576e+09	2.7066e+09	2.05024e+10	1.77531e+10	1.5554e+10	8.80527e+09	0	0	1	0	0	0
sp|P02786|TFR1_HUMAN	727	[6 2 0 0 0]	1.05666e+09	1.09812e+09	1.05693e+09	9.53394e+08	1.55109e+09	1.56508e+09	1.53864e+09	1.52963e+09	3.65782e+08	2.62107e+08	2.81472e+08	2.38308e+08	0	-1	-1	0	-1	-1
sp|P02786|TFR1_HUMAN	727	[11 2 0 0 0]	8.53595e+07	5.93668e+07	8.15349e+07	5.67935e+07	5.15001e+06	2.70378e+06	9.5451e+06	0	2.02329e+07	1.51363e+07	2.57323e+07	1.8593e+07	1	-1	1	1	-1	0
sp|P02786|TFR1_HUMAN	727	[10 2 0 0 0]	1.65721e+08	2.39907e+08	1.64193e+08	2.30977e+08	1.52171e+08	2.50354e+08	1.47442e+08	2.57685e+08	4.29957e+08	6.54875e+08	4.18089e+08	6.47862e+08	0	1	1	0	0	0
sp|P02786|TFR1_HUMAN	727	[6 3 0 2 0]	2.19531e+08	2.83453e+08	1.54223e+08	5.10467e+07	2.44959e+08	3.27169e+08	1.65241e+08	5.70022e+07	1.47075e+09	1.8353e+09	8.77245e+08	4.20135e+08	0	0	0	0	0	0
sp|P02786|TFR1_HUMAN	727	[5 3 0 2 0]	1.7214e+08	1.95366e+08	2.10065e+08		2.4446e+08	3.39966e+08	3.52924e+08		1.89261e+09	2.0486e+09	1.91436e+09		0	1	1	0	1	1
sp|Q92626|PXDN_HUMAN	640	[8 2 0 0 0]	7.65011e+08	1.14199e+09	1.01231e+09	7.96626e+08	1.82222e+07	2.43033e+07	2.24091e+07	1.59723e+07	5.15741e+09	7.73563e+09	6.60891e+09	5.30743e+09	1	1	1	1	1	1
sp|Q92626|PXDN_HUMAN	640	[7 2 0 0 0]	1.63585e+08	2.90415e+08	1.78978e+08	8.92252e+07	1.50662e+06	4.18188e+06	2.27718e+06	872175	1.2211e+09	2.18423e+09	1.34697e+09	6.8676e+08	1	1	1	0	0	0
sp|Q92626|PXDN_HUMAN	640	[6 2 0 0 0]	5.34129e+08	1.01112e+09	9.2122e+08	5.05499e+08	6.15977e+06	1.25761e+07	1.35662e+07	5.60214e+06	5.41577e+09	1.0518e+10	9.52076e+09	5.27036e+09	1	1	1	1	0	1
sp|Q92626|PXDN_HUMAN	731	[8 2 0 0 0]	7.35431e+08	5.68371e+08	4.96762e+08	4.16981e+08	4.34002e+08	3.42611e+08	2.98822e+08	2.70536e+08	1.04351e+10	8.21459e+09	7.16184e+09	6.24732e+09	0	1	1	0	1	1
sp|Q92626|PXDN_HUMAN	1368	[6 2 0 0 0]	6.76087e+07	9.19331e+07	3.0787e+07	6.20617e+07	4.1925e+06	4.8048e+06	868725	5.12502e+06	6.18237e+08	8.44451e+08	2.69545e+08	5.62474e+08	1	1	1	0	0	0
sp|Q92626|PXDN_HUMAN	731	[9 2 0 0 0]	372211801	3.9896e+08	372907220	3.4813e+08	2.73475e+08	2.93941e+08	2.59405e+08	2.34936e+08	4.5589e+09	4.9251e+09	4.67941e+09	4.08197e+09	0	1	1	0	1	1
sp|Q92626|PXDN_HUMAN	730	[9 2 0 0 0]	5.80498e+08	3.43712e+08	3.87113e+08	2.2394e+08	2.17393e+08	2.40114e+08	2.58092e+08	1.12654e+08	3.47629e+09	3.54924e+09	2.36566e+09	1.94485e+09	0	1	1	0	1	1
sp|Q92626|PXDN_HUMAN	730	[8 2 0 0 0]	5.78215e+07	3.18412e+08	2.92474e+08	1.64434e+08	9.11864e+07	1.95851e+08	2.13279e+08	1.0476e+08	1.09423e+09	4.70869e+09	4.44049e+09	2.44805e+09	0	0	0	0	0	0
sp|Q92626|PXDN_HUMAN	731	[7 2 0 0 0]	1.61789e+07	2.01259e+07	1.77385e+07	1.04889e+07	7.64582e+06	7.68071e+06	1.07947e+07	5.89545e+06	2.93782e+08	3.03274e+08	3.09058e+08	1.73091e+08	0	1	1	0	1	1
sp|Q92626|PXDN_HUMAN	730	[7 2 0 0 0]	9.99843e+06	1.07505e+06	1.23223e+07	9.17902e+06	4.48943e+06	1.64955e+06	1.14452e+07	6.42835e+06	1.82882e+08	2.48385e+07	2.18844e+08	1.68926e+08	0	0	0	0	0	0
sp|Q92626|PXDN_HUMAN	730	[6 2 0 0 0]	5.52218e+06	1.0664e+07	4.70863e+06	4.99864e+06	1.61132e+06	3.22211e+06	1.43862e+06	2.80272e+06	8.3123e+07	1.60282e+08	8.24383e+07	9.46025e+07	0	1	1	0	1	1
sp|Q92626|PXDN_HUMAN	730	[10 2 0 0 0]	4.22018e+06	1.41385e+06	6.91023e+06	142342	1.73413e+06	1.336e+06	660153	336802	2.0552e+07	1.32992e+07	1.56934e+07	3.48485e+06	0	0	0	0	0	0
sp|Q92626|PXDN_HUMAN	1280	[8 2 0 0 0]	2.70927e+08	4.53149e+08	3.11928e+08	3.23261e+08	2.94454e+06	4.23154e+06	287150	3.38425e+06	1.92061e+08	2.36076e+08	8.63039e+07	1.27184e+08	1	0	1	1	0	0
sp|Q92626|PXDN_HUMAN	1280	[9 2 0 0 0]	6.51812e+08	6.29552e+08	3.47902e+08	6.60887e+08	3.70441e+06	1.74394e+06	1.24233e+06	3.86664e+06	1.16417e+08	7.47528e+07	1.00676e+08	1.03056e+08	1	-1	1	1	-1	1
sp|Q92626|PXDN_HUMAN	1280	[7 2 0 0 0]	2.42441e+06	6.21456e+06	6.90404e+06	6.07704e+06	349212	218898	439130	276100	1.40311e+07	1.49362e+07	1.90221e+07	1.97433e+07	1	1	1	0	1	1
sp|Q92626|PXDN_HUMAN	1425	[6 2 0 0 0]	2.72896e+07	2.45854e+07	4.19398e+06	2.8767e+07	1.77323e+07	1.78562e+07	2.32846e+06	1.78918e+07	4.2501e+08	3.9504e+08	5.16999e+07	4.18886e+08	0	0	0	0	0	0
sp|Q92626|PXDN_HUMAN	1178	[9 2 0 0 0]	6.79018e+08	6.81998e+08	7.80104e+08	6.37724e+08	5.60337e+08	6.27936e+08	7.0572e+08	5.41043e+08	8.19172e+09	8.44948e+09	1.07833e+10	8.05913e+09	0	1	1	0	1	1
sp|Q92626|PXDN_HUMAN	1425	[8 2 0 0 0]	9.32315e+06	4.14863e+06	89148.6	3.54323e+06	8.59649e+06	4.0989e+06	27100.2	2.90852e+06	1.05274e+08	4.9246e+07	1.14636e+06	4.2625e+07	0	0	0	0	0	0
sp|Q92626|PXDN_HUMAN	1425	[7 2 0 0 0]	1.46538e+06	1.9221e+06	1.17308e+06	407209	505812	542586	938384	329142	1.70171e+07	2.07581e+07	1.02034e+07	1.02315e+07	0	1	1	0	0	0
sp|Q92626|PXDN_HUMAN	1178	[8 2 0 0 0]	1.10218e+07	3.57764e+07	3.57062e+07	1.35301e+07	6.22404e+07	4.13636e+07	3.67785e+07	3.13668e+07	2.48718e+08	6.15845e+08	5.77124e+08	1.91564e+08	0	0	0	0	0	0
sp|Q92626|PXDN_HUMAN	731	[6 2 0 0 0]		5.14113e+06	4.91352e+06	9.99729e+06		1.61106e+06	1.43862e+06	6.07477e+06		8.06682e+07	8.57018e+07	1.67518e+08	0	0	0	0	0	0
sp|P11047|LAMC1_HUMAN	1107	[7 2 0 0 0]	4.34898e+08	2.95056e+08	3.82504e+08	4.02783e+08	1.07454e+09	1.01395e+09	1.06859e+09	1.1356e+09	3.8008e+08	3.03376e+08	4.01829e+08	3.96797e+08	-1	0	-1	-1	0	-1
sp|P11047|LAMC1_HUMAN	1107	[6 2 0 0 0]	1999157071	1.4893e+09	1.51942e+09	1.06695e+09	7.66727e+09	5.34727e+09	5.90094e+09	4.04048e+09	1.9236e+09	1.41121e+09	1.47714e+09	9.99998e+08	-1	0	-1	-1	0	-1
sp|P11047|LAMC1_HUMAN	1107	[5 2 0 0 0]	2.61213e+08	2.07028e+08	1.53384e+08	2.49967e+08	7.40342e+08	5.64141e+08	4.53051e+08	7.18566e+08	1.45823e+08	9.53478e+07	9.19772e+07	1.27123e+08	-1	0	-1	-1	0	-1
sp|P11047|LAMC1_HUMAN	650	[9 2 0 0 0]	1.22999e+09	2.31523e+09	1.45556e+09	1.62013e+09	5.06919e+09	1.0295e+10	6.57817e+09	7.07455e+09	1.98078e+09	3.7462e+09	2.49195e+09	2.67259e+09	-1	0	-1	0	0	0
sp|P11047|LAMC1_HUMAN	650	[7 2 0 0 0]	3.50738e+08	7.5648e+06	3.75903e+08	2.17539e+08	741735316	1.89454e+07	7.84059e+08	4.43039e+08	1.93607e+08	1.37113e+06	2.21583e+08	1.22931e+08	0	0	0	0	0	0
sp|P11047|LAMC1_HUMAN	1107	[4 2 0 0 0]	3.08337e+07	3.4399e+07	4.80582e+07	7.05707e+07	826530	1.74982e+06	2.75279e+06	1.99745e+06	0	0	0	2.01991e+06	1	-1	0	0	0	0
sp|P11047|LAMC1_HUMAN	650	[8 2 0 0 0]	9.28087e+08	1.81292e+09	6.69705e+08	1.05768e+09	2.2607e+09	3.97578e+09	1.51262e+09	2.29072e+09	1.34953e+09	2.61023e+09	1.01439e+09	1.59544e+09	0	0	0	0	0	0
sp|P11047|LAMC1_HUMAN	1107	[8 2 0 0 0]	4.8743e+08	1.21027e+09	5.14706e+08	7.03492e+08	1.05809e+09	2.60203e+09	1.13728e+09	1.57558e+09	5.65044e+08	1.51119e+09	6.28709e+08	9.07184e+08	0	0	0	0	0	0
sp|P11047|LAMC1_HUMAN	650	[10 2 0 0 0]	6.43454e+06	1.87431e+06	6.58027e+06	1.24756e+06	4.16697e+07	6.64867e+07	7.84038e+07	2.80005e+07	2.4803e+07	3.60953e+07	2.58011e+07	3.70552e+06	-1	0	0	0	0	0
sp|P11047|LAMC1_HUMAN	576	[9 2 0 0 0]	9.97666e+07	1.05136e+08	0	1.08039e+08	1.40124e+08	1.80989e+08	1.66637e+07	1.37882e+08	6.12168e+07	1.07933e+08	0	9.36448e+07	0	0	0	0	0	0
sp|P11047|LAMC1_HUMAN	576	[8 2 0 0 0]	4.59852e+07	3.12293e+07	6.34722e+07	4.16309e+07	1.29292e+08	1.06877e+08	2.43907e+08	1.15808e+08	8.26059e+07	1.0289e+08	1.47689e+08	9.39288e+07	0	1	0	0	0	0
sp|P11047|LAMC1_HUMAN	1107	[9 2 0 0 0]	1.18775e+08	3.18792e+07	1.04461e+08	5.49825e+07	2.97623e+08	7.32398e+07	2.65602e+08	1.36046e+08	1.50459e+08	4.27814e+07	1.28763e+08	7.24968e+07	0	0	0	0	0	0
sp|P11047|LAMC1_HUMAN	1439	[8 2 0 0 0]	5.26669e+07	3.88796e+07	4.06628e+07	5.74085e+07	1.44455e+08	1.0641e+08	1.06863e+08	1.53056e+08	5.2458e+07	3.8105e+07	4.01762e+07	5.2635e+07	-1	0	-1	-1	0	-1
sp|P11047|LAMC1_HUMAN	1107	[4 3 1 0 0]	3.74758e+06	1.88051e+07	7.12719e+06	7.91554e+06	1.86071e+07	1.31335e+08	1.5142e+07	5.86536e+07	3.63967e+06	3.59122e+07	3.57084e+06	1.398e+07	0	0	0	0	0	0
sp|P11047|LAMC1_HUMAN	1107	[5 3 1 0 0]	1.40441e+07	3.06438e+07	1.5992e+07	6.91598e+06	4.84157e+07	1.04399e+08	5.76272e+07	2.18037e+07	2.17938e+07	3.71615e+07	2.27958e+07	8.60354e+06	0	0	0	0	0	0
sp|P11047|LAMC1_HUMAN	1223	[6 2 0 0 0]	4.31144e+07	6.54803e+07	2.8843e+07	7.51911e+07	1.44527e+06	1.0021e+06	815879	1.87427e+06	4.47388e+06	1.50197e+07	1.38327e+06	7.06315e+06	1	-1	0	0	0	0
sp|P11047|LAMC1_HUMAN	1107	[5 4 1 1 0]	5.42056e+07	5.86813e+07	5.93573e+07	4.38697e+07	4.30011e+07	4.51766e+07	4.3958e+07	3.76109e+07	3.06976e+07	3.09239e+07	2.9652e+07	2.46504e+07	0	0	0	0	0	0
sp|P11047|LAMC1_HUMAN	1223	[8 2 0 0 0]	4.57099e+07	9.38168e+07	3.88681e+07	9.0464e+07	451623	2.68211e+06	478252	1.41475e+06	460687	770622	1.12209e+06	311881	1	-1	0	0	0	0
sp|P11047|LAMC1_HUMAN	1395	[4 2 0 0 0]	4.35687e+07	7.27267e+07	4.58563e+07	5.07328e+07	3.59226e+06	5.81749e+06	3.35831e+06	3.86419e+06	2.65182e+06	2.14444e+07	7.90769e+06	8147780	1	-1	0	1	-1	0
sp|P11047|LAMC1_HUMAN	1205	[5 2 0 0 0]	3.4587e+07	1.25723e+08	3.3445e+07	6.35761e+07	1.95731e+08	6.518e+08	1.89282e+08	3.5562e+08	3.98663e+07	1.30467e+08	3.22649e+07	6.06105e+07	0	0	0	0	0	0
sp|P11047|LAMC1_HUMAN	1205	[4 2 0 0 0]	1.64574e+07	2.80452e+07	8.00264e+06	1.04361e+07	1.26902e+06	2.44069e+06	602946	818703	0	264574	248928	0	0	0	0	0	0	0
sp|P11047|LAMC1_HUMAN	1395	[6 2 0 0 0]	2.11459e+09	4.24633e+09	2.02735e+09	1.66086e+09	9.06091e+09	1.80613e+10	8.4269e+09	6.8964e+09	2.80815e+09	5.69126e+09	2.69132e+09	2.18762e+09	0	0	0	0	0	0
sp|P11047|LAMC1_HUMAN	1395	[3 2 0 0 0]	3.7547e+06	1.06307e+07	6.88048e+06	5.33858e+06	2.61052e+06	8.42122e+06	6.50424e+06	3.60146e+06	2.10712e+06	4.79507e+06	3.45145e+06	3.05998e+06	0	0	0	0	0	0
sp|P11047|LAMC1_HUMAN	1205	[7 2 0 0 0]	1.8333e+08	1.36783e+08	7.17504e+07	7.56054e+07	441458758	3.30431e+08	1.86215e+08	1.91729e+08	2.27785e+08	1.6638e+08	9.24718e+07	9.64876e+07	0	0	0	0	0	0
sp|P11047|LAMC1_HUMAN	1395	[7 2 0 0 0]	1.61677e+09	1.83921e+09	8.45e+08	9.63455e+08	4.9889e+09	5.57549e+09	2.56488e+09	2.92421e+09	9.74499e+08	1.11327e+09	5.17757e+08	5.48986e+08	0	0	-1	0	0	0
sp|P11047|LAMC1_HUMAN	1205	[6 2 0 0 0]	2.45065e+08	4.22479e+08	2.395e+08	3.09364e+08	8.65563e+08	1.47696e+09	8.17371e+08	1.069e+09	2.91564e+08	5.15553e+08	2.76793e+08	3.57854e+08	-1	0	-1	0	0	0
sp|P11047|LAMC1_HUMAN	1205	[8 2 0 0 0]	1.07134e+08	2.16925e+08	1.99966e+08	1.20929e+08	3.15699e+08	6.53955e+08	5.82357e+08	3.74362e+08	1.95912e+08	4.11591e+08	3.55334e+08	2.37807e+08	-1	0	0	0	0	0
sp|P11047|LAMC1_HUMAN	1395	[9 2 0 0 0]	6.88241e+07	2.45173e+08	4.36763e+07	1.37327e+08	2.391e+08	7.1839e+08	1.42262e+08	4.18133e+08	7.49717e+07	2.33539e+08	4.71571e+07	1.42923e+08	0	0	0	0	0	0
sp|P11047|LAMC1_HUMAN	1395	[3 4 0 0 0]	2.86253e+06	5.14265e+06	3.05616e+06	4.0957e+06	2.24212e+07	3.42589e+07	2.04955e+07	4.41157e+07	7.05224e+06	1.12791e+07	4.95908e+06	1.47587e+07	-1	0	0	0	0	0
sp|P11047|LAMC1_HUMAN	1395	[8 2 0 0 0]	1.5166e+09	5.43921e+09	2.33173e+09	2.58679e+09	6.76538e+09	2.45809e+10	1.05269e+10	1.12876e+10	1.12917e+09	4.06881e+09	1.73262e+09	1.89355e+09	0	0	0	0	0	0
sp|P11047|LAMC1_HUMAN	1395	[5 2 0 0 0]	1.81053e+08	9.25206e+08	5.29442e+08	3.1566e+08	3.4664e+08	1.80542e+09	1.08739e+09	6.33227e+08	6.39224e+07	3.64338e+08	2.17432e+08	1.17388e+08	0	0	0	0	0	0
sp|P11047|LAMC1_HUMAN	1241	[6 2 0 0 0]	1.58699e+07	5.57154e+07	2.21132e+07	4.12131e+07	5.69586e+07	2.03495e+08	7.94873e+07	1.55583e+08	1.47316e+07	4.852e+07	1.99188e+07	4.14012e+07	0	0	0	0	0	0
sp|P11047|LAMC1_HUMAN	1241	[8 2 0 0 0]	2.5574e+07	5.12441e+07	3.92109e+07	7.94643e+07	1.01242e+08	1.54261e+08	1.14002e+08	2.35354e+08	3.77974e+07	5.68762e+07	4.59533e+07	96340701	0	0	0	0	0	0
sp|P11047|LAMC1_HUMAN	1107	[6 3 1 0 0]	7.17184e+06		1.16029e+07	1.55978e+06	4.96877e+07		6.05814e+07	1.10911e+07	1.53961e+07		1.7637e+07	3.74772e+06	0	0	0	0	0	0
sp|P11047|LAMC1_HUMAN	1107	[5 4 1 0 0]	7.62338e+07	1.55753e+08	1.10729e+08		5.94293e+08	1.20176e+09	8.00041e+08		1.968e+08	3.95313e+08	2.68831e+08		0	0	0	0	0	0
sp|P11047|LAMC1_HUMAN	1223	[7 2 0 0 0]	3.73404e+06	4.24099e+06		2.67219e+07	0	925189		0	214817	463015		1.89414e+06	0	0	0	0	0	0
sp|P11047|LAMC1_HUMAN	1395	[3 4 0 1 0]	9.43198e+06		9.22966e+06	1.06271e+07	2.05873e+06		2.85628e+06	4.02787e+06	2.08762e+06		2.60553e+06	3.57666e+06	1	-1	0	1	-1	0
sp|P11047|LAMC1_HUMAN	1395	[3 3 0 0 0]	740227		154086	210461	1.14873e+07		3.02984e+06	6.48636e+06	6.04038e+06		1.66147e+06	4.03782e+06	0	0	0	0	0	0
sp|P11047|LAMC1_HUMAN	1107	[3 4 0 0 0]		6.52468e+06	1.75502e+06	4.56615e+06		5.14056e+07	1.54405e+07	3.14712e+07		1.12466e+07	1.68402e+06	5.84192e+06	0	0	0	0	0	0
sp|P11047|LAMC1_HUMAN	1241	[7 2 0 0 0]		1.84215e+07	1.61518e+07	3.28825e+07		4.59012e+07	4.33384e+07	8.56974e+07		1.53465e+07	1.12315e+07	2.61899e+07	0	0	0	0	0	0
sp|Q12797|ASPH_HUMAN	452	[7 2 0 0 0]	5.80342e+09	5.33726e+09	4.8003e+09	2.74568e+09	2.43627e+09	2.31923e+09	2.05831e+09	1.19214e+09	9.13752e+08	8.43927e+08	7.69212e+08	4.50225e+08	0	-1	-1	0	-1	0
sp|Q12797|ASPH_HUMAN	452	[3 4 0 1 0]	1.00136e+09	5.48927e+08	1.02465e+09	6.72515e+08	5.65661e+08	3.19216e+08	5.86719e+08	4.31161e+08	2.20827e+08	1.14312e+08	2.03797e+08	1.25303e+08	0	-1	-1	0	-1	0
sp|Q12797|ASPH_HUMAN	452	[6 2 0 0 0]	3.10126e+10	2.82327e+10	2.88331e+10	2.11532e+10	1.13492e+10	1.05755e+10	1.05815e+10	7.83244e+09	3.31747e+09	3.05847e+09	3.10771e+09	2.27532e+09	1	-1	-1	1	-1	-1
sp|Q12797|ASPH_HUMAN	452	[8 2 0 0 0]	1.10747e+10	1.67735e+10	1.18651e+10	6.8501e+09	7.11205e+09	1.0428e+10	7.30748e+09	4.23123e+09	4.5219e+09	7.04199e+09	4.83318e+09	2.77185e+09	0	0	0	0	0	0
sp|Q12797|ASPH_HUMAN	452	[5 2 0 0 0]	264398472	2.8643e+08	4.62055e+08	4.44269e+08	1.57577e+08	1.68753e+08	2.85973e+08	2.6092e+08	1.87827e+07	2.02819e+07	4.53532e+07	3.83406e+07	0	-1	-1	0	-1	-1
sp|Q12797|ASPH_HUMAN	452	[4 4 0 0 0]	7.36287e+06	7.26245e+06	4.65762e+06	8.88483e+06	4.76405e+07	3.91851e+07	4.12622e+07	5.74043e+07	7.46959e+06	3.79311e+06	6.21034e+06	1.26306e+07	-1	0	-1	-1	0	-1
sp|Q12797|ASPH_HUMAN	452	[9 2 0 0 0]	2.64259e+09	3.12617e+09	1.61065e+09	1.10726e+09	2.02711e+09	2.50819e+09	1.27318e+09	8.52763e+08	7.44741e+08	8.80044e+08	4.52237e+08	2.91823e+08	0	0	0	0	0	0
sp|Q12797|ASPH_HUMAN	452	[4 4 1 1 0]	1.57973e+07	1.23567e+08	2.50951e+07	1.71589e+07	7.85715e+06	6.66722e+07	1.33719e+07	8.98249e+06	6.71651e+06	5.70695e+07	1.25144e+07	7.28415e+06	0	0	0	0	0	0
sp|Q12797|ASPH_HUMAN	452	[4 3 1 1 0]	7.33445e+06	8.7792e+07	6.25293e+06	6.42787e+06	2.50012e+06	3.53457e+07	2.04504e+06	2.5366e+06	4.0279e+06	4.09343e+07	5.94927e+06	5.69305e+06	0	0	0	0	0	0
sp|Q12797|ASPH_HUMAN	452	[5 2 0 1 0]	8.254e+06	1.12412e+07	1.50158e+07		2.49133e+06	3.11753e+06	5.37789e+06		0	297706	0		0	-1	0	0	0	0
sp|Q12797|ASPH_HUMAN	452	[5 4 0 2 0]	3.96824e+06		2.55483e+06	3.50364e+06	1.60202e+06		1.07289e+06	1.38022e+06	917611		306776	493081	0	-1	0	0	0	0
sp|Q7Z4S6|KI21A_HUMAN	748	[6 2 0 0 0]	80716.2	58985	0	0	0	190499	221461	34573	7.85478e+06	6.05611e+06	1.25793e+07	4.53444e+06	0	1	1	0	0	0
sp|Q7Z4S6|KI21A_HUMAN	748	[7 2 0 0 0]	240304	209585	78351.7		363188	240046	104270		3.02444e+06	4.12352e+06	2.68293e+06		0	1	1	0	1	0
sp|Q5JPE7|NOMO2_HUMAN	369	[5 2 0 0 0]	1.11388e+10	4.25613e+09	6.85455e+09	6.93276e+09	2.58222e+10	1.03604e+10	1.64795e+10	1.61677e+10	1.00292e+10	4.03747e+09	6.31103e+09	6.36122e+09	0	0	0	0	0	0
sp|Q5JPE7|NOMO2_HUMAN	218	[8 2 0 0 0]	5.14913e+08	1.0403e+09	8.80853e+08	8.65618e+08	5.50686e+08	1.05461e+09	8.13412e+08	8.7284e+08	8.48607e+08	1.69345e+09	1.44799e+09	1.31535e+09	0	0	0	0	0	0
sp|Q5JPE7|NOMO2_HUMAN	218	[9 2 0 0 0]	1.37091e+09	1.64698e+09	9.59811e+08	8.87109e+08	1.89861e+09	2.21223e+09	1.23528e+09	1.24783e+09	2.00234e+09	2.14757e+09	1.2424e+09	1.4397e+09	0	0	0	0	0	0
sp|Q5JPE7|NOMO2_HUMAN	218	[7 2 0 0 0]	1.41712e+08	3.17527e+08	1.78079e+08	1.44929e+08	1.24401e+08	3.56573e+08	2.37176e+08	1.46172e+08	1.43426e+08	4.77938e+08	3.06674e+08	1.77871e+08	0	0	0	0	0	0
sp|Q5JPE7|NOMO2_HUMAN	369	[7 2 0 0 0]	4.63955e+10	4.23123e+10	3.61022e+10	3.50057e+10	3.65202e+10	3.38423e+10	2.87711e+10	2.76304e+10	3.34412e+10	3.12974e+10	2.63669e+10	2.52309e+10	0	0	0	0	0	0
sp|Q5JPE7|NOMO2_HUMAN	369	[9 2 0 0 0]	3.70271e+09	5.39625e+09	3.64367e+09	1.71387e+09	5.84931e+09	8.41525e+09	5.81552e+09	2.69587e+09	3.58695e+09	5.11633e+09	3.58423e+09	1.65123e+09	0	0	0	0	0	0
sp|Q5JPE7|NOMO2_HUMAN	369	[8 2 0 0 0]	1.51015e+10	8.12781e+09	8.16768e+09	6097179011	3.07555e+10	1.69605e+10	1.69604e+10	1.20567e+10	3.62267e+10	1.9449e+10	1.94313e+10	1.38492e+10	0	0	0	0	0	0
sp|Q5JPE7|NOMO2_HUMAN	369	[6 2 0 0 0]	2.58221e+10	1.39674e+10	2.41769e+10	1.98099e+10	3.00739e+10	1.63406e+10	2.83692e+10	2.22766e+10	2.30033e+10	1.23787e+10	2.14461e+10	1.68996e+10	0	0	0	0	0	0
sp|Q5JPE7|NOMO2_HUMAN	369	[4 2 0 0 0]	2.88575e+08	4.70821e+08	2.75149e+08	2.83319e+08	1.52418e+08	2.52615e+08	1.563e+08	1.53715e+08	1.11137e+08	1.73872e+08	8.84194e+07	8.89366e+07	0	-1	0	0	0	0
sp|Q5JPE7|NOMO2_HUMAN	618	[8 2 0 0 0]	2.16545e+09	2.22093e+09	1.10155e+09	1.29795e+09	2.2218e+09	2.18992e+09	1.1345e+09	1.24975e+09	2967331824	2.99508e+09	1.55537e+09	1.74845e+09	0	0	0	0	0	0
sp|Q5JPE7|NOMO2_HUMAN	618	[7 2 0 0 0]	3.11825e+09	3.35432e+09	3.76345e+09	2.77118e+09	3.18023e+09	3.42417e+09	3.85112e+09	2.8673e+09	4.72644e+09	4.98529e+09	5.68816e+09	4.11882e+09	0	0	0	0	0	0
sp|Q5JPE7|NOMO2_HUMAN	369	[3 2 0 1 0]	1.75282e+08	1.51493e+08	1.56294e+08	1.75364e+08	1.19899e+08	1.04734e+08	1.09206e+08	1.18833e+08	1.15057e+08	1.12395e+08	1.07265e+08	1.10544e+08	0	0	0	0	0	0
sp|Q5JPE7|NOMO2_HUMAN	618	[3 3 0 1 0]	6.23102e+07	5.03277e+07	6.44032e+07	8.8528e+07	4.14029e+07	3.11382e+07	2.74217e+07	6.3492e+07	1.01995e+08	7.23536e+07	8.49224e+07	1.39492e+08	0	0	0	0	0	0
sp|Q5JPE7|NOMO2_HUMAN	369	[4 2 0 1 0]	6.1426e+07	5.62341e+07	5.296e+07	3.11273e+07	2.24123e+07	2.5532e+07	2.23715e+07	1.46314e+07	1.70775e+07	2.26163e+07	2.63156e+07	1.14004e+07	1	-1	0	0	0	0
sp|Q5JPE7|NOMO2_HUMAN	369	[5 2 0 1 0]	1.28214e+08	1.17159e+08	1.17292e+08	2.01761e+08	5.23145e+07	5.35216e+07	3.60064e+07	9.10041e+07	3.50462e+07	3.82395e+07	2.46669e+07	6.26219e+07	0	-1	0	0	0	0
sp|Q5JPE7|NOMO2_HUMAN	369	[6 2 0 1 0]	3.3105e+08	1.7803e+08	4.46405e+08	2.15679e+08	1.61975e+08	8.78009e+07	2.05453e+08	9.29978e+07	1.21913e+08	8.03508e+07	1.83411e+08	8.8729e+07	0	0	0	0	0	0
sp|Q5JPE7|NOMO2_HUMAN	618	[5 2 0 0 0]	5.56435e+08	1.87534e+08	5.56194e+08	1.77384e+08	1.19199e+09	3.97715e+08	1.19693e+09	3.83715e+08	5.3208e+08	1.71039e+08	4.90636e+08	1.68779e+08	0	0	0	0	0	0
sp|Q5JPE7|NOMO2_HUMAN	618	[3 4 0 1 0]	2.41958e+07	2.38357e+07	1.93284e+07	2.96203e+07	2.75768e+07	2.40032e+07	1.19516e+07	2.26905e+07	9.84557e+07	9.90232e+07	8.00807e+07	1.07632e+08	0	1	1	0	1	1
sp|Q5JPE7|NOMO2_HUMAN	369	[7 2 0 1 0]	1.37111e+08	1.01428e+08	1.08599e+08	1.20227e+08	8.0851e+07	6.05522e+07	7.76958e+07	6.97343e+07	9.65199e+07	5.92968e+07	6.46609e+07	7.66695e+07	0	0	0	0	0	0
sp|Q5JPE7|NOMO2_HUMAN	618	[6 2 0 0 0]	2.39486e+09	5.89096e+09	3.60586e+09	2.38823e+09	4.18958e+09	1.06072e+10	6.25117e+09	4.15303e+09	3.22819e+09	8.07519e+09	4.81916e+09	3.20895e+09	0	0	0	0	0	0
sp|Q5JPE7|NOMO2_HUMAN	618	[9 2 0 0 0]	9.75481e+08	4.60444e+08	5.08952e+08	4.52556e+08	1.972e+09	9.70569e+08	1.0839e+09	9.16705e+08	1.32495e+09	6.42261e+08	7.09738e+08	5.89866e+08	0	0	0	0	0	0
sp|Q5JPE7|NOMO2_HUMAN	369	[3 4 0 0 0]	3.18944e+06	2.88098e+06	2.51671e+06	3.14248e+06	6.97766e+07	6.04943e+07	5.13113e+07	5.31334e+07	1.93545e+07	1.95539e+07	1.97236e+07	1.66596e+07	-1	1	-1	-1	1	-1
sp|Q5JPE7|NOMO2_HUMAN	369	[3 4 0 1 0]	3.36224e+08	530411	1.59046e+08	3.17878e+08	6.27647e+08	2.36604e+06	3.11498e+08	5.88608e+08	1.18277e+09	8.16133e+06	6.02184e+08	1.14063e+09	0	0	0	0	0	0
sp|Q5JPE7|NOMO2_HUMAN	618	[10 2 0 0 0]	6.84674e+06	439035	1.59951e+06	528725	1.52623e+07	4.02961e+06	9.53337e+06	2.94931e+06	1.32181e+07	1.25135e+06	5.11581e+06	2.60782e+06	0	0	0	0	0	0
sp|Q5JPE7|NOMO2_HUMAN	218	[4 4 0 3 0]	2.28598e+08		1.78842e+08	2.30549e+08	2.21046e+08		1.68422e+08	2.02495e+08	2.1808e+08		2.02989e+08	2.00479e+08	0	0	0	0	0	0
sp|Q5JPE7|NOMO2_HUMAN	369	[3 5 0 1 0]	1.01511e+07		3.0766e+06	1.68099e+07	1.28447e+07		5.09968e+06	2.68488e+07	1.13756e+08		4.63678e+07	1.42797e+08	0	0	0	0	0	0
sp|Q5JPE7|NOMO2_HUMAN	369	[3 3 0 1 0]	1.37357e+08	1.33319e+08		1.22827e+08	1.57893e+08	1.50328e+08		1.43387e+08	1.89833e+08	1.97173e+08		1.91439e+08	0	0	0	0	0	0
sp|Q5JPE7|NOMO2_HUMAN	218	[6 2 0 0 0]		1.62958e+08	7.29386e+07	1.33125e+08		1.96303e+08	7.85163e+07	1.81193e+08		2.56741e+08	7.11892e+07	1.63281e+08	0	0	0	0	0	0
sp|Q9Y4L1|HYOU1_HUMAN	515	[7 2 0 0 0]	3.81496e+10	4.30829e+10	3.84442e+10	3.30083e+10	2.29157e+10	2.73843e+10	2.40482e+10	2.09837e+10	2.67995e+10	3.04677e+10	2.75602e+10	2.41723e+10	0	0	0	0	0	0
sp|Q9Y4L1|HYOU1_HUMAN	515	[6 2 0 0 0]	4.65366e+10	7.34925e+10	3.49266e+10	4.24947e+10	4.02777e+10	6.22464e+10	3.08414e+10	3.90152e+10	3.49172e+10	5.50359e+10	2.75441e+10	3.39034e+10	0	0	0	0	0	0
sp|Q9Y4L1|HYOU1_HUMAN	515	[4 2 0 0 0]	1.26562e+08	3.99539e+08	1.70184e+08	6.63228e+07	2.79419e+08	6.31745e+08	3.35385e+08	1.40714e+08	1.56565e+08	3.11983e+08	1.51695e+08	6.45988e+07	0	0	0	0	0	0
sp|Q9Y4L1|HYOU1_HUMAN	515	[8 2 0 0 0]	9.53656e+09	1.33472e+10	1.46986e+10	1.01343e+10	1.6684e+10	2.27291e+10	2.45502e+10	1.66596e+10	3.16195e+10	4.58989e+10	4.89301e+10	3.33031e+10	0	1	0	0	1	0
sp|Q9Y4L1|HYOU1_HUMAN	515	[5 2 0 0 0]	3.96776e+09	7.98027e+09	1.79172e+09	3.87588e+09	3.96585e+09	7.5926e+09	1.93254e+09	3.88992e+09	1.94853e+09	3.69158e+09	9.04105e+08	1.93624e+09	0	0	0	0	0	0
sp|Q9Y4L1|HYOU1_HUMAN	830	[6 2 0 0 0]	3.79003e+09	4.8957e+09	3.89658e+09	5.1799e+09	5.87814e+09	7.63781e+09	6.10164e+09	8.20997e+09	4.62387e+09	6.22861e+09	4.94486e+09	6.65647e+09	0	0	0	0	0	0
sp|Q9Y4L1|HYOU1_HUMAN	515	[3 4 0 0 0]	1.08202e+08	3.85051e+07	4.30849e+07	2.80921e+07	2.54207e+08	9.88617e+07	1.0683e+08	7.88044e+07	1.15731e+08	3.65238e+07	5.18471e+07	3.5292e+07	0	0	0	0	0	0
sp|Q9Y4L1|HYOU1_HUMAN	515	[9 2 0 0 0]	5.66873e+09	1.25566e+10	4.85625e+09	6.67514e+09	1.00298e+10	2.37981e+10	8.18041e+09	1.19997e+10	1.24901e+10	2.93092e+10	1.03357e+10	1.54626e+10	0	0	0	0	0	0
sp|Q9Y4L1|HYOU1_HUMAN	830	[8 2 0 0 0]	5.84557e+09	7.19287e+09	4.55236e+09	4.6243e+09	9.2426e+09	1.19918e+10	7.77533e+09	7.12117e+09	2.60683e+10	3.24086e+10	2.09403e+10	1.93959e+10	0	1	1	0	1	0
sp|Q9Y4L1|HYOU1_HUMAN	830	[7 2 0 0 0]	3.36021e+09	8.08111e+09	4.49811e+09	4.43289e+09	4.25798e+09	9.54742e+09	5.47167e+09	5.42789e+09	7.17416e+09	1.62803e+10	9.37277e+09	9.08674e+09	0	0	0	0	0	0
sp|Q9Y4L1|HYOU1_HUMAN	862	[7 2 0 0 0]	7.41642e+09	7.25631e+09	9.77272e+09	8.86411e+09	8.45833e+09	8.80167e+09	1.14762e+10	1.04856e+10	2.33722e+10	2.34829e+10	3.07972e+10	2.8218e+10	0	1	1	0	1	1
sp|Q9Y4L1|HYOU1_HUMAN	862	[6 2 0 0 0]	2.29133e+10	2.82649e+10	28475404826	2.14897e+10	3.29039e+10	4.0618e+10	4.09215e+10	3.1259e+10	3.03732e+10	3.77991e+10	3.78821e+10	2.89632e+10	0	0	0	0	0	0
sp|Q9Y4L1|HYOU1_HUMAN	931	[6 2 0 0 0]	1.47226e+09	2.54943e+09	1.23722e+09	1.65541e+09	4.75533e+08	7.49476e+08	3.75638e+08	5.03384e+08	4.29132e+07	4.86126e+07	3.24932e+07	2.52705e+07	1	-1	-1	0	-1	-1
sp|Q9Y4L1|HYOU1_HUMAN	862	[8 2 0 0 0]	1.07159e+10	9.43596e+09	1.0616e+10	9.30264e+09	1.2313e+10	1.08835e+10	1.24829e+10	1.08318e+10	3.77046e+10	3.36009e+10	3.82052e+10	3.36249e+10	0	1	1	0	1	1
sp|Q9Y4L1|HYOU1_HUMAN	922	[6 2 0 0 0]	8.98921e+07	7.90484e+07	1.29494e+08	2.69442e+08	7.58248e+07	6.92151e+07	106526511	2.16898e+08	1.28927e+08	1.14211e+08	1.85119e+08	3.84838e+08	0	0	0	0	0	0
sp|Q9Y4L1|HYOU1_HUMAN	931	[5 2 0 0 0]	7.15499e+08	9.90437e+08	8.07887e+08	6.66027e+08	1.57297e+08	2.3582e+08	1.80235e+08	1.54832e+08	37726237	4.02782e+07	2.71697e+07	2.71643e+07	1	-1	-1	1	-1	-1
sp|Q9Y4L1|HYOU1_HUMAN	862	[9 2 0 0 0]	9.8435e+08	1.8925e+09	1.84578e+09	5.18914e+08	2.02419e+09	3.79443e+09	3.79418e+09	1.1037e+09	2.67297e+09	5.15901e+09	5.18719e+09	1.36605e+09	0	0	0	0	0	0
sp|Q9Y4L1|HYOU1_HUMAN	862	[4 2 0 0 0]	5.5639e+06	3.5383e+06	3.44119e+06	7.16924e+06	9.11333e+06	8.35894e+06	8.89575e+06	1.72194e+07	8.09981e+06	3.26796e+06	7.6796e+06	1.32424e+07	0	0	0	0	0	0
sp|Q9Y4L1|HYOU1_HUMAN	862	[5 3 0 0 0]	1.55398e+07	8.37447e+06	2.32237e+07	1.52511e+07	3.84222e+07	3.63879e+07	6.49853e+07	5.58914e+07	1.25111e+07	1.02098e+07	1.093e+07	1.52869e+07	-1	0	-1	0	0	0
sp|Q9Y4L1|HYOU1_HUMAN	862	[5 2 0 0 0]	5.1926e+07	4.08783e+07	4.25212e+07	7.32263e+07	1.63259e+08	1.36168e+08	1.56048e+08	2.3695e+08	3.97518e+07	3.63045e+07	3.09874e+07	5.49293e+07	-1	0	-1	-1	0	-1
sp|Q9Y4L1|HYOU1_HUMAN	869	[6 2 0 0 0]	5.92909e+10	5.50222e+10	6.10863e+10	4.32008e+10	4.91265e+10	4.5935e+10	5.04088e+10	3.57524e+10	1.84752e+10	1.73947e+10	1.91704e+10	1.37883e+10	0	-1	-1	0	-1	-1
sp|Q9Y4L1|HYOU1_HUMAN	869	[4 2 0 0 0]	3.9784e+09	3.92526e+09	6.1304e+09	4.80788e+09	4.39337e+08	4.6985e+08	6.37954e+08	4.99087e+08	6.48827e+07	8.45409e+07	8.46992e+07	6.55519e+07	1	-1	-1	1	-1	-1
sp|Q9Y4L1|HYOU1_HUMAN	869	[4 2 0 1 0]	7.58631e+07	8.7396e+07	7.8751e+07	4.55553e+07	1.78575e+07	6.9951e+06	7.42255e+06	6.98376e+06	3.27133e+06	137486	171936	520841	1	-1	0	1	-1	0
sp|Q9Y4L1|HYOU1_HUMAN	869	[3 4 0 1 0]	5.33868e+07	5.07309e+07	6.10393e+07	4.0892e+07	3.9427e+07	3.87815e+07	4.09909e+07	3.48895e+07	9.54679e+06	1.0395e+07	8.39844e+06	6.77751e+06	0	-1	-1	0	-1	-1
sp|Q9Y4L1|HYOU1_HUMAN	869	[3 3 0 1 0]	6.98293e+07	6.96388e+07	1.19761e+08	1.14133e+08	2.09234e+07	1.99388e+07	3.41948e+07	3.29944e+07	7.34158e+06	7.57222e+06	1.19774e+07	1.19286e+07	1	-1	-1	0	-1	0
sp|Q9Y4L1|HYOU1_HUMAN	869	[5 2 0 0 0]	6.80846e+09	8.94721e+09	7.06213e+09	6.73535e+09	3.73678e+09	4.82047e+09	2.81828e+09	3.61188e+09	8.23484e+08	9.92005e+08	6.81533e+08	7.75419e+08	0	-1	-1	0	-1	-1
sp|Q9Y4L1|HYOU1_HUMAN	869	[6 2 0 1 0]	2.18089e+07	1.27028e+07	1.32568e+07	1.14432e+07	2.39215e+06	1.33433e+06	1.18762e+06	1.14626e+06	282216	228076	264039	14656.8	1	-1	-1	1	-1	0
sp|Q9Y4L1|HYOU1_HUMAN	869	[7 2 0 0 0]	1.19699e+10	7.47149e+09	8.14632e+09	9.77922e+09	9.13409e+09	5.72938e+09	5.90392e+09	7.21691e+09	9.29113e+09	5.98721e+09	5.90831e+09	6.9202e+09	0	0	0	0	0	0
sp|Q9Y4L1|HYOU1_HUMAN	869	[8 2 0 0 0]	2.79521e+10	2.63459e+10	1.73846e+10	2.60091e+10	4.28865e+10	4.03185e+10	2.67056e+10	3.80521e+10	8.67912e+10	8.17528e+10	5.42957e+10	7.8168e+10	0	1	1	0	1	0
sp|Q9Y4L1|HYOU1_HUMAN	931	[8 2 0 0 0]	7.65564e+07	2.0647e+08	1.11448e+08	9.89359e+07	3.44822e+07	8.24894e+07	4.01492e+07	3.69133e+07	8.82888e+06	3.18611e+07	2.22972e+07	1.43453e+07	0	0	0	0	0	0
sp|Q9Y4L1|HYOU1_HUMAN	869	[3 5 0 1 0]	7.35753e+06	4.61478e+06	5.43976e+06	4.13713e+06	1.65636e+07	1.62422e+07	1.62558e+07	1.23149e+07	4.64272e+06	4.6386e+06	4.25751e+06	3.40911e+06	-1	0	-1	-1	0	-1
sp|Q9Y4L1|HYOU1_HUMAN	869	[5 2 0 1 0]	9.09744e+07	1.74441e+08	1.03847e+08	9.77701e+07	1.0887e+07	2.23477e+07	1.15258e+07	1.22547e+07	454673	602383	456167	908731	1	-1	-1	1	-1	0
sp|Q9Y4L1|HYOU1_HUMAN	869	[3 2 0 1 0]	4.45184e+07	4.85527e+07	5.476e+07	4.27632e+07	7.32775e+06	7.95857e+06	7.73021e+06	7.08506e+06	3.05661e+06	2.9755e+06	3.39793e+06	2.53624e+06	1	-1	-1	1	-1	-1
sp|Q9Y4L1|HYOU1_HUMAN	869	[9 2 0 0 0]	2.27135e+09	2.50822e+09	3.87686e+08	2.78778e+09	4.48727e+09	5.10242e+09	749233690	5.53108e+09	5.6748e+09	6.44741e+09	9.42942e+08	6.96679e+09	0	0	0	0	0	0
sp|Q9Y4L1|HYOU1_HUMAN	931	[3 2 0 1 0]	8.10728e+06	2.11573e+07	1.32661e+07	1.46335e+07	1.73152e+06	5.45915e+06	1.60572e+06	2.90729e+06	2.17091e+06	1.13226e+06	742512	811583	1	-1	0	0	0	0
sp|Q9Y4L1|HYOU1_HUMAN	869	[3 2 0 0 0]	3.5888e+07	2.25314e+07	4.24705e+07	1.90759e+07	2.98194e+06	4.7611e+06	5.30031e+06	4.96106e+06	284586	3.81207e+06	7.19117e+06	1.73755e+06	1	-1	0	0	0	0
sp|Q9Y4L1|HYOU1_HUMAN	931	[3 3 0 1 0]	3.27451e+06	2.39561e+07	3.32205e+07	2.59344e+07	547500	4.85391e+06	8.92171e+06	7.96836e+06	425966	2.77639e+06	499314	1.02765e+06	0	0	0	0	0	0
sp|Q9Y4L1|HYOU1_HUMAN	869	[3 3 0 0 0]	565686	921936	922883	694277	1.16714e+07	1.16691e+07	1.29524e+07	1.30813e+07	849744	733494	1.22579e+06	946663	-1	0	-1	-1	0	-1
sp|Q9Y4L1|HYOU1_HUMAN	869	[3 4 0 0 0]	3.00472e+06	3.54516e+06	1.87598e+06	900665	5.00344e+07	4.73397e+07	3.16095e+07	2.08416e+07	6.30869e+06	4.30298e+06	3.18471e+06	3.09328e+06	-1	0	-1	0	0	0
sp|Q9Y4L1|HYOU1_HUMAN	869	[3 5 0 0 0]	4.65241e+06	4.03185e+06	5.36521e+06	4.51346e+06	6.69283e+06	4.75655e+07	3.00116e+07	4.42606e+07	730440	6.34953e+06	4.1278e+06	6.92699e+06	0	0	0	0	0	0
sp|Q9Y4L1|HYOU1_HUMAN	931	[7 2 0 0 0]	1.05337e+08	1.34417e+08	5.23805e+07	4.10075e+07	3.32662e+07	4.09895e+07	1.44412e+07	9.17842e+06	7.39117e+06	9.27057e+06	2.95925e+06	1.21197e+06	0	0	0	0	0	0
sp|Q9Y4L1|HYOU1_HUMAN	515	[3 5 0 2 0]	5.85322e+07	2.95282e+08	1.13777e+08		2.92692e+08	9.6536e+08	4.82406e+08		2.80522e+07	1.67929e+08	6.63905e+07		0	0	0	0	0	0
sp|Q9Y4L1|HYOU1_HUMAN	869	[5 3 1 0 0]	1.47766e+07	2.96625e+08	7871820		1.84449e+06	5.21589e+07	834114		185507	268174	0		0	0	0	0	0	0
sp|Q9Y4L1|HYOU1_HUMAN	869	[3 6 0 0 0]	893817		695039	1.34267e+06	1.4078e+07		2.11938e+07	1.301e+07	2.18526e+06		3.64159e+06	3.16366e+06	-1	0	-1	0	0	0
sp|Q9Y4L1|HYOU1_HUMAN	869	[4 3 0 1 0]		2.5648e+06	1.92324e+06	2.04439e+06		0	58437.8	59323.1		2.39266e+06	1.85471e+06	1.88197e+06	1	0	1	1	0	1
sp|P08195|4F2_HUMAN	424	[8 2 0 0 0]	3.4917e+08	2.432e+07	2.12717e+08	2.07939e+08	3.73695e+07	4.19217e+06	2.67422e+07	2.75713e+07	1.80952e+08	3.63961e+06	1.14324e+08	1.0883e+08	0	0	0	0	0	0
sp|P08195|4F2_HUMAN	424	[9 2 0 0 0]	7.13467e+07	1.93371e+08	2.34694e+08	2.02481e+08	4.15704e+07	5.06735e+07	5.47502e+07	7.23187e+07	6.83434e+07	1.23949e+08	1.59978e+08	1.77753e+08	0	0	0	0	0	0
sp|P08195|4F2_HUMAN	424	[10 2 0 0 0]	1.18171e+08	4.19565e+08	3.16816e+08	1.08221e+08	9.59188e+07	1.01199e+08	1.12722e+08	1.28981e+08	2.11812e+08	5.93636e+08	5.2144e+08	2.23012e+08	0	0	0	0	0	0
sp|P08195|4F2_HUMAN	365	[5 4 1 1 0]	2.61967e+08	2.92919e+08	1.45658e+08	2.85958e+08	1.8347e+08	2.13081e+08	1.00532e+08	1.98417e+08	6.14085e+08	6.86264e+08	3.47248e+08	7.41107e+08	0	1	1	0	0	0
sp|P08195|4F2_HUMAN	424	[7 3 0 1 0]	621012	0	969204	744487	1.49931e+06	971059	456557	716062	1.30524e+07	9.43358e+06	7.66688e+06	7.33581e+06	0	1	1	0	1	1
sp|P08195|4F2_HUMAN	424	[6 3 0 2 0]	5.50007e+06	3.86199e+06	6.6056e+06	1.82109e+06	964365	1.31558e+06	1.56167e+06	0	2.07623e+07	1.74319e+07	0	1.111e+07	0	0	0	0	0	0
sp|P08195|4F2_HUMAN	424	[5 4 1 1 0]	4.19016e+07	2.58054e+07	1.20869e+07	2.1274e+07	1.0177e+06	2.92072e+06	1.18447e+06	1.97945e+06	3.88929e+08	2.45747e+08	1.09133e+08	1.95078e+08	1	0	1	0	0	0
sp|P08195|4F2_HUMAN	365	[6 4 0 2 0]	2.8113e+07	6.98332e+07	3.08413e+07	8.19559e+07	1.85038e+07	4.74436e+07	2.08078e+07	5.53762e+07	4.16052e+07	9.32961e+07	4.90148e+07	1.95421e+08	0	0	0	0	0	0
sp|P08195|4F2_HUMAN	365	[8 2 0 0 0]	1.77949e+07	3.53351e+07	5.75431e+06	2.1518e+07	1.03421e+07	1.97891e+07	3.12829e+06	1.415e+07	1.92017e+07	3.6072e+07	5.78107e+06	2.58943e+07	0	0	0	0	0	0
sp|P08195|4F2_HUMAN	365	[9 2 0 0 0]	8.7884e+06	1.15179e+07	2.45184e+06	7.91338e+06	5.79304e+06	8.59614e+06	1.77278e+06	4.67931e+06	1.11435e+07	1.7495e+07	3.23518e+06	9.78793e+06	0	0	0	0	0	0
sp|P08195|4F2_HUMAN	365	[6 4 1 0 0]	3.96204e+06	8.07243e+06	1.21694e+06	305803	2.53962e+07	5.48324e+07	8.03254e+06	2.23787e+06	8.54623e+06	1.18368e+07	2.02716e+06	761792	0	0	0	0	0	0
sp|P08195|4F2_HUMAN	424	[6 4 0 2 0]	3.04576e+07	1.92616e+07		5.9575e+06	1.30256e+06	2.58141e+06		535504	1.58676e+08	9.42005e+07		2.54894e+07	0	0	0	0	0	0
sp|P08195|4F2_HUMAN	365	[10 2 0 0 0]	1.04148e+07	8.05842e+06		2.65991e+06	8.46526e+06	7.32556e+06		2.06127e+06	2.86458e+07	2.30245e+07		6.43754e+06	0	0	0	0	0	0
sp|P08195|4F2_HUMAN	424	[7 2 0 0 0]		7.90437e+07	4.32332e+07	4.48348e+07		1.1674e+07	3.90712e+06	1.13746e+07		4.85645e+07	2.64899e+07	2.25306e+07	0	0	0	0	0	0
sp|Q02388|CO7A1_HUMAN	786	[6 2 0 0 0]	9.43186e+06	1.3812e+07	1.08155e+07	2.1635e+07	1.22668e+06	1.22477e+06	2.09068e+06	0	1.24225e+08	1.37263e+08	1.31586e+08	2.61679e+08	1	1	1	0	0	0
sp|Q02388|CO7A1_HUMAN	786	[8 2 0 0 0]	1.31165e+08	2.26602e+08	2.16892e+08	6.09394e+07	8.64027e+06	4.86351e+07	3.02583e+07	5.80233e+06	8.72081e+08	1.52039e+09	1.40519e+09	3.86725e+08	0	0	1	0	0	0
sp|Q02388|CO7A1_HUMAN	786	[7 2 0 0 0]	1.42944e+06	440927	2.5983e+06	770884	239622	690489	0	71710.8	1.67842e+07	1.46891e+07	3.02247e+07	8.15832e+06	0	0	1	0	0	0
sp|Q02388|CO7A1_HUMAN	337	[6 2 0 0 0]	3.76287e+08	2.96336e+08	3.22172e+08	3.96808e+07	1.31292e+08	1.05462e+08	1.12642e+08	1.52938e+07	3.5419e+09	2.91145e+09	3.09616e+09	4.08466e+08	0	0	0	0	0	0
sp|Q02388|CO7A1_HUMAN	337	[8 2 0 0 0]	4.26681e+07	962124	2.82809e+07	5.74483e+06	2.70189e+07	1.80123e+06	2.50427e+07	3.66107e+06	1.1968e+08	1.55978e+07	9.83964e+07	1.44229e+07	0	0	0	0	0	0
sp|Q02388|CO7A1_HUMAN	337	[7 2 0 0 0]	3.89487e+06	1.77747e+06	4.12346e+06	161781	1.43596e+06	1.32372e+06	1.72034e+06	777821	3.92172e+07	37463757	3.826e+07	8.91404e+06	0	1	1	0	0	0
sp|Q02388|CO7A1_HUMAN	1109	[6 2 0 0 0]	1.27884e+07	3.14953e+06	8.86802e+06		1.53444e+07	7.29917e+06	3.82493e+06		5.66088e+07	4.35389e+07	3.97586e+07		0	1	1	0	0	0
sp|Q02388|CO7A1_HUMAN	1109	[8 2 0 0 0]	711910	1.92895e+06		1.10801e+06	1.04255e+06	2.60666e+06		540320	1.20442e+07	9.19319e+06		6.48677e+06	0	1	0	0	0	0
sp|P69849|NOMO3_HUMAN	369	[5 2 0 0 0]	1.11388e+10	4.25613e+09	6.85455e+09	6.93276e+09	2.58222e+10	1.03604e+10	1.64795e+10	1.61677e+10	1.00292e+10	4.03747e+09	6.31103e+09	6.36122e+09	0	0	0	0	0	0
sp|P69849|NOMO3_HUMAN	218	[8 2 0 0 0]	5.14913e+08	1.0403e+09	8.80853e+08	8.65618e+08	5.50686e+08	1.05461e+09	8.13412e+08	8.7284e+08	8.48607e+08	1.69345e+09	1.44799e+09	1.31535e+09	0	0	0	0	0	0
sp|P69849|NOMO3_HUMAN	218	[9 2 0 0 0]	1.37091e+09	1.64698e+09	9.59811e+08	8.87109e+08	1.89861e+09	2.21223e+09	1.23528e+09	1.24783e+09	2.00234e+09	2.14757e+09	1.2424e+09	1.4397e+09	0	0	0	0	0	0
sp|P69849|NOMO3_HUMAN	218	[7 2 0 0 0]	1.41712e+08	3.17527e+08	1.78079e+08	1.44929e+08	1.24401e+08	3.56573e+08	2.37176e+08	1.46172e+08	1.43426e+08	4.77938e+08	3.06674e+08	1.77871e+08	0	0	0	0	0	0
sp|P69849|NOMO3_HUMAN	369	[7 2 0 0 0]	4.63955e+10	4.23123e+10	3.61022e+10	3.50057e+10	3.65202e+10	3.38423e+10	2.87711e+10	2.76304e+10	3.34412e+10	3.12974e+10	2.63669e+10	2.52309e+10	0	0	0	0	0	0
sp|P69849|NOMO3_HUMAN	369	[9 2 0 0 0]	3.70271e+09	5.39625e+09	3.64367e+09	1.71387e+09	5.84931e+09	8.41525e+09	5.81552e+09	2.69587e+09	3.58695e+09	5.11633e+09	3.58423e+09	1.65123e+09	0	0	0	0	0	0
sp|P69849|NOMO3_HUMAN	369	[8 2 0 0 0]	1.51015e+10	8.12781e+09	8.16768e+09	6097179011	3.07555e+10	1.69605e+10	1.69604e+10	1.20567e+10	3.62267e+10	1.9449e+10	1.94313e+10	1.38492e+10	0	0	0	0	0	0
sp|P69849|NOMO3_HUMAN	369	[6 2 0 0 0]	2.58221e+10	1.39674e+10	2.41769e+10	1.98099e+10	3.00739e+10	1.63406e+10	2.83692e+10	2.22766e+10	2.30033e+10	1.23787e+10	2.14461e+10	1.68996e+10	0	0	0	0	0	0
sp|P69849|NOMO3_HUMAN	369	[4 2 0 0 0]	2.88575e+08	4.70821e+08	2.75149e+08	2.83319e+08	1.52418e+08	2.52615e+08	1.563e+08	1.53715e+08	1.11137e+08	1.73872e+08	8.84194e+07	8.89366e+07	0	-1	0	0	0	0
sp|P69849|NOMO3_HUMAN	618	[8 2 0 0 0]	2.16545e+09	2.22093e+09	1.10155e+09	1.29795e+09	2.2218e+09	2.18992e+09	1.1345e+09	1.24975e+09	2967331824	2.99508e+09	1.55537e+09	1.74845e+09	0	0	0	0	0	0
sp|P69849|NOMO3_HUMAN	618	[7 2 0 0 0]	3.11825e+09	3.35432e+09	3.76345e+09	2.77118e+09	3.18023e+09	3.42417e+09	3.85112e+09	2.8673e+09	4.72644e+09	4.98529e+09	5.68816e+09	4.11882e+09	0	0	0	0	0	0
sp|P69849|NOMO3_HUMAN	369	[3 2 0 1 0]	1.75282e+08	1.51493e+08	1.56294e+08	1.75364e+08	1.19899e+08	1.04734e+08	1.09206e+08	1.18833e+08	1.15057e+08	1.12395e+08	1.07265e+08	1.10544e+08	0	0	0	0	0	0
sp|P69849|NOMO3_HUMAN	618	[3 3 0 1 0]	6.23102e+07	5.03277e+07	6.44032e+07	8.8528e+07	4.14029e+07	3.11382e+07	2.74217e+07	6.3492e+07	1.01995e+08	7.23536e+07	8.49224e+07	1.39492e+08	0	0	0	0	0	0
sp|P69849|NOMO3_HUMAN	369	[4 2 0 1 0]	6.1426e+07	5.62341e+07	5.296e+07	3.11273e+07	2.24123e+07	2.5532e+07	2.23715e+07	1.46314e+07	1.70775e+07	2.26163e+07	2.63156e+07	1.14004e+07	1	-1	0	0	0	0
sp|P69849|NOMO3_HUMAN	369	[5 2 0 1 0]	1.28214e+08	1.17159e+08	1.17292e+08	2.01761e+08	5.23145e+07	5.35216e+07	3.60064e+07	9.10041e+07	3.50462e+07	3.82395e+07	2.46669e+07	6.26219e+07	0	-1	0	0	0	0
sp|P69849|NOMO3_HUMAN	369	[6 2 0 1 0]	3.3105e+08	1.7803e+08	4.46405e+08	2.15679e+08	1.61975e+08	8.78009e+07	2.05453e+08	9.29978e+07	1.21913e+08	8.03508e+07	1.83411e+08	8.8729e+07	0	0	0	0	0	0
sp|P69849|NOMO3_HUMAN	618	[5 2 0 0 0]	5.56435e+08	1.87534e+08	5.56194e+08	1.77384e+08	1.19199e+09	3.97715e+08	1.19693e+09	3.83715e+08	5.3208e+08	1.71039e+08	4.90636e+08	1.68779e+08	0	0	0	0	0	0
sp|P69849|NOMO3_HUMAN	618	[3 4 0 1 0]	2.41958e+07	2.38357e+07	1.93284e+07	2.96203e+07	2.75768e+07	2.40032e+07	1.19516e+07	2.26905e+07	9.84557e+07	9.90232e+07	8.00807e+07	1.07632e+08	0	1	1	0	1	1
sp|P69849|NOMO3_HUMAN	369	[7 2 0 1 0]	1.37111e+08	1.01428e+08	1.08599e+08	1.20227e+08	8.0851e+07	6.05522e+07	7.76958e+07	6.97343e+07	9.65199e+07	5.92968e+07	6.46609e+07	7.66695e+07	0	0	0	0	0	0
sp|P69849|NOMO3_HUMAN	618	[6 2 0 0 0]	2.39486e+09	5.89096e+09	3.60586e+09	2.38823e+09	4.18958e+09	1.06072e+10	6.25117e+09	4.15303e+09	3.22819e+09	8.07519e+09	4.81916e+09	3.20895e+09	0	0	0	0	0	0
sp|P69849|NOMO3_HUMAN	618	[9 2 0 0 0]	9.75481e+08	4.60444e+08	5.08952e+08	4.52556e+08	1.972e+09	9.70569e+08	1.0839e+09	9.16705e+08	1.32495e+09	6.42261e+08	7.09738e+08	5.89866e+08	0	0	0	0	0	0
sp|P69849|NOMO3_HUMAN	369	[3 4 0 0 0]	3.18944e+06	2.88098e+06	2.51671e+06	3.14248e+06	6.97766e+07	6.04943e+07	5.13113e+07	5.31334e+07	1.93545e+07	1.95539e+07	1.97236e+07	1.66596e+07	-1	1	-1	-1	1	-1
sp|P69849|NOMO3_HUMAN	369	[3 4 0 1 0]	3.36224e+08	530411	1.59046e+08	3.17878e+08	6.27647e+08	2.36604e+06	3.11498e+08	5.88608e+08	1.18277e+09	8.16133e+06	6.02184e+08	1.14063e+09	0	0	0	0	0	0
sp|P69849|NOMO3_HUMAN	618	[10 2 0 0 0]	6.84674e+06	439035	1.59951e+06	528725	1.52623e+07	4.02961e+06	9.53337e+06	2.94931e+06	1.32181e+07	1.25135e+06	5.11581e+06	2.60782e+06	0	0	0	0	0	0
sp|P69849|NOMO3_HUMAN	218	[4 4 0 3 0]	2.28598e+08		1.78842e+08	2.30549e+08	2.21046e+08		1.68422e+08	2.02495e+08	2.1808e+08		2.02989e+08	2.00479e+08	0	0	0	0	0	0
sp|P69849|NOMO3_HUMAN	369	[3 5 0 1 0]	1.01511e+07		3.0766e+06	1.68099e+07	1.28447e+07		5.09968e+06	2.68488e+07	1.13756e+08		4.63678e+07	1.42797e+08	0	0	0	0	0	0
sp|P69849|NOMO3_HUMAN	369	[3 3 0 1 0]	1.37357e+08	1.33319e+08		1.22827e+08	1.57893e+08	1.50328e+08		1.43387e+08	1.89833e+08	1.97173e+08		1.91439e+08	0	0	0	0	0	0
sp|P69849|NOMO3_HUMAN	218	[6 2 0 0 0]		1.62958e+08	7.29386e+07	1.33125e+08		1.96303e+08	7.85163e+07	1.81193e+08		2.56741e+08	7.11892e+07	1.63281e+08	0	0	0	0	0	0
sp|P52209|6PGD_HUMAN	468	[6 2 0 0 0]	6.08789e+07	5.74558e+07		7.14689e+07	6.08789e+07	5.74558e+07		7.14689e+07	6.08789e+07	5.74558e+07		7.14689e+07	0	0	0	0	0	0
sp|Q15155|NOMO1_HUMAN	369	[5 2 0 0 0]	1.11388e+10	4.25613e+09	6.85455e+09	6.93276e+09	2.58222e+10	1.03604e+10	1.64795e+10	1.61677e+10	1.00292e+10	4.03747e+09	6.31103e+09	6.36122e+09	0	0	0	0	0	0
sp|Q15155|NOMO1_HUMAN	218	[8 2 0 0 0]	5.14913e+08	1.0403e+09	8.80853e+08	8.65618e+08	5.50686e+08	1.05461e+09	8.13412e+08	8.7284e+08	8.48607e+08	1.69345e+09	1.44799e+09	1.31535e+09	0	0	0	0	0	0
sp|Q15155|NOMO1_HUMAN	218	[9 2 0 0 0]	1.37091e+09	1.64698e+09	9.59811e+08	8.87109e+08	1.89861e+09	2.21223e+09	1.23528e+09	1.24783e+09	2.00234e+09	2.14757e+09	1.2424e+09	1.4397e+09	0	0	0	0	0	0
sp|Q15155|NOMO1_HUMAN	218	[7 2 0 0 0]	1.41712e+08	3.17527e+08	1.78079e+08	1.44929e+08	1.24401e+08	3.56573e+08	2.37176e+08	1.46172e+08	1.43426e+08	4.77938e+08	3.06674e+08	1.77871e+08	0	0	0	0	0	0
sp|Q15155|NOMO1_HUMAN	369	[7 2 0 0 0]	4.63955e+10	4.23123e+10	3.61022e+10	3.50057e+10	3.65202e+10	3.38423e+10	2.87711e+10	2.76304e+10	3.34412e+10	3.12974e+10	2.63669e+10	2.52309e+10	0	0	0	0	0	0
sp|Q15155|NOMO1_HUMAN	369	[9 2 0 0 0]	3.70271e+09	5.39625e+09	3.64367e+09	1.71387e+09	5.84931e+09	8.41525e+09	5.81552e+09	2.69587e+09	3.58695e+09	5.11633e+09	3.58423e+09	1.65123e+09	0	0	0	0	0	0
sp|Q15155|NOMO1_HUMAN	369	[8 2 0 0 0]	1.51015e+10	8.12781e+09	8.16768e+09	6097179011	3.07555e+10	1.69605e+10	1.69604e+10	1.20567e+10	3.62267e+10	1.9449e+10	1.94313e+10	1.38492e+10	0	0	0	0	0	0
sp|Q15155|NOMO1_HUMAN	369	[6 2 0 0 0]	2.58221e+10	1.39674e+10	2.41769e+10	1.98099e+10	3.00739e+10	1.63406e+10	2.83692e+10	2.22766e+10	2.30033e+10	1.23787e+10	2.14461e+10	1.68996e+10	0	0	0	0	0	0
sp|Q15155|NOMO1_HUMAN	369	[4 2 0 0 0]	2.88575e+08	4.70821e+08	2.75149e+08	2.83319e+08	1.52418e+08	2.52615e+08	1.563e+08	1.53715e+08	1.11137e+08	1.73872e+08	8.84194e+07	8.89366e+07	0	-1	0	0	0	0
sp|Q15155|NOMO1_HUMAN	618	[8 2 0 0 0]	2.16545e+09	2.22093e+09	1.10155e+09	1.29795e+09	2.2218e+09	2.18992e+09	1.1345e+09	1.24975e+09	2967331824	2.99508e+09	1.55537e+09	1.74845e+09	0	0	0	0	0	0
sp|Q15155|NOMO1_HUMAN	618	[7 2 0 0 0]	3.11825e+09	3.35432e+09	3.76345e+09	2.77118e+09	3.18023e+09	3.42417e+09	3.85112e+09	2.8673e+09	4.72644e+09	4.98529e+09	5.68816e+09	4.11882e+09	0	0	0	0	0	0
sp|Q15155|NOMO1_HUMAN	369	[3 2 0 1 0]	1.75282e+08	1.51493e+08	1.56294e+08	1.75364e+08	1.19899e+08	1.04734e+08	1.09206e+08	1.18833e+08	1.15057e+08	1.12395e+08	1.07265e+08	1.10544e+08	0	0	0	0	0	0
sp|Q15155|NOMO1_HUMAN	618	[3 3 0 1 0]	6.23102e+07	5.03277e+07	6.44032e+07	8.8528e+07	4.14029e+07	3.11382e+07	2.74217e+07	6.3492e+07	1.01995e+08	7.23536e+07	8.49224e+07	1.39492e+08	0	0	0	0	0	0
sp|Q15155|NOMO1_HUMAN	369	[4 2 0 1 0]	6.1426e+07	5.62341e+07	5.296e+07	3.11273e+07	2.24123e+07	2.5532e+07	2.23715e+07	1.46314e+07	1.70775e+07	2.26163e+07	2.63156e+07	1.14004e+07	1	-1	0	0	0	0
sp|Q15155|NOMO1_HUMAN	369	[5 2 0 1 0]	1.28214e+08	1.17159e+08	1.17292e+08	2.01761e+08	5.23145e+07	5.35216e+07	3.60064e+07	9.10041e+07	3.50462e+07	3.82395e+07	2.46669e+07	6.26219e+07	0	-1	0	0	0	0
sp|Q15155|NOMO1_HUMAN	369	[6 2 0 1 0]	3.3105e+08	1.7803e+08	4.46405e+08	2.15679e+08	1.61975e+08	8.78009e+07	2.05453e+08	9.29978e+07	1.21913e+08	8.03508e+07	1.83411e+08	8.8729e+07	0	0	0	0	0	0
sp|Q15155|NOMO1_HUMAN	618	[5 2 0 0 0]	5.56435e+08	1.87534e+08	5.56194e+08	1.77384e+08	1.19199e+09	3.97715e+08	1.19693e+09	3.83715e+08	5.3208e+08	1.71039e+08	4.90636e+08	1.68779e+08	0	0	0	0	0	0
sp|Q15155|NOMO1_HUMAN	618	[3 4 0 1 0]	2.41958e+07	2.38357e+07	1.93284e+07	2.96203e+07	2.75768e+07	2.40032e+07	1.19516e+07	2.26905e+07	9.84557e+07	9.90232e+07	8.00807e+07	1.07632e+08	0	1	1	0	1	1
sp|Q15155|NOMO1_HUMAN	369	[7 2 0 1 0]	1.37111e+08	1.01428e+08	1.08599e+08	1.20227e+08	8.0851e+07	6.05522e+07	7.76958e+07	6.97343e+07	9.65199e+07	5.92968e+07	6.46609e+07	7.66695e+07	0	0	0	0	0	0
sp|Q15155|NOMO1_HUMAN	618	[6 2 0 0 0]	2.39486e+09	5.89096e+09	3.60586e+09	2.38823e+09	4.18958e+09	1.06072e+10	6.25117e+09	4.15303e+09	3.22819e+09	8.07519e+09	4.81916e+09	3.20895e+09	0	0	0	0	0	0
sp|Q15155|NOMO1_HUMAN	618	[9 2 0 0 0]	9.75481e+08	4.60444e+08	5.08952e+08	4.52556e+08	1.972e+09	9.70569e+08	1.0839e+09	9.16705e+08	1.32495e+09	6.42261e+08	7.09738e+08	5.89866e+08	0	0	0	0	0	0
sp|Q15155|NOMO1_HUMAN	369	[3 4 0 0 0]	3.18944e+06	2.88098e+06	2.51671e+06	3.14248e+06	6.97766e+07	6.04943e+07	5.13113e+07	5.31334e+07	1.93545e+07	1.95539e+07	1.97236e+07	1.66596e+07	-1	1	-1	-1	1	-1
sp|Q15155|NOMO1_HUMAN	369	[3 4 0 1 0]	3.36224e+08	530411	1.59046e+08	3.17878e+08	6.27647e+08	2.36604e+06	3.11498e+08	5.88608e+08	1.18277e+09	8.16133e+06	6.02184e+08	1.14063e+09	0	0	0	0	0	0
sp|Q15155|NOMO1_HUMAN	618	[10 2 0 0 0]	6.84674e+06	439035	1.59951e+06	528725	1.52623e+07	4.02961e+06	9.53337e+06	2.94931e+06	1.32181e+07	1.25135e+06	5.11581e+06	2.60782e+06	0	0	0	0	0	0
sp|Q15155|NOMO1_HUMAN	218	[4 4 0 3 0]	2.28598e+08		1.78842e+08	2.30549e+08	2.21046e+08		1.68422e+08	2.02495e+08	2.1808e+08		2.02989e+08	2.00479e+08	0	0	0	0	0	0
sp|Q15155|NOMO1_HUMAN	369	[3 5 0 1 0]	1.01511e+07		3.0766e+06	1.68099e+07	1.28447e+07		5.09968e+06	2.68488e+07	1.13756e+08		4.63678e+07	1.42797e+08	0	0	0	0	0	0
sp|Q15155|NOMO1_HUMAN	369	[3 3 0 1 0]	1.37357e+08	1.33319e+08		1.22827e+08	1.57893e+08	1.50328e+08		1.43387e+08	1.89833e+08	1.97173e+08		1.91439e+08	0	0	0	0	0	0
sp|Q15155|NOMO1_HUMAN	218	[6 2 0 0 0]		1.62958e+08	7.29386e+07	1.33125e+08		1.96303e+08	7.85163e+07	1.81193e+08		2.56741e+08	7.11892e+07	1.63281e+08	0	0	0	0	0	0
sp|Q8NBJ5|GT251_HUMAN	381	[5 2 0 0 0]	4.60285e+08	4.66042e+08	3.8778e+08	1.8787e+08	5.00387e+08	4.98399e+08	4.47721e+08	2.15674e+08	2.97077e+08	2.91016e+08	2.5016e+08	1.26535e+08	0	0	0	0	0	0
sp|Q8NBJ5|GT251_HUMAN	381	[6 2 0 0 0]	2.49877e+09	2.37861e+09	2.0443e+09	2.23795e+09	1.5576e+09	1.49502e+09	1.25365e+09	1.44823e+09	2.63702e+09	2.48044e+09	2.19767e+09	2.35257e+09	0	0	0	0	0	0
sp|Q8NBJ5|GT251_HUMAN	381	[3 4 0 1 0]	2.08654e+07	1.92722e+07	1.7034e+07	1.85734e+07	2.30581e+07	2.8742e+07	2.31548e+07	2.1284e+07	1.5528e+07	1.95526e+07	1.41876e+07	9.37231e+06	0	0	0	0	0	0
sp|Q8NBJ5|GT251_HUMAN	381	[8 2 0 0 0]	2.12105e+08	1.93589e+08	2.95537e+08	2.98185e+08	1.33093e+08	1.1306e+08	1.76879e+08	1.68048e+08	1.67607e+08	1.53848e+08	2.3704e+08	2.44642e+08	0	0	0	0	0	0
sp|Q8NBJ5|GT251_HUMAN	381	[3 3 0 2 0]	1.08002e+08	1.04594e+08	5.7611e+07	2.85522e+07	5.05612e+07	4.78563e+07	2.52064e+07	1.1082e+07	3.30244e+08	3.11997e+08	2.23599e+08	2.56887e+08	0	1	1	0	1	1
sp|Q8NBJ5|GT251_HUMAN	381	[7 2 0 0 0]	2.45218e+08	3.35429e+08	4.46392e+08	2.34322e+08	1.55955e+08	1.97695e+08	2.43608e+08	1.41927e+08	1.93583e+08	2.76608e+08	3.35846e+08	1.66697e+08	0	0	0	0	0	0
sp|Q8NBJ5|GT251_HUMAN	96	[6 2 0 0 0]	4.14452e+10	4.31417e+10	4.21501e+10	3.64186e+10	2.25659e+10	2.68538e+10	2.45453e+10	2.0215e+10	1.65964e+10	1.72159e+10	1.57774e+10	1.45385e+10	0	-1	0	0	-1	0
sp|Q8NBJ5|GT251_HUMAN	96	[5 2 0 0 0]	1.9686e+07	4.45198e+07	4.1065e+07	2.27414e+07	1.98298e+07	3.53272e+07	3.85243e+07	3.04027e+07	9.16232e+06	1.54755e+07	1.76491e+07	9.59893e+06	0	0	-1	0	0	0
sp|Q8NBJ5|GT251_HUMAN	96	[7 2 0 0 0]	2.69878e+10	2.43133e+10	1.68942e+10	2.21005e+10	1.2169e+10	1.07329e+10	7.69305e+09	9.88796e+09	9.70996e+09	8.71483e+09	6.29402e+09	7.81382e+09	1	-1	0	1	-1	0
sp|Q8NBJ5|GT251_HUMAN	96	[6 3 0 2 0]	2.62516e+09	2.18132e+09	2.74141e+09	2.66135e+08	1.53465e+09	1.22217e+09	1.60162e+09	1.4443e+08	7.36927e+08	4.68603e+08	7.10467e+08	1.57125e+08	0	0	0	0	0	0
sp|Q8NBJ5|GT251_HUMAN	96	[5 3 0 2 0]	8.33501e+09	3.72893e+09	1.25045e+08	4.01208e+09	3.20846e+09	1.43491e+09	5.49523e+07	1.51568e+09	9.96584e+08	3.91842e+08	2.49359e+07	5.34006e+08	0	0	0	0	0	0
sp|Q8NBJ5|GT251_HUMAN	96	[9 2 0 0 0]	1.24588e+10	1.47733e+10	9.97211e+09	1.27934e+10	1.02894e+10	1.29804e+10	8.30396e+09	1.03739e+10	1.98235e+10	2.41777e+10	1.58878e+10	2.03947e+10	0	0	0	0	0	0
sp|Q8NBJ5|GT251_HUMAN	96	[8 2 0 0 0]	1.39795e+10	1.29098e+10	1.01754e+10	1.02223e+10	1.20409e+10	1.1068e+10	8.54873e+09	6.88773e+09	1.95054e+10	1.80481e+10	1.34976e+10	1.09502e+10	0	0	0	0	0	0
sp|Q8NBJ5|GT251_HUMAN	96	[4 2 0 0 0]	4.52263e+07	5.06078e+07	3.48698e+07	3.19473e+07	3.07567e+06	3.53338e+06	1.17926e+06	3.25853e+06	1.93821e+06	2.52345e+06	1.62196e+06	1.50351e+06	1	-1	0	1	-1	0
sp|Q8NBJ5|GT251_HUMAN	96	[3 4 0 0 0]	5.33678e+06	1.33811e+07	9.79743e+06	9.24907e+06	1.04135e+08	2.16411e+08	1.56963e+08	1.74498e+08	5.42747e+07	1.0784e+08	73037881	8.54522e+07	-1	1	0	-1	1	0
sp|Q8NBJ5|GT251_HUMAN	381	[9 2 0 0 0]	5.26923e+07	4.17877e+07	7.9227e+07		3.43129e+07	2.50958e+07	6.06026e+07		3.76875e+07	3.5963e+07	6.10149e+07		0	0	0	0	0	0
sp|Q8NBJ5|GT251_HUMAN	96	[3 4 0 1 0]		1.75103e+07	2.78733e+07	1.29579e+07		4.17134e+07	7.02116e+07	3.2608e+07		2.47967e+07	4.22415e+07	1.98744e+07	0	0	0	0	0	0
sp|P16144|ITB4_HUMAN	327	[7 2 0 0 0]	3.67241e+07	7.19044e+07	4.27416e+07		2.98086e+07	6.02656e+07	3.16539e+07		5.80847e+06	9.21367e+06	5.09729e+06		0	0	0	0	0	0
sp|P16144|ITB4_HUMAN	327	[8 2 0 0 0]	7.20802e+07	7.13603e+07	2.36293e+07		8.23277e+07	9.11542e+07	2.96769e+07		2.39027e+07	2.27388e+07	7.91172e+06		0	0	0	0	0	0
sp|P27487|DPP4_HUMAN	150	[4 3 0 1 0]	9.22361e+07	3.33566e+07	8.12297e+07	7.94673e+07	1.10189e+08	5.12543e+07	9.27066e+07	9.15752e+07	9.3526e+06	7.67537e+06	1.86356e+07	8.92985e+06	0	-1	-1	0	0	-1
sp|P27487|DPP4_HUMAN	685	[3 2 0 1 0]	5.56384e+07	1.6141e+08	2.05075e+08	1.19648e+08	4.0588e+07	1.03844e+08	1.39013e+08	8.93308e+07	2.65682e+06	3.00521e+06	5.028e+06	4.64834e+06	0	-1	-1	0	0	0
sp|P27487|DPP4_HUMAN	150	[9 2 0 0 0]	1.3724e+08	1.02248e+08	8.62601e+07	7.83803e+07	4.36893e+08	2.87432e+08	2.20049e+08	2.35979e+08	2.039e+08	1.06773e+08	1.05405e+08	9.64749e+07	-1	0	0	0	0	0
sp|P27487|DPP4_HUMAN	685	[3 3 0 0 0]	1.67528e+06	3.72562e+06	3.48915e+06	1.99713e+06	2.88376e+07	4.14894e+07	4.37308e+07	2.14631e+07	2.52054e+06	1.97979e+06	2.68562e+06	496888	-1	0	-1	-1	0	-1
sp|P27487|DPP4_HUMAN	685	[3 2 0 0 0]	367852	1.11537e+07	3.36754e+06	812450	8.41547e+06	1.68327e+08	5.45897e+07	1.4439e+07	558758	6.29227e+06	2.0794e+06	1.4645e+06	0	0	0	0	0	0
sp|P27487|DPP4_HUMAN	685	[4 2 0 0 0]	0	0	0	0	1.72605e+07	1.9201e+07	1.52852e+07	1.20426e+07	0	0	1.48357e+06	418581	-1	0	-1	-1	0	-1
sp|P27487|DPP4_HUMAN	150	[3 2 0 1 0]	1.63328e+07	9.3426e+06	2.33282e+07	2.12755e+07	7.03606e+07	8.28836e+07	1.2648e+08	5.20469e+07	3.30041e+07	1.24815e+07	3.86315e+07	1.18616e+07	-1	0	0	0	0	0
sp|P27487|DPP4_HUMAN	685	[8 2 0 0 0]	3.54961e+07	1.14054e+07	2.24215e+07	1.10493e+07	5.64949e+07	1.89159e+07	4.1022e+07	1.82961e+07	9.86547e+06	3.59645e+06	7.46034e+06	3.13048e+06	0	0	0	0	0	0
sp|P27487|DPP4_HUMAN	685	[7 2 0 0 0]	1.69404e+07	1.82089e+07	1.06509e+07	9.95855e+06	7.06481e+06	7.63805e+06	5.93287e+06	3.95233e+06	791006	679787	1.46957e+06	390201	0	-1	-1	0	-1	-1
sp|P27487|DPP4_HUMAN	150	[6 5 1 1 0]	5.4837e+06	2.97917e+07	2.8698e+06	9.41133e+06	8.96582e+07	3.07144e+08	4.55059e+07	1.31281e+08	7.74055e+07	2.65601e+08	4.15086e+07	1.06788e+08	0	0	0	0	0	0
sp|P27487|DPP4_HUMAN	150	[6 5 1 0 0]	1.03876e+07	3.48836e+07	1.79635e+07	1.20562e+07	3.86789e+08	4.97521e+08	2.76466e+08	1.99835e+08	3.55354e+08	3.89645e+08	2.58378e+08	1.75359e+08	-1	1	0	0	1	0
sp|P27487|DPP4_HUMAN	685	[9 2 0 0 0]	3.62963e+07	3.10091e+07	5.29729e+07	1.81317e+07	7.17677e+07	6.62919e+07	1.00882e+08	3.85119e+07	1.47035e+07	1.24963e+07	2.18744e+07	6.80287e+06	0	0	-1	0	0	0
sp|P27487|DPP4_HUMAN	685	[10 2 0 0 0]	2.31493e+06	3.10802e+06	3.29643e+06	2.86281e+06	7.1399e+06	7.32281e+06	7.27487e+06	7.18107e+06	1.06082e+06	1.51987e+06	1.97339e+06	1.78833e+06	-1	0	-1	-1	0	-1
sp|P27487|DPP4_HUMAN	150	[7 6 1 0 0]	1.02198e+07	1.30041e+07	9.34937e+06	2.34653e+07	1.72449e+08	9.92742e+07	5.14029e+07	1.86157e+08	1.95809e+08	1.21084e+08	6.41656e+07	1.97442e+08	0	1	0	0	0	0
sp|P27487|DPP4_HUMAN	520	[5 2 0 0 0]	6.38128e+07	6.82636e+07	5.70836e+07	1.78919e+07	9.29286e+07	1.06931e+08	1.0414e+08	3.06714e+07	1.98582e+06	832859	1.69743e+06	150160	0	-1	-1	0	0	0
sp|P27487|DPP4_HUMAN	520	[7 2 0 0 0]	4.70973e+07	3.06964e+08	8.56819e+07	9.0553e+07	5.22595e+06	2.95618e+07	7.02708e+06	9.25221e+06	435460	1.67279e+06	1.18047e+06	464901	0	0	0	0	0	0
sp|P27487|DPP4_HUMAN	520	[6 2 0 0 0]	2.40706e+08	3.92941e+08	2.80097e+08	1.58697e+08	4.91556e+07	8.99802e+07	4.83348e+07	3.5384e+07	3.06526e+06	2.10314e+06	1.98282e+06	2.62178e+06	1	-1	-1	0	-1	0
sp|P27487|DPP4_HUMAN	520	[6 3 0 0 0]	9.61864e+07	2.03256e+08	1.55514e+08	1.01292e+08	4.38235e+08	9.04916e+08	7.24611e+08	4.27448e+08	3.852e+06	1.78592e+07	6.41332e+06	7.03063e+06	-1	-1	-1	0	-1	0
sp|P27487|DPP4_HUMAN	520	[6 3 1 0 0]	1.63895e+08	3.03073e+08	1.54238e+08	1.07778e+08	1.65355e+09	3.28907e+09	1.73641e+09	1.40846e+09	5.43189e+07	9.26551e+07	4.50214e+07	2.56621e+07	-1	0	-1	0	0	0
sp|P27487|DPP4_HUMAN	520	[5 3 0 0 0]	931034	472265	2.50992e+06	212242	8.24173e+06	6.0852e+06	3.12267e+07	2.50767e+06	684949	1.3211e+06	990136	0	0	0	0	0	0	0
sp|P27487|DPP4_HUMAN	520	[8 2 0 0 0]	5.71069e+07	4.71804e+07	5.39029e+07	3.41794e+07	3.29795e+07	24262197	2.93921e+07	2.1674e+07	1.25224e+06	1.36482e+06	1.57183e+06	1.15463e+06	0	-1	-1	0	-1	-1
sp|P27487|DPP4_HUMAN	520	[6 3 0 1 0]	3.96934e+07	8.55409e+07	8.13461e+07	1.04195e+08	6.70941e+07	1.31612e+08	1.27242e+08	1.44957e+08	2.02266e+06	1.59916e+06	2.50697e+06	1.38414e+06	0	-1	-1	0	-1	-1
sp|P27487|DPP4_HUMAN	685	[5 4 1 1 0]	5.65311e+07	9.85084e+07	1.05664e+08	5.49089e+07	2.41865e+07	4.10046e+08	4.47271e+08	5.02197e+07	4.83678e+06	9.75619e+07	1.05674e+08	1.13861e+07	0	0	0	0	0	0
sp|P27487|DPP4_HUMAN	685	[5 4 1 2 0]	1.32591e+08	3.07264e+08	3.21542e+08	2.64005e+08	2.79487e+07	5.98852e+07	6.50637e+07	5.53831e+07	6.17222e+06	1.46213e+07	1.28587e+07	1.25566e+07	1	-1	-1	0	-1	0
sp|P27487|DPP4_HUMAN	150	[5 4 2 1 0]	6.08893e+07	9.95085e+07	8.66264e+07	1.11503e+07	8.58477e+07	1.68655e+08	1.1436e+08	1.05341e+07	1.80522e+07	5.0068e+07	1.20884e+07	1.92677e+06	0	0	0	0	0	0
sp|P27487|DPP4_HUMAN	150	[7 5 1 1 0]	8.20994e+06	8.16503e+06	6.51221e+06	3.6194e+06	5.35549e+07	7.46678e+07	6.59588e+07	4.64016e+07	3.55718e+07	5.30808e+07	5.39923e+07	3.17312e+07	-1	1	0	-1	1	0
sp|P27487|DPP4_HUMAN	520	[5 3 1 0 0]	1.80408e+07	2.03221e+07	2.25332e+07	1.28147e+07	5.29524e+08	3.93301e+08	7.35892e+08	2.9098e+08	3.17876e+07	4.14204e+07	1.86018e+07	2.22397e+07	-1	0	-1	0	0	0
sp|P27487|DPP4_HUMAN	685	[5 4 1 0 0]	6.91359e+07	1.15604e+08	7.72621e+07	5.6847e+06	8.87514e+08	1.40228e+09	9.67463e+08	7.43428e+07	1.69962e+08	2.79129e+08	1.83199e+08	1.53964e+07	0	0	0	0	0	0
sp|P27487|DPP4_HUMAN	150	[6 5 2 1 0]	8.869e+07	1.51471e+08	1.20988e+08	6.2632e+07	1.29931e+09	1.98523e+09	1.25776e+09	7.39678e+08	1.43492e+09	2.15607e+09	1355472827	8.32205e+08	-1	1	0	0	0	0
sp|P27487|DPP4_HUMAN	520	[4 3 1 0 0]	2.92702e+06	6.806e+06	2.94485e+06	2.77425e+06	1.22816e+08	2.8787e+08	1.8131e+08	1.24708e+08	778748	3.7469e+06	2.45324e+06	585198	-1	0	-1	0	0	0
sp|P27487|DPP4_HUMAN	685	[6 4 1 0 0]	1.74628e+06	1.59232e+06	1.05548e+06	923783	6.96706e+06	1.22628e+07	3.40497e+06	4.49681e+06	4.30613e+06	1.04316e+07	3.98225e+06	2.40979e+06	0	0	0	0	0	0
sp|P27487|DPP4_HUMAN	685	[5 3 1 0 0]	6.79528e+06	7.21409e+06	3.44423e+06	8.93096e+06	8.77915e+07	9.35166e+07	4.14628e+07	1.23948e+08	1.47225e+07	1.53652e+07	7.36308e+06	2.06953e+07	-1	0	-1	0	0	0
sp|P27487|DPP4_HUMAN	150	[5 4 2 0 0]	5.85423e+06	4.28664e+06	2.18696e+06	2.21102e+06	1.4015e+08	1.20103e+08	1.30693e+08	4.37931e+07	1.29675e+08	1.02431e+08	1.21613e+08	3.74446e+07	-1	1	0	0	0	0
sp|P27487|DPP4_HUMAN	150	[6 5 2 0 0]	8.12382e+07	8.65164e+07	4.27183e+07	2.11026e+07	1.28057e+09	1.49547e+09	9.5387e+08	5.10014e+08	1.49801e+09	1.52537e+09	1.0629e+09	5.56672e+08	-1	1	0	0	0	0
sp|P27487|DPP4_HUMAN	150	[7 5 2 0 0]	2.46363e+06	1.8314e+06	975778	2.61348e+06	2.90535e+07	8.68841e+07	1.06027e+07	1.56404e+07	1.16369e+08	2.46278e+08	3.58688e+07	4.85319e+07	0	0	0	0	0	0
sp|P27487|DPP4_HUMAN	520	[7 3 0 1 0]	3.161e+06	4.89997e+06	2.40176e+06	4.66811e+06	2.1956e+07	2.6833e+07	1.54121e+07	2.62586e+07	6.3842e+06	7.80171e+06	4.69192e+06	8.03073e+06	-1	0	-1	-1	0	-1
sp|P27487|DPP4_HUMAN	685	[5 4 2 1 0]	7.16279e+07	5.52288e+07	5.14622e+07	5.64277e+07	5.63674e+06	4.72202e+06	3.78565e+06	4.88614e+06	232199	588132	618259	468416	1	-1	-1	1	-1	-1
sp|P27487|DPP4_HUMAN	520	[5 4 2 1 0]	1.07937e+07	1.49034e+07	9.52378e+06	2.33276e+07	1.09433e+06	1.29901e+06	1.43427e+06	2623840	150724	272069	338377	528207	1	-1	0	0	0	0
sp|P27487|DPP4_HUMAN	520	[5 4 2 0 0]	2.15436e+07	3.70748e+07	3.67672e+07	2.90452e+07	6.95254e+06	9.35777e+06	9.75029e+06	8.18116e+06	2.25039e+06	6.94708e+06	3.87638e+06	2.49686e+06	1	-1	-1	1	-1	0
sp|P27487|DPP4_HUMAN	150	[5 3 1 0 0]	535716	1.55673e+06	1.74966e+06		1.01503e+07	7.52851e+06	1.75353e+07		3.24431e+06	5.3755e+06	5.61271e+06		0	0	0	0	0	0
sp|P27487|DPP4_HUMAN	685	[5 4 0 0 0]	2.7495e+06	4.18068e+06	5.61544e+06		2.21959e+07	3.08608e+07	3.24059e+07		2.81987e+06	9.82842e+06	9.83711e+06		-1	0	-1	-1	0	0
sp|P27487|DPP4_HUMAN	520	[5 3 0 1 0]	8.83585e+06	1.40613e+06	1.89207e+07		9.93104e+06	1.40076e+06	2.22192e+07		1.03588e+07	262201	2.53855e+07		0	0	0	0	0	0
sp|P27487|DPP4_HUMAN	685	[6 3 1 0 0]	3.37227e+06	7.52633e+06		3.17117e+06	3.1581e+07	7.96041e+07		2.72916e+07	5.00344e+06	1.36335e+07		3.97849e+06	0	0	0	0	0	0
sp|P27487|DPP4_HUMAN	150	[5 4 2 3 0]		2.43767e+06	6.17757e+06	7.73336e+06		2.78222e+07	9.19762e+06	1.84607e+07		2.51608e+08	1.44694e+08	1.88454e+08	0	1	1	0	0	0
sp|P27487|DPP4_HUMAN	150	[7 5 2 1 0]		1.30272e+06	47438.6	3.13806e+06		1.62128e+07	1.67911e+06	7.27856e+06		3.61375e+07	4.75334e+06	1.8691e+07	0	0	0	0	0	0
sp|P19338|NUCL_HUMAN	478	[6 2 0 0 0]	1.47472e+07	1.09556e+07	1.15345e+07	9.31193e+06	3.04324e+06	4.76194e+06	2.38072e+06	1.72582e+06	3.64612e+07	2.96071e+07	2.96213e+07	2.39937e+07	1	1	1	1	1	1
sp|P19338|NUCL_HUMAN	478	[5 2 0 0 0]	4.47959e+06	2.86186e+06	9.78066e+06	2.5835e+06	8.47767e+06	7.16502e+06	2.73501e+07	6.6123e+06	1.16673e+07	6.91821e+06	2.30116e+07	5.98309e+06	0	0	0	0	0	0
sp|Q8WXH0|SYNE2_HUMAN	3108	[5 4 2 1 0]	4.63998e+07	6.84219e+07	4.01042e+07	1.28228e+08	3.12356e+07	4.95188e+07	2.48929e+07	9.56143e+07	1.39524e+06	1.67012e+06	33845.9	467791	0	0	0	0	0	0
sp|O15031|PLXB2_HUMAN	1002	[5 3 0 2 0]	5.4968e+08	8.76021e+08	2.57326e+08	2.71117e+08	1.3027e+08	2.10291e+08	7.75531e+07	6.1305e+07	9.00713e+08	1.42326e+09	5.19328e+08	4.77387e+08	0	0	0	0	0	0
sp|O15031|PLXB2_HUMAN	759	[7 2 0 0 0]	1.29207e+09	8.71325e+08	5.0652e+08	2.95085e+08	1.94941e+08	1.25354e+08	9.2954e+07	2.87636e+07	2.58184e+09	1.54332e+09	9.2727e+08	5.92733e+08	0	0	0	0	0	0
sp|O15031|PLXB2_HUMAN	1002	[7 2 0 0 0]	8.58312e+08	5.69485e+08	5.32491e+08	3.05835e+08	4.44827e+08	2.62413e+08	2.27017e+08	121833234	2.20003e+08	9.7632e+07	9.36812e+07	6.43077e+07	0	-1	0	0	0	0
sp|O15031|PLXB2_HUMAN	759	[6 2 0 0 0]	5.18436e+09	2.07573e+09	3.51408e+09	2.47361e+09	9.82688e+08	4.07301e+08	6.72108e+08	4.4757e+08	4.58906e+09	1.92794e+09	2.89007e+09	2.16258e+09	1	0	0	0	0	0
sp|O15031|PLXB2_HUMAN	127	[8 2 0 0 0]	8.24849e+08	6.63933e+08	3.17341e+08	7.42273e+08	1.22045e+09	9.64682e+08	5.00962e+08	1.18733e+09	5.41638e+08	4.49754e+08	2.11562e+08	4.63214e+08	0	0	0	0	0	0
sp|O15031|PLXB2_HUMAN	1002	[9 2 0 0 0]	7.20451e+08	2.15896e+09	1457049069	9.49553e+08	1.85058e+09	5.31429e+09	3.41189e+09	2.58239e+09	1.15123e+09	3.3726e+09	2.20822e+09	1.67127e+09	0	0	0	0	0	0
sp|O15031|PLXB2_HUMAN	1002	[8 2 0 0 0]	2.39686e+09	3.26285e+09	3.21658e+09	2.23574e+09	1.99217e+09	2.75414e+09	2.88486e+09	2.09025e+09	3.30098e+09	4.27206e+09	4.43931e+09	3.10876e+09	0	0	0	0	0	0
sp|O15031|PLXB2_HUMAN	759	[5 2 0 0 0]	9.79516e+08	1.0992e+09	1.36527e+09	1.14951e+09	5.61043e+08	5.92112e+08	7.11362e+08	5.93463e+08	3.14828e+08	3.68881e+08	3.75681e+08	3.95796e+08	0	-1	0	0	-1	0
sp|O15031|PLXB2_HUMAN	127	[7 2 0 0 0]	8.01079e+07	5.64698e+07	8.74294e+07	8.45431e+07	8.69282e+07	3.00643e+07	3.06481e+07	1.12096e+08	1.97381e+07	3.80225e+06	3.74874e+06	2.95311e+07	0	-1	0	0	-1	0
sp|O15031|PLXB2_HUMAN	127	[9 2 0 0 0]	1.69574e+08	9.69054e+07	1.53264e+08	1.47695e+08	2.52325e+08	1.37748e+08	2.21639e+08	2.26711e+08	1.00638e+08	4.90764e+07	7.0651e+07	8.51246e+07	0	0	-1	0	0	0
sp|O15031|PLXB2_HUMAN	127	[6 2 0 0 0]	9.07318e+07	1.23161e+08	7.7522e+07	1.44188e+08	1.57773e+08	2.72513e+08	1.68116e+08	2.53813e+08	3.04434e+07	4.10622e+07	3.64756e+07	3.80339e+07	0	-1	-1	0	0	-1
sp|O15031|PLXB2_HUMAN	528	[6 2 0 0 0]	8.33669e+07	1.53536e+08	4.55184e+07	3.16367e+07	3.55847e+07	3.46737e+07	8.15671e+06	1.0049e+07	5.78507e+07	6.77825e+07	3.38875e+07	1.52489e+07	0	0	0	0	0	0
sp|O15031|PLXB2_HUMAN	759	[8 2 0 0 0]	1.56212e+08	1.55601e+08	1.36369e+08	1.71877e+08	1.21085e+08	1.89057e+08	1.23242e+08	1.25537e+08	1.47579e+08	1.98601e+08	1.3747e+08	2.09757e+08	0	0	0	0	0	0
sp|O15031|PLXB2_HUMAN	759	[9 2 0 0 0]	5.02446e+08	3.50945e+08	5.03016e+08	4.58614e+08	5.97679e+08	4.115e+08	6.32733e+08	6.96015e+08	3.69263e+08	2.14182e+08	3.45072e+08	4.07156e+08	0	0	0	0	0	0
sp|O15031|PLXB2_HUMAN	759	[10 2 0 0 0]	3.89933e+07	9.21035e+07	4.99016e+07	2.40571e+07	8.06599e+07	2.46187e+08	1.04883e+08	5.28552e+07	5.21709e+07	1.66171e+08	5.69518e+07	3.48578e+07	0	0	0	0	0	0
sp|O15031|PLXB2_HUMAN	759	[6 3 0 1 0]	1.69194e+06	0	0	3.18894e+06	5.46913e+07	1.6118e+08	6.18068e+07	1.76201e+07	2.96287e+07	7.95577e+07	4.25384e+07	1.35522e+07	0	0	0	0	0	0
sp|O15031|PLXB2_HUMAN	759	[5 3 1 0 0]	4.42222e+08	5.56597e+08	6.664e+08	3.77588e+08	2.00875e+09	2.60711e+09	3.22022e+09	1.91731e+09	1.31124e+09	1.81459e+09	2.12018e+09	1.23303e+09	-1	1	0	-1	0	0
sp|O15031|PLXB2_HUMAN	759	[6 3 1 0 0]	7.99714e+08	4.50343e+08	4.25201e+08	3.78094e+08	5.53836e+09	2.95358e+09	3.08747e+09	2.51823e+09	2.54312e+09	1.40599e+09	1.33991e+09	1.14158e+09	-1	0	0	0	0	0
sp|O15031|PLXB2_HUMAN	328	[8 2 0 0 0]	1.66541e+06	4.04481e+06	2.77578e+06	4.21708e+06	4.53799e+06	9.69826e+06	6.71268e+06	9.79759e+06	2.05678e+06	3.68941e+06	2.43451e+06	3.62681e+06	0	0	0	0	0	0
sp|O15031|PLXB2_HUMAN	733	[7 2 0 0 0]	1.3996e+09	1.04728e+09	1.31105e+09	5.76812e+08	9.93748e+08	7.78081e+08	9.62451e+08	3.92077e+08	3.62903e+08	2.70687e+08	3.77086e+08	1.58011e+08	0	-1	0	0	0	0
sp|O15031|PLXB2_HUMAN	733	[6 2 0 0 0]	1.34434e+08	2.63967e+08	2.90353e+08	9.19405e+07	1.23768e+08	2.52143e+08	2.95399e+08	9.72177e+07	9.69361e+07	1.72343e+08	1.85836e+08	6.47402e+07	0	0	0	0	0	0
sp|O15031|PLXB2_HUMAN	528	[6 3 1 0 0]	2.17124e+07	1.8085e+07	2.16437e+07	1.41495e+07	1.01146e+08	5.0725e+06	2.46721e+07	5.10757e+07	8.3012e+07	4.17839e+07	3.8922e+07	3.82814e+07	0	0	0	0	0	0
sp|O15031|PLXB2_HUMAN	733	[9 2 0 0 0]	2.79831e+08	1.11901e+08	2.97328e+08	9.93842e+07	5.77881e+08	2.33179e+08	6.28133e+08	2.09755e+08	3.32707e+08	1.3258e+08	3.65945e+08	1.2026e+08	0	0	0	0	0	0
sp|O15031|PLXB2_HUMAN	528	[5 3 0 1 0]	1.42425e+06	3.75407e+06	1.90775e+06	1.91188e+06	1.08749e+07	1.52359e+07	3.99577e+06	7.18313e+06	6.02686e+06	1.14708e+07	4.2735e+06	4.84711e+06	0	0	0	0	0	0
sp|O15031|PLXB2_HUMAN	528	[5 4 1 0 0]	4.17261e+07	8.83881e+07	9.09611e+07	9.12759e+07	1.66378e+08	3.01921e+08	3.35305e+08	3.58735e+08	9.68012e+07	1.72927e+08	1.94685e+08	2.06645e+08	-1	0	0	0	0	0
sp|O15031|PLXB2_HUMAN	528	[4 3 1 0 0]	5.61129e+06	5.73896e+06	1.14739e+07	2.70919e+06	2.75822e+07	2.46319e+07	5.58834e+07	1.60008e+07	1.06462e+07	1.82556e+07	3.48398e+07	1.22649e+07	0	0	0	0	0	0
sp|O15031|PLXB2_HUMAN	844	[4 2 0 0 0]	1.22053e+07	1.65801e+07	4.3076e+06	8.11786e+06	1.82215e+07	3.39787e+07	5.95181e+06	1.4333e+07	547992	1.56327e+06	239053	642969	0	0	0	0	0	0
sp|O15031|PLXB2_HUMAN	844	[9 2 0 0 0]	1.59213e+08	1.12811e+08	4.37465e+07	2.37723e+08	2.02153e+08	1.3554e+08	5.61806e+07	2.95899e+08	8.12409e+07	5.70347e+07	2.28937e+07	1.16856e+08	0	0	0	0	0	0
sp|O15031|PLXB2_HUMAN	844	[5 2 0 0 0]	2.78637e+07	3.93037e+07	4.37668e+07	3.56282e+07	3.56793e+07	5.37412e+07	5.36081e+07	4.2772e+07	8.94776e+06	1.28856e+07	1.33715e+07	9.02728e+06	0	-1	-1	0	-1	-1
sp|O15031|PLXB2_HUMAN	844	[6 2 0 0 0]	2.25076e+07	1.39392e+07	3.16076e+07	4.11663e+07	3.21441e+07	2.2282e+07	5.30551e+07	6.05974e+07	1.07409e+07	6.4428e+06	1.55222e+07	1.87884e+07	0	0	0	0	0	0
sp|O15031|PLXB2_HUMAN	528	[6 4 0 1 0]	4.67222e+07	4.73765e+07	2.74663e+07	2.64196e+07	1.89776e+08	1.84096e+08	1.08346e+08	2.23623e+07	1.03116e+08	1.0538e+08	59358559	1.97811e+07	0	0	0	0	0	0
sp|O15031|PLXB2_HUMAN	528	[5 4 1 1 0]	980538	3.52771e+06	463710	0	1.11637e+07	2.60976e+07	1.40921e+07	1.26773e+07	8.74553e+06	1.6171e+07	8.82382e+06	9.19309e+06	-1	1	0	0	0	0
sp|O15031|PLXB2_HUMAN	528	[6 4 0 2 0]	252482	1.49381e+06	449789	0	6.87102e+06	1.19273e+07	1.67804e+07	6.71491e+06	3.18476e+06	7.6341e+06	1.06847e+07	2.60079e+06	-1	0	0	0	0	0
sp|O15031|PLXB2_HUMAN	844	[7 2 0 0 0]	1.90728e+07	1.66528e+07	5.12471e+06	7.12433e+07	4.92832e+06	5.25989e+06	2.17174e+06	4.54341e+07	1.46477e+06	1.40099e+06	623232	1.30132e+07	0	0	0	0	0	0
sp|O15031|PLXB2_HUMAN	844	[8 2 0 0 0]	1.11371e+08	8.96043e+07	3.67116e+07	2.41066e+08	1.07868e+08	8.84837e+07	3.77037e+07	2.4525e+08	5.93354e+07	5.32447e+07	2.37837e+07	1.44735e+08	0	0	0	0	0	0
sp|O15031|PLXB2_HUMAN	733	[5 4 1 2 0]	3.69442e+08	6.20078e+08	2.96261e+08	4.10665e+08	4.01996e+08	6.64117e+08	3.20413e+08	3.97903e+08	1.29866e+08	2.01661e+08	9.42442e+07	1.27689e+08	0	-1	-1	0	0	0
sp|O15031|PLXB2_HUMAN	733	[5 4 1 1 0]	3.18644e+08	6.53688e+08	1.90137e+08	5.35669e+08	6.49228e+08	1.26811e+09	3.82135e+08	9.98881e+08	4.24847e+08	8.4881e+08	2.48641e+08	7.11815e+08	0	0	0	0	0	0
sp|O15031|PLXB2_HUMAN	127	[5 4 2 1 0]	9.04596e+07	1.80207e+08	6.01328e+07	7.10134e+07	4.48891e+06	1.93441e+07	2.69818e+06	8.29345e+06	1.92138e+08	4.04217e+08	130881233	1.61435e+08	0	0	0	0	0	0
sp|O15031|PLXB2_HUMAN	733	[5 4 1 0 0]	1.47332e+08	2.1562e+08	1.41905e+08	1.28325e+08	1.22567e+09	1.80058e+09	1.14255e+09	9.38816e+08	8.3617e+08	1.25435e+09	8.1119e+08	6.94104e+08	-1	1	0	-1	1	0
sp|O15031|PLXB2_HUMAN	733	[5 4 2 0 0]	3.29662e+06	8.70935e+06	1.84062e+06	1.85207e+06	3.42822e+07	42625758	1.40582e+08	1.74271e+07	2.74993e+07	4.99944e+07	2.59202e+07	1.31922e+07	0	0	0	0	0	0
sp|O15031|PLXB2_HUMAN	733	[6 3 1 0 0]	6.19311e+07	2.61583e+08	8.44274e+07	1.264e+08	6.03546e+07	2.51278e+08	1.00949e+08	1.18091e+08	6.22903e+07	2.46504e+08	1.21752e+08	1.3599e+08	0	0	0	0	0	0
sp|O15031|PLXB2_HUMAN	528	[9 2 0 0 0]	7.09335e+07		6.45439e+07	6.31123e+07	6.9457e+07		5.53543e+07	5.64622e+07	4.06693e+07		3.95662e+07	3.95603e+07	0	0	0	0	0	0
sp|O15031|PLXB2_HUMAN	759	[6 3 0 0 0]	6.93202e+06		9.47898e+06	2.46577e+07	2.83141e+07		2.41688e+07	3.11481e+07	1.3877e+07		1.32982e+07	1.5318e+07	0	0	0	0	0	0
sp|O15031|PLXB2_HUMAN	733	[8 2 0 0 0]	2.37146e+08	1.53964e+08	1.78515e+08		4.50053e+08	2.69524e+08	3.10985e+08		2.59283e+08	1.68597e+08	1.78907e+08		0	0	0	0	0	0
sp|O15031|PLXB2_HUMAN	528	[5 3 1 0 0]	3.89621e+06		4.33187e+06	3.6851e+06	1.58631e+06		1.74537e+07	7.40746e+06	9.82222e+06		9.1645e+06	7.95589e+06	0	1	0	0	1	0
sp|O15031|PLXB2_HUMAN	733	[10 2 0 0 0]	2.63649e+07	4.86576e+07	3.61315e+07		9.41848e+07	1.48488e+08	1.02037e+08		5.94903e+07	9.41121e+07	7.06425e+07		0	0	0	0	0	0
sp|O15031|PLXB2_HUMAN	528	[5 4 2 0 0]	1.18485e+06	6.89662e+06		3.89783e+06	2.40456e+07	4.41505e+07		3.65682e+07	1.51863e+07	3.08647e+07		2.54159e+07	-1	0	0	0	0	0
sp|O15031|PLXB2_HUMAN	844	[10 2 0 0 0]	5.05745e+06	1.4395e+06		1.7583e+07	9.06484e+06	3.90259e+06		3.01775e+07	1.86474e+06	1.29787e+06		1.06937e+07	0	0	0	0	0	0
sp|O15031|PLXB2_HUMAN	844	[5 4 2 1 0]		1.48172e+07	2.11414e+07	7.83519e+06		929204	2.613e+06	377713		136108	172557	0	0	0	0	0	0	0
sp|O15031|PLXB2_HUMAN	733	[5 3 1 0 0]		4.26907e+07	2.88719e+07	3.11839e+07		1.07111e+08	6.24374e+07	8.43461e+07		1.14332e+08	6.54435e+07	8.40856e+07	0	0	0	0	0	0
sp|O15031|PLXB2_HUMAN	733	[4 3 1 0 0]		1.22665e+07	527625	3.05846e+07		3.45089e+07	3.14879e+06	8.4035e+07		2.35341e+07	2.89096e+06	6.62343e+07	0	0	0	0	0	0
sp|Q5JRA6|TGO1_HUMAN	250	[7 2 0 0 0]	8.43139e+06	3.66969e+07	1.4927e+07	2.87418e+07	5.95415e+06	8.85561e+06	3.65872e+06	5.23493e+06	6.98229e+06	1.35303e+07	7.48615e+06	1.14195e+07	0	0	0	0	0	0
sp|Q5JRA6|TGO1_HUMAN	250	[6 2 0 0 0]	4.69486e+08	6.69405e+08	4.55356e+08	4.00964e+08	3.67911e+08	5.55794e+08	3.53238e+08	2.82515e+08	3.18164e+08	4.81145e+08	3.50502e+08	2.66698e+08	0	0	0	0	0	0
sp|Q5JRA6|TGO1_HUMAN	589	[6 2 0 0 0]	4.92815e+08	8.50351e+08	9.35186e+08	1.25299e+09	3.50605e+08	6.40356e+08	7.25156e+08	9.03847e+08	4.27009e+08	7.51168e+08	7.62253e+08	9.76794e+08	0	0	0	0	0	0
sp|Q5JRA6|TGO1_HUMAN	246	[6 2 0 0 0]	2.31352e+09	1.7521e+09	4.02088e+08	1.12579e+09	1.61579e+09	1.23135e+09	2.78527e+08	8.01501e+08	1.66638e+09	1.25952e+09	2.84315e+08	8.11167e+08	0	0	0	0	0	0
sp|Q5JRA6|TGO1_HUMAN	246	[7 2 0 0 0]	5.89125e+08	5.8685e+08	4.37612e+07	1.05904e+08	1.86712e+08	1.89572e+08	1.35422e+07	3.451e+07	4.97561e+08	5.16779e+08	3.28416e+07	9.57096e+07	0	0	0	0	0	0
sp|Q5JRA6|TGO1_HUMAN	589	[5 2 0 0 0]	1.22638e+08	2.05467e+08	114914799	1.25901e+08	2.14517e+08	3.91101e+08	2.0855e+08	2.22659e+08	7.98754e+07	8.42345e+07	4.00055e+07	6.14781e+07	0	0	-1	0	0	0
sp|Q5JRA6|TGO1_HUMAN	250	[5 2 0 0 0]	3.4097e+07	6.73545e+07	3.89463e+07	44754111	5.31509e+07	1.04897e+08	6.10887e+07	6.37198e+07	1.13058e+07	1.45012e+07	1.0336e+08	1.38516e+07	0	0	0	0	0	0
sp|Q5JRA6|TGO1_HUMAN	246	[4 2 0 0 0]	1.72441e+07	2.07385e+07	5.81321e+06	6.62003e+06	675959	897900	886592	112874	151877	171170	90905.6	79004	0	0	0	0	0	0
sp|Q5JRA6|TGO1_HUMAN	246	[5 2 0 0 0]	3.84165e+08	3.04042e+08	4.04828e+07	1.44505e+08	6.78017e+08	5.52212e+08	8.79783e+07	2.8492e+08	8.79939e+07	7.04498e+07	7.83937e+06	3.45811e+07	0	0	0	0	0	0
sp|Q5JRA6|TGO1_HUMAN	246	[8 2 0 0 0]	3.97783e+08	3.63344e+08	4.91608e+07	5.03208e+07	3.32759e+08	3.3706e+08	4.69548e+07	4.67361e+07	1.15769e+09	1.06426e+09	1.52148e+08	1.56225e+08	0	0	0	0	0	0
sp|Q5JRA6|TGO1_HUMAN	589	[7 2 0 0 0]	2.21333e+07	6.25922e+07	3.67864e+07	9.94975e+07	1.10725e+07	3.35242e+07	2.22546e+07	5.85819e+07	2.49053e+07	6.63992e+07	4.17351e+07	1.08795e+08	0	0	0	0	0	0
sp|Q5JRA6|TGO1_HUMAN	250	[8 2 0 0 0]	1.77611e+07	3.48366e+07	1.94013e+07	3.00919e+07	1.86097e+07	3.23648e+07	1.04509e+07	2.10042e+07	4.40382e+07	8.95568e+07	2.89191e+07	4.9474e+07	0	0	0	0	0	0
sp|Q5JRA6|TGO1_HUMAN	589	[3 2 0 1 0]	2.2068e+07		1.81623e+07	1.74986e+07	2.34377e+07		1.95854e+07	2.25127e+07	2.29997e+07		1.31114e+07	1.74919e+07	0	0	0	0	0	0
sp|O00429|DNM1L_HUMAN	398	[8 2 0 0 0]	3.49585e+06	129874	4.27475e+06	93815.9	1.33793e+07	3.13194e+06	1.33856e+07	2.63271e+06	3.881e+07	8.16164e+06	3.65725e+07	6.61507e+06	0	0	0	0	0	0
sp|Q02809|PLOD1_HUMAN	538	[7 2 0 0 0]	1.70769e+10	2.37952e+10	1.27515e+10	1.27497e+10	1.19997e+10	1.7558e+10	9.00383e+09	9.0075e+09	1.62364e+10	2.36277e+10	1.21762e+10	1.24885e+10	0	0	0	0	0	0
sp|Q02809|PLOD1_HUMAN	538	[6 2 0 0 0]	4.56464e+09	3.7311e+09	5.10372e+09	2.61786e+09	5.05413e+09	4.31167e+09	5.67095e+09	2.79315e+09	5.10872e+09	4.17018e+09	5.599e+09	2.77948e+09	0	0	0	0	0	0
sp|Q02809|PLOD1_HUMAN	538	[8 2 0 0 0]	1.69727e+10	4.77578e+10	3.0705e+10	3.83214e+10	1.67181e+10	4.74002e+10	3.09109e+10	36871997166	4.04713e+10	1.16355e+11	7.47787e+10	9.29522e+10	0	0	0	0	0	0
sp|Q02809|PLOD1_HUMAN	538	[4 2 0 0 0]	1.57662e+09	2.05796e+08	8.36499e+08	7.08756e+07	5.66003e+07	7.21631e+06	3.80459e+07	4.62654e+06	2.29429e+07	2.06893e+06	6.82957e+06	0	0	0	0	0	0	0
sp|Q02809|PLOD1_HUMAN	538	[5 2 0 0 0]	9.41515e+08	1.8392e+09	6.88383e+08	1.45547e+09	8.79539e+08	1.17131e+09	5.59006e+08	1.05575e+09	3.86822e+08	4.32547e+08	2.35542e+08	4.36119e+08	0	0	-1	0	0	0
sp|Q02809|PLOD1_HUMAN	538	[3 3 0 1 0]	4.30561e+07	1.11281e+08	1.18726e+08	7.52684e+07	2.17918e+07	6.51997e+07	7.93075e+07	5.31033e+07	9.62708e+07	2.34945e+08	2.57363e+08	1.46227e+08	0	0	0	0	0	0
sp|Q02809|PLOD1_HUMAN	538	[3 4 0 1 0]	1.2942e+08	3.40991e+08	1.63533e+08	2.39222e+08	1.50289e+08	3.39959e+08	1.70632e+08	2.4168e+08	1.6725e+08	3.9425e+08	1.86024e+08	2.44859e+08	0	0	0	0	0	0
sp|Q02809|PLOD1_HUMAN	538	[3 4 0 0 0]	1.18921e+08	1.27353e+08	1.7289e+08	1.32721e+08	1.12908e+09	1.07025e+09	1.5877e+09	1.18412e+09	2.63379e+08	2.57843e+08	3.59669e+08	2.93472e+08	-1	1	-1	-1	1	-1
sp|Q02809|PLOD1_HUMAN	538	[3 3 0 0 0]	7.73453e+06	4.78723e+07	4.71149e+07	3.40064e+07	1.03765e+08	3.22037e+08	3.26234e+08	3.20993e+08	7.49082e+07	1.95512e+08	2.38648e+08	2.16701e+08	-1	1	0	0	0	0
sp|Q02809|PLOD1_HUMAN	538	[9 2 0 0 0]	7.74997e+09	1.18121e+10	9.95183e+09	1.17694e+10	8.16955e+09	1.25393e+10	1.03992e+10	1.23032e+10	1.96976e+10	3.05792e+10	2.53521e+10	2.96007e+10	0	1	1	0	1	1
sp|Q02809|PLOD1_HUMAN	163	[9 2 0 0 0]	3.35047e+06	7.8896e+06	4.16368e+06	8.59879e+06	2.84886e+07	2.12325e+07	1.97297e+07	1.82584e+07	3.09166e+07	3.56713e+07	2.34117e+07	2.4006e+07	-1	1	0	-1	1	0
sp|Q02809|PLOD1_HUMAN	197	[8 2 0 0 0]	1.89081e+09	2.17641e+09	2.46025e+09	1.85229e+09	1.07631e+09	1.22565e+09	1.44906e+09	1.02417e+09	4.44898e+09	5.273e+09	5.88553e+09	4.41242e+09	0	1	1	0	1	1
sp|Q02809|PLOD1_HUMAN	197	[7 2 0 0 0]	1.38538e+09	1.61292e+09	1.76563e+09	1.12729e+09	1.05687e+09	1.25809e+09	1.3685e+09	8.26345e+08	3.22938e+09	3.83683e+09	4.26338e+09	2.59868e+09	0	1	1	0	1	1
sp|Q02809|PLOD1_HUMAN	197	[6 2 0 0 0]	1.00263e+09	1.619e+09	9.90961e+08	1.24958e+09	9.81925e+08	1.57259e+09	1.00132e+09	1.25402e+09	3.17697e+09	5.11049e+09	3.18742e+09	3.99955e+09	0	1	1	0	1	1
sp|Q02809|PLOD1_HUMAN	538	[5 4 1 0 0]	9.64299e+06	1.37346e+07	2.19862e+07	5.11089e+06	3.76552e+07	4.25389e+07	9.78346e+07	1.98898e+07	1.42763e+07	1.95852e+07	3.57268e+07	7.53433e+06	0	0	0	0	0	0
sp|Q02809|PLOD1_HUMAN	197	[9 2 0 0 0]	1.80915e+09	3.50693e+09	3.1977e+09	2.44903e+09	1.50068e+09	2.97642e+09	2.68204e+09	2.06619e+09	2.93081e+09	5.57184e+09	5.12409e+09	4.00038e+09	0	0	0	0	0	0
sp|Q02809|PLOD1_HUMAN	197	[5 2 0 0 0]	3.3002e+08	3.98008e+08	3.31243e+08	3.48404e+08	3.3486e+08	4.17165e+08	3.67291e+08	3.71586e+08	4.12833e+08	5.10654e+08	4.4804e+08	4.60583e+08	0	0	0	0	0	0
sp|Q02809|PLOD1_HUMAN	197	[4 2 0 0 0]	2.31847e+07	2.28506e+07	6.20313e+06	1.91424e+07	2.1224e+06	1.91305e+06	614124	1.67362e+06	4.35565e+06	5.8672e+06	1.26385e+06	3.435e+06	1	0	0	0	0	0
sp|Q02809|PLOD1_HUMAN	197	[3 4 0 0 0]	1.17516e+07	5.09991e+06	6.12135e+06	1.10872e+07	3.5918e+07	1.68344e+07	1.77142e+07	2.97412e+07	2.4742e+07	1.16605e+07	1.10673e+07	1.78034e+07	0	0	0	0	0	0
sp|Q02809|PLOD1_HUMAN	197	[10 2 0 0 0]	1.36599e+08	4.26868e+08	1.52802e+08	1.14957e+08	1.6122e+08	5.01512e+08	1.78328e+08	1.38695e+08	2.36306e+08	6.86567e+08	2.60311e+08	2.00174e+08	0	0	0	0	0	0
sp|Q02809|PLOD1_HUMAN	538	[5 4 2 0 0]	4.3025e+06	1.045e+07	1.11954e+07	3.60242e+06	4.36744e+07	1.37097e+08	1.08342e+08	5.19808e+07	1.60648e+07	4.70691e+07	4.15872e+07	1.93779e+07	0	0	0	0	0	0
sp|Q02809|PLOD1_HUMAN	538	[4 4 1 0 0]	4.53047e+06		3.14202e+06	1.79211e+06	3.8043e+07		2.68414e+07	1.22876e+07	1.86893e+07		1.49029e+07	5.32191e+06	0	0	0	0	0	0
sp|Q96PC5|MIA2_HUMAN	59	[6 2 0 0 0]	4.65484e+07	7.20892e+07	5.63459e+07	4.30543e+07	1.95432e+08	2.48398e+08	2.49853e+08	2.44152e+08	9.7661e+06	1.05107e+07	1.67222e+07	1.39736e+07	-1	-1	-1	-1	-1	-1
sp|Q96PC5|MIA2_HUMAN	59	[8 2 0 0 0]	2.22772e+08	1.79714e+08	4.75284e+08	2.63491e+08	7.8242e+08	6.76128e+08	1.5295e+09	7.75877e+08	1.16061e+08	7.2707e+07	2.31676e+08	1.00799e+08	0	0	-1	0	0	0
sp|Q96PC5|MIA2_HUMAN	59	[7 2 0 0 0]	1.10242e+08	9.29451e+07	5.93224e+07	2.8145e+07	2.42958e+08	2.38707e+08	1.97032e+08	1.02865e+08	1.37458e+07	0	1.35631e+07	4.55496e+06	0	0	-1	0	0	-1
sp|O15230|LAMA5_HUMAN	2196	[9 2 0 0 0]	8.05721e+07	6.35205e+07	1.32814e+07	3.59564e+07	2.12409e+08	2.0132e+08	7.01215e+07	8.37779e+07	1.6965e+08	1.48377e+08	5.67987e+07	3.37179e+07	0	0	0	0	0	0
sp|O15230|LAMA5_HUMAN	2707	[9 2 0 0 0]	4.29772e+07	6.40179e+07	2.77861e+07	5.82162e+07	9.85053e+07	1.82149e+08	5.10708e+07	1.99297e+08	1.1776e+08	2.26733e+08	7.98392e+07	2.13234e+08	0	0	0	0	0	0
sp|O15230|LAMA5_HUMAN	1330	[9 2 0 0 0]	9.5037e+08	5.37629e+08	6.39489e+08	5.80647e+08	3.29326e+09	2.1315e+09	2.61442e+09	2.02622e+09	3.74027e+09	2.61779e+09	3.13314e+09	2.40977e+09	-1	1	0	-1	1	0
sp|O15230|LAMA5_HUMAN	2707	[6 2 0 0 0]	9.33952e+07	6.34234e+06	0	1.00441e+07	6.52312e+07	2.11575e+07	2.9259e+07	3.10835e+07	2.4879e+08	4.84502e+07	1.15841e+08	1.03834e+08	0	0	0	0	0	0
sp|O15230|LAMA5_HUMAN	2707	[8 2 0 0 0]	1.06651e+09	1.23547e+09	4.34191e+08	6.86333e+08	2.43782e+08	3.77536e+08	1.96001e+08	2.23156e+08	5.49753e+08	8.55601e+08	4.18874e+08	5.06919e+08	0	0	0	0	0	0
sp|O15230|LAMA5_HUMAN	2423	[8 2 0 0 0]	1.1719e+09	1.10745e+09	9.70279e+08	2.46677e+08	1.58571e+09	1.46578e+09	1.44781e+09	3.46943e+08	2.70095e+09	2.51077e+09	2.46769e+09	5.91834e+08	0	0	0	0	0	0
sp|O15230|LAMA5_HUMAN	3107	[9 2 0 0 0]	4.31316e+07	7.55877e+07	6.4615e+07	4.28209e+07	1.27709e+08	1.61662e+08	1.17611e+08	1.13064e+08	6.65912e+07	1.28914e+08	1.44566e+08	7.0183e+07	-1	0	0	-1	0	0
sp|O15230|LAMA5_HUMAN	3107	[8 2 0 0 0]	1.20865e+08	6.67554e+07	8.75385e+07	5.3651e+07	3.8367e+08	1.96706e+08	2.33318e+08	1.60205e+08	3.96782e+08	2.35e+08	2.94725e+08	1.72254e+08	0	1	0	0	0	0
sp|O15230|LAMA5_HUMAN	3107	[7 2 0 0 0]	2.88385e+07	2.8992e+07	4.23909e+07	1.31231e+07	2.63212e+07	2.72187e+07	4.40078e+07	1.72406e+07	1.42539e+07	1.79085e+07	3.32141e+07	9.37601e+06	0	0	0	0	0	0
sp|O15230|LAMA5_HUMAN	95	[6 2 0 0 0]	1.1461e+07	1.49366e+07	5.44305e+06	1.47358e+07	2.85671e+07	4.64591e+07	1.36001e+07	4.21823e+07	1.89095e+07	2.72056e+07	1.0578e+07	2.24108e+07	0	0	0	0	0	0
sp|O15230|LAMA5_HUMAN	2423	[5 4 0 0 0]	2.0549e+07	3.93902e+06	1.38214e+07	2.21741e+07	2.59174e+08	7.59522e+07	2.03968e+08	2.65375e+08	7.57877e+07	2.27667e+07	5.74533e+07	7.43475e+07	-1	0	0	0	0	0
sp|O15230|LAMA5_HUMAN	95	[5 2 0 0 0]	1.29298e+07	8.32238e+06	9.25301e+06	1.31713e+07	9.70425e+07	7.0532e+07	6.8572e+07	6.83467e+07	1.804e+07	1.49648e+07	1.22238e+07	1.04332e+07	-1	0	-1	-1	0	-1
sp|O15230|LAMA5_HUMAN	2423	[7 2 0 0 0]	1.21448e+08	2.14526e+08	2.1621e+08	4.41946e+08	9.68557e+07	1.87594e+08	1.68152e+08	3.60187e+08	2.20223e+08	4.36524e+08	4.22231e+08	8.43798e+08	0	0	0	0	0	0
sp|O15230|LAMA5_HUMAN	3107	[5 2 0 0 0]	1.61163e+06	1.79348e+07	5.06476e+06	3.89199e+06	1.55722e+07	6.10432e+07	3.18794e+07	8.98044e+06	1.56235e+06	2.80942e+06	1.50257e+06	672263	0	0	0	0	0	0
sp|O15230|LAMA5_HUMAN	2423	[9 2 0 0 0]	1.89619e+08	3.27794e+08	8.49505e+08	1.58904e+08	4.81747e+08	8.91725e+08	2.1462e+09	4.33846e+08	3.81981e+08	7.3438e+08	1.70719e+09	3.57243e+08	0	0	0	0	0	0
sp|O15230|LAMA5_HUMAN	2209	[4 3 0 2 0]	3.7273e+07	2.63575e+07	9.51955e+06	1.52603e+07	1.46007e+07	7.03148e+06	2.21495e+06	3.83324e+06	3.38564e+07	1.83537e+07	6.10406e+06	1.09371e+07	0	0	0	0	0	0
sp|O15230|LAMA5_HUMAN	95	[8 2 0 0 0]	9.75531e+07	7.71556e+06	2.44902e+07	4.01324e+06	2.9601e+08	2.43465e+07	8.29656e+07	1.17136e+07	2.70192e+08	2.45978e+07	7.56353e+07	1.24234e+07	0	0	0	0	0	0
sp|O15230|LAMA5_HUMAN	95	[7 2 0 0 0]	2.28546e+07	1.49245e+08	1.65706e+08	8.70481e+07	4.20064e+07	1.15987e+08	1.38188e+08	6.22648e+07	2.66584e+07	6.90353e+07	8.2933e+07	3.9931e+07	0	0	0	0	0	0
sp|O15230|LAMA5_HUMAN	2209	[8 2 0 0 0]	1.56733e+08	2.6415e+08	316117296	4.64986e+07	2.16048e+08	3.60965e+08	3.754e+08	5.44834e+07	3.46303e+08	5.6869e+08	6.20564e+08	9.08993e+07	0	0	0	0	0	0
sp|O15230|LAMA5_HUMAN	2209	[7 2 0 0 0]	8.17462e+07	6.38145e+07	1.22454e+07	4.14875e+07	1.02397e+08	8.8991e+07	2.01208e+07	4.91428e+07	1.78974e+08	1.5005e+08	3.37587e+07	8.36088e+07	0	0	0	0	0	0
sp|O15230|LAMA5_HUMAN	2196	[5 4 1 0 0]	9.12631e+06	4.4997e+06	1.20389e+07	1.78032e+06	1.55421e+08	5.98582e+07	1.69035e+08	3.5721e+07	5.2088e+07	1.79311e+07	4.48853e+07	1.18814e+07	0	0	0	0	0	0
sp|O15230|LAMA5_HUMAN	2209	[9 2 0 0 0]	4.51398e+06	1.05297e+08	9.52523e+07	3.07297e+07	1.02123e+07	2.11119e+08	1.90797e+08	5.74075e+07	9.48341e+06	1.61927e+08	1.40975e+08	4.74339e+07	0	0	0	0	0	0
sp|O15230|LAMA5_HUMAN	2196	[6 4 0 1 0]	2.53725e+06	1.76742e+06	1.45791e+06	653963	2.06583e+07	1.52967e+07	7.96984e+06	7.45862e+06	5.85163e+06	3.25509e+06	799803	2.79398e+06	0	0	0	0	0	0
sp|O15230|LAMA5_HUMAN	2423	[5 4 1 0 0]	1.03771e+08	5.41003e+07	6.43855e+07	4.67323e+07	1.07553e+09	6.94984e+08	7.19141e+08	5.56589e+08	4.51621e+08	2.92349e+08	2.85899e+08	2.25926e+08	-1	1	-1	-1	0	0
sp|O15230|LAMA5_HUMAN	2423	[6 5 1 0 0]	1.1146e+06	1.04871e+07	9.79864e+06	3.34368e+06	6.01006e+07	1.5078e+08	1.67402e+08	7.46311e+07	3.52951e+07	8.38751e+07	8.99574e+07	4.12952e+07	-1	1	0	0	0	0
sp|O15230|LAMA5_HUMAN	2423	[5 3 1 0 0]	6.5464e+06	4.06561e+06	1.20321e+06	338538	2.52037e+07	2.63225e+07	1.85968e+07	1.27394e+07	6.94522e+06	7586888	5.24593e+06	3.31145e+06	-1	0	-1	0	0	0
sp|O15230|LAMA5_HUMAN	3107	[5 4 1 0 0]	1.25469e+07	4.27787e+06	1.02251e+07	7.85898e+06	1.88627e+08	4.74382e+07	1.29275e+08	1.88121e+08	1.16625e+07	8.0622e+06	3.20664e+06	1.43576e+07	-1	0	-1	0	0	0
sp|O15230|LAMA5_HUMAN	2209	[7 5 0 1 0]	549938	1.15447e+07	5.78108e+06	7.89722e+06	5.38953e+06	1.63105e+07	8.47908e+06	2.17866e+07	3.15397e+06	6.67262e+06	3.80812e+06	1.11206e+07	0	0	0	0	0	0
sp|O15230|LAMA5_HUMAN	2209	[6 4 0 1 0]	2.1701e+06	3.22454e+06	2.0372e+06	1.49569e+06	1.35164e+07	1.96201e+07	1.67314e+07	1.39515e+07	2.16464e+06	3.189e+06	2.65119e+06	2.02575e+06	-1	0	-1	-1	0	-1
sp|O15230|LAMA5_HUMAN	2196	[8 2 0 0 0]	2.7579e+08		7.09178e+07	1.09339e+08	3.45371e+08		8.80107e+07	1.31379e+08	7.05491e+08		1.72967e+08	2.5309e+08	0	0	0	0	0	0
sp|O15230|LAMA5_HUMAN	2196	[7 2 0 0 0]	1.54177e+07	2.74624e+07		2.41018e+07	4.31297e+07	6.76112e+07		4.83483e+07	7.16965e+07	1.0733e+08		7.97675e+07	0	1	0	0	0	0
sp|O15230|LAMA5_HUMAN	2209	[5 2 0 0 0]	1.77986e+06	1.62613e+06		1.0784e+06	9.23035e+06	7.12983e+06		8.53844e+06	3.07597e+06	2.98593e+06		3.29897e+06	-1	1	-1	-1	1	-1
sp|O15230|LAMA5_HUMAN	2196	[7 5 0 1 0]	3.22169e+06	4.68994e+06		723282	3.19753e+07	2.90637e+07		8.05722e+06	1.76755e+07	1.76321e+07		3.79166e+06	0	0	0	0	0	0
sp|O15230|LAMA5_HUMAN	2707	[5 4 1 1 0]	6.34428e+07	5.93947e+07	1.24529e+08		1.23137e+08	1.23867e+08	2.5304e+08		2.65894e+08	2.76084e+08	5.86643e+08		0	0	0	0	0	0
sp|O15230|LAMA5_HUMAN	2196	[5 4 1 1 0]	3.16989e+07	5.43258e+07	5.39231e+07		8.13425e+07	1.14484e+08	1.63075e+08		8.96303e+07	7.91091e+07	1.62825e+08		0	0	0	0	0	0
sp|O15230|LAMA5_HUMAN	95	[9 2 0 0 0]	1.61643e+06	3.38128e+07		1.24858e+07	6.18008e+06	1.07289e+08		4.58525e+07	4.15352e+06	7.68934e+07		2.98649e+07	0	0	0	0	0	0
sp|O15230|LAMA5_HUMAN	3107	[6 2 0 0 0]		1.57931e+07	2.46168e+07	1.45064e+07		2.53558e+07	5.66472e+07	2.94543e+07		3.13376e+07	6.10887e+07	3.29376e+07	0	0	0	0	0	0
sp|O15230|LAMA5_HUMAN	2707	[5 4 1 0 0]		9.15794e+06	1.8086e+06	1.02009e+07		1.20994e+07	1.7184e+07	1.03158e+07		3.89284e+06	8.13006e+06	1.35428e+06	0	0	0	0	0	0
sp|O15230|LAMA5_HUMAN	2303	[5 2 0 0 0]		5.7819e+06	7.45039e+06	818714		1.81547e+07	2.90958e+07	7.94862e+06		1.52573e+07	2.20182e+07	5.82402e+06	0	0	0	0	0	0
sp|O15230|LAMA5_HUMAN	2209	[5 4 1 0 0]		7.7887e+06	3.16071e+06	3.57638e+06		8.23195e+07	3.96744e+07	3.98848e+07		2.987e+07	1.58552e+07	1.43481e+07	0	0	0	0	0	0
sp|P09923|PPBI_HUMAN	268	[10 2 0 0 0]	3.76024e+08	2.4926e+08	2.66138e+08	4.07523e+08	1.7436e+07	1.82128e+07	1.97976e+06	7.94314e+06	1.27271e+09	9.22573e+08	1.15026e+09	1.40888e+09	1	1	1	1	1	1
sp|P09923|PPBI_HUMAN	141	[3 2 0 1 0]	1.59124e+08	2.79188e+08	4.67497e+07	2.80302e+08	8.53664e+06	1.47299e+07	9.0812e+06	1.1775e+07	1.82091e+09	3248310042	4.22824e+08	3.06657e+09	0	0	0	0	0	0
sp|P09923|PPBI_HUMAN	268	[6 2 0 0 0]	9.21725e+07	2.19339e+08	7.23923e+07	1.07662e+08	1.26339e+07	1.26907e+08	2.73159e+07	2.27465e+07	6.12752e+08	1.41611e+09	5.56135e+08	8.27586e+08	0	0	1	0	0	0
sp|P09923|PPBI_HUMAN	268	[7 2 0 0 0]	5.96425e+07	2.20175e+08	1.44041e+07	1.07582e+08	1.37269e+06	1.21943e+07	2.76634e+06	1.97017e+06	3.70352e+08	1.4961e+09	8.8338e+07	7.59832e+08	0	0	0	0	0	0
sp|P09923|PPBI_HUMAN	141	[7 2 0 0 0]	3.58289e+07	4.00721e+07	2.23477e+07	3.20548e+07	130960	0	485308	1.57829e+06	2.23892e+08	2.77766e+08	1.51066e+08	1.98996e+08	1	1	1	1	1	1
sp|P09923|PPBI_HUMAN	268	[8 2 0 0 0]	1.56566e+08	4.50896e+08	1.70464e+08	5.9289e+08	6.66408e+08	1.28737e+09	7.84138e+08	6.9684e+08	9.29102e+08	2.10548e+09	8.10518e+08	3.21893e+09	0	0	0	0	0	0
sp|P09923|PPBI_HUMAN	141	[8 2 0 0 0]	2.29633e+08	2.40797e+08	5.20989e+08	3.89756e+08	1.71498e+07	2.05758e+07	3.34497e+07	2.53943e+07	1.27875e+09	1.37964e+09	2.88462e+09	2.12468e+09	1	1	1	0	0	0
sp|P09923|PPBI_HUMAN	268	[5 4 1 1 0]	5.53723e+09	7.92782e+09	7.21283e+09	3.82631e+09	5.42011e+08	9.37065e+08	8.32478e+08	4.23881e+08	5.18051e+10	7.39938e+10	6.88507e+10	3.72906e+10	1	1	1	1	1	1
sp|P09923|PPBI_HUMAN	141	[9 2 0 0 0]	2.31528e+08	2.56417e+08	1.29823e+08	2.29949e+08	3.82467e+07	4.22865e+07	1.26443e+07	3.06276e+07	9.10386e+08	1.03044e+09	5.44184e+08	8.96795e+08	1	1	1	1	1	1
sp|P09923|PPBI_HUMAN	141	[10 2 0 0 0]	1.46917e+07	1.58901e+07	1.5369e+07	3.03527e+07	2.35793e+06	2.01053e+06	1.77586e+06	3.00394e+06	5.45266e+07	5.00644e+07	5.3226e+07	1.00771e+08	1	0	1	0	0	0
sp|P09923|PPBI_HUMAN	268	[5 4 2 0 0]	2.09918e+10	2.43277e+10	1.97202e+10	2.20102e+10	2.35028e+09	3.00874e+09	2.23432e+09	2.52653e+09	1.91024e+11	2.26333e+11	1.82015e+11	2.05492e+11	1	1	1	1	1	1
sp|P09923|PPBI_HUMAN	268	[4 3 1 0 0]	6.6584e+07	8.70752e+07	9.75695e+07	4.26982e+07	6.00225e+06	7.45734e+06	6.98649e+06	4.08503e+06	7.43906e+08	6.08965e+08	8.71541e+08	4.19997e+08	1	1	1	1	1	1
sp|P09923|PPBI_HUMAN	268	[5 4 1 0 0]	1.70559e+09	2.60597e+09	2.87603e+09	1.46671e+09	1.81823e+08	2.5496e+08	2.78584e+08	1.20272e+08	1.5353e+10	2.52044e+10	2.69262e+10	1.45646e+10	1	1	1	1	1	1
sp|P09923|PPBI_HUMAN	268	[5 4 0 1 0]	7.48383e+07	7.20434e+07	4.18766e+07	7.51459e+07	2.17571e+07	1.80466e+07	1.21565e+07	1.29807e+07	5.33842e+08	5.9802e+08	4.20785e+08	3.76517e+08	1	1	1	1	1	1
sp|P09923|PPBI_HUMAN	268	[6 4 1 1 0]	7.86782e+07	1.78006e+09	1.19787e+09	1.0547e+09	7.12264e+07	182452541	6.44176e+07	1.2577e+08	5.98358e+07	9.21539e+08	7.613e+08	6.75385e+08	0	0	0	0	0	0
sp|P09923|PPBI_HUMAN	138	[5 4 1 1 0]	2.24149e+08	4.72213e+08	2.48254e+07	1.95646e+08	1.28804e+07	2.74139e+07	172734	1.25528e+07	2.56852e+09	5.36171e+09	2.83952e+08	2.25133e+09	0	0	0	0	0	0
sp|P09923|PPBI_HUMAN	268	[6 5 3 0 0]	1.05261e+08	1.67563e+08	1.75009e+08	8.97707e+07	2.31933e+07	3.83371e+07	3.69494e+07	1.97293e+07	2.39688e+08	4.71932e+08	5.13498e+08	1.87299e+08	1	0	1	0	0	0
sp|P09923|PPBI_HUMAN	268	[5 4 2 1 0]	3.40008e+07	9.78523e+07	7.0083e+07	5.74291e+07	2.72248e+06	2.0968e+07	1.59712e+07	1.10033e+07	3.48639e+08	8.35998e+08	6.71476e+08	5.01385e+08	1	1	1	0	0	1
sp|P09923|PPBI_HUMAN	268	[6 4 2 0 0]	3.84777e+07	9.24529e+07	4.29699e+07	6.68778e+07	4.48368e+06	5.82698e+06	1.68281e+06	1.9758e+06	1.49186e+08	2.81598e+08	6.96049e+07	1.66677e+08	1	0	1	0	0	0
sp|P09923|PPBI_HUMAN	268	[6 5 2 0 0]	2.64102e+07	8.59983e+07	1.94639e+07	1.03483e+07	5.3292e+06	1.93768e+07	3.59518e+06	1.45281e+06	1.64191e+08	3.27973e+08	1.22261e+08	5.33653e+07	0	0	0	0	0	0
sp|P09923|PPBI_HUMAN	268	[6 5 2 1 0]	3249754	5.28382e+06	3.60403e+06	7.91389e+06	323099	935206	158644	787267	3.15815e+07	3.94802e+07	3.23129e+07	6.54472e+07	1	1	1	0	0	0
sp|P09923|PPBI_HUMAN	268	[5 4 0 0 0]	3.75351e+06	1.0624e+07	3.49165e+07	1.6775e+07	781798	1.11055e+06	1.12661e+07	6.13005e+06	3.04657e+07	4.33801e+07	2.73379e+08	1.5695e+08	0	0	0	0	0	0
sp|P09923|PPBI_HUMAN	268	[9 2 0 0 0]	3.12815e+08		1.2122e+08	5.74314e+08	8.62425e+06		1.08896e+07	4.22185e+07	1.40225e+09		5.34363e+08	2.4508e+09	0	0	0	0	0	0
sp|P09923|PPBI_HUMAN	141	[6 2 0 0 0]	1.43822e+07		1.81731e+07	1.4817e+07	0		1.17451e+06	1.09718e+06	1.32471e+08		1.32503e+08	1.19074e+08	1	1	1	1	1	1
sp|P09923|PPBI_HUMAN	268	[5 4 1 2 0]	9.50375e+07	1.71096e+08	2.21949e+08		2.69968e+08	5.34817e+08	5.88196e+08		6.55477e+08	1.21989e+09	1.4606e+09		0	0	0	0	0	0
sp|P09923|PPBI_HUMAN	268	[6 4 1 0 0]	2.80403e+08		6.1995e+08	6.46157e+08	1.15095e+07		3.24778e+07	3.98119e+07	9.51282e+07		1.48827e+08	1.90495e+08	0	0	0	0	0	0
sp|P09923|PPBI_HUMAN	141	[5 4 1 1 0]	2.24149e+08	2.2776e+08	2.27393e+08		1.28804e+07	1.33037e+07	1.55211e+07		2.56852e+09	2.59662e+09	2.7216e+09		1	1	1	1	1	1
sp|P09923|PPBI_HUMAN	268	[4 5 2 0 0]	1.19806e+07	1.49799e+07		2.36663e+07	2.88866e+06	5.13755e+06		7.32667e+06	6.79683e+06	1.19205e+07		1.99386e+07	0	0	0	0	0	0
sp|P09923|PPBI_HUMAN	268	[4 4 1 0 0]		2.03199e+07	2.01264e+07	1.26801e+07		1.20459e+07	1.18481e+07	4.96702e+06		2.29683e+08	2.38955e+08	1.37114e+08	0	1	1	0	0	0
sp|Q96AY3|FKB10_HUMAN	70	[3 2 0 0 0]	1.30982e+08	1.83637e+08	1.59499e+08	1.39512e+08	2.45931e+08	326732875	2.84802e+08	2.32988e+08	1.27941e+08	1.86923e+08	1.58306e+08	1.20712e+08	0	0	0	0	0	0
sp|Q96AY3|FKB10_HUMAN	70	[8 2 0 0 0]	2.55675e+09	7.71057e+09	3.89582e+09	3.39162e+09	5.32791e+09	1.16828e+10	6.49976e+09	4.7646e+09	2.84724e+10	6.71296e+10	3.64697e+10	2.75892e+10	0	1	0	0	0	0
sp|Q96AY3|FKB10_HUMAN	70	[4 2 0 0 0]	8.63823e+08	6.92971e+08	1.05225e+09	4.98217e+08	2.24932e+08	2.3375e+08	2.99656e+08	1.34261e+08	1.62322e+08	1.91143e+08	2.03002e+08	7.89866e+07	1	-1	0	0	0	0
sp|Q96AY3|FKB10_HUMAN	70	[5 2 0 0 0]	2.46609e+09	2.78771e+09	2.77658e+09	9.4894e+08	1.13452e+10	1.25824e+10	1.29636e+10	4.15079e+09	4.77942e+09	5.3585e+09	5.39874e+09	1.82712e+09	-1	0	0	0	0	0
sp|Q96AY3|FKB10_HUMAN	70	[3 4 0 1 0]	1.48692e+08	2.38059e+08	1.67291e+08	1.49933e+08	2.42676e+08	3.83376e+08	2.59045e+08	2.28144e+08	2.10276e+08	3.31096e+08	2.2496e+08	1.97787e+08	0	0	0	0	0	0
sp|Q96AY3|FKB10_HUMAN	70	[7 2 0 0 0]	4.80183e+09	5.22763e+09	4.20813e+09	2.71436e+09	6.03777e+09	6.53622e+09	5.24187e+09	3.17634e+09	3.28304e+10	3.51468e+10	2.84407e+10	1.62803e+10	0	1	1	0	1	0
sp|Q96AY3|FKB10_HUMAN	70	[6 2 0 0 0]	9.60011e+09	1.5019e+10	1.31002e+10	7.07483e+09	2.39626e+10	3.47816e+10	3.109e+10	1.59689e+10	5.38507e+10	7.8808e+10	7.03327e+10	3.57817e+10	0	1	0	0	0	0
sp|Q96AY3|FKB10_HUMAN	70	[3 4 0 0 0]	1.83892e+08	7.33725e+07	8.1165e+07	63484500	1.1632e+09	1.02435e+09	1.09304e+09	8.35206e+08	4.77491e+08	3.09657e+08	3.43692e+08	2.58018e+08	-1	1	-1	-1	0	-1
sp|Q96AY3|FKB10_HUMAN	70	[3 3 0 1 0]	9.38482e+07	1.44479e+08	1.34061e+08	6.25546e+07	1.08517e+08	1.50814e+08	1.49831e+08	7.14462e+07	1.02203e+08	1.47156e+08	1.42397e+08	6.71876e+07	0	0	0	0	0	0
sp|Q96AY3|FKB10_HUMAN	70	[3 3 0 0 0]	9.75257e+07	1.2113e+08	1.04885e+08	7.01225e+07	1.35648e+09	1.71345e+09	1.7005e+09	9.79454e+08	4.91752e+08	5.84468e+08	5.96033e+08	3.39089e+08	-1	1	-1	-1	1	0
sp|Q96AY3|FKB10_HUMAN	70	[3 2 0 1 0]	2.52439e+07	3.48607e+07	3.90436e+07	8.99924e+06	2.45333e+07	3.30542e+07	3.96355e+07	9.12307e+06	4.72971e+07	6.86325e+07	7.19648e+07	1.28439e+07	0	0	0	0	0	0
sp|Q96AY3|FKB10_HUMAN	70	[4 3 0 0 0]	3.83816e+07	2.63631e+07	3.52871e+07	1.02137e+07	1.39398e+08	1.71511e+08	1.5466e+08	6.631e+07	3.7679e+07	4.80417e+07	4.31469e+07	1.70451e+07	-1	0	-1	0	0	0
sp|Q96AY3|FKB10_HUMAN	70	[9 2 0 0 0]	1.25992e+08	1.53298e+08	7.1743e+07	6.48848e+07	2.47109e+08	2.50615e+08	1.15493e+08	1.38798e+08	8.79459e+08	8.29424e+08	3.93892e+08	4.28197e+08	0	1	0	0	0	0
sp|Q96AY3|FKB10_HUMAN	70	[3 5 0 0 0]	2.621e+06	4.47083e+06	4.15334e+06	2.1666e+06	1.24753e+07	2.16506e+07	2.48293e+07	2.0263e+07	1.83586e+07	2.20396e+07	1.95527e+07	1.33651e+07	-1	1	0	-1	1	0
sp|Q96AY3|FKB10_HUMAN	70	[10 2 0 0 0]	102769	1.18546e+06	4.34864e+06	361440	1.49717e+06	3.86947e+06	8.51677e+06	1.60501e+06	4.05961e+06	1.18419e+07	1.84111e+07	5.64472e+06	0	0	0	0	0	0
sp|Q96AY3|FKB10_HUMAN	294	[7 2 0 0 0]	7.51636e+09	7.75569e+09	1.64523e+09	2.68031e+09	5.72572e+09	5.87801e+09	1.31312e+09	1.98167e+09	8.78325e+09	9.13256e+09	2.0453e+09	3.20249e+09	0	0	0	0	0	0
sp|Q96AY3|FKB10_HUMAN	294	[6 2 0 0 0]	5.37671e+08	7.3765e+08	1.6738e+08	3.37983e+08	1.02218e+09	1.33859e+09	2.70815e+08	6.312e+08	9.37315e+08	1.23278e+09	2.63381e+08	6.3829e+08	0	0	0	0	0	0
sp|Q96AY3|FKB10_HUMAN	393	[8 2 0 0 0]	3.02651e+08	1.40525e+08	5.31e+07	3.19748e+08	1.96979e+09	8.81892e+08	3.25786e+08	2.09664e+09	4.43704e+09	2.02166e+09	7.55539e+08	4.67454e+09	0	0	0	0	0	0
sp|Q96AY3|FKB10_HUMAN	393	[5 2 0 0 0]	4.48187e+07	2.41215e+07	2.46322e+07	5.98394e+06	3.20281e+08	1.67885e+08	9.74668e+07	6.97646e+07	1.40657e+08	7.30292e+07	4.39557e+07	2.92132e+07	0	0	0	0	0	0
sp|Q96AY3|FKB10_HUMAN	393	[7 2 0 0 0]	5.37385e+08	9.42163e+08	1.17914e+08	6.57417e+08	1.17278e+09	2.04584e+09	2.70297e+08	1.41895e+09	3.46483e+09	5.90829e+09	7.70871e+08	4.13385e+09	0	0	0	0	0	0
sp|Q96AY3|FKB10_HUMAN	182	[9 2 0 0 0]	4.88558e+09	5.48493e+09	1.04478e+09	3634554921	1.0487e+10	1.20343e+10	2.20376e+09	7.77664e+09	2.92115e+10	3.24914e+10	6.10141e+09	2.17825e+10	0	0	0	0	0	0
sp|Q96AY3|FKB10_HUMAN	393	[6 2 0 0 0]	8.98653e+07	1.34518e+08	1.31114e+07	4.5614e+07	7.62167e+08	1.14809e+09	1.03937e+08	3.55025e+08	1.01907e+09	1.60162e+09	1.43399e+08	4.93275e+08	0	0	0	0	0	0
sp|Q96AY3|FKB10_HUMAN	182	[4 2 0 0 0]	1.74621e+08	1.86342e+08	4.1479e+07	6.93879e+07	8.33377e+07	8.09696e+07	1.96211e+07	1.89826e+08	5.08634e+06	2.75746e+06	1.32011e+06	412138	0	0	0	0	0	0
sp|Q96AY3|FKB10_HUMAN	294	[4 2 0 0 0]	1.80993e+07	3.09638e+07	9.66911e+06	1.19824e+07	2004443	4.23571e+06	1.88368e+06	1.06703e+06	5.72751e+06	1.06542e+07	3.49782e+06	2.20961e+06	0	0	0	0	0	0
sp|Q96AY3|FKB10_HUMAN	182	[7 2 0 0 0]	6.92346e+08	5.88623e+08	2.18224e+08	1.01792e+09	1.33085e+09	7.94471e+08	4.12348e+08	1.99006e+09	1.24732e+09	5.16904e+08	3.86075e+08	1.75032e+09	0	0	0	0	0	0
sp|Q96AY3|FKB10_HUMAN	294	[5 2 0 0 0]	1.1951e+08	3.4087e+08	4.16943e+07	1.25371e+08	8.8605e+07	2.35215e+08	3.24274e+07	9.5625e+07	8.67198e+07	2.60983e+08	3.7305e+07	9.83864e+07	0	0	0	0	0	0
sp|Q96AY3|FKB10_HUMAN	182	[5 2 0 0 0]	1.42966e+08	1.7185e+08	7.55232e+07	2.52135e+08	1.3443e+08	2.61844e+08	1.27455e+08	4.34859e+08	4.77903e+07	6.89287e+07	2.22456e+07	9.32422e+07	0	0	0	0	0	0
sp|Q96AY3|FKB10_HUMAN	294	[9 2 0 0 0]	6.94466e+09	6.82303e+09	1.81262e+09	3.4999e+09	9.03832e+09	9.255e+09	2.0538e+09	4.52371e+09	3.21264e+10	3.32499e+10	7.33228e+09	1.63429e+10	0	0	0	0	0	0
sp|Q96AY3|FKB10_HUMAN	294	[10 2 0 0 0]	3.88649e+07	2.49555e+07	6.41765e+06	5.81135e+07	5.68708e+07	3.91988e+07	7.98163e+06	5.96213e+07	1.95179e+08	1.27271e+08	3.01889e+07	2.30934e+08	0	0	0	0	0	0
sp|Q96AY3|FKB10_HUMAN	182	[6 2 0 0 0]	4.75496e+08	7.0933e+08	2.27744e+08	3.80825e+08	1.43286e+09	2.52038e+09	7.90444e+08	1.34077e+09	8.17554e+08	1.11279e+09	4.05976e+08	6.71816e+08	0	0	0	0	0	0
sp|Q96AY3|FKB10_HUMAN	294	[8 2 0 0 0]	7.85293e+09	1.20713e+10	1.1943e+09	4.67614e+09	1.65834e+10	2.52996e+10	2.50014e+09	7.21703e+09	5.23236e+10	7.96582e+10	8.10989e+09	2.27592e+10	0	0	0	0	0	0
sp|Q96AY3|FKB10_HUMAN	182	[8 2 0 0 0]	1.00185e+10	1.64725e+10	3.06458e+09	9.46888e+09	2.73306e+10	4.38387e+10	8.55482e+09	2.64074e+10	6.61398e+10	1.06253e+11	2.12901e+10	6.55684e+10	0	0	0	0	0	0
sp|Q96AY3|FKB10_HUMAN	393	[9 2 0 0 0]	1.73891e+08	3.9863e+07	2.46601e+06	7.89802e+07	4.39443e+08	1.02158e+08	3.50877e+06	1.64357e+08	5.77609e+08	1.30274e+08	4.85108e+06	2.1682e+08	0	0	0	0	0	0
sp|Q96AY3|FKB10_HUMAN	407	[4 2 0 0 0]	1.39389e+06	5.07807e+06	3.34478e+06	3.3679e+06	2.49578e+06	1.06969e+07	6.74347e+06	6.31412e+06	258138	1.84269e+06	995387	2.02822e+06	0	0	0	0	0	0
sp|Q96AY3|FKB10_HUMAN	352	[5 2 0 0 0]	1.87807e+06	1.78623e+06	2.5325e+06	2.95223e+06	8.97615e+06	4.0454e+07	1.98409e+07	4.42726e+07	7.2849e+06	3.25185e+07	1.57534e+07	4.13622e+07	0	0	0	0	0	0
sp|Q96AY3|FKB10_HUMAN	407	[8 2 0 0 0]	2.91931e+07	4.92206e+07	6.15594e+07	3.57055e+07	1.13753e+08	2.05059e+08	2.67613e+08	1.48803e+08	2.75986e+08	4.91245e+08	6.28476e+08	3.65247e+08	-1	1	0	0	1	0
sp|Q96AY3|FKB10_HUMAN	352	[6 2 0 0 0]	3.88768e+07	1.30268e+08	6.1742e+07	7.47755e+07	4.80233e+07	1.2038e+08	8.37207e+07	1.38855e+08	2.06275e+08	4.5231e+08	3.77033e+08	4.37575e+08	0	1	1	0	0	0
sp|Q96AY3|FKB10_HUMAN	294	[4 3 0 0 0]	228417	654909		131557	2.43265e+06	5.47461e+06		3.01827e+06	1.25212e+06	2.7837e+06		2.07708e+06	0	0	0	0	0	0
sp|Q96AY3|FKB10_HUMAN	70	[5 3 0 0 0]		9.00059e+07	1.91951e+06	1.42597e+06		3.99199e+07	1.6025e+07	7.50414e+06		1.3007e+07	4.20246e+06	2550048	0	0	0	0	0	0
sp|Q96AY3|FKB10_HUMAN	352	[3 2 0 1 0]		1.05745e+06	3.02956e+06	3.74843e+06		5.43801e+06	1.88909e+07	2.84911e+07		9.32539e+06	3.54505e+07	3.76663e+07	0	0	0	0	0	0
sp|Q14126|DSG2_HUMAN	462	[8 2 0 0 0]	1.45473e+07	1.44356e+07	1.18353e+07	1.00747e+07	4.88552e+06	6.40409e+06	2.83259e+06	5.7141e+06	4.19977e+06	4.788e+06	5.52459e+06	4.26314e+06	1	-1	0	1	-1	0
sp|Q14126|DSG2_HUMAN	462	[5 4 1 1 0]	1.36932e+09	1.87451e+09	1.90453e+09	1.24358e+09	6.7848e+08	9.21481e+08	9.20409e+08	5.94628e+08	1.22876e+09	1.70154e+09	1.70925e+09	1.10536e+09	1	0	0	0	0	0
sp|Q14126|DSG2_HUMAN	462	[6 5 1 1 0]	1.02098e+08	1.06636e+08	9.19296e+07	4.53316e+07	5.93742e+07	7.07708e+07	6.69831e+07	3.34877e+07	5.63445e+07	6.292e+07	5.5266e+07	2.94163e+07	0	0	0	0	0	0
sp|Q14126|DSG2_HUMAN	462	[7 5 0 2 0]	1.77392e+07	1.95124e+07	3.18088e+07		1.2052e+07	1.22001e+07	2.57563e+07		1.06447e+07	1.17557e+07	1.8183e+07		0	0	0	0	0	0
sp|Q14126|DSG2_HUMAN	462	[5 4 1 2 0]	7.15574e+07	7.15559e+07		1.23528e+08	4.8986e+07	4.52908e+07		8.09835e+07	5.40047e+07	5.53604e+07		1.00265e+08	0	0	0	0	0	0
sp|O00469|PLOD2_HUMAN	63	[7 2 0 0 0]	3.47452e+08	9.61218e+08	4.42624e+08	486627616	6.94261e+07	3.16202e+08	1.5155e+08	1.43937e+08	3.47177e+08	1.18342e+09	5.34151e+08	5.13645e+08	0	0	0	0	0	0
sp|O00469|PLOD2_HUMAN	63	[8 2 0 0 0]	2.18049e+09	2.42666e+09	1.30659e+09	1.4099e+09	1.49064e+09	1.54294e+09	9.02044e+08	1.02335e+09	4.93924e+09	5.41384e+09	3.01451e+09	3.29429e+09	0	0	1	0	0	0
sp|O00469|PLOD2_HUMAN	63	[9 2 0 0 0]	3.81e+08	2.72813e+08	4.21993e+08	3.02199e+08	6.14256e+08	3.0588e+08	5.28378e+08	4.39741e+08	9.50615e+08	5.41882e+08	8.1994e+08	7.11896e+08	0	1	0	0	0	0
sp|O00469|PLOD2_HUMAN	63	[6 2 0 0 0]	4.98685e+08	8.87122e+08	8.09379e+08	4.70727e+08	9.6363e+07	308071160	1.51223e+08	1.10282e+08	3.28347e+08	7.23991e+08	6.27741e+08	3.78301e+08	1	0	0	0	0	0
sp|O00469|PLOD2_HUMAN	696	[5 2 0 0 0]	9.81067e+08	5.79498e+08	9.55619e+08	3.54967e+08	5.52123e+08	3.41172e+08	573266111	2.12538e+08	6.78843e+08	4.59661e+08	7.19423e+08	2.52719e+08	0	0	0	0	0	0
sp|O00469|PLOD2_HUMAN	696	[5 2 0 1 0]	7.24322e+07	5.77073e+07	6.78387e+07	1.17798e+07	4.62742e+06	3.03736e+06	3.38368e+06	1.01307e+06	9.25028e+06	7.76781e+06	8.79351e+06	1.33698e+06	0	0	0	0	0	0
sp|O00469|PLOD2_HUMAN	696	[6 2 0 0 0]	7.32003e+09	6.96285e+09	6.72803e+09	3.40883e+09	2808018312	2.61916e+09	2.59672e+09	1.28237e+09	8.70335e+09	8.13217e+09	8.06463e+09	4.08634e+09	1	0	1	0	0	0
sp|O00469|PLOD2_HUMAN	696	[8 2 0 0 0]	2.31284e+09	2.88583e+09	2.71924e+09	1.66405e+09	1.82715e+09	2.24861e+09	2.16644e+09	1.32274e+09	6.31444e+09	7.78247e+09	7.42378e+09	4.59584e+09	0	1	1	0	1	1
sp|O00469|PLOD2_HUMAN	696	[3 4 0 1 0]	1.80428e+08	9.25179e+07	3.20136e+08	2.51867e+07	1.35311e+08	8.085e+07	2.41716e+08	1.686e+07	2.09646e+08	1.10193e+08	3.58643e+08	2.82666e+07	0	0	0	0	0	0
sp|O00469|PLOD2_HUMAN	696	[7 2 0 0 0]	2.89192e+09	3.49055e+09	3.33136e+09	1.66868e+09	1.38456e+09	1.68153e+09	1.62155e+09	7.82292e+08	4.5928e+09	5.53618e+09	5.32729e+09	2.56511e+09	0	0	1	0	0	0
sp|O00469|PLOD2_HUMAN	209	[6 2 0 0 0]	9.84857e+08	1.17282e+09	1.09552e+09	5.58119e+08	2.90368e+08	3.561e+08	3.62524e+08	1.56072e+08	2.0731e+08	2.61818e+08	2.83371e+08	1.23742e+08	1	-1	0	0	-1	0
sp|O00469|PLOD2_HUMAN	696	[6 2 0 1 0]	2.89089e+07	25568050	3.948e+07	6.70862e+06	3.08359e+06	5.07009e+06	8.57547e+06	829402	5.9984e+06	5.41285e+06	9.76497e+06	2.79003e+06	0	0	0	0	0	0
sp|O00469|PLOD2_HUMAN	696	[9 2 0 0 0]	1.67572e+08	2.844e+08	3.272e+08	3.10837e+08	2.36296e+08	4.1356e+08	4.32691e+08	4.35579e+08	3.91819e+08	6.81933e+08	6.88859e+08	6.97502e+08	0	1	0	0	0	0
sp|O00469|PLOD2_HUMAN	209	[7 2 0 0 0]	1.67522e+09	1.75174e+09	1.52959e+09	8.3811e+08	5.87079e+08	5.99454e+08	5.362e+08	2.72441e+08	1.02081e+09	1.19726e+09	1.05558e+09	4.48614e+08	1	0	0	0	0	0
sp|O00469|PLOD2_HUMAN	696	[3 3 0 1 0]	7.02397e+06	5.97312e+06	2.16696e+07	4.15197e+06	3.77678e+06	2.0417e+06	1.03277e+07	2.34262e+06	8.38675e+06	4.85482e+06	2.50553e+07	5.21719e+06	0	0	0	0	0	0
sp|O00469|PLOD2_HUMAN	209	[4 2 0 0 0]	4.34818e+07	5.2472e+07	6.37061e+07	6.44754e+07	4.61691e+06	5.74217e+06	5.61975e+06	6.65997e+06	618384	400730	1.19695e+06	1.12603e+06	1	-1	-1	1	-1	-1
sp|O00469|PLOD2_HUMAN	209	[5 2 0 0 0]	6.68806e+08	8.52681e+08	9.39488e+08	6.86518e+08	1.31091e+08	1.795e+08	1.93413e+08	1.39109e+08	2.4722e+07	4.93675e+07	4.39143e+07	3.06867e+07	1	-1	-1	1	-1	-1
sp|O00469|PLOD2_HUMAN	209	[8 2 0 0 0]	9.60451e+09	9.66892e+09	1.27095e+10	8.7167e+09	6.18821e+09	6.33847e+09	8.27449e+09	5.80264e+09	1.89225e+10	1.91458e+10	2.5567e+10	1.75584e+10	0	0	1	0	0	1
sp|O00469|PLOD2_HUMAN	209	[9 2 0 0 0]	3.15847e+09	2.34457e+09	3.90447e+09	3.23341e+09	4.58208e+09	3.52338e+09	5.84928e+09	4.70976e+09	9.26744e+09	7.12505e+09	1.16542e+10	9.60074e+09	0	1	1	0	1	0
sp|O00469|PLOD2_HUMAN	696	[10 2 0 0 0]	6.41264e+06	1.10813e+07	4.48225e+06	4.7226e+06	1.33845e+07	2.6011e+07	9.46814e+06	9.60103e+06	1.10626e+07	2.22089e+07	1.03991e+07	7.91812e+06	0	0	0	0	0	0
sp|O00469|PLOD2_HUMAN	209	[10 2 0 0 0]	3.77159e+06	6.6926e+06	5553243	5.03111e+06	6.5747e+06	1.73175e+07	5.54349e+06	3.20935e+06	1.71815e+07	1.94603e+07	1.87524e+07	1.31118e+07	0	1	0	0	1	0
sp|O00469|PLOD2_HUMAN	696	[4 2 0 0 0]	814291	1.39902e+06	1.94392e+06		186571	491405	479123		738818	1.79006e+06	1.27455e+06		0	0	0	0	0	0
sp|O00469|PLOD2_HUMAN	696	[4 4 2 0 0]	9.43629e+06		1.04827e+07	3.42705e+06	2.59919e+06		1.62167e+06	784776	9.00609e+06		6.81627e+06	5.66313e+06	0	0	1	0	0	0
sp|O00469|PLOD2_HUMAN	696	[6 3 0 2 0]		7.64884e+07	7.03903e+07	6.31294e+07		2.96925e+07	2.47486e+07	2.19344e+07		1.10866e+08	9.77006e+07	8.48704e+07	1	0	1	1	0	1
sp|P15144|AMPN_HUMAN	234	[5 2 0 0 0]	3.5033e+08	2.84509e+08	4.02564e+08	4.69144e+08	2.73287e+08	2.93311e+08	3.16539e+08	4.10961e+08	4.24645e+07	4.75597e+07	5.09243e+07	5.74997e+07	0	-1	-1	0	-1	-1
sp|P15144|AMPN_HUMAN	128	[6 3 0 0 0]	3.74671e+08	5.20551e+08	2.71283e+08	5.31871e+08	1.1051e+09	1.42979e+09	7.95418e+08	1.53783e+09	3.23083e+06	8.32837e+06	8.21328e+06	4.78755e+06	-1	-1	-1	0	-1	-1
sp|P15144|AMPN_HUMAN	128	[4 2 0 0 0]	7.08909e+08	1.13245e+09	7.47594e+08	6.75479e+08	5.99583e+08	9.7019e+08	6.39345e+08	4.83716e+08	1.01289e+07	1.64763e+07	1.54768e+07	1.0395e+07	0	-1	-1	0	-1	-1
sp|P15144|AMPN_HUMAN	128	[8 2 0 0 0]	1.18858e+09	1.87529e+09	1.10409e+09	1.3752e+09	2.1377e+08	3.11101e+08	1.929e+08	2.3496e+08	8.73752e+06	4.35129e+06	1.49246e+07	1.00293e+07	1	-1	-1	1	-1	-1
sp|P15144|AMPN_HUMAN	128	[5 4 0 0 0]	2.16845e+08	2.59895e+08	2.36713e+08	2.65521e+08	1.39118e+08	3.04648e+08	1.77008e+08	1.91422e+08	3.39376e+06	535651	1.28813e+06	1.51711e+06	0	-1	-1	0	-1	-1
sp|P15144|AMPN_HUMAN	128	[5 2 0 0 0]	3.81345e+09	5.00812e+09	4.82167e+09	3.94771e+09	4.93203e+09	6.45206e+09	6.40311e+09	5.02685e+09	8.69883e+07	1.07422e+08	1.39546e+08	8.99207e+07	0	-1	-1	0	-1	-1
sp|P15144|AMPN_HUMAN	128	[3 2 0 0 0]	1.6162e+08	2.70498e+08	1.9284e+08	1.33368e+08	4.33235e+08	7.6663e+08	647859319	3.27148e+08	953172	0	0	953856	0	-1	-1	0	-1	-1
sp|P15144|AMPN_HUMAN	128	[7 2 0 0 0]	2.46603e+09	2.46796e+09	2.03143e+09	1.91802e+09	2.80256e+08	2.37682e+08	2.2002e+08	2.19066e+08	2.0868e+07	1.55012e+07	1.67522e+07	1.1442e+07	1	-1	-1	1	-1	-1
sp|P15144|AMPN_HUMAN	128	[6 2 0 0 0]	5.12901e+09	8.27894e+09	5.88345e+09	5.90985e+09	6.33149e+08	1.00829e+09	7.30166e+08	7.24552e+08	9.33569e+07	1.57658e+08	1.13521e+08	95510471	1	-1	-1	1	-1	-1
sp|P15144|AMPN_HUMAN	234	[6 2 0 0 0]	1.98825e+08	2.11872e+08	3.02717e+08	1.7389e+08	5.28984e+07	6.04897e+07	8.46111e+07	4.83455e+07	4.21743e+06	3.41711e+07	1.00466e+07	3.00873e+07	1	-1	-1	1	-1	0
sp|P15144|AMPN_HUMAN	735	[3 2 0 1 0]	1.95827e+08	3.35722e+08	2.99887e+08	1.75534e+08	1.21527e+09	1.97754e+09	1.71159e+09	1.03191e+09	6.68975e+07	1.12192e+08	8.73433e+07	5.23114e+07	-1	-1	-1	-1	0	-1
sp|P15144|AMPN_HUMAN	128	[6 3 0 1 0]	5.41526e+07	5.73775e+07	4.51798e+07	2.74618e+07	76242032	8.05877e+07	4.96121e+07	6.08735e+07	4.9335e+06	3.32511e+06	4.12038e+06	413913	0	-1	-1	0	-1	-1
sp|P15144|AMPN_HUMAN	128	[5 3 1 0 0]	5.36488e+08	331246626	3.24314e+08	2.15367e+08	9.07813e+08	1.81883e+09	1.48466e+09	1.4934e+09	3.47194e+07	6.22287e+07	3.20988e+07	6.38055e+07	-1	-1	-1	-1	0	-1
sp|P15144|AMPN_HUMAN	735	[3 2 0 0 0]	2.01869e+07	9.17376e+07	3.89167e+07	2.10254e+07	3.31592e+08	1.57558e+09	7.40789e+08	3.75825e+08	1.42294e+08	6.13149e+08	3.10555e+08	2.15281e+08	0	0	0	0	0	0
sp|P15144|AMPN_HUMAN	128	[3 3 0 0 0]	1.60227e+06	3.84137e+06	513615	1.81202e+06	1.4787e+07	4.45333e+07	1.19867e+07	2.14766e+07	259560	0	0	294140	0	0	0	0	0	0
sp|P15144|AMPN_HUMAN	128	[5 3 0 0 0]	2.43839e+06	1.66193e+06	8.98464e+07	6.52241e+07	3.66975e+07	1.75127e+07	2.50349e+08	1.74299e+08	139399	209656	96777.4	577830	0	0	0	0	0	0
sp|P15144|AMPN_HUMAN	128	[4 3 1 0 0]	2.70827e+07	8.99643e+07	1.65304e+08	9.05346e+07	2.14019e+08	5.69453e+08	4.47157e+08	2.72892e+08	2.02968e+07	1.22435e+07	3.02832e+07	2.21461e+07	0	0	-1	0	0	0
sp|P15144|AMPN_HUMAN	128	[9 2 0 0 0]	3.12785e+07	9.78094e+07	7.412e+07	4.51058e+07	6.76091e+07	1.9987e+08	1.89806e+08	1.04797e+08	5.68236e+06	6.75399e+06	7.54827e+06	0	0	-1	-1	0	0	0
sp|P15144|AMPN_HUMAN	234	[7 2 0 0 0]	5.69685e+09	6.9331e+09	5.19265e+09	6.25745e+09	2.05438e+09	2.44405e+09	1.87229e+09	2.30597e+09	2.35709e+08	2.61939e+08	2.19025e+08	271211835	1	-1	-1	1	-1	-1
sp|P15144|AMPN_HUMAN	128	[5 4 1 0 0]	1.00413e+09	1.15776e+09	7.87578e+08	8.8845e+08	1.39615e+09	1.56221e+09	1.07507e+09	1.18188e+09	2.2428e+07	3.32176e+07	2.56322e+07	2.2643e+07	0	-1	-1	0	-1	-1
sp|P15144|AMPN_HUMAN	234	[5 3 0 0 0]	5.86859e+07	6.06755e+07	4.58575e+07	4.46836e+07	1.74495e+08	1.98829e+08	1.383e+08	1.56082e+08	3.36728e+07	4.33549e+07	3.28417e+07	3.19826e+07	-1	0	-1	-1	0	-1
sp|P15144|AMPN_HUMAN	234	[6 5 0 0 0]	2.3902e+08	2.3238e+08	1.11818e+08	1.24957e+08	2.45829e+08	2.76079e+08	1.2632e+08	1.48846e+08	8.76666e+07	1.10218e+08	4.13269e+07	5.49727e+07	0	0	0	0	0	0
sp|P15144|AMPN_HUMAN	234	[9 2 0 0 0]	2.58747e+08	1.62819e+08	1.67733e+08	1.58425e+08	7.19992e+08	4.59381e+08	4.64142e+08	4.28468e+08	2.05528e+08	1.38034e+08	1.38533e+08	1.34943e+08	-1	0	-1	0	0	0
sp|P15144|AMPN_HUMAN	234	[8 2 0 0 0]	1.56595e+08	2.37587e+08	2.28396e+08	1.55296e+08	2.31797e+08	3.50726e+08	3.4009e+08	2.20273e+08	5.23785e+07	7.43087e+07	7.44151e+07	5.44582e+07	0	-1	-1	0	-1	-1
sp|P15144|AMPN_HUMAN	128	[6 4 1 0 0]	2.9956e+06	6.61724e+06	1.53911e+06	909671	2.60828e+07	1.94558e+07	3.88748e+07	2.53055e+07	1.11932e+06	2.14708e+06	1.68444e+06	686191	-1	0	-1	-1	0	-1
sp|P15144|AMPN_HUMAN	128	[6 3 1 0 0]	1.45594e+08	2.73027e+08	2.01262e+08	2.23783e+08	1.54218e+09	2.72158e+09	2.59461e+09	2.70299e+09	5.00557e+07	1.85231e+07	1.01777e+07	4.77152e+07	-1	-1	-1	-1	-1	-1
sp|P15144|AMPN_HUMAN	234	[4 3 0 0 0]	4.32572e+06	350538	2.36427e+06	1.25846e+06	1.2741e+07	2.36561e+06	8.12826e+06	3.19805e+06	2.23312e+06	271589	332962	751927	0	0	0	0	0	0
sp|P15144|AMPN_HUMAN	128	[5 4 2 0 0]	2.25741e+08	2.34645e+08	3.66856e+08	1.19078e+08	7.98745e+07	1.70772e+08	1.93573e+08	4.16549e+08	2.40879e+07	3.6047e+07	5.15295e+07	4.48147e+07	0	-1	0	0	0	0
sp|P15144|AMPN_HUMAN	234	[5 3 1 0 0]	1.30324e+09	1.15353e+09	1.1462e+09	8.52192e+08	6.04995e+09	5.88543e+09	5.74525e+09	4.30645e+09	1.82037e+09	1.73326e+09	1.66779e+09	1.23162e+09	-1	0	-1	-1	0	-1
sp|P15144|AMPN_HUMAN	234	[6 5 1 0 0]	3.37232e+09	1.77381e+09	1.62725e+09	2.69339e+09	6.34801e+09	3.33731e+09	2.89573e+09	5.04301e+09	2.47616e+09	1.32872e+09	1.13607e+09	2.02539e+09	0	0	0	0	0	0
sp|P15144|AMPN_HUMAN	818	[9 2 0 0 0]	6.15608e+07	3.92548e+07	6.36491e+07	3.80674e+07	1.75044e+08	1.29738e+08	1.72159e+08	1.27292e+08	687539	0	669715	0	-1	-1	-1	-1	-1	-1
sp|P15144|AMPN_HUMAN	234	[5 4 1 0 0]	2.94703e+09	3.59452e+09	5.60397e+09	2.96797e+09	5.8355e+09	7.0709e+09	1.10056e+10	5.82241e+09	1.81424e+09	2.2184e+09	3.41156e+09	1828989543	0	0	-1	0	0	0
sp|P15144|AMPN_HUMAN	234	[5 4 0 0 0]	4.21391e+07	1.37828e+08	3.82156e+07	8.15914e+07	5.95472e+07	2.05233e+08	5.5833e+07	1.02164e+08	4.83505e+07	178422958	5.48632e+07	8.82043e+07	0	0	0	0	0	0
sp|P15144|AMPN_HUMAN	234	[6 3 1 0 0]	4.02719e+08	9.53796e+08	3.61774e+08	6.50165e+08	1.59022e+09	2.43059e+09	1.48926e+09	1.48417e+09	5.35837e+08	2.10721e+09	5.16866e+08	1.71417e+09	-1	0	0	0	0	0
sp|P15144|AMPN_HUMAN	818	[5 2 0 0 0]	6.09722e+06	6.61069e+06	2.66877e+06	1.01366e+07	1.69093e+07	9.24319e+06	7.63878e+06	1.79196e+07	587370	586023	207329	602235	0	-1	-1	0	0	0
sp|P15144|AMPN_HUMAN	234	[4 3 1 0 0]	9.78086e+07	3.01139e+07	1.87339e+07	1.40257e+07	5.38597e+08	2.55643e+08	2.00223e+08	1.16741e+08	1.18891e+08	5.24871e+07	4.43127e+07	1.14996e+07	0	0	0	0	0	0
sp|P15144|AMPN_HUMAN	128	[6 5 2 0 0]	480628	662100	2.30187e+06	4.98768e+06	3.55585e+07	1.82498e+07	5.22239e+07	7.19073e+07	0	0	696071	0	0	0	-1	0	0	0
sp|P15144|AMPN_HUMAN	818	[3 3 0 0 0]	4.07824e+06	2.11227e+06	1.29398e+06	1.32729e+06	4.88688e+07	3.32394e+07	2.04247e+07	2.72244e+07	0	0	0	239540	-1	0	-1	0	0	0
sp|P15144|AMPN_HUMAN	234	[6 5 1 1 0]	7.77376e+06	7.03795e+06	2.18863e+07	1.4529e+07	9.19409e+07	7.06578e+07	2.18784e+08	1.30079e+08	5.42044e+07	4.14524e+07	1.24294e+08	7.72933e+07	0	0	0	0	0	0
sp|P15144|AMPN_HUMAN	735	[4 3 1 0 0]	691887	525667	138639	287139	1.00969e+07	1.96574e+07	8.8613e+06	7.81822e+06	1.12258e+06	1.72789e+06	1.17348e+06	734506	-1	0	-1	0	0	0
sp|P15144|AMPN_HUMAN	265	[3 2 0 0 0]	2.27483e+07	3.07493e+07	2.34775e+07	2.87442e+07	1.87881e+08	2.32891e+08	1.83396e+08	2.15723e+08	9.81743e+07	1.18065e+08	8.96707e+07	1.1309e+08	-1	1	0	-1	1	0
sp|P15144|AMPN_HUMAN	818	[4 3 0 0 0]	1.25354e+06	4.3859e+06	3.90271e+06	3.02266e+06	1.71763e+07	5.83749e+07	7.75509e+07	4.19987e+07	241857	939129	570178	554262	0	0	-1	0	0	0
sp|P15144|AMPN_HUMAN	735	[4 3 1 1 0]	520443	1557324	3.28107e+06	281504	1.32647e+07	1.29147e+07	3.97992e+07	7.57122e+06	2.81089e+06	3.54201e+06	8.00131e+06	1.57617e+06	0	0	0	0	0	0
sp|P15144|AMPN_HUMAN	818	[8 2 0 0 0]	7.29767e+06	6.15756e+06	2.38054e+07	1.59532e+07	1.2418e+07	8.44788e+06	3.41027e+07	2.02313e+07	1.07111e+07	2.95395e+06	1.15447e+07	3.74562e+06	0	0	0	0	0	0
sp|P15144|AMPN_HUMAN	234	[5 4 2 0 0]	1.70822e+07	2.89648e+07	8.99491e+06	3.58759e+07	1.22357e+08	1.86082e+08	6.09005e+07	2.48114e+08	5.82091e+07	9.16083e+07	2.96837e+07	1.23467e+08	0	0	0	0	0	0
sp|P15144|AMPN_HUMAN	128	[6 5 3 0 0]	0	1.65117e+06	814879	1.48305e+06	1.81537e+07	6.31677e+07	1.76681e+07	4.3017e+07	527507	2.06972e+06	2.59647e+06	2.30355e+06	0	0	0	0	0	0
sp|P15144|AMPN_HUMAN	128	[5 3 0 2 0]	1.42511e+06		3.6962e+06	3.08799e+06	0		1.77957e+06	565325	505153		0	0	0	0	0	0	0	0
sp|P15144|AMPN_HUMAN	128	[4 3 0 0 0]	5.41062e+06	997480		956602	2.39335e+07	6.40812e+06		5.76535e+06	1.20999e+07	1.5876e+07		1.37781e+07	0	1	0	0	0	0
sp|P15144|AMPN_HUMAN	735	[8 2 0 0 0]	6.88466e+06	7.51152e+06		8.07236e+06	8.62837e+06	8222684		8.71457e+06	1.32008e+06	1.61889e+06		1.34197e+06	0	-1	-1	0	-1	-1
sp|P15144|AMPN_HUMAN	735	[9 2 0 0 0]	1.73782e+07	5.84072e+06	5.86755e+06		3.71219e+07	1.25628e+07	1.33856e+07		7.50443e+06	2.12603e+06	2.71461e+06		0	0	0	0	0	0
sp|P15144|AMPN_HUMAN	128	[5 4 1 1 0]	6.86053e+06	4.64729e+06	8.44428e+06		9.57848e+07	5.79632e+07	8.6961e+07		1.6767e+07	1.14557e+07	1.94054e+07		-1	0	-1	0	0	0
sp|P15144|AMPN_HUMAN	818	[3 2 0 1 0]	1.1159e+07	2.43662e+07	1.19324e+07		7.32886e+06	1.25454e+07	6.66695e+06		110141	0	0		0	0	-1	0	0	0
sp|P15144|AMPN_HUMAN	234	[6 3 0 0 0]		4.15993e+07	4.58251e+06	9.75776e+07		9.62848e+07	2.39489e+07	2.35099e+08		1.72414e+07	2.98721e+06	4.23034e+07	0	0	0	0	0	0
sp|P15144|AMPN_HUMAN	128	[6 5 1 0 0]		340515	609099	2.63352e+06		8.37731e+06	3.39483e+07	5.98858e+07		0	785394	396839	0	0	0	0	0	0
sp|P15144|AMPN_HUMAN	818	[3 2 0 0 0]		2.1295e+06	1.19217e+06	1.76582e+06		7.50917e+07	4.5267e+07	4.56449e+07		0	167899	269945	-1	-1	-1	0	0	0
sp|P15144|AMPN_HUMAN	234	[6 5 2 0 0]		2.14196e+07	1.73229e+07	1.62397e+07		8.718e+07	6.55445e+07	6.44034e+07		1.61276e+08	1.01757e+08	9.91666e+07	-1	1	0	-1	0	0
sp|P14314|GLU2B_HUMAN	476	[6 2 0 0 0]	5.39921e+08	4.05375e+08	5.24074e+08	1.79897e+08	8.23277e+08	6.54561e+08	8.08717e+08	2.91201e+08	4.17783e+08	3.24045e+08	3.97515e+08	1.48812e+08	0	0	0	0	0	0
sp|P14314|GLU2B_HUMAN	476	[5 2 0 0 0]	2.74103e+08	1.84973e+08	3.59868e+08	2.38041e+08	9.65314e+08	6.35168e+08	1.19835e+09	7.1283e+08	2.74371e+08	1.63645e+08	2.99177e+08	1.8808e+08	-1	0	-1	0	0	0
sp|P14314|GLU2B_HUMAN	476	[8 2 0 0 0]	2.92708e+07	3.8498e+07	4.2116e+07	1.56831e+07	5.54649e+07	6.55484e+07	7.22802e+07	2.92788e+07	4.61535e+07	5.33134e+07	6.64079e+07	2.46251e+07	0	0	0	0	0	0
sp|P14314|GLU2B_HUMAN	476	[7 2 0 0 0]	7.12854e+07	2.43817e+07	2.99144e+07		1.27044e+08	4.65673e+07	4.79425e+07		7.47836e+07	3.36668e+07	3.81481e+07		0	0	0	0	0	0
sp|P54652|HSP72_HUMAN	420	[6 2 0 0 0]	4.32141e+06	6.82613e+06	3.02744e+06		480161	248072	392201		2.45926e+06	3.3385e+06	1.83423e+06		0	0	1	0	0	0
sp|O00468|AGRIN_HUMAN	250	[6 2 0 1 0]	3.50362e+06	4.90655e+07	4.08707e+07	1.27192e+07	8.41193e+06	1.27881e+08	8.95614e+07	3.45288e+07	1.81604e+07	2.03168e+08	1.44172e+08	5.60163e+07	0	0	0	0	0	0
sp|O00468|AGRIN_HUMAN	135	[9 2 0 0 0]	7.86827e+07	3.83188e+07	1.85133e+08	2.8986e+07	1.06932e+08	5.39443e+07	1.60394e+08	3.6484e+07	1.17634e+08	5.83053e+07	1.71199e+08	4.07741e+07	0	0	0	0	0	0
sp|O00468|AGRIN_HUMAN	135	[8 2 0 0 0]	3.6392e+08	4.01742e+08	5.79388e+08	1.69775e+08	3.71637e+08	3.9231e+08	5.52357e+08	1.59497e+08	7.16564e+08	7.73594e+08	1.10682e+09	3.21217e+08	0	0	0	0	0	0
sp|O00468|AGRIN_HUMAN	250	[7 2 0 1 0]	4.4191e+07	6.85861e+07	2.43127e+07	2.32544e+07	6.17694e+07	9.7052e+07	3.7929e+07	3.0129e+07	1.01014e+08	1.54864e+08	6.16703e+07	4.54402e+07	0	0	0	0	0	0
sp|O00468|AGRIN_HUMAN	250	[5 4 1 1 0]	894421	4.32464e+06	2.42274e+06	3.32667e+06	8.05358e+07	1.16176e+08	6.25433e+07	5.65106e+07	6.96694e+07	9.42474e+07	5.52264e+07	4.58678e+07	-1	1	0	-1	1	0
sp|O00468|AGRIN_HUMAN	250	[5 4 1 2 0]	2.82278e+07	3.08096e+07	1.67551e+07	5.23308e+07	7.20191e+07	6.38019e+07	4.57764e+07	1.41269e+08	7.94692e+07	6.28591e+07	4.1913e+07	1.42572e+08	0	0	0	0	0	0
sp|O00468|AGRIN_HUMAN	250	[6 4 0 2 0]	429458	1.99022e+06	1.92515e+06	1.24934e+06	2.51944e+07	2.40884e+07	1.75477e+07	1.73637e+07	2.2974e+07	2.35967e+07	1.46113e+07	1.37182e+07	-1	1	0	-1	1	0
sp|O00468|AGRIN_HUMAN	250	[8 2 0 1 0]	5.71352e+07	6.01875e+07		9.44573e+07	7.71399e+07	6.90953e+07		1.04236e+08	1.43072e+08	1.3265e+08		2.1895e+08	0	0	0	0	0	0
sp|O00468|AGRIN_HUMAN	250	[4 3 0 3 0]	3.75259e+07	4.7912e+07		2.17495e+07	2.1661e+07	2.52993e+07		1.39215e+07	5.11729e+07	6.43924e+07		2.94884e+07	0	0	0	0	0	0
sp|O00468|AGRIN_HUMAN	250	[7 5 0 2 0]	0	0		0	9.7935e+06	2.32907e+07		1.34592e+07	1.21313e+07	1.92392e+07		1.75678e+07	0	1	0	0	1	0
sp|O00468|AGRIN_HUMAN	250	[9 2 0 1 0]		1.94126e+07	2.72037e+07	2.04093e+07		3.89427e+07	5.40525e+07	4.46274e+07		5.05647e+07	58675769	5.16351e+07	-1	1	0	0	1	0
sp|O00468|AGRIN_HUMAN	250	[6 4 0 3 0]		1.75846e+07	7.57699e+06	9.50443e+06		5.90238e+06	1.82349e+07	1.8856e+07		8.72765e+06	1.34926e+07	1.70398e+07	0	0	0	0	0	0
sp|Q9ULW0|TPX2_HUMAN	308	[4 5 0 1 0]	2.18871e+07	3.41779e+07	1.30385e+07	1.72792e+07	1.63561e+08	1.82541e+08	9.37016e+07	9.41973e+07	1.95151e+07	2.28713e+07	1.16972e+07	1.2513e+07	-1	0	-1	0	0	0
sp|P07602|SAP_HUMAN	101	[3 2 0 1 0]	6.44078e+10	6.87961e+10	6.63983e+10	6.75765e+10	3.86823e+09	3.98315e+09	3.99188e+09	4.16876e+09	3.13245e+10	3.23994e+10	3.14149e+10	3.20765e+10	1	-1	1	1	-1	1
sp|P07602|SAP_HUMAN	101	[3 2 0 0 0]	3.11235e+08	6.38193e+08	9.40184e+08	5.34442e+08	3.07948e+08	5.75049e+08	8.0815e+08	3.7433e+08	3.53302e+08	7.16467e+08	1.01432e+09	4.73128e+08	0	0	0	0	0	0
sp|P07602|SAP_HUMAN	426	[3 2 0 0 0]	2.89852e+08	5.13926e+08	3.08643e+08	3.68098e+08	2.30311e+09	3.84104e+09	2.48448e+09	2.90298e+09	2.14261e+09	3.7193e+09	2.38245e+09	2.734e+09	-1	1	0	-1	1	0
sp|P07602|SAP_HUMAN	101	[8 2 0 0 0]	2.27408e+08	1.57647e+08	2.1297e+08	2.51743e+08	3.36436e+08	2.52708e+08	2.4738e+08	3.12687e+08	1.80726e+09	1.29912e+09	1.47394e+09	1.75065e+09	0	1	1	0	1	1
sp|P07602|SAP_HUMAN	101	[4 2 0 0 0]	2.52949e+09	3.0628e+09	3.01233e+09	7.98608e+08	4.23421e+08	5.51683e+08	5.36702e+08	1.27643e+08	6.15834e+07	7.12558e+07	7.72947e+07	2.04508e+07	0	-1	0	0	0	0
sp|P07602|SAP_HUMAN	101	[6 2 0 0 0]	4.98575e+06	2.40116e+07	9.28692e+06	7.17888e+06	1.02413e+07	2.25687e+07	3.77242e+07	1.98515e+07	1.04166e+08	2.75643e+08	1.83452e+08	1.93187e+08	0	1	1	0	0	0
sp|P07602|SAP_HUMAN	426	[5 2 0 1 0]	6.99283e+09	9.71081e+09	7.74485e+09	9.05298e+09	4.83833e+08	6.59123e+08	5.25869e+08	6.31031e+08	4.23547e+09	6.92665e+09	5.21879e+09	5.81732e+09	1	0	1	1	0	1
sp|P07602|SAP_HUMAN	426	[3 2 0 1 0]	1.12881e+10	1.51598e+10	9.79172e+09	9.86008e+09	3.26573e+08	4.38456e+08	2.3794e+08	2.70824e+08	2.70584e+09	3.46372e+09	2.29685e+09	2.43344e+09	1	-1	1	1	-1	1
sp|P07602|SAP_HUMAN	215	[3 2 0 1 0]	1.03477e+08	8.84217e+07	1.46385e+08	9.37544e+07	2.1385e+07	1.59188e+07	2.89358e+07	1.56102e+07	4.16532e+07	4.26693e+07	6.08315e+07	3.91195e+07	1	-1	1	1	0	0
sp|P07602|SAP_HUMAN	426	[6 2 0 1 0]	5.37761e+09	7.35038e+09	5.36947e+09	5.72822e+09	1.11495e+08	1.5829e+08	1.11129e+08	1.22475e+08	1.14351e+09	2.15485e+09	1.26434e+09	1.26885e+09	1	-1	1	1	-1	1
sp|P07602|SAP_HUMAN	426	[4 2 0 1 0]	2.59431e+09	3.80067e+09	3.76549e+09	3.09049e+09	1.80342e+08	2.67545e+08	2.40867e+08	2.04243e+08	2.54857e+09	3.95383e+09	3.70951e+09	2.95632e+09	1	0	1	1	0	1
sp|P07602|SAP_HUMAN	426	[5 2 0 0 0]	1.46147e+09	3.71177e+09	1.79058e+09	1.95014e+09	1.60616e+09	4.14195e+09	1.87598e+09	2.15265e+09	1.29369e+10	3.32408e+10	1.61553e+10	1.77679e+10	0	1	1	0	0	0
sp|P07602|SAP_HUMAN	426	[7 2 0 0 0]	8.61696e+08	2.17759e+09	1.21556e+09	1.44256e+09	4.2578e+08	1.18852e+09	6.7619e+08	7.34313e+08	2.95924e+09	7.67763e+09	4.47639e+09	5.02974e+09	0	0	1	0	0	0
sp|P07602|SAP_HUMAN	426	[3 3 0 1 0]	1.09986e+08	8.67844e+07	8.1696e+07	7.17531e+07	6.2032e+06	7.23744e+06	6.41807e+06	4.38163e+06	8.60271e+06	5.25418e+06	3.65262e+06	5.24727e+06	1	-1	0	1	-1	0
sp|P07602|SAP_HUMAN	426	[6 2 0 0 0]	1.70299e+09	4.19825e+09	2.46233e+09	2.94801e+09	1.90007e+09	4.30285e+09	2.5593e+09	3.1334e+09	1.3648e+10	3.25831e+10	1.92627e+10	2.24589e+10	0	1	1	0	0	0
sp|P07602|SAP_HUMAN	426	[4 3 0 1 0]	6.74594e+07	1.09384e+08	7.41733e+07	5.42304e+07	1.33644e+06	4.16007e+06	1.26148e+06	1.48335e+06	5.59136e+06	1.08998e+07	9.17702e+06	4.74124e+06	1	-1	0	1	-1	0
sp|P07602|SAP_HUMAN	101	[9 2 0 0 0]	1.27548e+08	3.57111e+07	112472381	1.37774e+08	7.50836e+07	2.81875e+07	5.8924e+07	9.43533e+07	1.86963e+08	7.33973e+07	2.25067e+08	2.34431e+08	0	0	0	0	0	0
sp|P07602|SAP_HUMAN	426	[4 2 0 0 0]	9.52626e+08	2.05961e+09	1.39438e+09	1.4135e+09	3.12009e+09	6.2416e+09	4.50157e+09	4.58561e+09	1.12315e+10	2.10676e+10	1.50694e+10	1.57715e+10	-1	1	1	0	1	0
sp|P07602|SAP_HUMAN	426	[8 2 0 0 0]	7.63895e+07	2.14744e+08	7.81494e+07	7.76413e+07	5.64453e+07	1.24446e+08	7.34354e+07	7.11677e+07	2.46431e+08	5.38641e+08	2.82778e+08	2.90686e+08	0	0	1	0	0	0
sp|P07602|SAP_HUMAN	101	[7 2 0 0 0]	5.34097e+06	4.24301e+06	1.09581e+07	1.63693e+07	1.19078e+07	4.52985e+06	1.58693e+07	2.02543e+07	7.60941e+07	4.32904e+07	1.15509e+08	1.51385e+08	0	0	0	0	0	0
sp|P07602|SAP_HUMAN	215	[6 2 0 0 0]	3.32902e+06	337638	1.5998e+06	2.65518e+06	1.03979e+06	456015	1.61279e+06	2.18718e+06	3.18256e+07	1.089e+07	1.8072e+07	2.0234e+07	0	1	1	0	0	0
sp|P07602|SAP_HUMAN	332	[6 2 0 1 0]	5.57609e+09	5.45877e+09	6.79852e+09	5.80206e+09	1.74537e+08	1.89349e+08	2.16285e+08	1.70771e+08	9.93896e+08	9.88092e+08	1.19634e+09	1012331908	1	-1	1	1	-1	1
sp|P07602|SAP_HUMAN	332	[7 2 0 0 0]	3.26656e+09	4.15606e+09	3.0684e+09	2.33092e+09	2.01189e+09	2.67731e+09	1.60233e+09	1.39074e+09	1.43854e+10	1.82325e+10	1.15633e+10	9.29244e+09	0	1	1	0	1	1
sp|P07602|SAP_HUMAN	332	[5 2 0 0 0]	6.73579e+09	6.51682e+09	5.86072e+09	5.71579e+09	7.05559e+09	7.18414e+09	6.33021e+09	5.26557e+09	7.35943e+10	7.26463e+10	6.30184e+10	5.34353e+10	0	1	1	0	1	1
sp|P07602|SAP_HUMAN	332	[9 2 0 0 0]	6.23413e+08	4.71055e+08	8.1163e+08	5.62809e+08	5.09583e+08	3.95992e+08	7.09923e+08	4.72998e+08	1.29095e+09	9.95571e+08	1.75852e+09	1.20854e+09	0	1	1	0	0	0
sp|P07602|SAP_HUMAN	332	[5 2 0 1 0]	8.03091e+09	7.88493e+09	7.7038e+09	8.0238e+09	6.96954e+08	6.80473e+08	6.75662e+08	6.99191e+08	4.77582e+09	4.51765e+09	4.55763e+09	4.65991e+09	1	0	1	1	0	1
sp|P07602|SAP_HUMAN	332	[6 2 0 0 0]	1.27508e+10	1.36874e+10	1.11752e+10	9.94963e+09	1.3465e+10	1.66388e+10	1.15494e+10	1.23198e+10	1.2068e+11	1.3798e+11	1.02614e+11	1.01364e+11	0	1	1	0	1	1
sp|P07602|SAP_HUMAN	215	[9 2 0 0 0]	1.65303e+07	4.21223e+07	2.74754e+06	9.01082e+06	7.65484e+06	2.77781e+07	1.84639e+06	6.75852e+06	3.79633e+07	8.02977e+07	6.31383e+06	2.6076e+07	0	0	0	0	0	0
sp|P07602|SAP_HUMAN	332	[8 2 0 0 0]	2.24018e+09	2.16898e+09	2.90073e+09	2.44002e+09	2.04237e+09	1.97375e+09	2.53261e+09	2.19738e+09	1.06019e+10	1.02789e+10	1.37704e+10	1.14165e+10	0	1	1	0	1	1
sp|P07602|SAP_HUMAN	101	[4 3 1 1 0]	4.73533e+08	2.58874e+08	480654083	4.80671e+08	2.72076e+08	1.77644e+08	2.70251e+08	1.6675e+08	1.52375e+09	1.00867e+09	1.50451e+09	1.0273e+09	0	1	1	0	1	1
sp|P07602|SAP_HUMAN	332	[4 2 0 0 0]	3.42691e+09	4.1367e+09	5.32782e+09	2.57738e+09	5.8319e+09	6.31405e+09	8.49659e+09	4.36896e+09	7.29701e+10	7.47726e+10	9.95211e+10	5.35357e+10	0	1	1	0	1	1
sp|P07602|SAP_HUMAN	215	[7 2 0 0 0]	6.60299e+06	4.9967e+06	862203	3.1325e+06	2.22296e+06	1.46817e+06	162679	563364	3.2617e+07	2.77107e+07	4.61402e+06	1.37129e+07	0	0	0	0	0	0
sp|P07602|SAP_HUMAN	332	[5 3 0 0 0]	281732	2.28629e+06	1.84886e+06	463126	552119	9.04885e+06	4890373	3.69317e+06	2.72444e+06	7.63572e+07	4.4388e+07	2.79082e+07	0	0	0	0	0	0
sp|P07602|SAP_HUMAN	215	[8 2 0 0 0]	3.60877e+07	2.64144e+07	896411	2.30609e+07	2.18315e+07	1.52447e+07	389038	1.22765e+07	1.31112e+08	7.70389e+07	3.5974e+06	7.88467e+07	0	0	0	0	0	0
sp|P07602|SAP_HUMAN	332	[4 3 0 1 0]	3.38939e+08	4.9607e+08	4.03134e+08	2.73704e+08	4.48057e+07	9.51808e+07	5.83095e+07	5.0062e+07	1.72486e+08	2.53488e+08	2.07162e+08	1.29281e+08	1	0	1	1	0	0
sp|P07602|SAP_HUMAN	332	[3 2 0 1 0]	1.23369e+11	1.0955e+11	1.41499e+11	9.06623e+10	4.81188e+09	4.12599e+09	5.34328e+09	3.40088e+09	3.91387e+10	3.4662e+10	4.50261e+10	2.87599e+10	1	-1	1	1	-1	1
sp|P07602|SAP_HUMAN	332	[4 2 0 1 0]	1.0888e+10	7.2814e+09	1.1502e+10	1.04777e+10	1.92486e+09	1.27554e+09	2.01389e+09	1.83908e+09	1.46219e+10	9.87547e+09	1.55594e+10	1.41444e+10	1	0	1	1	0	1
sp|P07602|SAP_HUMAN	332	[3 3 0 1 0]	9.91206e+08	2.49694e+09	1.63632e+09	1.37363e+09	8.16618e+07	2.10536e+08	1.30291e+08	1.20828e+08	2.1731e+08	5.73713e+08	3.82974e+08	3.12889e+08	1	-1	0	0	0	0
sp|P07602|SAP_HUMAN	332	[4 4 0 1 0]	6.22771e+07	6.64074e+07	7.04521e+07	3.36464e+07	4.10546e+06	6.62421e+06	3.36236e+06	3.20554e+06	1.58231e+07	2.03712e+07	1.63193e+07	8.64969e+06	1	-1	1	1	0	0
sp|P07602|SAP_HUMAN	332	[3 2 0 0 0]	5.67127e+08	5.42171e+08	7.32292e+08	6.06692e+08	2.1947e+09	2.15138e+09	2.85998e+09	2.34669e+09	1.17961e+10	1.16647e+10	1.59333e+10	1.30508e+10	-1	1	1	-1	1	1
sp|P07602|SAP_HUMAN	332	[3 4 0 1 0]	1.45609e+08	2.12703e+08	2.30217e+08	2.41197e+08	2.98228e+07	4.46369e+07	5.14113e+07	4.6313e+07	2.10879e+08	3.06231e+08	3.88663e+08	2.94352e+08	1	0	1	1	0	1
sp|P07602|SAP_HUMAN	426	[4 3 1 1 0]	1.46349e+08	7.57505e+07	9.24195e+07	1.58473e+07	3.23614e+07	1.38796e+07	3.22981e+07	2.04737e+06	1.03508e+08	5.21378e+07	6.34081e+07	1.20299e+07	0	0	0	0	0	0
sp|P07602|SAP_HUMAN	332	[3 3 0 0 0]	2.6436e+06	813370	5.35275e+06	1.56934e+06	2.37351e+07	3.33141e+07	3.58018e+07	1.00837e+07	2.00164e+06	3.75385e+06	3.73068e+06	1.28327e+06	-1	0	-1	0	0	0
sp|P07602|SAP_HUMAN	332	[3 5 0 1 0]	3.37101e+07	2.62226e+07	3.10267e+07	3.30515e+07	3.00752e+06	3.80732e+06	2.8382e+06	8.64113e+06	2.98734e+07	3.61045e+07	3.54632e+07	38530034	1	0	1	1	0	1
sp|P07602|SAP_HUMAN	332	[4 3 1 1 0]	3.04143e+07	1.28208e+08	7.09587e+07	3.52245e+07	7826107	3.69257e+07	2.17688e+07	1.08193e+07	4.7692e+07	2.14866e+08	1.13705e+08	5.65777e+07	0	0	0	0	0	0
sp|P07602|SAP_HUMAN	426	[9 2 0 0 0]	1.35108e+07	1.40234e+08	3.95731e+07	8.07804e+07	1.40389e+07	1.13176e+08	4.14009e+07	5.31785e+07	2.28665e+07	2.16939e+08	5.79866e+07	9.33985e+07	0	0	0	0	0	0
sp|P07602|SAP_HUMAN	101	[4 4 1 1 0]	1.10169e+07	6.79655e+06		8.57555e+06	1.08568e+07	3.9198e+06		4.89152e+06	1.23968e+06	856688		1.63817e+06	0	-1	0	0	0	0
sp|P07602|SAP_HUMAN	332	[3 4 0 0 0]	1.93394e+06	2.61826e+06	1.57043e+06		9.60594e+06	8.54184e+06	9.88356e+06		7.38279e+06	6.30951e+06	7.62357e+06		-1	1	0	-1	1	0
sp|P07602|SAP_HUMAN	426	[6 3 1 1 0]	1.26873e+07	1.23571e+07		4.16136e+06	1.09147e+07	1.04426e+07		3.44462e+06	6.78242e+07	6.86336e+07		2.14536e+07	0	0	0	0	0	0
sp|O60568|PLOD3_HUMAN	63	[5 2 0 0 0]	1.13893e+09	1.11452e+09	1.34958e+09	8.74874e+08	1.15276e+09	1.12339e+09	1.35046e+09	8.98743e+08	2.67661e+08	2.50871e+08	3.08396e+08	1.70568e+08	0	-1	-1	0	-1	-1
sp|O60568|PLOD3_HUMAN	63	[3 4 0 1 0]	4.3651e+08	4.83029e+08	2.48948e+08	452705738	2.24996e+08	2.85314e+08	1.33237e+08	2.38361e+08	9.04592e+07	1.01107e+08	4.13921e+07	8.21829e+07	0	-1	-1	0	-1	0
sp|O60568|PLOD3_HUMAN	63	[8 2 0 0 0]	4.39194e+09	4.41684e+09	4.57211e+09	4.53352e+09	1.82335e+09	1.80655e+09	1.90572e+09	1.83864e+09	3.85586e+09	3.82558e+09	3.95006e+09	3.99404e+09	1	0	1	1	0	1
sp|O60568|PLOD3_HUMAN	63	[7 2 0 0 0]	3.14256e+09	3.50787e+09	3.19471e+09	3.71923e+09	8.44324e+08	9.51401e+08	8.52878e+08	9.72463e+08	1.61191e+09	1.8559e+09	1.60469e+09	1.95555e+09	1	0	0	1	0	0
sp|O60568|PLOD3_HUMAN	63	[5 3 0 2 0]	7.20475e+07	1.68852e+08	5.11265e+07	59872447	2.16002e+07	6.36147e+07	2.36421e+07	2.41053e+07	3.34939e+08	5.20164e+08	2.27321e+08	2.91533e+08	0	1	1	0	0	0
sp|O60568|PLOD3_HUMAN	63	[6 2 0 0 0]	1.93653e+10	2.58068e+10	1.98489e+10	1.71672e+10	7.7726e+09	1.03083e+10	7.90086e+09	6.97174e+09	9.5278e+09	1.24126e+10	9.56956e+09	8.49026e+09	1	-1	0	1	-1	0
sp|O60568|PLOD3_HUMAN	63	[9 2 0 0 0]	2.4137e+09	2.76658e+09	2.77056e+09	1.76143e+09	1.50105e+09	1.57034e+09	1.5501e+09	9.44849e+08	1.82123e+09	3.76649e+09	3.57615e+09	2.38027e+09	0	0	0	0	0	0
sp|O60568|PLOD3_HUMAN	548	[7 2 0 0 0]	2.99878e+09	3.32339e+09	1.58947e+09	2.32295e+09	1.03566e+09	1.16781e+09	5.20827e+08	8.6159e+08	1.84536e+09	2.00347e+09	9.70955e+08	1.49887e+09	1	0	0	0	0	0
sp|O60568|PLOD3_HUMAN	548	[3 4 0 0 0]	7.06463e+08	2.30061e+09	1.80775e+09	1.46575e+09	7.96039e+08	2.73847e+09	2.10708e+09	1697739097	2.53067e+08	8.23243e+08	6.27118e+08	5.22489e+08	0	0	0	0	0	0
sp|O60568|PLOD3_HUMAN	548	[3 3 0 0 0]	1.4737e+08	1.90086e+08	2.1455e+08	4.62663e+08	2.01983e+08	2.59437e+08	2.91327e+08	6.10742e+08	7.75036e+07	9.86848e+07	1.08819e+08	2.29766e+08	0	0	0	0	0	0
sp|O60568|PLOD3_HUMAN	548	[6 2 0 0 0]	5.31371e+10	5.93351e+10	5.56873e+10	4.54828e+10	2.51265e+10	2.77971e+10	2.58288e+10	2.135e+10	2.5526e+10	2.8427e+10	2.68332e+10	2.20202e+10	1	-1	0	1	-1	0
sp|O60568|PLOD3_HUMAN	548	[3 3 0 1 0]	1.0004e+09	1.05399e+09	1.05427e+09	9.34597e+08	1.27792e+08	1.30335e+08	119483583	1.10911e+08	6.95203e+07	7.1918e+07	7.25005e+07	5.98805e+07	1	-1	0	1	-1	0
sp|O60568|PLOD3_HUMAN	548	[3 4 0 1 0]	1.68887e+09	1.67926e+09	9.05855e+08	1.63366e+09	2.0714e+08	2.09558e+08	1.19466e+08	1.85705e+08	1.51803e+08	1.41778e+08	8.60013e+07	1.26075e+08	1	-1	0	1	-1	0
sp|O60568|PLOD3_HUMAN	548	[4 2 0 0 0]	2.59503e+09	2.71843e+09	2.86385e+09	2.83045e+09	2.53433e+08	2.59273e+08	2.72447e+08	2.59556e+08	1.33233e+08	1.46743e+08	1.5216e+08	1.58658e+08	1	-1	0	1	-1	0
sp|O60568|PLOD3_HUMAN	548	[4 3 0 1 0]	3.37991e+07	3.63172e+07	9.09403e+07	5.4968e+07	1.32676e+07	1.39327e+07	2.52172e+07	1.84377e+07	1.62982e+07	1.66515e+07	3.73957e+07	2.29275e+07	0	0	0	0	0	0
sp|O60568|PLOD3_HUMAN	548	[5 2 0 0 0]	1.5113e+10	1.30999e+10	1.66627e+10	1.1689e+10	8.13622e+09	7.08822e+09	9.068e+09	6.3995e+09	3.42931e+09	3.00467e+09	3.78546e+09	2.69356e+09	0	-1	-1	0	-1	-1
sp|O60568|PLOD3_HUMAN	548	[4 4 0 0 0]	3.03289e+07	7.66584e+07	1.02982e+08	3.23687e+07	9.35788e+06	2.68416e+07	4.84914e+07	1.34894e+07	1.00392e+07	2.63298e+07	3.25135e+07	1.09662e+07	0	0	0	0	0	0
sp|O60568|PLOD3_HUMAN	548	[8 2 0 0 0]	1.84095e+10	1.88872e+10	6.00964e+09	1.2329e+10	7.48732e+09	7.58724e+09	2.51417e+09	4.93816e+09	1.48912e+10	1.52177e+10	4.83326e+09	9.63734e+09	0	0	0	0	0	0
sp|O60568|PLOD3_HUMAN	548	[9 2 0 0 0]	1.67078e+09	2.03554e+09	5.91283e+08	1.9181e+09	9.83774e+08	1.2068e+09	3.4077e+08	1.14399e+09	1.47031e+09	1.75933e+09	5.41441e+08	1.62516e+09	0	0	0	0	0	0
sp|O60568|PLOD3_HUMAN	548	[4 3 0 0 0]	9.22375e+07	8.82005e+07	1.52714e+08	8.58608e+07	8.09011e+07	8.32103e+07	1.32302e+08	7.26386e+07	6.14315e+07	6.23856e+07	1.03764e+08	5.65935e+07	0	0	0	0	0	0
sp|O60568|PLOD3_HUMAN	548	[3 2 0 0 0]	1.31835e+09	1.68812e+09	1.64646e+09	2.07657e+09	3.75433e+08	5.0085e+08	4.62696e+08	5.80541e+08	2.18665e+08	2.8171e+08	2.80507e+08	3.41836e+08	1	-1	0	1	-1	0
sp|O60568|PLOD3_HUMAN	548	[3 2 0 1 0]	1.43174e+08	1.00662e+08	9.57414e+07	1.15383e+08	1.7071e+07	1.19741e+07	1.09555e+07	1.41408e+07	1.8111e+07	1.03458e+07	1.22774e+07	1.22865e+07	1	-1	0	1	-1	0
sp|O60568|PLOD3_HUMAN	548	[3 5 0 1 0]	9.86668e+07	4.06069e+07		3.09028e+07	3.81518e+06	1.12306e+06		979292	4.31806e+06	1.92527e+06		1.15121e+06	0	0	0	0	0	0
sp|O60568|PLOD3_HUMAN	548	[3 5 0 0 0]	6.30975e+07	1.89352e+08	1.7155e+08		1.50354e+07	6.66048e+07	4.67663e+07		9.69844e+06	3.80555e+07	3.48927e+07		0	0	0	0	0	0
sp|Q8N766|EMC1_HUMAN	913	[7 2 0 0 0]	6.9635e+08	9.69247e+08	8.62549e+08	6.86259e+08	2.87612e+07	5.33888e+07	4.2187e+07	7.28037e+07	3.14875e+07	5.42609e+07	1.92544e+07	4.95125e+07	1	-1	0	1	-1	0
sp|Q8N766|EMC1_HUMAN	913	[5 2 0 0 0]	1.01821e+09	1.48282e+09	1.05947e+09	1.02173e+09	3.99584e+06	4.05925e+06	8.19488e+06	6.18962e+06	2.22479e+06	0	6.67834e+06	2.58413e+06	1	-1	0	1	-1	0
sp|Q8N766|EMC1_HUMAN	913	[8 2 0 0 0]	3.0172e+09	6.28802e+09	3.09351e+09	2.89543e+09	3.08221e+09	5.9359e+09	3.10481e+09	2.96993e+09	2.34965e+09	4.82766e+09	2.45279e+09	2.31766e+09	0	0	0	0	0	0
sp|Q8N766|EMC1_HUMAN	913	[9 2 0 0 0]	1.75141e+10	3.07458e+10	1.86353e+10	2.21488e+10	1.23585e+10	2.02949e+10	1.32087e+10	1.52125e+10	1.18418e+10	2.00806e+10	1.21617e+10	1.49199e+10	0	0	0	0	0	0
sp|Q8N766|EMC1_HUMAN	913	[10 2 0 0 0]	2.6011e+08	3.00678e+08	2.31483e+08	207463668	4.59622e+07	8.85453e+07	4.91371e+07	5.15536e+07	1.23089e+08	1.51628e+08	1.18993e+08	1.12368e+08	1	0	1	1	0	0
sp|Q8N766|EMC1_HUMAN	913	[6 2 0 0 0]	6.92757e+07	5.47637e+07	6.77092e+07	2.63785e+07	2.08816e+07	3.8246e+06	2.23265e+07	1.25781e+06	1.78696e+06	3.56871e+06	9.42882e+06	1.14726e+06	1	-1	0	0	0	0
sp|Q8N766|EMC1_HUMAN	913	[6 3 0 2 0]	6.99032e+08	1.67363e+09	1.03779e+09		9.08017e+07	3.02957e+08	1.38961e+08		5.67245e+06	1.53253e+09	3.64464e+08		0	0	0	0	0	0
sp|P50454|SERPH_HUMAN	120	[6 2 0 0 0]	1.00425e+11	9.18491e+10	1.36268e+11	1.38543e+11	1.51271e+11	1.36783e+11	2.00959e+11	2.05254e+11	1.72314e+11	1.56572e+11	2.30797e+11	2.37057e+11	0	0	0	0	0	0
sp|P50454|SERPH_HUMAN	120	[9 2 0 0 0]	6.55854e+09	7.14218e+09	6.22549e+09	6.4224e+09	5.15471e+09	5.79821e+09	5.34161e+09	4.91516e+09	1.61586e+10	1.99038e+10	1.91668e+10	1.60196e+10	0	1	1	0	1	1
sp|P50454|SERPH_HUMAN	120	[7 2 0 0 0]	1.22984e+10	2.10334e+10	1.70664e+10	1.67463e+10	9.44339e+09	1.31252e+10	1.14421e+10	1.16004e+10	3.14876e+10	3.5427e+10	3.39064e+10	3.50963e+10	0	1	1	0	1	1
sp|P50454|SERPH_HUMAN	120	[8 2 0 0 0]	2.79856e+10	3.00061e+10	2.46654e+10	2.41051e+10	2.92733e+10	3.11324e+10	2.5511e+10	2.48938e+10	9.45255e+10	1.00545e+11	8.29674e+10	8.1445e+10	0	1	1	0	1	1
sp|P50454|SERPH_HUMAN	120	[4 2 0 0 0]	1.16078e+09	2.24399e+09	1.4587e+09	1.71543e+09	6.19828e+07	1.95915e+08	1.56701e+08	7.27738e+07	1.22962e+08	3.35245e+08	2.45813e+08	2.03474e+08	1	-1	0	1	-1	0
sp|P50454|SERPH_HUMAN	120	[5 2 0 0 0]	9.0707e+09	1.49787e+10	1.2499e+10	1.25181e+10	2.95086e+10	5.20606e+10	4.55184e+10	4.57635e+10	3.07133e+09	5.45691e+09	4.68147e+09	4.73581e+09	-1	-1	-1	-1	-1	-1
sp|P50454|SERPH_HUMAN	120	[3 4 0 0 0]	3.58527e+06		4.72835e+06	4.47351e+06	6.33184e+07		6.18159e+07	5.58176e+07	5.31877e+06		5.13566e+06	5.99738e+06	-1	0	-1	-1	0	-1
sp|P50454|SERPH_HUMAN	120	[10 2 0 0 0]	2.42942e+07		1.94021e+07	4.30538e+07	2.22038e+07		2.10552e+07	4.54354e+07	5.00282e+07		4.64932e+07	1.03524e+08	0	0	0	0	0	0
sp|O00567|NOP56_HUMAN	207	[7 2 0 0 0]	1.86356e+07	1.36745e+07	5.63165e+07	6988334	1.04148e+06	603422	4.38172e+06	220033	1.42062e+06	1.72104e+06	3.94552e+06	635974	0	0	0	0	0	0
sp|O00567|NOP56_HUMAN	207	[8 2 0 0 0]	1.07066e+07	2.50856e+07	8.23137e+06	5.31744e+06	2.30197e+06	3.57973e+06	818677	879090	3.09836e+06	7.57882e+06	2.12688e+06	1.42589e+06	0	0	0	0	0	0
sp|O00567|NOP56_HUMAN	207	[10 2 0 0 0]	5.06836e+06	7.99245e+06	1.01726e+07		1.08815e+06	1.89458e+06	1.79205e+06		4.05822e+06	5.45187e+06	7.90598e+06		0	0	0	0	0	0
sp|P05556|ITB1_HUMAN	212	[7 2 0 0 0]	1.05526e+10	6.94392e+09	1.08154e+10	8.03892e+09	8803276448	6.05314e+09	8.77085e+09	6.65574e+09	8.87434e+09	5.66483e+09	8.69505e+09	6.19603e+09	0	0	0	0	0	0
sp|P05556|ITB1_HUMAN	212	[5 2 0 0 0]	8.39956e+08	1.11009e+09	1.18606e+09	5.58206e+08	6.96341e+08	9.18681e+08	9.0461e+08	4.02987e+08	4.54146e+08	5.77917e+08	6.43327e+08	2.84191e+08	0	0	0	0	0	0
sp|P05556|ITB1_HUMAN	212	[4 2 0 0 0]	8.33371e+07	6.86411e+07	9.45602e+07	4.51154e+07	1.74791e+07	2.38954e+06	2.19632e+07	1.19092e+07	1.88509e+06	1.24546e+07	1.6679e+07	3.54351e+06	1	-1	0	1	-1	0
sp|P05556|ITB1_HUMAN	212	[6 2 0 0 0]	1.84662e+09	1.37916e+09	1.61268e+09	1.18605e+09	3.4677e+09	2.76795e+09	3305857727	2.18783e+09	2.52067e+09	2.31409e+09	2.46718e+09	1.59622e+09	0	0	0	0	0	0
sp|P05556|ITB1_HUMAN	212	[10 2 0 0 0]	4.21791e+08	1.81453e+08	4.07778e+08	3.60527e+08	1.96217e+09	8.93931e+08	1.78784e+09	1.37317e+09	9.42639e+08	4.52472e+08	9.60269e+08	6.72735e+08	-1	0	0	0	0	0
sp|P05556|ITB1_HUMAN	212	[6 3 0 2 0]	8.07704e+07	8.72972e+06	991168	666338	2.90947e+08	2.9936e+06	1.15236e+06	1.64712e+06	7.20743e+07	8.50671e+06	2.757e+06	2.59337e+06	0	0	0	0	0	0
sp|P05556|ITB1_HUMAN	212	[9 2 0 0 0]	3.24437e+09	1.5207e+09	2.09103e+09	1.54495e+09	7.83902e+09	3.24921e+09	4.97474e+09	3.57842e+09	5.50321e+09	2.70552e+09	3.35751e+09	2.53189e+09	0	0	0	0	0	0
sp|P05556|ITB1_HUMAN	212	[8 2 0 0 0]	3.19246e+09	2.36116e+09	2.13149e+09	2.22428e+09	1.04058e+10	6.84158e+09	6.38691e+09	7.16559e+09	1.07677e+10	7.55748e+09	6.61606e+09	6.86378e+09	-1	1	0	-1	1	0
sp|P05556|ITB1_HUMAN	669	[9 2 0 0 0]	2.98357e+09	2.56294e+09	4.10606e+09	2.54033e+09	3.43199e+09	2.96243e+09	4.78994e+09	2.90621e+09	2.80532e+09	2.43074e+09	3.92248e+09	2.4646e+09	0	0	0	0	0	0
sp|P05556|ITB1_HUMAN	94	[5 4 1 1 0]	2.31627e+08	7.38796e+07	3.90524e+08	7.72759e+07	6.09547e+07	2.29343e+07	1.01139e+08	2.07529e+07	2.51484e+08	6.16983e+07	4.81888e+08	9.88671e+07	0	0	0	0	0	0
sp|P05556|ITB1_HUMAN	669	[4 2 0 0 0]	9.01607e+08	6.76026e+08	1.05496e+09	3.75735e+08	4.07308e+07	3.50324e+07	6.98016e+07	2.17927e+07	2.93674e+07	1.35692e+07	2.35003e+07	9.38889e+06	1	-1	0	0	0	0
sp|P05556|ITB1_HUMAN	669	[8 2 0 0 0]	2.68703e+09	3.33396e+09	4.10198e+09	3.13011e+09	3.17817e+09	3.95868e+09	5.01526e+09	3.63541e+09	6.75444e+09	8.27668e+09	1.05189e+10	7.6923e+09	0	1	1	0	1	0
sp|P05556|ITB1_HUMAN	669	[7 2 0 0 0]	2.24271e+09	2.93416e+09	3.48448e+09	2.33956e+09	2.51282e+09	3.21658e+09	3.82152e+09	2.35966e+09	5.52447e+09	7.17263e+09	8.65254e+09	5.40041e+09	0	1	1	0	0	0
sp|P05556|ITB1_HUMAN	669	[6 2 0 0 0]	9.51637e+09	1.25034e+10	8.13623e+09	3.44025e+09	2.62016e+10	3.60575e+10	2.37314e+10	9.82264e+09	2.89394e+10	3.83685e+10	2.55169e+10	1.07129e+10	0	0	0	0	0	0
sp|P05556|ITB1_HUMAN	212	[5 4 1 1 0]	1.15976e+09	1.408e+09	1.72903e+09	9.01799e+08	3.33764e+08	5.02962e+08	5.14417e+08	2.59808e+08	5.54142e+08	6.13708e+08	7.64361e+08	4.14675e+08	1	-1	0	0	0	0
sp|P05556|ITB1_HUMAN	212	[5 3 1 0 0]	1.26251e+09	2.80187e+08	2.81601e+08	9.76744e+06	7.24242e+08	2.03882e+08	2.26884e+08	4.01933e+07	2.94668e+08	1.09526e+08	1.00223e+08	3.3889e+07	0	0	0	0	0	0
sp|P05556|ITB1_HUMAN	406	[9 2 0 0 0]	1.68995e+07	3.13117e+07	3.5363e+07	2.55413e+07	3.37494e+07	6.42375e+07	6.80859e+07	4.84323e+07	3.18651e+07	5.19228e+07	5.8609e+07	4.32733e+07	0	0	0	0	0	0
sp|P05556|ITB1_HUMAN	669	[5 2 0 0 0]	5.49167e+08	6.92489e+08	3.06013e+08	4.20601e+08	2.39832e+09	3.07936e+09	1.5252e+09	1.86969e+09	6.30212e+08	8.15729e+08	4.18635e+08	5.00062e+08	-1	0	-1	0	0	0
sp|P05556|ITB1_HUMAN	669	[10 2 0 0 0]	2.04296e+08	2.21251e+08	1.75383e+08	1.43002e+08	2.35136e+08	2.39318e+08	1.95531e+08	1.42177e+08	3.99351e+08	4.43724e+08	3.56619e+08	2.65308e+08	0	0	0	0	0	0
sp|P05556|ITB1_HUMAN	669	[3 4 0 1 0]	2.60185e+07	4.82887e+07	2.43363e+07	2.57997e+07	4.72162e+07	1.08499e+08	4.39721e+07	4.96924e+07	9.25723e+07	1.83895e+08	7.47374e+07	8.73946e+07	0	0	0	0	0	0
sp|P05556|ITB1_HUMAN	212	[6 5 1 1 0]	3.94686e+08	4.73272e+08	4.62011e+08	3.9786e+08	1.43145e+08	208787116	2.17804e+08	1.67848e+08	2.09912e+08	3.48203e+08	3.13876e+08	3.11141e+08	1	0	0	1	0	0
sp|P05556|ITB1_HUMAN	406	[8 2 0 0 0]	4.39488e+06	1.32808e+07	4.28806e+06	3.73592e+06	6.3398e+06	2.35238e+07	3.71474e+06	4.08851e+06	1.08852e+07	4.80593e+07	1.4723e+07	1.14423e+07	0	0	0	0	0	0
sp|P05556|ITB1_HUMAN	212	[6 3 1 0 0]	3.28665e+07	3.08275e+07	1.33895e+06	1.97658e+07	9.62444e+07	1.28906e+08	2.76351e+07	1.15031e+08	8.67842e+07	1.19471e+08	9.75217e+06	8.58939e+07	0	0	0	0	0	0
sp|P05556|ITB1_HUMAN	212	[7 5 0 1 0]	3.74189e+07	1.78582e+07	2.72586e+07	4.10665e+07	6.86174e+07	7.27224e+07	1.44236e+08	1.18247e+08	2.48477e+07	5.15126e+07	1.40023e+08	7.27942e+07	0	0	0	0	0	0
sp|P05556|ITB1_HUMAN	669	[5 4 0 1 0]	1.7024e+07	1.52566e+07	2.05209e+07	2.48346e+07	1.11162e+07	1.10678e+07	1.35624e+07	1.16595e+07	3.94696e+07	3.50347e+07	3.88865e+07	5.73571e+07	0	1	1	0	0	1
sp|P05556|ITB1_HUMAN	481	[5 2 0 0 0]	23913043	6.07064e+07	3.99541e+07	1.68393e+06	6.10836e+07	1.58193e+08	9.86079e+07	5.32994e+06	3.1814e+07	7.57639e+07	4.64714e+07	2.84757e+06	0	0	0	0	0	0
sp|P05556|ITB1_HUMAN	481	[7 2 0 0 0]	1.62467e+08	3.41502e+08	4.15261e+08	4.76304e+08	2.752e+08	8.29882e+08	1.03836e+09	9.52588e+08	4.33875e+08	8.78046e+08	1.3133e+09	1.2058e+09	0	0	0	0	0	0
sp|P05556|ITB1_HUMAN	212	[7 5 0 2 0]	3.89688e+07	2.09764e+08	9.66432e+07	1.25468e+08	6.42052e+07	1.21986e+08	8.97213e+07	1.34221e+08	2.15277e+07	3.77396e+07	2.86078e+07	4.82728e+07	0	0	-1	0	0	0
sp|P05556|ITB1_HUMAN	481	[4 2 0 0 0]	1.43044e+07	2.69573e+07	2.66857e+07	2.44228e+07	934065	2.7421e+06	2.47325e+06	785930	168604	411454	625052	183461	1	-1	0	1	-1	0
sp|P05556|ITB1_HUMAN	669	[5 4 2 1 0]	1.38837e+08	3.65718e+08	1.53312e+08	1.57618e+08	4.55498e+07	1.63389e+08	4.69303e+07	5.33481e+07	1.29665e+08	3.75106e+08	1.334e+08	1.44039e+08	0	0	0	0	0	0
sp|P05556|ITB1_HUMAN	669	[5 4 1 1 0]	8.08169e+07	9.93673e+07	7.12064e+07	2.18651e+07	7.37829e+07	9.43033e+07	6.32349e+07	1.96534e+07	1.98581e+08	2.5024e+08	1.69279e+08	5.10573e+07	0	0	0	0	0	0
sp|P05556|ITB1_HUMAN	212	[6 4 0 2 0]	8.84947e+07	1.29187e+08	1.00431e+08	1.79339e+08	9.43739e+07	1.37828e+08	1.06051e+08	1.75972e+08	5.14522e+07	7.06244e+07	5.68783e+07	1.03366e+08	0	0	0	0	0	0
sp|P05556|ITB1_HUMAN	481	[3 3 0 0 0]	8.49423e+06	4.18999e+06	3.96748e+06	3.48454e+06	4.00329e+07	2.35683e+07	1.58914e+07	1.40408e+07	3.37315e+07	1.75158e+07	1.58334e+07	1.09129e+07	0	0	0	0	0	0
sp|P05556|ITB1_HUMAN	481	[6 2 0 0 0]	7.18799e+07	2.06966e+06	1.48366e+08	1.31304e+08	1.27473e+08	2.68618e+06	254362318	2.24692e+08	1.37916e+08	3.25211e+06	2.67852e+08	2.4402e+08	0	0	0	0	0	0
sp|P05556|ITB1_HUMAN	212	[6 3 0 1 0]	4.74256e+06	3.60081e+06	7.32475e+06	2.18248e+06	3.39609e+06	4.15745e+06	5.56082e+06	709838	1.30153e+07	1.02229e+07	2.35245e+07	7.87281e+06	0	0	0	0	0	0
sp|P05556|ITB1_HUMAN	481	[10 2 0 0 0]	1.02626e+07	5.03821e+07	6.00857e+07	5.87645e+07	12253258	4.65817e+07	5.38199e+07	5.61533e+07	2.40174e+07	8.51492e+07	1.0502e+08	1.03965e+08	0	0	0	0	0	0
sp|P05556|ITB1_HUMAN	212	[6 4 1 2 0]	4.34735e+07	3.44566e+07	2.60154e+07	3.37847e+07	4.00726e+07	2.92168e+07	2.13704e+07	3.71222e+07	3.49397e+07	2.52826e+07	2.01949e+07	3.57208e+07	0	0	0	0	0	0
sp|P05556|ITB1_HUMAN	481	[8 2 0 0 0]	1.57255e+08	9.69052e+08	7.86264e+08	7.43921e+08	1.7864e+08	1.03976e+09	8.24187e+08	7.73547e+08	4.49903e+08	2.56765e+09	2.07998e+09	1.98724e+09	0	0	0	0	0	0
sp|P05556|ITB1_HUMAN	212	[5 4 0 1 0]	1.33693e+07	9.23875e+06		2.39176e+07	2.02863e+06	1.16166e+07		4.20792e+06	6.65008e+06	7.42811e+06		5.36397e+06	0	0	0	0	0	0
sp|P05556|ITB1_HUMAN	481	[3 2 0 0 0]	6.68356e+06	6.69009e+06	8.42086e+06		9.47833e+06	8.59119e+06	1.10362e+07		6.2797e+06	5.65719e+06	6.96966e+06		0	0	0	0	0	0
sp|P05556|ITB1_HUMAN	669	[4 3 1 0 0]	3.61039e+07	3.49472e+08	6.62515e+07		1.62407e+07	1.5713e+08	3.39899e+07		300455	7.73434e+06	1.29484e+06		0	0	0	0	0	0
sp|P05556|ITB1_HUMAN	212	[6 5 1 0 0]	903670	1.83406e+06		6.99031e+06	3.29672e+07	6.3686e+07		8.45091e+07	2.90832e+07	6.65683e+07		7.40915e+07	0	0	0	0	0	0
sp|P05556|ITB1_HUMAN	212	[8 6 0 1 0]	0		1.60629e+06	1.29153e+06	4.2393e+06		2.66633e+07	1.44563e+07	6.29395e+06		3.34329e+07	1.92612e+07	0	0	0	0	0	0
sp|P05556|ITB1_HUMAN	481	[3 4 0 0 0]	1.10701e+07	3.59244e+07	1.29755e+07		2.54081e+07	7.71553e+07	3.14247e+07		4.27738e+07	1.3476e+08	4.94206e+07		0	0	0	0	0	0
sp|P05556|ITB1_HUMAN	669	[6 4 0 2 0]	9.89478e+06	3.25936e+07	8.83686e+06		6.13746e+06	2.45789e+07	6.97335e+06		1.59554e+07	5.69056e+07	1.72534e+07		0	0	0	0	0	0
sp|P05556|ITB1_HUMAN	212	[5 4 1 0 0]		3.29503e+06	1.34762e+07	5.20624e+06		3.39969e+08	2.74991e+08	3.80524e+07		8.95585e+07	7.76754e+07	3.76643e+07	0	0	0	0	0	0
sp|P05556|ITB1_HUMAN	212	[6 4 2 2 0]		1.37466e+08	1.74694e+08	2.35781e+08		1.78216e+07	1.13541e+07	3.56536e+07		3.67818e+07	3.43621e+07	5.92571e+07	1	-1	0	0	0	0
sp|P05556|ITB1_HUMAN	520	[8 2 0 0 0]		1.31886e+07	1.48118e+07	1.01172e+07		1.6502e+07	1.33628e+07	1.39663e+07		31080041	2.4275e+07	3.03407e+07	0	1	0	0	0	0
sp|P05556|ITB1_HUMAN	481	[5 3 0 0 0]		1.68563e+06	1.50184e+06	1.08075e+06		6.54939e+06	5.5462e+06	3.32428e+06		3.09444e+06	2.71745e+06	1.4412e+06	0	0	0	0	0	0
sp|P05556|ITB1_HUMAN	669	[6 4 1 0 0]		5.55544e+06	2.38927e+06	2.17923e+06		1.70642e+07	1.1641e+07	7.53975e+06		3.4094e+06	2.0855e+06	1.20685e+06	0	0	0	0	0	0
sp|P10586|PTPRF_HUMAN	721	[5 4 1 1 0]	3.51357e+08	2.85338e+08	2.33792e+08	1.26533e+08	5.34073e+07	6.02278e+07	3.30676e+07	1.58255e+07	136706419	1.03145e+08	9.0328e+07	3.92843e+07	1	0	0	0	0	0
sp|P10586|PTPRF_HUMAN	721	[6 2 0 0 0]	3.37331e+06		2.39752e+06	580225	7.7231e+06		1.08815e+07	1.00481e+07	0		989618	1.21342e+06	-1	0	-1	0	0	-1
sp|P10586|PTPRF_HUMAN	721	[5 4 1 0 0]		6.42474e+06	93662.4	5.41589e+06		6.12968e+07	7.36232e+06	3.37885e+07		8.61363e+06	717815	8.5052e+06	0	0	0	0	0	0
sp|Q16555|DPYL2_HUMAN	567	[12 2 0 0 0]	1.41618e+07	3.38543e+07	1.49775e+07		1.41618e+07	3.38543e+07	1.49775e+07		1.41618e+07	3.38543e+07	1.49775e+07		0	0	0	0	0	0
sp|Q9UH99|SUN2_HUMAN	636	[7 2 0 0 0]	2.65936e+09	3.15573e+09	3.03748e+09	1.90837e+09	2.67885e+09	3.04377e+09	3.07232e+09	2.01853e+09	1.13688e+09	1.1784e+09	1.30505e+09	9.16863e+08	0	-1	-1	0	-1	-1
sp|Q9UH99|SUN2_HUMAN	636	[6 2 0 0 0]	2.16006e+10	2.62897e+10	1.71266e+10	2.22578e+10	2.71604e+10	3.43548e+10	2.23117e+10	2.88553e+10	6.26614e+09	7.80812e+09	5.195e+09	6.90654e+09	0	-1	-1	0	-1	-1
sp|Q9UH99|SUN2_HUMAN	636	[8 2 0 0 0]	1.16093e+09	8.13907e+08	9.18126e+08	1.11282e+09	1.92161e+09	1.44967e+09	1.46258e+09	1.79727e+09	1.19849e+09	7.96175e+08	8.85708e+08	1.07739e+09	0	0	0	0	0	0
sp|Q9UH99|SUN2_HUMAN	636	[5 2 0 0 0]	2.98657e+09	4.85254e+09	2.891e+09	3.97719e+09	9.05218e+09	1.50173e+10	9.11026e+09	1.309e+10	1.40954e+09	2.32709e+09	1.33869e+09	1.98902e+09	-1	0	-1	0	0	-1
sp|Q9UH99|SUN2_HUMAN	636	[4 2 0 0 0]	2.58258e+08	1.45621e+08	1.65127e+08	2.1727e+08	5.27794e+07	1.45075e+07	1.34544e+07	2.67469e+07	5.65746e+06	2.42314e+06	5.81702e+06	0	1	-1	0	1	-1	0
sp|Q9UH99|SUN2_HUMAN	636	[3 4 0 0 0]	2.50105e+06	2.40143e+06	4.03365e+06	0	103147622	8.05253e+07	4.67321e+07	3.42706e+07	1.31876e+07	3.94163e+06	3.74887e+06	5.22243e+06	-1	0	-1	0	0	0
sp|Q9UH99|SUN2_HUMAN	636	[3 4 0 1 0]	1.15382e+08	2.9386e+08	6.48433e+07	1.03092e+08	1.48728e+08	3.75136e+08	1.11222e+08	1.77052e+08	4.12189e+07	7.94139e+07	2.3817e+07	5.57292e+07	0	0	0	0	0	0
sp|Q96HE7|ERO1A_HUMAN	280	[6 2 0 0 0]	2.59088e+10	3.19966e+10	2.31238e+10	2.22473e+10	5.33042e+10	6.54764e+10	4.73248e+10	4.55102e+10	2.69409e+10	3.33751e+10	2.38612e+10	2.30604e+10	-1	0	0	-1	0	0
sp|Q96HE7|ERO1A_HUMAN	280	[4 2 0 0 0]	1.63485e+08	2.46373e+08	9.73121e+07	1.292e+08	4.61667e+06	7.47097e+06	3.80727e+06	6.43716e+06	6678519	4.98283e+06	3.28272e+06	4.21403e+06	1	-1	0	0	0	0
sp|Q96HE7|ERO1A_HUMAN	280	[8 2 0 0 0]	1.59279e+09	1.80025e+09	1.82326e+09	1.8587e+09	2.3243e+09	2.50963e+09	2.67814e+09	2.66796e+09	2.93711e+09	4.03383e+09	3.92522e+09	3.84681e+09	0	1	0	0	1	0
sp|Q96HE7|ERO1A_HUMAN	280	[7 2 0 0 0]	2.76762e+09	3.00317e+09	1.59485e+09	2.03753e+09	3.38751e+09	3.72634e+09	1.94813e+09	2.40803e+09	3.59279e+09	4.07129e+09	2.0303e+09	2.53681e+09	0	0	0	0	0	0
sp|Q96HE7|ERO1A_HUMAN	280	[5 2 0 0 0]	3.00795e+08	4.16188e+08	1.88574e+08	3.91017e+08	4.60732e+08	6.03167e+08	2.9784e+08	5.99647e+08	1.43049e+08	1.89834e+08	8.98272e+07	1.92102e+08	0	0	-1	0	0	0
sp|Q96HE7|ERO1A_HUMAN	280	[9 2 0 0 0]	4.78177e+09	3.19651e+09	1.85874e+09	4451073442	1.10175e+10	7.44125e+09	4.59141e+09	1.04682e+10	8.65474e+09	5.76513e+09	4.35031e+09	8.37251e+09	0	0	0	0	0	0
sp|Q96HE7|ERO1A_HUMAN	280	[3 3 0 0 0]	208521		523553	759634	6.06946e+06		3.80801e+06	1.95662e+06	2.99581e+06		573995	551457	0	0	0	0	0	0
sp|Q96HE7|ERO1A_HUMAN	280	[3 4 0 0 0]	574762		1.22485e+06	537947	8.5175e+06		8.35579e+06	7.70011e+06	4.20043e+06		2.95151e+06	1.90899e+06	-1	0	-1	-1	0	0
sp|P07942|LAMB1_HUMAN	677	[7 2 0 0 0]	1.41289e+09	1.18385e+09	9.54379e+08	7.4006e+08	1.17359e+09	9.54274e+08	6.86046e+08	4.48089e+08	1.23635e+09	9.87462e+08	7.75713e+08	5.44597e+08	0	0	0	0	0	0
sp|P07942|LAMB1_HUMAN	677	[5 2 0 0 0]	4.90237e+09	9.43651e+09	6.39939e+09	7.3818e+09	4.26635e+09	8.36719e+09	5.66003e+09	6.67397e+09	1.77456e+09	3.53759e+09	2.35352e+09	2.7655e+09	0	-1	-1	0	0	0
sp|P07942|LAMB1_HUMAN	677	[4 2 0 0 0]	3.692e+08	3.20028e+08	340175239	4.03078e+08	4.15328e+07	2.98314e+07	2.7079e+07	2.46516e+07	6.41741e+07	4.91013e+07	6.29939e+07	2.72887e+07	1	-1	0	1	-1	0
sp|P07942|LAMB1_HUMAN	677	[8 2 0 0 0]	2.06404e+09	3.33368e+09	2.48514e+09	3.00038e+09	1.74653e+09	2.77875e+09	2.09745e+09	2.56106e+09	2.03544e+09	3.19355e+09	2.32776e+09	2.94262e+09	0	0	0	0	0	0
sp|P07942|LAMB1_HUMAN	677	[3 3 0 1 0]	2.6891e+08	6.10106e+08	1.13484e+08	2.28927e+08	6.34373e+07	1.33278e+08	2.4408e+07	5.68526e+07	1.92155e+08	4.21348e+08	8.03864e+07	1.49337e+08	0	0	0	0	0	0
sp|P07942|LAMB1_HUMAN	677	[3 2 0 1 0]	1.22332e+07	8.01722e+07	2.7345e+07	4.42262e+07	1.69007e+06	3.29801e+07	1.0085e+07	1.50782e+07	6.63081e+06	44069291	1.41161e+07	2.98554e+07	0	0	0	0	0	0
sp|P07942|LAMB1_HUMAN	677	[3 4 0 1 0]	1.77913e+08	1.39174e+08	9.825e+07	9.68597e+07	43780250	3.50491e+07	2.27258e+07	2.21779e+07	1.1138e+08	8.5339e+07	6.26069e+07	5.82611e+07	1	0	0	0	0	0
sp|P07942|LAMB1_HUMAN	677	[9 2 0 0 0]	1.40513e+09	1.46514e+09	1.42947e+09	9.77337e+08	2.42588e+09	2.45684e+09	2.41959e+09	1.67355e+09	9.06917e+08	9.84306e+08	9.35464e+08	6.62033e+08	0	0	-1	0	0	-1
sp|P07942|LAMB1_HUMAN	677	[6 2 0 0 0]	4.10274e+09	1.27136e+10	7.59154e+09	6.32707e+09	2.73765e+09	8.39674e+09	5.02544e+09	4.19721e+09	2.62313e+09	8.28532e+09	5.04295e+09	4.04911e+09	0	0	0	0	0	0
sp|P07942|LAMB1_HUMAN	1279	[4 2 0 0 0]	1.67618e+08	1.97225e+08	2.17149e+08	8.54125e+07	2.4715e+07	3.35493e+07	3.31379e+07	1.13129e+07	2.09864e+06	6.63344e+06	5.95393e+06	594567	1	-1	-1	0	-1	0
sp|P07942|LAMB1_HUMAN	1279	[5 2 0 0 0]	2.55003e+08	3.43538e+08	3.07922e+08	1.60383e+08	3.26584e+08	5.25189e+08	4.25211e+08	2.64013e+08	9.48597e+07	1.47171e+08	1.23538e+08	7.51632e+07	0	0	-1	0	0	0
sp|P07942|LAMB1_HUMAN	1279	[8 2 0 0 0]	2.6089e+08	2.39825e+08	4.82751e+08	1.30933e+08	3.13137e+08	2.79358e+08	5.74878e+08	1.55233e+08	3.15722e+08	2.90675e+08	5.96527e+08	1.58481e+08	0	0	0	0	0	0
sp|P07942|LAMB1_HUMAN	1279	[7 2 0 0 0]	1.46386e+08	2.3344e+08	3.07885e+08	1.23473e+08	1.02668e+08	1.71683e+08	2.15557e+08	7.94345e+07	9.49045e+07	1.54831e+08	1.86344e+08	6.88004e+07	0	0	0	0	0	0
sp|P07942|LAMB1_HUMAN	1279	[6 2 0 0 0]	1.06362e+09	1.05411e+09	1.5973e+09	8.11706e+08	1.14957e+09	1.16768e+09	1.7069e+09	8.73177e+08	7.5762e+08	7.79925e+08	1.1393e+09	5.85036e+08	0	0	0	0	0	0
sp|P07942|LAMB1_HUMAN	1279	[3 2 0 1 0]	3.45865e+07	4.83907e+07	5.83519e+07		2.98971e+07	4.39023e+07	5.22673e+07		2.4743e+07	3.29738e+07	4.01132e+07		0	0	0	0	0	0
sp|P07942|LAMB1_HUMAN	1279	[3 2 0 0 0]	1.87106e+07	1.29269e+07	4.69176e+06		8.07412e+06	5.3109e+06	1.87387e+06		1.19532e+06	1.20368e+06	406355		0	0	0	0	0	0
sp|P07942|LAMB1_HUMAN	677	[5 4 1 0 0]	7.3417e+06	7.05967e+06	1.08089e+07		1.35673e+08	1.17189e+08	1.54562e+08		2.42419e+07	2.12552e+07	2.74314e+07		-1	1	-1	-1	1	-1
sp|P07942|LAMB1_HUMAN	1542	[6 2 0 0 0]	9.67865e+06	1.25774e+07		3.11503e+06	2.51615e+06	3.31998e+06		1.6114e+06	7.76318e+06	5.92203e+06		1.57963e+06	0	0	0	0	0	0
sp|P07942|LAMB1_HUMAN	1343	[6 2 0 0 0]	5.31246e+06	1.72138e+07		6.73389e+06	1.67495e+06	7.92957e+06		1.30488e+06	779058	750047		894150	0	0	0	0	0	0
sp|P07942|LAMB1_HUMAN	1336	[6 2 0 0 0]	1.97189e+06	1.57806e+07	3.40348e+06		1.67006e+06	1.23714e+07	2.81434e+06		0	4.7008e+07	3.51128e+06		0	0	0	0	0	0
sp|O75976|CBPD_HUMAN	811	[7 2 0 0 0]	1.13629e+09	1.20089e+09	1.22296e+09	1.28449e+09	7.7199e+08	6.03553e+08	9.54011e+08	7.34527e+08	1.05405e+09	8.6324e+08	1.20024e+09	9.27261e+08	0	0	0	0	0	0
sp|O75976|CBPD_HUMAN	811	[5 2 0 0 0]	858612515	1.60593e+09	1.57131e+09	1.83159e+09	2.86621e+08	7.14838e+08	5.88056e+08	5.18648e+08	1.08915e+08	2.71109e+08	2.23791e+08	1.71019e+08	1	-1	0	0	-1	0
sp|O75976|CBPD_HUMAN	811	[6 2 0 0 0]	5.60941e+08	2.47088e+08	5.77318e+08	4.08458e+08	2.99378e+08	1.30092e+08	2.8648e+08	1.94169e+08	4.50053e+08	1.44878e+08	5.47319e+08	3.0477e+08	0	0	0	0	0	0
sp|O75976|CBPD_HUMAN	811	[6 3 0 1 0]	1.93832e+08	5.14588e+07	3.92566e+06	1.97926e+08	2.424e+08	1.79318e+08	1.53209e+07	1.57978e+08	1.54726e+08	1.11622e+08	9.76665e+06	1.13447e+08	0	0	0	0	0	0
sp|O75976|CBPD_HUMAN	955	[6 2 0 0 0]	5.09547e+09	4.28935e+09	6.74218e+09	5.8349e+09	2.58643e+09	2.1698e+09	3.50529e+09	2.91106e+09	3.11185e+09	2.62968e+09	4.26562e+09	3.59042e+09	0	0	0	0	0	0
sp|O75976|CBPD_HUMAN	955	[7 2 0 0 0]	4.14452e+09	3.19646e+09	3.88748e+09	3.94555e+09	1.36402e+09	1.05671e+09	1.37332e+09	1.3606e+09	2.91552e+09	2.20471e+09	2.75989e+09	2.74566e+09	1	0	1	1	0	1
sp|O75976|CBPD_HUMAN	955	[8 2 0 0 0]	1.90716e+09	1.38995e+09	2.75825e+09	2.25285e+09	8.75862e+08	6.36274e+08	1.23631e+09	9.77777e+08	1.18272e+09	9.49501e+08	1.85439e+09	1.45067e+09	0	0	0	0	0	0
sp|O75976|CBPD_HUMAN	955	[4 2 0 0 0]	5.67134e+06	2.20534e+07	2.01831e+07	2.76368e+07	2.02115e+06	3.49434e+06	3.87391e+06	3.9492e+06	879409	2.40427e+06	394044	2.86286e+06	0	0	0	0	0	0
sp|O75976|CBPD_HUMAN	955	[5 2 0 0 0]	4.52246e+09	3.09719e+09	4.68304e+09	3.4805e+09	2.21714e+10	1.44182e+10	2.29357e+10	1.66238e+10	1.54736e+10	1.01355e+10	1.5849e+10	1.1712e+10	-1	1	0	-1	1	0
sp|O75976|CBPD_HUMAN	955	[9 2 0 0 0]	2.548e+08	2.52003e+08	4.04156e+08	3.01554e+08	4.81907e+08	4.40311e+08	6.17455e+08	6.01807e+08	6.06221e+08	5.30052e+08	8.23108e+08	8.09187e+08	0	1	0	0	0	0
sp|O75976|CBPD_HUMAN	955	[6 3 0 0 0]	4.83436e+07	3.59441e+07	1.58239e+07	1.43078e+07	1.11935e+08	7.40078e+07	4.93881e+07	6.02785e+07	1.04702e+08	7.06368e+07	3.876e+07	5.60718e+07	0	0	0	0	0	0
sp|O75976|CBPD_HUMAN	955	[6 3 0 1 0]	2.0618e+07	1.35583e+07	2.1629e+07	4.40352e+06	1.91486e+08	1.569e+08	1.93789e+08	9.01544e+07	1.93659e+08	1.66791e+08	1.93936e+08	9.34296e+07	-1	1	0	-1	1	0
sp|O75976|CBPD_HUMAN	811	[5 4 1 0 0]	3.13479e+08	2.02354e+08	2.76097e+08	8.15042e+07	9.08096e+08	5.73845e+08	7.73221e+08	2.34484e+08	5.5583e+08	3.45131e+08	4.74501e+08	1.43719e+08	0	0	0	0	0	0
sp|O75976|CBPD_HUMAN	811	[5 3 1 0 0]	2.3079e+08	1.65362e+08	2.14379e+08	6.95072e+07	2.23009e+09	1448264159	1.84361e+09	6.63279e+08	1.51629e+09	1.00037e+09	1.26402e+09	4.57379e+08	-1	1	0	0	0	0
sp|O75976|CBPD_HUMAN	811	[6 3 1 0 0]	3.06503e+08	3.76799e+08	2.65979e+08	1.69246e+08	2.55697e+09	3.04751e+09	2.28968e+09	1.42066e+09	1.92507e+09	2.30865e+09	1.71979e+09	1.077e+09	-1	1	0	-1	1	0
sp|O75976|CBPD_HUMAN	626	[5 2 0 0 0]	1.09893e+09	1.01403e+09	1.05518e+09	9.02925e+08	4.20151e+08	3.83151e+08	4.00321e+08	3.51964e+08	3.05164e+08	2.92058e+08	3.14025e+08	2.64927e+08	1	-1	0	1	-1	0
sp|O75976|CBPD_HUMAN	626	[7 2 0 0 0]	1.30756e+08	1.24706e+08	1.28676e+08	64068535	4.50111e+07	4.30127e+07	4.61753e+07	2.3139e+07	1.48585e+08	1.5753e+08	1.67384e+08	8.34798e+07	1	0	1	0	0	0
sp|O75976|CBPD_HUMAN	626	[4 2 0 0 0]	8.21624e+07	8.7812e+07	8.14861e+07	60233573	1.882e+08	1.9151e+08	1.72051e+08	1.28863e+08	2.79447e+07	2.99225e+07	2.40563e+07	2.23538e+07	-1	-1	-1	-1	-1	-1
sp|O75976|CBPD_HUMAN	626	[8 2 0 0 0]	3.01337e+07	3.22123e+07	1.00957e+07	1.8652e+07	4.51944e+07	4.93007e+07	1.52115e+07	2.92894e+07	3.91839e+07	3.91401e+07	1.4797e+07	2.18022e+07	0	0	0	0	0	0
sp|O75976|CBPD_HUMAN	626	[6 2 0 0 0]	2.32148e+08	2.89632e+08	2.13211e+08	2.03414e+08	3.69693e+07	4.52341e+07	4.00475e+07	3.73328e+07	1.61518e+08	1.97385e+08	1.45236e+08	1.47329e+08	1	0	1	1	0	1
sp|O75976|CBPD_HUMAN	626	[5 3 0 0 0]	1.09559e+08	4.34681e+07	4.90228e+07	4.93794e+07	1.4294e+08	6.70112e+07	7.56243e+07	7.28534e+07	7.61115e+07	3.21555e+07	3.89701e+07	4.09328e+07	0	0	0	0	0	0
sp|O75976|CBPD_HUMAN	626	[9 2 0 0 0]	1.75716e+07	7.47802e+07	8.46813e+07	6.39587e+07	3.22364e+07	1.20452e+08	1.38582e+08	9.55736e+07	2.10188e+07	6.76646e+07	7.74608e+07	5.87635e+07	0	0	0	0	0	0
sp|O75976|CBPD_HUMAN	626	[6 3 0 0 0]	2.1859e+07	4.41486e+07	2.83605e+07	3.71505e+07	2.80937e+07	5.3934e+07	2.78184e+07	4.64512e+07	1.5065e+07	3.32912e+07	1.82444e+07	2.79453e+07	0	0	0	0	0	0
sp|O75976|CBPD_HUMAN	626	[4 3 0 0 0]	6.62702e+06	997151	4.04181e+06	2.89242e+06	1.08571e+07	2.77147e+06	6.92459e+06	4.69532e+06	3.60093e+06	326228	3.04099e+06	1.41716e+06	0	0	0	0	0	0
sp|O75976|CBPD_HUMAN	811	[5 4 1 1 0]	3.72035e+07	7.07473e+06	2.19542e+07	5.58573e+06	3.39569e+08	1.34602e+08	2.5068e+08	6.34542e+07	2.71819e+08	1.34043e+08	2.18255e+08	5.97255e+07	0	0	0	0	0	0
sp|O75976|CBPD_HUMAN	626	[10 2 0 0 0]	2.2523e+07	1.00105e+07	1.12666e+07	2.31243e+07	7.74682e+07	3.54513e+07	3.98228e+07	8.76189e+07	3.95079e+07	1.71457e+07	1.96259e+07	4.24516e+07	0	0	0	0	0	0
sp|O75976|CBPD_HUMAN	626	[3 4 2 0 0]	523572	3.20284e+06	936497	801816	1.69084e+06	626374	275602	1.56013e+06	9.84553e+06	3.12366e+06	968926	8.06562e+06	0	0	0	0	0	0
sp|O75976|CBPD_HUMAN	811	[4 3 1 0 0]	2.36212e+07	2.32844e+07	1.05848e+07	3.1432e+06	2.15943e+08	2.02761e+08	9.90199e+07	3.72054e+07	1.17459e+08	1.27028e+08	5.44338e+07	2.25747e+07	0	0	0	0	0	0
sp|O75976|CBPD_HUMAN	522	[5 4 2 1 0]	1.81238e+08	6.11631e+08	2.35912e+08	3.04339e+08	6.45203e+07	2.04094e+08	8.09752e+07	1.02175e+08	1.17267e+08	3.93079e+08	1.48623e+08	1.8541e+08	0	0	0	0	0	0
sp|O75976|CBPD_HUMAN	955	[6 3 1 0 0]	1.29275e+08	1.74439e+08	19821172	2.5118e+07	1.01234e+09	1.3673e+09	1.86227e+08	2.09801e+08	1.19495e+09	1.58655e+09	2.1789e+08	2.51854e+08	0	0	0	0	0	0
sp|O75976|CBPD_HUMAN	1142	[5 4 2 0 0]	1.66117e+06	5.05977e+06	250988	1.38429e+06	2.08315e+07	5.03696e+07	7.94978e+06	1.59443e+07	3.38089e+07	7.70145e+07	1.19038e+07	2.52326e+07	0	0	0	0	0	0
sp|O75976|CBPD_HUMAN	522	[5 4 1 1 0]	5.21997e+08	1.66614e+09	8.4145e+08	3.61896e+08	5.49417e+08	1.72366e+09	9.23151e+08	3.86008e+08	2.41009e+08	7.28464e+08	3.43792e+08	1.65432e+08	0	0	0	0	0	0
sp|O75976|CBPD_HUMAN	522	[6 4 0 1 0]	309036	1.15138e+07	5.21452e+06	1.82308e+06	1.96099e+07	1.47059e+08	7.96045e+07	4.55464e+07	5.15795e+06	3.93611e+07	1.22055e+07	1.13528e+07	0	0	0	0	0	0
sp|O75976|CBPD_HUMAN	522	[5 4 1 0 0]	6.39244e+06	3.80529e+07	9.65739e+06	17108403	9.25149e+07	5.54541e+08	1.25435e+08	2.27012e+08	2.79208e+07	1.51709e+08	3.97042e+07	6.50569e+07	0	0	0	0	0	0
sp|O75976|CBPD_HUMAN	955	[10 2 0 0 0]	2.69166e+07	3.22931e+06	1.97662e+07		4.78729e+07	4.5884e+06	3.14954e+07		7.77359e+07	8.20361e+06	4.82168e+07		0	0	0	0	0	0
sp|O75976|CBPD_HUMAN	522	[9 2 0 0 0]	3.31202e+07	6.69419e+07	2.14436e+07		7.73081e+07	1.31053e+08	3.62904e+07		2.06755e+07	5.29438e+07	1.81869e+07		0	0	0	0	0	0
sp|O75976|CBPD_HUMAN	522	[8 2 0 0 0]	2.77573e+07		6.99997e+07	8.97915e+06	3.97664e+07		5.40958e+08	1.45374e+07	2.58795e+07		6.78542e+07	9.07742e+06	0	0	0	0	0	0
sp|O75976|CBPD_HUMAN	811	[5 3 0 0 0]	2.12218e+07	8.0988e+06		3.84088e+06	7.52039e+07	3.26511e+07		2.03109e+07	4.22605e+07	1.68892e+07		1.13687e+07	0	0	0	0	0	0
sp|O75976|CBPD_HUMAN	522	[6 4 1 1 0]	1.37744e+07	2.13534e+07		5.8115e+06	2.97894e+07	4.80607e+07		1.50277e+07	1.59051e+07	2.29148e+07		7.25399e+06	0	0	0	0	0	0
sp|O75976|CBPD_HUMAN	955	[5 3 1 0 0]	7.64315e+06	8.49787e+06		566974	8.11773e+07	1.06555e+08		1.39757e+07	8.3361e+07	1.14166e+08		1.42931e+07	0	0	0	0	0	0
sp|O75976|CBPD_HUMAN	955	[7 3 0 1 0]	1.06359e+07	3.93776e+07	1.33446e+06		6.60722e+07	1.36262e+07	6.74495e+06		1.1852e+08	1.75497e+07	7.49565e+06		0	0	0	0	0	0
sp|O75976|CBPD_HUMAN	626	[5 3 1 0 0]	5.86854e+06	3.79204e+06	885983		4.11011e+06	1.08275e+07	3.30348e+06		5.41456e+06	3.56604e+06	464300		0	0	0	0	0	0
sp|O75976|CBPD_HUMAN	811	[6 3 0 0 0]		1.86088e+07	18764754	1.11854e+07		4.32554e+07	4.00311e+07	2.9113e+07		2.5303e+07	2.25368e+07	1.38866e+07	0	0	0	0	0	0
sp|O75976|CBPD_HUMAN	626	[4 4 2 0 0]		373809	0	227828		1.39512e+06	180910	1.41157e+06		1.31162e+07	1.35132e+06	9.52593e+06	0	0	0	0	0	0
sp|P0CW18|PRS56_HUMAN	97	[8 2 0 0 0]	2.17789e+08	5.31631e+08	2.76103e+08	1.81593e+08	2.10114e+09	4.54989e+09	2.49187e+09	1.64717e+09	8.10047e+09	1.705e+10	9.53187e+09	6.26428e+09	-1	1	0	0	0	0
sp|P0CW18|PRS56_HUMAN	97	[9 2 0 0 0]	8.79893e+08	2.67267e+09	1.46208e+09	9.85306e+08	7.86104e+09	2.3397e+10	1.32222e+10	8722680984	2.58013e+10	7.74494e+10	4.32714e+10	2.88935e+10	0	0	0	0	0	0
sp|P0CW18|PRS56_HUMAN	97	[10 2 0 0 0]	3.67614e+08	1.57721e+09	7.65474e+08	7.27557e+08	3.33795e+09	1.41692e+10	7.11247e+09	7.00459e+09	9.69305e+09	4.0771e+10	2.0673e+10	2.05984e+10	0	0	0	0	0	0
sp|Q9HDC9|APMAP_HUMAN	196	[6 2 0 0 0]	4.31626e+10	2.07581e+10	3.47374e+10	3.13138e+10	3.10382e+10	1.49572e+10	2.47152e+10	2.26566e+10	2.03383e+10	1.02006e+10	1.71314e+10	1.52365e+10	0	0	0	0	0	0
sp|Q9HDC9|APMAP_HUMAN	196	[7 2 0 0 0]	2.86186e+10	2.99054e+10	2.52473e+10	2.29195e+10	1.05735e+10	1.59964e+10	9.77583e+09	6.35467e+09	6.80234e+09	6.61114e+09	6.05238e+09	5.70889e+09	1	-1	0	1	-1	0
sp|Q9HDC9|APMAP_HUMAN	196	[5 2 0 0 0]	1.67017e+09	2.01267e+09	2.47129e+09	1.7456e+09	1.43155e+09	1.91852e+09	2.42039e+09	1.6539e+09	2.92495e+08	3.91296e+08	4.58029e+08	2.86609e+08	0	-1	-1	0	-1	-1
sp|Q9HDC9|APMAP_HUMAN	160	[5 2 0 0 0]	3.8097e+09	3.10849e+09	3.24943e+09	3.83872e+09	2.55245e+09	2.04821e+09	2.10713e+09	2.55218e+09	9.21208e+08	7.34145e+08	7.88681e+08	9.05481e+08	0	-1	-1	0	-1	-1
sp|Q9HDC9|APMAP_HUMAN	160	[5 2 0 1 0]	4.24359e+07	5.44282e+07	2.68221e+07	3.5099e+07	8.63577e+06	3.56619e+07	2.54388e+06	8.23014e+06	6.28367e+06	9.035e+07	3.75105e+06	2.17348e+06	0	0	0	0	0	0
sp|Q9HDC9|APMAP_HUMAN	160	[3 4 0 1 0]	1.44249e+08	1.83742e+08	1.6217e+08	1.1856e+08	1.25512e+08	1.68379e+08	1.33312e+08	1.20768e+08	1.52779e+08	1.84775e+08	1.64263e+08	1.254e+08	0	0	0	0	0	0
sp|Q9HDC9|APMAP_HUMAN	196	[8 2 0 0 0]	2.86997e+10	1.48389e+10	1.91356e+10	1.94044e+10	6.72638e+09	4.20395e+09	4.80186e+09	4.13693e+09	8.41291e+09	4.49448e+09	5.59986e+09	5.63932e+09	1	-1	0	1	0	0
sp|Q9HDC9|APMAP_HUMAN	160	[3 3 0 1 0]	6.25047e+07	1.12937e+08	6.73764e+07	5.91995e+07	3.88086e+07	6.97908e+07	4.50729e+07	3.60376e+07	1.63076e+07	2.84015e+07	2.06439e+07	1.9453e+07	0	-1	0	0	0	0
sp|Q9HDC9|APMAP_HUMAN	160	[6 2 0 0 0]	7.94741e+09	8.54828e+09	7.95035e+09	6.26482e+09	3.29336e+09	3.57034e+09	3.30489e+09	2.58132e+09	2.96118e+09	3.24747e+09	2.97619e+09	2.36499e+09	1	-1	0	1	-1	0
sp|Q9HDC9|APMAP_HUMAN	160	[4 2 0 1 0]	1.16081e+07	1.10311e+07	9.0857e+06	1.21425e+07	858041	911599	0	2.03975e+06	3.54879e+06	5.15395e+06	1.80318e+06	4.71754e+06	1	-1	0	1	-1	0
sp|Q9HDC9|APMAP_HUMAN	160	[7 2 0 0 0]	1.83732e+09	8.65415e+08	1.67573e+09	5.46151e+08	1.45737e+09	615234525	8.13686e+08	3.81731e+08	6.96092e+08	3.30261e+08	4.93335e+08	1.91463e+08	0	0	0	0	0	0
sp|Q9HDC9|APMAP_HUMAN	160	[8 2 0 0 0]	3.1475e+09	1.26028e+09	1.95471e+09	9.99738e+08	3.83905e+09	2.44823e+08	3.16465e+08	1.69769e+08	1.55927e+09	1.57072e+08	2.10616e+08	1.24081e+08	0	0	0	0	0	0
sp|Q9HDC9|APMAP_HUMAN	160	[3 5 0 1 0]	2.41482e+07	2.72307e+07	1.82738e+07	1.00077e+06	1.1318e+07	1.01772e+07	6.90839e+06	281077	3.45181e+07	3.58603e+07	3.75563e+07	2.38398e+06	0	0	0	0	0	0
sp|Q9HDC9|APMAP_HUMAN	196	[4 2 0 0 0]	3.62451e+08	3.11488e+08	4.09045e+08	3.3158e+08	8.18145e+06	1.22035e+07	5.06985e+07	1.80583e+07	1.53563e+07	1.49963e+07	7.50237e+07	1.76753e+07	1	-1	0	1	-1	0
sp|Q9HDC9|APMAP_HUMAN	196	[9 2 0 0 0]	3.16015e+08	1.90388e+08	1.15899e+08	1.54877e+08	7.79508e+07	5.68855e+07	3.20535e+07	3.85072e+07	1.76562e+08	1.07537e+08	5.84581e+07	7.58609e+07	0	0	0	0	0	0
sp|Q9HDC9|APMAP_HUMAN	160	[5 4 0 2 0]	1.38605e+06		2.56024e+06	1.39247e+06	190501		1.34994e+06	8.05306e+06	2.56742e+06		3.16169e+06	2.62465e+06	0	0	0	0	0	0
sp|P13674|P4HA1_HUMAN	113	[6 2 0 0 0]	4.16631e+08	6.68575e+08	1.21052e+08	1.72152e+08	5.72397e+08	9.04293e+08	1.57898e+08	2.2258e+08	7.8416e+08	1.28943e+09	2.27864e+08	3.30967e+08	0	0	0	0	0	0
sp|P13674|P4HA1_HUMAN	259	[6 2 0 0 0]	2.23663e+07	3.02203e+07	3.44274e+07	1.51067e+07	2.1164e+07	2.71381e+07	3.08119e+07	1.27758e+07	6.45555e+07	8.86192e+07	9.90538e+07	4.26668e+07	0	0	1	0	0	0
sp|P13674|P4HA1_HUMAN	113	[5 2 0 0 0]	8.77563e+07	1.45523e+08	2.34163e+06	2.05077e+07	1.09143e+08	1.78164e+08	2.91253e+06	2.60281e+07	5.53804e+07	8.2918e+07	1.52972e+06	1.21428e+07	0	0	0	0	0	0
sp|P13674|P4HA1_HUMAN	113	[7 2 0 0 0]	7.71508e+07	1.83779e+08	1.7096e+07	1.34014e+07	4.60467e+07	1.0842e+08	1.14542e+07	7.60101e+06	2.09903e+08	4.71035e+08	4.94745e+07	3.56645e+07	0	0	0	0	0	0
sp|P13674|P4HA1_HUMAN	113	[5 3 0 2 0]	4.99805e+07	1.51099e+08	1.83344e+07	1.97761e+07	4.96494e+07	1.37368e+08	1.92772e+07	2.45244e+07	6.22806e+07	1.64106e+08	2.77655e+07	3.08958e+07	0	0	0	0	0	0
sp|P13674|P4HA1_HUMAN	113	[8 2 0 0 0]	6.55069e+07	2.32907e+08	2.55402e+07	3.75002e+07	6.51378e+07	2.39599e+08	3.17901e+07	4.22448e+07	2.53713e+08	9.35924e+08	1.28905e+08	1.5326e+08	0	0	0	0	0	0
sp|P13674|P4HA1_HUMAN	113	[9 2 0 0 0]	3.61464e+07	2.36871e+07	1.93579e+07	1.20226e+07	5.04422e+07	5.04357e+07	2.99075e+07	1.60791e+07	1.48997e+08	9.13092e+07	7.78609e+07	5.5276e+07	0	0	0	0	0	0
sp|P13674|P4HA1_HUMAN	113	[3 3 0 2 0]	7.69913e+07	1.96719e+08	3.22981e+07		1.68018e+07	4.80068e+07	7.73428e+06		4.50431e+07	9.51016e+07	1.99391e+07		0	0	0	0	0	0
sp|P13674|P4HA1_HUMAN	113	[4 3 0 2 0]	1.48e+07	2.52386e+07		7.01038e+06	1.08114e+07	1.19419e+07		1.13841e+07	1.74118e+07	3.59676e+07		2.40365e+07	0	0	0	0	0	0
sp|P13674|P4HA1_HUMAN	113	[3 4 2 0 0]	1.60632e+08		7.43239e+06	2.58695e+07	3.99234e+07		6.92885e+06	1.26518e+07	9.30008e+07		2.83398e+07	3.67708e+07	0	0	0	0	0	0
sp|Q7KZI7|MARK2_HUMAN	574	[10 2 0 0 0]	2.37981e+06	2.39708e+06	1.82485e+06		7.36333e+06	4.95687e+06	4.79502e+06		7.86377e+06	5.92053e+06	4.87626e+06		0	0	0	0	0	0
sp|P33527|MRP1_HUMAN	354	[8 2 0 0 0]	4.01408e+08	2.08579e+08	4.44434e+08	5.43001e+08	3.2322e+08	1.70138e+08	3.74634e+08	4.71818e+08	5.90582e+08	3.14833e+08	6.70345e+08	8.10013e+08	0	0	0	0	0	0
sp|P33527|MRP1_HUMAN	354	[6 2 0 0 0]	7.16132e+07	5.56372e+07	4.1252e+07	2.51841e+07	6.51526e+07	4.86497e+07	3.65338e+07	2.30601e+07	7.8926e+07	5.5797e+07	4.31426e+07	2.69882e+07	0	0	0	0	0	0
sp|P33527|MRP1_HUMAN	354	[7 2 0 0 0]	1.43985e+08	8.90804e+07	1.38595e+08	1.15978e+08	7.71693e+07	4.67242e+07	7.50831e+07	7.64227e+07	1.22436e+08	1.21667e+08	1.5975e+08	1.34578e+08	0	0	0	0	0	0
sp|P33527|MRP1_HUMAN	354	[9 2 0 0 0]	1.38215e+08	1.32976e+08	3.58608e+08	2.08294e+08	1.22459e+08	1.34272e+08	3.24133e+08	2.02693e+08	9.52062e+07	1.03446e+08	2.50708e+08	1.47378e+08	0	0	0	0	0	0
sp|P50895|BCAM_HUMAN	439	[5 4 1 0 0]	4.86595e+07	5.5942e+07	5.077e+07	3.31008e+06	2.23309e+08	2.06965e+08	1.95434e+08	1.32511e+07	1.2295e+08	1.0729e+08	1.08551e+08	7.22636e+06	0	0	0	0	0	0
sp|P50895|BCAM_HUMAN	439	[6 3 1 0 0]	2.68988e+06	6.84319e+06	143210	251444	4.90191e+07	7.0671e+07	3.23745e+07	3.20708e+06	2.63567e+07	3.72906e+07	1.63498e+07	1.7343e+06	0	0	0	0	0	0
sp|P50895|BCAM_HUMAN	439	[6 4 0 1 0]	4.42127e+06	5.37272e+06	3.97896e+06	804979	2.40752e+07	2.53451e+07	1.81075e+07	3.92172e+06	9.1455e+06	1.36768e+07	1.12239e+07	2.48055e+06	0	0	0	0	0	0
sp|P50895|BCAM_HUMAN	439	[8 2 0 0 0]	6.90968e+07	3.99252e+07	3.81729e+07	2.72648e+07	2.27664e+08	1.36494e+08	1.17531e+08	8.16221e+07	1.0899e+08	7.2528e+07	6.37012e+07	4.4633e+07	0	0	0	0	0	0
sp|P50895|BCAM_HUMAN	439	[10 2 0 0 0]	3.08509e+06		964604	1.36641e+06	1.10935e+07		6.53331e+06	7.09732e+06	7.54893e+06		3.14889e+06	4.72867e+06	0	0	0	0	0	0
sp|P50895|BCAM_HUMAN	439	[9 2 0 0 0]	0	4.86431e+07	4.97868e+07		4.49986e+06	2.88993e+08	2.72962e+08		527441	1.31649e+08	1.3894e+08		0	0	0	0	0	0
sp|Q5JSH3|WDR44_HUMAN	785	[7 2 0 0 0]	7.66792e+06	9.94744e+06	4.51897e+06	7.00229e+06	1.16874e+06	1.10068e+07	2.35947e+06	4.61679e+06	0	0	266653	0	0	-1	0	0	-1	0
sp|Q5JSH3|WDR44_HUMAN	785	[8 2 0 0 0]		8.06734e+06	5.96531e+06	8.4244e+06		4.53967e+06	7.77371e+06	8523050		0	0	0	0	-1	-1	0	-1	0
sp|Q9Y6N7|ROBO1_HUMAN	820	[5 2 0 0 0]	8.38444e+07	1.34627e+08	8.99358e+07	8.73448e+07	2.47367e+08	3.80751e+08	2.41227e+08	2.3235e+08	3.92493e+07	5.84559e+07	3.41593e+07	3.42419e+07	-1	-1	-1	0	0	-1
sp|Q9Y6N7|ROBO1_HUMAN	820	[7 2 0 0 0]	5.86119e+08	7.17801e+08	7.51765e+08	4.23634e+08	3.29877e+08	4.30113e+08	4.98642e+08	2.79649e+08	4.47932e+08	5.42286e+08	5.74694e+08	3.39397e+08	0	0	0	0	0	0
sp|Q9Y6N7|ROBO1_HUMAN	820	[6 3 0 0 0]	5.04257e+07	6.81675e+07	8.84532e+07	1.85534e+07	2.35151e+08	3.55037e+08	3.75238e+08	8.38303e+07	7.82813e+07	1.10739e+08	9.20865e+07	1.65734e+07	0	0	0	0	0	0
sp|Q12907|LMAN2_HUMAN	183	[3 4 0 1 0]	1.23062e+09	1.32622e+09	1.03532e+09	1.30419e+09	4.97527e+09	5.71044e+09	4.43911e+09	5.28446e+09	3.8714e+09	4.38428e+09	3.39328e+09	4.05166e+09	-1	1	0	-1	1	0
sp|Q12907|LMAN2_HUMAN	183	[5 4 0 3 0]	4.09175e+08	4.61638e+08	4.6434e+08	4.83863e+08	6.10293e+08	6.59659e+08	6.33962e+08	6.97956e+08	3.21357e+08	3.49608e+08	3.28206e+08	3.40876e+08	0	0	0	0	0	0
sp|Q12907|LMAN2_HUMAN	183	[4 4 0 2 0]	1.91423e+08	1.85109e+08	3.53546e+08	1.6168e+08	3.18869e+08	2.99949e+08	6.10682e+08	2.88397e+08	2.04822e+08	2.22711e+08	4.27456e+08	2.00854e+08	0	0	0	0	0	0
sp|Q12907|LMAN2_HUMAN	183	[3 5 0 1 0]	4.49625e+08	4.23563e+08	4.66447e+08	2.87561e+08	1.54638e+09	1.51824e+09	1.88801e+09	1.02047e+09	1.81573e+09	1.11076e+09	1.84577e+09	7.50268e+08	-1	0	0	-1	0	0
sp|Q12907|LMAN2_HUMAN	183	[3 6 0 1 0]	2.5024e+07	3.01501e+07	1.217e+07	1.3088e+07	1.63063e+08	1.59476e+08	7.01282e+07	8.53491e+07	1.37405e+08	1.27725e+08	5.6294e+07	7.92443e+07	-1	1	0	0	0	0
sp|Q12907|LMAN2_HUMAN	183	[3 4 0 0 0]	2.75757e+07	3.09338e+07	6.73952e+07	7.52494e+07	3.82762e+08	4.09098e+08	6.7375e+08	7.89024e+08	2.45042e+08	2.48575e+08	4.41722e+08	5.38926e+08	-1	1	0	0	0	0
sp|Q12907|LMAN2_HUMAN	183	[3 5 0 0 0]	4.91131e+07	5.82422e+06	1.33292e+07	6.75746e+06	9.6522e+07	6.13489e+07	7.12869e+07	4.65361e+07	9.09596e+07	4.11574e+07	5.68845e+07	4.04038e+07	0	0	0	0	0	0
sp|Q12907|LMAN2_HUMAN	183	[5 4 0 2 0]	1.15007e+08	4.51312e+07	3.85772e+07	6.31978e+07	9.6361e+07	3.42182e+07	4.13921e+07	5.12361e+07	1.42757e+08	7.65205e+07	7.45497e+07	8.05139e+07	0	0	0	0	0	0
sp|Q12907|LMAN2_HUMAN	183	[4 4 0 1 0]	1.61973e+08	5.53688e+07	5.70338e+07	3.32868e+07	2.11452e+08	1.15034e+08	1.29948e+08	1.0309e+08	4.06339e+08	2.29401e+08	2.20277e+08	1.9067e+08	0	0	0	0	0	0
sp|Q12907|LMAN2_HUMAN	183	[4 4 1 1 0]	2.29677e+08	1.05504e+08	1.6564e+08	6.12963e+07	6.60971e+08	2.84259e+08	4.3514e+08	1.63574e+08	9.84484e+08	3.84288e+08	5.70676e+08	2.3154e+08	0	0	0	0	0	0
sp|Q12907|LMAN2_HUMAN	183	[5 4 1 2 0]	2.78902e+09	2.7838e+09	1.46345e+09	7.18246e+08	3.04812e+09	2.8986e+09	1.83593e+09	8.79433e+08	2.62957e+09	2.56327e+09	1.50723e+09	7.88276e+08	0	0	0	0	0	0
sp|Q12907|LMAN2_HUMAN	183	[5 4 1 1 0]	3.23775e+08	1.03391e+08	1.96154e+08	6.44953e+07	6.67135e+08	2.19944e+08	3.65581e+08	1.37932e+08	2.3088e+09	7.18378e+08	1.20684e+09	4.77664e+08	0	0	0	0	0	0
sp|Q12907|LMAN2_HUMAN	183	[5 4 2 1 0]	2.67423e+07	2.26329e+07	6.67643e+06	4.91114e+06	3.38502e+07	17664210	1.70708e+07	2.20812e+06	5.33321e+07	3.79637e+07	3.32746e+07	6.88501e+06	0	0	0	0	0	0
sp|Q12907|LMAN2_HUMAN	183	[4 4 0 0 0]	703634		5.16547e+07	4.65769e+07	8.09045e+06		3.56935e+07	3.1273e+07	6.41833e+06		4.29166e+07	3.80108e+07	0	0	0	0	0	0
sp|Q12907|LMAN2_HUMAN	183	[4 4 1 0 0]	3.92645e+06		5.15103e+06	506089	8.86705e+07		7.46004e+07	6.24725e+07	8.42977e+07		6.6997e+07	4.79329e+07	-1	1	0	-1	0	0
sp|Q12907|LMAN2_HUMAN	183	[6 4 0 3 0]	8.03339e+07	1.6291e+08		3.21203e+07	2.36144e+07	1.11265e+08		2.7484e+07	3.38074e+07	1.12247e+08		2.27555e+07	0	0	0	0	0	0
sp|Q12907|LMAN2_HUMAN	183	[6 4 0 2 0]	1.21309e+08	1.62474e+08		2.99934e+07	2.74918e+07	2.92168e+07		6.65852e+06	6.41971e+07	7.08613e+07		1.81569e+07	0	0	0	0	0	0
sp|Q12907|LMAN2_HUMAN	183	[5 4 1 3 0]	3.40765e+06	2.88262e+07	6.24945e+06		4.8538e+06	2.96108e+07	1.43117e+07		4.24466e+07	4.93103e+07	2.68978e+07		0	0	0	0	0	0
sp|P39060|COIA1_HUMAN	926	[7 2 0 0 0]	9.97348e+07	1.14231e+07	2.75178e+07	3.51192e+06	4.46641e+07	1.07175e+07	2.76422e+07	9.71196e+06	1.79506e+07	1.39121e+07	1.27649e+07	4.4833e+06	0	0	0	0	0	0
sp|P39060|COIA1_HUMAN	926	[6 2 0 0 0]	2.19319e+08	2.71715e+07	3.88814e+08	1.78865e+08	5.25722e+08	3.36382e+08	7.2759e+08	3.48197e+08	213236079	1.30071e+08	299038618	1.32284e+08	0	0	0	0	0	0
sp|P39060|COIA1_HUMAN	926	[8 2 0 0 0]	7.01804e+07	5.07496e+08	1.3674e+08	6.23176e+07	7.25042e+07	3.32978e+08	1.23199e+08	4.86543e+07	4.39165e+07	1.88199e+08	6.33462e+07	2.41725e+07	0	0	0	0	0	0
sp|P39060|COIA1_HUMAN	926	[9 2 0 0 0]	3.46218e+06	4.88667e+06	1.59276e+06	576060	1.90027e+07	2.35507e+07	4.8506e+06	3.33382e+06	1.04649e+07	1.36389e+07	3.64984e+06	2.03675e+06	0	0	0	0	0	0
sp|P39060|COIA1_HUMAN	926	[5 2 0 0 0]	1.26581e+08		6.30878e+07	5.2831e+07	1.57358e+08		8.44814e+07	7.1942e+07	5.40401e+07		2.76094e+07	2.93245e+07	0	0	0	0	0	0
sp|Q5JTV8|TOIP1_HUMAN	399	[7 2 0 0 0]	1.17304e+10	4.30333e+10	9.52417e+09	9.64201e+09	1.24941e+10	4.51983e+10	1.04387e+10	1.02463e+10	8.11683e+09	2.90502e+10	6.53276e+09	6.4691e+09	0	0	0	0	0	0
sp|Q5JTV8|TOIP1_HUMAN	399	[5 2 0 0 0]	2.81859e+09	6.32656e+09	1.80862e+09	2.61042e+09	5.32928e+09	9.88483e+09	3.73065e+09	4.52056e+09	9.01159e+08	1.753e+09	5.71973e+08	8.34221e+08	0	0	0	0	0	0
sp|Q5JTV8|TOIP1_HUMAN	399	[4 2 0 0 0]	3.04837e+07	6.46878e+07	3.45337e+07	1.60427e+07	1.29832e+06	1.84784e+06	1.21988e+06	105745	199441	348577	1.12649e+06	173964	0	0	0	0	0	0
sp|Q5JTV8|TOIP1_HUMAN	399	[6 2 0 0 0]	1.41242e+10	3.61953e+10	1.07802e+10	1.1152e+10	2.49821e+10	6.56272e+10	1.96112e+10	2.04081e+10	5.65232e+09	1.55818e+10	4.48002e+09	4.57929e+09	0	0	0	0	0	0
sp|Q5JTV8|TOIP1_HUMAN	399	[8 2 0 0 0]	3.83445e+09	3.56673e+10	2.75195e+09	4.41222e+09	4.7687e+09	4.27595e+10	3.33163e+09	5.4011e+09	3.75089e+09	3.51341e+10	2.49489e+09	4.14365e+09	0	0	0	0	0	0
sp|Q6UW63|KDEL1_HUMAN	302	[8 2 0 0 0]	6.79677e+08	1.51522e+09	6.90987e+08	8.55769e+08	2.73869e+09	6.03535e+09	2.80405e+09	3.57697e+09	2.51698e+09	5.70722e+09	2.64902e+09	3.32959e+09	0	0	0	0	0	0
sp|Q6UW63|KDEL1_HUMAN	302	[7 2 0 0 0]	7.10105e+08	8.94538e+08	6.65167e+08	7.19077e+08	2.18676e+09	3.20384e+09	2.19959e+09	2.27543e+09	1.72211e+09	2.58343e+09	1.77236e+09	1.79882e+09	-1	1	0	-1	1	0
sp|Q6UW63|KDEL1_HUMAN	302	[5 2 0 0 0]	1.73669e+09	1.79371e+09	1.40468e+09	1.91069e+09	2.29171e+10	2.37273e+10	1.89569e+10	2.49226e+10	1.65557e+09	1.76434e+09	1.41194e+09	1.7687e+09	-1	0	-1	-1	0	-1
sp|Q6UW63|KDEL1_HUMAN	302	[6 2 0 0 0]	9.20879e+09	7.25346e+09	6.94585e+09	7.35261e+09	6.24038e+10	4.91511e+10	4.72463e+10	4.97852e+10	2.1125e+10	1.60657e+10	1.586e+10	1.67098e+10	-1	1	-1	-1	1	-1
sp|Q6UW63|KDEL1_HUMAN	302	[9 2 0 0 0]	1.20578e+08	4.40761e+07	1.17936e+08	1.27501e+08	3.20695e+08	1.38678e+08	3.20873e+08	3.26934e+08	1.63038e+08	6.95804e+07	1.63085e+08	1.59979e+08	0	0	0	0	0	0
sp|Q6UW63|KDEL1_HUMAN	302	[4 2 0 0 0]	3.72889e+06	2.04378e+07	5.96728e+06	1.15847e+07	5.33354e+07	8.21967e+07	6.20115e+07	5.90225e+07	1.18167e+07	1.83533e+07	1.32725e+07	1.31656e+07	-1	0	-1	-1	0	-1
sp|Q6UW63|KDEL1_HUMAN	302	[3 3 0 1 0]	1.19738e+06	4.2946e+06	2.39353e+06	1.22332e+06	2.17621e+07	6.2436e+07	4.11975e+07	2.18078e+07	5.40871e+06	1.73273e+07	8.15793e+06	3.93617e+06	0	0	0	0	0	0
sp|Q6UW63|KDEL1_HUMAN	414	[8 2 0 0 0]	3.10172e+06	4.87905e+06	917813	6.10905e+06	3.94817e+07	4.73641e+07	6.49709e+06	5.1448e+07	3.16162e+07	4.1902e+07	5.16212e+06	3.81246e+07	0	0	0	0	0	0
sp|Q6UW63|KDEL1_HUMAN	414	[6 2 0 0 0]	3.8049e+06	827549	512620	3.87385e+06	3.47226e+07	1.58209e+07	1.35502e+07	4.92917e+07	1.09392e+07	4.51685e+06	2.93756e+06	1.34595e+07	0	0	0	0	0	0
sp|Q6UW63|KDEL1_HUMAN	414	[5 2 0 0 0]	313596		191551	718810	1.16454e+07		1.27301e+07	9.22841e+06	1.38615e+06		2.28839e+06	939686	-1	0	-1	-1	0	-1
sp|Q6P996|PDXD1_HUMAN	412	[7 2 0 0 0]	1.37311e+07		1.5595e+07	3.68722e+07	1.58991e+06		1.09975e+06	947600	4.73056e+06		1.05308e+07	1.58135e+07	0	0	0	0	0	0
sp|P34931|HS71L_HUMAN	419	[6 2 0 0 0]	5.24807e+07	4.78722e+07	4.27944e+07	6.53418e+07	5.11088e+06	5.75653e+06	3.11811e+06	8.13559e+06	1.69518e+07	1.55923e+07	1.51464e+07	2.20216e+07	1	-1	1	1	-1	1
sp|Q9UHN6|TMEM2_HUMAN	980	[6 2 0 0 0]	1.0759e+08	9.44822e+07	8.7225e+07	8.05225e+07	2.08329e+07	2.09092e+07	1.44243e+07	1.10249e+07	3.40405e+08	3.57957e+08	3.10537e+08	2.41755e+08	1	1	1	1	1	1
sp|Q9UHN6|TMEM2_HUMAN	980	[5 2 0 0 0]	6.43261e+08	1.3948e+09	4.55822e+08	5.43675e+08	6.76989e+08	1.40859e+09	4.30605e+08	5.48129e+08	5.43386e+08	1.16004e+09	3.79061e+08	4.80918e+08	0	0	0	0	0	0
sp|Q9UHN6|TMEM2_HUMAN	636	[6 2 0 0 0]	3.98647e+08	6.71547e+08	2.81734e+08	3.86325e+08	1.90094e+09	3.7548e+09	1.40591e+09	1.94847e+09	2.44807e+08	4.40801e+08	1.98008e+08	2.08019e+08	0	0	-1	0	0	0
sp|Q9UHN6|TMEM2_HUMAN	914	[7 2 0 0 0]	6.48806e+08	1.10564e+09	7.32643e+08	6.31448e+08	4.2351e+08	6.67804e+08	4.8181e+08	4.20878e+08	8.80774e+07	1.43188e+08	9.71446e+07	9.51877e+07	0	-1	-1	0	-1	-1
sp|Q9UHN6|TMEM2_HUMAN	914	[6 2 0 0 0]	2.97811e+07	2.50189e+07	2.42514e+07	2.38863e+07	8.52783e+07	1.07154e+08	6.24334e+07	6.96275e+07	1.79981e+07	1.19119e+07	1.14059e+07	1.0125e+07	-1	-1	-1	-1	-1	-1
sp|Q9UHN6|TMEM2_HUMAN	914	[5 2 0 0 0]	3.11261e+07	4.86824e+07	6.22562e+07	4.06377e+07	1.12272e+07	1.34777e+07	7.56099e+06	9.54318e+06	1.82371e+06	0	571461	932975	1	-1	-1	1	-1	-1
sp|Q9UHN6|TMEM2_HUMAN	914	[9 2 0 0 0]	3.87088e+09	3.82727e+09	3.75016e+09	4.5525e+09	9.31507e+09	9.34233e+09	9.05426e+09	1.10884e+10	4.49583e+09	4.52872e+09	4.38179e+09	5.29135e+09	-1	0	-1	-1	0	-1
sp|Q9UHN6|TMEM2_HUMAN	914	[8 2 0 0 0]	2.90131e+08	3.49401e+08	2.63918e+08	3.13387e+08	8.38783e+08	9.15097e+08	7.06087e+08	8.18089e+08	3.98334e+08	4.40923e+08	3.37802e+08	3.94271e+08	-1	0	-1	-1	0	-1
sp|Q9UHN6|TMEM2_HUMAN	980	[7 2 0 0 0]	5.59401e+07	6.41762e+07	9.69384e+07	4.09785e+07	2.54508e+07	2.76569e+07	3.59628e+07	1.50361e+07	1.38793e+08	1.59697e+08	2.26481e+08	1.0143e+08	0	0	1	0	0	0
sp|Q9UHN6|TMEM2_HUMAN	636	[8 2 0 0 0]	1.62839e+07	1.52502e+07	1.71793e+07	4.22519e+07	7.66217e+06	6.97103e+06	7.02434e+06	4.10319e+07	1.83349e+07	1.76658e+07	2.2533e+07	3.50897e+07	0	0	0	0	0	0
sp|Q9UHN6|TMEM2_HUMAN	1299	[5 4 1 1 0]	7.13266e+07	5.42134e+07	8.63631e+06	3.97205e+07	6.22141e+07	4.02069e+07	7.321e+06	3.46694e+07	3.69812e+07	2.5723e+07	4.81095e+06	2.23645e+07	0	0	0	0	0	0
sp|Q9UHN6|TMEM2_HUMAN	914	[10 2 0 0 0]	3.97513e+07	1.25336e+08	1.85143e+08	1.63556e+08	1.40888e+08	1.36916e+08	1.61728e+08	1.53901e+08	8.97176e+07	8.95496e+07	1.0247e+08	1.01234e+08	0	0	0	0	0	0
sp|Q9UHN6|TMEM2_HUMAN	980	[5 4 0 0 0]	5.23774e+07	5.36651e+08	4.30148e+06	4.63784e+06	6.00623e+07	7.27239e+08	3.36647e+07	3.2628e+07	1.74529e+08	1.41553e+09	1.23503e+07	1.33007e+07	0	0	0	0	0	0
sp|Q9UHN6|TMEM2_HUMAN	1299	[5 3 1 0 0]	4.50729e+06	8.17998e+06	8.75269e+06	8.603e+06	3.37879e+07	6.63097e+07	55733901	5.08244e+07	1.7692e+07	2.82731e+07	2.67983e+07	2.55886e+07	-1	1	-1	-1	1	0
sp|Q9UHN6|TMEM2_HUMAN	525	[9 2 0 0 0]	9.47686e+07	4.7112e+06	9.81904e+07	3.42486e+07	2.74739e+08	1.95242e+07	3.14758e+08	1.00031e+08	1.55499e+08	5.7876e+06	1.71601e+08	5.54743e+07	0	0	0	0	0	0
sp|Q9UHN6|TMEM2_HUMAN	1299	[5 4 1 0 0]	4.22538e+06	4.20158e+06	4.44588e+06	7.43648e+06	3.6538e+07	4.26783e+07	4.5244e+07	6.74382e+07	2.4767e+07	2.66183e+07	2.86141e+07	4.48943e+07	-1	1	0	-1	1	0
sp|Q9UHN6|TMEM2_HUMAN	248	[9 2 0 0 0]	9.5497e+08	1.27149e+09	6.65598e+08	3.31307e+08	3.11135e+09	3.98864e+09	2.13764e+09	1.06749e+09	1.9464e+09	2.54983e+09	1.32886e+09	6.70317e+08	0	0	0	0	0	0
sp|Q9UHN6|TMEM2_HUMAN	980	[5 4 1 0 0]	7.49876e+06	1.22272e+08	5.5147e+07	8.32212e+07	7.45531e+07	1.13886e+09	5.87096e+08	8.83956e+08	2.1544e+07	3.37209e+08	1.62279e+08	2.65347e+08	0	0	0	0	0	0
sp|Q9UHN6|TMEM2_HUMAN	980	[6 3 1 0 0]	8.35679e+07	1.89969e+07	7.94092e+07	3.83265e+07	3.73625e+08	1.79462e+08	5.41707e+08	2.69485e+08	2.71727e+08	8.80244e+07	2.70866e+08	1.41075e+08	0	0	0	0	0	0
sp|Q9UHN6|TMEM2_HUMAN	248	[10 2 0 0 0]	6.73886e+08	2.37198e+08	4.60062e+07	2.29088e+08	1.22576e+09	4.20643e+08	8.00252e+07	4.80816e+08	9.55345e+08	3.43963e+08	6.33671e+07	3.786e+08	0	0	0	0	0	0
sp|Q9UHN6|TMEM2_HUMAN	980	[4 3 1 0 0]	5.76474e+06	1.37664e+07	1.10224e+07	6.28632e+06	7.22385e+07	1.8159e+08	1.3744e+08	7.69476e+07	1.50014e+07	3.48933e+07	2.6095e+07	1.56301e+07	-1	0	0	0	0	0
sp|Q9UHN6|TMEM2_HUMAN	248	[8 2 0 0 0]	6.13976e+07	8.40844e+07	2.17265e+06	2.0576e+07	1.6706e+08	2.81927e+08	9.36329e+06	6.26724e+07	1.21039e+08	2.01341e+08	5.70525e+06	4.03623e+07	0	0	0	0	0	0
sp|Q9UHN6|TMEM2_HUMAN	980	[5 3 1 0 0]	3.98798e+07	2.27633e+08	7.06829e+07	1.85178e+07	7.55881e+07	5.21733e+08	3.79702e+08	2.25902e+08	3.40915e+07	1.51305e+08	1.10914e+08	5.51889e+07	0	0	0	0	0	0
sp|Q9UHN6|TMEM2_HUMAN	980	[5 4 1 1 0]	1.60316e+08	2.81371e+08	2.94322e+08	2.13061e+08	1.50835e+08	2.28646e+08	2.17319e+08	1.66266e+08	6.32926e+07	8.97205e+07	8.48177e+07	7.76475e+07	0	-1	-1	0	0	-1
sp|Q9UHN6|TMEM2_HUMAN	1234	[8 2 0 0 0]	1.03203e+08	1.69876e+08	4.69228e+07	3.7036e+07	1.13037e+08	1.61128e+08	3.99943e+07	3.77439e+07	1.05362e+08	1.67251e+08	4.48947e+07	3.80338e+07	0	0	0	0	0	0
sp|Q9UHN6|TMEM2_HUMAN	525	[5 4 1 1 0]	7.5546e+08	1.80574e+09	8.43077e+08	1.16175e+09	5.66377e+08	1.41451e+09	6.29786e+08	8.80486e+08	4.45994e+08	1.09515e+09	5.02544e+08	7.0114e+08	0	0	0	0	0	0
sp|Q9UHN6|TMEM2_HUMAN	1234	[7 2 0 0 0]	1.69296e+07	2.02913e+07	6.9049e+06	1.73441e+07	1.01991e+07	1.23825e+07	6.5097e+06	1.29461e+07	5.76428e+06	6.36746e+06	4.11632e+06	7.02339e+06	0	0	0	0	0	0
sp|Q9UHN6|TMEM2_HUMAN	525	[5 3 1 0 0]	1.21754e+07	7.64724e+07	2.34951e+07	3.09042e+07	1.40301e+08	4.81394e+08	2.6242e+08	3.17413e+08	6.08635e+07	2.04443e+08	1.15348e+08	1.26445e+08	0	0	0	0	0	0
sp|Q9UHN6|TMEM2_HUMAN	1234	[9 2 0 0 0]	4.53467e+07	3.59321e+07	3.69839e+07	2.72394e+07	1.36921e+08	1.29548e+08	1.16207e+08	8.25808e+07	9.09161e+07	8.29531e+07	7.84958e+07	5.76205e+07	-1	1	0	-1	1	0
sp|Q9UHN6|TMEM2_HUMAN	525	[6 4 1 0 0]	2.73572e+06	7.05699e+06	2.58611e+06	1.4724e+07	4.22326e+07	5.27239e+07	2.93629e+07	6.41196e+07	2.53369e+07	2.94907e+07	1.56581e+07	4.52168e+07	-1	0	0	0	0	0
sp|Q9UHN6|TMEM2_HUMAN	525	[6 5 1 0 0]	934069	5.21355e+07	1.55201e+07	801779	1.13676e+07	3.40452e+08	1.0322e+08	6.11133e+06	8.77083e+06	2.29122e+08	6.91062e+07	4.46852e+06	0	0	0	0	0	0
sp|Q9UHN6|TMEM2_HUMAN	525	[6 3 1 0 0]	2.98568e+07	4.52271e+07	34027500	505999	1.64327e+08	2.65388e+08	1.64722e+08	2.1225e+06	8.02833e+07	1.42397e+08	8.12074e+07	853968	0	0	0	0	0	0
sp|Q9UHN6|TMEM2_HUMAN	636	[4 2 0 0 0]	6.01527e+06		6.34593e+06	4.89546e+06	0		351485	235489	0		0	0	1	-1	0	1	-1	0
sp|Q9UHN6|TMEM2_HUMAN	636	[5 2 0 0 0]	2.34186e+06	2.86445e+06		2.2304e+06	1.03367e+07	1.17042e+07		9.7416e+06	490434	0		0	-1	-1	-1	-1	-1	-1
sp|Q9UHN6|TMEM2_HUMAN	980	[5 3 0 0 0]	4.05374e+06		343749	2.61724e+06	1.34784e+07		3.40782e+06	3.77345e+06	3.72307e+06		197416	664905	0	0	0	0	0	0
sp|Q9UHN6|TMEM2_HUMAN	1299	[6 3 1 0 0]	1.86864e+06	2.32377e+06	1.69843e+06		1.19408e+07	1.04319e+07	1.08198e+07		5.39538e+06	5.95742e+06	6.15568e+06		-1	1	0	-1	1	0
sp|Q9UHN6|TMEM2_HUMAN	980	[6 3 0 1 0]	1.11696e+06	2.0222e+06	2.09343e+06		1.19348e+07	1.44087e+07	1.34959e+07		3.97592e+06	3.91778e+06	4.8575e+06		-1	1	-1	-1	0	-1
sp|Q9UHN6|TMEM2_HUMAN	525	[5 4 0 1 0]	3.31419e+07	7.47962e+07		13066777	2.16488e+07	4.69795e+07		9.02056e+06	3.78783e+07	7.71247e+07		1.29378e+07	0	0	0	0	0	0
sp|Q9UHN6|TMEM2_HUMAN	739	[9 2 0 0 0]	3.33688e+06	3.10354e+06		3.27193e+06	7.66579e+06	1.0169e+07		7.64871e+06	3.45604e+06	5.53186e+06		3.17596e+06	-1	0	0	0	0	0
sp|Q9UHN6|TMEM2_HUMAN	248	[4 4 2 0 0]	1.61749e+07	2.19882e+07		6.53784e+06	1.03385e+07	2.28899e+07		1.00309e+07	9.78795e+06	1.06771e+07		6.63511e+06	0	0	0	0	0	0
sp|Q9UHN6|TMEM2_HUMAN	1234	[10 2 0 0 0]	1.66511e+06		3.29589e+06	1.62994e+06	5.32193e+06		8.36305e+06	5.69601e+06	4.51116e+06		6.65561e+06	4.48544e+06	0	0	0	0	0	0
sp|Q9UHN6|TMEM2_HUMAN	1234	[3 4 2 0 0]	573905	7.9213e+06	3.70893e+06		1.13504e+06	5.31943e+07	3.05907e+07		6.65745e+06	4.01411e+08	2.46518e+08		0	0	0	0	0	0
sp|Q9UHN6|TMEM2_HUMAN	525	[5 3 0 0 0]	262686	481260		119335	4.60304e+06	8.00783e+06		6.42461e+06	1.46397e+06	2.25243e+06		1.29653e+06	-1	0	0	0	0	0
sp|Q9UHN6|TMEM2_HUMAN	1234	[4 4 2 0 0]	534683	843845	312092		1.78333e+06	7.02441e+06	2.09092e+06		1.7212e+07	5.23546e+07	1.89813e+07		0	0	0	0	0	0
sp|Q9UHN6|TMEM2_HUMAN	980	[9 2 0 0 0]		3.68702e+07	3.42547e+07	2.25273e+06		8.87899e+07	8.88863e+07	5.68099e+06		3.65666e+07	3.36757e+07	3.22018e+06	0	0	0	0	0	0
sp|Q9UHN6|TMEM2_HUMAN	980	[8 2 0 0 0]		9.86515e+06	2.04344e+07	9.91658e+06		1.80828e+07	3.40506e+07	1.45891e+07		1.95157e+07	3.33303e+07	1.62896e+07	0	0	0	0	0	0
sp|Q9UHN6|TMEM2_HUMAN	525	[6 5 1 1 0]		1.00629e+08	5.12327e+07	1.04071e+08		1.65487e+08	8.30706e+07	1.54844e+08		1.53902e+08	7.66918e+07	1.39474e+08	0	0	0	0	0	0
sp|Q9UHN6|TMEM2_HUMAN	525	[5 4 1 0 0]		1.63796e+07	1.7059e+07	9.88713e+06		1.83095e+08	2.13172e+08	1.15208e+08		1.02223e+08	1.19002e+08	6.3653e+07	-1	1	0	0	0	0
sp|Q92823|NRCAM_HUMAN	223	[4 2 0 0 0]	8.94116e+08	1.11088e+09	7.5958e+08	6.79798e+08	1.11207e+08	1.35188e+08	1.13333e+08	8.41426e+07	2.87871e+06	1.35155e+07	1.06342e+07	1.21814e+07	1	-1	-1	1	-1	-1
sp|Q92823|NRCAM_HUMAN	223	[7 2 0 0 0]	5.03291e+09	1.02231e+10	4.95833e+09	6.22585e+09	1.18867e+09	2.37363e+09	1.15962e+09	1.47943e+09	1.41462e+08	2.52866e+08	1.37408e+08	1.59858e+08	1	-1	-1	0	-1	0
sp|Q92823|NRCAM_HUMAN	223	[5 2 0 0 0]	5.16623e+09	9.05846e+09	4971569108	4.24257e+09	9.40243e+08	1.69793e+09	8.94342e+08	7.61675e+08	8.38704e+07	1.49086e+08	8.12684e+07	6.12863e+07	1	-1	-1	0	-1	0
sp|Q92823|NRCAM_HUMAN	223	[6 2 0 0 0]	5.31918e+09	1.63967e+10	1.04162e+10	1.13929e+10	1.04009e+09	3.32999e+09	2.08315e+09	2.33331e+09	1.34024e+08	4.16791e+08	2.63508e+08	3.07023e+08	1	-1	-1	0	0	0
sp|Q92823|NRCAM_HUMAN	223	[3 2 0 0 0]	1.71696e+08	1.90728e+08	1.13516e+08	1.2678e+08	1.22478e+07	1.74638e+07	9.13132e+06	1.03805e+07	0	0	1.02485e+06	722995	1	-1	-1	1	-1	-1
sp|Q92823|NRCAM_HUMAN	223	[6 3 0 1 0]	4.58927e+07	4.88194e+07	3.22977e+07	5.9206e+07	6.55144e+06	9.92595e+06	5.03021e+06	9.96638e+06	1.86747e+06	6.34237e+06	6.12016e+06	1.2292e+06	1	-1	0	1	-1	0
sp|Q92823|NRCAM_HUMAN	223	[8 2 0 0 0]	2.01009e+09	2.63075e+09	2.76838e+09	1.39998e+09	5.57995e+08	7.63298e+08	8.35311e+08	4.11836e+08	7.43719e+07	7.47933e+07	1.00153e+08	4.61033e+07	1	-1	-1	0	-1	-1
sp|Q92823|NRCAM_HUMAN	223	[4 3 0 1 0]	5.23376e+07	8.14315e+07	6.02082e+07	4.87981e+07	8.80283e+06	8.03718e+06	6.08746e+06	8.23395e+06	552084	701437	1.30579e+06	670960	1	-1	-1	1	-1	-1
sp|Q92823|NRCAM_HUMAN	223	[5 3 0 1 0]	1.87622e+08	1.10866e+08	9.65873e+07	2.2125e+08	4.56085e+07	2.46625e+07	2.22968e+07	5.16467e+07	1.10705e+06	2.52959e+06	1.51613e+06	0	1	-1	-1	0	0	0
sp|Q92823|NRCAM_HUMAN	223	[5 4 0 1 0]	1.661e+08	2.28252e+08	1.00192e+08	1.36759e+08	4.61997e+07	6.98567e+07	3.23532e+07	3.56709e+07	602404	0	610001	1.31585e+06	1	-1	-1	0	-1	0
sp|Q92823|NRCAM_HUMAN	223	[6 3 0 0 0]	5.12276e+07	1.46501e+08	1.80915e+07	5.35546e+07	2.83957e+07	7.64307e+07	8.6131e+06	2.78288e+07	5.52333e+06	1.47559e+07	1.6546e+06	3.80614e+06	0	0	0	0	0	0
sp|Q92823|NRCAM_HUMAN	1019	[5 2 0 0 0]	1.82605e+07	3.00826e+07	1.94833e+07	1.76569e+07	0	0	881474	1.70239e+06	1.26589e+06	0	0	0	1	-1	0	1	-1	0
sp|Q92823|NRCAM_HUMAN	223	[9 2 0 0 0]	9.37979e+08	1.21587e+09	9.62441e+08	6.91732e+08	3.62265e+08	4.55229e+08	3.75041e+08	2.65465e+08	6.14445e+07	9.90977e+07	5.92994e+07	35575431	1	-1	-1	0	-1	-1
sp|Q92823|NRCAM_HUMAN	507	[8 2 0 0 0]	5.63238e+07	3.73826e+07	4.58383e+07	4.9119e+07	9.76604e+07	5.85522e+07	7.46483e+07	8.25129e+07	7.89231e+06	2.77127e+06	6.29514e+06	6.67995e+06	0	-1	-1	0	-1	-1
sp|Q92823|NRCAM_HUMAN	223	[4 3 1 1 0]	8.9743e+06	7.98364e+06	2.36983e+07	4.34765e+06	1.57267e+06	1.17873e+06	7.02724e+06	1.24553e+06	1.16808e+06	601008	2.83613e+06	450706	0	0	0	0	0	0
sp|Q92823|NRCAM_HUMAN	223	[5 4 1 1 0]	4.99544e+07	3.67927e+07	8.31943e+07	1.3707e+07	2.77233e+07	1.60171e+07	3.80228e+07	5.95184e+06	709511	470585	1.88592e+06	111553	0	0	0	0	0	0
sp|Q92823|NRCAM_HUMAN	223	[5 3 1 1 0]	3.35447e+07	2.15197e+07	6.19511e+07	1.25477e+07	1.42451e+07	7.94887e+06	2.10391e+07	4.36662e+06	371497	2.51303e+06	4.16486e+07	1.16005e+06	0	0	0	0	0	0
sp|Q92823|NRCAM_HUMAN	858	[8 2 0 0 0]	2.29944e+08	1.34578e+08	1.33197e+08	1.38777e+08	2.07497e+08	1.02673e+08	1.14926e+08	1.16215e+08	3.21872e+06	1.15317e+06	2.47015e+06	3.51115e+06	0	-1	-1	0	-1	-1
sp|Q92823|NRCAM_HUMAN	858	[6 2 0 0 0]	5.12185e+07	1.36248e+08	8.76982e+07	3.38915e+07	3.62686e+07	8.90039e+07	6.64508e+07	2.13455e+07	3.15662e+06	1.18049e+07	4.21324e+06	2.73588e+06	0	0	0	0	0	0
sp|Q92823|NRCAM_HUMAN	858	[7 2 0 0 0]	1.18921e+08	1.09918e+08	1.18238e+08	6.32621e+07	8.76293e+07	7.91326e+07	8.41319e+07	4.74625e+07	2.39716e+06	2.00382e+06	1.34218e+06	1.19933e+06	0	-1	-1	0	-1	-1
sp|Q92823|NRCAM_HUMAN	858	[5 4 0 0 0]	2.43211e+06	830394	1.77636e+06	438461	3.40046e+07	2.54484e+07	2.55958e+07	1.31122e+07	1.97477e+07	1.50655e+07	1.34186e+07	1.09792e+07	-1	1	0	-1	1	0
sp|Q92823|NRCAM_HUMAN	993	[9 2 0 0 0]	2.30714e+08	3.88632e+08	7.36935e+07	3.03237e+08	196281532	2.86671e+08	6.21811e+07	2.45889e+08	2.36839e+06	1.32898e+07	2.49923e+06	6.64379e+06	0	0	-1	0	0	0
sp|Q92823|NRCAM_HUMAN	993	[8 2 0 0 0]	5.73949e+08	6.49188e+08	1.13768e+08	4.20772e+08	3.80427e+08	4.53806e+08	7.54611e+07	3.01283e+08	1.56702e+07	1.51816e+07	1.61257e+06	8.65698e+06	0	0	0	0	0	0
sp|Q92823|NRCAM_HUMAN	993	[7 2 0 0 0]	1.07701e+08	9.45829e+07	3.10955e+07	1.1636e+08	5.79374e+07	5.69706e+07	1.82745e+07	6.29818e+07	2.01351e+06	795956	274409	1.16575e+06	0	-1	-1	0	0	0
sp|Q92823|NRCAM_HUMAN	223	[5 4 2 1 0]	8.48427e+06	2.2291e+07	2.00707e+07	1.6812e+07	4.9522e+06	1.45734e+07	1.13829e+07	9.10149e+06	66809.6	0	698051	442738	0	-1	-1	0	-1	0
sp|Q92823|NRCAM_HUMAN	223	[5 3 0 0 0]	6.48842e+07	8.8026e+07	6.8255e+07		3.38848e+07	3.7368e+07	2.15354e+07		3.20043e+06	4.40031e+06	2.54071e+06		1	-1	-1	0	-1	0
sp|Q92823|NRCAM_HUMAN	993	[3 4 0 1 0]	7.61192e+06	4.78411e+06		2.13582e+07	3.06838e+06	3.63696e+06		1.25271e+07	722631	0		280766	0	0	0	0	0	0
sp|Q92823|NRCAM_HUMAN	993	[4 2 0 0 0]	7.25416e+06	9.16244e+06		2.75444e+06	699610	2.39946e+06		625509	375003	0		313105	0	0	0	0	0	0
sp|Q92823|NRCAM_HUMAN	223	[10 2 0 0 0]		3.62615e+08	2.05636e+08	1.80177e+08		1.5821e+08	9.21827e+07	8.53023e+07		1.15657e+07	5.92962e+06	6.38604e+06	0	0	0	0	0	0
sp|Q92823|NRCAM_HUMAN	993	[5 2 0 0 0]		6.18862e+07	1.36338e+07	7.74108e+07		2.82974e+07	4.95372e+06	3.9595e+07		852805	106452	896504	0	0	0	0	0	0
sp|Q05707|COEA1_HUMAN	372	[5 2 0 0 0]	4.33762e+07	2.73311e+07	2.76071e+07	8.39481e+06	2.36245e+08	2.59831e+08	1.39492e+08	1.0267e+08	1.3014e+08	8.03308e+07	5.00415e+07	3.40967e+07	-1	0	0	0	0	0
sp|Q05707|COEA1_HUMAN	372	[6 2 0 0 0]	1.92425e+08	2.10283e+08	304080883	1.32295e+08	2.82979e+09	3.09097e+09	4.14951e+09	1.85149e+09	1.0569e+09	1.12838e+09	1.61437e+09	7.08562e+08	-1	1	0	-1	0	0
sp|Q05707|COEA1_HUMAN	372	[9 2 0 0 0]	7.62905e+07	1.78093e+07	4.13806e+07	1.33564e+07	8.81084e+08	2.38213e+08	4.59163e+08	9.62559e+07	5.43084e+08	1.36716e+08	2.68511e+08	5.76293e+07	0	0	0	0	0	0
sp|Q05707|COEA1_HUMAN	372	[8 2 0 0 0]	1.34121e+08	1.21698e+08	1.72522e+08	3.07872e+07	1.46207e+09	1.42737e+09	2.1809e+09	3.51081e+08	7.6813e+08	7.79236e+08	1.16337e+09	1.77879e+08	0	0	0	0	0	0
sp|Q05707|COEA1_HUMAN	372	[7 2 0 0 0]	7.43029e+08	1.97152e+09	2.06087e+09	6.18018e+08	8.99305e+08	9.11307e+08	8.08475e+08	3.09027e+08	5.26232e+08	6.08946e+08	5.50632e+08	2.07348e+08	0	0	0	0	0	0
sp|Q05707|COEA1_HUMAN	137	[5 2 0 0 0]	3.38201e+06	387869	129887	144807	1.09783e+09	1.7319e+07	4.78401e+07	3.66456e+06	7.09129e+06	189571	213627	36917.1	0	0	0	0	0	0
sp|Q05707|COEA1_HUMAN	137	[6 2 0 0 0]	6.96412e+06	9.33092e+06	639951	7.14462e+06	1.37431e+09	2.30335e+09	1.63602e+08	1.65386e+09	2.23873e+07	1.74508e+07	1.48186e+06	1.26629e+07	0	0	0	0	0	0
sp|Q05707|COEA1_HUMAN	372	[5 4 1 0 0]	8.75002e+06	1.4513e+07	6.32717e+06	7.14247e+06	6.44841e+07	1.09635e+08	6.25035e+07	5.44494e+07	4.26558e+07	7.82846e+07	3.94309e+07	3.51455e+07	-1	1	0	0	0	0
sp|Q05707|COEA1_HUMAN	137	[8 2 0 0 0]	0	355785	8689.14		1.08598e+08	1.4099e+07	3.69573e+06		709783	287185	37946.3		0	0	0	0	0	0
sp|Q05707|COEA1_HUMAN	137	[7 2 0 0 0]		151376	160192	0		3.2018e+07	4.20079e+06	3.63031e+07		0	0	222582	0	0	0	0	0	0
sp|Q96AQ6|PBIP1_HUMAN	455	[5 2 0 0 0]	2.83406e+08	2.99498e+07	3.42778e+08	4.88409e+08	3.35132e+08	3.97696e+07	3.84781e+08	5.90025e+08	9.35838e+07	1.09043e+07	1.07707e+08	1.61584e+08	0	0	0	0	0	0
sp|Q96AQ6|PBIP1_HUMAN	455	[4 2 0 0 0]	2.61813e+08	4.97651e+08	1.1425e+08	3.67572e+08	2.99208e+08	4.98645e+08	1.36598e+08	3.86611e+08	5.13542e+07	1.02192e+08	2.36183e+07	7.86238e+07	0	0	0	0	0	0
sp|Q96AQ6|PBIP1_HUMAN	455	[8 2 0 0 0]	1.7318e+08	1.07942e+09	1.83917e+08	3.21343e+08	2.06873e+08	1.27054e+09	1.98813e+08	3.83465e+08	9.99107e+07	5.94631e+08	9.88356e+07	1.8117e+08	0	0	0	0	0	0
sp|Q96AQ6|PBIP1_HUMAN	455	[3 2 0 0 0]	6.88722e+07	2.0869e+08	3.35051e+07	2.40895e+07	2.52688e+07	9.32914e+07	1.5417e+07	1.08214e+07	3.78461e+06	1.27584e+07	2.53364e+06	1.58492e+06	0	0	0	0	0	0
sp|Q96AQ6|PBIP1_HUMAN	455	[3 2 0 1 0]	2.01771e+08	2.51894e+08	1.14042e+08	1.12179e+08	1.14079e+08	1.46143e+08	6.21092e+07	6.89552e+07	3.9743e+07	4.80513e+07	2.2426e+07	2.39495e+07	0	-1	0	0	0	0
sp|Q96AQ6|PBIP1_HUMAN	455	[6 2 0 0 0]	4.15824e+08	8.77832e+08	2.13995e+08	1.91451e+08	5.4198e+08	1.11092e+09	2.84539e+08	2.44756e+08	2.10518e+08	4.42146e+08	1.12523e+08	1.01279e+08	0	0	0	0	0	0
sp|Q96AQ6|PBIP1_HUMAN	455	[7 2 0 0 0]	5.42838e+08	1.16371e+09	3.72998e+08	3.71513e+08	3.75074e+08	8.46683e+08	2.69925e+08	2.74893e+08	1.52471e+08	2.83857e+08	1.10082e+08	8.6508e+07	0	0	0	0	0	0
sp|Q96AQ6|PBIP1_HUMAN	455	[4 2 0 1 0]	1.99558e+07	2.20013e+08	5.01045e+07	7.43617e+07	1.06194e+07	1.39266e+08	2.826e+07	3.13383e+07	1.37454e+06	2.75288e+07	7.85396e+06	8.21797e+06	0	0	0	0	0	0
sp|Q96AQ6|PBIP1_HUMAN	455	[5 2 0 1 0]	1.45637e+07	3.47693e+07		1.94831e+07	8.11392e+06	1.89446e+07		1.30183e+07	2.69243e+06	5.08253e+06		3.6133e+06	0	0	0	0	0	0
sp|P46977|STT3A_HUMAN	548	[5 2 0 0 0]	2.7112e+09	2.33091e+09	2.03762e+09	1.91267e+09	4.01018e+08	3.74715e+08	3.25052e+08	3.05427e+08	1.27489e+08	8.17336e+07	9.16657e+07	8.40899e+07	1	-1	-1	1	-1	-1
sp|P46977|STT3A_HUMAN	548	[4 2 0 0 0]	1.09929e+08	1.84173e+08	1.96198e+08	6.74033e+07	3.29168e+06	1.06415e+07	6.8233e+06	3.66258e+06	3.21711e+06	1.83216e+07	1.22284e+07	0	1	-1	0	0	0	0
sp|P46977|STT3A_HUMAN	548	[7 2 0 0 0]	3.34768e+10	3.13381e+10	3.83467e+10	3.3191e+10	3.90815e+10	3.81259e+10	4.68674e+10	4.16876e+10	3.02232e+10	2.88238e+10	3.56131e+10	3.20731e+10	0	0	0	0	0	0
sp|P46977|STT3A_HUMAN	544	[5 2 0 0 0]	9.50884e+07	1.18564e+07	3.15041e+07	5.86688e+08	2.29477e+07	0	1.79816e+06	9.65187e+07	3.64186e+06	1.40556e+06	614972	2.83589e+07	0	0	0	0	0	0
sp|P46977|STT3A_HUMAN	537	[8 2 0 0 0]	5.12456e+07	2.50862e+07	4.57392e+07	4.68741e+07	1.61951e+08	1.03647e+08	1.55941e+08	1.25452e+08	1.83216e+08	1.06109e+08	1.57504e+08	1.45461e+08	-1	1	0	-1	1	0
sp|P46977|STT3A_HUMAN	544	[7 2 0 0 0]	4.26494e+09	7.4243e+08	484497133	2.21569e+09	5.51777e+09	1.09215e+09	6.13407e+08	1.92492e+09	4229396392	7.82734e+08	4.34896e+08	1.40349e+09	0	0	0	0	0	0
sp|P46977|STT3A_HUMAN	548	[6 2 0 0 0]	3.38345e+09	4.60964e+09	4.1048e+09	4.05444e+09	1.28342e+10	1.68604e+10	1.52091e+10	1.45235e+10	6.47976e+09	8.72058e+09	7.83355e+09	7.44522e+09	-1	0	0	-1	0	0
sp|P46977|STT3A_HUMAN	544	[8 2 0 0 0]	2.64862e+08	5.50289e+08	2.53781e+08	2.1737e+08	8.46309e+08	1.5248e+09	7.39606e+08	7.49147e+08	7.7413e+08	1.28505e+09	6.67693e+08	6.4765e+08	0	0	0	0	0	0
sp|P46977|STT3A_HUMAN	548	[9 2 0 0 0]	1.06103e+11	9.93967e+10	8.23471e+10	1.2367e+11	1.471e+11	1.38934e+11	1.15777e+11	1.69691e+11	1.64989e+11	1.55587e+11	1.30324e+11	1.9268e+11	0	0	0	0	0	0
sp|P46977|STT3A_HUMAN	544	[4 2 0 0 0]	8.43051e+07	7.22625e+07	1.15918e+08	1.0398e+08	6597687	5.21777e+06	2.17314e+06	1.98389e+06	2.74289e+07	6.40082e+06	0	0	1	-1	0	1	-1	0
sp|P46977|STT3A_HUMAN	548	[10 2 0 0 0]	1.56437e+09	3.12797e+09	1.47686e+09	2.95752e+09	6.5774e+08	1.33123e+09	6.67373e+08	1.24368e+09	4.74134e+09	9.43793e+09	4.78116e+09	9.13404e+09	0	0	1	0	0	0
sp|P46977|STT3A_HUMAN	537	[9 2 0 0 0]	3.35914e+08	2.91022e+08	2.69943e+08	3.51555e+08	6.62681e+08	5.57399e+08	5.09203e+08	6.82841e+08	7.40008e+08	6.67791e+08	5.94277e+08	7.95012e+08	0	1	0	0	1	0
sp|P46977|STT3A_HUMAN	544	[9 2 0 0 0]	5.18364e+08	5.00137e+08	4.90361e+08	4.84789e+08	7.66583e+08	6.53734e+08	6.3002e+08	7.5073e+08	8.0953e+08	7.19225e+08	7.34697e+08	7.43891e+08	0	0	0	0	0	0
sp|P46977|STT3A_HUMAN	537	[10 2 0 0 0]	2.42419e+07	3.08557e+07	2.18666e+07	1.93179e+07	1.46948e+07	2.39007e+07	1.8737e+07	1.34138e+07	4.1723e+07	5.41995e+07	3.40984e+07	3.0639e+07	0	0	1	0	0	0
sp|P46977|STT3A_HUMAN	548	[8 2 0 0 0]	5.87274e+10	5.11993e+10	5.25612e+10	5.37982e+10	1.66187e+11	1.49713e+11	1.51132e+11	1.5559e+11	1.38027e+11	1.25613e+11	1.26348e+11	1.30176e+11	-1	1	0	-1	1	0
sp|P46977|STT3A_HUMAN	544	[6 2 0 0 0]	3.16693e+07	1.2353e+07	4.24836e+08	2.39857e+08	8.71317e+07	4.88434e+07	1.48436e+09	8.63519e+08	6.2025e+07	2.17244e+07	7.7897e+08	4.43011e+08	0	0	0	0	0	0
sp|P46977|STT3A_HUMAN	544	[10 2 0 0 0]	1.57976e+09	3.73105e+07	1.52222e+07		6.67312e+08	1.23657e+07	5.70265e+06		4.77548e+09	7.82503e+07	4.36583e+07		0	0	0	0	0	0
sp|Q9UHG3|PCYOX_HUMAN	353	[6 2 0 0 0]	1.46358e+10	15899108092	1.23611e+10	9.0234e+09	2.47398e+10	26740096016	2.07096e+10	1.48821e+10	6.43586e+09	7.19733e+09	5.69029e+09	4.267e+09	0	-1	-1	0	0	-1
sp|Q9UHG3|PCYOX_HUMAN	353	[7 2 0 0 0]	1.18673e+10	1.51765e+10	9.32468e+09	1.19739e+10	1.83814e+10	2.39425e+10	1.43372e+10	1.84822e+10	1.87367e+10	2.35921e+10	1.46339e+10	1.84709e+10	0	0	0	0	0	0
sp|Q9UHG3|PCYOX_HUMAN	353	[9 2 0 0 0]	1.26913e+10	4.17657e+09	6.46866e+09	4.23973e+09	2.29338e+10	1.05159e+10	1.72135e+10	1.09653e+10	1.72117e+10	8.18625e+09	1.27424e+10	8.4614e+09	0	0	0	0	0	0
sp|Q9UHG3|PCYOX_HUMAN	353	[5 2 0 0 0]	1.29326e+08	1.37223e+08	1.38401e+08	9.29104e+07	3.78711e+08	5.50762e+08	5.2195e+08	4.61165e+08	9.74804e+07	1.05727e+08	1.03918e+08	7.78133e+07	-1	0	-1	-1	0	-1
sp|Q9UHG3|PCYOX_HUMAN	353	[8 2 0 0 0]	1.94479e+10	1.26511e+10	1.62666e+10	1.0717e+10	3.08066e+10	1.94043e+10	2.63633e+10	1.68854e+10	3.57611e+10	2.32793e+10	3.01264e+10	1.90787e+10	0	0	0	0	0	0
sp|Q9UHG3|PCYOX_HUMAN	196	[9 2 0 0 0]	9.1864e+08	8.60475e+08	1.16192e+09	6.5025e+08	1.62937e+09	1.54795e+09	2.19759e+09	1.05112e+09	1.68295e+09	1.61732e+09	2.25075e+09	1.12474e+09	0	0	0	0	0	0
sp|Q9UHG3|PCYOX_HUMAN	196	[7 2 0 0 0]	4.64272e+09	4.04449e+09	2.62407e+09	2.16884e+09	5.96489e+09	5.27198e+09	3.56819e+09	2.97293e+09	6.56849e+09	5.81805e+09	3.84064e+09	3.17456e+09	0	0	0	0	0	0
sp|Q9UHG3|PCYOX_HUMAN	196	[4 2 0 0 0]	1.64834e+07	5.02905e+06	3.20826e+06	1.41323e+06	2.12892e+07	7.76193e+06	7.01759e+06	1.89479e+06	1.05995e+07	1.12033e+06	3.59643e+06	291407	0	0	0	0	0	0
sp|Q9UHG3|PCYOX_HUMAN	196	[6 2 0 0 0]	1.02502e+10	7.11726e+09	1.05294e+10	5.64917e+09	1.29003e+10	9.14016e+09	1.30648e+10	7.30425e+09	6.7937e+09	4.8758e+09	6.7476e+09	3.9499e+09	0	0	0	0	0	0
sp|Q9UHG3|PCYOX_HUMAN	196	[5 3 0 2 0]	4.18226e+08	1.39649e+07	8.82816e+06	1.03196e+08	1.56272e+08	1.72144e+06	4202640	3.77045e+07	1.42777e+08	3.84193e+06	2.30793e+06	3.74116e+07	0	0	0	0	0	0
sp|Q9UHG3|PCYOX_HUMAN	196	[8 2 0 0 0]	2.55193e+10	2.12267e+10	1.51704e+10	7.93595e+09	3.4321e+10	2.83809e+10	2.02939e+10	1.0717e+10	6.4471e+10	5.30869e+10	3.88371e+10	2.00168e+10	0	0	0	0	0	0
sp|Q9UHG3|PCYOX_HUMAN	196	[10 2 0 0 0]	2.18668e+07	4.34949e+07	4.27496e+07	9.78674e+06	4.20062e+07	7.2836e+07	6.59756e+07	1.74949e+07	4.39367e+07	1.00868e+08	9.66548e+07	2.03371e+07	0	0	0	0	0	0
sp|Q9UHG3|PCYOX_HUMAN	196	[5 2 0 0 0]	2.89814e+07	3.97409e+07	3.44834e+07	2.22524e+07	1.15106e+08	1.67934e+08	1.23443e+08	8.18192e+07	3.5847e+07	5.5341e+07	4.17323e+07	2.82117e+07	-1	0	-1	0	0	0
sp|Q9UHG3|PCYOX_HUMAN	353	[5 3 0 2 0]	2.62862e+08	5.45278e+08		8.03011e+07	5.08768e+07	1.24277e+08		1.98388e+07	3.19198e+08	7.76621e+08		9.82678e+07	0	0	0	0	0	0
sp|Q9UHG3|PCYOX_HUMAN	353	[10 2 0 0 0]	1.06505e+08	4.06807e+07	1.18522e+08		2.17992e+08	1.05897e+08	2.61579e+08		2.03593e+08	9.13661e+07	2.23852e+08		0	0	0	0	0	0
sp|P23284|PPIB_HUMAN	148	[7 2 0 0 0]	1.15953e+08	4.3912e+07	4.25764e+07	8.03899e+07	1.47626e+08	5.39266e+07	5.02978e+07	8.51793e+07	2.49367e+08	1.15086e+08	1.03548e+08	1.75837e+08	0	0	0	0	0	0
sp|P23284|PPIB_HUMAN	148	[6 2 0 0 0]	5.46897e+07	6.73607e+07	6.53977e+07	3.40395e+07	8.84679e+07	1.14894e+08	1.20735e+08	54051853	1.03097e+08	1.37154e+08	1.29562e+08	5.98322e+07	0	0	0	0	0	0
sp|P23284|PPIB_HUMAN	148	[8 2 0 0 0]	1.396e+08	1.39542e+08	1.64021e+08	9.04214e+07	2.04574e+08	2.2796e+08	2.65113e+08	1.36434e+08	5.17782e+08	5.79773e+08	6.78451e+08	3.3016e+08	0	1	1	0	1	0
sp|P06756|ITAV_HUMAN	554	[8 2 0 0 0]	2.14601e+09	4.85057e+09	2.51388e+09	3.14644e+09	1.24922e+09	2.72162e+09	1.48418e+09	1.8788e+09	3.79453e+08	8.27964e+08	4.31798e+08	5.64002e+08	0	-1	-1	0	0	0
sp|P06756|ITAV_HUMAN	554	[5 2 0 0 0]	1.04185e+08	1.96802e+08	1.05146e+08	1.24837e+08	2.36783e+07	6.02254e+07	3.61094e+07	4.38226e+07	1.05013e+08	2.52301e+08	1.68004e+08	1.6657e+08	1	0	1	0	0	0
sp|P06756|ITAV_HUMAN	554	[7 2 0 0 0]	5.24691e+08	8.4787e+08	4.13098e+08	5.59861e+08	2.71317e+08	5.26733e+08	2.34196e+08	3.57448e+08	8.14685e+07	1.2397e+08	6.54548e+07	9.03167e+07	0	-1	-1	0	-1	0
sp|P06756|ITAV_HUMAN	554	[9 2 0 0 0]	2.71617e+09	2.44075e+09	2.23045e+09	2.80494e+09	2.17726e+09	1.93679e+09	1.78224e+09	2.2137e+09	5.76818e+08	5.22988e+08	4.70276e+08	5.78559e+08	0	-1	-1	0	-1	-1
sp|P06756|ITAV_HUMAN	74	[5 2 0 0 0]	4.71454e+08	4.48514e+08	6.48994e+08	2.61504e+08	1.37125e+08	1.59891e+08	2.17225e+08	8.12113e+07	6.67923e+07	7.76651e+07	1.02997e+08	3.45307e+07	0	-1	0	0	0	0
sp|P06756|ITAV_HUMAN	945	[5 2 0 0 0]	3630496531	4.856e+09	3.42053e+09	4.39388e+09	4.66202e+09	6.41604e+09	4.42563e+09	5.71173e+09	8.01652e+08	1.09369e+09	7.75407e+08	9.88142e+08	0	-1	-1	0	-1	-1
sp|P06756|ITAV_HUMAN	945	[7 2 0 0 0]	8.39405e+09	5.14716e+09	6.17774e+09	4.65328e+09	3.80856e+09	2.32875e+09	2.87002e+09	2.13063e+09	3.17149e+09	1.90373e+09	2.27722e+09	1.7168e+09	0	-1	0	0	0	0
sp|P06756|ITAV_HUMAN	945	[9 2 0 0 0]	2.61806e+09	1.77993e+09	2.10253e+09	1.30002e+09	2.48348e+09	1.72416e+09	2.06953e+09	1.25173e+09	6.94547e+08	5.03463e+08	5.81042e+08	3.65469e+08	0	-1	-1	0	0	0
sp|P06756|ITAV_HUMAN	615	[7 2 0 0 0]	1.56986e+08	2.71426e+08	1.19378e+08	9.19207e+07	6.6943e+07	1.01957e+08	3.54886e+07	2.63494e+07	4.06684e+07	5.53848e+07	1.12437e+07	1.47452e+07	0	0	0	0	0	0
sp|P06756|ITAV_HUMAN	554	[5 4 0 1 0]	6.67938e+07	7.52075e+07	1.42282e+08	5.24752e+07	1.32509e+07	1.65503e+07	3.5733e+07	9.18596e+06	1.65557e+07	2.48282e+07	5.60157e+07	2.0011e+07	0	0	0	0	0	0
sp|P06756|ITAV_HUMAN	945	[4 2 0 0 0]	8.84365e+07	5.60265e+07	8.22388e+07	8.49571e+07	1.47162e+07	8.94913e+06	1.49966e+07	1.5942e+07	1.83756e+07	1.20185e+07	8.03377e+06	1.86438e+07	1	-1	0	1	-1	0
sp|P06756|ITAV_HUMAN	945	[6 2 0 0 0]	6.59116e+09	1.28543e+10	7.9632e+09	9.5655e+09	3.63137e+09	6.86704e+09	4.37896e+09	5.14773e+09	2.84904e+09	5.44999e+09	3.4099e+09	4.01746e+09	0	0	0	0	0	0
sp|P06756|ITAV_HUMAN	945	[6 3 0 0 0]	2.06866e+08	3.7141e+08	5.49378e+08	3.83562e+08	4.10864e+08	7.77699e+08	1.13207e+09	7.72925e+08	1.93469e+08	3.7974e+08	5.56293e+08	3.80009e+08	0	0	0	0	0	0
sp|P06756|ITAV_HUMAN	945	[6 3 0 1 0]	6.1159e+07	6.02951e+07	2.58192e+07	6.15908e+07	2.21368e+07	1.86938e+07	9.92166e+06	3.88798e+07	1.89256e+07	2.06374e+07	9.65223e+06	2.62962e+07	0	0	0	0	0	0
sp|P06756|ITAV_HUMAN	554	[10 2 0 0 0]	4.66689e+07	2.0266e+07	6.02491e+07	4.93124e+07	3.62049e+07	1.77829e+07	4.92478e+07	3.59623e+07	1.34457e+07	5.96455e+06	1.8888e+07	1.36676e+07	0	0	0	0	0	0
sp|P06756|ITAV_HUMAN	945	[8 2 0 0 0]	3.20489e+09	4.27743e+09	2.58258e+09	2.26026e+09	1.94369e+09	2.58126e+09	1.61613e+09	1.40876e+09	9.45187e+08	1.24054e+09	7.74621e+08	6.5769e+08	0	-1	0	0	0	0
sp|P06756|ITAV_HUMAN	615	[8 2 0 0 0]	1.23217e+09	1.84731e+09	1.29612e+09	6.49678e+08	5.80872e+08	7.42592e+08	6.63495e+08	3.43392e+08	4.86693e+08	6.42161e+08	5.76609e+08	2.95932e+08	0	0	0	0	0	0
sp|P06756|ITAV_HUMAN	554	[5 4 0 2 0]	4.61887e+07	5.25936e+07	4.80138e+07	8.54495e+07	6.55515e+06	5.28811e+06	1.06833e+07	1.34316e+07	1.38208e+07	1.48657e+07	1.45242e+07	2.88309e+07	1	-1	0	1	0	0
sp|P06756|ITAV_HUMAN	615	[9 2 0 0 0]	1.80397e+09	6.58384e+08	5.84537e+08	6.02621e+08	1.98653e+09	7.22362e+08	6.30536e+08	6.81977e+08	1.84503e+09	7.13887e+08	6.08431e+08	6.55564e+08	0	0	0	0	0	0
sp|P06756|ITAV_HUMAN	945	[5 4 0 1 0]	1.95701e+08	2.48301e+08	8.19794e+08	1.53177e+09	7.8347e+07	7.63204e+07	5.18003e+08	9.64612e+08	1.6833e+08	2.01034e+08	163030256	326359622	0	0	0	0	0	0
sp|P06756|ITAV_HUMAN	945	[5 3 0 1 0]	1.03983e+08	2.08487e+08	1.43614e+08	2.3792e+08	2.87874e+07	5.57766e+07	3.61057e+07	5.73882e+07	4.72897e+07	9.90629e+07	6.08723e+07	1.00709e+08	1	0	0	0	0	0
sp|P06756|ITAV_HUMAN	945	[5 3 0 0 0]	1.06171e+08	1.27535e+08	6.09614e+07	8.96828e+07	1.47784e+08	1.71634e+08	8.39965e+07	1.35986e+08	1.49286e+08	1.68778e+08	8.78972e+07	1.27058e+08	0	0	0	0	0	0
sp|P06756|ITAV_HUMAN	945	[4 3 0 0 0]	7.1787e+06	1.27406e+07	1.00335e+07	1.22244e+07	6.13529e+06	1.08464e+07	1.14455e+07	8.43257e+06	9.11844e+06	1.52674e+07	1.83274e+07	1.4528e+07	0	0	0	0	0	0
sp|P06756|ITAV_HUMAN	74	[5 4 0 1 0]	3.04982e+08	3.47779e+08	6.93974e+08	1.62011e+08	1.56343e+08	1.92039e+08	4.01066e+08	8.9824e+07	4.03348e+07	3.64982e+07	7.46417e+07	1.5402e+07	0	0	0	0	0	0
sp|P06756|ITAV_HUMAN	74	[5 3 0 1 0]	7.38547e+08	8.14902e+08	1.22543e+09	3.80398e+08	3.99845e+08	409929426	5.8959e+08	2.04326e+08	1.84277e+08	1.9158e+08	2.97553e+08	9.80759e+07	0	0	0	0	0	0
sp|P06756|ITAV_HUMAN	74	[7 2 0 0 0]	8.11064e+08	9.26315e+08	2.12517e+09	6.61721e+08	4.97178e+08	5.24479e+08	1.34301e+09	3.99287e+08	1.22391e+08	1.12146e+08	2.83553e+08	8.44198e+07	0	0	0	0	0	0
sp|P06756|ITAV_HUMAN	74	[8 2 0 0 0]	3.74311e+08	1.811e+08	6.10145e+08	2.59834e+08	5.32392e+08	2.84855e+08	9.26463e+08	3.98844e+08	2.29978e+08	1.12935e+08	3.98219e+08	1.69351e+08	0	0	0	0	0	0
sp|P06756|ITAV_HUMAN	74	[6 2 0 0 0]	3.543e+08	4.27951e+08	7.48301e+08	3.47116e+08	2.51809e+08	3.30396e+08	5.47666e+08	2.71857e+08	1.56558e+08	2.09417e+08	3.66427e+08	1.6774e+08	0	0	0	0	0	0
sp|P06756|ITAV_HUMAN	945	[10 2 0 0 0]	9.52322e+07	2.74444e+08	1.09822e+08	1.07024e+08	9.18327e+07	2.57965e+08	1.05076e+08	9.68401e+07	3.57487e+07	1.07122e+08	4.19679e+07	4.15497e+07	0	0	0	0	0	0
sp|P06756|ITAV_HUMAN	74	[6 3 0 2 0]	3.4083e+08	5.21015e+08	1.92756e+07	3.97832e+08	4.63561e+08	6.98629e+08	7.35994e+06	4.52425e+08	2.48337e+08	4.03977e+08	7.88188e+06	2.69981e+08	0	0	0	0	0	0
sp|P06756|ITAV_HUMAN	554	[5 4 1 1 0]	3.5147e+09	3.44678e+09	3.58334e+09	3.7601e+09	8.15962e+08	7.92329e+08	8.46562e+08	8.99028e+08	9.15793e+08	8.33667e+08	8.65136e+08	9.33263e+08	1	-1	0	1	-1	0
sp|P06756|ITAV_HUMAN	74	[5 3 0 2 0]	4.30007e+08	4.00987e+08	2.76158e+08	2.59336e+08	2.91176e+09	2.6979e+09	1.86504e+09	1.82813e+09	5.65843e+08	5.53181e+08	3.41388e+08	3.30339e+08	-1	0	-1	-1	0	-1
sp|P06756|ITAV_HUMAN	74	[4 3 0 0 0]	2.66297e+06	4.72866e+06	5.41189e+06	7.77054e+06	2.29746e+07	1.93854e+07	4.30954e+07	3.29906e+07	5.57942e+06	3.60008e+06	9.12685e+06	8.61639e+06	-1	0	-1	0	0	0
sp|P06756|ITAV_HUMAN	74	[5 3 0 0 0]	1.51822e+07	1.27917e+08	432996	8.2793e+06	9.3182e+07	9.37847e+08	8.23994e+06	5.05359e+07	4.04953e+07	3.39338e+08	1.66304e+06	2.10247e+07	0	0	0	0	0	0
sp|P06756|ITAV_HUMAN	554	[5 4 1 2 0]	4.81989e+08	4.62033e+08	6.92089e+08	3.76982e+08	2.86106e+08	3.05621e+08	5.40438e+08	2.58562e+08	2.23361e+08	2.23174e+08	3.40156e+08	1.91033e+08	0	0	0	0	0	0
sp|P06756|ITAV_HUMAN	945	[5 3 1 0 0]	1.98647e+08	6.16492e+07	2.15233e+07	4.62076e+07	9.74173e+08	3.25935e+08	1.16705e+08	2.26348e+08	2.72945e+08	9.53843e+07	3.40371e+07	6.4499e+07	0	0	0	0	0	0
sp|P06756|ITAV_HUMAN	945	[6 3 1 0 0]	1.91729e+08	1.93003e+08	1.31513e+08	2.59019e+08	9.02275e+08	8.97078e+08	5.47772e+08	1.17417e+09	2.83792e+08	2.78493e+08	1.71095e+08	3.70396e+08	-1	0	-1	-1	0	0
sp|P06756|ITAV_HUMAN	554	[5 4 1 0 0]	2.47681e+07	3.80021e+07	5.99127e+07	1.75744e+07	4.07519e+08	7.16014e+08	9.76619e+08	3.45697e+08	7.87583e+07	1.37062e+08	2.07609e+08	6.95753e+07	-1	0	0	0	0	0
sp|P06756|ITAV_HUMAN	945	[5 4 1 1 0]	4.57798e+08	7.19509e+08	1.15886e+08	3.93004e+08	2.10641e+08	3.33618e+08	5.78166e+07	1.88096e+08	2.04405e+08	3.31838e+08	5.40878e+07	1.80448e+08	0	0	0	0	0	0
sp|P06756|ITAV_HUMAN	554	[5 4 2 1 0]	7.23662e+07	1.22036e+08	9.57211e+07	9.95321e+07	3.20924e+06	6.76947e+06	8.24281e+06	7.40316e+06	3.71891e+07	5.84504e+07	4.0821e+07	4.18748e+07	1	-1	1	1	0	1
sp|P06756|ITAV_HUMAN	945	[6 3 1 1 0]	4.1137e+07	75425228	9.2085e+06	3.21887e+07	2.32169e+07	4.39792e+07	5.53887e+06	1.7726e+07	7.56671e+06	1.16624e+07	1.5282e+06	4.88777e+06	0	0	0	0	0	0
sp|P06756|ITAV_HUMAN	945	[4 3 1 0 0]	1.4497e+07	1.29787e+07	5.96275e+06	8.5495e+06	5.71819e+07	5.27402e+07	2.8296e+07	3.57548e+07	1.58281e+07	1.42636e+07	6.9327e+06	7.9086e+06	-1	0	-1	0	0	0
sp|P06756|ITAV_HUMAN	74	[5 4 1 1 0]	1.82087e+09	5.73812e+09	3.57864e+09	3.7184e+09	1.33817e+09	4.11553e+09	2.49961e+09	2.7062e+09	3.86948e+08	1.53506e+09	7.9147e+08	8.20307e+08	0	0	0	0	0	0
sp|P06756|ITAV_HUMAN	74	[5 3 1 1 0]	1.03125e+09	2.27136e+09	3.66918e+09	1.80164e+09	8.01918e+08	1.74395e+09	2.76106e+09	1.37528e+09	3.45778e+08	9.16945e+08	1.22969e+09	6.30123e+08	0	0	0	0	0	0
sp|P06756|ITAV_HUMAN	74	[6 4 0 2 0]	2.2054e+08	3.63658e+08	3.11579e+08	2.28229e+08	1.39098e+08	2.43082e+08	2.17092e+08	1.78774e+08	5.39765e+07	7.86365e+07	5.91123e+07	5.20494e+07	0	-1	-1	0	-1	-1
sp|P06756|ITAV_HUMAN	74	[4 3 1 1 0]	1.99238e+08	6.16693e+08	2.62244e+08	3.1675e+08	1.21938e+08	4.09532e+08	1.86354e+08	1.98271e+08	4.9737e+07	1.39685e+08	4.25564e+07	6.56059e+07	0	0	0	0	0	0
sp|P06756|ITAV_HUMAN	874	[8 2 0 0 0]	6.13578e+07	4.68784e+07	1.04615e+08	3.41741e+07	3.74211e+07	3.48145e+07	6.99183e+07	2.58506e+07	5.3045e+06	1.11237e+06	7.60876e+06	2.6752e+06	0	-1	-1	0	0	0
sp|P06756|ITAV_HUMAN	74	[6 4 1 0 0]	8.61077e+07	4.0422e+07	3.78859e+07	7.38858e+07	3.12558e+08	1.05947e+08	1.52302e+08	2.87532e+08	9.12058e+07	4.27825e+07	3.30232e+07	9.08312e+07	0	0	0	0	0	0
sp|P06756|ITAV_HUMAN	74	[6 3 1 1 0]	3.12414e+07	1.09192e+08	3.74278e+07	3.66644e+07	2.36895e+07	7.25052e+07	3.44143e+07	2.85125e+07	7.35463e+06	3.20783e+07	1.71621e+07	1.00798e+07	0	0	0	0	0	0
sp|P06756|ITAV_HUMAN	74	[6 4 0 1 0]	5.73157e+06	4.17671e+06	3.30141e+06	1.21279e+06	3.82164e+07	3.35976e+07	3.90853e+07	1.43688e+07	1.46499e+07	1.19634e+07	1.55488e+07	6.11259e+06	-1	0	0	0	0	0
sp|P06756|ITAV_HUMAN	74	[4 3 1 0 0]	1.44579e+07	6.20542e+07	1.73474e+07	1.69667e+07	9.69202e+07	5.12436e+08	1.23482e+08	1.43963e+08	3.59756e+07	1.83455e+08	3.97237e+07	5.01125e+07	0	0	0	0	0	0
sp|P06756|ITAV_HUMAN	74	[5 3 1 0 0]	321961	6.38219e+08	3.83135e+08	3.72243e+08	6.00368e+06	5.45837e+09	3.63081e+09	3.56934e+09	3.85991e+06	2.55543e+09	1.59753e+09	1.5324e+09	0	0	0	0	0	0
sp|P06756|ITAV_HUMAN	554	[5 4 2 0 0]	960277	2.84594e+06	1.24487e+06	926054	1.67569e+07	5.08119e+07	3.78836e+07	1.71661e+07	3.48391e+06	1.25813e+07	9.64838e+06	2.79788e+06	0	0	0	0	0	0
sp|P06756|ITAV_HUMAN	74	[4 2 0 0 0]	6.34221e+06	1.1866e+07		1.59288e+07	1.36415e+06	3.33888e+06		3.96834e+06	0	0		0	0	0	0	0	0	0
sp|P06756|ITAV_HUMAN	74	[9 2 0 0 0]	1.90227e+08		1.12761e+08	8.87988e+07	2.60125e+08		1.53636e+08	1.2882e+08	1.01639e+08		6.7717e+07	5.505e+07	0	0	0	0	0	0
sp|P06756|ITAV_HUMAN	615	[4 4 0 3 0]	1.63268e+08	3.37546e+07		4.67776e+07	1.26089e+08	1.57159e+07		3.27467e+07	1.1777e+08	1.97054e+07		3.00128e+07	0	0	0	0	0	0
sp|P06756|ITAV_HUMAN	554	[6 5 1 1 0]	3.60102e+07		1.36152e+07	6.59633e+07	4.09129e+07		4.82781e+07	1.08357e+08	1.28119e+07		1.49955e+07	3.25953e+07	0	0	0	0	0	0
sp|P06756|ITAV_HUMAN	488	[5 2 0 0 0]	3.08169e+07	3.76662e+07	1.82209e+07		4.77498e+06	2.63849e+06	1.26377e+06		1.09682e+06	4.51225e+06	2.7999e+06		0	0	0	0	0	0
sp|P06756|ITAV_HUMAN	945	[4 3 1 1 0]	2.32954e+07	2.45454e+07		1.95404e+07	9.35438e+06	8.71751e+06		6.6858e+06	2.34056e+06	3.51205e+06		2.58611e+06	1	-1	-1	1	-1	0
sp|P06756|ITAV_HUMAN	945	[5 3 1 1 0]	1.3295e+08	1.28926e+08		4.72928e+07	7.06263e+07	7.24346e+07		2.46627e+07	3.00747e+07	2.81544e+07		1.03428e+07	0	0	0	0	0	0
sp|P06756|ITAV_HUMAN	74	[5 4 2 1 0]	5.40494e+07		4.8606e+07	6.34042e+07	4.43582e+07		5.0417e+07	4.99139e+07	1.75452e+07		2.09293e+07	2.28144e+07	0	-1	-1	0	-1	-1
sp|P06756|ITAV_HUMAN	74	[6 3 1 0 0]	2.78761e+08	1.71403e+08		1.22892e+08	9.1989e+08	4.76207e+08		4.52035e+08	4.12315e+08	2.59135e+08		1.76677e+08	0	0	0	0	0	0
sp|P06756|ITAV_HUMAN	945	[4 3 0 1 0]		2.41057e+07	2.3925e+07	1.3057e+07		2.46876e+06	4.66202e+06	2.10679e+06		8.31145e+06	9.72724e+06	5.19913e+06	1	0	0	0	0	0
sp|P06756|ITAV_HUMAN	554	[6 4 1 0 0]		6.29381e+06	6.51346e+06	3.18091e+07		1.31989e+07	1.4671e+07	4.53069e+07		4.12178e+06	4.51524e+06	2.35586e+07	0	0	0	0	0	0
sp|P06756|ITAV_HUMAN	74	[7 5 0 1 0]		0	385628	0		9.28281e+06	1.24402e+07	15423794		5.96029e+06	8.47756e+06	5.9168e+06	-1	1	0	0	1	0
sp|P06756|ITAV_HUMAN	74	[5 4 1 0 0]		2.78289e+07	8.76174e+07	3.8623e+07		2.69648e+08	4.09881e+08	1.97615e+08		1.35966e+08	1.97057e+08	9.71209e+07	0	0	0	0	0	0
sp|P06756|ITAV_HUMAN	74	[7 3 0 1 0]		1.16823e+08	1.13828e+08	1.28892e+08		2.23186e+08	1.56948e+08	1.41824e+08		1.09187e+08	1.43361e+08	1.60462e+08	0	0	0	0	0	0
sp|P10253|LYAG_HUMAN	470	[7 2 0 0 0]	1.56874e+09	2.12091e+09	1.91537e+09	1.55888e+09	1.20075e+09	1.72645e+09	1.63788e+09	1.19671e+09	8.86311e+09	1.16446e+10	1.09506e+10	8.49168e+09	0	1	1	0	1	1
sp|P10253|LYAG_HUMAN	470	[5 2 0 0 0]	2.63209e+08	202068608	3.86036e+08	3.57408e+08	1.21972e+09	7.85615e+08	1.14701e+09	1.02134e+09	6.95502e+08	4.65742e+08	6.56496e+08	6.23128e+08	-1	1	0	-1	0	0
sp|P10253|LYAG_HUMAN	470	[6 2 0 0 0]	1.25413e+09	1.12043e+09	1.44526e+09	8.7728e+08	2.87767e+09	1.96561e+09	3.47511e+09	2.08402e+09	7.06152e+09	4.8945e+09	7.98738e+09	4.95296e+09	-1	1	1	0	1	0
sp|P10253|LYAG_HUMAN	390	[5 2 0 0 0]	1.04297e+08	1.01396e+08	1.17027e+08	4.72059e+07	2.43276e+07	2.33884e+07	2.83233e+07	1.16307e+07	3.59875e+08	3.5707e+08	3.97688e+08	1.64426e+08	1	1	1	0	0	1
sp|P10253|LYAG_HUMAN	390	[6 2 0 0 0]	3.70716e+08	3.79521e+08	3.94991e+08	1.12095e+08	2.69577e+07	2.73076e+07	2.5284e+07	7.60957e+06	1.73604e+09	1.76529e+09	1.84638e+09	5.3666e+08	1	0	1	0	0	0
sp|P10253|LYAG_HUMAN	390	[9 2 0 0 0]	4.64137e+07	4.50665e+07	2.32239e+07	1.15032e+07	7.9856e+07	5.34049e+07	2.56592e+07	1.40572e+07	7.28893e+07	6.04734e+07	2.78161e+07	1.42369e+07	0	0	0	0	0	0
sp|P10253|LYAG_HUMAN	390	[7 2 0 0 0]	7.81538e+07	7.73989e+07	7.9098e+07	3.6512e+07	1.89121e+07	1.83376e+07	1.66308e+07	7.90546e+06	2.12015e+08	2.04692e+08	2.22002e+08	1.02909e+08	1	1	1	0	0	1
sp|P10253|LYAG_HUMAN	882	[6 2 0 0 0]	1.5839e+07	4.30222e+07	7.12901e+07	4.27176e+07	1.09663e+07	3.33951e+07	5.28676e+07	3.68877e+07	4.41813e+07	1.29487e+08	2.05788e+08	1.47766e+08	0	0	0	0	0	0
sp|P10253|LYAG_HUMAN	882	[8 2 0 0 0]	1.43251e+08	1.42236e+08	8.48796e+07	5.68614e+07	1.56199e+08	1.39004e+08	9.19463e+07	5.99312e+07	2.05294e+08	2.12934e+08	1.24658e+08	8.44149e+07	0	0	0	0	0	0
sp|P10253|LYAG_HUMAN	882	[7 2 0 0 0]	4.34853e+07	4.02378e+07	7.28426e+07	9.49594e+07	2.75561e+07	3.17396e+07	4.86571e+07	6.97929e+07	4.85946e+07	3.10213e+07	6.61969e+07	8.61257e+07	0	0	0	0	0	0
sp|P10253|LYAG_HUMAN	882	[9 2 0 0 0]	4.98853e+07	49717876	1.1497e+08	8.56094e+07	4.70663e+07	4.6722e+07	1.08761e+08	7.69111e+07	5.42595e+07	4.33688e+07	1.16024e+08	1.05456e+08	0	0	0	0	0	0
sp|P10253|LYAG_HUMAN	882	[5 2 0 0 0]	2.2101e+07	1.804e+07	9.09552e+06	1.62969e+07	9.37778e+06	5.36782e+06	4.31455e+06	5.50842e+06	8.103e+07	7.78278e+07	3.98599e+07	6.75172e+07	0	1	1	0	1	1
sp|P10253|LYAG_HUMAN	882	[5 2 0 1 0]	1.04032e+07	1.89194e+07	9.58764e+06	1.37813e+07	244058	816199	486508	901078	5.14171e+07	7.62122e+07	4.08796e+07	6.17569e+07	1	1	1	1	1	1
sp|P10253|LYAG_HUMAN	140	[6 2 0 0 0]	3.95517e+08	6.04713e+08	1.29013e+08	2.00918e+08	2.0451e+08	3.51698e+08	6.24921e+07	1.25477e+08	2.27205e+09	3.37732e+09	7.27508e+08	1185080734	0	0	0	0	0	0
sp|P10253|LYAG_HUMAN	140	[5 2 0 0 0]	4.14583e+08	5.81584e+08	1.34977e+08	2.81546e+08	3.63283e+08	4.61646e+08	9.78556e+07	2.43829e+08	2.82444e+09	3.7286e+09	8.22046e+08	1.82747e+09	0	0	0	0	0	0
sp|P10253|LYAG_HUMAN	140	[5 2 0 1 0]	1.12276e+08	1.29892e+08	1.37301e+07	5.67091e+07	1.02152e+07	1.72061e+07	1.71303e+06	4.34403e+06	1.30282e+08	1.57154e+08	1.64104e+07	6.35173e+07	0	0	0	0	0	0
sp|P10253|LYAG_HUMAN	140	[7 2 0 0 0]	4.5221e+07	3.78021e+07	1.39797e+07	3.05637e+07	1.94807e+07	2.11777e+07	4.29374e+06	1.54272e+07	1.89798e+08	1.59433e+08	5.66593e+07	1.19767e+08	0	0	1	0	0	0
sp|P10253|LYAG_HUMAN	470	[5 3 1 0 0]	1.81834e+07	2.77145e+07	1.57735e+07	1.73641e+07	1.47763e+07	2.5778e+07	1.37286e+07	1.44682e+07	4.72481e+06	7.61176e+06	4.32239e+06	5.04011e+06	0	-1	-1	0	-1	0
sp|P10253|LYAG_HUMAN	390	[8 2 0 0 0]	3.73671e+07		3.11476e+07	1.00937e+07	1.29684e+08		2.66512e+08	4.12927e+07	7.24575e+07		6.67829e+07	1.91478e+07	0	0	0	0	0	0
sp|P10253|LYAG_HUMAN	470	[3 4 2 0 0]	2.1186e+07	1.56522e+07		1.71429e+07	4.20036e+07	4.10843e+07		3.58607e+07	4.71302e+07	4.61467e+07		4.25454e+07	-1	1	0	-1	1	0
sp|P10253|LYAG_HUMAN	470	[8 2 0 0 0]		7.40674e+06	2.60479e+06	3.84182e+06		1.88594e+07	7.30262e+06	9.68514e+06		4.16675e+07	2.04993e+07	2.64696e+07	0	0	0	0	0	0
sp|P42892|ECE1_HUMAN	539	[9 2 0 0 0]	6.53496e+07	8.91812e+07	2.6373e+07	5.50754e+07	2.87391e+07	5.11375e+07	9.42402e+06	1.7488e+07	7.20732e+07	9.76337e+07	2.75902e+07	5.35331e+07	0	0	0	0	0	0
sp|P42892|ECE1_HUMAN	632	[8 2 0 0 0]	6.99059e+07	7.39201e+07	9.74885e+07	81406368	3.89495e+07	3.99143e+07	5.71332e+07	4.56335e+07	1.00215e+08	1.02578e+08	1.49818e+08	1.14568e+08	0	0	1	0	0	1
sp|P42892|ECE1_HUMAN	539	[5 4 1 0 0]	1.22894e+07	9.42785e+06	1.27155e+07	6.17568e+06	4.71536e+06	2.1773e+06	3.47768e+06	1.72441e+06	6.78322e+07	4.13436e+07	5.77098e+07	3.1349e+07	1	1	1	0	0	1
sp|P42892|ECE1_HUMAN	270	[8 2 0 0 0]	2.45456e+08	2.51625e+08	3.03917e+08	1.9857e+08	1.33574e+08	1.38096e+08	1.679e+08	1.09871e+08	5.0167e+08	5.02278e+08	6.14751e+08	3.9648e+08	0	1	1	0	1	1
sp|P42892|ECE1_HUMAN	632	[9 2 0 0 0]	8.91991e+07	7.6131e+07	7.30593e+07	7.56902e+07	6.14781e+07	4.67725e+07	4.74226e+07	5.01327e+07	1.30242e+08	1.13571e+08	9.36053e+07	1.0524e+08	0	0	1	0	0	1
sp|P42892|ECE1_HUMAN	270	[7 2 0 0 0]	5.31884e+07	5.64753e+07	5.22624e+07	8.06095e+07	2.74495e+07	3.12518e+07	2.52497e+07	3.90612e+07	6.61902e+07	5.57092e+07	4.97049e+07	7.27469e+07	0	0	0	0	0	0
sp|P42892|ECE1_HUMAN	632	[7 2 0 0 0]	2.25765e+07	2.32418e+07	2.04678e+07	3.88664e+07	5.88503e+06	6.5328e+06	7.4182e+06	7.93847e+06	1.38345e+07	1.44307e+07	1.69561e+07	2.15213e+07	1	0	1	0	0	0
sp|P42892|ECE1_HUMAN	270	[9 2 0 0 0]	4.24626e+08	5.43584e+08	3.26391e+08	2.6603e+08	2.60845e+08	3.37888e+08	2.02935e+08	1.66328e+08	4.69527e+08	6.02048e+08	3.67996e+08	3.08495e+08	0	0	0	0	0	0
sp|P42892|ECE1_HUMAN	632	[10 2 0 0 0]	1.18e+08	2.3486e+07	1.17973e+08	6.64639e+07	8.55366e+07	2.61044e+07	7.60595e+07	2.98878e+07	1.48373e+08	5.02915e+07	1.45177e+08	5.56663e+07	0	0	0	0	0	0
sp|P42892|ECE1_HUMAN	187	[6 2 0 0 0]	4.20198e+07	2.39339e+07	4.83238e+07	2.46283e+07	1.21832e+06	659394	1.64058e+06	787829	9.36759e+07	5.58538e+07	1.08727e+08	5.59412e+07	1	0	1	1	0	1
sp|P42892|ECE1_HUMAN	270	[10 2 0 0 0]	1.69264e+07	1.05392e+07	1.59181e+07	9.15297e+06	1.20834e+07	6.79573e+06	1.12372e+07	6.11625e+06	2.4099e+07	1.98817e+07	2.20782e+07	1.21852e+07	0	0	0	0	0	0
sp|P42892|ECE1_HUMAN	166	[8 2 0 0 0]	1.98543e+07	1.01471e+08	5.51691e+07	2.97412e+07	931147	5.58195e+06	3.44007e+06	1.52538e+06	2409679	4.71511e+06	827489	429561	0	0	0	0	0	0
sp|P42892|ECE1_HUMAN	166	[7 2 0 0 0]	4.30733e+07	1.16433e+08	4.51723e+07	4.60917e+07	1.97803e+06	4.6758e+06	1.14994e+07	3.18072e+06	948407	4.63164e+06	1.24609e+06	1.31875e+06	0	0	0	0	0	0
sp|P42892|ECE1_HUMAN	166	[6 2 0 0 0]	3.20317e+07	5.42452e+07	2.46788e+07	5.60384e+07	3.39651e+06	2.42781e+06	1.58234e+06	4.97591e+06	602077	702084	1.08359e+06	1.27243e+06	1	-1	0	0	-1	0
sp|P42892|ECE1_HUMAN	632	[5 4 1 1 0]	1.10946e+07	3.48993e+06	1.35116e+07	1.19223e+07	1.72922e+07	1.06507e+06	1.95287e+07	1.45707e+07	1.07982e+08	1.83153e+07	1.26271e+08	1.06436e+08	0	0	0	0	0	0
sp|P42892|ECE1_HUMAN	270	[6 5 1 1 0]	3.70193e+07	7.09933e+07	3.03005e+07	6.17627e+07	1.68602e+07	3.32263e+07	1.59401e+07	2.6786e+07	6911667	1.49121e+07	6.23203e+06	1.05332e+07	0	-1	0	0	0	0
sp|P42892|ECE1_HUMAN	270	[7 6 1 1 0]	4.96274e+07	1.10967e+08	5.58292e+07	5.86227e+07	3.07025e+07	7.07678e+07	4.03683e+07	3.58016e+07	1.28808e+07	4.31524e+07	1.67303e+07	1.59207e+07	0	0	0	0	0	0
sp|P42892|ECE1_HUMAN	210	[5 4 2 0 0]	9.82253e+07	8.4565e+07	1.2632e+08	5.52292e+07	5.76184e+07	5.1534e+07	7.50545e+07	3.33926e+07	2.50827e+08	2.04218e+08	3.13112e+08	1.59815e+08	0	1	1	0	0	0
sp|P42892|ECE1_HUMAN	270	[5 4 1 1 0]	6.69731e+07	7.6572e+07	4.13457e+07	6.44131e+07	1.90156e+07	2.14373e+07	9.49638e+06	1.74735e+07	7.06683e+06	6.9831e+06	3.20626e+06	4.44507e+06	1	-1	-1	1	-1	0
sp|P42892|ECE1_HUMAN	166	[5 2 0 0 0]	6.33657e+06	9.44081e+06	6.39973e+06	5.10535e+06	1.37911e+06	415352	450266	271024	394048	583438	538604	223816	1	-1	0	1	-1	0
sp|P42892|ECE1_HUMAN	166	[6 3 0 0 0]	1.44027e+07	5.63815e+07	3.89023e+07	2.87677e+07	519505	1.85559e+06	1.04064e+06	474578	1.48833e+06	6.72617e+06	4.13877e+06	3.79636e+06	1	0	0	0	0	0
sp|P42892|ECE1_HUMAN	270	[8 6 0 2 0]	7.25907e+06	2.99735e+07	7.24347e+06	1.59486e+07	4.90333e+06	2.61793e+07	4.38331e+06	1.13555e+07	2.70907e+06	1.42801e+07	1.18062e+06	1.02952e+07	0	0	0	0	0	0
sp|P42892|ECE1_HUMAN	539	[8 2 0 0 0]	2.4646e+07		6.81695e+07	8.97459e+07	4.33313e+06		9.07914e+06	1.15996e+07	1.36514e+07		5.83028e+07	6.29504e+07	0	0	0	0	0	0
sp|P42892|ECE1_HUMAN	539	[6 5 1 0 0]	6.55644e+08	7.66122e+08	4.6059e+08		1.34278e+08	1.42567e+08	7.94425e+07		9.17397e+08	1.00891e+09	6.3392e+08		1	0	1	0	0	0
sp|P42892|ECE1_HUMAN	539	[7 5 0 1 0]	5.21423e+07	1.22811e+08	3.6747e+07		1.08689e+07	2.15029e+07	5.65448e+06		7.04763e+07	1.66346e+08	4.51687e+07		0	0	0	0	0	0
sp|P42892|ECE1_HUMAN	210	[6 4 1 1 0]	5.09787e+06	1.00816e+07	7.30859e+06		923333	2.55954e+06	1.08535e+06		2.85529e+06	1.38119e+07	3.84157e+06		0	0	0	0	0	0
sp|P42892|ECE1_HUMAN	270	[5 3 1 0 0]	426575	388830		311936	231654	774914		689435	4.22397e+06	3.45325e+06		2.78422e+06	0	1	1	0	1	0
sp|P42892|ECE1_HUMAN	210	[8 2 0 0 0]		0	4.7145e+06	1.20507e+06		4.54662e+06	0	2.06851e+06		1.33833e+07	1.3653e+07	9.6863e+06	0	1	1	0	0	0
sp|P01892|1A02_HUMAN	110	[8 2 0 0 0]	1.49617e+08	2.5761e+08	1.5553e+08	1.28029e+08	9.25711e+06	1.96823e+07	1.16349e+07	8.67186e+06	746154	1.00664e+06	857622	589888	1	-1	-1	1	-1	0
sp|P01892|1A02_HUMAN	110	[7 2 0 0 0]	4.91065e+07	2.67488e+07	3.04056e+07	2.9207e+07	1.6935e+06	1.55567e+06	2.16871e+06	2.4255e+06	1.0405e+06	331411	6.97879e+06	952001	1	-1	0	1	-1	0
sp|P01892|1A02_HUMAN	110	[10 2 0 0 0]	4.48355e+07	3.93499e+07	3.2241e+07	4.37069e+07	2.6574e+06	4.58665e+06	3.56255e+06	3.72993e+06	0	495696	273825	279630	1	-1	-1	1	-1	-1
sp|P01892|1A02_HUMAN	110	[9 2 0 0 0]	1.96043e+08	4.87387e+07	1.18069e+08	9.79264e+07	2.07998e+07	4.30812e+06	1.14228e+07	7.70957e+06	129693	219393	272809	219414	0	-1	0	0	0	0
sp|P01892|1A02_HUMAN	110	[5 4 0 2 0]	7.76622e+06	8.13213e+06	1.06776e+07	1.35982e+07	1.21117e+06	333577	941891	1.62069e+06	134625	173378	0	504310	1	-1	0	1	-1	0
sp|P01892|1A02_HUMAN	110	[6 2 0 0 0]	2.64335e+07	2.23673e+07	1.79564e+07	1.89554e+07	3.2108e+06	2.43912e+06	928877	1.73996e+06	1.27541e+06	1.9984e+06	1.25293e+06	1.59219e+06	1	-1	0	1	-1	0
sp|P01892|1A02_HUMAN	110	[5 4 2 1 0]	1.68213e+08	9.87279e+07	6.02751e+07	2.03051e+08	2.85676e+07	2.35377e+07	1.24882e+07	4.02433e+07	1.79564e+06	3.86042e+06	4.7233e+06	4.39954e+06	0	-1	-1	0	0	0
sp|P01892|1A02_HUMAN	110	[5 4 1 1 0]	4.99948e+07	1.57517e+08	1.02995e+08	1.15991e+08	2.48062e+07	3.78488e+07	2.87827e+07	2.65491e+07	1.09823e+07	2.18788e+07	1.08739e+07	1.1869e+07	0	-1	-1	0	0	0
sp|P01892|1A02_HUMAN	110	[5 4 1 2 0]	1.69016e+08	3.28505e+08	1.1232e+08	1.40938e+08	3.62495e+07	8.50372e+07	3.70179e+07	3.66759e+07	9.3704e+06	2.62558e+07	1.4509e+07	1.14561e+07	0	0	0	0	0	0
sp|P01892|1A02_HUMAN	110	[5 4 0 3 0]	8389881	4.92355e+06	8.92881e+06		1.31131e+06	139623	726908		323369	1.82667e+06	156421		1	-1	0	0	0	0
sp|P01892|1A02_HUMAN	110	[3 4 0 1 0]		3.92906e+07	6.90246e+07	7.06892e+07		1.07477e+06	2.95002e+06	2.84075e+06		141356	457482	345202	1	-1	0	0	0	0
sp|P10316|1A69_HUMAN	110	[8 2 0 0 0]	1.49617e+08	2.5761e+08	1.5553e+08	1.28029e+08	9.25711e+06	1.96823e+07	1.16349e+07	8.67186e+06	746154	1.00664e+06	857622	589888	1	-1	-1	1	-1	0
sp|P10316|1A69_HUMAN	110	[7 2 0 0 0]	4.91065e+07	2.67488e+07	3.04056e+07	2.9207e+07	1.6935e+06	1.55567e+06	2.16871e+06	2.4255e+06	1.0405e+06	331411	6.97879e+06	952001	1	-1	0	1	-1	0
sp|P10316|1A69_HUMAN	110	[10 2 0 0 0]	4.48355e+07	3.93499e+07	3.2241e+07	4.37069e+07	2.6574e+06	4.58665e+06	3.56255e+06	3.72993e+06	0	495696	273825	279630	1	-1	-1	1	-1	-1
sp|P10316|1A69_HUMAN	110	[9 2 0 0 0]	1.96043e+08	4.87387e+07	1.18069e+08	9.79264e+07	2.07998e+07	4.30812e+06	1.14228e+07	7.70957e+06	129693	219393	272809	219414	0	-1	0	0	0	0
sp|P10316|1A69_HUMAN	110	[5 4 0 2 0]	7.76622e+06	8.13213e+06	1.06776e+07	1.35982e+07	1.21117e+06	333577	941891	1.62069e+06	134625	173378	0	504310	1	-1	0	1	-1	0
sp|P10316|1A69_HUMAN	110	[6 2 0 0 0]	2.64335e+07	2.23673e+07	1.79564e+07	1.89554e+07	3.2108e+06	2.43912e+06	928877	1.73996e+06	1.27541e+06	1.9984e+06	1.25293e+06	1.59219e+06	1	-1	0	1	-1	0
sp|P10316|1A69_HUMAN	110	[5 4 2 1 0]	1.68213e+08	9.87279e+07	6.02751e+07	2.03051e+08	2.85676e+07	2.35377e+07	1.24882e+07	4.02433e+07	1.79564e+06	3.86042e+06	4.7233e+06	4.39954e+06	0	-1	-1	0	0	0
sp|P10316|1A69_HUMAN	110	[5 4 1 1 0]	4.99948e+07	1.57517e+08	1.02995e+08	1.15991e+08	2.48062e+07	3.78488e+07	2.87827e+07	2.65491e+07	1.09823e+07	2.18788e+07	1.08739e+07	1.1869e+07	0	-1	-1	0	0	0
sp|P10316|1A69_HUMAN	110	[5 4 1 2 0]	1.69016e+08	3.28505e+08	1.1232e+08	1.40938e+08	3.62495e+07	8.50372e+07	3.70179e+07	3.66759e+07	9.3704e+06	2.62558e+07	1.4509e+07	1.14561e+07	0	0	0	0	0	0
sp|P10316|1A69_HUMAN	110	[5 4 0 3 0]	8389881	4.92355e+06	8.92881e+06		1.31131e+06	139623	726908		323369	1.82667e+06	156421		1	-1	0	0	0	0
sp|P10316|1A69_HUMAN	110	[3 4 0 1 0]		3.92906e+07	6.90246e+07	7.06892e+07		1.07477e+06	2.95002e+06	2.84075e+06		141356	457482	345202	1	-1	0	0	0	0
sp|P07858|CATB_HUMAN	38	[7 2 0 0 0]	6.65019e+08	6.9697e+08	8.12246e+08	8.28395e+08	7.06292e+08	7.19122e+08	8.14579e+08	8.91467e+08	4.55823e+08	4.57509e+08	5.80115e+08	5.70563e+08	0	0	0	0	0	0
sp|P07858|CATB_HUMAN	38	[4 2 0 0 0]	1.24848e+07	7.54423e+06	1.13885e+07	6.7657e+06	4.99323e+06	3.06553e+06	5.01352e+06	2.28731e+06	367535	619625	499860	907842	0	-1	-1	0	-1	0
sp|P07858|CATB_HUMAN	38	[9 2 0 0 0]	1.1852e+09	7.57962e+08	1.32557e+08	1.93447e+08	1.72587e+09	1.10747e+09	1.95286e+08	3.07749e+08	5.99777e+08	3.83406e+08	7.03926e+07	1.14738e+08	0	0	0	0	0	0
sp|P07858|CATB_HUMAN	38	[5 2 0 0 0]	4.41471e+07	2.43614e+07	4.00678e+07	4.84161e+07	3.14464e+07	2.32362e+07	3.34728e+07	3.68165e+07	1.30183e+07	1.19438e+07	1.21653e+07	1.74372e+07	0	-1	-1	0	0	-1
sp|P07858|CATB_HUMAN	38	[8 2 0 0 0]	1.14186e+09	1.37815e+09	1.79912e+09	1.27787e+09	1.41233e+09	1.682e+09	2.13342e+09	1687338556	9.00332e+08	1.09801e+09	1.35771e+09	9.74162e+08	0	0	0	0	0	0
sp|P07858|CATB_HUMAN	38	[6 2 0 0 0]	1.69191e+08	1.72765e+08	2.43636e+08	1.6192e+08	1.67881e+08	1.85068e+08	2.57338e+08	1.6237e+08	2.13134e+08	2.14614e+08	3.32372e+08	1.97013e+08	0	0	0	0	0	0
sp|Q13740|CD166_HUMAN	361	[8 2 0 0 0]	8.27605e+07	1.29401e+08	9.07782e+07	1.72877e+08	6.88458e+07	7.96071e+07	5.20622e+07	1.15717e+08	1.67899e+07	2.32324e+07	8.73589e+06	2.6155e+07	0	-1	-1	0	0	0
sp|Q13740|CD166_HUMAN	361	[9 2 0 0 0]	2.16523e+08	2.01357e+08	2.42307e+08	1.48964e+08	1.90851e+08	2.32924e+08	1.79906e+08	1.2555e+08	4.06622e+07	3.00258e+07	3.05736e+07	2.57414e+07	0	-1	-1	0	-1	-1
sp|Q13740|CD166_HUMAN	306	[9 2 0 0 0]	1.68769e+07	9.55815e+06	1.05574e+07	6.72542e+06	1.35484e+07	7.07759e+06	8.1599e+06	5.53616e+06	2.26664e+06	1.15744e+06	2.13882e+06	1.17739e+06	0	-1	-1	0	0	0
sp|Q13740|CD166_HUMAN	361	[6 4 0 3 0]	3.61046e+07	3.94527e+07	8.4518e+07	6.90918e+07	1.70773e+07	2.36349e+07	5.01568e+07	4.22543e+07	1.87167e+07	2.14273e+07	3.38702e+07	3.3769e+07	0	0	0	0	0	0
sp|Q13740|CD166_HUMAN	361	[5 4 2 1 0]	1.84801e+09	2.604e+09	1.21627e+09	1.38425e+09	1.24487e+09	2.31874e+09	9.16457e+08	8.16804e+08	6.31989e+08	9.50913e+08	4.42304e+08	4.44076e+08	0	0	0	0	0	0
sp|Q13740|CD166_HUMAN	361	[5 4 1 2 0]	2.1742e+09	1.8099e+09	2.42783e+09	1.65283e+09	1.95696e+09	1.52427e+09	2.05915e+09	1.41609e+09	8.85629e+08	7.86723e+08	9.82254e+08	6.4549e+08	0	-1	-1	0	-1	0
sp|Q13740|CD166_HUMAN	361	[5 4 1 1 0]	2.90963e+09	2.643e+09	2.04833e+09	2.9017e+09	2.97172e+09	2.71226e+09	2.15061e+09	3.19031e+09	8.16363e+08	7.38185e+08	5.95884e+08	9.0389e+08	0	-1	-1	0	-1	-1
sp|Q13740|CD166_HUMAN	361	[5 4 1 0 0]	7.88235e+06	1.56062e+07	9.90284e+06	1.24006e+07	2.35499e+08	2.15567e+08	1.90225e+08	2.13134e+08	6.26012e+07	5.89784e+07	5.01126e+07	6.29843e+07	-1	1	-1	-1	1	-1
sp|Q13740|CD166_HUMAN	361	[6 4 1 1 0]	4.96736e+06	3.39432e+06	3.79319e+06	5.8272e+06	3.21971e+07	3.15452e+07	3.02442e+07	2.84428e+07	1.00245e+07	5.78673e+06	4.66481e+06	1.07362e+07	-1	0	-1	-1	0	-1
sp|Q13740|CD166_HUMAN	265	[8 2 0 0 0]	1.75074e+07	1.6623e+07	3.29676e+07	1.43967e+07	1.06146e+07	1.07447e+07	2.2349e+07	7.46682e+06	2.45251e+06	1.87333e+06	4.2846e+06	1.81891e+06	0	-1	0	0	0	0
sp|Q13740|CD166_HUMAN	306	[8 2 0 0 0]	2.03242e+07	8.42665e+06	1.18435e+07	5.02938e+06	1.39247e+07	5.53402e+06	8.48517e+06	3.63074e+06	4.53412e+06	1.66071e+06	2.50269e+06	1.20161e+06	0	0	0	0	0	0
sp|Q13740|CD166_HUMAN	361	[6 5 1 1 0]	1.88809e+08	1.53443e+08	2.86674e+08	3.71866e+07	5.30415e+08	3.77752e+08	7.55057e+08	1.08708e+08	2.85783e+08	2.04966e+08	3.98354e+08	5.44596e+07	0	0	0	0	0	0
sp|Q13740|CD166_HUMAN	361	[6 5 1 0 0]	1.17412e+06	3.62665e+06	5.08248e+06	2.71953e+06	3.13751e+07	4.82666e+07	5.68903e+07	4.18037e+07	1.0792e+07	2.17702e+07	2.1339e+07	1.5336e+07	-1	1	-1	-1	1	0
sp|Q13740|CD166_HUMAN	361	[6 4 1 0 0]	1.22074e+07	3.42819e+06	1.31882e+07	3.71242e+06	1.38548e+07	6.3489e+06	1.81941e+07	4.6574e+06	6.93796e+06	5.43103e+06	8225930	1.39644e+06	0	0	0	0	0	0
sp|Q13740|CD166_HUMAN	361	[5 4 2 0 0]	1.12253e+07	3.91936e+06	4.418e+06	1.1578e+06	2.16964e+07	1.62455e+08	5.67352e+07	2.96458e+07	7.90683e+06	9.27922e+07	1.84917e+07	1.24817e+07	0	0	0	0	0	0
sp|Q13740|CD166_HUMAN	361	[7 5 1 2 0]	1.37874e+07	1.69336e+07	3.50014e+06	7930050	3.62461e+07	3.2549e+07	1.01544e+07	2.46914e+07	2.2132e+07	2.75604e+07	7.63221e+06	1.5182e+07	0	0	0	0	0	0
sp|Q13740|CD166_HUMAN	361	[6 5 2 0 0]	1.68751e+06	4.3527e+06	1.38587e+07	2.51628e+06	1.38286e+07	2.9547e+07	8.10562e+06	1.48614e+07	1.08812e+07	1.8693e+07	4.29636e+07	9.59757e+06	0	0	0	0	0	0
sp|Q13740|CD166_HUMAN	265	[9 2 0 0 0]	1.64368e+07	1.68534e+07	1.71873e+07		1.16372e+07	1.50309e+07	1.58651e+07		2.39428e+07	3.01566e+07	2.70553e+07		0	0	0	0	0	0
sp|Q13740|CD166_HUMAN	306	[3 4 0 1 0]	2.12839e+06	1.63484e+06		1.82244e+06	467930	375768		604294	33233.3	58128.4		138311	1	-1	-1	1	-1	0
sp|Q13740|CD166_HUMAN	361	[6 5 2 1 0]	2.27516e+06	2.17933e+06		302176	2.02222e+07	29556230		8.78763e+06	3.67038e+07	3.98069e+07		6.57904e+06	0	0	0	0	0	0
sp|Q13740|CD166_HUMAN	361	[6 5 3 0 0]	1.94988e+07	2.47596e+07		6.80486e+06	1.45744e+07	2.13945e+07		5.42667e+06	483406	664223		391201	0	0	0	0	0	0
sp|Q13740|CD166_HUMAN	306	[5 4 2 1 0]		7.97722e+06	7.59953e+06	4.40733e+06		1.88143e+06	2.4888e+06	1.52621e+06		0	466505	102259	0	-1	-1	0	0	0
sp|P17301|ITA2_HUMAN	112	[9 2 0 0 0]	1.81779e+09	2.55957e+09	1.02122e+09	1.66829e+09	1.28967e+09	1.78366e+09	6.65544e+08	1.11492e+09	1.23856e+09	1.83208e+09	6.85037e+08	1.06504e+09	0	0	0	0	0	0
sp|P17301|ITA2_HUMAN	112	[7 2 0 0 0]	7.1064e+08	7.51213e+08	4.38672e+08	5.34755e+08	2.85698e+07	3.94501e+07	2.31331e+07	2.27732e+07	7.1334e+06	3.24687e+06	1.10971e+07	5.3027e+06	1	-1	-1	1	-1	0
sp|P17301|ITA2_HUMAN	112	[8 2 0 0 0]	6.49774e+08	7.44292e+08	8.00412e+08	5.62401e+08	3.89321e+08	4.63215e+08	5.14614e+08	2.93225e+08	4.07606e+08	4.2998e+08	4.89044e+08	3.17093e+08	0	0	0	0	0	0
sp|P17301|ITA2_HUMAN	1074	[7 2 0 0 0]	5.66821e+09	6.73709e+09	6.63199e+09	4.70553e+09	1.30589e+09	1.62239e+09	1.54477e+09	1.09446e+09	3.12793e+09	3.92042e+09	3.73061e+09	2.62179e+09	1	0	1	1	0	1
sp|P17301|ITA2_HUMAN	1074	[8 2 0 0 0]	2.19299e+09	2.62832e+09	2.60557e+09	1.29525e+09	4.33953e+08	5.0975e+08	5.22163e+08	2.73822e+08	8.9012e+08	1.04007e+09	1.06786e+09	5.25108e+08	1	-1	0	1	0	0
sp|P17301|ITA2_HUMAN	432	[7 2 0 0 0]	1.3531e+08	1.48835e+08	2.56327e+08	1.22862e+08	6.62418e+07	9.57411e+07	1.26426e+08	5.94772e+07	6.26758e+07	8.8893e+07	1.23902e+08	6.08691e+07	0	0	0	0	0	0
sp|P17301|ITA2_HUMAN	1074	[5 2 0 0 0]	4.96778e+08	4.63933e+08	5.52133e+08	3.911e+08	5.88818e+08	5.31822e+08	5.79586e+08	4.38255e+08	7.10633e+07	7.91457e+07	8.86806e+07	5.53468e+07	0	-1	-1	0	-1	-1
sp|P17301|ITA2_HUMAN	1074	[6 2 0 0 0]	6.62756e+08	5.11955e+08	6.82432e+08	4.90992e+08	2.32733e+08	1.55811e+08	2.25727e+08	1.75612e+08	2.8255e+08	2.037e+08	2.90714e+08	2.04807e+08	1	-1	0	1	-1	0
sp|P17301|ITA2_HUMAN	432	[8 2 0 0 0]	9.78046e+08	3.31526e+08	1.10701e+09	8.79243e+08	4.12275e+08	1.32763e+08	4.0707e+08	3.64656e+08	426999237	1.50145e+08	4.6395e+08	3.88608e+08	0	0	0	0	0	0
sp|P17301|ITA2_HUMAN	1057	[5 4 1 1 0]	3.42413e+09	2.90237e+09	3.65732e+09	1.94535e+09	2.22695e+09	1.88412e+09	2.39527e+09	1.2862e+09	1.92222e+09	1.59835e+09	2.01765e+09	1.05288e+09	0	0	0	0	0	0
sp|P17301|ITA2_HUMAN	1057	[6 4 0 2 0]	1.04152e+08	2.27767e+08	8.18742e+07	4.5681e+07	6.20365e+07	1.27788e+08	5.17017e+07	2.87428e+07	6.45971e+07	1.18424e+08	4.09462e+07	2.53384e+07	0	0	0	0	0	0
sp|P17301|ITA2_HUMAN	1074	[9 2 0 0 0]	4.90382e+07	6.34225e+07	8.47505e+07	8.8778e+06	4.69554e+07	5.69059e+07	7.16631e+07	7.10596e+06	2.31279e+07	2.69734e+07	3.58239e+07	3.86537e+06	0	0	0	0	0	0
sp|P17301|ITA2_HUMAN	1074	[6 3 1 0 0]	5.58202e+07	1.981e+08	5.81308e+07	5.90903e+07	3.24649e+08	1.01161e+09	3.37564e+08	3.23171e+08	9.90039e+07	3.33016e+08	9.94137e+07	1.05283e+08	0	0	0	0	0	0
sp|P17301|ITA2_HUMAN	1074	[6 3 0 0 0]	0	8.1968e+06	542054	506934	5.46646e+06	4.41026e+07	4.73199e+06	3.42994e+06	1.15189e+06	1.2584e+07	2.04177e+06	463966	0	0	0	0	0	0
sp|P17301|ITA2_HUMAN	432	[5 2 0 0 0]	3.05261e+07		3.32803e+07	3.91642e+07	1.51468e+08		1.85432e+08	1.70298e+08	1.31289e+08		1.43751e+08	1.30936e+08	-1	1	0	-1	1	0
sp|O95302|FKBP9_HUMAN	174	[5 2 0 0 0]	8.73819e+08	1.64932e+09	7.26348e+07	3.20686e+08	1.33594e+09	2.69792e+09	1.08211e+08	4.9952e+08	8.67211e+08	1.69625e+09	5.60856e+07	3.60556e+08	0	0	0	0	0	0
sp|O95302|FKBP9_HUMAN	174	[4 2 0 0 0]	1.87272e+07	7.40724e+06	1.96281e+06	1.74175e+06	2.03646e+06	147169	30415.5	44417.4	1.36035e+07	222833	95112.4	0	0	0	0	0	0	0
sp|O95302|FKBP9_HUMAN	174	[7 2 0 0 0]	3.71001e+09	6.04295e+09	6.21604e+08	1.07473e+09	7.45115e+09	1.25854e+10	1.34993e+09	2.21583e+09	7.02442e+09	1.15367e+10	1.27325e+09	2.10537e+09	0	0	0	0	0	0
sp|O95302|FKBP9_HUMAN	174	[10 2 0 0 0]	1.62591e+07	4.27135e+06	1.65124e+06	5.40354e+06	5.64252e+07	1.07467e+07	8.99472e+06	1.0958e+07	5.60176e+07	1.52316e+07	8.87679e+06	9.24557e+06	0	0	0	0	0	0
sp|O95302|FKBP9_HUMAN	174	[9 2 0 0 0]	5.52973e+07	5.72417e+07	1.38988e+07	1.43787e+07	7.24976e+07	7.3618e+07	2.03912e+07	2.3359e+07	9.84664e+07	1.08677e+08	2.3444e+07	3.01502e+07	0	0	0	0	0	0
sp|O95302|FKBP9_HUMAN	174	[6 2 0 0 0]	2.95474e+09	4.50842e+09	2.45525e+08	1.44233e+09	1.02468e+10	1.54563e+10	7.84244e+08	4.98956e+09	7.08869e+09	1.08253e+10	5.56922e+08	3.56585e+09	0	0	0	0	0	0
sp|O95302|FKBP9_HUMAN	174	[8 2 0 0 0]	1.73945e+09	2.00627e+09	1.34716e+08	9.18773e+06	3.13097e+09	3.56028e+09	1.83944e+08	1.93994e+07	5117498862	5.72325e+09	2.95345e+08	3.30173e+07	0	0	0	0	0	0
sp|O95302|FKBP9_HUMAN	174	[3 5 0 0 0]	1.02263e+07	4.36311e+07	1.1133e+06	5.15917e+06	6.49575e+07	2.02623e+08	8.97683e+06	1.79278e+07	4.45021e+07	1.59364e+08	5.24933e+06	1.39552e+07	0	0	0	0	0	0
sp|O95302|FKBP9_HUMAN	286	[5 2 0 0 0]	2.12332e+08	1.8379e+08	5.17141e+07	7.99861e+07	9.44739e+07	9.32078e+07	2.35905e+07	3.5861e+07	5.00863e+07	4.61204e+07	1.02188e+07	1.9887e+07	0	0	0	0	0	0
sp|O95302|FKBP9_HUMAN	286	[4 2 0 0 0]	4.97966e+07	1.047e+08	7.02977e+07	2.76912e+07	4.22621e+06	1.28474e+07	9.43942e+06	1.74398e+06	1.8078e+06	7.99297e+06	5.64519e+06	4.12938e+06	0	0	0	0	0	0
sp|O95302|FKBP9_HUMAN	397	[6 2 0 0 0]	2.95191e+08	4.15412e+08	2.58098e+07	5.95984e+06	9.79631e+08	1.3222e+09	8.83901e+07	2.0499e+07	7.29652e+08	9.90312e+08	7.59979e+07	1.59925e+07	0	0	0	0	0	0
sp|O95302|FKBP9_HUMAN	286	[7 2 0 0 0]	2.62181e+08	3.28558e+08	1.76737e+08	1.34011e+08	4.51938e+08	5.73384e+08	2.8451e+08	2.30659e+08	3.17421e+08	4.00796e+08	2.01271e+08	1.55952e+08	0	0	0	0	0	0
sp|O95302|FKBP9_HUMAN	286	[9 2 0 0 0]	1.59612e+09	4.05178e+09	4.90557e+08	1.04957e+09	3.68242e+09	9.21929e+09	1.11574e+09	2.37356e+09	5.19164e+09	1.27381e+10	1.57838e+09	3.31161e+09	0	0	0	0	0	0
sp|O95302|FKBP9_HUMAN	286	[8 2 0 0 0]	2.11807e+09	4.42816e+09	7.6325e+08	1.74255e+09	4.72042e+09	9.99172e+09	1.72059e+09	3.95358e+09	5.10341e+09	1.0791e+10	1.84544e+09	4.22197e+09	0	0	0	0	0	0
sp|O95302|FKBP9_HUMAN	286	[6 2 0 0 0]	1.19638e+08	7.77549e+07	6.18e+07		9.10038e+07	6.30313e+07	5.26832e+07		5.2345e+07	3.43678e+07	3.13736e+07		0	0	0	0	0	0
sp|O95302|FKBP9_HUMAN	397	[7 2 0 0 0]	1.68203e+08		2.29912e+07	1.27604e+07	4.3106e+08		6.11694e+07	2.73966e+07	4.12254e+08		5.53989e+07	2.85603e+07	0	0	0	0	0	0
sp|O95302|FKBP9_HUMAN	286	[10 2 0 0 0]	3.75214e+06		1.51571e+06	2.65258e+06	1.62941e+07		6.55648e+06	1.46522e+07	1.51652e+07		5.04096e+06	8.75061e+06	0	0	0	0	0	0
sp|Q7Z417|NUFP2_HUMAN	170	[4 2 0 0 0]	0	0		68225.3	478604	712525		239579	2.564e+07	3.87816e+07		20890675	0	1	1	0	0	0
sp|P07711|CATL1_HUMAN	221	[5 2 0 0 0]	9.55922e+08	2.28555e+09	1.58392e+09	1.66111e+09	2.09523e+08	3.57323e+08	2.90475e+08	2.83275e+08	5.08245e+08	1.38729e+09	9.702e+08	9.06878e+08	1	0	0	0	0	0
sp|P07711|CATL1_HUMAN	221	[7 2 0 0 0]	2.15138e+07	37880040	5.40291e+07	2.12343e+07	6.64604e+06	1.5143e+07	1.86518e+07	1.10245e+07	606055	1.44745e+06	4.96732e+06	2316925	0	-1	-1	0	0	0
sp|P07711|CATL1_HUMAN	221	[6 2 0 0 0]	2.51229e+08	4.36992e+08	4.45005e+08	2.28831e+08	5.60589e+07	8.21516e+07	9.02059e+07	5.34032e+07	3.55358e+07	7.22712e+07	5.68453e+07	3.09963e+07	1	-1	0	0	0	0
sp|P07711|CATL1_HUMAN	221	[8 2 0 0 0]	3.17907e+07	7.35256e+07	6.42769e+06	2.10135e+07	3.59615e+06	1.75168e+08	4852885	843065	8.38022e+06	1.94227e+07	1.2594e+06	4.65188e+06	0	0	0	0	0	0
sp|P07711|CATL1_HUMAN	221	[3 2 0 0 0]	1.59503e+08	2.23859e+08	1.90435e+08	2.02294e+08	1.78219e+07	1.827e+07	2.07823e+07	1.90631e+07	1.38491e+08	1.78657e+08	1.63351e+08	1.76314e+08	1	0	1	1	0	1
sp|P07711|CATL1_HUMAN	221	[4 2 0 0 0]	4.46214e+08	1.42092e+09	5.9109e+08	8.31926e+08	5.33109e+07	1.49816e+08	5.90205e+07	9.55469e+07	3.49365e+08	1.03736e+09	4.49497e+08	6.27536e+08	0	0	0	0	0	0
sp|Q96T58|MINT_HUMAN	1132	[9 2 0 0 0]	3.30792e+08	3.44355e+08	2.49718e+08	2.535e+08	2.85591e+08	2.90091e+08	2.11028e+08	2.25377e+08	4.26098e+08	4.28638e+08	3.01589e+08	3.06685e+08	0	0	0	0	0	0
sp|Q96T58|MINT_HUMAN	1132	[8 2 0 0 0]	8.45252e+08	6.17144e+08	7.87399e+08	8.07324e+08	6.37075e+08	4.80767e+08	6.16098e+08	6.27063e+08	2.09269e+09	1.60189e+09	2.00097e+09	2.01708e+09	0	1	1	0	1	1
sp|Q96T58|MINT_HUMAN	1132	[6 2 0 0 0]	8.53075e+07	4.3408e+08	1.69067e+08	2.01605e+08	1.00879e+08	5.01851e+08	2.30736e+08	2.35485e+08	2.78683e+08	1.27885e+09	6.04797e+08	5.81917e+08	0	0	0	0	0	0
sp|Q96T58|MINT_HUMAN	1132	[7 2 0 0 0]	2.32687e+08	5.39526e+08	4.01006e+08	4.71066e+08	2.60984e+08	2.53585e+08	2.27628e+08	4.52961e+08	2.86334e+08	3.08559e+08	2.27185e+08	5.75289e+08	0	0	0	0	0	0
sp|Q15262|PTPRK_HUMAN	140	[7 2 0 0 0]	6.22657e+08	1.11913e+09	6.67008e+08	6.3968e+08	1.87429e+08	2.97575e+08	1.42762e+08	1.87861e+08	3.20852e+08	5.00164e+08	327472020	2.87153e+08	1	0	0	0	0	0
sp|Q15262|PTPRK_HUMAN	140	[8 2 0 0 0]	9.55363e+08	6.82121e+08	4.67654e+08	4.30812e+08	2.93559e+08	1.76779e+08	1.3486e+08	1.42739e+08	1.52822e+08	1.17906e+08	7.25449e+07	9.79145e+07	0	-1	0	0	0	0
sp|Q15262|PTPRK_HUMAN	140	[6 2 0 0 0]	1.19835e+08	8.62872e+07	1.03356e+08	1.25748e+08	9.61802e+07	5.88172e+07	1.54394e+08	8.21822e+07	5.29158e+07	2.00272e+07	5.53036e+07	6.33642e+07	0	-1	0	0	0	0
sp|Q15262|PTPRK_HUMAN	462	[5 2 0 0 0]	1.14428e+09	1.25041e+09	8.21163e+08	5.34166e+08	5.54978e+08	6.18088e+08	4.20785e+08	3.11311e+08	1.67082e+08	1.43877e+08	1.04925e+08	6.5215e+07	0	-1	-1	0	0	0
sp|Q15262|PTPRK_HUMAN	462	[6 3 0 0 0]	9.45612e+07	3.23742e+08	8.87405e+07	7.02461e+07	1.09448e+08	3.06689e+08	6.72514e+07	7.5941e+07	9.82704e+07	2.74556e+08	8.47047e+07	7.98689e+07	0	0	0	0	0	0
sp|Q15262|PTPRK_HUMAN	462	[6 2 0 0 0]	1.03501e+08	2.89142e+07	7.12453e+07	3.59496e+06	5.28287e+07	7.92691e+06	0	2.60948e+06	8.03602e+07	2.37387e+07	5.22082e+07	5.48911e+06	0	0	0	0	0	0
sp|Q15262|PTPRK_HUMAN	462	[5 3 1 0 0]	1.98802e+06	5.68779e+07	2.88031e+07	2.59038e+07	4.85379e+06	1.8833e+08	1.03521e+08	1.38007e+08	5.0245e+06	1.68283e+08	8.65976e+07	1.15986e+08	0	0	0	0	0	0
sp|Q15262|PTPRK_HUMAN	462	[6 3 1 0 0]	1.68016e+07	1.07564e+08		9.78798e+07	4.9192e+07	3.88474e+08		3.80778e+08	9.99045e+07	507579015		5.10425e+08	0	0	0	0	0	0
sp|P07339|CATD_HUMAN	263	[6 2 0 1 0]	7.26331e+09	1.30838e+10	1.01543e+10	1.15446e+10	2.10892e+08	4.56824e+08	3.14828e+08	3.36114e+08	7.24944e+08	1.46161e+09	9.87549e+08	1.0961e+09	1	-1	1	1	-1	0
sp|P07339|CATD_HUMAN	263	[5 2 0 1 0]	1.52503e+10	2.59191e+10	1.50215e+10	1.61991e+10	7.47628e+08	1.2916e+09	6.95517e+08	8.41289e+08	2.25321e+09	3.8926e+09	2.25641e+09	2.52422e+09	1	-1	1	1	-1	0
sp|P07339|CATD_HUMAN	263	[7 2 0 0 0]	1.06505e+10	1.65897e+10	1.15682e+10	1.19986e+10	1.8336e+09	2.99859e+09	1.93009e+09	1.91764e+09	1.12738e+10	1.78241e+10	1.24705e+10	1.27379e+10	1	0	1	1	0	1
sp|P07339|CATD_HUMAN	263	[9 2 0 0 0]	3.198e+09	3.48447e+09	4.0402e+09	3.45694e+09	2.18502e+09	2.46956e+09	2.861e+09	2.47762e+09	1.5261e+09	1.62073e+09	1.89583e+09	1.58061e+09	0	-1	0	0	-1	0
sp|P07339|CATD_HUMAN	263	[6 2 0 0 0]	2.97228e+10	4.0956e+10	1.83244e+10	2.73275e+10	1.62244e+10	2.23608e+10	9.98604e+09	1.51763e+10	3.46124e+10	4.76391e+10	2.17461e+10	3.28256e+10	0	0	0	0	0	0
sp|P07339|CATD_HUMAN	263	[5 2 0 0 0]	1.04096e+10	1.52384e+10	9.2787e+09	1.13475e+10	2.76528e+10	4.18881e+10	2.47194e+10	3.01041e+10	1.16103e+10	1.74498e+10	1.01025e+10	1.28365e+10	-1	0	-1	0	0	0
sp|P07339|CATD_HUMAN	263	[8 2 0 0 0]	2.71279e+09	3.68977e+09	3.01664e+09	3.23226e+09	1.1314e+09	1.56136e+09	1.2373e+09	1.38496e+09	2.8563e+09	3.74547e+09	3.1801e+09	3.5318e+09	1	0	1	1	0	1
sp|P07339|CATD_HUMAN	263	[10 2 0 0 0]	1.81129e+09	2.61139e+09	2.0853e+09	2.52633e+09	1.78646e+09	2.63217e+09	2.10657e+09	2.52381e+09	1.10326e+09	1.7609e+09	1.28347e+09	1.52337e+09	0	0	0	0	0	0
sp|P07339|CATD_HUMAN	263	[4 3 0 1 0]		5.41391e+07	7.0282e+07	4.38728e+07		1.33622e+07	1.42848e+07	8.44154e+06		2.31616e+06	1.31629e+06	2.72754e+06	1	-1	-1	0	-1	0
sp|P23229|ITA6_HUMAN	323	[7 2 0 0 0]	1.55447e+10	1.69645e+10	7.35254e+09	1.4471e+10	3.53561e+09	4.03423e+09	1.66595e+09	3.40159e+09	1.86556e+09	1.98652e+09	8.56742e+08	1.75837e+09	1	-1	0	0	-1	0
sp|P23229|ITA6_HUMAN	323	[5 2 0 0 0]	4.64717e+09	5.78758e+09	8.23343e+09	4.69389e+09	1.0944e+09	1.29953e+09	1.88998e+09	1.10682e+09	3.49079e+08	5.38374e+08	6.74118e+08	3.95876e+08	1	-1	-1	1	-1	0
sp|P23229|ITA6_HUMAN	966	[6 2 0 0 0]	1.87316e+09	3.36306e+09	1.75674e+09	2.08812e+09	3.28156e+08	6.75591e+08	2.53164e+08	2.72295e+08	3.88495e+08	9.4052e+08	4.43708e+08	4.74882e+08	1	-1	0	0	0	0
sp|P23229|ITA6_HUMAN	966	[7 2 0 0 0]	1.22119e+09	2.27039e+09	1.18662e+09	1.28223e+09	9.77269e+07	3.74645e+08	1.22443e+08	1.25374e+08	2.86094e+08	5.64718e+08	2.77086e+08	2.62422e+08	1	-1	0	0	0	0
sp|P23229|ITA6_HUMAN	323	[8 2 0 0 0]	1.16639e+10	1.07235e+10	1.15748e+10	9.24715e+09	3.22906e+09	3.04039e+09	3.24621e+09	2.57636e+09	1.14292e+09	1.03054e+09	1.16776e+09	8.94689e+08	1	-1	-1	1	-1	-1
sp|P23229|ITA6_HUMAN	966	[5 2 0 0 0]	5.35917e+08	6.85178e+08	3.0097e+08	5.84186e+08	3.00569e+08	3.32879e+08	2.25286e+08	3.83164e+08	4.49727e+07	3.64581e+07	2.81126e+07	3.90477e+07	0	-1	-1	0	-1	-1
sp|P23229|ITA6_HUMAN	323	[6 2 0 0 0]	3.5316e+10	3.34424e+10	3.4055e+10	2.03633e+10	9.5707e+09	9.10244e+09	9.40854e+09	5.58568e+09	1.27404e+10	1.2592e+10	1.24694e+10	7.58533e+09	1	-1	0	1	-1	0
sp|P23229|ITA6_HUMAN	323	[9 2 0 0 0]	1.28641e+09	1.24848e+09	9.24422e+08	8.12383e+08	668547947	7.57342e+08	4.80547e+08	4.52352e+08	1.1532e+08	1.36186e+08	8.24081e+07	8.99813e+07	0	-1	-1	0	-1	-1
sp|P23229|ITA6_HUMAN	323	[6 3 0 0 0]	1.27243e+08	1.20124e+08	1.48745e+08	7.08091e+07	6.96019e+07	5.29324e+07	7.07325e+07	3.38206e+07	5.22124e+07	4.1155e+07	5.60668e+07	2.80209e+07	0	-1	0	0	0	0
sp|P23229|ITA6_HUMAN	323	[4 2 0 0 0]	9.12965e+07	6.68908e+08	1.9805e+08	3.10096e+08	4.98651e+07	5.27888e+08	1.7627e+08	2.67132e+08	1.39346e+06	2.77418e+07	8.12884e+06	1.08014e+07	0	0	0	0	0	0
sp|P23229|ITA6_HUMAN	966	[6 3 0 0 0]	6.04203e+07	2.54753e+08	8.2612e+07	1.1187e+08	2.23358e+07	1.04966e+08	1.5882e+07	4.44282e+07	3.38985e+07	9.40617e+07	1.8919e+07	3.71744e+07	0	0	0	0	0	0
sp|P23229|ITA6_HUMAN	966	[8 2 0 0 0]	5.28094e+07	6.34067e+07	1.03494e+08	3.77826e+07	0	0	2.6619e+07	2.44346e+06	0	0	3.20188e+07	1.91512e+06	0	0	0	0	0	0
sp|P23229|ITA6_HUMAN	323	[5 4 1 0 0]	1.83922e+09	2.35939e+09	1.95259e+09	8.26801e+08	7.22441e+08	9.18976e+08	7.59842e+08	3.25773e+08	1.19912e+08	1.46039e+08	1.28357e+08	5.28679e+07	0	-1	-1	0	0	0
sp|P23229|ITA6_HUMAN	966	[5 3 1 0 0]	2.61649e+07	3.33082e+06	4.41225e+07	3.43296e+07	2.17493e+07	7.54215e+06	4.58956e+07	3.98448e+07	1.76314e+06	4.71539e+06	537810	4.27502e+06	0	0	0	0	0	0
sp|P23229|ITA6_HUMAN	323	[6 5 1 0 0]	2.28286e+08	2.92022e+08	1.16304e+08	4.70032e+07	2.28631e+08	3.13957e+08	1.32731e+08	4.67435e+07	7.19578e+07	8.78509e+07	3.71522e+07	1.39918e+07	0	0	0	0	0	0
sp|P23229|ITA6_HUMAN	323	[6 4 1 0 0]	1.53955e+08	8.68203e+07	5.10971e+07	8.18735e+07	3.29081e+08	1.71285e+08	3.72644e+07	1.59714e+08	1.03269e+08	5.93904e+07	1.03877e+07	5.15513e+07	0	0	0	0	0	0
sp|P23229|ITA6_HUMAN	966	[6 3 1 0 0]	2.50451e+08	4.52711e+07	1.82414e+08	1.13998e+08	2.44456e+08	7.71777e+07	3.16967e+08	2.05057e+08	1.52862e+08	4.32289e+07	1.82965e+08	1.45697e+08	0	0	0	0	0	0
sp|P23229|ITA6_HUMAN	323	[5 3 0 0 0]	2.32792e+07	1.36656e+07	1.53084e+07	1.34762e+07	1.69332e+07	7.57202e+06	8.16544e+06	7.88786e+06	3.23762e+06	1.73079e+06	1.93031e+06	1.28671e+06	0	-1	0	0	-1	0
sp|P23229|ITA6_HUMAN	323	[6 3 1 0 0]	2.82911e+09	2.43352e+09	1.90067e+09	1.4099e+09	2.87591e+09	2.50245e+09	1.81791e+09	1.25654e+09	1.03417e+09	9.07636e+08	6.57744e+08	4.07568e+08	0	-1	0	0	0	0
sp|P23229|ITA6_HUMAN	323	[5 3 1 0 0]	1.8222e+09	1.9412e+09	6.84368e+08	1.33783e+09	1.22068e+09	1.25992e+09	4.65014e+08	7.61602e+08	3.0491e+08	3.29901e+08	1.19023e+08	2.3718e+08	0	-1	0	0	0	0
sp|P23229|ITA6_HUMAN	323	[4 3 1 0 0]	7.12945e+06	9.31726e+06	8.95028e+06	3.14061e+06	3.66353e+06	4.20488e+06	3.95925e+06	1.6837e+06	538812	896356	725341	157537	0	-1	-1	0	0	0
sp|P23229|ITA6_HUMAN	966	[5 4 1 0 0]	3.24609e+07	4.79087e+07	2.25504e+07	4.91703e+06	1.05584e+07	2.20766e+07	1.38901e+07	2.06843e+06	3.55681e+06	6.92611e+06	3.16862e+06	728882	0	0	0	0	0	0
sp|P23229|ITA6_HUMAN	930	[10 2 0 0 0]	2.111e+07	1.95362e+07	2.18919e+07	2.09151e+07	1.06486e+07	1.02336e+07	6.58819e+06	7.13878e+06	5.77682e+06	6.42279e+06	4.37352e+06	3.53458e+06	1	-1	0	1	-1	0
sp|P23229|ITA6_HUMAN	997	[9 2 0 0 0]	3.60659e+07	6.37079e+07	5.87693e+07	1.39127e+08	3.3453e+07	5.7531e+07	4.68266e+07	1.14751e+08	1.0641e+07	1.41598e+07	1.60808e+07	3.70348e+07	0	0	0	0	0	0
sp|P23229|ITA6_HUMAN	997	[8 2 0 0 0]	1.26928e+07	21519035	6.35878e+06	2.21537e+07	9.35932e+06	1.7891e+07	4.4788e+06	1.43333e+07	2.68993e+06	3.67898e+06	1.46548e+06	5.20711e+06	0	0	0	0	0	0
sp|P23229|ITA6_HUMAN	323	[5 4 2 0 0]	8.50906e+06	6.11449e+07	3.37583e+07	6.49346e+07	3.94591e+06	5.67311e+07	3.29057e+07	6.72422e+07	648045	1.44655e+07	8.77294e+06	1.8325e+07	0	0	0	0	0	0
sp|P23229|ITA6_HUMAN	930	[5 4 1 1 0]	1.45841e+08	8.48774e+07	2.48354e+08	1.63428e+08	4.96654e+07	1.21017e+07	8.20706e+07	6.58085e+07	2.43427e+07	3.15359e+06	4.87595e+07	2.8232e+07	0	-1	0	0	0	0
sp|P23229|ITA6_HUMAN	323	[5 4 0 0 0]	1.63226e+07	2.7801e+07		1.49827e+07	3.8075e+06	6.38583e+06		3.99007e+06	352723	388725		964779	0	-1	-1	0	0	0
sp|P23229|ITA6_HUMAN	966	[9 2 0 0 0]	2.27455e+07	3.61635e+07		1.26437e+07	0	1.38409e+07		3.4358e+06	0	0		2.29296e+06	0	0	0	0	0	0
sp|P23229|ITA6_HUMAN	966	[5 3 0 0 0]	1.56632e+07	2.71739e+07	2.85147e+07		7.8111e+06	2.01314e+07	3.80295e+06		1.67345e+06	5.13264e+06	1.17224e+06		0	-1	0	0	0	0
sp|P23229|ITA6_HUMAN	323	[7 4 1 0 0]	5.72211e+06	8.63134e+06	7.28791e+06		2.55021e+07	2.39354e+07	2.52799e+07		1.07985e+07	9.86339e+06	1.06362e+07		-1	0	-1	-1	0	-1
sp|P23229|ITA6_HUMAN	323	[10 2 0 0 0]		4.99271e+07	2.88443e+07	2.98057e+07		5.5239e+07	3.78514e+07	3.77845e+07		1.55473e+07	1.35698e+07	1.25037e+07	0	0	-1	0	0	0
sp|P23229|ITA6_HUMAN	966	[4 2 0 0 0]		1.11701e+08	5.86772e+07	6.34734e+07		3.91559e+06	0	0		6.13007e+07	1.2903e+07	8.12168e+06	0	0	0	0	0	0
sp|P19224|UD16_HUMAN	346	[6 2 0 0 0]	3.67443e+10	1.10738e+11	4.93816e+10	4.19567e+10	3.31964e+08	1.36354e+09	1.39058e+09	1.45264e+09	8.14709e+07	5.65794e+08	1.18591e+08	7.04715e+07	0	0	0	0	0	0
sp|P19224|UD16_HUMAN	346	[5 2 0 0 0]	1.02153e+11	7.99879e+10	8.94686e+10	7.68025e+10	2.12066e+09	1.73529e+09	1.74897e+09	1.54694e+09	2.58544e+07	1.15783e+08	3.79395e+07	5.9733e+07	1	-1	-1	1	-1	-1
sp|P19224|UD16_HUMAN	346	[3 3 0 1 0]	1.64439e+10	2.07544e+10	3.33465e+10	1.52315e+10	1.9851e+08	3.40704e+08	4.68161e+08	2.1152e+08	1.11051e+07	2.19806e+07	7.7964e+06	1.23375e+07	1	-1	-1	0	-1	0
sp|P19224|UD16_HUMAN	346	[7 2 0 0 0]	1.43604e+10	1.78709e+10	1.74982e+10	9.0422e+09	8.97017e+08	8.32848e+08	8.88073e+08	6.18517e+08	5.17323e+07	3.32413e+07	3.87898e+07	6.2747e+07	1	-1	-1	1	-1	-1
sp|P19224|UD16_HUMAN	346	[5 2 0 1 0]	1.42026e+10	2.45183e+10	1.19446e+10	1.4306e+10	2.97845e+07	1.53512e+08	8.44439e+07	1.07892e+08	2.30372e+10	2.26209e+10	1.81869e+10	4.25445e+10	1	0	1	1	0	0
sp|P19224|UD16_HUMAN	346	[4 2 0 1 0]	3.66011e+09	6.27971e+09	4.24102e+09	2.20808e+09	0	7.23033e+06	0	0	7.45815e+09	5.8699e+09	5.81911e+09	4.91634e+09	1	0	1	0	0	1
sp|P19224|UD16_HUMAN	346	[10 2 0 0 0]	2.26799e+09	2.45613e+09	1.07918e+09	6.55705e+08	0	0	1.48741e+07	4.28958e+06	0	5.11156e+06	4.53491e+06	0	0	0	0	0	0	0
sp|P19224|UD16_HUMAN	346	[9 2 0 0 0]	3.48732e+09	4.15247e+09	2.59224e+09	3.09405e+09	0	1.20871e+07	1.07737e+07	0	0	2.87726e+06	7.98263e+06	0	1	-1	0	1	-1	0
sp|P19224|UD16_HUMAN	346	[3 5 0 1 0]	7.47701e+08	8.92636e+08	6.88777e+08	4.02248e+08	1.78192e+07	4.17944e+07	2.2393e+07	1.94667e+07	0	4.2538e+06	0	0	1	-1	-1	1	-1	0
sp|P19224|UD16_HUMAN	346	[6 2 0 1 0]	4.30262e+09	9.79167e+09	6.16931e+09	4.13533e+09	3.19068e+08	5.72545e+08	3.00369e+08	3.29947e+08	9.7101e+09	1.8999e+10	1.1952e+10	6.61541e+09	1	0	1	0	0	0
sp|P19224|UD16_HUMAN	346	[3 4 0 1 0]	9.53767e+09	6.99418e+09	9.40289e+09	1.29819e+10	2.90517e+08	2.06172e+08	2.39352e+08	3.42819e+08	1.43204e+07	1.74881e+07	1.36275e+07	1.49037e+07	1	-1	-1	1	-1	-1
sp|P19224|UD16_HUMAN	346	[3 2 0 1 0]	5.73377e+09	1.72032e+10	6.77616e+09	3.83294e+09	2.29224e+07	9.00164e+07	2.63378e+07	1.7638e+07	3.31265e+08	1.08002e+09	7.01805e+08	6.02851e+08	0	0	1	0	0	0
sp|P19224|UD16_HUMAN	346	[8 2 0 0 0]	9.33597e+09	6468303745	7.0348e+09	8.12974e+09	1.18966e+08	3.33962e+08	1.23241e+08	4.37787e+07	5.29467e+07	7.4111e+07	8.38551e+07	22594857	1	-1	0	1	-1	0
sp|P19224|UD16_HUMAN	346	[7 2 0 1 0]	6.04568e+07	2.07828e+08	1.25717e+08	1.17134e+08	2.57948e+07	2.42545e+07	0	2.25284e+07	2893540990	5.64408e+09	4.45221e+09	2.65114e+09	0	1	1	0	1	1
sp|P19224|UD16_HUMAN	346	[4 3 0 1 0]	1.14522e+08	3.30429e+08	2.20583e+08	1.29326e+08	2.64321e+06	1.45687e+07	1.01149e+07	5.13123e+06	0	0	2897239	0	1	-1	0	0	0	0
sp|P19224|UD16_HUMAN	346	[4 3 0 2 0]	1.01222e+08	2.34955e+08	1.62886e+08	1.05491e+08	3.65469e+07	0	0	0	1.45618e+08	2.89183e+06	3.37482e+06	0	1	0	0	0	0	0
sp|P19224|UD16_HUMAN	346	[4 2 0 0 0]	8.83239e+08	2.51195e+09	1.73695e+09	6.77203e+08	0	6.36555e+06	3.054e+06	2.28715e+06	0	4.29986e+06	0	0	0	0	0	0	0	0
sp|P19224|UD16_HUMAN	346	[4 4 1 1 0]	3.68918e+08	1.49515e+08	1.64475e+08	2.18644e+08	1.41448e+06	0	0	0	1.02289e+09	6.45866e+08	5.13427e+08	1.60001e+09	1	0	1	0	0	0
sp|P19224|UD16_HUMAN	346	[4 3 1 1 0]	2.0451e+08	2.40029e+08	2.40513e+08	2.09888e+08	0	0	988154	818011	3.73455e+06	1.37713e+06	2.5975e+06	898233	1	-1	0	1	-1	0
sp|P19224|UD16_HUMAN	346	[4 5 1 1 0]		1.7475e+07	3.17703e+07	2.585e+07		473259	0	930528		410010	488417	0	1	-1	0	0	0	0
sp|Q969V3|NCLN_HUMAN	428	[8 2 0 0 0]	2.98431e+09	2.83704e+09	2.716e+09	1.5314e+09	2.83536e+09	2.35043e+09	2.28861e+09	1.25484e+09	2.66167e+09	2.63408e+09	2.56768e+09	1.44663e+09	0	0	0	0	0	0
sp|Q969V3|NCLN_HUMAN	428	[6 2 0 0 0]	1.62001e+09	1.59702e+09	1.74233e+09	8.00864e+08	1.29524e+09	1.31746e+09	1.40078e+09	6.48474e+08	1.77919e+09	1.78982e+09	1.88709e+09	8.65686e+08	0	0	0	0	0	0
sp|Q969V3|NCLN_HUMAN	428	[7 2 0 0 0]	1.05899e+09	1.99098e+09	1.37067e+09	8.93232e+08	9.49246e+08	1.87167e+09	1.21907e+09	8.49792e+08	1.52606e+09	2.80804e+09	1.89815e+09	1.21475e+09	0	0	0	0	0	0
sp|Q969V3|NCLN_HUMAN	428	[9 2 0 0 0]	2.05646e+08	4.07248e+08	2.88567e+08	2.97761e+08	3.08609e+08	6.41477e+08	454068417	4.62842e+08	1.45751e+08	2.98172e+08	2.14779e+08	2.21338e+08	0	0	0	0	0	0
sp|Q969V3|NCLN_HUMAN	428	[4 4 1 0 0]	1.04438e+06	368439	2.77846e+06	1.39683e+06	4.29394e+06	252804	4.61664e+06	1.71163e+06	2.10903e+07	1.57428e+07	1.87354e+07	1.25625e+07	0	1	1	0	1	1
sp|Q969V3|NCLN_HUMAN	428	[3 4 0 0 0]	126980	383793	1.0495e+06		972449	1.16801e+06	2.07098e+06		1.64291e+06	2.99025e+06	3.66544e+06		0	0	0	0	0	0
sp|Q969V3|NCLN_HUMAN	428	[4 3 1 0 0]		1.57465e+06	565301	1.05075e+06		573257	522189	526893		3.02881e+06	3.46801e+06	4771801	0	0	1	0	0	0
sp|Q9UBV2|SE1L1_HUMAN	195	[8 2 0 0 0]	7.0564e+08	5.38756e+08	5.48578e+08	6.13179e+08	1.89032e+09	1.52735e+09	1.48467e+09	1.66811e+09	1.76718e+09	1.41887e+09	1.40167e+09	1.55353e+09	-1	1	0	-1	1	0
sp|Q9UBV2|SE1L1_HUMAN	217	[6 2 0 0 0]	1.41426e+08	2.66334e+09	2.75827e+06	2.62322e+08	1.57751e+08	3.14929e+09	3.25016e+06	2.97349e+08	4.42226e+07	9.23361e+08	659543	1.03539e+08	0	0	0	0	0	0
sp|Q9UBV2|SE1L1_HUMAN	195	[9 2 0 0 0]	1.12528e+09	9.31147e+08	1.10281e+09	1.39248e+09	3.88103e+09	3.28499e+09	3.61527e+09	4409745654	3.14515e+09	2.65742e+09	2.97632e+09	3.59229e+09	-1	1	0	-1	1	0
sp|Q9UBV2|SE1L1_HUMAN	195	[6 2 0 0 0]	9.78559e+06	3.87193e+06	5.18323e+06	4.33965e+06	1.45839e+07	2.61899e+07	1.3642e+07	1.53799e+07	2.55235e+06	1.38082e+06	563346	2401986	0	0	-1	0	0	0
sp|Q9UBV2|SE1L1_HUMAN	272	[9 2 0 0 0]	6.83345e+06	2.33286e+08	1.20943e+08	2.06194e+08	6.21365e+07	6.28946e+08	3.30611e+08	5.44643e+08	5.79243e+07	6.1821e+08	3.82628e+08	5.58324e+08	0	0	0	0	0	0
sp|Q9UBV2|SE1L1_HUMAN	195	[7 2 0 0 0]	3.60179e+06	9.56951e+06	9.52453e+06	1.32284e+07	1.85288e+07	2.82345e+07	2.39946e+07	4.75297e+07	9.27608e+06	1.48873e+07	1.35426e+07	2.46335e+07	0	0	0	0	0	0
sp|Q9UBV2|SE1L1_HUMAN	272	[8 2 0 0 0]	1.85785e+08	3.22379e+08	1.78032e+08	1.62913e+08	5.48396e+08	8.40681e+08	4.56016e+08	5.47775e+08	4.19137e+08	7.45501e+08	4.1619e+08	4.8222e+08	-1	0	0	0	0	0
sp|Q9UBV2|SE1L1_HUMAN	608	[8 2 0 0 0]	5.98815e+08	1.18622e+09	8.06716e+08	5.72313e+08	3.89406e+08	7.51585e+08	3.89291e+08	2.55285e+08	2.80266e+08	5.43467e+08	2.77694e+08	1.83174e+08	0	0	0	0	0	0
sp|Q9UBV2|SE1L1_HUMAN	608	[9 2 0 0 0]	8.94518e+08	1.61642e+09	9.58461e+08	9.16148e+08	4.33623e+08	8.8336e+08	4.67307e+08	3.84732e+08	3.39499e+08	7.79106e+08	4.47181e+08	2.94905e+08	0	0	0	0	0	0
sp|Q9UBV2|SE1L1_HUMAN	217	[10 2 0 0 0]	8.07249e+06	7.7541e+06	7.51722e+06	7.42798e+06	6.88451e+06	6.75553e+06	7.60219e+06	6.82956e+06	2.82144e+07	2.65192e+07	2.73506e+07	2.53168e+07	0	1	1	0	1	1
sp|Q9UBV2|SE1L1_HUMAN	195	[10 2 0 0 0]	4.59223e+06	3.96628e+06	7.73146e+06	3.27697e+06	5.21908e+06	4.65463e+06	1.03534e+07	4.70829e+06	1.58655e+07	1.5302e+07	3.22412e+07	1.51861e+07	0	0	0	0	0	0
sp|Q9UBV2|SE1L1_HUMAN	608	[7 2 0 0 0]	8.11783e+07	5.54424e+07	7.38496e+07	5.36202e+07	1.09975e+08	1.49338e+08	1.84297e+08	1.03357e+08	9.70275e+07	1.76181e+07	8.58262e+07	7.51483e+06	0	0	0	0	0	0
sp|Q9UBV2|SE1L1_HUMAN	608	[6 2 0 0 0]	4.51021e+07	3.69404e+07	2.46219e+07	3.56555e+07	1.38918e+07	2.06894e+07	1.72684e+06	3.46754e+06	3.09885e+06	3.57732e+06	1.37042e+06	1.66743e+06	1	-1	0	0	-1	0
sp|Q9UBV2|SE1L1_HUMAN	608	[3 4 2 0 0]	5.60446e+06	7.53795e+07	2.75797e+07	3.60997e+07	3.56774e+07	2.38735e+08	1.36998e+08	1.09169e+08	1.43366e+07	3.06099e+08	2.02151e+08	1.91704e+08	0	0	0	0	0	0
sp|Q9UBV2|SE1L1_HUMAN	217	[7 2 0 0 0]	6.95247e+07	4.87244e+08		6.06078e+07	6.69516e+07	5.07614e+08		4.70021e+07	58534423	5.2993e+08		5.33338e+07	0	0	0	0	0	0
sp|Q9UBV2|SE1L1_HUMAN	431	[6 2 0 0 0]	1.28312e+08	5.64051e+07		1.08998e+08	3.70722e+08	9.10631e+07		1.48208e+08	1.84788e+08	5.83778e+07		8.08766e+07	0	0	0	0	0	0
sp|Q9UBV2|SE1L1_HUMAN	217	[9 2 0 0 0]	2.88184e+08	7.30573e+08		1.8858e+08	4.83119e+08	1.13881e+09		3.0593e+08	3.50055e+08	8.49966e+08		2.27853e+08	0	0	0	0	0	0
sp|Q9UBV2|SE1L1_HUMAN	431	[9 2 0 0 0]	2.01639e+07	1.62075e+07		6.5955e+06	3.85834e+07	2.27693e+07		2.58957e+07	3.0167e+07	1.30441e+07		2.09309e+07	0	0	0	0	0	0
sp|Q9UBV2|SE1L1_HUMAN	431	[7 2 0 0 0]	2.59337e+06	4.02099e+06		4.78207e+07	6.0843e+06	1.70009e+07		1.23351e+08	6.94377e+06	1.16826e+07		1.05572e+08	0	0	0	0	0	0
sp|Q9UBV2|SE1L1_HUMAN	217	[8 2 0 0 0]		6.26944e+08	1.11332e+08	5.04504e+07		7.38928e+08	1.32226e+08	6.72192e+07		9.99767e+08	1.77928e+08	1.0113e+08	0	0	0	0	0	0
sp|Q6YHK3|CD109_HUMAN	279	[6 2 0 0 0]	2.04942e+09	3.78029e+09	2.32346e+09	1.31908e+09	855687	1.38538e+06	630549	742714	9.41427e+08	1.77284e+09	1.04796e+09	6.10802e+08	1	0	1	0	0	0
sp|Q6YHK3|CD109_HUMAN	247	[7 2 0 0 0]	1.5616e+10	2.135e+10	1.67584e+10	1.30198e+10	2.46305e+09	3.46154e+09	2.68268e+09	2.13928e+09	9.72975e+09	1.38322e+10	1.05411e+10	8.12699e+09	1	0	1	1	0	1
sp|Q6YHK3|CD109_HUMAN	337	[7 2 0 0 0]	3.0033e+09	4.17809e+09	2.76631e+09	3.21783e+09	5.6548e+08	8.85609e+08	6.06086e+08	6.89447e+08	1.43021e+09	1.73762e+09	1.33369e+09	1.61131e+09	1	-1	1	1	-1	1
sp|Q6YHK3|CD109_HUMAN	279	[5 2 0 0 0]	1.82555e+08	1.24296e+08	1.55268e+08	1.60728e+08	484828	0	385943	519564	1.9454e+07	1.28902e+07	2.52411e+07	2.64501e+07	1	-1	1	1	-1	1
sp|Q6YHK3|CD109_HUMAN	247	[6 2 0 0 0]	4.05629e+09	7.1799e+09	5.97214e+09	4.19924e+09	5.45572e+08	9.04808e+08	8.30687e+08	5.21357e+08	1.50266e+09	2.48714e+09	2.16271e+09	1.36596e+09	1	-1	1	1	0	0
sp|Q6YHK3|CD109_HUMAN	247	[5 2 0 0 0]	1.72798e+09	1.93859e+09	2.08311e+09	1.48682e+09	4.42159e+08	4.22161e+08	3.92527e+08	3.62264e+08	1.25635e+08	1.70406e+08	2.03254e+08	1.15376e+08	1	-1	-1	1	-1	-1
sp|Q6YHK3|CD109_HUMAN	337	[8 2 0 0 0]	1.25534e+10	1.58244e+10	1.31644e+10	1.65941e+10	3.37861e+09	4.09265e+09	3.41263e+09	4.07878e+09	6.77402e+09	8.54311e+09	7.21397e+09	8.64776e+09	1	0	1	1	0	1
sp|Q6YHK3|CD109_HUMAN	247	[8 2 0 0 0]	2.63318e+10	3.19751e+10	2.48434e+10	2.43592e+10	5.23177e+09	6.21585e+09	4.73316e+09	4.83888e+09	1.6756e+10	2.01339e+10	1.55061e+10	1.55847e+10	1	0	1	1	0	1
sp|Q6YHK3|CD109_HUMAN	247	[9 2 0 0 0]	2.83733e+09	3.21098e+09	2.36985e+09	2.74767e+09	6.72069e+08	8.14426e+08	5.81754e+08	6.07883e+08	2.81972e+09	3.23256e+09	2.30764e+09	2.68641e+09	1	0	1	1	0	1
sp|Q6YHK3|CD109_HUMAN	279	[7 2 0 0 0]	4.85021e+09	7.44784e+09	4.52128e+09	3.06885e+09	452259	2.83274e+06	765623	1.10356e+06	2.438e+09	3.87505e+09	2.35641e+09	1.60073e+09	1	0	1	1	0	0
sp|Q6YHK3|CD109_HUMAN	279	[9 2 0 0 0]	6.06183e+08	4.13509e+08	2.64889e+08	5.23626e+08	303655	782959	615074	0	6.2197e+08	4.3458e+08	2.86534e+08	5.63402e+08	1	0	1	1	0	1
sp|Q6YHK3|CD109_HUMAN	337	[6 2 0 0 0]	3.36371e+08	4.48192e+08	3.24179e+08	2.29483e+08	3.09275e+07	5.67206e+07	4.33488e+07	2.97966e+07	3.40051e+07	8.97492e+07	6.8118e+07	3.09332e+07	1	-1	0	1	-1	0
sp|Q6YHK3|CD109_HUMAN	279	[8 2 0 0 0]	1.23989e+09	2.16825e+09	1.54668e+09	1.01946e+09	422274	0	0	449706	1.04758e+09	1.86219e+09	1.29154e+09	8.61159e+08	1	0	1	1	0	1
sp|Q6YHK3|CD109_HUMAN	419	[9 2 0 0 0]	3.34845e+08	5.0459e+08	4.42707e+08	3.51489e+08	1.17055e+08	1.57492e+08	1.58807e+08	1.42564e+08	3.32342e+08	4.52945e+08	3.91508e+08	2.76444e+08	1	0	1	1	0	1
sp|Q6YHK3|CD109_HUMAN	247	[4 2 0 0 0]	1.28683e+08	1.95226e+08	2.07967e+08	2.062e+08	8.60135e+06	1.18714e+07	1.44989e+07	1.60576e+07	783947	0	1.366e+06	0	1	-1	-1	1	-1	-1
sp|Q6YHK3|CD109_HUMAN	337	[9 2 0 0 0]	1.53232e+09	1.5388e+09	1.48196e+09	1.69507e+09	4.49555e+08	4.2841e+08	4.91861e+08	4.37203e+08	1.52409e+09	1.47332e+09	1.41893e+09	1.54093e+09	1	0	1	1	0	1
sp|Q6YHK3|CD109_HUMAN	419	[8 2 0 0 0]	1.12681e+08	1.91097e+08	6.87653e+07	8.66419e+07	1.52382e+07	4.57198e+07	2.85141e+07	7.84435e+06	1.41783e+08	2.72889e+08	1.24817e+08	1.55931e+08	0	0	1	0	0	0
sp|Q6YHK3|CD109_HUMAN	419	[5 4 1 2 0]	1.22556e+09	1.47536e+09	1.0704e+09	4.29971e+08	8.09219e+08	8.81637e+08	6.35016e+08	2.58979e+08	3.61742e+08	4.20531e+08	3.16865e+08	1.33976e+08	0	0	0	0	0	0
sp|Q6YHK3|CD109_HUMAN	419	[5 4 1 1 0]	1.74547e+09	1.82785e+09	1.77621e+09	9.29454e+08	9.32183e+08	9.97128e+08	8.62764e+08	4.97713e+08	5.28747e+08	5.25875e+08	5.13254e+08	2.70584e+08	0	-1	0	0	0	0
sp|Q6YHK3|CD109_HUMAN	513	[8 2 0 0 0]	1.80769e+07	8.61105e+07	3.87582e+07	9.67025e+06	1.60065e+07	5.57658e+07	3.29256e+07	5.90663e+06	1.85943e+07	9.70915e+07	4.01555e+07	9.5038e+06	0	0	0	0	0	0
sp|Q6YHK3|CD109_HUMAN	419	[6 4 0 3 0]	1.22917e+08	7.40529e+07	4.37243e+07	8.32451e+07	5.69808e+07	4.52727e+07	1.80412e+07	4.69507e+07	3.74872e+07	1.80631e+07	8.78032e+06	2.94746e+07	0	0	0	0	0	0
sp|Q6YHK3|CD109_HUMAN	247	[5 4 1 1 0]	3.74925e+07	2.67019e+07	1.74495e+08	5.24798e+07	1.24622e+07	9.04904e+06	5.47983e+07	1.45841e+07	283710	235004	1.6062e+06	523517	0	0	0	0	0	0
sp|Q6YHK3|CD109_HUMAN	247	[6 3 1 0 0]	1.02674e+07	1.2583e+07	1.66784e+07	5.57502e+06	2.16304e+06	2.82381e+06	3.83082e+06	1.4154e+06	2.18061e+06	2.90772e+06	3.72531e+06	1.13483e+06	0	0	0	0	0	0
sp|Q6YHK3|CD109_HUMAN	247	[5 4 1 0 0]	1.08289e+08	7.10587e+07	1.60374e+07	1.38177e+07	2.62777e+07	1.62765e+07	3.02964e+06	3.83006e+06	8.55456e+06	5.604e+06	325587	875575	0	0	0	0	0	0
sp|Q6YHK3|CD109_HUMAN	419	[6 3 1 0 0]	1.90602e+07	2.16544e+07	2.85645e+07	1.4195e+07	3.19444e+06	2.89354e+06	5.12417e+06	3.00755e+06	2.34595e+07	2.60657e+07	3.23487e+07	1.61149e+07	1	0	1	1	0	1
sp|Q6YHK3|CD109_HUMAN	397	[8 2 0 0 0]	7.12307e+07	2.13819e+07	3.42816e+07	1.96716e+07	4.49587e+07	1.09381e+07	2.61918e+07	8.46036e+06	7.55129e+07	2.31153e+07	5.74429e+07	22457102	0	0	0	0	0	0
sp|Q6YHK3|CD109_HUMAN	397	[9 2 0 0 0]	3.14603e+07	5.29018e+07	2.32874e+07	9.61883e+07	1.72354e+07	3.3856e+07	1.54639e+07	5.74418e+07	2.5332e+07	3.48488e+07	2.33435e+07	8.03197e+07	0	0	0	0	0	0
sp|Q6YHK3|CD109_HUMAN	118	[6 4 0 1 0]	9.09948e+06	7.78867e+06	4.94885e+06	5.8702e+06	705506	449372	712982	438351	511044	2.36568e+06	271152	1.25451e+06	1	-1	0	1	-1	0
sp|Q6YHK3|CD109_HUMAN	419	[5 4 2 1 0]	7.05918e+08	1.12042e+09	4.17323e+08	6.80158e+08	4.9628e+08	7.91582e+08	2.76596e+08	4.8345e+08	4.20352e+08	6.62559e+08	2.37676e+08	3.93064e+08	0	0	0	0	0	0
sp|Q6YHK3|CD109_HUMAN	279	[4 2 0 0 0]	3.82809e+07		1.91738e+07	2.41978e+07	0		0	0	364315		135132	136184	1	-1	0	0	0	0
sp|Q6YHK3|CD109_HUMAN	419	[6 5 1 1 0]	8.72631e+06		3.01637e+07	1.6135e+07	6.74206e+06		2.34469e+07	1.12596e+07	1.08635e+06		4.17162e+06	873125	0	0	0	0	0	0
sp|Q6YHK3|CD109_HUMAN	513	[7 2 0 0 0]	8.28869e+06	3.55871e+06	3.17816e+06		3.31525e+06	3.55902e+06	2.49389e+06		4.11422e+06	2.21054e+06	1.42453e+06		0	0	0	0	0	0
sp|Q6YHK3|CD109_HUMAN	41	[5 2 0 0 0]	1.062e+07	8.88156e+06	9.52185e+06		9.86488e+06	8.21234e+06	7.35839e+06		2.98587e+06	980629	1.67334e+06		0	-1	-1	0	-1	0
sp|Q6YHK3|CD109_HUMAN	337	[5 2 0 0 0]		3.9292e+07	2.70193e+07	2.01176e+07		5.60594e+06	2.03768e+06	0		1.19892e+07	3.21967e+06	4.54068e+06	0	0	0	0	0	0
sp|Q6YHK3|CD109_HUMAN	247	[6 3 0 0 0]		6.53401e+07	1.54955e+07	2.20739e+07		9.45165e+06	2.12e+06	4.06617e+06		2.31923e+07	5.18383e+06	8.18425e+06	0	0	0	0	0	0
sp|O94905|ERLN2_HUMAN	106	[8 2 0 0 0]	9.15816e+08	1.09482e+09	9.45756e+08	1.15141e+09	1.20739e+09	1.44854e+09	1.3038e+09	1.48873e+09	8.46967e+08	1.00951e+09	8.96264e+08	1.07776e+09	0	0	0	0	0	0
sp|O94905|ERLN2_HUMAN	106	[9 2 0 0 0]	5.16607e+08	5.54436e+08	7.26235e+08	3.96851e+08	8.86258e+08	9.69409e+08	1.33047e+09	7.02348e+08	5.2781e+08	6.08678e+08	7.89336e+08	4.04815e+08	0	0	0	0	0	0
sp|O94905|ERLN2_HUMAN	106	[7 2 0 0 0]	2.20012e+08	2.55038e+08	2.11639e+08	2.72154e+08	2.78914e+08	2.97835e+08	2.86002e+08	3.2627e+08	9.62135e+07	1.02984e+08	1.05091e+08	1.18385e+08	0	-1	-1	0	-1	-1
sp|O94905|ERLN2_HUMAN	106	[6 2 0 0 0]	5.23866e+08	5.41748e+08	4.04393e+08	5.00494e+08	1.10984e+09	1.15471e+09	9.05603e+08	1.06825e+09	2.17777e+08	2.25661e+08	1.68096e+08	2.15642e+08	-1	-1	-1	-1	-1	-1
sp|O94905|ERLN2_HUMAN	106	[5 2 0 0 0]	1.41658e+08	1.57823e+08	1.64688e+08	1.2506e+08	1.4242e+08	1.65346e+08	1.65145e+08	1.26989e+08	1.3137e+07	1.6502e+07	1.50065e+07	1.03074e+07	0	-1	-1	0	-1	-1
sp|O94905|ERLN2_HUMAN	106	[4 2 0 0 0]	1.58656e+08	2.00888e+08	1.53504e+08	1.99327e+08	1.42109e+07	1.86358e+07	1.35194e+07	1.77043e+07	816828	2.00722e+06	876678	958312	1	-1	-1	1	-1	-1
sp|O94905|ERLN2_HUMAN	106	[10 2 0 0 0]		1.07856e+06	2.36187e+06	2.24966e+06		1.47606e+06	3.62563e+06	2.44005e+06		2.27039e+06	3.52005e+06	2.99966e+06	0	0	0	0	0	0
sp|Q9Y4D7|PLXD1_HUMAN	1099	[9 2 0 0 0]	2.58632e+07	5.82537e+07	6.7834e+07	4.16858e+07	1.46874e+07	7.18928e+06	1.19249e+07	0	0	9.8793e+06	0	8.66105e+06	1	-1	0	0	0	0
sp|Q9Y4D7|PLXD1_HUMAN	155	[6 2 0 0 0]	7.83348e+07	1.13002e+08	1.06621e+08	7.47015e+07	2.36741e+06	4.28735e+06	1.01908e+06	1.78092e+06	4.20594e+07	6.32731e+07	5.301e+07	4.6412e+07	1	0	1	1	0	1
sp|Q9Y4D7|PLXD1_HUMAN	155	[9 2 0 0 0]	1.57906e+08	2.84964e+08	1.71112e+08	1.74798e+08	1.32592e+07	2.72014e+07	1.70948e+07	1.797e+07	2.08102e+07	3.53088e+07	2.04379e+07	2.37357e+07	1	-1	0	1	-1	0
sp|Q9Y4D7|PLXD1_HUMAN	1099	[5 2 0 0 0]	1.51505e+08	3.72135e+08	2.15392e+08	2.5954e+08	1.32052e+07	3.80108e+07	1.55388e+07	2.74795e+07	2.56594e+06	1.24332e+07	5.74298e+06	2.7287e+07	1	-1	0	0	0	0
sp|Q9Y4D7|PLXD1_HUMAN	155	[7 2 0 0 0]	5.74229e+07	9.57924e+07	1.32537e+08	3.1821e+07	1.31432e+06	1.54761e+06	1.20436e+07	708922	4.6044e+06	7.40951e+06	2.55751e+07	519989	0	0	0	0	0	0
sp|Q9Y4D7|PLXD1_HUMAN	1099	[7 2 0 0 0]	3.60682e+07	1.62927e+07	1.37083e+08	1.70402e+08	3.03505e+06	0	2.11823e+07	1.01906e+07	1.83339e+07	4.90263e+06	5.38147e+07	7.8586e+07	0	0	0	0	0	0
sp|Q9Y4D7|PLXD1_HUMAN	696	[7 2 0 0 0]	2.60395e+08	2.76648e+08	2.58436e+08	1.12577e+08	5.98522e+06	1.28062e+07	8.94189e+06	4.76007e+06	7.53953e+07	7.56965e+07	72305405	3.07332e+07	1	-1	1	1	0	0
sp|Q9Y4D7|PLXD1_HUMAN	1099	[6 3 1 0 0]	1.35973e+08	6.70936e+07	1.44095e+08	5.73983e+07	7.34141e+07	2.96271e+07	7.26017e+07	3.19716e+07	4.99291e+07	2.20247e+07	6.64409e+07	2.6725e+07	0	0	0	0	0	0
sp|Q9Y4D7|PLXD1_HUMAN	696	[6 2 0 0 0]	3.66154e+08	5.12018e+08	3.17872e+08	2.64071e+08	1.14041e+07	2.00107e+07	1.11064e+07	6.13382e+06	9.9376e+07	1.30558e+08	7.97848e+07	7.12498e+07	1	-1	1	1	0	1
sp|Q9Y4D7|PLXD1_HUMAN	696	[5 2 0 0 0]	1.1877e+08	1.31285e+08	1.89793e+08	7.4952e+07	7.27568e+06	1.14764e+07	1.93713e+07	6.36801e+06	3.40942e+06	5.41376e+06	2.8336e+06	5.85647e+06	1	-1	0	0	-1	0
sp|Q9Y4D7|PLXD1_HUMAN	696	[4 2 0 0 0]	1.53235e+07	2.39594e+07	2.86841e+07	1.27161e+07	300549	471977	702717	291265	0	509229	0	397496	1	-1	0	1	-1	0
sp|Q9Y4D7|PLXD1_HUMAN	500	[9 2 0 0 0]	7.10146e+07	7.63233e+07	7.50385e+07	3.19026e+07	1.33293e+07	1.76516e+07	1.62859e+07	2.7295e+07	3.7708e+07	3.91716e+07	5.22406e+07	3.73419e+07	1	0	1	0	0	0
sp|Q9Y4D7|PLXD1_HUMAN	696	[8 2 0 0 0]	1.73348e+08	2.26615e+08	2.93596e+08	9.08192e+07	1.2807e+07	2.1642e+07	3.42578e+07	7.77564e+06	115392518	1.76494e+08	2.20763e+08	7.08507e+07	1	0	1	0	0	0
sp|Q9Y4D7|PLXD1_HUMAN	696	[9 2 0 0 0]	1.25724e+08	6.92319e+07	2.36864e+07	4.31486e+07	1.18689e+07	3.68998e+06	2.85218e+06	4.31794e+06	1.44246e+07	6.50236e+06	0	2.8251e+06	0	0	0	0	0	0
sp|Q9Y4D7|PLXD1_HUMAN	696	[6 3 0 0 0]	4.04101e+07	3.65179e+07	3.87167e+07	1.45625e+07	6.50455e+06	7.22471e+06	3.05888e+06	1.94125e+06	4.94887e+06	2.91514e+06	3.89983e+06	1.24273e+06	1	-1	0	0	0	0
sp|Q9Y4D7|PLXD1_HUMAN	155	[5 4 1 1 0]	2.16937e+08	3.41784e+08	2.97154e+08	7.38334e+07	8.12609e+06	1.48507e+07	1.25111e+07	4.10799e+06	1.54456e+07	1.97842e+07	1.69167e+07	4.04183e+06	1	0	0	0	0	0
sp|Q9Y4D7|PLXD1_HUMAN	1099	[6 2 0 0 0]	7.97005e+07		5.28425e+07	4.83827e+08	0		0	2.7953e+07	2.80993e+07		8.82873e+06	1.28489e+08	0	0	0	0	0	0
sp|Q9Y4D7|PLXD1_HUMAN	1099	[8 2 0 0 0]	1.18909e+07		1.79864e+07	3.78463e+07	0		3.60587e+06	0	0		8.36783e+06	2.99459e+06	0	0	0	0	0	0
sp|Q9Y4D7|PLXD1_HUMAN	500	[8 2 0 0 0]	8.26517e+06	1.67264e+06		1.95588e+06	4.56206e+06	629835		1.20637e+06	9.06838e+06	833704		2.78298e+06	0	0	0	0	0	0
sp|Q9Y4D7|PLXD1_HUMAN	155	[5 4 1 0 0]	4.64131e+07	7.76138e+07	1.61048e+08		1.22488e+07	1.45583e+07	3.26329e+07		1.16358e+07	2.85987e+07	4.80056e+07		0	0	0	0	0	0
sp|Q9Y4D7|PLXD1_HUMAN	155	[8 2 0 0 0]		4.03538e+08	2.92967e+08	2.96422e+08		3.0886e+07	2.65543e+07	2.29962e+07		7.85925e+07	5.48482e+07	6.20814e+07	1	-1	1	1	-1	0
sp|Q9BZQ6|EDEM3_HUMAN	195	[7 2 0 0 0]	7.27507e+08	1.32248e+09	7.51195e+08	5.65824e+08	7.5442e+08	1.22969e+09	7.20195e+08	5.40723e+08	4.01998e+08	8.12513e+08	4.21307e+08	3.52728e+08	0	0	0	0	0	0
sp|Q9BZQ6|EDEM3_HUMAN	195	[8 2 0 0 0]	8.44847e+08	1.28009e+09	8.11972e+08	8.46365e+08	1.44791e+09	2.22362e+09	1.42353e+09	1.63723e+09	1.10235e+09	1.61569e+09	1.05847e+09	1.20827e+09	0	0	0	0	0	0
sp|Q9BZQ6|EDEM3_HUMAN	195	[6 2 0 0 0]	3.65936e+08	5.87868e+08	3.48151e+08	3.94419e+08	6.34848e+08	9.62504e+08	6.6352e+08	6.97662e+08	2.41055e+08	3.91912e+08	2.16436e+08	2.66191e+08	0	0	-1	0	0	-1
sp|Q9BZQ6|EDEM3_HUMAN	195	[9 2 0 0 0]	117645744	1.75464e+08	1.55754e+08	7.19981e+07	2.48701e+08	4.1225e+08	2.80277e+08	1.34722e+08	1.87217e+08	2.88575e+08	1.39353e+08	1.11803e+08	0	0	0	0	0	0
sp|Q9BZQ6|EDEM3_HUMAN	691	[5 2 0 0 0]	2.1603e+08	5.14441e+07	2.0232e+08	1.12587e+08	6.80896e+08	1.86747e+08	6.76172e+08	3.77428e+08	1.94688e+08	4.88402e+07	1.84124e+08	9.83022e+07	0	0	0	0	0	0
sp|Q9BZQ6|EDEM3_HUMAN	691	[6 2 0 0 0]	5.06435e+07	2.61745e+07	5.46005e+07	6.78715e+07	2.54554e+08	1.17176e+08	2.55963e+08	3.08083e+08	4.40766e+07	1.95993e+07	36941124	4.74168e+07	-1	0	-1	0	0	0
sp|Q9BZQ6|EDEM3_HUMAN	691	[7 2 0 0 0]	4.01624e+06	753944	2.05237e+06	714731	2.78406e+07	1.24516e+07	2.72287e+07	1.01828e+07	4.82973e+06	365297	4.27601e+06	1.11457e+06	0	0	0	0	0	0
sp|O14672|ADA10_HUMAN	267	[9 2 0 0 0]	2.08211e+08	5.58846e+08	3.3497e+08	2.20675e+08	4.41541e+08	1.08532e+09	6.07728e+08	4.10596e+08	1.27334e+08	3.60193e+08	1.93383e+08	1.24752e+08	0	0	0	0	0	0
sp|O14672|ADA10_HUMAN	267	[7 2 0 0 0]	6.42571e+08	3.80964e+08	4.81782e+08	1.16862e+09	1.19073e+08	7.48065e+07	1.03471e+08	2.85225e+08	3.41712e+08	2.56989e+08	3.02675e+08	6.95501e+08	0	0	0	0	0	0
sp|O14672|ADA10_HUMAN	267	[8 2 0 0 0]	4.53298e+08	5.14668e+08	4.33144e+08	7.51313e+08	7.6982e+08	9.66937e+08	8.25591e+08	1.31071e+09	2.98309e+08	3.27319e+08	2.81153e+08	4.54291e+08	0	0	-1	0	0	0
sp|O14672|ADA10_HUMAN	267	[6 2 0 0 0]	4.49036e+08	4.58905e+08	4.82205e+08	5.07254e+08	2.93213e+08	3.1166e+08	3.21677e+08	3.21067e+08	3.55594e+08	3.75371e+08	4.10361e+08	4.1089e+08	0	0	0	0	0	0
sp|O14672|ADA10_HUMAN	267	[6 3 1 0 0]	5.91616e+07	1.2577e+08	5.30941e+07	4.15714e+07	2.45412e+08	6.12735e+08	2.86791e+08	2.07309e+08	7.47572e+07	1.72212e+08	8.09846e+07	5.78696e+07	0	0	0	0	0	0
sp|O14672|ADA10_HUMAN	439	[7 2 0 0 0]	1.01873e+10	1.18412e+10	1.00734e+10	9.81827e+09	3.16293e+09	3.6909e+09	3.09822e+09	3.04579e+09	2984482982	3.41296e+09	2.81861e+09	2.75745e+09	1	-1	0	1	-1	0
sp|O14672|ADA10_HUMAN	439	[5 2 0 0 0]	1.97974e+09	3.53626e+09	4.34922e+09	2.06508e+09	2.57843e+09	4.6503e+09	5.65622e+09	2.76768e+09	2.49113e+08	4.34342e+08	5.32363e+08	2.65992e+08	0	-1	-1	0	0	0
sp|O14672|ADA10_HUMAN	439	[6 2 0 0 0]	1.38378e+10	1.28281e+10	1.50267e+10	1.2767e+10	8.00894e+09	7.33831e+09	8.55546e+09	7.36206e+09	3.44713e+09	3.14812e+09	3.74453e+09	3.18321e+09	0	-1	-1	0	-1	-1
sp|O14672|ADA10_HUMAN	439	[8 2 0 0 0]	8.76401e+09	9.8603e+09	4.48172e+09	1.0526e+10	7.46105e+09	8.45399e+09	3.91944e+09	8.84471e+09	2.25803e+09	2.55316e+09	1.19653e+09	2.74712e+09	0	-1	-1	0	0	0
sp|O14672|ADA10_HUMAN	439	[4 2 0 0 0]	5.16334e+07	7.48204e+07	2.83838e+07	3.78868e+07	1.11669e+07	5.92368e+06	7.34623e+06	5.75577e+06	5.00831e+06	0	4.52613e+06	2.05407e+06	1	-1	0	0	0	0
sp|O14672|ADA10_HUMAN	439	[9 2 0 0 0]	8.18236e+08	7.77383e+08	9.47501e+08	1.33526e+09	1.02337e+09	9.10788e+08	1.17164e+09	1.57094e+09	2.86303e+08	2.63987e+08	3.22665e+08	4.78965e+08	0	-1	-1	0	0	-1
sp|O14672|ADA10_HUMAN	439	[10 2 0 0 0]	1.26654e+08	4.82246e+07	8.35942e+07	1.25185e+08	2.11658e+08	6.96287e+07	1.50692e+08	2.08078e+08	7.42436e+07	2.39229e+07	5.0142e+07	6.60216e+07	0	0	0	0	0	0
sp|O14672|ADA10_HUMAN	267	[5 3 1 0 0]	711994	0	1.12573e+06	735972	4.58772e+06	2.54225e+06	4.01013e+06	2.85774e+06	384188	397676	275239	687537	-1	0	-1	-1	0	-1
sp|O14672|ADA10_HUMAN	278	[9 2 0 0 0]	2.35805e+09	3.95565e+09	2.33006e+09	3.00364e+09	1.81066e+09	2.91062e+09	1.74288e+09	2.24893e+09	4.48952e+08	6.64036e+08	3.91943e+08	5.09043e+08	0	-1	-1	0	-1	-1
sp|O14672|ADA10_HUMAN	278	[5 2 0 0 0]	5.42263e+07	3.72504e+07	29005531	2.5662e+07	3.23616e+06	3.64565e+06	2.18059e+06	1.27024e+06	323391	267002	0	0	1	-1	-1	1	-1	0
sp|O14672|ADA10_HUMAN	278	[8 2 0 0 0]	3.22918e+08	2.72056e+08	1.83876e+08	2.4264e+08	101841113	9.46358e+07	5.54942e+07	6.33461e+07	3.94056e+07	3.67652e+07	2.25862e+07	2.48441e+07	1	-1	-1	1	-1	0
sp|O14672|ADA10_HUMAN	278	[10 2 0 0 0]	8.67695e+06	2.00238e+07	5.68827e+06	6.04908e+06	1.17627e+07	2.16152e+07	7.24125e+06	7.57677e+06	2.38756e+06	928544	474516	1.78614e+06	0	0	0	0	0	0
sp|O14672|ADA10_HUMAN	551	[8 2 0 0 0]	1.55699e+07	4.75517e+07	1.57324e+07	1.95659e+07	1.97974e+07	6.11768e+07	2.02827e+07	2.85523e+07	3.71153e+06	1.40745e+07	3.71449e+06	6.16068e+06	0	0	0	0	0	0
sp|O14672|ADA10_HUMAN	551	[6 2 0 0 0]		6.5696e+07	4.89817e+07	17552323		9.95002e+07	7.77732e+07	3.76257e+07		2.53103e+07	1.98841e+07	5.73139e+06	0	0	0	0	0	0
sp|P06865|HEXA_HUMAN	157	[8 2 0 0 0]	9.23889e+09	1.44025e+10	1.28713e+10	7.28099e+09	7.5125e+09	1.19844e+10	1.08163e+10	5.83937e+09	1.41622e+10	22171064454	1.98221e+10	1.11202e+10	0	0	0	0	0	0
sp|P06865|HEXA_HUMAN	157	[7 2 0 0 0]	3.87889e+09	4.48087e+09	3.46159e+09	2.49971e+09	6.21308e+09	6.99775e+09	5.62955e+09	3.95549e+09	5.35893e+09	6.06145e+09	4.85532e+09	3.40753e+09	0	0	0	0	0	0
sp|P06865|HEXA_HUMAN	157	[6 2 0 0 0]	4.09092e+07	6.31385e+07	2.88499e+07	4.33788e+07	9.01961e+07	9.77034e+07	6.39654e+07	6.66013e+07	3.39712e+07	4.74961e+07	3.17779e+07	3.41277e+07	0	0	-1	0	0	0
sp|P06865|HEXA_HUMAN	157	[9 2 0 0 0]	1.45665e+08	4.85402e+08	4.28094e+08	1.29317e+08	2.03582e+08	8.58715e+08	7.71642e+08	2.27135e+08	1.62403e+08	6.95935e+08	5.82856e+08	1.84072e+08	0	0	0	0	0	0
sp|Q92896|GSLG1_HUMAN	210	[7 2 0 0 0]	7.85314e+07	7.57986e+07	7.59504e+07	4.44663e+07	6.85585e+07	6.9121e+07	7.91111e+07	3.47587e+07	9.28754e+07	8.73393e+07	8.91345e+07	4.22751e+07	0	0	0	0	0	0
sp|Q92896|GSLG1_HUMAN	210	[3 6 0 3 0]	8.76914e+06	7.48249e+06	1.41019e+07	4.97723e+06	6.62452e+06	9.00133e+06	1.75001e+07	6.19125e+06	6.44719e+07	7.99479e+07	1.41308e+08	6.43962e+07	0	1	1	0	0	0
sp|Q92896|GSLG1_HUMAN	210	[8 2 0 0 0]	1.10366e+08	2.25098e+08	2.19773e+08	2.0969e+08	1.24398e+08	2.43515e+08	2.32334e+08	2.05545e+08	1.62528e+08	3.14439e+08	3.31147e+08	2.82185e+08	0	0	0	0	0	0
sp|Q92896|GSLG1_HUMAN	165	[7 2 0 0 0]	2.10325e+08	2.13853e+08	7.19444e+07	6.13067e+07	9.19619e+07	1.00551e+08	3.27588e+07	2.43443e+07	1.1944e+08	1.13048e+08	5.44091e+07	3.65139e+07	0	0	0	0	0	0
sp|Q92896|GSLG1_HUMAN	165	[5 4 2 0 0]	2.58183e+08	5.60727e+08	3.64114e+08	3.66728e+08	8.32456e+07	2.90702e+08	3.12087e+08	3.1461e+08	1.51964e+07	4.97553e+07	8.82258e+07	7.89836e+07	0	-1	0	0	0	0
sp|Q92896|GSLG1_HUMAN	165	[9 2 0 0 0]	1.25729e+08	9.0406e+07	2.62119e+07	9.14811e+07	1.34283e+08	8.66366e+07	2.70116e+07	9.22344e+07	1.4645e+08	9.22409e+07	2.7138e+07	1.06171e+08	0	0	0	0	0	0
sp|Q92896|GSLG1_HUMAN	165	[8 2 0 0 0]	1.34214e+08	2.46461e+08	2.03849e+08	1.98696e+08	9.47194e+07	1.85822e+08	1.49581e+08	1.34988e+08	1.82074e+08	3.19647e+08	2.70376e+08	2.73384e+08	0	0	0	0	0	0
sp|Q92896|GSLG1_HUMAN	165	[5 3 1 0 0]	4.29336e+07	4.16029e+07	2.25384e+07	8.62063e+06	2.74177e+08	2.75019e+08	1.48667e+08	5.80321e+07	5.46799e+07	4.73203e+07	2.76599e+07	1.30581e+07	0	0	0	0	0	0
sp|Q92896|GSLG1_HUMAN	165	[6 3 0 0 0]	1.13491e+07	5.98631e+06	9.07054e+06	1.75787e+06	1.69311e+07	7.7797e+06	1.72724e+07	3.83519e+06	1.21273e+07	5.16498e+06	1.15784e+07	2.56263e+06	0	0	0	0	0	0
sp|Q92896|GSLG1_HUMAN	165	[6 3 1 0 0]	1.577e+07	4.73744e+07	3.26545e+06	1.20526e+07	9.78047e+07	1.53238e+08	2.35228e+07	4.21046e+07	2.79781e+07	4.06352e+07	1.17748e+07	1.13805e+07	0	0	0	0	0	0
sp|Q92896|GSLG1_HUMAN	165	[5 3 0 1 0]	2.15104e+07	2.81133e+07	2.90099e+07	1.31814e+07	8.37544e+07	1.12568e+08	1.00437e+08	4.99367e+07	1.50572e+07	2.00203e+07	1.86832e+07	9.5285e+06	-1	0	-1	0	0	0
sp|Q92896|GSLG1_HUMAN	210	[5 4 1 1 0]	2.73533e+07	1.82357e+07	2.49174e+07	1.57933e+07	1.58984e+08	1.08889e+08	1.57882e+08	1.15326e+08	1.10409e+08	7.95003e+07	1.16837e+08	8.72247e+07	-1	1	0	-1	1	0
sp|Q92896|GSLG1_HUMAN	210	[5 4 1 0 0]	1.86964e+06	245983	3.37061e+06	5.95825e+06	4.03229e+07	1.92382e+07	4.70709e+07	4.69473e+07	2.5008e+07	1.22331e+07	3.20035e+07	2.93426e+07	-1	1	0	-1	0	0
sp|Q92896|GSLG1_HUMAN	165	[10 2 0 0 0]	2.36373e+06	3.07498e+06	3.15902e+06	2.64949e+06	5.65758e+06	4.86997e+06	5.32323e+06	4.76369e+06	4.88854e+06	5.29303e+06	6.02142e+06	4.49934e+06	0	0	0	0	0	0
sp|Q92896|GSLG1_HUMAN	210	[3 4 0 1 0]	2.70796e+07	2.72312e+07		2.79044e+07	1.77312e+07	1.85976e+07		1.85997e+07	1.52696e+07	1.47679e+07		1.47002e+07	0	0	0	0	0	0
sp|Q92896|GSLG1_HUMAN	210	[6 2 0 0 0]	5.87922e+07		87843799	4.78436e+07	2.86015e+07		3.67725e+07	2.80282e+07	3.40606e+07		6.28442e+07	4.18377e+07	0	0	0	0	0	0
sp|Q92896|GSLG1_HUMAN	210	[9 2 0 0 0]	5.61255e+07	9.40788e+07	5.24615e+07		8.43213e+07	1.85743e+08	7.22551e+07		7.94593e+07	1.54725e+08	7.77183e+07		0	0	0	0	0	0
sp|Q92896|GSLG1_HUMAN	210	[5 4 1 2 0]	7.58708e+07	8.18548e+07		4.86347e+07	1.13288e+08	1.24599e+08		7.06034e+07	6.37336e+07	6.74669e+07		3.69375e+07	0	0	0	0	0	0
sp|Q92896|GSLG1_HUMAN	210	[4 5 1 1 0]	1.12315e+06	2.49764e+06		1.26414e+06	1.27925e+07	3.72994e+07		1.3708e+07	1.20022e+07	2.71556e+07		1.28985e+07	0	0	0	0	0	0
sp|Q92896|GSLG1_HUMAN	210	[4 4 1 0 0]	1.5912e+06		692206	511433	3.14165e+07		2.46103e+07	1.41359e+07	1.29892e+07		1.14383e+07	6.97057e+06	0	1	0	0	0	0
sp|Q92896|GSLG1_HUMAN	210	[4 5 1 3 0]	1.63029e+07	4444241	1.72761e+06		8.68243e+06	3426815	7.38443e+06		7.43591e+07	3.41171e+07	5.24865e+07		0	0	0	0	0	0
sp|Q92896|GSLG1_HUMAN	210	[5 4 2 1 0]	1.12316e+07	1.59175e+07	2.03155e+07		1.75622e+07	2.3967e+07	23253210		1.21396e+07	2.16794e+07	1.67683e+07		0	0	0	0	0	0
sp|Q92896|GSLG1_HUMAN	210	[5 4 2 3 0]	1.90639e+06	4.48823e+06	2.42842e+06		2.82601e+06	5.83752e+06	3.23513e+06		8.37031e+06	1.91413e+07	1.4848e+07		0	0	0	0	0	0
sp|Q92896|GSLG1_HUMAN	165	[6 3 0 1 0]		4.54965e+06	6.45634e+06	2.5444e+07		8.52762e+06	1.11369e+07	1.42252e+07		1.65099e+06	1.9149e+07	2.83238e+08	0	0	0	0	0	0
sp|Q92896|GSLG1_HUMAN	210	[4 5 1 2 0]		3.08345e+07	4.60159e+06	4.47574e+06		2.03442e+07	5.09287e+06	7.53472e+06		8.47758e+07	4.02258e+07	5.07679e+07	0	0	0	0	0	0
sp|Q92896|GSLG1_HUMAN	210	[5 4 2 2 0]		2.84147e+07	2.9998e+07	5.85426e+07		5.29594e+07	4.26532e+07	7.7536e+07		3.92969e+07	3.08357e+07	6.54954e+07	0	0	0	0	0	0
sp|Q32P28|P3H1_HUMAN	467	[9 2 0 0 0]	1.14609e+08	2.16886e+08	1.41413e+08	1.27188e+08	1.03343e+08	1.98619e+08	1.49294e+08	1.15072e+08	3.25094e+08	5.81799e+08	3.60392e+08	3.51386e+08	0	1	1	0	0	0
sp|Q32P28|P3H1_HUMAN	467	[3 4 0 1 0]	1.66663e+08	5.08891e+08	1.46213e+08	1.422e+08	6.47643e+07	1.98205e+08	6.69569e+07	6.82009e+07	4.63882e+07	1.40076e+08	4.33878e+07	4.40619e+07	0	0	0	0	0	0
sp|Q32P28|P3H1_HUMAN	467	[7 2 0 0 0]	1.38147e+09	1.31869e+09	1.49437e+09	1.01111e+09	4.46763e+08	4.29265e+08	5.07729e+08	3.48684e+08	5.1706e+09	4.86067e+09	5.42733e+09	3.6762e+09	1	1	1	1	1	1
sp|Q32P28|P3H1_HUMAN	467	[5 2 0 0 0]	8.56099e+09	1.2036e+10	6.4264e+09	1.18134e+10	8.40381e+09	1.20226e+10	6.35292e+09	1.18564e+10	3.68911e+09	5.12119e+09	2.74651e+09	5.16077e+09	0	-1	0	0	0	0
sp|Q32P28|P3H1_HUMAN	467	[6 2 0 0 0]	1.13825e+10	3.19308e+10	2.21416e+10	1.759e+10	5.34265e+09	1.55259e+10	1.05515e+10	8.44817e+09	3.14187e+10	8.8789e+10	6.16759e+10	4.8935e+10	0	0	1	0	0	0
sp|Q32P28|P3H1_HUMAN	467	[4 2 0 0 0]	2.10374e+07	2.15042e+07	2.48325e+07	1.84792e+07	9.55549e+06	6.72396e+06	1.0661e+07	6.39502e+06	6.3137e+07	6.82143e+07	6.60046e+07	4.34782e+07	1	1	1	1	1	1
sp|Q32P28|P3H1_HUMAN	467	[8 2 0 0 0]	9.77417e+08	1.04153e+09	9.83959e+08	6.58762e+08	4.31191e+08	4.60741e+08	4.36142e+08	2.95225e+08	3.92017e+09	4.18803e+09	4.072e+09	2.66984e+09	1	1	1	1	1	1
sp|Q32P28|P3H1_HUMAN	540	[5 2 0 0 0]	3.21239e+08	1.83489e+08	3.22318e+08	3.13259e+08	2.58914e+08	1.31412e+08	2.61569e+08	2.42143e+08	1.15794e+08	6.29706e+07	1.16596e+08	1.04014e+08	0	-1	0	0	-1	0
sp|Q32P28|P3H1_HUMAN	540	[7 2 0 0 0]	3.38033e+09	5.13696e+09	6.24052e+09	2.02926e+09	2.49051e+09	3.80914e+09	4.65068e+09	1.4995e+09	8.31818e+09	1.24207e+10	1.48035e+10	4.91437e+09	0	0	0	0	0	0
sp|Q32P28|P3H1_HUMAN	540	[4 2 0 0 0]	1.04721e+08	1.24581e+08	5.74692e+07	8.92417e+07	3.51127e+07	3.74789e+07	1.80316e+07	2.80684e+07	3.15962e+06	0	590753	742606	1	-1	-1	0	-1	-1
sp|Q32P28|P3H1_HUMAN	540	[6 2 0 0 0]	1.42022e+10	1.46631e+10	1.59927e+10	3.28845e+09	1.21561e+10	1.22002e+10	1.38759e+10	2.8209e+09	1.57796e+10	1.63285e+10	1.78373e+10	3.67953e+09	0	0	0	0	0	0
sp|Q32P28|P3H1_HUMAN	540	[9 2 0 0 0]	4.85732e+08	2.35382e+09	2.2727e+09	9.69053e+08	7.03819e+08	3.2183e+09	3.21444e+09	1.32988e+09	2.08423e+09	9.90606e+09	9.59534e+09	3.89994e+09	0	0	0	0	0	0
sp|Q32P28|P3H1_HUMAN	540	[8 2 0 0 0]	2.691e+09	7.98428e+09	5.91392e+09	2.37002e+09	2.57501e+09	7.56682e+09	5.83183e+09	2.32271e+09	1.10701e+10	3.2846e+10	25447358480	1.00689e+10	0	0	0	0	0	0
sp|Q32P28|P3H1_HUMAN	467	[3 3 0 1 0]		1.6832e+08	1.07232e+08	1.05637e+08		4.50998e+07	2.99518e+07	2.58306e+07		3.81689e+07	2.4414e+07	2.53825e+07	0	-1	0	0	0	0
sp|O00754|MA2B1_HUMAN	930	[7 2 0 0 0]	3.72006e+08	9.843e+08	5.0933e+08	4.35484e+08	1.72547e+08	5.40396e+08	1.96542e+08	2.02303e+08	1.66952e+09	4.86836e+09	1.83312e+09	2.11885e+09	0	0	0	0	0	0
sp|O00754|MA2B1_HUMAN	692	[5 2 0 0 0]	3.10086e+08	4.69654e+08	1.80712e+08	2.34789e+08	3.12639e+08	5.10533e+08	2.28538e+08	2.70034e+08	4.02806e+08	6.53751e+08	2.76568e+08	2.91533e+08	0	0	0	0	0	0
sp|O00754|MA2B1_HUMAN	930	[6 2 0 0 0]	3.23288e+08	6.73293e+08	3.26639e+08	4.6669e+08	1.17958e+09	2.33191e+09	1.08462e+09	1.64865e+09	1.96486e+09	4.05932e+09	1.8951e+09	2.67473e+09	-1	1	0	0	0	0
sp|O00754|MA2B1_HUMAN	367	[7 2 0 0 0]	1.86383e+08	3.55748e+08	3.66457e+08	2.40648e+08	1.3699e+08	2.09388e+08	2.22378e+08	1.4657e+08	2.07099e+09	3.39828e+09	3.47277e+09	2.22524e+09	0	1	1	0	1	1
sp|O00754|MA2B1_HUMAN	367	[5 2 0 0 0]	7.80681e+07	1.12987e+08	7.08671e+07	6.94153e+07	9.88944e+08	1.53653e+09	9.54786e+08	1039489889	1.30014e+08	1.80919e+08	1.1e+08	119692464	-1	0	-1	-1	0	-1
sp|O00754|MA2B1_HUMAN	692	[4 2 0 0 0]	2.06737e+06	2.08267e+06	2.48399e+06	1.53643e+06	1.27284e+07	1.87213e+07	2.79793e+07	1.81475e+07	7.25301e+06	8.69394e+06	1.34334e+07	9.6122e+06	-1	1	0	-1	1	0
sp|O00754|MA2B1_HUMAN	367	[6 2 0 0 0]	6.4294e+08	9.89557e+08	5.82854e+08	475030203	2.90946e+09	4.16259e+09	2.18219e+09	2.06923e+09	5.06925e+09	7.6065e+09	3.8407e+09	3.52688e+09	-1	1	0	0	0	0
sp|O00754|MA2B1_HUMAN	930	[9 2 0 0 0]	3.2559e+06	6.58519e+06	2.20046e+06	0	2.47463e+07	2.50314e+07	1.25054e+07	1.05127e+07	2.09317e+07	5.69118e+06	1.52809e+06	2.60285e+06	0	0	0	0	0	0
sp|O00754|MA2B1_HUMAN	692	[6 2 0 0 0]	1.46047e+08	1.34002e+08	1.22729e+08	1.01767e+08	2.69822e+07	4.86977e+07	2.17689e+07	3.86687e+07	4.74735e+08	4.84219e+08	4.17719e+08	3.4874e+08	1	1	1	1	1	1
sp|O00754|MA2B1_HUMAN	766	[3 2 0 1 0]	1.12871e+09	9.34841e+08	1.11173e+09	6.59783e+08	2.06128e+09	1.57521e+09	1.98626e+09	1.14041e+09	7.38316e+08	5.63607e+08	7.05783e+08	4.30841e+08	0	0	-1	0	0	0
sp|O00754|MA2B1_HUMAN	133	[3 2 0 1 0]	6.16503e+08	3.19936e+08	8.51299e+08	8.33708e+08	1.41181e+09	6.55436e+08	1.84203e+09	1.76875e+09	4.57514e+08	2.03168e+08	6.07025e+08	6.05634e+08	0	0	0	0	0	0
sp|O00754|MA2B1_HUMAN	766	[3 2 0 0 0]	3.55747e+07	5.65693e+07	5.96997e+07	3.4982e+07	7.04028e+08	1.02997e+09	1.10381e+09	9.17459e+08	1.50605e+08	2.55612e+08	2.75697e+08	2.2699e+08	-1	1	-1	-1	1	-1
sp|O00754|MA2B1_HUMAN	766	[5 2 0 0 0]	2.85423e+06	3.38054e+06	7.56445e+06	1.18782e+07	4.12445e+07	3.22463e+07	5.30547e+07	6.01401e+07	1.62817e+07	1.26935e+07	2.07662e+07	2.52177e+07	-1	0	-1	-1	0	0
sp|O00754|MA2B1_HUMAN	133	[3 2 0 0 0]	2.01567e+07	1.88242e+07	5.18992e+06	1.05377e+07	1.22589e+08	1.76084e+08	8.16893e+07	1.12376e+08	2.09152e+07	3.22371e+07	1.1254e+07	2.45081e+07	-1	0	-1	-1	0	0
sp|O00754|MA2B1_HUMAN	692	[9 2 0 0 0]	5.57976e+06	1.4467e+07	1.41391e+07	4.05013e+06	1.63869e+07	4.20287e+07	2.56941e+07	2.18683e+07	1.86982e+07	5.05834e+07	2.96789e+07	1.94556e+07	0	0	0	0	0	0
sp|O00754|MA2B1_HUMAN	692	[8 2 0 0 0]	9.66189e+06	4.41725e+06	6.55475e+06	2.64853e+06	1.49641e+07	1.32678e+06	8.68351e+06	7.31414e+06	2.2402e+07	7.79739e+06	1.01768e+07	1.05335e+07	0	0	0	0	0	0
sp|O00754|MA2B1_HUMAN	133	[5 2 0 0 0]	1681017	1.07734e+06	653506	2.71881e+06	1.27267e+07	1.93878e+07	1.13054e+07	1.1899e+07	3.2146e+06	3.44145e+06	3.89973e+06	3.83673e+06	-1	1	-1	-1	0	-1
sp|O00754|MA2B1_HUMAN	692	[7 2 0 0 0]	9.72421e+06	1.41123e+07	3.60133e+07	7.11201e+06	912820	6.0294e+06	1.32322e+07	6.74747e+06	2.72371e+07	5.74281e+07	1.15371e+08	4.43252e+07	0	0	0	0	0	0
sp|O00754|MA2B1_HUMAN	133	[10 2 0 0 0]	3.23608e+06	4.85656e+06	6.05246e+06	1.93643e+06	2.4922e+07	2.42318e+07	3.78307e+07	1.13568e+07	1.06015e+07	1.84292e+07	1.84794e+07	9.73159e+06	-1	1	0	0	0	0
sp|O00754|MA2B1_HUMAN	766	[9 2 0 0 0]	5.84296e+06	7.01642e+06	7.40443e+06	3.53603e+06	2.77404e+07	3.90971e+07	1.73433e+07	1.14785e+07	2.18882e+07	2.71515e+07	1.24137e+07	7.40093e+06	0	0	0	0	0	0
sp|O00754|MA2B1_HUMAN	930	[3 2 0 1 0]	7.54779e+07	5.14607e+07	3.96372e+07	4.88237e+07	1.91233e+08	1.21105e+08	1.05e+08	1.22962e+08	9.98157e+07	4.88935e+07	4.5507e+07	5.44832e+07	-1	0	0	0	0	0
sp|O00754|MA2B1_HUMAN	310	[3 2 0 0 0]	4.81886e+07	2.53661e+07	1.46283e+07	2.50297e+07	3.62682e+07	2.13311e+07	7.03614e+06	1.72668e+07	1.94799e+07	1.30909e+07	4.54683e+06	1.02575e+07	0	0	0	0	0	0
sp|O00754|MA2B1_HUMAN	930	[4 2 0 0 0]	8.19749e+06	1.08317e+06	4.56903e+06	9.2514e+06	3.11596e+07	1.15162e+07	1.97117e+07	2.02169e+07	1.95491e+06	959569	1.12789e+06	941058	0	0	-1	0	0	0
sp|O00754|MA2B1_HUMAN	832	[5 2 0 0 0]	5.49448e+06	2.20217e+07	2.69733e+06	4.60336e+06	6.99397e+07	2.35543e+08	4.91697e+07	8.74069e+07	2.05785e+07	7.08159e+07	1.3849e+07	2.5311e+07	0	0	0	0	0	0
sp|O00754|MA2B1_HUMAN	133	[4 3 1 1 0]	1.14348e+07	2.18354e+07	1.25824e+07	3.54893e+06	885183	3.56922e+06	4.34722e+06	329815	5.63114e+07	1.05902e+08	4.77441e+07	1.70295e+07	0	0	0	0	0	0
sp|O00754|MA2B1_HUMAN	310	[6 2 0 0 0]	9.89773e+06	1.70678e+07	2.68925e+06	540390	3.23063e+07	3.32945e+07	3.39575e+07	1.67769e+06	8.78035e+07	8.58568e+07	1.60543e+07	5.25988e+06	0	0	0	0	0	0
sp|O00754|MA2B1_HUMAN	766	[5 3 0 2 0]	8.09719e+07	7.19645e+07	3.12253e+07	1.10364e+08	2.61645e+07	1.27659e+07	1.98209e+07	6.12144e+07	8.28127e+07	5.66891e+07	4.97797e+07	1.58175e+08	0	0	0	0	0	0
sp|O00754|MA2B1_HUMAN	766	[4 3 1 1 0]	3.89069e+07	8.89673e+07	1.12125e+06	2.083e+07	4.80401e+06	1.35659e+07	133642	2.82421e+06	7.78019e+07	1.63478e+08	5.97018e+06	4.00168e+07	0	0	0	0	0	0
sp|O00754|MA2B1_HUMAN	367	[5 2 0 1 0]	3.93063e+06	1.46024e+06	1.44603e+06		1.12553e+07	1.30419e+07	2.1552e+07		7.90008e+06	4.14559e+06	9.43027e+06		0	0	0	0	0	0
sp|O00754|MA2B1_HUMAN	930	[5 2 0 0 0]	3.9226e+06	6.92448e+06	0		4.95556e+07	3.82289e+07	2.19211e+07		1.2283e+07	3.19245e+06	4.77172e+06		0	0	0	0	0	0
sp|O00754|MA2B1_HUMAN	133	[9 2 0 0 0]	1.50824e+07	1.6512e+07	1.02189e+07		3.02089e+07	3.64773e+07	3.28924e+07		2.08836e+07	2.05451e+07	2.25063e+07		-1	0	0	-1	0	0
sp|O00754|MA2B1_HUMAN	930	[5 2 0 1 0]	2.8969e+07	4.7429e+06	2.0772e+07		2.71846e+07	1.01067e+07	2.50581e+07		5.70652e+07	1.80718e+07	5.40981e+07		0	0	0	0	0	0
sp|O00754|MA2B1_HUMAN	766	[5 3 1 0 0]	1.1143e+06	1.75586e+07	6.21623e+06		0	1.10323e+07	3.04488e+06		1.25082e+06	1.39624e+07	2.79694e+06		0	0	0	0	0	0
sp|O00754|MA2B1_HUMAN	367	[9 2 0 0 0]		0	2.41558e+07	9.19392e+06		2.52456e+07	3.67833e+07	3.60248e+07		1.22096e+07	1.20618e+07	1.06354e+07	0	0	-1	0	0	0
sp|O00754|MA2B1_HUMAN	133	[4 3 0 1 0]		7.68474e+06	2.75591e+07	8.10445e+06		1.97956e+07	3.98623e+07	1.56508e+07		9.39455e+06	2.84256e+07	8.83024e+06	0	0	0	0	0	0
sp|O00754|MA2B1_HUMAN	766	[4 2 0 0 0]		1.2796e+06	537897	2.87705e+06		4.83684e+06	1.38381e+07	2.05872e+07		2.26656e+06	2.02459e+07	2.8329e+07	0	0	0	0	0	0
sp|O00754|MA2B1_HUMAN	133	[6 2 0 0 0]		1.9602e+06	1.78831e+06	2.08473e+06		2.72886e+06	5.39902e+06	5.09591e+06		1.79036e+06	3.26953e+06	3.14536e+06	0	0	0	0	0	0
sp|O00754|MA2B1_HUMAN	930	[3 2 0 0 0]		353923	633393	950788		5.59426e+06	6.62557e+06	8.94762e+06		1.07887e+06	0	1.4397e+06	-1	0	-1	0	0	0
sp|P01009|A1AT_HUMAN	271	[9 2 0 0 0]	1.88061e+07	3.50564e+07	3.7346e+07	2.08963e+06	2.09241e+08	4.40152e+08	4.5898e+08	3.38795e+07	1.27125e+08	2.55958e+08	2.6447e+08	1.91887e+07	0	0	0	0	0	0
sp|P01009|A1AT_HUMAN	271	[8 2 0 0 0]	4.40549e+07	3.78627e+07	1.59479e+07	5.45133e+06	4.46221e+08	4.36681e+08	199272386	6.32933e+07	2.30804e+08	2.17762e+08	1.05925e+08	3.35072e+07	0	0	0	0	0	0
sp|P01009|A1AT_HUMAN	271	[5 4 1 0 0]	1.96131e+07	1.92034e+07	1.25577e+07	9.34972e+06	1.39186e+07	1.23528e+07	9.28026e+06	6.60002e+06	429409	1.31368e+06	627755	1.00271e+06	0	-1	-1	0	-1	-1
sp|P01009|A1AT_HUMAN	271	[7 2 0 0 0]	2.21902e+06	1.25672e+07	4.68006e+06	840222	3.49407e+07	6.59127e+07	5.25042e+07	1.0056e+07	1.28995e+07	3.29847e+07	2.37753e+07	4.04099e+06	0	0	0	0	0	0
sp|P01009|A1AT_HUMAN	271	[6 2 0 0 0]	4.29757e+06	9.11746e+06	4.1771e+06	1.01606e+06	9.89967e+06	2.15895e+07	1.55885e+07	4.40202e+06	5.80206e+06	9.40119e+06	5.41013e+06	1.52254e+06	0	0	0	0	0	0
sp|P32004|L1CAM_HUMAN	849	[9 2 0 0 0]	3.72245e+07	1.38215e+07	3.62062e+07	2.8118e+07	2.06112e+06	0	6.18003e+06	2.217e+06	1.79909e+08	1.31457e+08	2.22042e+08	1.50486e+08	1	1	1	0	1	1
sp|P32004|L1CAM_HUMAN	849	[8 2 0 0 0]	5.22325e+08	3.69104e+08	3.23924e+08	3.65418e+08	7.03502e+07	4.91702e+07	0	3.71198e+07	3.9438e+09	3.02954e+09	2.66365e+09	3.05213e+09	1	1	1	1	1	1
sp|P32004|L1CAM_HUMAN	479	[7 2 0 0 0]	272631501	1.43423e+08	4.25359e+08	1.8952e+08	3.538e+07	1.90472e+07	5.60519e+07	3.26087e+07	2.31124e+09	1.30233e+09	3.54399e+09	1.33489e+09	0	0	1	0	0	0
sp|P32004|L1CAM_HUMAN	849	[7 2 0 0 0]	4.75396e+08	4.42496e+08	3.15298e+08	6.52618e+08	4.16853e+07	3.39632e+07	6.70516e+06	0	4.06596e+09	4.19301e+09	2.45599e+09	5.4179e+09	1	1	1	1	1	1
sp|P32004|L1CAM_HUMAN	849	[6 2 0 0 0]	1.60869e+08	1.57279e+08	3.20414e+08	2.6844e+08	2.14913e+06	4.56967e+06	1.00455e+07	7.23308e+06	1.31115e+09	1.21103e+09	2.71895e+09	1.87487e+09	1	1	1	1	0	0
sp|P32004|L1CAM_HUMAN	294	[8 2 0 0 0]	6.1764e+07	3.88411e+07	6.25722e+07	6.36551e+07	2.06288e+07	1.38724e+07	2.03653e+07	2.096e+07	6.53914e+08	4.39792e+08	6.50473e+08	6.81844e+08	1	1	1	1	1	1
sp|P32004|L1CAM_HUMAN	671	[8 2 0 0 0]	8.69177e+06	1.86482e+07	2.191e+07	1.74533e+07	4.94569e+06	5.32014e+06	5.38037e+06	4.56784e+06	1.26764e+08	1.84855e+08	2.17634e+08	2.07361e+08	1	1	1	0	1	1
sp|P32004|L1CAM_HUMAN	294	[7 2 0 0 0]	1.20242e+06	3.64064e+06	2.06005e+06	2.80767e+06	351313	1.34263e+06	473168	349063	2.07449e+07	5.53281e+07	3.32375e+07	4.20123e+07	0	1	1	0	0	0
sp|P32004|L1CAM_HUMAN	294	[9 2 0 0 0]	5.65721e+07	6.92095e+07	6.75828e+06	1.60681e+07	2.25334e+07	2.81142e+07	3.68782e+06	7.35242e+06	4.92472e+08	5.71881e+08	6.27571e+07	1.41589e+08	0	0	0	0	0	0
sp|P32004|L1CAM_HUMAN	979	[5 4 0 2 0]	151408994	1.00892e+08	1.98228e+08	1.04543e+08	2.4187e+07	1.08344e+07	3.20394e+07	1.22132e+07	1.0835e+09	7.81427e+08	1.53382e+09	8.03332e+08	1	1	1	0	1	1
sp|P32004|L1CAM_HUMAN	979	[8 2 0 0 0]	9.44482e+07	4.74519e+07	9.44848e+07	6.49168e+07	8.59491e+06	6.46363e+06	2.18125e+07	1.18585e+07	5.23994e+08	2.19229e+08	4.97559e+08	3.75372e+08	1	1	1	1	0	1
sp|P32004|L1CAM_HUMAN	979	[9 2 0 0 0]	1.27894e+08	6.40516e+07	1.30838e+08	1.05966e+08	2.14682e+07	1.47831e+07	2.49103e+07	1.92616e+07	4.5564e+08	2.71231e+08	5.35375e+08	3.74231e+08	1	1	1	1	1	1
sp|P32004|L1CAM_HUMAN	979	[5 3 0 2 0]	5.1786e+06	4.62635e+06	4.02628e+06	5.32674e+06	2.26296e+06	5.996e+06	959904	6.51577e+06	3.53978e+07	3.97842e+07	3.30382e+07	4.07833e+07	0	1	1	0	1	1
sp|P32004|L1CAM_HUMAN	979	[5 4 0 1 0]	4.54015e+06	4.85344e+06	8.91945e+06	1.96087e+07	2.79875e+06	1.39547e+06	7.07695e+06	9.11706e+06	7.52922e+07	4.03522e+07	7.67921e+07	2.15483e+08	0	0	0	0	0	0
sp|P32004|L1CAM_HUMAN	979	[6 3 0 0 0]	2.41194e+06	4.96616e+06	2.83391e+06	2.21979e+06	268333	557098	634170	639760	2.23351e+07	3.19222e+07	1.95445e+07	9.91111e+06	1	1	1	0	0	0
sp|P32004|L1CAM_HUMAN	671	[9 2 0 0 0]	2.84117e+06	4.46091e+06	7.71748e+06	1.49631e+07	1.38308e+06	2.64116e+06	3.5318e+06	5.50946e+06	4.00785e+07	3.40583e+07	7.2345e+07	9.59269e+07	0	0	1	0	0	0
sp|P32004|L1CAM_HUMAN	294	[10 2 0 0 0]	2.70976e+06	2.00061e+06	1.63348e+06	697920	1.27386e+06	676982	632509	640515	1.52751e+07	1.9364e+07	1.476e+07	2.146e+07	0	1	1	0	1	1
sp|P32004|L1CAM_HUMAN	979	[6 3 0 1 0]	2.39178e+07	3.47472e+07	5.31393e+07	2.68839e+07	8.88899e+06	1.17842e+07	1.19654e+07	3.46684e+07	4.78337e+07	5.722e+07	5.02676e+07	8.76212e+07	0	0	1	0	0	0
sp|P32004|L1CAM_HUMAN	294	[5 4 1 0 0]	1.40091e+08	4.54725e+07	8.59989e+07	1.92809e+07	1.17565e+08	4.53467e+07	8.47019e+07	1.75794e+07	1.75165e+09	5.30293e+08	1.02281e+09	2.2624e+08	0	0	0	0	0	0
sp|P32004|L1CAM_HUMAN	294	[5 3 1 0 0]	459736	3.31416e+06	2.77233e+06	976224	422219	2.28188e+06	1.67979e+06	476555	1.19066e+07	5.14861e+07	3.13149e+07	9.47488e+06	0	0	0	0	0	0
sp|P32004|L1CAM_HUMAN	979	[5 4 1 1 0]	2.2598e+09	2.53509e+09	2.15004e+09	1.32015e+09	6.26944e+08	7.51545e+08	6.79478e+08	3.89873e+08	1.7317e+10	1.95094e+10	1.695e+10	9.88088e+09	1	1	1	1	1	1
sp|P32004|L1CAM_HUMAN	979	[6 3 1 0 0]	3.66931e+07	2.65682e+07	3.11707e+07	9.75233e+06	2.69062e+07	1.87813e+07	2.04752e+07	5.96178e+06	3.27823e+08	2.68376e+08	2.85815e+08	1.27782e+08	0	1	1	0	1	0
sp|P32004|L1CAM_HUMAN	979	[5 3 1 0 0]	3.11644e+07	1.09975e+07	1.41246e+07	2.53285e+07	2.38167e+07	6.79498e+06	1.35686e+07	1.38291e+07	3.26335e+08	1.22746e+08	1.87575e+08	2.18235e+08	0	1	1	0	0	0
sp|P32004|L1CAM_HUMAN	979	[5 4 1 0 0]	9.83824e+07	1.14616e+08	1.48181e+08	1.31892e+08	3.85928e+07	5.3134e+07	7.5614e+07	65489574	8.13419e+08	1.0011e+09	1.29199e+09	1.08827e+09	1	1	1	0	1	1
sp|P32004|L1CAM_HUMAN	979	[5 3 1 1 0]	1.74129e+07	3.30712e+07	2.22519e+07	5.68386e+06	1.51702e+07	1.01676e+07	5.90854e+06	2.36412e+06	1.63212e+08	2.70118e+08	1.65293e+08	7.35761e+07	0	0	1	0	0	0
sp|P32004|L1CAM_HUMAN	979	[5 4 2 0 0]	243181	431253	708394	284936	3.53943e+06	3.12959e+06	1.35126e+06	1.50532e+06	3.37312e+06	4.14627e+06	2.92843e+06	574374	0	0	0	0	0	0
sp|P32004|L1CAM_HUMAN	979	[5 4 1 2 0]	1.83824e+06	4.61679e+06	9.75328e+06	2.76831e+06	192563	1.74906e+06	3.35578e+06	319809	1.49148e+07	3.76939e+07	9.01774e+07	1.9414e+07	0	0	0	0	0	0
sp|P32004|L1CAM_HUMAN	294	[5 4 2 0 0]	1.17743e+08	1.08483e+08	8.19055e+07	1.20268e+08	4.40308e+07	4.63774e+07	3.6648e+07	4.84141e+07	1.57525e+09	1.54461e+09	1.14738e+09	1.60519e+09	1	1	1	1	1	1
sp|P32004|L1CAM_HUMAN	979	[6 2 0 0 0]	1.32943e+06		1.74587e+06	1.01175e+06	0		206365	0	8.35559e+06		1.96128e+07	1.32608e+07	1	0	0	0	0	0
sp|P32004|L1CAM_HUMAN	294	[8 3 0 0 0]	568113	508838	2.18668e+06		175570	209765	1.0273e+06		9.12113e+06	2.87556e+07	4.11691e+07		0	0	0	0	0	0
sp|P32004|L1CAM_HUMAN	294	[6 3 1 0 0]	1.30495e+06	1.6277e+06	2.13235e+06		818580	718972	900274		2.20682e+07	2.37954e+07	2.83114e+07		0	1	1	0	1	1
sp|P32004|L1CAM_HUMAN	294	[5 4 1 1 0]	3.78197e+06	2.40113e+08	1.59199e+06		3.6158e+06	2.54228e+08	395492		3.22264e+07	1.12484e+08	2.14057e+07		0	0	0	0	0	0
sp|P32004|L1CAM_HUMAN	294	[5 4 0 0 0]	1.5417e+06	1.37957e+07	4.80792e+06		541129	3.36614e+06	381262		1.30581e+07	4.74561e+07	1.43423e+07		0	0	0	0	0	0
sp|P32004|L1CAM_HUMAN	979	[7 2 0 0 0]		1.02554e+07	8.39248e+06	2.34734e+06		0	0	439237		6.48689e+07	6.46014e+07	1.27029e+07	0	0	0	0	0	0
sp|P32004|L1CAM_HUMAN	979	[5 3 0 1 0]		457809	1.24814e+06	476172		4.17318e+06	2.54764e+06	2.99433e+06		1.14155e+07	1.33355e+07	7.14781e+06	0	1	0	0	0	0
[truncated: 3,676 more rows]

## Sheet: Without_normalization_up_down
	Up	Down
97L/Hep3B	679	450
LM3/97L	463	733
LM3/Hep3B	397	484

## Sheet: With_normalization
Proteins	ProSite	Glycan(H,N,A,F,pH)	97L-1	97L-2	97L-3	97L-4	Hep3B-1	Hep3B-2	Hep3B-3	Hep3B-4	LM3-1	LM3-2	LM3-3	LM3-4	Sig_97L_vs_Hep3B	Sig_LM3_vs_97L	Sig_LM3_vs_Hep3B	Adj_Sig_97L_vs_Hep3B	Adj_Sig_LM3_vs_97L	Adj_Sig_LM3_vs_Hep3B
sp|P02751|FINC_HUMAN	542	[9 2 0 0 0]	0.0892579	0.111069	0.0879397	0.0927737	0.0531472	0.0651086	0.0465724	0.0581421	0.0541588	0.0537842	0.0488186	0.0551376	0	0	0	0	0	0
sp|P02751|FINC_HUMAN	542	[5 2 0 0 0]	0.0186864	0.0181548	0.0206034	0.0173299	0.00487435	0.00475727	0.0057931	0.0186912	0.0027626	0.00299363	0.00175526	0.00237483	0	-1	0	0	-1	0
sp|P02751|FINC_HUMAN	542	[6 2 0 0 0]	0.00489778	0.00612736	0.00497398	0.00356232	0.00367221	0.00521201	0.00406019	0.00158096	0.00204944	0.00252881	0.00304888	0.00154902	0	-1	0	0	0	0
sp|P02751|FINC_HUMAN	542	[7 2 0 0 0]	0.0076117	0.00701371	0.00310026	0.00367585	0.0101414	0.00676518	0.00344233	0.00391984	0.032606	0.0280189	0.0223845	0.0175732	0	1	1	0	1	0
sp|P02751|FINC_HUMAN	1007	[9 2 0 0 0]	0.0474388	0.050461	0.0289645	0.0188949	0.0400949	0.0435337	0.0244132	0.0157836	0.061231	0.0732868	0.0264929	0.0195573	0	0	0	0	0	0
sp|P02751|FINC_HUMAN	542	[8 2 0 0 0]	0.0192453	0.0197689	0.0188124	0.0155893	0.0126479	0.0137969	0.0138729	0.0128681	0.0138476	0.0146726	0.00942224	0.0145793	0	0	0	0	0	0
sp|P02751|FINC_HUMAN	528	[9 2 0 0 0]	0.018463	0.0222442	0.0129207	0.00753304	0.0404828	0.0516908	0.0286942	0.0170298	0.00765578	0.00816105	0.00689911	0.00257845	0	0	-1	0	0	0
sp|P02751|FINC_HUMAN	528	[8 2 0 0 0]	0.00638451	0.00716938	0.00564018	0.00205902	0.0149547	0.0133908	0.0113802	0.00426543	0.00589766	0.00910966	0.0080106	0.00335826	0	0	0	0	0	0
sp|P02751|FINC_HUMAN	542	[3 4 0 1 0]	0.00501853	0.000943089	0.00200863	0.000950119	0.00141414	0.000219532	0.000948698	0.000275779	0.00164735	0	0.00274253	0.000293466	0	0	0	0	0	0
sp|P02751|FINC_HUMAN	542	[4 2 0 0 0]	0.000667794	0.000647449	0.000464106	0.000802952	0.000133308	0.000108807	0.00010929	5.07014e-05	0.000305147	0.000150219	0.000324873	0.000170738	1	-1	0	1	0	0
sp|P02751|FINC_HUMAN	1007	[8 2 0 0 0]	0.0381711	0.0386759	0.0390923	0.00815313	0.0298947	0.028757	0.0485293	0.00673604	0.0679146	0.0436274	0.175601	0.00889851	0	0	0	0	0	0
sp|P02751|FINC_HUMAN	1007	[7 2 0 0 0]	0.00285068	0.00347446	0.00107013	0.00107303	0.00214336	0.00263036	0.000934233	0.00049933	0.00205269	0.00202213	0.00347265	0.000714379	0	0	0	0	0	0
sp|P02751|FINC_HUMAN	430	[9 2 0 0 0]	0.0491993	0.0623828	0.0785192	0.0491673	0.102076	0.131397	0.161958	0.108431	0.122323	0.154022	0.173354	0.097865	-1	1	0	0	0	0
sp|P02751|FINC_HUMAN	542	[3 4 0 0 0]	0.00159153	0.00127125	0.00145136	0.000823281	0.00134233	0.00115963	0.00139614	0.000624586	0.00151683	0.000895659	0.00109592	0.000213574	0	0	0	0	0	0
sp|P02751|FINC_HUMAN	1007	[3 4 0 1 0]	0.00399804	0.00460537	0.00079983	0.00203585	0.00200785	0.00189449	0.000347536	0.000812947	0.00095054	0.00307256	0.000139514	0.00215401	0	0	0	0	0	0
sp|P02751|FINC_HUMAN	430	[8 2 0 0 0]	0.0152538	0.0174608	0.0289943	0.0112863	0.0286544	0.0333316	0.0553239	0.0220963	0.0343072	0.0353142	0.0634647	0.0262751	0	0	0	0	0	0
sp|P02751|FINC_HUMAN	542	[5 4 1 1 0]	0.00862421	0.00278895	0.00682979	0.0128576	0.000633385	0	0.000563873	0.00363892	0.000787983	0.00102037	0.00104445	0.00340587	0	0	0	0	0	0
sp|P02751|FINC_HUMAN	542	[3 2 0 0 0]	0.000123375	0.000290655		0.000276463	0.00023793	0.000362938		9.43575e-05	0.000430624	0		0.000841555	0	0	0	0	0	0
sp|P02751|FINC_HUMAN	1007	[6 2 0 0 0]	0.000663059	0.000977673	0.00119768		0.00020419	0.000631208	0.000683611		0.000644739	0.00063657	0.000740954		0	0	0	0	0	0
sp|P02751|FINC_HUMAN	542	[5 4 0 1 0]	0.00198778		0.00110071	0.00166318	0.000291566		4.29101e-05	0.000167112	0.0148531		0.000251377	0.0018893	1	0	0	0	0	0
sp|P02751|FINC_HUMAN	430	[6 2 0 0 0]		0.00310261	0.00404678	0.00194		0.00444234	0.00426595	0.00242877		0.00438469	0.00664279	0.00185149	0	0	0	0	0	0
sp|Q02880|TOP2B_HUMAN	1088	[5 4 2 1 0]	0.00147734	0.00107251		0.00260244	4.32149e-05	6.31546e-05		2.55745e-05	0.000907535	0.000917988		0.00192284	0	0	0	0	0	0
sp|P08581|MET_HUMAN	785	[3 2 0 1 0]	0.000473512	0.00079221	0.000262972	0.000367895	0.0049318	0.010903	0.00418699	0.00215506	0.000349561	0.000283015	0.000138407	0.000160598	0	0	0	0	0	0
sp|P08581|MET_HUMAN	106	[10 2 0 0 0]	0.0143692	0.00974273	0.0168168	0.00437608	0.0876232	0.0450918	0.0856733	0.0224658	0.00256568	0.00356774	0.00747187	0.00153751	0	0	0	0	0	0
sp|P08581|MET_HUMAN	785	[8 2 0 0 0]	0.394643	0.72971	0.343208	0.559463	0.326102	0.566029	0.277314	0.44608	0.192906	0.283609	0.149949	0.266169	0	0	0	0	0	0
sp|P08581|MET_HUMAN	785	[3 3 0 1 0]	0.00664476	0.00568819	0.00160807	0.00244068	0.286144	0.231168	0.0187929	0.0228002	0.238467	0.178129	0.0156743	0.0153053	0	0	0	0	0	0
sp|P08581|MET_HUMAN	106	[9 2 0 0 0]	0.0840836	0.0579557	0.121501	0.0504397	0.397887	0.270176	0.519721	0.22948	0.0262159	0.01258	0.0638251	0.0184695	-1	0	-1	0	0	0
sp|P08581|MET_HUMAN	785	[5 4 0 0 0]	0.00438285	0.0047858	0.00514163	0.00207778	0.0248565	0.0125821	0.0133821	0.00658455	0.0153519	0.0145027	0.0182193	0.00758568	0	1	0	0	0	0
sp|P08581|MET_HUMAN	785	[7 2 0 0 0]	0.0994274	0.346816	0.161641	0.151083	0.0548143	0.208372	0.101833	0.093525	0.0629377	0.223266	0.101047	0.0963969	0	0	0	0	0	0
sp|P08581|MET_HUMAN	785	[3 4 0 0 0]	0.00669959	0.0128346	0.00596186	0.0100875	0.00177433	0.00481347	0.00264395	0.00343778	0.000998983	0.00522001	0.00125726	0.00495504	0	0	0	0	0	0
sp|P08581|MET_HUMAN	106	[3 4 0 1 0]	0.00472588	0.0128678	0.0130194	0.0127507	0.00273359	0.0221712	0.0324776	0.0362499	0.00950716	0	0.00332004	0.0136195	0	0	0	0	0	0
sp|P08581|MET_HUMAN	785	[5 4 0 2 0]	0.00407761	0.0025521	0.00311013	0.00175223	0.00703919	0.00441079	0.00660045	0.00343872	0.0192389	0.0126578	0.00758188	0.00633023	0	0	0	0	0	0
sp|P08581|MET_HUMAN	785	[4 3 0 1 0]	0.00515083	0.0155609	0.00924166	0.0100309	0.0319011	0.552449	0.361147	0.366077	0.0281656	0.549071	0.354977	0.351974	0	0	0	0	0	0
sp|P08581|MET_HUMAN	785	[5 2 0 0 0]	0.144842	0.205134	0.242651	0.322388	0.0867913	0.0853377	0.258315	0.222588	0.0909146	0.11756	0.135206	0.190404	0	0	0	0	0	0
sp|P08581|MET_HUMAN	785	[10 2 0 0 0]	0.0394566	0.0641785	0.0764898	0.0758916	0.0593027	0.0951521	0.110089	0.111256	0.0150577	0.0315698	0.0325604	0.0393793	0	0	-1	0	0	0
sp|P08581|MET_HUMAN	106	[7 2 0 0 0]	0.0658398	0.080661	0.0726184	0.106475	0.170202	0.21874	0.194142	0.24627	0.00855514	0.0182534	0.0139381	0.00925906	-1	-1	-1	-1	-1	-1
sp|P08581|MET_HUMAN	785	[3 4 0 1 0]	0.0152986	0.0218154	0.020804	0.0155667	0.0112307	0.0101583	0.0125466	0.00957311	0.00151602	0.00328511	0.00158648	0.00223113	0	-1	-1	0	-1	-1
sp|P08581|MET_HUMAN	106	[8 2 0 0 0]	0.138467	0.170791	0.152652	0.187625	0.44342	0.580681	0.530384	0.600017	0.0672526	0.103006	0.100459	0.0777865	-1	0	-1	-1	0	-1
sp|P08581|MET_HUMAN	785	[9 2 0 0 0]	0.662314	1.57406	0.945092	0.707307	0.629139	1.56909	0.93948	0.763427	0.156006	0.394066	0.228452	0.176394	0	0	0	0	0	0
sp|P08581|MET_HUMAN	785	[4 2 0 0 0]	0.0238636	0.0316233	0.0257012	0.0232938	0.0245513	0.0234215	0.0273304	0.0223082	0.0116649	0.00345315	0.0134691	0.00989402	0	-1	-1	0	-1	-1
sp|P08581|MET_HUMAN	785	[6 2 0 0 0]	0.0520431	0.0749677	0.0478428	0.0408054	0.033824	0.0351702	0.025026	0.0223406	0.043547	0.0558917	0.0431729	0.0439937	0	0	0	0	0	0
sp|P08581|MET_HUMAN	106	[6 2 0 0 0]	0.0119688	0.0364359	0.0185807	0.0202192	0.0264605	0.0792571	0.0409707	0.0391571	0.00356632	0.00619898	0.00319542	0.0081832	0	0	0	0	0	0
sp|P08581|MET_HUMAN	785	[5 4 0 1 0]	0.0504203	0.0540265	0.0899158	0.0380945	0.0329459	0.0393522	0.0664706	0.0241503	0.0121862	0.0164553	0.0214075	0.00846968	0	-1	0	0	0	0
sp|P08581|MET_HUMAN	785	[3 5 0 1 0]	0.00508729	0.00439106	0.00405117	0.00569801	0.00202269	0.00129911	0.00222426	0.00316157	0	0.000343512	0.000468123	0.000241471	1	-1	-1	0	-1	0
sp|P08581|MET_HUMAN	785	[4 3 0 2 0]	0.000349574	0.000899301	0.000724738	0.000639958	0.000146171	0.000377414	0.00196476	0.000428728	0	0	0	0	0	-1	0	0	-1	0
sp|P08581|MET_HUMAN	785	[5 3 0 1 0]	0.00127548	0.00112922	0.00161446	0.000316554	0.00347284	0.00439533	0.00326682	0.000552046	0.00196491	0.000700124	0.00110816	0.000427737	0	0	0	0	0	0
sp|P08581|MET_HUMAN	399	[8 2 0 0 0]	0.0180504	0.0282079	0.0157221	0.0190497	0.0645042	0.0997973	0.0523105	0.060741	0.00721951	0.0115406	0.0036876	0.00904546	-1	-1	-1	0	0	-1
sp|P08581|MET_HUMAN	785	[5 4 1 1 0]	3.87076	4.42629	3.55578	2.08292	3.92643	4.2861	3.55067	1.97334	1.05824	1.11245	0.927408	0.535014	0	-1	-1	0	0	0
sp|P08581|MET_HUMAN	399	[3 4 0 1 0]	0.00111287	0.0009852	0.000279076	0.00064336	0.0016131	0.000675005	0	0.000761083	0.000885591	0.00247798	0.000972803	0.000321013	0	0	0	0	0	0
sp|P08581|MET_HUMAN	399	[10 2 0 0 0]	0.00593013	0.00492873	0.0043636	0.00542222	0.0339128	0.022879	0.0229614	0.0255621	0.00404056	0.00294877	0.00270478	0.00173292	-1	0	-1	-1	0	-1
sp|P08581|MET_HUMAN	399	[9 2 0 0 0]	0.0208609	0.02113	0.0241656	0.0214688	0.0893661	0.0979891	0.096453	0.0991304	0.0112403	0.00882076	0.0100732	0.0101006	-1	-1	-1	-1	-1	-1
sp|P08581|MET_HUMAN	399	[5 2 0 0 0]	0.0017193	0.000926244	0.000667208	0.000727088	0.00193294	0.0012899	0.00149288	0.00167254	0.00075539	0.000393413	0.00139078	0	0	0	0	0	0	0
sp|P08581|MET_HUMAN	785	[4 3 1 0 0]	0.0111324	0.0219794	0.0143362	0.00570545	0.0719708	0.0982711	0.123023	0.0252495	0.033127	0.0503494	0.0398997	0.0140052	0	0	0	0	0	0
sp|P08581|MET_HUMAN	785	[5 3 1 1 0]	0.106136	0.125399	0.0906403	0.0441163	0.118176	0.13145	0.0997336	0.0504533	0.097271	0.0917199	0.077425	0.0474314	0	0	0	0	0	0
sp|P08581|MET_HUMAN	785	[6 3 1 0 0]	0.0852092	0.0821527	0.108861	0.030847	0.196494	0.190438	0.247869	0.0869213	0.30389	0.296588	0.40183	0.111133	0	0	0	0	0	0
sp|P08581|MET_HUMAN	785	[5 4 1 0 0]	0.368483	0.412	0.290288	0.175086	0.929154	1.08746	0.717835	0.446551	1.40236	1.65115	1.10823	0.633946	0	1	0	0	0	0
sp|P08581|MET_HUMAN	785	[5 4 1 2 0]	0.281815	0.275071	0.155783	0.135239	0.377836	0.355005	0.216418	0.180127	0.0628824	0.0579265	0.0397246	0.0323753	0	-1	-1	0	0	0
sp|P08581|MET_HUMAN	785	[5 4 2 1 0]	0.135283	0.430003	0.216202	0.293416	0.209374	0.692661	0.333406	0.454563	0.42447	1.2807	0.83283	1.14746	0	0	0	0	0	0
sp|P08581|MET_HUMAN	785	[5 3 1 0 0]	0.0453566	0.0354311	0.0399278	0.0203369	0.16556	0.128499	0.146884	0.0779155	0.188935	0.144166	0.166864	0.0840978	-1	1	0	0	0	0
sp|P08581|MET_HUMAN	785	[6 3 1 1 0]	0.00279796	0.00269258	0.00291357	0.00131399	0.00362911	0.00283705	0.0051681	0.00178051	0.00143054	0.00140321	0.00211777	0.00112761	0	0	0	0	0	0
sp|P08581|MET_HUMAN	106	[5 4 1 1 0]	0.00896487	0.0105664	0.0110045	0.00460819	0.106336	0.19394	0.207646	0.0919489	0.0225166	0.0287064	0.0243286	0.00965357	-1	0	-1	0	0	0
sp|P08581|MET_HUMAN	785	[4 3 1 1 0]	0.0416163	0.0421653	0.0473878	0.0176435	0.0356646	0.0337498	0.0443657	0.0157837	0.0204603	0.0174964	0.0208052	0.00931831	0	0	0	0	0	0
sp|P08581|MET_HUMAN	785	[4 4 1 1 0]	0.0116166	0.0116572	0.00961339	0.00225886	0.00744153	0.00972083	0.00725398	0.00187615	0.00454677	0.00498075	0.00326529	0.000426137	0	0	0	0	0	0
sp|P08581|MET_HUMAN	785	[6 5 1 1 0]	0.139973	0.121968	0.110871	0.0370956	0.279749	0.24037	0.230722	0.0750765	0.0536983	0.0411372	0.0369526	0.0112538	0	0	-1	0	0	0
sp|P08581|MET_HUMAN	785	[5 5 1 1 0]	0.0172979	0.0242677	0.0229422	0.00833701	0.024092	0.0363302	0.0338607	0.0122918	0.000806062	0.00123352	0.000690862	0.000420786	0	-1	-1	0	0	0
sp|P08581|MET_HUMAN	785	[6 4 1 1 0]	0.00124677	0.0011704	0.00127383	0.000502423	0.011852	0.0103839	0.0108587	0.00869504	0.0124618	0.017474	0.0126125	0.00926103	-1	1	0	-1	1	0
sp|P08581|MET_HUMAN	785	[6 5 1 2 0]	0.00501075	0.00602073	0.00696616	0.00120623	0.0116317	0.0146887	0.0160662	0.00304576	0.00128545	0.00276098	0.00275822	0.000503595	0	0	0	0	0	0
sp|P08581|MET_HUMAN	785	[6 5 0 1 0]	0.000997805	0.00079464	0.00199208	0.0012136	0.00139731	0.00105873	0.00233998	0.000983535	0.00046649	0.000552068	0.000672079	0.000209026	0	0	0	0	0	0
sp|P08581|MET_HUMAN	785	[4 5 1 1 0]	0.000242606	0.000173084	0.000219155	0.000125105	8.88415e-05	0.00025738	0.000340346	0.000124319	0.000166083	0.000134413	0.000291179	0.000139705	0	0	0	0	0	0
sp|P08581|MET_HUMAN	785	[6 6 1 1 0]	0.000542554	0.00091927	0.000778876	0.000435007	0.00164885	0.0020826	0.00167885	0.00105153	0.000521259	0.000791954	0.000436237	0.00036086	-1	0	-1	0	0	0
sp|P08581|MET_HUMAN	106	[5 4 2 1 0]	0.0297063	0.0752129	0.0392338	0.0195072	0.215653	0.546982	0.295749	0.144103	0.0452351	0.164263	0.0847335	0.0554189	0	0	0	0	0	0
sp|P08581|MET_HUMAN	785	[5 4 2 0 0]	0.00726735	0.0347302	0.0142426	0.02139	0.0944151	0.449887	0.175306	0.258961	0.0393967	0.234525	0.0936195	0.133582	0	0	0	0	0	0
sp|P08581|MET_HUMAN	399	[5 4 2 1 0]	0.0118578	0.0291125	0.0173947	0.00934764	0.0939236	0.24239	0.12311	0.0875655	0.0076256	0.0296617	0.00949152	0.00910248	0	0	0	0	0	0
sp|P08581|MET_HUMAN	785	[6 5 2 1 0]	0.0125904	0.0193199	0.0152938	0.0264836	0.0298656	0.0508558	0.0439246	0.0717259	0.00289489	0.00768264	0.00527152	0.0109761	0	0	-1	0	0	0
sp|P08581|MET_HUMAN	785	[5 5 2 1 0]	0.00126475	0.00111738	0.00151024	0.000878748	0.00173438	0.00177118	0.00322729	0.0019443	0	0	0	6.06538e-05	0	-1	-1	0	-1	-1
sp|P08581|MET_HUMAN	785	[6 4 2 0 0]	0.00282726	0.0160819	0.00721728	0.0119369	0.00425318	0.0254964	0.0120784	0.0139897	0.00350924	0.0188744	0.0116239	0.0191175	0	0	0	0	0	0
sp|P08581|MET_HUMAN	399	[6 5 2 1 0]	0.0026667	0.0026899	0.00606225	0.00221477	0.0265406	0.028264	0.0688176	0.0198242	0.00178023	0.00194091	0.00801994	0.000507781	0	0	0	0	0	0
sp|P08581|MET_HUMAN	785	[4 4 0 1 0]	0.00153509	0.000457625		0.00111773	0.0125491	0.000640556		0.00285002	0.00149575	0		0.000273324	0	0	0	0	0	0
sp|P08581|MET_HUMAN	785	[4 2 0 1 0]	0.000331387	0.000360854	0.000411252		0.000395302	0.000785627	0.000377071		0.000298826	0.000241229	0		0	0	0	0	0	0
sp|P08581|MET_HUMAN	785	[5 5 0 1 0]	0.000295912		0.000373251	0.000966618	0.000368544		0.000259794	0.00107826	0.000231908		0.000397096	0.000193234	0	0	0	0	0	0
sp|P08581|MET_HUMAN	785	[6 5 1 0 0]	0.00158406	0.000706194	0.000855541		0.0247652	0.00235372	0.00285277		0.0151065	0.0024368	0.00245018		0	0	0	0	0	0
sp|P08581|MET_HUMAN	106	[6 5 3 1 0]	0.00249602	0.00377036	0.00144748		0.0322805	0.0476308	0.0160328		0.0048407	0.00589398	0.00235778		0	0	0	0	0	0
sp|P08581|MET_HUMAN	106	[6 4 1 2 0]	0.00170863	0.00263188		0.000208946	0.0260321	0.0331914		0.00115786	0.00473444	0.0097604		0.000693292	0	0	0	0	0	0
sp|P08581|MET_HUMAN	106	[7 5 2 2 0]	0.00081041	0.00446063	0.00116995		0.0110814	0.0617873	0.0147899		0.00195757	0.0119838	0.00153036		0	0	0	0	0	0
sp|P08581|MET_HUMAN	785	[3 5 0 0 0]		0.000902235	0.000835253	0.000733199		0.00264952	0.0022422	0.00182759		0.000265733	0.000155845	0.000338466	-1	-1	-1	0	-1	-1
sp|P08581|MET_HUMAN	106	[3 5 0 1 0]		0.00197461	0.00130656	0.00154838		0.00263604	0.00334374	0.0024807		0	0.000676225	0.0026035	0	0	0	0	0	0
sp|P08581|MET_HUMAN	106	[5 2 0 0 0]		0.0123342	0.00393154	0.00476769		0.0116456	0.00228773	0.00705354		0.0151154	0.0039453	0.0024497	0	0	0	0	0	0
sp|P08581|MET_HUMAN	399	[7 2 0 0 0]		0.00239396	0.00491783	0.00311536		0.00218263	0.0131286	0.002588		0	0.000965304	0	0	0	0	0	0	0
sp|P08581|MET_HUMAN	106	[6 5 1 1 0]		0.000815948	0.000508241	0.000403812		0.0162903	0.0091925	0.00630596		0.00669132	0.00574921	0.0024176	0	0	0	0	0	0
sp|P08581|MET_HUMAN	405	[8 2 0 0 0]		0.000107971	9.75312e-05	0.000119073		0	3.72116e-05	9.44213e-05		2.94422e-05	0	2.73884e-05	0	-1	0	0	-1	0
sp|P08581|MET_HUMAN	399	[5 4 1 2 0]		0.0016435	0.00136991	0.000714877		0.00789309	0.00795665	0.00296284		0.000478352	0.00636349	0.000566733	0	0	0	0	0	0
sp|A5YKK6|CNOT1_HUMAN	1167	[3 4 0 1 0]	0.0131146	0.020268		0.0502137	0.000491012	0.000624373		0.000967551	0.00130762	0.00148677		0.00403085	0	0	0	0	0	0
sp|P14625|ENPL_HUMAN	502	[4 2 0 0 0]	6.21395e-05	6.15866e-05	7.95006e-05	5.10888e-05	0	8.97758e-07	4.53624e-07	0	4.66774e-07	5.49307e-07	5.14056e-07	1.35415e-06	1	-1	0	1	-1	0
sp|P14625|ENPL_HUMAN	502	[6 2 0 0 0]	5.30116e-05	4.85141e-05	5.22082e-05	0.000312375	6.34221e-05	6.92464e-05	8.57194e-05	0.000443194	3.98348e-05	3.90146e-05	3.86958e-05	0.000230702	0	0	0	0	0	0
sp|P14625|ENPL_HUMAN	502	[9 2 0 0 0]	0.000158421	0.000536844	0.000338631	0.000227917	0.000145562	0.000500848	0.000293805	0.000189949	0.000340243	0.00119814	0.000722593	0.000475011	0	0	0	0	0	0
sp|P14625|ENPL_HUMAN	481	[8 2 0 0 0]	1.68238e-05	0.000102516	1.84279e-05	7.05953e-05	3.06656e-05	9.91458e-05	1.33281e-05	7.38936e-05	6.1046e-05	0.00026423	3.26266e-05	0.000169349	0	0	0	0	0	0
sp|P14625|ENPL_HUMAN	502	[8 2 0 0 0]	0.000120068	0.000116726	2.63307e-05		0.000114242	0.000100512	2.30513e-05		0.000256282	0.000237472	5.65822e-05		0	0	0	0	0	0
sp|P14625|ENPL_HUMAN	481	[9 2 0 0 0]	2.93532e-05		8.22882e-06	3.47092e-05	5.55923e-05		1.04831e-05	3.26187e-05	0.000117333		1.92156e-05	5.47805e-05	0	0	0	0	0	0
sp|P11717|MPRI_HUMAN	2085	[8 2 0 0 0]	0.0196591	0.0223335	0.0191516	0.0212439	0.0255764	0.0281568	0.0249259	0.0253354	0.0170462	0.0173022	0.0162643	0.015744	0	0	0	0	0	0
sp|P11717|MPRI_HUMAN	400	[6 2 0 0 0]	0.391031	0.523492	0.456038	0.496061	0.51321	0.813175	0.393481	0.616254	0.524446	0.709882	0.594658	0.667075	0	0	0	0	0	0
sp|P11717|MPRI_HUMAN	1656	[5 2 0 0 0]	0.168534	0.188157	0.119024	0.188198	0.0307559	0.0346793	0.0207953	0.034548	0.0467568	0.0529794	0.0366913	0.0560776	1	-1	0	1	-1	0
sp|P11717|MPRI_HUMAN	400	[8 2 0 0 0]	0.540179	1.29156	1.32956	0.776222	0.0852173	0.229789	0.196475	0.11235	0.664866	1.59839	1.6617	0.937096	1	0	1	0	0	0
sp|P11717|MPRI_HUMAN	581	[6 2 0 0 0]	1.59022	1.59244	1.18444	1.68592	1.96038	1.98634	1.4722	2.09987	1.16591	1.13989	0.829384	1.21335	0	0	0	0	0	0
sp|P11717|MPRI_HUMAN	400	[7 2 0 0 0]	0.577197	0.836381	0.706899	0.572237	0.10762	0.143829	0.135595	0.117497	0.650969	1.08379	0.956321	0.718941	1	0	1	1	0	1
sp|P11717|MPRI_HUMAN	1656	[6 2 0 0 0]	0.0961728	0.0973087	0.0827503	0.111515	0.0126319	0.01578	0.0123198	0.0172879	0.0720881	0.0693568	0.0641383	0.094578	1	0	1	1	0	1
sp|P11717|MPRI_HUMAN	400	[5 2 0 0 0]	3.03217	3.64286	2.41472	1.74028	8.34265	10.1247	6.68522	4.77182	3.45366	4.06593	2.63159	1.94431	-1	0	0	0	0	0
sp|P11717|MPRI_HUMAN	2085	[9 2 0 0 0]	0.00732936	0.0136334	0.00887741	0.00738249	0.0123659	0.0230124	0.0144558	0.0127993	0.00706572	0.0110994	0.00782015	0.00614615	0	0	0	0	0	0
sp|P11717|MPRI_HUMAN	400	[4 2 0 0 0]	0.0100441	0.00795838	0.0048502	0.00288571	0.0193366	0.00363278	0.00100883	0.000812331	0.0270799	0.00152782	0.0231642	0.0121302	0	0	0	0	0	0
sp|P11717|MPRI_HUMAN	2085	[7 2 0 0 0]	0.00239425	0.00214988	0.00321562	0.00150799	0.00227478	0.00264641	0.00264222	0.00190023	0.00186857	0.00282395	0.00303457	0.00184622	0	0	0	0	0	0
sp|P11717|MPRI_HUMAN	1757	[9 2 0 0 0]	0.0164587	0.0114383	0.0135554	0.00715744	0.0258076	0.0189985	0.025179	0.0121595	0.0362036	0.0180369	0.0186928	0.0140543	0	0	0	0	0	0
sp|P11717|MPRI_HUMAN	581	[8 2 0 0 0]	1.16847	0.945026	1.30597	1.25154	0.270367	0.216862	0.302609	0.294711	1.69115	1.35597	1.75996	1.73059	1	0	1	1	0	1
sp|P11717|MPRI_HUMAN	400	[9 2 0 0 0]	0.102605	0.281908	0.393956	0.187958	0.135419	0.348158	0.484244	0.241974	0.105848	0.268909	0.378752	0.185951	0	0	0	0	0	0
sp|P11717|MPRI_HUMAN	1312	[4 2 0 0 0]	0.0125023	0.0190014	0.017049	0.00966134	0.0022111	0.00361453	0.00308346	0.00187191	0.000150746	1.46708e-05	6.93687e-05	6.41387e-05	1	-1	-1	0	-1	-1
sp|P11717|MPRI_HUMAN	581	[7 2 0 0 0]	1.21645	0.792353	0.779035	0.728913	0.252187	0.166999	0.16229	0.147198	1.31945	0.932964	0.857255	0.807215	1	0	1	1	0	1
sp|P11717|MPRI_HUMAN	400	[10 2 0 0 0]	0.0184451	0.0196788	0.000857914	0.0111856	0.034434	0.0361932	0.00377332	0.0220397	0.0252768	0.0231102	0.00287848	0.0148015	0	0	0	0	0	0
sp|P11717|MPRI_HUMAN	581	[5 2 0 0 0]	0.1851	0.268941	0.211531	0.216197	1.35936	1.972	1.55526	1.56645	0.0686471	0.0903513	0.0684131	0.0686523	-1	-1	-1	-1	-1	-1
sp|P11717|MPRI_HUMAN	1312	[8 2 0 0 0]	1.06612	0.696886	0.687755	0.897014	0.966938	0.649631	0.631662	0.832516	1.26901	0.840048	0.808452	1.09017	0	0	0	0	0	0
sp|P11717|MPRI_HUMAN	1757	[5 4 1 1 0]	0.00344052	0.00237523	0.000870478	0.0004494	0.00626156	0.00200631	0.0021124	0.000231026	0.00572836	0.0010371	0.0021848	4.84428e-05	0	0	0	0	0	0
sp|P11717|MPRI_HUMAN	1656	[7 2 0 0 0]	0.0186217	0.0203443	0.0362089	0.0355316	0.00501892	0.00530367	0.00953003	0.0100357	0.0121771	0.0117887	0.0198353	0.0176881	1	0	0	0	0	0
sp|P11717|MPRI_HUMAN	1312	[7 2 0 0 0]	0.786464	0.521948	0.441087	0.519948	0.717701	0.50045	0.386781	0.484796	1.23821	0.887594	0.628296	0.879022	0	0	0	0	0	0
sp|P11717|MPRI_HUMAN	1312	[6 2 0 0 0]	0.107906	0.066646	0.0876407	0.10298	0.135929	0.0801443	0.102902	0.12565	0.0712364	0.0399359	0.0515396	0.0666082	0	0	0	0	0	0
sp|P11717|MPRI_HUMAN	1757	[5 4 1 0 0]	0.0414972	0.0476505	0.0109873	0.0737904	0.0780851	0.0887217	0.0223172	0.132419	0.0777901	0.110439	0.0289464	0.135468	0	0	0	0	0	0
sp|P11717|MPRI_HUMAN	1312	[9 2 0 0 0]	0.723514	0.414654	0.409247	0.527783	1.43851	0.838346	0.840145	1.05541	1.80922	1.03017	1.04228	1.30415	0	1	0	0	0	0
sp|P11717|MPRI_HUMAN	1312	[5 2 0 0 0]	0.100309	0.105681	0.0685997	0.0851239	0.0482347	0.0482938	0.0323821	0.0428213	0.0106994	0.0124002	0.00782038	0.0109155	1	-1	-1	0	-1	-1
sp|P11717|MPRI_HUMAN	1656	[8 2 0 0 0]	0.0820897	0.0403633	0.0402757	0.039464	0.0856507	0.044224	0.0412889	0.0431889	0.107934	0.0526151	0.0466489	0.0480323	0	0	0	0	0	0
sp|P11717|MPRI_HUMAN	2136	[9 2 0 0 0]	0.00940675	0.00262912	0.00849478	0.00394927	0.0188781	0.0049869	0.0133061	0.00703438	0.00407824	0.00111165	0.00341801	0.00222866	0	0	0	0	0	0
sp|P11717|MPRI_HUMAN	2085	[10 2 0 0 0]	0.0033392	0.00164477	0.00349108	0.00169669	0.00521129	0.00262716	0.00535193	0.00259992	0.00397064	0.00193301	0.0039619	0.00195607	0	0	0	0	0	0
sp|P11717|MPRI_HUMAN	581	[9 2 0 0 0]	0.0929422	0.110339	0.0881702	0.0779358	0.142291	0.141294	0.116514	0.106997	0.0785576	0.0942958	0.0546025	0.0518807	0	0	0	0	0	0
sp|P11717|MPRI_HUMAN	2136	[8 2 0 0 0]	0.0022638	0.00644573	0.00347966	0.00285357	0.00491434	0.0075831	0.00477908	0.00466924	0.000751844	0.0031612	0.0015466	0.00120724	0	0	-1	0	0	0
sp|P11717|MPRI_HUMAN	1656	[10 2 0 0 0]	0.0147008	0.00698046	0.0193555	0.00780498	0.04058	0.0196338	0.0605225	0.0206032	0.0472628	0.0218929	0.0666736	0.024002	0	0	0	0	0	0
sp|P11717|MPRI_HUMAN	1757	[5 3 1 0 0]	0.0219863	0.0463571	0.0261753	0.0290372	0.144888	0.265782	0.162025	0.183996	0.167933	0.291483	0.189487	0.214977	-1	1	0	-1	1	0
sp|P11717|MPRI_HUMAN	1757	[6 3 1 0 0]	0.00874457	0.00719189	0.00347396	0.0103248	0.0469769	0.045797	0.0233203	0.0547283	0.0766364	0.063739	0.0302478	0.0772243	-1	1	0	0	0	0
sp|P11717|MPRI_HUMAN	1312	[10 2 0 0 0]	0.0421941	0.0771897	0.108948	0.0970301	0.164062	0.307601	0.419416	0.384848	0.16984	0.303569	0.422121	0.389651	-1	1	0	0	0	0
sp|P11717|MPRI_HUMAN	1656	[9 2 0 0 0]	0.0263154	0.0252919	0.0499782	0.0485016	0.0388269	0.0341968	0.0689748	0.0684904	0.0357129	0.0335478	0.0675011	0.0695834	0	0	0	0	0	0
sp|P11717|MPRI_HUMAN	1656	[5 3 0 0 0]	0.00296931	0.00381684	0.00259951	0.0025139	0.0106347	0.013651	0.0107854	0.00993961	0.00651684	0.00970661	0.0078897	0.00618062	-1	1	0	-1	0	0
sp|P11717|MPRI_HUMAN	1656	[6 3 0 0 0]	0.00316086	0.004047	0.0066211	0.00518013	0.00705454	0.00975295	0.0181664	0.0126554	0.00739728	0.0101022	0.0165038	0.0117486	0	0	0	0	0	0
sp|P11717|MPRI_HUMAN	1656	[5 3 0 1 0]	0.00267725	0.000673307	0.00127372	0.0011372	0.00188114	0.00122825	0.000293734	0.00101864	0.00199737	0.00106472	0.00123811	0.00107266	0	0	0	0	0	0
sp|P11717|MPRI_HUMAN	112	[8 2 0 0 0]	0.0292797	0.0485304	0.046568	0.0716886	0.0342676	0.0605863	0.0526931	0.0856337	0.0538232	0.0877691	0.0839923	0.129367	0	0	0	0	0	0
sp|P11717|MPRI_HUMAN	2085	[5 4 1 1 0]	0.0474306	0.0586293	0.0634533	0.0271105	0.0341759	0.0397354	0.04484	0.0187671	0.0385195	0.0462982	0.0478505	0.020972	0	0	0	0	0	0
sp|P11717|MPRI_HUMAN	435	[8 2 0 0 0]	0.0110311	0.010169	0.0133552	0.00235212	0.0137486	0.0137937	0.0178922	0.00322006	0.0132458	0.0117087	0.0180381	0.0030235	0	0	0	0	0	0
sp|P11717|MPRI_HUMAN	112	[3 3 0 1 0]	0.0152066	0.0155207	0.00635502	0.0011141	0.00721606	0.00708415	0.00443396	0.00052288	0.0103229	0.00906236	0.00575892	0.00130182	0	0	0	0	0	0
sp|P11717|MPRI_HUMAN	435	[7 2 0 0 0]	0.0301095	0.0229532	0.018394	0.0101795	0.029643	0.0222759	0.0193505	0.0102552	0.0220885	0.0166185	0.0128031	0.00774343	0	0	0	0	0	0
sp|P11717|MPRI_HUMAN	112	[3 2 0 1 0]	0.0224506	0.0215518	0.029239	0.00843489	0.00975127	0.00889675	0.0114573	0.00339831	0.0162898	0.0199911	0.0260596	0.00565238	0	0	0	0	0	0
sp|P11717|MPRI_HUMAN	435	[9 2 0 0 0]	0.0350434	0.03271	0.0307192	0.00624098	0.0699715	0.0611293	0.0620551	0.0115673	0.0583433	0.0556972	0.0535043	0.00984373	0	0	0	0	0	0
sp|P11717|MPRI_HUMAN	435	[6 2 0 0 0]	0.00419578	0.00113695	0.00461929	0.0021508	0.0065516	0.00148068	0.00771589	0.00483277	0.00337321	0.000489114	0.00365136	0.00207467	0	0	0	0	0	0
sp|P11717|MPRI_HUMAN	112	[6 2 0 0 0]	0.191538	0.143909	0.137514	0.021785	0.0600829	0.0356488	0.0532853	0.0169858	0.0506912	0.0289839	0.0500022	0.0185765	0	0	0	0	0	0
sp|P11717|MPRI_HUMAN	112	[5 2 0 0 0]	0.0066131	0.00485837	0.00395629	0.00202162	0.00663771	0.00745379	0.00514634	0.0025011	0.0146642	0.0128155	0.00982836	0.0045725	0	0	0	0	0	0
sp|P11717|MPRI_HUMAN	2085	[5 4 1 0 0]	0.00284991	0.00190955	0.00471085	0.00117978	0.0434308	0.0289428	0.0736618	0.0188669	0.0213435	0.0140204	0.0357505	0.0090869	0	0	0	0	0	0
sp|P11717|MPRI_HUMAN	1656	[5 4 2 0 0]	0.00072842	0.0019125	0.00129369	0.00147469	0.00318376	0.00528839	0.00203945	0.00229758	0.00737345	0.0154961	0.00827312	0.0100671	0	1	0	0	0	0
sp|P11717|MPRI_HUMAN	1656	[4 3 1 0 0]	0.00459826	0.00533482	0.00105849	0.00412587	0.0170994	0.0249141	0.00320701	0.015388	0.0135057	0.0168162	0.00381586	0.0124944	0	0	0	0	0	0
sp|P11717|MPRI_HUMAN	581	[3 3 0 2 0]	0.0182495	0.0164007	0.0152022	0.0134181	0.0632899	0.0761768	0.0544043	0.0520876	0.0452068	0.0515855	0.0311894	0.0353599	-1	1	0	-1	0	0
sp|P11717|MPRI_HUMAN	1656	[5 4 1 1 0]	0.0247901	0.0150258	0.0160001	0.0221825	0.0165226	0.0105358	0.00982246	0.0133255	0.0207969	0.0134689	0.0142824	0.0185286	0	0	0	0	0	0
sp|P11717|MPRI_HUMAN	1757	[5 4 2 0 0]	0.18886	0.222945	0.0439228	0.0790341	0.291598	0.353656	0.065063	0.125178	0.508621	0.641984	0.115382	0.226792	0	0	0	0	0	0
sp|P11717|MPRI_HUMAN	1656	[6 3 1 1 0]	0.00180757	0.00149436	0.00317942	0.00130867	0.000683829	0.000388337	0.000934334	0.000503555	0	0	0	0	0	-1	-1	0	0	0
sp|P11717|MPRI_HUMAN	112	[7 2 0 0 0]	0.0260552	0.0130239	0.0238635	0.0111185	0.0227298	0.0109453	0.0199368	0.00850652	0.0355055	0.0191132	0.0350016	0.0158544	0	0	0	0	0	0
sp|P11717|MPRI_HUMAN	2136	[5 4 1 1 0]	0.00822013	0.0110056	0.00921646	0.0067106	0.00391231	0.00673494	0.00382702	0.00406452	0.00638175	0.0101179	0.00766259	0.00654821	0	0	0	0	0	0
sp|P11717|MPRI_HUMAN	581	[6 3 0 2 0]	0.0094595	0.00372622	0.00408777	0.00227414	0.034886	0.0166735	0.0154683	0.0112177	0.0339555	0.0163084	0.0152453	0.01253	0	0	0	0	0	0
sp|P11717|MPRI_HUMAN	1656	[5 3 1 1 0]	0.0374093	0.0365408	0.0392411	0.0342322	0.0122499	0.0153563	0.014247	0.0115509	0.00276367	0.00600888	0.00260604	0.00355625	1	-1	-1	1	-1	-1
sp|P11717|MPRI_HUMAN	112	[4 4 0 1 0]	0.00139376	0.00176861	0.000376116	0.000680369	0.000473287	0.000793192	0.000176716	0.00022555	0.00138232	0.00191083	0.00071467	0.000778883	0	0	0	0	0	0
sp|P11717|MPRI_HUMAN	581	[10 2 0 0 0]	0.00659903	0.0116266	0.00168046	0.00775009	0.0139952	0.0134466	0.00663424	0.00934292	0.00286881	0.00608437	0.00145336	0.00274528	0	0	-1	0	0	0
sp|P11717|MPRI_HUMAN	581	[4 2 0 0 0]	0.00686738	0.00581251	0.00434517	0.00467319	0	0.000205092	0.000172199	0.000128649	0.00108606	0.000829123	0.000308877	0.000372507	1	-1	0	1	-1	0
sp|P11717|MPRI_HUMAN	112	[3 4 0 1 0]	0.000880299	0.00103872	0.00173816	0.000559601	7.6085e-05	0.000630937	0.000795139	8.80607e-05	7.67782e-05	0.000646818	0.000484875	9.02008e-05	0	0	0	0	0	0
sp|P11717|MPRI_HUMAN	1656	[6 3 1 0 0]	0.124731	0.0995777	0.110049	0.0774377	0.272658	0.22267	0.246839	0.183802	0.353096	0.287847	0.320275	0.228875	-1	1	0	-1	1	0
sp|P11717|MPRI_HUMAN	1656	[5 3 1 0 0]	0.118343	0.0756928	0.0872526	0.0624044	0.566513	0.378179	0.430917	0.307132	0.551541	0.35166	0.411926	0.294307	-1	1	0	-1	1	0
sp|P11717|MPRI_HUMAN	1656	[5 4 1 0 0]	0.00636666	0.0100709	0.00578728	0.00481322	0.0612563	0.0825188	0.0440122	0.041729	0.0572753	0.0756673	0.0434102	0.0392405	-1	1	0	0	1	0
sp|P11717|MPRI_HUMAN	581	[6 3 0 0 0]	0.000923524	0.000657634	0.000786079	0.000735311	0.00266491	0.00179604	0.00233691	0.00211934	0.000502301	0.000227172	0.00031392	0.000300312	-1	-1	-1	-1	0	-1
sp|P11717|MPRI_HUMAN	112	[4 3 0 0 0]	0.00025006	0.000236548	0.000174919	0.00011166	0.000921927	0.00129609	0.00185568	0.000431776	0.00124358	0.00121433	0.00282944	0.000420995	0	0	0	0	0	0
sp|P11717|MPRI_HUMAN	112	[4 4 0 0 0]	9.94131e-05	3.10223e-05	4.46538e-05	4.50356e-05	0.00124856	0.000476049	0.00180914	0.000898798	0.00216424	0.000746919	0.00262678	0.000894145	-1	0	0	0	0	0
sp|P11717|MPRI_HUMAN	112	[9 2 0 0 0]	0.00157307	0.0144704	0.0263272	0.0213492	0.00248875	0.0269576	0.0465514	0.0391118	0.00442891	0.042749	0.0804003	0.0690243	0	0	0	0	0	0
sp|P11717|MPRI_HUMAN	1757	[5 4 2 1 0]	0.00461171	0.0017328	0.000657657	0.00254247	0.00510792	0.00212949	0.000784732	0.00340013	0.00220946	0.000855772	0.000296993	0.00246723	0	0	0	0	0	0
sp|P11717|MPRI_HUMAN	1656	[5 4 2 1 0]	0.00811117	0.0101201	0.00864053	0.0111259	0.00192603	0.00215504	0.00184607	0.00237198	0.00923019	0.0115733	0.00996728	0.0131126	1	0	1	1	0	1
sp|P11717|MPRI_HUMAN	1757	[10 2 0 0 0]	0.00292735	0.00329864	0.000562307		0.00685638	0.0116389	0.00150609		0.00942757	0.0118909	0.000958058		0	0	0	0	0	0
[truncated: 5,503 more rows]

## Sheet: With_normalization_up_down
	Up	Down
97L/Hep3B	363	427
LM3/97L	470	368
[truncated: 1 more rows]
